# Supplementary material for: Perceptual metacognition and self-esteem: the role of feedback valence in local and global monitoring bias
Source: BMC Psychol. 2025 Sep 22;13:1114. doi: 10.1186/s40359-025-03089-x (PMC12506185; doi:10.1186/s40359-025-03089-x)
Supplement: Supplementary file 1 — Supplementary Material 1. [file 40359_2025_3089_MOESM1_ESM.zip]

Archive with 418 entries (408 files):
- Data/
- Data/Study1/
- Data/Study1/Study1.sav
- Data/Study1/Study1data/
- Data/Study1/Study1data/01_信心判断_2023-12-12_1650.csv
- Data/Study1/Study1data/02_信心判断_2023-12-12_1847.csv
- Data/Study1/Study1data/03_信心判断_2023-12-12_1933.csv
- Data/Study1/Study1data/04_信心判断_2023-12-12_1946.csv
- Data/Study1/Study1data/05_信心判断_2023-12-13_10h36.30.776.csv
- Data/Study1/Study1data/06_信心判断_2023_Dec_13_1144.csv
- Data/Study1/Study1data/07_信心判断_2023-12-13_11h25.56.753.csv
- Data/Study1/Study1data/08_信心判断_2023-12-13_13h38.07.272.csv
- Data/Study1/Study1data/09_信心判断_2023_Dec_13_1434.csv
- Data/Study1/Study1data/10_信心判断_2023-12-13_14h41.43.946.csv
- Data/Study1/Study1data/11_信心判断_2023_Dec_13_1804.csv
- Data/Study1/Study1data/12_信心判断_2023-12-13_17h30.14.080.csv
- Data/Study1/Study1data/13_信心判断_2023-12-13_18h26.02.178.csv
- Data/Study1/Study1data/14_信心判断_2023-12-14_17h33.01.796.csv
- Data/Study1/Study1data/15_信心判断_2023-12-14_18h22.29.638.csv
- Data/Study1/Study1data/16_信心判断_2023_Dec_15_1044.csv
- Data/Study1/Study1data/17_信心判断_2023_Dec_15_1130.csv
- Data/Study1/Study1data/18_信心判断_2023_Dec_15_1329.csv
- Data/Study1/Study1data/19_信心判断_2023_Dec_15_1545.csv
- Data/Study1/Study1data/20_信心判断_2023_Dec_15_1631.csv
- Data/Study1/Study1data/21_信心判断_2023_Dec_15_1733.csv
- Data/Study1/Study1data/22_信心判断_2023_Dec_15_1830.csv
- Data/Study1/Study1data/23_信心判断_2023_Dec_16_1032.csv
- Data/Study1/Study1data/24_信心判断_2023_Dec_16_1140.csv
- Data/Study1/Study1data/25_信心判断_2023_Dec_16_1339.csv
- Data/Study1/Study1data/26_信心判断_2023_Dec_16_1644.csv
- Data/Study1/Study1data/27_信心判断_2023_Dec_16_1640.csv
- Data/Study1/Study1data/28_信心判断_2023_Dec_16_1824.csv
- Data/Study1/Study1data/29_信心判断_2023_Dec_16_1827.csv
- Data/Study1/Study1data/30_信心判断_2023_Dec_26_1636.csv
- Data/Study1/Study1data/31_信心判断_2023_Dec_26_1651.csv
- Data/Study1/Study1data/32_信心判断_2023_Dec_26_1741.csv
- Data/Study1/Study1data/33_信心判断_2023_Dec_28_1130.csv
- Data/Study1/Study1data/34_信心判断_2023-12-28_19h07.04.675.csv
- Data/Study1/Study1data/35_信心判断_2023_Dec_31_1541.csv
- Data/Study1/Study1data/36_信心判断_2024-01-23_19h43.28.533.csv
- Data/Study1/Study1_data_export_for_spss.py
- Data/Study1/Study1_detailed_trial_analysis.py
- Data/Study1/Study1_detailed_trial_analysis.sav
- Data/Study2/
- Data/Study2/Study2.sav
- Data/Study2/Study2data/
- Data/Study2/Study2data/01_信心判断_2023-12-12_1650.csv
- Data/Study2/Study2data/02_信心判断_2023-12-12_1847.csv
- Data/Study2/Study2data/03_信心判断_2023-12-12_1833.csv
- Data/Study2/Study2data/04_信心判断_2023-12-13_11h25.56.753.csv
- Data/Study2/Study2data/05_信心判断_2023-12-13_13h38.07.272.csv
- Data/Study2/Study2data/06_信心判断_2023-12-13_14h41.43.946.csv
- Data/Study2/Study2data/07_信心判断_2023_Dec_13_1804.csv
- Data/Study2/Study2data/08_信心判断_2023-12-13_17h30.14.080.csv
- Data/Study2/Study2data/09_信心判断_2023-12-13_18h26.02.178.csv
- Data/Study2/Study2data/10_信心判断_2023-12-14_17h33.01.796.csv
- Data/Study2/Study2data/11_信心判断_2023-12-14_18h22.29.638.csv
- Data/Study2/Study2data/12_信心判断_2023_Dec_15_1130.csv
- Data/Study2/Study2data/13_信心判断_2023_Dec_15_1830.csv
- Data/Study2/Study2data/14_信心判断_2023_Dec_16_1032.csv
- Data/Study2/Study2data/15_信心判断_2023_Dec_16_1339.csv
- Data/Study2/Study2data/16_信心判断_2023_Dec_16_1644.csv
- Data/Study2/Study2data/17_信心判断_2023_Dec_16_1640.csv
- Data/Study2/Study2data/18_信心判断_2023_Dec_16_1727.csv
- Data/Study2/Study2data/19_信心判断_2023_Dec_16_1824.csv
- Data/Study2/Study2data/20_信心判断_2023_Dec_16_1827.csv
- Data/Study2/Study2data/21_信心判断_2023_Dec_26_1741.csv
- Data/Study2/Study2data/22_信心判断_2023_Dec_28_1502.csv
- Data/Study2/Study2data/23_信心判断_2023-12-28_19h07.04.675.csv
- Data/Study2/Study2data/24_信心判断_2023_Dec_31_1541.csv
- Data/Study2/Study2data/25_信心判断_2024-01-23_19h43.28.533.csv
- Data/Study2/Study2data/26_信心判断_2024-01-29_09h58.24.175.csv
- Data/Study2/Study2data/27_信心判断_2024-01-29_15h29.24.810.csv
- Data/Study2/Study2data/28_信心判断_2024-01-29_18h17.19.475.csv
- Data/Study2/Study2data/29_信心判断_2024-01-30_13h59.47.494.csv
- Data/Study2/Study2data/30_信心判断_2024-01-30_14h04.36.346.csv
- Data/Study2/Study2data/31_信心判断_2024-01-30_15h30.16.146.csv
- Data/Study2/Study2data/32_信心判断_2024-01-30_15h24.11.505.csv
- Data/Study2/Study2data/33_信心判断_2024-01-31_14h06.02.345.csv
- Data/Study2/Study2data/34_信心判断_2024-01-31_14h06.06.011.csv
- Data/Study2/Study2data/35_信心判断_2024-01-31_15h33.39.746.csv
- Data/Study2/Study2data/36_信心判断_2024-01-31_15h52.12.100.csv
- Data/Study2/Study2data/37_信心判断_2024-02-01_16h05.30.958.csv
- Data/Study2/Study2data/38_信心判断_2024-02-04_09h15.56.490.csv
- Data/Study2/Study2data/39_信心判断_2024-02-04_14h42.33.008.csv
- Data/Study2/Study2data/40_信心判断_2024-02-06_16h58.01.571.csv
- Data/Study2/Study2data/41_信心判断_2024-02-04_17h37.54.756.csv
- Data/Study2/Study2data/42_信心判断_2024-02-04_17h38.12.577.csv
- Data/Study2/Study2data/43_信心判断_2024-02-05_11h46.55.881.csv
- Data/Study2/Study2data/44_信心判断_2024-02-05_17h04.04.520.csv
- Data/Study2/Study2data/45_信心判断_2024-02-05_17h03.38.750.csv
- Data/Study2/Study2data/46_信心判断_2024-02-05_17h04.04.520.csv
- Data/Study2/Study2data/47_信心判断_2024-02-06_16h58.02.114.csv
- Data/Study2/Study2data/48_信心判断_2024-02-06_18h35.37.345.csv
- Data/Study2/Study2data/49_信心判断_2024-02-06_18h36.02.123.csv
- Data/Study2/Study2data/50_信心判断_2024-02-07_18h24.50.146.csv
- Data/Study2/Study2data/51_信心判断_2024-02-07_19h49.45.981.csv
- Data/Study2/Study2data/52_信心判断_2024-02-20_17h32.43.201.csv
- Data/Study2/Study2data/53_信心判断_2024-02-21_17h02.14.998.csv
- Data/Study2/Study2data/54_信心判断_2024-02-21_17h02.15.142.csv
- Data/Study2/Study2data/55_信心判断_2024-02-21_17h01.20.141.csv
- Data/Study2/Study2data/56_信心判断_2024-02-21_17h10.23.286.csv
- Data/Study2/Study2data/57_信心判断_2024-02-21_18h38.46.258.csv
- Data/Study2/Study2data/58_信心判断_2024-02-22_09h51.48.807.csv
- Data/Study2/Study2data/59_信心判断_2024-02-22_15h32.05.425.csv
- Data/Study2/Study2data/60_信心判断_2024-02-22_16h56.39.018.csv
- Data/Study2/Study2data/61_信心判断_2024-02-23_18h42.20.525.csv
- Data/Study2/Study2data/62_信心判断_2024-02-23_18h43.36.279.csv
- Data/Study2/Study2data/63_信心判断_2024-02-23_18h43.59.955.csv
- Data/Study2/Study2data/64_信心判断_2024-02-23_18h43.00.569.csv
- Data/Study2/Study2_data_export_for_spss.py
- Data/Study2/Study2_detailed_trial_analysis.py
- Data/Study2/Study2_detailed_trial_analysis.sav
- Data/Study3/
- Data/Study3/Study3.sav
- Data/Study3/Study3data/
- Data/Study3/Study3data/negative/
- Data/Study3/Study3data/negative/01_干预NG_2024-03-10_09h18.39.099.csv
- Data/Study3/Study3data/negative/02_干预NG_2024-03-10_10h06.16.357.csv
- Data/Study3/Study3data/negative/03_干预NG_2024-03-10_10h04.24.416.csv
- Data/Study3/Study3data/negative/04_干预NG_2024-03-10_11h00.36.241.csv
- Data/Study3/Study3data/negative/05_干预NG_2024-03-10_10h04.56.928.csv
- Data/Study3/Study3data/negative/06_干预NG_2024-03-10_10h56.34.214.csv
- Data/Study3/Study3data/negative/07_干预NG_2024-03-10_10h56.59.714.csv
- Data/Study3/Study3data/negative/08_干预NG_2024-03-10_10h58.35.999.csv
- Data/Study3/Study3data/negative/09_干预NG_2024-03-10_13h15.12.772.csv
- Data/Study3/Study3data/negative/10_干预NG_2024-03-10_14h02.15.953.csv
- Data/Study3/Study3data/negative/11_干预NG_2024-03-10_14h02.56.141.csv
- Data/Study3/Study3data/negative/12_干预NG_2024-03-10_14h03.02.csv
- Data/Study3/Study3data/negative/13_干预NG_2024-03-11_13h15.40.227.csv
- Data/Study3/Study3data/negative/14_干预NG_2024-03-11_13h14.09.040.csv
- Data/Study3/Study3data/negative/15_干预NG_2024-03-11_14h07.05.406.csv
- Data/Study3/Study3data/negative/16_干预NG_2024-03-11_14h03.28.835.csv
- Data/Study3/Study3data/negative/17_干预NG_2024-03-11_15h38.31.384.csv
- Data/Study3/Study3data/negative/18_干预NG_2024-03-11_18h19.04.770.csv
- Data/Study3/Study3data/negative/19_干预NG_2024-03-11_19h14.17.083.csv
- Data/Study3/Study3data/negative/20_干预NG_2024-03-11_19h08.50.448.csv
- Data/Study3/Study3data/negative/21_干预NG_2024-03-11_19h10.54.306.csv
- Data/Study3/Study3data/negative/22_干预NG_2024-03-11_19h10.12.404.csv
- Data/Study3/Study3data/negative/23_干预NG_2024-03-11_19h08.53.467.csv
- Data/Study3/Study3data/negative/24_干预NG_2024-03-12_15h34.13.153.csv
- Data/Study3/Study3data/negative/25_干预NG_2024-03-12_16h23.40.930.csv
- Data/Study3/Study3data/negative/26_干预NG_2024-03-12_18h10.49.762.csv
- Data/Study3/Study3data/negative/27_干预NG_2024-03-12_18h55.50.370.csv
- Data/Study3/Study3data/negative/28_干预NG_2024-03-13_09h17.54.058.csv
- Data/Study3/Study3data/negative/29_干预NG_2024-03-13_14h04.25.943.csv
- Data/Study3/Study3data/negative/30_干预NG_2024-03-13_14h11.28.216.csv
- Data/Study3/Study3data/negative/31_干预NG_2024-03-13_14h48.49.601.csv
- Data/Study3/Study3data/negative/32_干预NG_2024-03-13_15h39.19.873.csv
- Data/Study3/Study3data/negative/33_干预NG_2024-03-15_10h54.42.172.csv
- Data/Study3/Study3data/negative/34_干预NG_2024-03-15_14h53.31.540.csv
- Data/Study3/Study3data/negative/35_干预NG_2024-03-15_15h42.37.513.csv
- Data/Study3/Study3data/negative/36_干预NG_2024-03-15_16h22.35.602.csv
- Data/Study3/Study3data/negative/37_干预NG_2024-03-15_16h24.51.750.csv
- Data/Study3/Study3data/negative/38_干预NG_2024-03-15_19h25.41.467.csv
- Data/Study3/Study3data/negative/39_干预NG_2024-03-16_09h12.42.226.csv
- Data/Study3/Study3data/negative/40_干预NG_2024-03-16_10h56.44.159.csv
- Data/Study3/Study3data/negative/41_干预NG_2024-03-16_10h55.54.977.csv
- Data/Study3/Study3data/negative/42_干预NG_2024-03-16_10h55.26.004.csv
- Data/Study3/Study3data/negative/43_干预NG_2024-03-16_13h16.12.041.csv
- Data/Study3/Study3data/negative/44_干预NG_2024-03-16_14h06.31.406.csv
- Data/Study3/Study3data/negative/45_干预NG_2024-03-16_14h58.40.731.csv
- Data/Study3/Study3data/negative/46_干预NG_2024-03-16_14h57.59.884.csv
- Data/Study3/Study3data/negative/47_干预NG_2024-03-17_09h19.20.891.csv
- Data/Study3/Study3data/negative/48_干预NG_2024-03-17_09h20.08.977.csv
- Data/Study3/Study3data/negative/49_干预NG_2025-05-14_10h50.42.538.csv
- Data/Study3/Study3data/negative/50_干预NG_2025-05-14_12h56.08.181.csv
- Data/Study3/Study3data/negative/51_干预NG_2025-05-14_16h29.46.008.csv
- Data/Study3/Study3data/negative/52_干预NG_2025-05-14_16h30.50.740.csv
- Data/Study3/Study3data/negative/53_干预NG_2025-05-14_16h28.14.681.csv
- Data/Study3/Study3data/negative/54_干预NG_2025-05-14_17h06.49.627.csv
- Data/Study3/Study3data/negative/55_干预NG_2025-05-14_17h09.13.178.csv
- Data/Study3/Study3data/negative/56_干预NG_2025-05-14_18h22.50.747.csv
- Data/Study3/Study3data/negative/57_干预NG_2025-05-14_18h22.56.446.csv
- Data/Study3/Study3data/negative/58_干预NG_2025-05-14_18h24.52.837.csv
- Data/Study3/Study3data/negative/59_干预NG_2025-05-14_19h26.29.119.csv
- Data/Study3/Study3data/negative/60_干预NG_2025-05-14_19h25.10.095.csv
- Data/Study3/Study3data/negative/61_干预NG_2025-05-14_19h25.28.671.csv
- Data/Study3/Study3data/negative/62_干预NG_2025-05-14_20h27.39.722.csv
- Data/Study3/Study3data/negative/63_干预NG_2025-05-14_20h25.31.734.csv
- Data/Study3/Study3data/negative/64_干预NG_2025-05-15_12h42.27.182.csv
- Data/Study3/Study3data/negative/65_干预NG_2025-05-15_13h38.08.716.csv
- Data/Study3/Study3data/negative/66_干预NG_2025-05-15_15h51.35.348.csv
- Data/Study3/Study3data/negative/67_干预NG_2025-05-15_16h47.22.917.csv
- Data/Study3/Study3data/negative/68_干预NG_2025-05-22_14h09.46.423.csv
- Data/Study3/Study3data/negative/69_干预NG_2025-05-22_14h56.59.781.csv
- Data/Study3/Study3data/negative/70_干预NG_2025-05-22_16h18.05.539.csv
- Data/Study3/Study3data/negative/71_干预NG_2025-05-22_18h13.47.484.csv
- Data/Study3/Study3data/negative/72_干预NG_2025-05-22_19h49.53.604.csv
- Data/Study3/Study3data/negative/73_干预NG_2025-05-22_20h10.18.719.csv
- Data/Study3/Study3data/negative/74_干预NG_2025-05-22_20h10.25.363.csv
- Data/Study3/Study3data/objective/
- Data/Study3/Study3data/objective/01-1_干预OB_2024-03-10_09h11.08.867.csv
- Data/Study3/Study3data/objective/01-2_干预OB_2024-03-10_09h27.55.715.csv
- Data/Study3/Study3data/objective/02-1_干预OB_2024-03-10_09h57.40.507.csv
- Data/Study3/Study3data/objective/02-2_干预OB_2024-03-10_10h15.40.143.csv
- Data/Study3/Study3data/objective/03-1_干预OB_2024-03-10_09h58.22.434.csv
- Data/Study3/Study3data/objective/03-2_干预OB_2024-03-10_10h14.18.934.csv
- Data/Study3/Study3data/objective/04-1_干预OB_2024-03-10_10h48.52.080.csv
- Data/Study3/Study3data/objective/04-2_干预OB_2024-03-10_11h13.29.458.csv
- Data/Study3/Study3data/objective/05-1_干预OB_2024-03-10_09h59.22.126.csv
- Data/Study3/Study3data/objective/05-2_干预OB_2024-03-10_10h13.22.211.csv
- Data/Study3/Study3data/objective/06-1_干预OB_2024-03-10_10h47.58.847.csv
- Data/Study3/Study3data/objective/06-2_干预OB_2024-03-10_11h06.40.857.csv
- Data/Study3/Study3data/objective/07-1_干预OB_2024-03-10_10h47.34.693.csv
- Data/Study3/Study3data/objective/07-2_干预OB_2024-03-10_11h07.10.846.csv
- Data/Study3/Study3data/objective/08-1_干预OB_2024-03-10_10h49.00.304.csv
- Data/Study3/Study3data/objective/08-2_干预OB_2024-03-10_11h09.34.137.csv
- Data/Study3/Study3data/objective/09-1_干预OB_2024-03-10_13h08.18.023.csv
- Data/Study3/Study3data/objective/09-2_干预OB_2024-03-10_13h25.26.250.csv
- Data/Study3/Study3data/objective/10-1_干预OB_2024-03-10_13h56.37.690.csv
- Data/Study3/Study3data/objective/10-2_干预OB_2024-03-10_14h11.10.457.csv
- Data/Study3/Study3data/objective/11-1_干预OB_2024-03-10_13h55.44.321.csv
- Data/Study3/Study3data/objective/11-2_干预OB_2024-03-10_14h13.39.345.csv
- Data/Study3/Study3data/objective/12-1_干预OB_2024-03-10_13h56.01.csv
- Data/Study3/Study3data/objective/12-2_干预OB_2024-03-10_14h13.04.csv
- Data/Study3/Study3data/objective/13-1_干预OB_2024-03-11_13h08.05.276.csv
- Data/Study3/Study3data/objective/13-2_干预OB_2024-03-11_13h24.39.068.csv
- Data/Study3/Study3data/objective/14-1_干预OB_2024-03-11_13h08.03.541.csv
- Data/Study3/Study3data/objective/14-2_干预OB_2024-03-11_13h23.32.848.csv
- Data/Study3/Study3data/objective/15-1_干预OB_2024-03-11_13h57.56.192.csv
- Data/Study3/Study3data/objective/15-2_干预OB_2024-03-11_14h17.28.673.csv
- Data/Study3/Study3data/objective/16-1_干预OB_2024-03-11_13h57.05.288.csv
- Data/Study3/Study3data/objective/16-2_干预OB_2024-03-11_14h12.09.928.csv
- Data/Study3/Study3data/objective/17-1_干预OB_2024-03-11_15h30.08.626.csv
- Data/Study3/Study3data/objective/17-2_干预OB_2024-03-11_15h48.22.417.csv
- Data/Study3/Study3data/objective/18-1_干预OB_2024-03-11_18h11.50.159.csv
- Data/Study3/Study3data/objective/18-2_干预OB_2024-03-11_18h28.22.192.csv
- Data/Study3/Study3data/objective/19-1_干预OB_2024-03-11_19h04.39.832.csv
- Data/Study3/Study3data/objective/19-2_干预OB_2024-03-11_19h23.48.561.csv
- Data/Study3/Study3data/objective/20-1_干预OB_2024-03-11_19h02.00.638.csv
- Data/Study3/Study3data/objective/20-2_干预OB_2024-03-11_19h21.25.707.csv
- Data/Study3/Study3data/objective/21-1_干预OB_2024-03-11_19h02.53.154.csv
- Data/Study3/Study3data/objective/21-2_干预OB_2024-03-11_19h22.28.745.csv
- Data/Study3/Study3data/objective/22-1_干预OB_2024-03-11_19h01.02.577.csv
- Data/Study3/Study3data/objective/22-2_干预OB_2024-03-11_19h22.06.190.csv
- Data/Study3/Study3data/objective/23-1_干预OB_2024-03-11_18h59.25.863.csv
- Data/Study3/Study3data/objective/23-2_干预OB_2024-03-11_19h18.22.664.csv
- Data/Study3/Study3data/objective/24-1_干预OB_2024-03-12_15h26.04.667.csv
- Data/Study3/Study3data/objective/24-2_干预OB_2024-03-12_15h48.24.057.csv
- Data/Study3/Study3data/objective/25-1_干预OB_2024-03-12_16h16.34.237.csv
- Data/Study3/Study3data/objective/25-2_干预OB_2024-03-12_16h34.27.366.csv
- Data/Study3/Study3data/objective/26-1_干预OB_2024-03-12_18h03.20.179.csv
- Data/Study3/Study3data/objective/26-2_干预OB_2024-03-12_18h21.30.422.csv
- Data/Study3/Study3data/objective/27-1_干预OB_2024-03-12_18h48.40.901.csv
- Data/Study3/Study3data/objective/27-2_干预OB_2024-03-12_19h05.46.526.csv
- Data/Study3/Study3data/objective/28-1_干预OB_2024-03-13_09h09.40.972.csv
- Data/Study3/Study3data/objective/28-2_干预OB_2024-03-13_09h26.20.968.csv
- Data/Study3/Study3data/objective/29-1_干预OB_2024-03-13_13h58.23.490.csv
- Data/Study3/Study3data/objective/29-2_干预OB_2024-03-13_14h13.18.285.csv
- Data/Study3/Study3data/objective/30-1_干预OB_2024-03-13_13h59.27.957.csv
- Data/Study3/Study3data/objective/30-2_干预OB_2024-03-13_14h21.40.182.csv
- Data/Study3/Study3data/objective/31-1_干预OB_2024-03-13_14h42.33.798.csv
- Data/Study3/Study3data/objective/31-2_干预OB_2024-03-13_14h57.31.350.csv
- Data/Study3/Study3data/objective/32-1_干预OB_2024-03-13_15h27.37.748.csv
- Data/Study3/Study3data/objective/32-2_干预OB_2024-03-13_15h54.11.140.csv
- Data/Study3/Study3data/objective/33-1_干预OB_2024-03-15_10h47.23.944.csv
- Data/Study3/Study3data/objective/33-2_干预OB_2024-03-15_11h03.56.944.csv
- Data/Study3/Study3data/objective/34-1_干预OB_2024-03-15_14h44.55.041.csv
- Data/Study3/Study3data/objective/34-2_干预OB_2024-03-15_15h02.42.162.csv
- Data/Study3/Study3data/objective/35-1_干预OB_2024-03-15_15h34.45.145.csv
- Data/Study3/Study3data/objective/35-2_干预OB_2024-03-15_15h53.02.110.csv
- Data/Study3/Study3data/objective/36-1_干预OB_2024-03-15_16h15.59.059.csv
- Data/Study3/Study3data/objective/36-2_干预OB_2024-03-15_16h32.54.072.csv
- Data/Study3/Study3data/objective/37-1_干预OB_2024-03-15_16h16.27.157.csv
- Data/Study3/Study3data/objective/37-2_干预OB_2024-03-15_16h36.51.482.csv
- Data/Study3/Study3data/objective/38-1_干预OB_2024-03-15_19h20.12.356.csv
- Data/Study3/Study3data/objective/38-2_干预OB_2024-03-15_19h35.06.510.csv
- Data/Study3/Study3data/objective/39-1_干预OB_2024-03-16_09h04.44.217.csv
- Data/Study3/Study3data/objective/39-2_干预OB_2024-03-16_09h25.47.647.csv
- Data/Study3/Study3data/objective/40-1_干预OB_2024-03-16_10h49.50.833.csv
- Data/Study3/Study3data/objective/40-2_干预OB_2024-03-16_11h08.39.824.csv
- Data/Study3/Study3data/objective/41-1_干预OB_2024-03-16_10h48.57.934.csv
- Data/Study3/Study3data/objective/41-2_干预OB_2024-03-16_11h05.59.923.csv
- Data/Study3/Study3data/objective/42-1_干预OB_2024-03-16_10h49.27.104.csv
- Data/Study3/Study3data/objective/42-2_干预OB_2024-03-16_11h03.33.138.csv
- Data/Study3/Study3data/objective/43-1_干预OB_2024-03-16_13h08.22.420.csv
- Data/Study3/Study3data/objective/43-2_干预OB_2024-03-16_13h26.14.049.csv
- Data/Study3/Study3data/objective/44-1_干预OB_2024-03-16_13h58.07.793.csv
- Data/Study3/Study3data/objective/44-2_干预OB_2024-03-16_14h16.29.747.csv
- Data/Study3/Study3data/objective/45-1_干预OB_2024-03-16_14h50.01.725.csv
- Data/Study3/Study3data/objective/45-2_干预OB_2024-03-16_15h09.36.174.csv
- Data/Study3/Study3data/objective/46-1_干预OB_2024-03-16_14h50.28.860.csv
- Data/Study3/Study3data/objective/46-2_干预OB_2024-03-16_15h09.09.273.csv
- Data/Study3/Study3data/objective/47-1_干预OB_2024-03-17_09h12.42.486.csv
- Data/Study3/Study3data/objective/47-2_干预OB_2024-03-17_09h28.54.682.csv
- Data/Study3/Study3data/objective/48-1_干预OB_2024-03-17_09h13.30.893.csv
- Data/Study3/Study3data/objective/48-2_干预OB_2024-03-17_09h28.02.216.csv
- Data/Study3/Study3data/objective/49-1_干预OB_2025-05-14_10h31.51.863.csv
- Data/Study3/Study3data/objective/49-2_干预OB_2025-05-14_10h45.31.228.csv
- Data/Study3/Study3data/objective/50-1_干预OB_2025-05-14_12h49.06.201.csv
- Data/Study3/Study3data/objective/50-2_干预OB_2025-05-14_13h04.33.230.csv
- Data/Study3/Study3data/objective/51-1_干预OB_2025-05-14_16h22.47.889.csv
- Data/Study3/Study3data/objective/51-2_干预OB_2025-05-14_16h38.47.372.csv
- Data/Study3/Study3data/objective/52-1_干预OB_2025-05-14_16h23.13.825.csv
- Data/Study3/Study3data/objective/52-2_干预OB_2025-05-14_16h39.48.751.csv
- Data/Study3/Study3data/objective/53-1_干预OB_2025-05-14_16h20.31.924.csv
- Data/Study3/Study3data/objective/53-2_干预OB_2025-05-14_16h37.23.941.csv
- Data/Study3/Study3data/objective/54-1_干预OB_2025-05-14_17h01.05.428.csv
- Data/Study3/Study3data/objective/54-2_干预OB_2025-05-14_17h14.26.648.csv
[truncated: 118 more entries]
