# Supplementary material for: Perceptual metacognition and self-esteem: the role of feedback valence in local and global monitoring bias
Source: BMC Psychol. 2025 Sep 22;13:1114. doi: 10.1186/s40359-025-03089-x (PMC12506185; doi:10.1186/s40359-025-03089-x)
Supplement: Supplementary file 1 — Supplementary Material 1. [file 40359_2025_3089_MOESM1_ESM.zip › Data/Study1/Study1data/01_信心判断_2023-12-12_1650.csv]

dotLeft	dotRight	dotAns	cue	diffLevel	rows	loop_1.thisRepN	loop_1.thisTrialN	loop_1.thisN	loop_1.thisIndex	loop_2.thisRepN	loop_2.thisTrialN	loop_2.thisN	loop_2.thisIndex	thisRow.t	notes	Intro.started	Intro.stopped	response_00.keys	response_00.rt	response_00.duration	blank.started	blank.stopped	trail.started	trail.stopped	response_1.keys	response_1.corr	response_1.rt	response_1.duration	feedback.started	feedback.stopped	confidence.started	confidence.stopped	response_2.keys	response_2.rt	response_2.duration	Total.started	Total.stopped	slider.response	slider.rt	Practice_end.started	Practice_end.stopped	response_01.keys	response_01.rt	response_01.duration	sub_acc.started	response_2.corr	sub_acc.stopped	Break.started	Break.stopped
images/313_6.png	images/313+24_6.png	6.0	→	2.0	6.0					0.0	0.0	0.0	5.0	113.8541049							113.8504199	114.8407383	114.8407476	116.3414262	6.0	1.0	1.2005517	None			116.3419475	117.5655806	4.0	1.2144984	None										117.5660226	1.0	117.566447	117.566457	117.7114933
images/313+60_11.png	images/313_27.png	1.0	←	1.0	27.0					0.0	1.0	1.0	26.0	117.7151573							117.7119457	118.7090608	118.7090697	119.3211413	1.0	1.0	0.3000149	None			119.3214265	119.7177361	6.0	0.3869947	None										119.7179733	1.0	119.7182576	119.7182673	119.7585308
images/313_1.png	images/313+24_1.png	6.0	→	2.0	1.0					0.0	2.0	2.0	0.0	119.7657431							119.7588323	120.7599933	120.7600022	121.4543118	6.0	1.0	0.3866967	None			121.4546013	122.0035784	6.0	0.5418843	None										122.0038172	1.0	122.004101	122.0041105	122.0428019
images/313_2.png	images/313+24_2.png	6.0	→	2.0	2.0					0.0	3.0	3.0	1.0	122.0497728							122.0431062	123.0439952	123.0440037	123.7104665	6.0	1.0	0.3587401	None			123.7107581	124.0233416	6.0	0.3013563	None										124.0235789	1.0	124.0238592	124.0238696	124.0617931
images/313+24_13.png	images/313_13.png	1.0	←	2.0	13.0					0.0	4.0	4.0	12.0	124.0682526							124.062095	125.062473	125.0624815	125.7498385	1.0	1.0	0.3797642	None			125.7501275	126.271547	6.0	0.5099704	None										126.2718851	1.0	126.2722394	126.2722526	126.3137132
images/313+60_14.png	images/313_30.png	1.0	←	1.0	30.0					0.0	5.0	5.0	29.0	126.3197879							126.3140168	127.3140506	127.3140597	128.2307274	1.0	1.0	0.6085406	None			128.2310174	128.9121624	5.0	0.6698853	None										128.9124047	1.0	128.9126857	128.9126959	128.9526805
images/313_20.png	images/313+60_4.png	6.0	→	1.0	20.0					0.0	6.0	6.0	19.0	128.9598064							128.9529862	129.9540356	129.9540443	131.7449132	1.0	0.0	1.4822373	None			131.7452046	132.5235914	1.0	0.7712176	None										132.5238288	0.0	132.5241155	132.5241251	132.562977
images/313+24_11.png	images/313_11.png	1.0	←	2.0	11.0					0.0	7.0	7.0	10.0	132.5673396							132.5632815	133.5614847	133.5614937	134.3876513	1.0	1.0	0.5208919	None			134.3879406	135.2776408	3.0	0.8801763	None										135.2779061	0.0	135.2782305	135.2782402	135.3171936
images/313_22.png	images/313+60_6.png	6.0	→	1.0	22.0					0.0	8.0	8.0	21.0	135.3205488							135.3174955	136.3150431	136.3150516	137.1502209	6.0	1.0	0.5259043	None			137.1505102	137.8525617	4.0	0.6936161	None										137.8528047	1.0	137.8530957	137.8531047	137.8914281
images/313+60_9.png	images/313_25.png	1.0	←	1.0	25.0					0.0	9.0	9.0	24.0	137.8984305							137.8917332	138.8926483	138.892657	139.7168831	1.0	1.0	0.5195093	None			139.7171739	140.4748711	5.0	0.7509056	None										140.4751164	1.0	140.4753978	140.4754072	140.5134238
images/313_24.png	images/313+60_8.png	6.0	→	1.0	24.0					0.0	10.0	10.0	23.0	140.5177506							140.5137308	141.5121765	141.5121853	142.1109	6.0	1.0	0.2885232	None			142.1111965	142.6394688	6.0	0.5170845	None										142.6397134	1.0	142.6399983	142.6400083	142.6783264
images/313_7.png	images/313+24_7.png	6.0	→	2.0	7.0					0.0	11.0	11.0	6.0	142.6852475							142.6786292	143.6794717	143.6794802	144.6520628	6.0	1.0	0.6671767	None			144.6523542	145.3125187	4.0	0.6479737	None										145.312761	1.0	145.3130566	145.3130666	145.3506359
images/313_4.png	images/313+24_4.png	6.0	→	2.0	4.0					0.0	12.0	12.0	3.0	145.3571908							145.3509433	146.3514452	146.3514539	147.1151522	6.0	1.0	0.4588521	None			147.1154428	147.5392165	4.0	0.4168525	None										147.5394551	1.0	147.5397427	147.5397525	147.5780713
images/313+60_13.png	images/313_29.png	1.0	←	1.0	29.0					0.0	13.0	13.0	28.0	147.5835851							147.5783775	148.5780945	148.578103	149.8306308	1.0	1.0	0.9419135	None			149.8309219	150.6648355	3.0	0.8221388	None										150.6650735	0.0	150.6653614	150.6653713	150.7050961
images/313_23.png	images/313+60_7.png	6.0	→	1.0	23.0					0.0	14.0	14.0	22.0	150.7114936							150.7053985	151.7057143	151.7057228	152.4393355	6.0	1.0	0.4264762	None			152.4396227	153.02348	4.0	0.5728134	None										153.023721	1.0	153.0240096	153.02402	153.0623282
images/313+60_15.png	images/313_31.png	1.0	←	1.0	31.0					0.0	15.0	15.0	30.0	153.0668365							153.0626288	154.0610836	154.0610924	154.7758084	1.0	1.0	0.4059317	None			154.7760931	155.2559292	4.0	0.4684731	None										155.2562417	1.0	155.2566198	155.2566331	155.3030448
images/313+24_15.png	images/313_15.png	1.0	←	2.0	15.0					0.0	16.0	16.0	14.0	155.3101107							155.3033512	156.3043389	156.3043476	157.1349476	1.0	1.0	0.5247726	None			157.1352332	158.254313	3.0	1.1093802	None										158.254589	0.0	158.2549614	158.2549738	158.3029772
images/313+24_10.png	images/313_10.png	1.0	←	2.0	10.0					0.0	17.0	17.0	9.0	158.3097491							158.3032792	159.3040308	159.304039	160.109064	1.0	1.0	0.4989078	None			160.1093508	160.5331656	3.0	0.4151877	None										160.5334048	0.0	160.533687	160.5336966	160.5719049
images/313_5.png	images/313+24_5.png	6.0	→	2.0	5.0					0.0	18.0	18.0	4.0	160.5790626							160.5722103	161.573297	161.5733055	163.3076475	6.0	1.0	1.4322247	None			163.3079412	163.7735884	2.0	0.4567563	None										163.7738343	0.0	163.7741296	163.7741404	163.8122965
images/313+60_10.png	images/313_26.png	1.0	←	1.0	26.0					0.0	19.0	19.0	25.0	163.8194299							163.8126017	164.8136506	164.8136595	165.5815179	1.0	1.0	0.4637151	None			165.5818102	165.9850915	2.0	0.3908559	None										165.9853337	0.0	165.9856209	165.9856303	166.0234242
images/313+24_14.png	images/313_14.png	1.0	←	2.0	14.0					0.0	20.0	20.0	13.0	166.0307156							166.0237333	167.0249347	167.0249442	168.0225092	6.0	0.0	0.6920339	None			168.0227988	168.7524573	5.0	0.7177927	None										168.7526931	1.0	168.7529751	168.7529843	168.792972
images/313+60_16.png	images/313_32.png	1.0	←	1.0	32.0					0.0	21.0	21.0	31.0	168.7991067							168.7932766	169.7933641	169.7933721	170.4872202	1.0	1.0	0.3857112	None			170.4875089	170.5637049	1.0	0.0691561	None										170.5639459	0.0	170.5642363	170.5642458	170.6021707
images/313+24_16.png	images/313_16.png	1.0	←	2.0	16.0					0.0	22.0	22.0	15.0	170.608646							170.6024749	171.6029152	171.6029242	172.6493542	6.0	0.0	0.737676	None			172.6496465	173.5809307	4.0	0.9231789	None										173.5811708	1.0	173.5814546	173.5814638	173.6191962
images/313_18.png	images/313+60_2.png	6.0	→	1.0	18.0					0.0	23.0	23.0	17.0	173.6253386							173.6194986	174.6195706	174.6195801	175.4641769	6.0	1.0	0.5374811	None			175.464468	176.5419813	2.0	1.0682341	None										176.5422209	0.0	176.5425088	176.5425189	176.5820127
images/313_17.png	images/313+60_1.png	6.0	→	1.0	17.0					0.0	24.0	24.0	16.0	176.5883801							176.5823176	177.5826372	177.5826457	178.3019952	6.0	1.0	0.4147811	None			178.3022865	179.0738081	4.0	0.758598	None										179.0740529	1.0	179.0743428	179.0743524	179.1139561
images/313_8.png	images/313+24_8.png	6.0	→	2.0	8.0					0.0	25.0	25.0	7.0	179.120918							179.1142588	180.1151643	180.1151727	180.7814937	6.0	1.0	0.359151	None			180.7817813	181.13595	4.0	0.3427342	None										181.1361904	1.0	181.1365019	181.1365108	181.1741479
images/313_3.png	images/313+24_3.png	6.0	→	2.0	3.0					0.0	26.0	26.0	2.0	181.1805036							181.1744522	182.1747264	182.1747352	182.8900496	6.0	1.0	0.4038813	None			182.8903422	183.8147016	3.0	0.9141296	None										183.8149421	0.0	183.815228	183.8152373	183.8542944
images/313_19.png	images/313+60_3.png	6.0	→	1.0	19.0					0.0	27.0	27.0	18.0	183.8589299							183.854599	184.8528478	184.852857	185.8755116	6.0	1.0	0.7163607	None			185.8758038	186.3339239	5.0	0.4489359	None										186.3341661	1.0	186.3343746	186.334384	186.372354
images/313_21.png	images/313+60_5.png	6.0	→	1.0	21.0					0.0	28.0	28.0	20.0	186.3786342							186.3726564	187.3715816	187.3715902	188.1575729	6.0	1.0	0.4776928	None			188.1578635	188.511955	6.0	0.3429924	None										188.5121937	1.0	188.5124693	188.5124787	188.5517575
images/313+24_12.png	images/313_12.png	1.0	←	2.0	12.0					0.0	29.0	29.0	11.0	188.5563679							188.5520638	189.5503289	189.5503376	191.0366663	6.0	0.0	1.1810812	None			191.0369563	192.1283719	3.0	1.0800952	None										192.1286111	0.0	192.1288992	192.1289092	192.1673499
images/313+24_9.png	images/313_9.png	1.0	←	2.0	9.0					0.0	30.0	30.0	8.0	192.171832							192.1676485	193.1662566	193.1662655	194.4301602	1.0	1.0	0.9570077	None			194.4304525	194.7915575	2.0	0.3505588	None										194.7917989	0.0	194.7920843	194.792094	194.8314734
images/313+60_12.png	images/313_28.png	1.0	←	1.0	28.0					0.0	31.0	31.0	27.0	194.8384976							194.8317823	195.8327758	195.8327842	196.733014	1.0	1.0	0.5963865	None			196.7333012	197.0248968	2.0	0.2797131	None										197.0251307	0.0	197.0254147	197.0254242	197.0636742
images/313+60_13.png	images/313_29.png	1.0	←	1.0	29.0					1.0	0.0	32.0	28.0	197.0680123							197.0639788	198.0624377	198.0624462	199.5230372	1.0	1.0	1.1543007	None			199.5233256	199.8357714	2.0	0.3052528	None										199.8360126	0.0	199.8362985	199.8363079	199.8743586
images/313_23.png	images/313+60_7.png	6.0	→	1.0	23.0					1.0	1.0	33.0	22.0	199.8804992							199.8746618	200.8747182	200.8747267	201.5453872	6.0	1.0	0.3627313	None			201.5456784	202.303195	5.0	0.7471882	None										202.3034413	1.0	202.3036823	202.3036918	202.3414483
images/313_8.png	images/313+24_8.png	6.0	→	2.0	8.0					1.0	2.0	34.0	7.0	202.345869							202.3417526	203.3402364	203.3402456	204.2374342	1.0	0.0	0.5888366	None			204.2377266	204.8841729	3.0	0.6390928	None										204.8844121	0.0	204.8846985	204.8847077	204.9239939
images/313+60_10.png	images/313_26.png	1.0	←	1.0	26.0					1.0	3.0	35.0	25.0	204.9276579							204.9242971	205.9217219	205.9217306	206.5896225	1.0	1.0	0.3590827	None			206.5899098	207.1041256	6.0	0.5032049	None										207.1043688	1.0	207.1046529	207.1046624	207.1447056
images/313+60_16.png	images/313_32.png	1.0	←	1.0	32.0					1.0	4.0	36.0	31.0	207.1490649							207.1450078	208.1434534	208.143462	208.9016314	1.0	1.0	0.4491926	None			208.9019172	209.2283338	6.0	0.3184342	None										209.2285769	1.0	209.2288804	209.2288901	209.2720051
images/313_4.png	images/313+24_4.png	6.0	→	2.0	4.0					1.0	5.0	37.0	3.0	209.277101							209.2724175	210.2707572	210.2707661	210.9733454	6.0	1.0	0.3943945	None			210.9736422	211.2931707	6.0	0.3112389	None										211.2934955	1.0	211.2937714	211.2937834	211.332067
images/313+24_14.png	images/313_14.png	1.0	←	2.0	14.0					1.0	6.0	38.0	13.0	211.3390123							211.3323729	212.3332493	212.333258	212.9344411	1.0	1.0	0.2955877	None			212.9347296	213.205727	6.0	0.2619466	None										213.2059668	1.0	213.206259	213.2062687	213.2458232
images/313_6.png	images/313+24_6.png	6.0	→	2.0	6.0					1.0	7.0	39.0	5.0	213.2497769							213.2461275	214.2438827	214.2438911	215.3727128	6.0	1.0	0.8193042	None			215.3730058	215.9638785	5.0	0.5832837	None										215.9641195	1.0	215.9644219	215.9644306	216.0024673
images/313_5.png	images/313+24_5.png	6.0	→	2.0	5.0					1.0	8.0	40.0	4.0	216.0096513							216.0027733	217.003876	217.003885	217.6536966	6.0	1.0	0.3455932	None			217.6539854	218.015151	5.0	0.3509188	None										218.0153922	1.0	218.0156835	218.0156933	239.7055039
images/313_18.png	images/313+60_2.png	6.0	→	1.0	18.0					1.0	9.0	41.0	17.0	239.7118485							239.7060843	240.7061973	240.7062058	241.3210365	6.0	1.0	0.3071002	None			241.3213306	241.814579	5.0	0.4829131	None										241.8148195	1.0	241.8150988	241.8151085	241.8542785
images/313+60_12.png	images/313_28.png	1.0	←	1.0	28.0					1.0	10.0	42.0	27.0	241.8610624							241.8545804	242.8552925	242.8553012	243.505463	1.0	1.0	0.3416616	None			243.505754	243.713916	6.0	0.1954738	None										243.7141632	1.0	243.7144547	243.7144641	243.7540653
images/313_7.png	images/313+24_7.png	6.0	→	2.0	7.0					1.0	11.0	43.0	6.0	243.7585768							243.7543667	244.7529257	244.7529348	245.3403518	6.0	1.0	0.2841817	None			245.3406443	245.5559776	6.0	0.2076169	None										245.5562173	1.0	245.5565116	245.5565213	245.5944807
images/313+24_16.png	images/313_16.png	1.0	←	2.0	16.0					1.0	12.0	44.0	15.0	245.6017027							245.594783	246.5961661	246.5961751	247.1557857	1.0	1.0	0.2570875	None			247.1560747	247.4408179	6.0	0.2721502	None										247.4410633	1.0	247.4413514	247.441361	247.4795825
images/313_21.png	images/313+60_5.png	6.0	→	1.0	21.0					1.0	13.0	45.0	20.0	247.483909							247.4798853	248.478648	248.478657	249.0869704	6.0	1.0	0.3023932	None			249.0872571	249.3652023	6.0	0.2697315	None										249.3654442	1.0	249.3657327	249.3657423	249.4038662
images/313_3.png	images/313+24_3.png	6.0	→	2.0	3.0					1.0	14.0	46.0	2.0	249.4110547							249.4041691	250.4052883	250.4052974	251.2638878	1.0	0.0	0.5520157	None			251.264253	251.6254338	4.0	0.3488464	None										251.6256788	1.0	251.6259612	251.6259704	251.6656725
images/313+60_11.png	images/313_27.png	1.0	←	1.0	27.0					1.0	15.0	47.0	26.0	251.6701123							251.6659781	252.6647037	252.6647125	253.4468128	1.0	1.0	0.476778	None			253.4471054	253.7042445	4.0	0.2453712	None										253.7044866	1.0	253.7047826	253.704792	253.7445936
images/313+60_14.png	images/313_30.png	1.0	←	1.0	30.0					1.0	16.0	48.0	29.0	253.7518546							253.7448948	254.7463488	254.7463575	255.3348009	1.0	1.0	0.2829313	None			255.3350908	255.6754568	5.0	0.3331468	None										255.6756938	1.0	255.6759726	255.6759816	255.7154011
images/313+24_15.png	images/313_15.png	1.0	←	2.0	15.0					1.0	17.0	49.0	14.0	255.7196115							255.7157026	256.7142855	256.7142938	257.3095675	1.0	1.0	0.2908477	None			257.3098572	257.4626005	6.0	0.1425479	None										257.4628415	1.0	257.4631249	257.4631341	257.5012304
images/313_20.png	images/313+60_4.png	6.0	→	1.0	20.0					1.0	18.0	50.0	19.0	257.5084157							257.5015352	258.5026478	258.5026565	259.222143	6.0	1.0	0.4143169	None			259.2224303	259.7579737	4.0	0.5258102	None										259.7582129	1.0	259.7584978	259.7585069	259.7967601
images/313_19.png	images/313+60_3.png	6.0	→	1.0	19.0					1.0	19.0	51.0	18.0	259.8029069							259.797066	260.7973266	260.7973354	261.5107847	6.0	1.0	0.40764	None			261.511073	262.0321342	6.0	0.5101235	None										262.0323742	1.0	262.0326594	262.0326695	262.0706724
images/313+60_9.png	images/313_25.png	1.0	←	1.0	25.0					1.0	20.0	52.0	24.0	262.0749144							262.0709762	263.069812	263.069821	263.7962156	1.0	1.0	0.4229108	None			263.7965042	264.3107139	3.0	0.5044245	None										264.310959	0.0	264.3112439	264.3112532	264.3505395
images/313_1.png	images/313+24_1.png	6.0	→	2.0	1.0					1.0	21.0	53.0	0.0	264.3547729							264.3508498	265.3490589	265.3490675	266.2639942	6.0	1.0	0.6080581	None			266.2648024	266.6648993	4.0	0.3873707	None										266.6651397	1.0	266.665414	266.6654235	266.7049479
images/313_24.png	images/313+60_8.png	6.0	→	1.0	24.0					1.0	22.0	54.0	23.0	266.7107632							266.7052485	267.7052647	267.7052735	268.2937371	6.0	1.0	0.2833739	None			268.2940296	268.717914	4.0	0.4141653	None										268.7181568	1.0	268.7184394	268.7184486	268.7566544
images/313+24_9.png	images/313_9.png	1.0	←	2.0	9.0					1.0	23.0	55.0	8.0	268.7636397							268.7569599	269.7581182	269.7581272	270.4566686	1.0	1.0	0.3909141	None			270.4569586	271.5414962	5.0	1.0756879	None										271.5417373	1.0	271.5420313	271.5420411	271.5801536
images/313_22.png	images/313+60_6.png	6.0	→	1.0	22.0					1.0	24.0	56.0	21.0	271.5875417							271.5804546	272.5819967	272.582005	273.1278332	6.0	1.0	0.2387821	None			273.1281216	273.364183	6.0	0.2288192	None										273.364424	1.0	273.3647109	273.36472	273.4031339
images/313+60_15.png	images/313_31.png	1.0	←	1.0	31.0					1.0	25.0	57.0	30.0	273.4100918							273.4034394	274.4043769	274.4043854	275.1378024	1.0	1.0	0.4251153	None			275.1380911	275.5896552	4.0	0.4428207	None										275.5898947	1.0	275.5901756	275.590185	275.6277998
images/313+24_12.png	images/313_12.png	1.0	←	2.0	12.0					1.0	26.0	58.0	11.0	275.6342817							275.6281015	276.628731	276.6287401	277.243984	1.0	1.0	0.3120823	None			277.244274	277.5023916	4.0	0.2485656	None										277.5026316	1.0	277.5031266	277.5031373	277.54098
images/313+24_13.png	images/313_13.png	1.0	←	2.0	13.0					1.0	27.0	59.0	12.0	277.5453544							277.5412829	278.5395034	278.5395123	279.3487393	1.0	1.0	0.5016547	None			279.3490317	279.6963053	5.0	0.335943	None										279.6965449	1.0	279.6968231	279.696833	279.7344156
images/313_2.png	images/313+24_2.png	6.0	→	2.0	2.0					1.0	28.0	60.0	1.0	279.7380937							279.7347241	280.7326047	280.7326132	282.1822453	1.0	0.0	1.1440799	None			282.1825371	282.8859785	2.0	0.6939261	None										282.8862182	0.0	282.8865602	282.8865693	282.9245113
images/313+24_11.png	images/313_11.png	1.0	←	2.0	11.0					1.0	29.0	61.0	10.0	282.9306923							282.9248145	283.9249254	283.924934	284.7562796	1.0	1.0	0.5278815	None			284.7565713	285.0622339	2.0	0.2959117	None										285.0624735	0.0	285.0627632	285.0627723	285.1018847
images/313+24_10.png	images/313_10.png	1.0	←	2.0	10.0					1.0	30.0	62.0	9.0	285.1064523							285.1021908	286.101199	286.1012077	286.7095093	1.0	1.0	0.3043267	None			286.7097961	286.952827	6.0	0.23078	None										286.9530651	1.0	286.9533439	286.9533538	286.9930145
images/313_17.png	images/313+60_1.png	6.0	→	1.0	17.0					1.0	31.0	63.0	16.0	286.9991598							286.9933204	287.9935878	287.9935965	289.1582438	6.0	1.0	0.8594072	None			289.1585317	289.8884346	4.0	0.7182644	None										289.888674	1.0	289.8889646	289.8889744	289.9265447
images/313_7.png	images/313+24_7.png	6.0	→	2.0	7.0					2.0	0.0	64.0	6.0	289.9329919							289.9268476	290.9277781	290.9277877	291.5430868	1.0	0.0	0.30882	None			291.5433767	291.9602741	5.0	0.4058311	None										291.9605135	1.0	291.9608009	291.96081	291.9994557
images/313+60_10.png	images/313_26.png	1.0	←	1.0	26.0					2.0	1.0	65.0	25.0	292.0063946							291.9997579	293.0008299	293.0008391	293.9081399	1.0	1.0	0.6043958	None			293.9084273	294.3532323	3.0	0.4323365	None										294.3534729	0.0	294.3537625	294.3537722	294.393372
images/313_23.png	images/313+60_7.png	6.0	→	1.0	23.0					2.0	2.0	66.0	22.0	294.4005938							294.3936787	295.394825	295.3948335	296.0659387	6.0	1.0	0.362596	None			296.066231	296.6221428	5.0	0.5465853	None										296.6223828	1.0	296.6226675	296.6226776	296.6620503
images/313+60_13.png	images/313_29.png	1.0	←	1.0	29.0					2.0	3.0	67.0	28.0	296.6682237							296.6623535	297.6627604	297.6627688	299.2959041	1.0	1.0	1.3258878	None			299.2961995	299.8453626	3.0	0.5408062	None										299.8456069	0.0	299.8458929	299.8459024	299.8839696
images/313_1.png	images/313+24_1.png	6.0	→	2.0	1.0					2.0	4.0	68.0	0.0	299.8882344							299.8842709	300.8827437	300.8827524	302.1210273	6.0	1.0	0.92641	None			302.1213152	302.705162	2.0	0.5711918	None										302.705403	0.0	302.705688	302.7056973	302.7437154
images/313_6.png	images/313+24_6.png	6.0	→	2.0	6.0					2.0	5.0	69.0	5.0	302.7481481							302.7440177	303.7428024	303.7428113	305.1826378	6.0	1.0	1.1303328	None			305.1829279	305.7749698	2.0	0.5814612	None										305.7752139	0.0	305.7754938	305.7755035	305.8131539
images/313_18.png	images/313+60_2.png	6.0	→	1.0	18.0					2.0	6.0	70.0	17.0	305.8203498							305.8134599	306.814583	306.8145917	307.525916	6.0	1.0	0.4076002	None			307.5262029	308.2567299	5.0	0.7184837	None										308.257031	1.0	308.2574464	308.2574593	308.3063298
images/313+60_11.png	images/313_27.png	1.0	←	1.0	27.0					2.0	7.0	71.0	26.0	308.312438							308.306635	309.3066657	309.3066742	309.9288581	1.0	1.0	0.3149055	None			309.929151	310.1024969	6.0	0.1636152	None										310.102738	1.0	310.1030203	310.1030299	310.1425136
images/313+24_15.png	images/313_15.png	1.0	←	2.0	15.0					2.0	8.0	72.0	14.0	310.1489171							310.1428132	311.1431441	311.1431528	311.8007454	1.0	1.0	0.3503093	None			311.8010351	312.0162783	6.0	0.2035776	None										312.0165192	1.0	312.0168017	312.016811	312.056217
images/313+24_10.png	images/313_10.png	1.0	←	2.0	10.0					2.0	9.0	73.0	9.0	312.0632186							312.0565213	313.0575373	313.0575458	313.6519023	1.0	1.0	0.292012	None			313.6521923	313.7910706	6.0	0.128638	None										313.7913111	1.0	313.7916232	313.791633	313.8297632
images/313+60_14.png	images/313_30.png	1.0	←	1.0	30.0					2.0	10.0	74.0	29.0	313.8352811							313.8300666	314.8297612	314.8297699	316.1683409	1.0	1.0	1.0308862	None			316.1686289	316.8791386	2.0	0.6999767	None										316.87938	0.0	316.8797428	316.8797524	316.9176669
images/313_2.png	images/313+24_2.png	6.0	→	2.0	2.0					2.0	11.0	75.0	1.0	316.9246026							316.9179739	317.9188722	317.9188811	318.8679703	6.0	1.0	0.6465934	None			318.8682605	319.1670197	2.0	0.2882279	None										319.1672599	0.0	319.1675864	319.1675954	319.2056862
images/313_8.png	images/313+24_8.png	6.0	→	2.0	8.0					2.0	12.0	76.0	7.0	319.2112693							319.2059911	320.2057958	320.2058048	321.2422298	6.0	1.0	0.7234627	None			321.2425219	321.888863	3.0	0.6346055	None										321.8891048	0.0	321.8893893	321.8893987	321.9276198
images/313_24.png	images/313+60_8.png	6.0	→	1.0	24.0					2.0	13.0	77.0	23.0	321.9345827							321.9279237	322.9291674	322.9291759	323.5167136	6.0	1.0	0.2838544	None			323.5170049	324.0591858	5.0	0.5353558	None										324.0594236	1.0	324.0597068	324.0597163	324.0975169
images/313+24_13.png	images/313_13.png	1.0	←	2.0	13.0					2.0	14.0	78.0	12.0	324.1047166							324.0978211	325.099917	325.0999259	325.743169	1.0	1.0	0.3371827	None			325.7434572	326.0281757	5.0	0.2777386	None										326.0284149	1.0	326.0287023	326.0287113	326.066704
images/313+24_16.png	images/313_16.png	1.0	←	2.0	16.0					2.0	15.0	79.0	15.0	326.0709828							326.0670082	327.0657599	327.0657692	328.3204517	1.0	1.0	0.9473799	None			328.3207412	328.9117623	4.0	0.5793702	None										328.9120009	1.0	328.9122822	328.9122919	328.9517112
images/313+24_9.png	images/313_9.png	1.0	←	2.0	9.0					2.0	16.0	80.0	8.0	328.9590198							328.9520138	329.9532532	329.953262	330.7216258	1.0	1.0	0.4595831	None			330.7219144	330.9579457	4.0	0.2271472	None										330.9581825	1.0	330.958467	330.958476	330.998058
images/313+24_11.png	images/313_11.png	1.0	←	2.0	11.0					2.0	17.0	81.0	10.0	331.0050218							330.9983601	331.9992507	331.9992596	332.7259722	1.0	1.0	0.4222877	None			332.7262628	333.1290665	5.0	0.3911076	None										333.1293064	1.0	333.129784	333.1297955	335.124126
images/313+24_14.png	images/313_14.png	1.0	←	2.0	14.0					2.0	18.0	82.0	13.0	335.1303101							335.1245109	336.1248626	336.1248711	336.9108843	1.0	1.0	0.4834827	None			336.9111721	337.3563497	4.0	0.4375783	None										337.3565879	1.0	337.3568471	337.3568563	337.3952425
images/313+60_12.png	images/313_28.png	1.0	←	1.0	28.0					2.0	19.0	83.0	27.0	337.4021968							337.395551	338.3964303	338.3964397	339.0604948	1.0	1.0	0.3601687	None			339.0607817	339.2761295	5.0	0.2080075	None										339.2764405	1.0	339.2768899	339.2769024	339.3186479
images/313_3.png	images/313+24_3.png	6.0	→	2.0	3.0					2.0	20.0	84.0	2.0	339.3256271							339.3189477	340.3199761	340.3199852	341.0395809	1.0	0.0	0.4133105	None			341.0398714	341.7209556	3.0	0.6693326	None										341.7211947	0.0	341.7214703	341.7214793	341.7596916
images/313_21.png	images/313+60_5.png	6.0	→	1.0	21.0					2.0	21.0	85.0	20.0	341.7635711							341.759998	342.7579316	342.7579404	343.3849801	6.0	1.0	0.3149853	None			343.3852714	343.9203778	5.0	0.5230697	None										343.9206143	1.0	343.9209004	343.9209099	343.9602694
images/313_4.png	images/313+24_4.png	6.0	→	2.0	4.0					2.0	22.0	86.0	3.0	343.9674794							343.9605713	344.9617128	344.9617213	345.6631186	1.0	0.0	0.3952307	None			345.6634015	346.3038887	5.0	0.6293829	None										346.3041262	1.0	346.304303	346.3043122	346.3424384
images/313_17.png	images/313+60_1.png	6.0	→	1.0	17.0					2.0	23.0	87.0	16.0	346.3485726							346.3427372	347.342819	347.3428284	348.1597631	1.0	0.0	0.5103529	None			348.160047	348.6771298	4.0	0.5084682	None										348.6773621	1.0	348.6777122	348.6777214	348.7168817
images/313_19.png	images/313+60_3.png	6.0	→	1.0	19.0					2.0	24.0	88.0	18.0	348.7204599							348.7171869	349.7149675	349.7149767	350.633347	1.0	0.0	0.6057181	None			350.6336312	350.8140818	4.0	0.171364	None										350.8143177	1.0	350.8146015	350.8146108	350.8529383
images/313+60_15.png	images/313_31.png	1.0	←	1.0	31.0					2.0	25.0	89.0	30.0	350.8571446							350.8532386	351.8517005	351.8517096	352.5754066	1.0	1.0	0.4136622	None			352.5756901	352.7699602	4.0	0.1811045	None										352.7701986	1.0	352.7704821	352.770491	352.8097112
images/313_20.png	images/313+60_4.png	6.0	→	1.0	20.0					2.0	26.0	90.0	19.0	352.814206							352.8100095	353.8086864	353.8086954	354.5693423	1.0	0.0	0.4539649	None			354.569631	354.9796077	5.0	0.4031043	None										354.9798409	1.0	354.980129	354.9801383	355.0180357
images/313+60_9.png	images/313_25.png	1.0	←	1.0	25.0					2.0	27.0	91.0	24.0	355.0217509							355.0183356	356.0163562	356.0163644	356.6735178	1.0	1.0	0.3481898	None			356.6738051	356.8334599	6.0	0.1470983	None										356.8336996	1.0	356.8339962	356.8340056	356.8716907
images/313_5.png	images/313+24_5.png	6.0	→	2.0	5.0					2.0	28.0	92.0	4.0	356.8783068							356.8719883	357.8728961	357.872905	359.3643013	6.0	1.0	1.1884337	None			359.3645912	360.2333006	3.0	0.8561992	None										360.2335381	0.0	360.2338344	360.2338442	360.2805361
images/313+24_12.png	images/313_12.png	1.0	←	2.0	12.0					2.0	29.0	93.0	11.0	360.288452							360.2809252	361.2836336	361.2836423	362.343737	1.0	1.0	0.7535739	None			362.3440202	362.6847699	5.0	0.3328869	None										362.6850052	1.0	362.6852831	362.6852923	362.7246004
images/313+60_16.png	images/313_32.png	1.0	←	1.0	32.0					2.0	30.0	94.0	31.0	362.7318271							362.7249025	363.7263225	363.7263314	364.3904913	1.0	1.0	0.3585735	None			364.3907738	364.5225264	6.0	0.1184907	None										364.5227646	1.0	364.5230474	364.5230562	364.5613906
images/313_22.png	images/313+60_6.png	6.0	→	1.0	22.0					2.0	31.0	95.0	21.0	364.5686772							364.5616912	365.563108	365.5631171	366.1925056	6.0	1.0	0.3218366	None			366.1928106	366.5127825	6.0	0.3082072	None										366.5130202	1.0	366.5133065	366.5133161	366.5527782
images/313_20.png	images/313+60_4.png	6.0	→	1.0	20.0					3.0	0.0	96.0	19.0	366.5600519							366.5530809	367.5544921	367.554501	368.469901	1.0	0.0	0.6104336	None			368.4701826	369.3264895	4.0	0.8461431	None										369.3267251	1.0	369.3269094	369.3269191	369.365184
images/313_8.png	images/313+24_8.png	6.0	→	2.0	8.0					3.0	1.0	97.0	7.0	369.3714521							369.365484	370.3656845	370.3656932	371.2594621	1.0	0.0	0.5908408	None			371.2598243	371.3843744	4.0	0.1144512	None										371.3846107	1.0	371.3848989	371.3849084	371.4242146
images/313+24_13.png	images/313_13.png	1.0	←	2.0	13.0					3.0	2.0	98.0	12.0	371.4306826							371.4245172	372.4249158	372.4249245	373.1584406	1.0	1.0	0.428408	None			373.1587262	373.6382984	5.0	0.4701342	None										373.6385341	1.0	373.6388217	373.6388313	373.6782943
images/313+24_10.png	images/313_10.png	1.0	←	2.0	10.0					3.0	3.0	99.0	9.0	373.6852824							373.6785923	374.6795116	374.6795201	375.4836911	1.0	1.0	0.5017349	None			375.4839778	375.699327	4.0	0.2084705	None										375.6995649	1.0	375.6998482	375.6998582	375.737796
images/313+60_11.png	images/313_27.png	1.0	←	1.0	27.0					3.0	4.0	100.0	26.0	375.7450208							375.7380963	376.7394916	376.7395006	377.383034	1.0	1.0	0.3372151	None			377.3833154	377.5293147	6.0	0.1341542	None										377.5295564	1.0	377.5298529	377.5298623	377.5689283
images/313+24_15.png	images/313_15.png	1.0	←	2.0	15.0					3.0	5.0	101.0	14.0	377.5726626							377.5692286	378.56712	378.5671303	379.2700972	1.0	1.0	0.3939457	None			379.2704602	379.50636	6.0	0.2231011	None										379.5066001	1.0	379.5068817	379.5068909	379.5489135
images/313+60_14.png	images/313_30.png	1.0	←	1.0	30.0					3.0	6.0	102.0	29.0	379.556342							379.5492117	380.5507179	380.5507267	381.2147665	1.0	1.0	0.3581397	None			381.2150494	381.3119521	6.0	0.0852733	None										381.3121909	1.0	381.3126021	381.3126119	381.3529914
images/313_19.png	images/313+60_3.png	6.0	→	1.0	19.0					3.0	7.0	103.0	18.0	381.3576058							381.3532938	382.3519522	382.3519618	383.3955605	6.0	1.0	0.7371193	None			383.3958451	384.5293733	4.0	1.1210604	None										384.5296082	1.0	384.5298858	384.5298956	384.5697876
images/313+60_13.png	images/313_29.png	1.0	←	1.0	29.0					3.0	8.0	104.0	28.0	384.5771125							384.5700855	385.5713495	385.5713586	386.2633402	1.0	1.0	0.3860587	None			386.2637064	386.37461	6.0	0.1022341	None										386.3748457	1.0	386.3751388	386.3751484	386.4135994
images/313+24_16.png	images/313_16.png	1.0	←	2.0	16.0					3.0	9.0	105.0	15.0	386.4178035							386.4138965	387.4126033	387.4126122	388.0597556	1.0	1.0	0.3399431	None			388.0600387	388.1502869	6.0	0.0810269	None										388.1505208	1.0	388.1508122	388.1508215	388.1891543
images/313_3.png	images/313+24_3.png	6.0	→	2.0	3.0					3.0	10.0	106.0	2.0	388.1937101							388.1894506	389.1881281	389.1881373	390.1412008	6.0	1.0	0.6449183	None			390.1414875	390.9894609	3.0	0.8390925	None										390.9896977	0.0	390.9899864	390.9899965	391.029349
images/313+60_15.png	images/313_31.png	1.0	←	1.0	31.0					3.0	11.0	107.0	30.0	391.0355708							391.0296466	392.0297969	392.0298057	392.6799791	1.0	1.0	0.3433746	None			392.6802594	392.7913696	6.0	0.1004521	None										392.7916101	1.0	392.7919061	392.7919158	392.8298966
images/313_18.png	images/313+60_2.png	6.0	→	1.0	18.0					3.0	12.0	108.0	17.0	392.834439							392.8301939	393.8290957	393.829105	394.4718401	6.0	1.0	0.3374376	None			394.4721256	394.6246176	1.0	0.1408632	None										394.6248553	0.0	394.6251374	394.6251472	394.6648922
images/313_4.png	images/313+24_4.png	6.0	→	2.0	4.0					3.0	13.0	109.0	3.0	394.6691438							394.6651894	395.6634539	395.6634627	396.4177452	6.0	1.0	0.4458489	None			396.4180303	396.6819279	6.0	0.2512278	None										396.6821653	1.0	396.6824517	396.6824607	396.7203349
images/313_1.png	images/313+24_1.png	6.0	→	2.0	1.0					3.0	14.0	110.0	0.0	396.7268942							396.7206369	397.7211392	397.7211478	398.803881	1.0	0.0	0.7796359	None			398.8041635	399.3051596	2.0	0.4882724	None										399.3054014	0.0	399.3055869	399.3055959	399.3464015
images/313+60_16.png	images/313_32.png	1.0	←	1.0	32.0					3.0	15.0	111.0	31.0	399.3526198							399.3466995	400.3468663	400.3468753	401.1833372	1.0	1.0	0.5320344	None			401.1836161	401.7397841	4.0	0.5491491	None										401.7400216	1.0	401.7403212	401.7403308	401.7790683
images/313+60_10.png	images/313_26.png	1.0	←	1.0	26.0					3.0	16.0	112.0	25.0	401.7855376							401.7793651	402.7803092	402.7803187	403.7362688	1.0	1.0	0.6483796	None			403.7365495	404.2442313	3.0	0.5005077	None										404.2444703	0.0	404.2447585	404.2447682	404.2916848
images/313_7.png	images/313+24_7.png	6.0	→	2.0	7.0					3.0	17.0	113.0	6.0	404.3022108							404.2921048	405.29643	405.2964386	405.9605128	6.0	1.0	0.3632174	None			405.9607935	406.3426693	3.0	0.3716638	None										406.3429074	0.0	406.3431219	406.3431312	406.3816062
images/313_23.png	images/313+60_7.png	6.0	→	1.0	23.0					3.0	18.0	114.0	22.0	406.3888703							406.3819074	407.3831083	407.3831169	408.4101976	6.0	1.0	0.7181741	None			408.410482	409.1054892	2.0	0.6826695	None										409.1057288	0.0	409.1060156	409.1060247	409.1465755
images/313+60_9.png	images/313_25.png	1.0	←	1.0	25.0					3.0	19.0	115.0	24.0	409.1509601							409.146876	410.1461709	410.1461797	410.9014949	1.0	1.0	0.4505081	None			410.9017785	411.3811977	4.0	0.4712657	None										411.3814317	1.0	411.3817153	411.3817245	411.4212123
images/313_24.png	images/313+60_8.png	6.0	→	1.0	24.0					3.0	20.0	116.0	23.0	411.4284866							411.4215118	412.4227196	412.422729	413.4222962	1.0	0.0	0.6940796	None			413.4225828	414.3622603	3.0	0.9267872	None										414.3624983	0.0	414.3627822	414.3627918	414.4013356
images/313_22.png	images/313+60_6.png	6.0	→	1.0	22.0					3.0	21.0	117.0	21.0	414.4077057							414.4016338	415.4020445	415.4020536	416.4068913	1.0	0.0	0.6987024	None			416.4071742	416.5737524	3.0	0.1579795	None										416.5739894	0.0	416.5742745	416.5742836	416.6138889
images/313_21.png	images/313+60_5.png	6.0	→	1.0	21.0					3.0	22.0	118.0	20.0	416.6211048							416.6141851	417.6155775	417.6155863	418.1823453	6.0	1.0	0.2614609	None			418.1826234	418.3784523	6.0	0.1828075	None										418.3786926	1.0	418.3789772	418.3789873	418.4168721
images/313_5.png	images/313+24_5.png	6.0	→	2.0	5.0					3.0	23.0	119.0	4.0	418.4212315							418.4171731	419.4156314	419.4156413	420.4957935	1.0	0.0	0.7686718	None			420.4960763	421.0451953	4.0	0.5410126	None										421.0454302	1.0	421.0457179	421.0457276	421.0837865
images/313+24_9.png	images/313_9.png	1.0	←	2.0	9.0					3.0	24.0	120.0	8.0	421.0880123							421.0840848	422.082535	422.0825438	423.1097009	1.0	1.0	0.7207988	None			423.1099837	423.3406738	4.0	0.2230321	None										423.3409107	1.0	423.3411238	423.341133	423.3807442
images/313+24_12.png	images/313_12.png	1.0	←	2.0	12.0					3.0	25.0	121.0	11.0	423.3865954							423.3810451	424.3811196	424.3811292	425.1494501	1.0	1.0	0.4642986	None			425.1497322	426.3122911	3.0	1.1514044	None										426.3125265	0.0	426.3128054	426.3128144	426.3524641
images/313_2.png	images/313+24_2.png	6.0	→	2.0	2.0					3.0	26.0	122.0	1.0	426.3597119							426.3527621	427.3539478	427.3539566	427.8441721	6.0	1.0	0.187262	None			427.8444527	428.0736675	6.0	0.216251	None										428.0739044	1.0	428.0741883	428.0741973	430.7609481
images/313+24_14.png	images/313_14.png	1.0	←	2.0	14.0					3.0	27.0	123.0	13.0	430.7672515							430.7613423	431.7616434	431.7616519	432.6396568	1.0	1.0	0.5741492	None			432.6399405	433.196295	5.0	0.5484126	None										433.1965293	1.0	433.1968262	433.196836	433.2348189
images/313_17.png	images/313+60_1.png	6.0	→	1.0	17.0					3.0	28.0	124.0	16.0	433.2383148							433.2351154	434.2330456	434.2330543	435.4088142	6.0	1.0	0.8637205	None			435.4090936	436.0694516	2.0	0.6518319	None										436.0696848	0.0	436.06997	436.0699787	436.1094931
images/313+60_12.png	images/313_28.png	1.0	←	1.0	28.0					3.0	29.0	125.0	27.0	436.1156182							436.1097982	437.1098484	437.1098567	437.8152856	1.0	1.0	0.398918	None			437.8155692	438.5805841	1.0	0.7575809	None										438.5808229	0.0	438.5811091	438.5811194	438.6187562
images/313_6.png	images/313+24_6.png	6.0	→	2.0	6.0					3.0	30.0	126.0	5.0	438.6248254							438.6190548	439.6192274	439.6192364	440.5347603	6.0	1.0	0.6101271	None			440.5350429	441.3899892	2.0	0.8458665	None										441.3902234	0.0	441.3905023	441.3905114	441.4286404
images/313+24_11.png	images/313_11.png	1.0	←	2.0	11.0					3.0	31.0	127.0	10.0	441.4348146							441.4289381	442.4292185	442.4292271	444.584054	6.0	0.0	1.8478678	None			444.5843604	444.9246903	1.0	0.3330752	None										444.9249338	0.0	444.9252171	444.9252273	444.9632302
images/313+60_11.png	images/313_27.png	1.0	←	1.0	27.0					4.0	0.0	128.0	26.0	444.9704874							444.9635274	445.9649285	445.9649371	446.5765234	1.0	1.0	0.3033032	None			446.5768074	447.1883807	5.0	0.6045782	None										447.1886148	1.0	447.1889032	447.1889128	447.2285023
images/313_23.png	images/313+60_7.png	6.0	→	1.0	23.0					4.0	1.0	129.0	22.0	447.2327996							447.2288035	448.2273607	448.2273704	449.4383084	6.0	1.0	0.9020744	None			449.4385903	449.8138486	2.0	0.3666652	None										449.8140842	0.0	449.8144056	449.8144154	449.8539577
images/313+24_11.png	images/313_11.png	1.0	←	2.0	11.0					4.0	2.0	130.0	10.0	449.8603733							449.8542562	450.8548674	450.8548764	451.7762093	6.0	0.0	0.6147182	None			451.7764895	452.3881155	1.0	0.6040545	None										452.388351	0.0	452.3886311	452.3886409	452.4277953
images/313+60_14.png	images/313_30.png	1.0	←	1.0	30.0					4.0	3.0	131.0	29.0	452.4350024							452.428099	453.4294059	453.4294144	454.1423386	1.0	1.0	0.4072313	None			454.1426237	455.2066321	4.0	1.0541762	None										455.2068698	1.0	455.2071536	455.2071633	455.2472049
images/313_3.png	images/313+24_3.png	6.0	→	2.0	3.0					4.0	4.0	132.0	2.0	455.251484							455.2475032	456.2468315	456.2468405	457.2313916	1.0	0.0	0.6771977	None			457.2316737	457.3710104	4.0	0.1266249	None										457.3712485	1.0	457.3715377	457.3715469	457.4097443
images/313+60_10.png	images/313_26.png	1.0	←	1.0	26.0					4.0	5.0	133.0	25.0	457.4160748							457.4100441	458.4103135	458.4103228	459.1091503	1.0	1.0	0.394306	None			459.1094346	459.6236631	5.0	0.5036321	None										459.6238984	1.0	459.6241956	459.6242046	459.6627339
images/313_6.png	images/313+24_6.png	6.0	→	2.0	6.0					4.0	6.0	134.0	5.0	459.6691591							459.6630366	460.6638007	460.6638097	461.3844362	1.0	0.0	0.4138297	None			461.3847216	461.8084114	2.0	0.4125509	None										461.8086468	0.0	461.8089248	461.8089342	461.8495127
images/313_4.png	images/313+24_4.png	6.0	→	2.0	4.0					4.0	7.0	135.0	3.0	461.8565252							461.8498109	462.8510147	462.8510235	464.6833627	1.0	0.0	1.5298629	None			464.6836492	465.3449795	2.0	0.6493006	None										465.3452206	0.0	465.3454453	465.3454547	465.3848515
images/313+60_9.png	images/313_25.png	1.0	←	1.0	25.0					4.0	8.0	136.0	24.0	465.3921344							465.3851501	466.3865773	466.386586	467.0300094	1.0	1.0	0.3389108	None			467.0302965	467.1688793	6.0	0.1268197	None										467.1691157	1.0	467.1694102	467.16942	467.209039
images/313_21.png	images/313+60_5.png	6.0	→	1.0	21.0					4.0	9.0	137.0	20.0	467.2160704							467.2093391	468.2112959	468.2113045	468.9108646	6.0	1.0	0.3939975	None			468.9111596	469.2795848	6.0	0.3579381	None										469.2798906	1.0	469.2802142	469.280226	469.321957
images/313+24_10.png	images/313_10.png	1.0	←	2.0	10.0					4.0	10.0	138.0	9.0	469.3254642							469.3222607	470.3200273	470.3200366	470.9812489	1.0	1.0	0.3528	None			470.9815303	471.1898251	6.0	0.1996603	None										471.1900628	1.0	471.1903529	471.1903627	471.230014
images/313+24_13.png	images/313_13.png	1.0	←	2.0	13.0					4.0	11.0	139.0	12.0	471.236965							471.2303137	472.2311981	472.2312068	473.291711	1.0	1.0	0.7576084	None			473.2920157	473.5347937	4.0	0.2331523	None										473.5350291	1.0	473.5353152	473.5353244	473.5743611
images/313+60_16.png	images/313_32.png	1.0	←	1.0	32.0					4.0	12.0	140.0	31.0	473.5786924							473.5746639	474.5735782	474.5735876	475.2207686	1.0	1.0	0.3400113	None			475.2210526	475.4085694	6.0	0.1758141	None										475.4088078	1.0	475.4090904	475.4090999	475.4487998
images/313_2.png	images/313+24_2.png	6.0	→	2.0	2.0					4.0	13.0	141.0	1.0	475.4523905							475.4491014	476.4465636	476.4465729	477.1036862	6.0	1.0	0.3509552	None			477.1039669	477.4385028	5.0	0.324509	None										477.4387344	1.0	477.4390201	477.4390297	477.4770038
images/313_7.png	images/313+24_7.png	6.0	→	2.0	7.0					4.0	14.0	142.0	6.0	477.4812622							477.4773055	478.4760254	478.4760347	479.6833336	6.0	1.0	0.9046582	None			479.6836138	480.3924471	3.0	0.6969372	None										480.3926806	0.0	480.3929624	480.3929712	480.4308258
images/313+24_14.png	images/313_14.png	1.0	←	2.0	14.0					4.0	15.0	143.0	13.0	480.4369853							480.4311251	481.4312189	481.4312277	482.060724	1.0	1.0	0.3257597	None			482.0610085	482.1860199	6.0	0.1126673	None										482.1862559	1.0	482.1865392	482.1865481	482.2249377
images/313_18.png	images/313+60_2.png	6.0	→	1.0	18.0					4.0	16.0	144.0	17.0	482.2323191							482.2252389	483.2265508	483.2265593	483.8976756	6.0	1.0	0.3626902	None			483.8979606	484.4399502	4.0	0.5307571	None										484.440185	1.0	484.4404578	484.4404671	484.4785533
images/313_24.png	images/313+60_8.png	6.0	→	1.0	24.0					4.0	17.0	145.0	23.0	484.4855225							484.4788517	485.4797572	485.4797656	486.5542763	6.0	1.0	0.7654726	None			486.5545587	487.0201956	4.0	0.4581686	None										487.0204304	1.0	487.0207113	487.0207203	487.0594209
images/313+60_15.png	images/313_31.png	1.0	←	1.0	31.0					4.0	18.0	146.0	30.0	487.0636763							487.0597205	488.0581986	488.0582072	488.8307683	1.0	1.0	0.4630153	None			488.8310523	489.400622	5.0	0.557655	None										489.4008571	1.0	489.4011313	489.4011404	489.4423833
images/313+24_16.png	images/313_16.png	1.0	←	2.0	16.0					4.0	19.0	147.0	15.0	489.4493135							489.4426804	490.4438019	490.4438106	491.1982669	1.0	1.0	0.4490777	None			491.1985526	491.3720512	5.0	0.1666854	None										491.3722881	1.0	491.3725748	491.3725841	491.4118954
images/313_22.png	images/313+60_6.png	6.0	→	1.0	22.0					4.0	20.0	148.0	21.0	491.4161757							491.4121948	492.4107133	492.4107225	493.5130721	1.0	0.0	0.7939392	None			493.5133566	494.1595033	2.0	0.6356471	None										494.1597398	0.0	494.1600272	494.1600363	494.1979371
images/313_5.png	images/313+24_5.png	6.0	→	2.0	5.0					4.0	21.0	149.0	4.0	494.2040528							494.1982345	495.199332	495.1993407	495.905041	1.0	0.0	0.3979317	None			495.9053261	496.2397642	5.0	0.3237826	None										496.2399993	1.0	496.240328	496.2403378	496.2876568
images/313_19.png	images/313+60_3.png	6.0	→	1.0	19.0					4.0	22.0	150.0	18.0	496.2953887							496.2880799	497.2903075	497.2903169	498.1883738	6.0	1.0	0.5973038	None			498.188657	498.5915069	2.0	0.3922871	None										498.5917421	0.0	498.592372	498.5923845	498.6301982
images/313_17.png	images/313+60_1.png	6.0	→	1.0	17.0					4.0	23.0	151.0	16.0	498.6371568							498.6304966	499.6316995	499.6317089	500.7215857	6.0	1.0	0.7804232	None			500.7218726	501.2779575	3.0	0.5468065	None										501.2781992	0.0	501.2784886	501.2784981	501.317051
images/313+24_9.png	images/313_9.png	1.0	←	2.0	9.0					4.0	24.0	152.0	8.0	501.323217							501.3173512	502.3177489	502.3177571	503.204256	6.0	0.0	0.5830683	None			503.2045446	503.6233196	3.0	0.4079159	None										503.6235553	0.0	503.6238448	503.6238538	503.6627858
images/313+24_12.png	images/313_12.png	1.0	←	2.0	12.0					4.0	25.0	153.0	11.0	503.6672724							503.6630815	504.6614281	504.6614367	505.46334	1.0	1.0	0.4911415	None			505.4636284	506.5139878	4.0	1.0371972	None										506.5142282	1.0	506.5145101	506.5145189	506.5523602
images/313+60_12.png	images/313_28.png	1.0	←	1.0	28.0					4.0	26.0	154.0	27.0	506.5569038							506.552659	507.5518494	507.5518588	508.9042319	1.0	1.0	1.045742	None			508.9045157	510.0237007	1.0	1.1088783	None										510.0239365	0.0	510.0242127	510.0242218	510.0655696
images/313_1.png	images/313+24_1.png	6.0	→	2.0	1.0					4.0	27.0	155.0	0.0	510.072534							510.0658666	511.0669857	511.0669947	511.7519598	6.0	1.0	0.3777869	None			511.7522444	512.4335622	2.0	0.668581	None										512.433803	0.0	512.4340928	512.4341017	512.4722154
images/313_20.png	images/313+60_4.png	6.0	→	1.0	20.0					4.0	28.0	156.0	19.0	512.4798158							512.4725198	513.4740493	513.474058	514.1242474	6.0	1.0	0.3475016	None			514.1245337	514.7236614	4.0	0.5923466	None										514.7238949	1.0	514.7241771	514.7241877	514.7634193
images/313_8.png	images/313+24_8.png	6.0	→	2.0	8.0					4.0	29.0	157.0	7.0	514.7671652							514.7637478	515.76163	515.7616389	517.1768624	1.0	0.0	1.1078762	None			517.1771444	517.4275486	1.0	0.2434306	None										517.427782	0.0	517.428067	517.4280763	517.467461
images/313+60_13.png	images/313_29.png	1.0	←	1.0	29.0					4.0	30.0	158.0	28.0	517.4738495							517.4677613	518.4680781	518.4680872	519.2573423	1.0	1.0	0.4808036	None			519.2577103	519.5381474	6.0	0.2673232	None										519.5383896	1.0	519.5386703	519.5386788	519.5784646
images/313+24_15.png	images/313_15.png	1.0	←	2.0	15.0					4.0	31.0	159.0	14.0	519.5829159							519.5787653	520.5774659	520.5774748	521.8684408	1.0	1.0	0.987485	None			521.8687253	522.4185767	4.0	0.5366525	None										522.4188185	1.0	522.4191012	522.4191107	522.4591503
																																				522.4593105	525.4727612	6.888888889	3.0031908
[truncated: 16 more columns]
