# Supplementary material for: Perceptual metacognition and self-esteem: the role of feedback valence in local and global monitoring bias
Source: BMC Psychol. 2025 Sep 22;13:1114. doi: 10.1186/s40359-025-03089-x (PMC12506185; doi:10.1186/s40359-025-03089-x)
Supplement: Supplementary file 1 — Supplementary Material 1. [file 40359_2025_3089_MOESM1_ESM.zip › Data/Study1/Study1data/03_信心判断_2023-12-12_1933.csv]

dotLeft	dotRight	dotAns	cue	diffLevel	rows	loop_1.thisRepN	loop_1.thisTrialN	loop_1.thisN	loop_1.thisIndex	loop_2.thisRepN	loop_2.thisTrialN	loop_2.thisN	loop_2.thisIndex	thisRow.t	notes	Intro.started	Intro.stopped	response_00.keys	response_00.rt	response_00.duration	blank.started	blank.stopped	trail.started	trail.stopped	response_1.keys	response_1.corr	response_1.rt	response_1.duration	feedback.started	feedback.stopped	confidence.started	confidence.stopped	response_2.keys	response_2.rt	response_2.duration	Total.started	Total.stopped	slider.response	slider.rt	Practice_end.started	Practice_end.stopped	response_01.keys	response_01.rt	response_01.duration	sub_acc.started	response_2.corr	sub_acc.stopped	Break.started	Break.stopped
images/313_23.png	images/313+60_7.png	6.0	→	1.0	23.0					0.0	0.0	0.0	22.0	144.1464777							144.1425853	145.1329195	145.1329281	145.866192	6.0	1.0	0.4328414	None			145.8668501	146.672982	6.0	0.7957287	None										146.673419	1.0	146.6737827	146.6737933	146.8248819
images/313_17.png	images/313+60_1.png	6.0	→	1.0	17.0					0.0	1.0	1.0	16.0	146.832939							146.8259633	147.8268572	147.8268656	149.4331709	1.0	0.0	1.3023914	None			149.4334582	151.0185509	3.0	1.5729744	None										151.0187958	0.0	151.018971	151.0189806	151.0576888
images/313+24_10.png	images/313_10.png	1.0	←	2.0	10.0					0.0	2.0	2.0	9.0	151.0646376							151.0579889	152.0588432	152.0588521	152.7573885	1.0	1.0	0.3957999	None			152.7576742	153.6409956	3.0	0.8731245	None										153.641237	0.0	153.6415001	153.6415093	153.6801066
images/313+24_11.png	images/313_11.png	1.0	←	2.0	11.0					0.0	3.0	3.0	10.0	153.6846023							153.6804094	154.6791026	154.6791118	155.3887202	1.0	1.0	0.4030166	None			155.3890364	158.9715486	4.0	3.5693411	None										158.9717968	1.0	158.9720869	158.9720958	159.0116269
images/313+60_13.png	images/313_29.png	1.0	←	1.0	29.0					0.0	4.0	4.0	28.0	159.0187626							159.011925	160.0130237	160.0130323	160.7397718	1.0	1.0	0.4180076	None			160.7400624	161.3025815	6.0	0.5543932	None										161.3028211	1.0	161.3030022	161.3030117	161.3412587
images/313_1.png	images/313+24_1.png	6.0	→	2.0	1.0					0.0	5.0	5.0	0.0	161.3449056							161.3415576	162.3392323	162.3392412	163.4589223	1.0	0.0	0.8075935	None			163.4592209	164.3072776	6.0	0.8347959	None										164.3075214	1.0	164.3077267	164.3077357	164.3479365
images/313_8.png	images/313+24_8.png	6.0	→	2.0	8.0					0.0	6.0	6.0	7.0	164.3540953							164.348238	165.3483475	165.3483562	167.0624147	1.0	0.0	1.4099336	None			167.0627019	168.8424319	4.0	1.7673713	None										168.8426714	1.0	168.8429223	168.8429315	168.881165
images/313_6.png	images/313+24_6.png	6.0	→	2.0	6.0					0.0	7.0	7.0	5.0	168.8883949							168.8814624	169.8825988	169.8826073	170.6576631	1.0	0.0	0.4682485	None			170.6579557	171.8049865	4.0	1.1403617	None										171.8052275	1.0	171.8055168	171.8055265	171.8449833
images/313_18.png	images/313+60_2.png	6.0	→	1.0	18.0					0.0	8.0	8.0	17.0	171.8518985							171.8452834	172.8461543	172.8461629	173.8018895	6.0	1.0	0.6482178	None			173.8021739	175.1093532	5.0	1.3001502	None										175.1095944	1.0	175.1098888	175.1098984	175.1492775
images/313_3.png	images/313+24_3.png	6.0	→	2.0	3.0					0.0	9.0	9.0	2.0	175.153796							175.1495754	176.1482077	176.1482163	176.9342536	1.0	0.0	0.4787827	None			176.9345405	177.8450822	5.0	0.9035463	None										177.845321	1.0	177.8456046	177.8456141	177.8832913
images/313+60_12.png	images/313_28.png	1.0	←	1.0	28.0					0.0	10.0	10.0	27.0	177.8878907							177.8835927	178.8824075	178.8824162	179.6130468	1.0	1.0	0.4242888	None			179.6133391	180.6488066	6.0	1.0254435	None										180.6490492	1.0	180.649335	180.649345	180.6872532
images/313_24.png	images/313+60_8.png	6.0	→	1.0	24.0					0.0	11.0	11.0	23.0	180.6946332							180.6875572	181.6888906	181.6888996	182.7838306	6.0	1.0	0.7904668	None			182.7841179	183.6877393	5.0	0.8944051	None										183.6879795	1.0	183.6882638	183.6882732	183.7275265
images/313+60_15.png	images/313_31.png	1.0	←	1.0	31.0					0.0	12.0	12.0	30.0	183.732142							183.7278242	184.726161	184.7261698	185.39706	1.0	1.0	0.3683219	None			185.3973543	186.2102821	6.0	0.8015326	None										186.2105197	1.0	186.2107962	186.2108053	186.2567007
images/313_22.png	images/313+60_6.png	6.0	→	1.0	22.0					0.0	13.0	13.0	21.0	186.2647641							186.2570989	187.2590227	187.2590314	189.111552	1.0	0.0	1.5496527	None			189.1118418	190.7820309	2.0	1.662724	None										190.7822711	0.0	190.7825891	190.782598	190.8214235
images/313+24_9.png	images/313_9.png	1.0	←	2.0	9.0					0.0	14.0	14.0	8.0	190.8284397							190.8217205	191.8226799	191.8226886	192.7648375	1.0	1.0	0.6398609	None			192.7651263	194.009299	5.0	1.2338546	None										194.0095366	1.0	194.0098211	194.0098312	194.0488851
images/313+60_16.png	images/313_32.png	1.0	←	1.0	32.0					0.0	15.0	15.0	31.0	194.055355							194.0491836	195.0495854	195.0495934	196.0472138	1.0	1.0	0.6932379	None			196.0475003	196.4851393	6.0	0.4307533	None										196.4853796	1.0	196.4858262	196.485838	196.5249354
images/313_5.png	images/313+24_5.png	6.0	→	2.0	5.0					0.0	16.0	16.0	4.0	196.5313644							196.5252386	197.5256087	197.5256171	198.7457867	1.0	0.0	0.9130541	None			198.7460808	199.9089946	2.0	1.1560958	None										199.9092366	0.0	199.9095272	199.9095362	199.9473035
images/313+24_14.png	images/313_14.png	1.0	←	2.0	14.0					0.0	17.0	17.0	13.0	199.9536985							199.9476046	200.9479323	200.9479412	201.7648979	1.0	1.0	0.5146805	None			201.7651859	203.1284527	2.0	1.3534333	None										203.1286953	0.0	203.1289931	203.1290026	203.1667026
images/313+24_15.png	images/313_15.png	1.0	←	2.0	15.0					0.0	18.0	18.0	14.0	203.1711711							203.1670023	204.1653335	204.1653423	204.8747583	1.0	1.0	0.3979508	None			204.8750434	206.6132212	4.0	1.7309929	None										206.6134625	1.0	206.6137494	206.6137587	206.6527453
images/313+60_10.png	images/313_26.png	1.0	←	1.0	26.0					0.0	19.0	19.0	25.0	206.6570616							206.6530521	207.6513921	207.651401	208.2918596	1.0	1.0	0.3275273	None			208.2921535	209.2376182	4.0	0.9381549	None										209.2379354	1.0	209.2383353	209.2383471	209.2822363
images/313_20.png	images/313+60_4.png	6.0	→	1.0	20.0					0.0	20.0	20.0	19.0	209.2873091							209.2825357	210.2817798	210.2817886	211.2002846	1.0	0.0	0.6082697	None			211.2005706	211.680041	4.0	0.4700817	None										211.6802785	1.0	211.6805717	211.6805807	211.7181074
images/313+24_16.png	images/313_16.png	1.0	←	2.0	16.0					0.0	21.0	21.0	15.0	211.7244773							211.7184074	212.7187049	212.7187133	213.6814096	1.0	1.0	0.6560205	None			213.6816981	213.938763	6.0	0.2448817	None										213.9390047	1.0	213.9392901	213.9392998	213.9766234
images/313+60_9.png	images/313_25.png	1.0	←	1.0	25.0					0.0	22.0	22.0	24.0	213.9809646							213.9769179	214.9751279	214.9751365	215.7124118	1.0	1.0	0.4282849	None			215.7126984	217.0410283	2.0	1.3176151	None										217.0412685	0.0	217.0415584	217.0415687	217.0791144
images/313_2.png	images/313+24_2.png	6.0	→	2.0	2.0					0.0	23.0	23.0	1.0	217.0855104							217.0794136	218.0797478	218.0797562	218.7716775	6.0	1.0	0.3834942	None			218.7724535	219.1704248	6.0	0.384222	None										219.1706653	1.0	219.1709558	219.1709649	219.2101618
images/313+24_12.png	images/313_12.png	1.0	←	2.0	12.0					0.0	24.0	24.0	11.0	219.2171968							219.2104651	220.2114018	220.2114111	220.930816	1.0	1.0	0.4110115	None			220.9311085	222.0294249	3.0	1.0910045	None										222.029663	0.0	222.0299573	222.0299666	222.0678695
images/313+60_11.png	images/313_27.png	1.0	←	1.0	27.0					0.0	25.0	25.0	26.0	222.0717303							222.068169	223.066001	223.0660102	223.782298	1.0	1.0	0.4090076	None			223.7825864	224.3452088	3.0	0.5522831	None										224.3454485	0.0	224.3456323	224.3456417	224.3839757
images/313_21.png	images/313+60_5.png	6.0	→	1.0	21.0					0.0	26.0	26.0	20.0	224.3909294							224.3842751	225.3851364	225.3851443	226.1601145	6.0	1.0	0.4693732	None			226.160402	226.7650827	5.0	0.5979462	None										226.7653245	1.0	226.7656112	226.7656208	226.8047224
images/313_7.png	images/313+24_7.png	6.0	→	2.0	7.0					0.0	27.0	27.0	6.0	226.8120056							226.805025	227.8062359	227.8062445	228.8455866	1.0	0.0	0.7370948	None			228.8458739	229.8053797	2.0	0.9523852	None										229.8060121	0.0	229.8064544	229.8064825	229.8650528
images/313_4.png	images/313+24_4.png	6.0	→	2.0	4.0					0.0	28.0	28.0	3.0	229.8686078							229.8653488	230.8627081	230.8627168	231.7461845	1.0	0.0	0.5715324	None			231.7464746	232.8170824	5.0	1.0596093	None										232.8173216	1.0	232.8176063	232.8176158	232.8553214
images/313+60_14.png	images/313_30.png	1.0	←	1.0	30.0					0.0	29.0	29.0	29.0	232.8625259							232.8556166	233.8567974	233.8568058	234.9032311	1.0	1.0	0.7420602	None			234.9035196	235.8488608	5.0	0.9345092	None										235.8491011	1.0	235.8493923	235.8494017	235.8869211
images/313_19.png	images/313+60_3.png	6.0	→	1.0	19.0					0.0	30.0	30.0	18.0	235.8939119							235.887222	236.8881751	236.8881834	237.6910669	6.0	1.0	0.4943914	None			237.6913633	238.0178987	6.0	0.3148817	None										238.0181381	1.0	238.0184265	238.0184358	238.0563771
images/313+24_13.png	images/313_13.png	1.0	←	2.0	13.0					0.0	31.0	31.0	12.0	238.0630356							238.0566746	239.0573046	239.0573131	240.4579992	1.0	1.0	1.0939479	None			240.4582909	241.1818244	2.0	0.7164574	None										241.1820624	0.0	241.1823466	241.1823561	241.2200889
images/313+60_14.png	images/313_30.png	1.0	←	1.0	30.0					1.0	0.0	32.0	29.0	241.2241535							241.220388	242.2181633	242.2181727	243.5057217	1.0	1.0	0.9763112	None			243.5060081	244.1382979	2.0	0.6210259	None										244.1385437	0.0	244.1388506	244.1388603	244.1762388
images/313+60_16.png	images/313_32.png	1.0	←	1.0	32.0					1.0	1.0	33.0	31.0	244.1807228							244.1765369	245.1751126	245.1751216	245.9541618	1.0	1.0	0.4674022	None			245.9544482	246.4130698	2.0	0.4515405	None										246.4133107	0.0	246.4135929	246.4136029	246.4512841
images/313+60_13.png	images/313_29.png	1.0	←	1.0	29.0					1.0	2.0	34.0	28.0	246.4559362							246.4515845	247.4499624	247.4499714	248.079081	1.0	1.0	0.3248545	None			248.0793709	248.4820278	6.0	0.3909843	None										248.4822727	1.0	248.482451	248.4824606	248.5216651
images/313+24_16.png	images/313_16.png	1.0	←	2.0	16.0					1.0	3.0	35.0	15.0	248.526287							248.5219666	249.5208381	249.5208472	250.115365	1.0	1.0	0.2862364	None			250.1156564	250.6299005	6.0	0.5069082	None										250.6301433	1.0	250.6304279	250.6304374	250.6687655
images/313+24_14.png	images/313_14.png	1.0	←	2.0	14.0					1.0	4.0	36.0	13.0	250.67492							250.669137	251.6691865	251.6691952	252.4375446	1.0	1.0	0.4657882	None			252.4378325	252.7505166	5.0	0.3050745	None										252.7507578	1.0	252.7510517	252.7510613	252.7891162
images/313_3.png	images/313+24_3.png	6.0	→	2.0	3.0					1.0	5.0	37.0	2.0	252.7934138							252.7894141	253.7879476	253.7879567	254.5423312	6.0	1.0	0.4504302	None			254.542617	255.3419032	6.0	0.7923095	None										255.3421415	1.0	255.3424161	255.3424251	255.3823755
images/313_1.png	images/313+24_1.png	6.0	→	2.0	1.0					1.0	6.0	38.0	0.0	255.3892748							255.382675	256.3835388	256.3835476	257.3871506	1.0	0.0	0.6962021	None			257.3874419	258.7640224	2.0	1.3633809	None										258.7642665	0.0	258.7645478	258.7645571	258.8023446
images/313+60_10.png	images/313_26.png	1.0	←	1.0	26.0					1.0	7.0	39.0	25.0	258.8096834							258.8026432	259.80395	259.8039588	260.6001141	1.0	1.0	0.4911282	None			260.6003978	261.6291794	3.0	1.0217312	None										261.6294205	0.0	261.6297086	261.629718	261.6680411
images/313_5.png	images/313+24_5.png	6.0	→	2.0	5.0					1.0	8.0	40.0	4.0	261.6749929							261.6684383	262.669249	262.6692578	265.0860771	6.0	1.0	2.1139419	None			265.0863645	266.2412228	2.0	1.1445687	None										266.2415287	0.0	266.2418536	266.2418666	273.7441827
images/313_24.png	images/313+60_8.png	6.0	→	1.0	24.0					1.0	9.0	41.0	23.0	273.7503884							273.7447498	274.7447524	274.744761	275.8646632	1.0	0.0	0.8096513	None			275.8649529	276.6100799	3.0	0.7331675	None										276.6103157	0.0	276.6105966	276.6106064	276.6511544
images/313+24_13.png	images/313_13.png	1.0	←	2.0	13.0					1.0	10.0	42.0	12.0	276.6571636							276.6514529	277.651432	277.6514406	278.7602323	6.0	0.0	0.8034032	None			278.7605198	279.7058654	2.0	0.9343869	None										279.7061038	0.0	279.7063828	279.7063924	279.7447316
images/313_22.png	images/313+60_6.png	6.0	→	1.0	22.0					1.0	11.0	43.0	21.0	279.7490539							279.7451254	280.743499	280.7435079	281.9218602	6.0	1.0	0.871777	None			281.9221468	282.5338728	5.0	0.6040238	None										282.5341118	1.0	282.5343995	282.5344088	282.5728251
images/313_4.png	images/313+24_4.png	6.0	→	2.0	4.0					1.0	12.0	44.0	3.0	282.5797377							282.5732326	283.5740025	283.5740113	284.4255855	1.0	0.0	0.5446557	None			284.4258704	285.0235362	5.0	0.5887808	None										285.023774	1.0	285.02406	285.0240696	285.0639667
images/313+60_15.png	images/313_31.png	1.0	←	1.0	31.0					1.0	13.0	45.0	30.0	285.0712271							285.0642648	286.0654945	286.0655032	286.7361857	1.0	1.0	0.3649843	None			286.7364722	287.090924	6.0	0.3415614	None										287.0911653	1.0	287.0914513	287.0914606	287.1309606
images/313+60_12.png	images/313_28.png	1.0	←	1.0	28.0					1.0	14.0	46.0	27.0	287.1353299							287.1312565	288.129556	288.1295655	289.3222032	6.0	0.0	0.8848564	None			289.3224907	290.963428	1.0	1.628019	None										290.9636731	0.0	290.9639755	290.9639845	291.0032722
images/313_2.png	images/313+24_2.png	6.0	→	2.0	2.0					1.0	15.0	47.0	1.0	291.0097546							291.00357	292.0040335	292.0040419	293.2242114	1.0	0.0	0.9150182	None			293.224498	294.3525524	4.0	1.1182198	None										294.3527915	1.0	294.3530762	294.3530854	294.3925875
images/313_21.png	images/313+60_5.png	6.0	→	1.0	21.0					1.0	16.0	48.0	20.0	294.3968291							294.3928885	295.3910241	295.391033	297.2028177	1.0	0.0	1.5034095	None			297.2031084	298.3860617	3.0	1.1717759	None										298.386301	0.0	298.3865805	298.3865896	298.4244161
images/313_23.png	images/313+60_7.png	6.0	→	1.0	23.0					1.0	17.0	49.0	22.0	298.4310484							298.4247144	299.4252771	299.4252854	300.610565	1.0	0.0	0.8770982	None			300.6108562	301.6674238	3.0	1.0433909	None										301.6676673	0.0	301.6679494	301.667959	301.7080674
images/313_8.png	images/313+24_8.png	6.0	→	2.0	8.0					1.0	18.0	50.0	7.0	301.7150472							301.7083631	302.7093222	302.7093305	303.4218419	1.0	0.0	0.4095782	None			303.4221274	303.8739463	3.0	0.4401851	None										303.8741833	0.0	303.8744685	303.8744777	303.9128858
images/313+60_9.png	images/313_25.png	1.0	←	1.0	25.0					1.0	19.0	51.0	24.0	303.9172642							303.9132906	304.9117693	304.9117785	305.7744142	1.0	1.0	0.554752	None			305.7747007	306.6503801	6.0	0.8641732	None										306.6506205	1.0	306.6509442	306.6509531	306.6912799
images/313+24_15.png	images/313_15.png	1.0	←	2.0	15.0					1.0	20.0	52.0	14.0	306.6980883							306.6915736	307.6923521	307.6923618	308.752587	1.0	1.0	0.7542507	None			308.7528725	309.9067127	1.0	1.1412997	None										309.9069555	0.0	309.9072362	309.9072451	309.9467869
images/313+24_11.png	images/313_11.png	1.0	←	2.0	11.0					1.0	21.0	53.0	10.0	309.9540265							309.9470884	310.9483011	310.9483094	312.0293394	1.0	1.0	0.7785542	None			312.0296267	313.3435475	4.0	1.3053298	None										313.343789	1.0	313.3440843	313.344094	313.3827639
images/313+60_11.png	images/313_27.png	1.0	←	1.0	27.0					1.0	22.0	54.0	26.0	313.3888009							313.3830677	314.3830645	314.383073	315.1927762	1.0	1.0	0.5043619	None			315.1930648	315.5614529	6.0	0.3568081	None										315.5616959	1.0	315.5619818	315.561991	315.5999438
images/313_18.png	images/313+60_2.png	6.0	→	1.0	18.0					1.0	23.0	55.0	17.0	315.6042532							315.6002442	316.5986667	316.5986758	317.58159	6.0	1.0	0.6811068	None			317.5818751	317.8178652	6.0	0.2251664	None										317.8181056	1.0	317.8183855	317.8183943	317.8580653
images/313_6.png	images/313+24_6.png	6.0	→	2.0	6.0					1.0	24.0	56.0	5.0	317.864882							317.8583613	318.859147	318.8591556	319.842714	1.0	0.0	0.6758643	None			319.8429993	320.6980631	4.0	0.8432354	None										320.6983096	1.0	320.6985898	320.6985986	320.7368158
images/313_17.png	images/313+60_1.png	6.0	→	1.0	17.0					1.0	25.0	57.0	16.0	320.744072							320.737118	321.738337	321.7383469	322.4648489	1.0	0.0	0.4205888	None			322.4651386	323.1740343	4.0	0.7015648	None										323.1742697	1.0	323.1745484	323.174558	323.2146927
images/313_19.png	images/313+60_3.png	6.0	→	1.0	19.0					1.0	26.0	58.0	18.0	323.2207415							323.214993	324.2150023	324.2150113	325.0108975	6.0	1.0	0.4881788	None			325.011183	326.7979462	3.0	1.7797402	None										326.7981839	0.0	326.7984698	326.7984794	326.8367926
images/313_20.png	images/313+60_4.png	6.0	→	1.0	20.0					1.0	27.0	59.0	19.0	326.8405572							326.8371549	327.8348059	327.834815	328.8387829	1.0	0.0	0.6960415	None			328.8390719	329.4715861	3.0	0.6237887	None										329.4718274	0.0	329.4721078	329.4721173	329.5101693
images/313+24_12.png	images/313_12.png	1.0	←	2.0	12.0					1.0	28.0	60.0	11.0	329.5170151							329.5104646	330.5112857	330.5112945	331.3421445	1.0	1.0	0.5278183	None			331.3424288	331.7035676	3.0	0.3524496	None										331.7038143	0.0	331.7040927	331.704102	331.7422161
images/313+24_10.png	images/313_10.png	1.0	←	2.0	10.0					1.0	29.0	61.0	9.0	331.7465005							331.7425123	332.7409482	332.740957	333.5201489	1.0	1.0	0.4704332	None			333.5204341	334.1471376	3.0	0.6139956	None										334.147382	0.0	334.1476742	334.1476838	334.1856602
images/313_7.png	images/313+24_7.png	6.0	→	2.0	7.0					1.0	30.0	62.0	6.0	334.1902225							334.1859563	335.1843345	335.1843432	335.9109127	6.0	1.0	0.4224655	None			335.9112	336.6480445	5.0	0.727363	None										336.6482838	1.0	336.6485662	336.6485755	336.6867675
images/313+24_9.png	images/313_9.png	1.0	←	2.0	9.0					1.0	31.0	63.0	8.0	336.6936298							336.687063	337.687888	337.6878969	338.727248	6.0	0.0	0.7345928	None			338.7275383	339.1237786	5.0	0.3835501	None										339.1240231	1.0	339.124321	339.1243302	339.1640432
images/313+60_9.png	images/313_25.png	1.0	←	1.0	25.0					2.0	0.0	64.0	24.0	339.1702567							339.1643426	340.1645252	340.1645339	340.7937777	1.0	1.0	0.3223002	None			340.7940686	342.031421	6.0	1.2282232	None										342.0316606	1.0	342.0321387	342.03215	342.0718394
images/313_22.png	images/313+60_6.png	6.0	→	1.0	22.0					2.0	1.0	65.0	21.0	342.0788922							342.0721361	343.0731597	343.0731681	343.8692188	1.0	0.0	0.4934943	None			343.8695009	344.7879487	5.0	0.9054241	None										344.7881887	1.0	344.788474	344.7884831	344.8266921
images/313+60_10.png	images/313_26.png	1.0	←	1.0	26.0					2.0	2.0	66.0	25.0	344.8337592							344.8269924	345.828029	345.8280374	346.4502626	1.0	1.0	0.3147245	None			346.4505496	347.7788	6.0	1.3163653	None										347.7790432	1.0	347.7793242	347.7793335	347.8183351
images/313+60_15.png	images/313_31.png	1.0	←	1.0	31.0					2.0	3.0	67.0	30.0	347.8254523							347.8186349	348.8197186	348.8197271	349.9494773	1.0	1.0	0.8267609	None			349.9497611	350.7142872	5.0	0.7523501	None										350.7145283	1.0	350.7148028	350.7148121	350.7544238
images/313+60_14.png	images/313_30.png	1.0	←	1.0	30.0					2.0	4.0	68.0	29.0	350.7606545							350.7547207	351.7549179	351.7549262	352.3840617	1.0	1.0	0.3239563	None			352.3843453	352.7735132	5.0	0.3821393	None										352.7737494	1.0	352.7740341	352.7740435	352.8132923
images/313_4.png	images/313+24_4.png	6.0	→	2.0	4.0					2.0	5.0	69.0	3.0	352.8195724							352.813589	353.813841	353.8138499	354.6654217	1.0	0.0	0.5450654	None			354.6657068	355.1730224	5.0	0.5004091	None										355.1732621	1.0	355.173547	355.1735565	355.2118176
images/313+24_9.png	images/313_9.png	1.0	←	2.0	9.0					2.0	6.0	70.0	8.0	355.2162756							355.2121149	356.2104618	356.2104709	356.8853846	1.0	1.0	0.3684708	None			356.8856711	357.2189445	5.0	0.3211135	None										357.2191828	1.0	357.2194589	357.2194683	357.2627187
images/313_3.png	images/313+24_3.png	6.0	→	2.0	3.0					2.0	7.0	71.0	2.0	357.2701721							357.2630345	358.2644344	358.2644429	359.1368726	6.0	1.0	0.566554	None			359.1371592	360.0130096	3.0	0.8690811	None										360.01325	0.0	360.0135288	360.0135386	360.0534849
images/313_18.png	images/313+60_2.png	6.0	→	1.0	18.0					2.0	8.0	72.0	17.0	360.0570235							360.0537831	361.0511411	361.0511503	361.9763908	6.0	1.0	0.6161301	None			361.9766756	362.7272885	2.0	0.7423096	None										362.7275294	0.0	362.7278083	362.7278184	362.7661896
images/313+24_10.png	images/313_10.png	1.0	←	2.0	10.0					2.0	9.0	73.0	9.0	362.7733644							362.7665866	363.7676223	363.7676312	364.4385161	1.0	1.0	0.3669606	None			364.4388001	365.1825467	5.0	0.7354981	None										365.1827868	1.0	365.1830763	365.1830861	365.2230684
images/313_7.png	images/313+24_7.png	6.0	→	2.0	7.0					2.0	10.0	74.0	6.0	365.2266136							365.2233697	366.2207394	366.2207482	367.4175527	6.0	1.0	0.885477	None			367.4178392	367.8070083	5.0	0.3804454	None										367.8072487	1.0	367.8075282	367.8075378	367.8473121
images/313_17.png	images/313+60_1.png	6.0	→	1.0	17.0					2.0	11.0	75.0	16.0	367.850802							367.8476053	368.8451425	368.8451515	369.5973247	1.0	0.0	0.4458148	None			369.597612	369.9935216	5.0	0.3850492	None										369.993763	1.0	369.9940447	369.9940544	370.0324182
images/313_23.png	images/313+60_7.png	6.0	→	1.0	23.0					2.0	12.0	76.0	22.0	370.0385348							370.0328212	371.0328004	371.0328094	372.0514228	6.0	1.0	0.7106211	None			372.0517077	372.8787175	2.0	0.819239	None										372.8789586	0.0	372.879244	372.8792536	372.9171536
images/313+24_16.png	images/313_16.png	1.0	←	2.0	16.0					2.0	13.0	77.0	15.0	372.9216403							372.9174482	373.9159579	373.9159672	374.6534992	1.0	1.0	0.4305045	None			374.6537871	375.02189	6.0	0.3614118	None										375.0221307	1.0	375.0224132	375.0224223	375.0606514
images/313_24.png	images/313+60_8.png	6.0	→	1.0	24.0					2.0	14.0	78.0	23.0	375.066799							375.0609513	376.0610221	376.061031	376.7527664	6.0	1.0	0.3857583	None			376.7530518	377.545311	5.0	0.7812987	None										377.5455478	1.0	377.545829	377.5458385	377.5840907
images/313+60_12.png	images/313_28.png	1.0	←	1.0	28.0					2.0	15.0	79.0	27.0	377.5883455							377.5843889	378.582795	378.582804	379.2855688	1.0	1.0	0.396159	None			379.2858548	380.0712359	3.0	0.7767763	None										380.0714725	0.0	380.0717521	380.0717622	380.1100844
images/313+60_13.png	images/313_29.png	1.0	←	1.0	29.0					2.0	16.0	80.0	28.0	380.1162589							380.1104494	381.1105092	381.1105176	381.9761674	1.0	1.0	0.5602401	None			381.9764559	382.2749877	6.0	0.2862527	None										382.2752488	1.0	382.2754426	382.2754521	382.3131992
images/313_8.png	images/313+24_8.png	6.0	→	2.0	8.0					2.0	17.0	81.0	7.0	382.3193642							382.3135004	383.3136619	383.3136705	384.5138809	1.0	0.0	0.8934658	None			384.5141679	384.8058866	6.0	0.28482	None										384.8061254	1.0	384.8064096	384.8064194	385.9783856
images/313+24_15.png	images/313_15.png	1.0	←	2.0	15.0					2.0	18.0	82.0	14.0	385.9845995							385.9787713	386.9789675	386.9789771	387.7581061	1.0	1.0	0.4724471	None			387.7583902	388.5368738	6.0	0.768601	None										388.5371121	1.0	388.5373976	388.5374071	388.5755023
images/313+24_13.png	images/313_13.png	1.0	←	2.0	13.0					2.0	19.0	83.0	12.0	388.5797331							388.5758037	389.5756146	389.5756238	390.2988757	1.0	1.0	0.4110118	None			390.299167	390.7997061	6.0	0.4915528	None										390.7999453	1.0	390.8002284	390.8002378	390.8399812
images/313+60_11.png	images/313_27.png	1.0	←	1.0	27.0					2.0	20.0	84.0	26.0	390.8450129							390.8402787	391.8395238	391.8395329	392.4865567	1.0	1.0	0.3393	None			392.486841	392.7784974	6.0	0.2799158	None										392.7787363	1.0	392.7790173	392.7790269	392.8172536
images/313_20.png	images/313+60_4.png	6.0	→	1.0	20.0					2.0	21.0	85.0	19.0	392.8237373							392.8175555	393.8179984	393.8180068	394.4262514	1.0	0.0	0.3006393	None			394.4265376	394.697405	6.0	0.26	None										394.6976437	1.0	394.6979267	394.6979364	394.7377728
images/313+60_16.png	images/313_32.png	1.0	←	1.0	32.0					2.0	22.0	86.0	31.0	394.7446113							394.7380694	395.7388776	395.7388861	396.3203725	1.0	1.0	0.2757307	None			396.3206557	396.6470312	6.0	0.3177407	None										396.6472708	1.0	396.6475509	396.6475603	396.6853399
images/313_19.png	images/313+60_3.png	6.0	→	1.0	19.0					2.0	23.0	87.0	18.0	396.6924903							396.6856385	397.6867662	397.6867744	399.3448285	6.0	1.0	1.3517544	None			399.3451164	400.3041187	2.0	0.9502411	None										400.304359	0.0	400.3045396	400.3045495	400.3424646
images/313_2.png	images/313+24_2.png	6.0	→	2.0	2.0					2.0	24.0	88.0	1.0	400.349728							400.342761	401.3439941	401.3440032	402.1190347	6.0	1.0	0.4711397	None			402.1193177	403.5443158	4.0	1.4155518	None										403.5445542	1.0	403.5448283	403.5448376	403.5834858
images/313_1.png	images/313+24_1.png	6.0	→	2.0	1.0					2.0	25.0	89.0	0.0	403.5905985							403.5839088	404.5848612	404.5848692	405.4574128	1.0	0.0	0.5662035	None			405.4576944	406.0414613	4.0	0.5725273	None										406.0416989	1.0	406.0419726	406.0419818	406.0800794
images/313+24_14.png	images/313_14.png	1.0	←	2.0	14.0					2.0	26.0	90.0	13.0	406.0835671							406.0803728	407.0777098	407.0777189	408.0724635	1.0	1.0	0.685347	None			408.0727513	408.4548748	6.0	0.3739861	None										408.4551119	1.0	408.4553932	408.4554027	408.4948653
images/313_21.png	images/313+60_5.png	6.0	→	1.0	21.0					2.0	27.0	91.0	20.0	408.4991701							408.4951616	409.4935711	409.4935798	410.3979143	6.0	1.0	0.5972859	None			410.3982003	410.6759516	6.0	0.2647512	None										410.6761922	1.0	410.6764707	410.6764804	410.7143737
images/313+24_12.png	images/313_12.png	1.0	←	2.0	12.0					2.0	28.0	92.0	11.0	410.7189342							410.714671	411.7131182	411.7131276	412.5340216	1.0	1.0	0.514022	None			412.5343056	413.6882866	5.0	1.1444546	None										413.6885257	1.0	413.6888641	413.6888741	413.7279745
images/313+24_11.png	images/313_11.png	1.0	←	2.0	11.0					2.0	29.0	93.0	10.0	413.735109							413.728276	414.7293795	414.7293878	415.4905119	6.0	0.0	0.4540958	None			415.4907998	416.7907333	3.0	1.2916838	None										416.7909736	0.0	416.7912563	416.7912659	416.8293088
images/313_5.png	images/313+24_5.png	6.0	→	2.0	5.0					2.0	30.0	94.0	4.0	416.8363167							416.8296098	417.830577	417.830586	419.9477332	6.0	1.0	1.8088525	None			419.9480227	420.5525845	2.0	0.5944609	None										420.5528243	0.0	420.553103	420.5531123	420.5926009
images/313_6.png	images/313+24_6.png	6.0	→	2.0	6.0					2.0	31.0	95.0	5.0	420.5969562							420.592896	421.5913687	421.591378	423.2635404	1.0	0.0	1.3672911	None			423.2638473	423.7919059	2.0	0.51906	None										423.7921429	0.0	423.7924296	423.7924396	423.8306867
images/313_17.png	images/313+60_1.png	6.0	→	1.0	17.0					3.0	0.0	96.0	16.0	423.8370732							423.8310525	424.8313363	424.8313452	425.4555667	6.0	1.0	0.3192557	None			425.4558505	426.2134439	3.0	0.7504477	None										426.213683	0.0	426.213967	426.2139764	426.2561786
images/313_18.png	images/313+60_2.png	6.0	→	1.0	18.0					3.0	1.0	97.0	17.0	426.2634179							426.2564923	427.2576835	427.2576919	428.6100303	6.0	1.0	1.0455404	None			428.6103134	428.9993937	3.0	0.3805902	None										428.9996362	0.0	428.9999489	428.9999585	429.0384219
images/313_3.png	images/313+24_3.png	6.0	→	2.0	3.0					3.0	2.0	98.0	2.0	429.0453883							429.0388198	430.0396592	430.0396677	430.6895942	6.0	1.0	0.343085	None			430.689877	431.0858807	3.0	0.3883946	None										431.0861224	0.0	431.0864043	431.0864136	431.1261895
images/313+60_12.png	images/313_28.png	1.0	←	1.0	28.0					3.0	3.0	99.0	27.0	431.1332443							431.1264867	432.1275165	432.1275251	432.8956135	1.0	1.0	0.463239	None			432.8958962	433.319723	3.0	0.414238	None										433.319959	0.0	433.3202342	433.3202435	433.3586567
images/313+24_14.png	images/313_14.png	1.0	←	2.0	14.0					3.0	4.0	100.0	13.0	433.3630562							433.3589501	434.3572172	434.3572262	435.136407	1.0	1.0	0.4695413	None			435.1366884	435.6717795	6.0	0.526339	None										435.6720194	1.0	435.672303	435.6723125	435.7115189
images/313+24_9.png	images/313_9.png	1.0	←	2.0	9.0					3.0	5.0	101.0	8.0	435.7177871							435.7118155	436.7120523	436.7120611	437.3557329	1.0	1.0	0.3349722	None			437.3560159	437.6270097	6.0	0.2586509	None										437.6272493	1.0	437.6275262	437.627536	437.6659422
images/313+60_9.png	images/313_25.png	1.0	←	1.0	25.0					3.0	6.0	102.0	24.0	437.6695543							437.6663429	438.6636863	438.663695	439.3036521	1.0	1.0	0.3310069	None			439.303935	439.6652663	6.0	0.35038	None										439.665504	1.0	439.6657884	439.6657981	439.703484
images/313+24_10.png	images/313_10.png	1.0	←	2.0	10.0					3.0	7.0	103.0	9.0	439.7107015							439.7037778	440.7061095	440.706118	441.3066436	1.0	1.0	0.2941255	None			441.3069288	441.5359426	6.0	0.2195505	None										441.5361811	1.0	441.5364646	441.5364743	441.5749988
images/313+24_16.png	images/313_16.png	1.0	←	2.0	16.0					3.0	8.0	104.0	15.0	441.5803902							441.5754078	442.5749088	442.5749181	443.3784112	1.0	1.0	0.4959305	None			443.3786957	443.6218935	6.0	0.235943	None										443.6221301	1.0	443.6224033	443.6224132	443.6606335
images/313_6.png	images/313+24_6.png	6.0	→	2.0	6.0					3.0	9.0	105.0	5.0	443.666967							443.6609279	444.6612362	444.6612443	445.3390274	1.0	0.0	0.3693727	None			445.3393144	445.6101413	6.0	0.2591885	None										445.6103798	1.0	445.6106635	445.6106731	445.6503529
images/313+24_11.png	images/313_11.png	1.0	←	2.0	11.0					3.0	10.0	106.0	10.0	445.6571486							445.6506493	446.6514045	446.6514131	447.2733004	1.0	1.0	0.3159898	None			447.2735845	447.5029433	6.0	0.2206463	None										447.5031786	1.0	447.5035209	447.50353	447.5418302
images/313_21.png	images/313+60_5.png	6.0	→	1.0	21.0					3.0	11.0	107.0	20.0	447.5482095							447.5422362	448.5424679	448.542477	449.7138982	1.0	0.0	0.8644968	None			449.7141827	450.7985688	4.0	1.0763889	None										450.7988057	1.0	450.7994248	450.7994367	450.8382784
images/313_1.png	images/313+24_1.png	6.0	→	2.0	1.0					3.0	12.0	108.0	0.0	450.8451541							450.8385778	451.8394204	451.8394293	452.6424367	1.0	0.0	0.4955246	None			452.6427233	453.226529	4.0	0.5723766	None										453.2267632	1.0	453.2270482	453.2270583	453.2695318
images/313_19.png	images/313+60_3.png	6.0	→	1.0	19.0					3.0	13.0	109.0	18.0	453.2739216							453.2698522	454.2684369	454.268446	456.2226877	1.0	0.0	1.6470435	None			456.2229724	457.0095582	2.0	0.7760826	None										457.0097969	0.0	457.0100841	457.0100935	457.0483586
images/313+60_11.png	images/313_27.png	1.0	←	1.0	27.0					3.0	14.0	110.0	26.0	457.0519674							457.0486534	458.047486	458.0474949	458.9863567	1.0	1.0	0.6276362	None			458.9866414	459.368897	6.0	0.3718887	None										459.3691338	1.0	459.3694132	459.3694226	459.4075431
images/313_24.png	images/313+60_8.png	6.0	→	1.0	24.0					3.0	15.0	111.0	23.0	459.4129277							459.4078376	460.4074424	460.4074514	461.3050842	6.0	1.0	0.5872916	None			461.30537	461.833812	5.0	0.5174137	None										461.8340517	1.0	461.8343315	461.8343415	461.872587
images/313+24_12.png	images/313_12.png	1.0	←	2.0	12.0					3.0	16.0	112.0	11.0	461.879524							461.8728916	462.8737898	462.8737988	463.7063149	6.0	0.0	0.5256184	None			463.7066006	464.4711664	4.0	0.7564312	None										464.4714032	1.0	464.4716809	464.4716903	464.5110978
images/313_2.png	images/313+24_2.png	6.0	→	2.0	2.0					3.0	17.0	113.0	1.0	464.5181989							464.5113942	465.5124719	465.5124801	466.549364	6.0	1.0	0.7368397	None			466.5496446	467.3350609	3.0	0.7767395	None										467.3353004	0.0	467.3355843	467.3355935	467.3753953
images/313+60_13.png	images/313_29.png	1.0	←	1.0	29.0					3.0	18.0	114.0	28.0	467.3822333							467.3756933	468.3764873	468.376496	468.9847943	1.0	1.0	0.302794	None			468.985079	469.2766552	6.0	0.2850681	None										469.2768974	1.0	469.2770842	469.2770936	469.316235
images/313_23.png	images/313+60_7.png	6.0	→	1.0	23.0					3.0	19.0	115.0	22.0	469.320367							469.3165326	470.3147961	470.3148051	471.40279	1.0	0.0	0.7801531	None			471.4030716	472.0146328	3.0	0.6038433	None										472.014873	0.0	472.0151577	472.0151667	472.0536664
images/313_7.png	images/313+24_7.png	6.0	→	2.0	7.0					3.0	20.0	116.0	6.0	472.0605905							472.0540775	473.054856	473.0548649	473.9343214	1.0	0.0	0.5762377	None			473.9346056	474.4488525	3.0	0.5037871	None										474.4490897	0.0	474.4493736	474.4493829	474.4891351
images/313+24_13.png	images/313_13.png	1.0	←	2.0	13.0					3.0	21.0	117.0	12.0	474.4953826							474.4894275	475.4896439	475.4896522	476.250895	1.0	1.0	0.4534116	None			476.2511851	476.6749993	2.0	0.4113781	None										476.6752437	0.0	476.6755292	476.6755387	476.713469
images/313_4.png	images/313+24_4.png	6.0	→	2.0	4.0					3.0	22.0	118.0	3.0	476.7205009							476.7137678	477.7147796	477.7147885	478.6984854	1.0	0.0	0.6766349	None			478.6987704	479.0738231	2.0	0.3642463	None										479.0740609	0.0	479.0743411	479.0743505	479.1123723
images/313_5.png	images/313+24_5.png	6.0	→	2.0	5.0					3.0	23.0	119.0	4.0	479.1168229							479.1126695	480.1112195	480.1112285	480.8484813	6.0	1.0	0.427455	None			480.8487586	481.5091524	2.0	0.6536235	None										481.5093903	0.0	481.5096686	481.5096782	481.5476299
images/313+60_16.png	images/313_32.png	1.0	←	1.0	32.0					3.0	24.0	120.0	31.0	481.5536757							481.5479289	482.5479389	482.5479472	483.8793521	1.0	1.0	1.0276513	None			483.8796332	484.1296162	2.0	0.2389573	None										484.1298491	0.0	484.1301275	484.1301366	484.1696463
images/313+60_15.png	images/313_31.png	1.0	←	1.0	31.0					3.0	25.0	121.0	30.0	484.1731641							484.1699435	485.1675307	485.1675397	486.4263946	1.0	1.0	0.9472539	None			486.4266777	487.0103255	2.0	0.5721337	None										487.0105645	0.0	487.0108964	487.0109059	487.0491499
images/313_20.png	images/313+60_4.png	6.0	→	1.0	20.0					3.0	26.0	122.0	19.0	487.056005							487.0494447	488.0502698	488.0502783	488.8741971	1.0	0.0	0.5168492	None			488.8744811	489.0618866	2.0	0.1798839	None										489.0621231	0.0	489.0624147	489.0624234	490.02991
images/313+60_10.png	images/313_26.png	1.0	←	1.0	26.0					3.0	27.0	123.0	25.0	490.0361069							490.0302944	491.0316053	491.0316144	491.8805904	1.0	1.0	0.5464464	None			491.8808761	492.1028226	2.0	0.2136205	None										492.1030631	0.0	492.1033469	492.1033565	492.1425533
images/313_8.png	images/313+24_8.png	6.0	→	2.0	8.0					3.0	28.0	124.0	7.0	492.1493646							492.1428475	493.1436253	493.1436337	494.0230837	1.0	0.0	0.5757825	None			494.0233662	494.5861288	2.0	0.5512134	None										494.586366	0.0	494.5866439	494.5866531	494.6258352
images/313_22.png	images/313+60_6.png	6.0	→	1.0	22.0					3.0	29.0	125.0	21.0	494.6315397							494.6261296	495.6260621	495.6260714	496.3734958	1.0	0.0	0.4451083	None			496.3737847	496.6167205	2.0	0.2334538	None										496.6169579	0.0	496.6172601	496.6172693	496.6560428
images/313+24_15.png	images/313_15.png	1.0	←	2.0	15.0					3.0	30.0	126.0	14.0	496.662863							496.6563428	497.6571274	497.6571358	498.7938099	1.0	1.0	0.8296025	None			498.7940935	499.3523898	5.0	0.5487568	None										499.3526256	1.0	499.3529203	499.35293	499.3910714
images/313+60_14.png	images/313_30.png	1.0	←	1.0	30.0					3.0	31.0	127.0	29.0	499.3970851							499.3913719	500.3913503	500.3913587	501.1218903	1.0	1.0	0.4200148	None			501.1221734	501.393054	6.0	0.2601636	None										501.3932902	1.0	501.3935735	501.3935821	501.4318281
images/313+24_12.png	images/313_12.png	1.0	←	2.0	12.0					4.0	0.0	128.0	11.0	501.4379405							501.4321253	502.4322011	502.4322099	503.0892084	1.0	1.0	0.3509169	None			503.0894914	503.3047742	6.0	0.2047926	None										503.3050113	1.0	503.3053398	503.3053494	503.343487
images/313_5.png	images/313+24_5.png	6.0	→	2.0	5.0					4.0	1.0	129.0	4.0	503.3482573							503.3437815	504.3425449	504.3425538	505.1315869	1.0	0.0	0.480301	None			505.1318693	505.3190519	6.0	0.1790022	None										505.3192896	1.0	505.319492	505.3195015	505.3578095
images/313_1.png	images/313+24_1.png	6.0	→	2.0	1.0					4.0	2.0	130.0	0.0	505.3638666							505.3581071	506.3581332	506.358142	507.5712743	6.0	1.0	0.9049866	None			507.571554	508.1624404	6.0	0.5785743	None										508.1626809	1.0	508.1629587	508.162968	508.2007967
images/313_23.png	images/313+60_7.png	6.0	→	1.0	23.0					4.0	3.0	131.0	22.0	508.2081771							508.2010965	509.2024354	509.2024441	509.8424043	6.0	1.0	0.3356389	None			509.8426874	510.2248704	6.0	0.371921	None										510.2251057	1.0	510.2253837	510.2253933	510.268448
images/313_19.png	images/313+60_3.png	6.0	→	1.0	19.0					4.0	4.0	132.0	18.0	510.275488							510.2687725	511.2697589	511.2697684	511.9266399	6.0	1.0	0.3528907	None			511.9269233	512.6636743	5.0	0.7283018	None										512.6639127	1.0	512.6641972	512.6642066	512.7031796
images/313+24_13.png	images/313_13.png	1.0	←	2.0	13.0					4.0	5.0	133.0	12.0	512.7102547							512.7034764	513.7045184	513.704527	514.5142426	6.0	0.0	0.5022009	None			514.5145232	515.1262286	5.0	0.6039862	None										515.1264653	1.0	515.1267527	515.1267621	515.1650648
images/313_4.png	images/313+24_4.png	6.0	→	2.0	4.0					4.0	6.0	134.0	3.0	515.1720026							515.1654258	516.1663359	516.1663447	516.9692627	1.0	0.0	0.496811	None			516.9695452	517.3235597	5.0	0.3412257	None										517.3237976	1.0	517.324006	517.324015	517.3622248
images/313+60_11.png	images/313_27.png	1.0	←	1.0	27.0					4.0	7.0	135.0	26.0	517.3696045							517.3625209	518.3638762	518.3638847	519.1318939	1.0	1.0	0.4595085	None			519.1321765	519.6116792	5.0	0.4665773	None										519.61192	1.0	519.6122026	519.6122122	519.6520222
images/313_24.png	images/313+60_8.png	6.0	→	1.0	24.0					4.0	8.0	136.0	23.0	519.6556818							519.6523176	520.6498235	520.6498335	521.7495995	1.0	0.0	0.7933117	None			521.7498861	522.2708312	2.0	0.512771	None										522.271092	0.0	522.2713308	522.2713404	522.3092297
images/313_3.png	images/313+24_3.png	6.0	→	2.0	3.0					4.0	9.0	137.0	2.0	522.316261							522.3095295	523.3094743	523.3094829	524.2275245	6.0	1.0	0.6053073	None			524.2278115	525.3539392	3.0	1.1143656	None										525.3541771	0.0	525.3544558	525.3544652	525.39291
images/313+60_16.png	images/313_32.png	1.0	←	1.0	32.0					4.0	10.0	138.0	31.0	525.3965069							525.3932763	526.3906341	526.390643	527.6981734	1.0	1.0	0.9967724	None			527.6984618	528.0389364	2.0	0.3326136	None										528.0391754	0.0	528.0394588	528.0394681	528.0771974
images/313+60_12.png	images/313_28.png	1.0	←	1.0	28.0					4.0	11.0	139.0	27.0	528.0843478							528.0774946	529.0798552	529.0798637	529.9038038	1.0	1.0	0.5195245	None			529.9040917	530.3001515	2.0	0.3830824	None										530.3003944	0.0	530.3006797	530.3006896	530.3401575
images/313_18.png	images/313+60_2.png	6.0	→	1.0	18.0					4.0	12.0	140.0	17.0	530.3445726							530.3404518	531.3387137	531.3387227	532.2013427	6.0	1.0	0.552623	None			532.2016245	532.61837	6.0	0.4053111	None										532.6186051	1.0	532.6188798	532.618889	532.6574134
images/313+60_9.png	images/313_25.png	1.0	←	1.0	25.0					4.0	13.0	141.0	24.0	532.6617995							532.6578145	533.6562598	533.6562687	534.3032789	1.0	1.0	0.3385013	None			534.3035592	534.6648238	5.0	0.3508797	None										534.665058	1.0	534.6653451	534.6653547	534.7047586
images/313_7.png	images/313+24_7.png	6.0	→	2.0	7.0					4.0	14.0	142.0	6.0	534.7115562							534.7050504	535.7058214	535.7058303	536.4393649	6.0	1.0	0.4291345	None			536.4396515	537.2418508	2.0	0.7908626	None										537.2421016	0.0	537.2424415	537.2424511	537.2840695
images/313+60_10.png	images/313_26.png	1.0	←	1.0	26.0					4.0	15.0	143.0	25.0	537.2908927							537.2843622	538.285179	538.2851881	538.9839034	1.0	1.0	0.3939878	None			538.9841878	540.2424695	6.0	1.2464054	None										540.2427151	1.0	540.2430041	540.2430134	540.2857919
images/313_8.png	images/313+24_8.png	6.0	→	2.0	8.0					4.0	16.0	144.0	7.0	540.2896085							540.286091	541.2841379	541.2841465	542.1814799	1.0	0.0	0.5905292	None			542.1817657	543.321836	5.0	1.1285274	None										543.3220724	1.0	543.3223961	543.3224063	543.3621477
images/313+60_14.png	images/313_30.png	1.0	←	1.0	30.0					4.0	17.0	145.0	29.0	543.3692322							543.3624418	544.3634962	544.3635043	544.9717625	1.0	1.0	0.2996689	None			544.9720482	545.3193049	4.0	0.3387918	None										545.3195398	1.0	545.3197585	545.3197691	545.3592805
images/313+60_13.png	images/313_29.png	1.0	←	1.0	29.0					4.0	18.0	146.0	28.0	545.3629507							545.3595761	546.3570285	546.3570373	547.080712	1.0	1.0	0.4145345	None			547.0809976	547.3587375	6.0	0.2695964	None										547.3589738	1.0	547.3592492	547.3592588	547.3986406
images/313+24_14.png	images/313_14.png	1.0	←	2.0	14.0					4.0	19.0	147.0	13.0	547.4057353							547.3989369	548.3999968	548.4000055	549.0469602	1.0	1.0	0.3462439	None			549.047242	549.3110629	6.0	0.2558759	None										549.3113019	1.0	549.311511	549.3115204	549.3514239
images/313+24_9.png	images/313_9.png	1.0	←	2.0	9.0					4.0	20.0	148.0	8.0	549.3574437							549.3517194	550.3517073	550.351716	551.0642299	1.0	1.0	0.4072867	None			551.0645135	551.9055835	4.0	0.8298394	None										551.9058199	1.0	551.9060969	551.9061072	551.944282
images/313+24_16.png	images/313_16.png	1.0	←	2.0	16.0					4.0	21.0	149.0	15.0	551.951416							551.9445785	552.9456778	552.9456864	553.6629892	1.0	1.0	0.4154081	None			553.6632722	554.0037561	6.0	0.3274997	None										554.003996	1.0	554.004285	554.0042947	554.0440206
images/313_17.png	images/313+60_1.png	6.0	→	1.0	17.0					4.0	22.0	150.0	16.0	554.0510192							554.0443167	555.0452951	555.0453038	555.7579098	6.0	1.0	0.4100757	None			555.7581918	556.0916262	6.0	0.3210594	None										556.0918626	1.0	556.092143	556.0921527	556.1298902
images/313+24_10.png	images/313_10.png	1.0	←	2.0	10.0					4.0	23.0	151.0	9.0	556.1370938							556.1301867	557.1313592	557.1313679	557.8718112	1.0	1.0	0.4353876	None			557.8720946	558.1359431	6.0	0.2546664	None										558.1361789	1.0	558.1364516	558.1364613	558.1762325
images/313+24_11.png	images/313_11.png	1.0	←	2.0	11.0					4.0	24.0	152.0	10.0	558.182204							558.1765278	559.1764612	559.1764697	559.9654753	1.0	1.0	0.4867547	None			559.9657601	560.1670778	6.0	0.1925536	None										560.1673173	1.0	560.1675977	560.167607	560.2055109
images/313_20.png	images/313+60_4.png	6.0	→	1.0	20.0					4.0	25.0	153.0	19.0	560.2126537							560.205807	561.2069155	561.2069243	561.863947	6.0	1.0	0.3521413	None			561.8642283	562.0655261	6.0	0.1910303	None										562.0657645	1.0	562.0660467	562.0660561	562.1053893
images/313+60_15.png	images/313_31.png	1.0	←	1.0	31.0					4.0	26.0	154.0	30.0	562.10894							562.1056845	563.1029924	563.1030013	563.7080837	1.0	1.0	0.2923912	None			563.7083685	563.9027807	6.0	0.1857999	None										563.9030175	1.0	563.9033652	563.9033756	563.9412007
images/313_6.png	images/313+24_6.png	6.0	→	2.0	6.0					4.0	27.0	155.0	5.0	563.9483792							563.9414957	564.9426449	564.9426535	565.5995777	1.0	0.0	0.3524922	None			565.5998593	566.413247	3.0	0.8067245	None										566.4134833	0.0	566.413767	566.4137764	566.4524236
images/313_22.png	images/313+60_6.png	6.0	→	1.0	22.0					4.0	28.0	156.0	21.0	566.4568547							566.4527228	567.4509543	567.4509636	568.42552	1.0	0.0	0.6643726	None			568.4258035	568.9469186	3.0	0.5090151	None										568.9471532	0.0	568.9474264	568.947436	568.9870797
images/313_21.png	images/313+60_5.png	6.0	→	1.0	21.0					4.0	29.0	157.0	20.0	568.994217							568.9873733	569.9884822	569.9884907	570.979129	1.0	0.0	0.6822289	None			570.9794201	571.4728565	3.0	0.4835674	None										571.4730936	0.0	571.4733779	571.4733875	571.5129882
images/313_2.png	images/313+24_2.png	6.0	→	2.0	2.0					4.0	30.0	158.0	1.0	571.5165175							571.5132821	572.510609	572.5106184	573.6865257	6.0	1.0	0.8684224	None			573.6868087	574.2706355	2.0	0.5757597	None										574.2709018	0.0	574.2712206	574.2712304	574.3090672
images/313+24_15.png	images/313_15.png	1.0	←	2.0	15.0					4.0	31.0	159.0	14.0	574.3161643							574.3093674	575.310446	575.3104544	576.0714811	1.0	1.0	0.4567494	None			576.0717671	576.5653865	2.0	0.486548	None										576.5656247	0.0	576.5659221	576.5659314	576.605441
																																				576.6056035	596.5886116	7.965277778	19.9728277
[truncated: 16 more columns]
