# Supplementary material for: Perceptual metacognition and self-esteem: the role of feedback valence in local and global monitoring bias
Source: BMC Psychol. 2025 Sep 22;13:1114. doi: 10.1186/s40359-025-03089-x (PMC12506185; doi:10.1186/s40359-025-03089-x)
Supplement: Supplementary file 1 — Supplementary Material 1. [file 40359_2025_3089_MOESM1_ESM.zip › Data/Study1/Study1data/04_信心判断_2023-12-12_1946.csv]

dotLeft	dotRight	dotAns	cue	diffLevel	rows	loop_1.thisRepN	loop_1.thisTrialN	loop_1.thisN	loop_1.thisIndex	loop_2.thisRepN	loop_2.thisTrialN	loop_2.thisN	loop_2.thisIndex	response_00.keys	response_00.rt	response_1.keys	response_1.corr	response_1.rt	response_2.keys	response_2.rt	slider.response	slider.rt	response_01.keys	response_01.rt	response_2.corr	response_03.keys	response_03.rt	end_image.started	被试编号	姓名	性别	年龄	date	expName	psychopyVersion	frameRate
images/313_4.png	images/313+24_4.png	6.0	→	2.0	4.0					0.0	0.0	0.0	3.0			6.0	1.0	1.0226917	4.0	1.0498238					1.0	None			04		女	21.0	2023-12-12_19h46.51.949	信心判断	2022.2.5	143.9120179
images/313_21.png	images/313+60_5.png	6.0	→	1.0	21.0					0.0	1.0	1.0	20.0			6.0	1.0	0.3714978	6.0	0.5565512					1.0	None			04		女	21.0	2023-12-12_19h46.51.949	信心判断	2022.2.5	143.9120179
images/313+60_15.png	images/313_31.png	1.0	←	1.0	31.0					0.0	2.0	2.0	30.0			1.0	1.0	0.3078834	6.0	0.7868924					1.0	None			04		女	21.0	2023-12-12_19h46.51.949	信心判断	2022.2.5	143.9120179
images/313_24.png	images/313+60_8.png	6.0	→	1.0	24.0					0.0	3.0	3.0	23.0			6.0	1.0	0.4052569	5.0	0.7241135					1.0	None			04		女	21.0	2023-12-12_19h46.51.949	信心判断	2022.2.5	143.9120179
images/313+24_10.png	images/313_10.png	1.0	←	2.0	10.0					0.0	4.0	4.0	9.0			6.0	0.0	1.2882756	4.0	0.9474427					1.0	None			04		女	21.0	2023-12-12_19h46.51.949	信心判断	2022.2.5	143.9120179
images/313+60_12.png	images/313_28.png	1.0	←	1.0	28.0					0.0	5.0	5.0	27.0			1.0	1.0	0.9688505	3.0	0.3086151					0.0	None			04		女	21.0	2023-12-12_19h46.51.949	信心判断	2022.2.5	143.9120179
images/313+24_11.png	images/313_11.png	1.0	←	2.0	11.0					0.0	6.0	6.0	10.0			1.0	1.0	1.3500281	3.0	0.9147109					0.0	None			04		女	21.0	2023-12-12_19h46.51.949	信心判断	2022.2.5	143.9120179
images/313+60_11.png	images/313_27.png	1.0	←	1.0	27.0					0.0	7.0	7.0	26.0			1.0	1.0	0.723063	5.0	0.8187608					1.0	None			04		女	21.0	2023-12-12_19h46.51.949	信心判断	2022.2.5	143.9120179
images/313_8.png	images/313+24_8.png	6.0	→	2.0	8.0					0.0	8.0	8.0	7.0			6.0	1.0	1.4165771	2.0	0.1836371					0.0	None			04		女	21.0	2023-12-12_19h46.51.949	信心判断	2022.2.5	143.9120179
images/313_18.png	images/313+60_2.png	6.0	→	1.0	18.0					0.0	9.0	9.0	17.0			6.0	1.0	0.8049037	2.0	1.8703545					0.0	None			04		女	21.0	2023-12-12_19h46.51.949	信心判断	2022.2.5	143.9120179
images/313+60_16.png	images/313_32.png	1.0	←	1.0	32.0					0.0	10.0	10.0	31.0			1.0	1.0	0.645323	4.0	0.9431674					1.0	None			04		女	21.0	2023-12-12_19h46.51.949	信心判断	2022.2.5	143.9120179
images/313_20.png	images/313+60_4.png	6.0	→	1.0	20.0					0.0	11.0	11.0	19.0			6.0	1.0	0.5025445	6.0	0.3959189					1.0	None			04		女	21.0	2023-12-12_19h46.51.949	信心判断	2022.2.5	143.9120179
images/313+24_13.png	images/313_13.png	1.0	←	2.0	13.0					0.0	12.0	12.0	12.0			6.0	0.0	1.4577559	4.0	0.9101746					1.0	None			04		女	21.0	2023-12-12_19h46.51.949	信心判断	2022.2.5	143.9120179
images/313_19.png	images/313+60_3.png	6.0	→	1.0	19.0					0.0	13.0	13.0	18.0			6.0	1.0	0.5681142	6.0	0.398914					1.0	None			04		女	21.0	2023-12-12_19h46.51.949	信心判断	2022.2.5	143.9120179
images/313+60_14.png	images/313_30.png	1.0	←	1.0	30.0					0.0	14.0	14.0	29.0			6.0	0.0	1.3275971	4.0	1.1833771					1.0	None			04		女	21.0	2023-12-12_19h46.51.949	信心判断	2022.2.5	143.9120179
images/313_7.png	images/313+24_7.png	6.0	→	2.0	7.0					0.0	15.0	15.0	6.0			6.0	1.0	1.4302335	3.0	0.4237726					0.0	None			04		女	21.0	2023-12-12_19h46.51.949	信心判断	2022.2.5	143.9120179
images/313+24_12.png	images/313_12.png	1.0	←	2.0	12.0					0.0	16.0	16.0	11.0			1.0	1.0	0.7485826	4.0	1.3670436					1.0	None			04		女	21.0	2023-12-12_19h46.51.949	信心判断	2022.2.5	143.9120179
images/313_22.png	images/313+60_6.png	6.0	→	1.0	22.0					0.0	17.0	17.0	21.0			6.0	1.0	0.4779537	6.0	0.390176					1.0	None			04		女	21.0	2023-12-12_19h46.51.949	信心判断	2022.2.5	143.9120179
images/313_1.png	images/313+24_1.png	6.0	→	2.0	1.0					0.0	18.0	18.0	0.0			6.0	1.0	0.4462575	5.0	0.3802919					1.0	None			04		女	21.0	2023-12-12_19h46.51.949	信心判断	2022.2.5	143.9120179
images/313+24_15.png	images/313_15.png	1.0	←	2.0	15.0					0.0	19.0	19.0	14.0			1.0	1.0	0.5355246	5.0	0.9466296					1.0	None			04		女	21.0	2023-12-12_19h46.51.949	信心判断	2022.2.5	143.9120179
images/313+60_9.png	images/313_25.png	1.0	←	1.0	25.0					0.0	20.0	20.0	24.0			1.0	1.0	0.7652674	4.0	0.8661531					1.0	None			04		女	21.0	2023-12-12_19h46.51.949	信心判断	2022.2.5	143.9120179
images/313_3.png	images/313+24_3.png	6.0	→	2.0	3.0					0.0	21.0	21.0	2.0			6.0	1.0	0.6655515	4.0	1.5668798					1.0	None			04		女	21.0	2023-12-12_19h46.51.949	信心判断	2022.2.5	143.9120179
images/313_6.png	images/313+24_6.png	6.0	→	2.0	6.0					0.0	22.0	22.0	5.0			6.0	1.0	0.4043231	4.0	1.1310461					1.0	None			04		女	21.0	2023-12-12_19h46.51.949	信心判断	2022.2.5	143.9120179
images/313+60_10.png	images/313_26.png	1.0	←	1.0	26.0					0.0	23.0	23.0	25.0			6.0	0.0	1.3680229	2.0	0.8480241					0.0	None			04		女	21.0	2023-12-12_19h46.51.949	信心判断	2022.2.5	143.9120179
images/313_23.png	images/313+60_7.png	6.0	→	1.0	23.0					0.0	24.0	24.0	22.0			6.0	1.0	0.6339303	6.0	0.5078496					1.0	None			04		女	21.0	2023-12-12_19h46.51.949	信心判断	2022.2.5	143.9120179
images/313+60_13.png	images/313_29.png	1.0	←	1.0	29.0					0.0	25.0	25.0	28.0			1.0	1.0	0.3279891	6.0	0.6345603					1.0	None			04		女	21.0	2023-12-12_19h46.51.949	信心判断	2022.2.5	143.9120179
images/313_5.png	images/313+24_5.png	6.0	→	2.0	5.0					0.0	26.0	26.0	4.0			6.0	1.0	0.479143	1.0	0.4482111					0.0	None			04		女	21.0	2023-12-12_19h46.51.949	信心判断	2022.2.5	143.9120179
images/313+24_14.png	images/313_14.png	1.0	←	2.0	14.0					0.0	27.0	27.0	13.0			1.0	1.0	1.0148932	2.0	0.68791					0.0	None			04		女	21.0	2023-12-12_19h46.51.949	信心判断	2022.2.5	143.9120179
images/313+24_16.png	images/313_16.png	1.0	←	2.0	16.0					0.0	28.0	28.0	15.0			1.0	1.0	0.8971627	4.0	0.9625938					1.0	None			04		女	21.0	2023-12-12_19h46.51.949	信心判断	2022.2.5	143.9120179
images/313+24_9.png	images/313_9.png	1.0	←	2.0	9.0					0.0	29.0	29.0	8.0			6.0	0.0	0.6512257	1.0	0.7905399					0.0	None			04		女	21.0	2023-12-12_19h46.51.949	信心判断	2022.2.5	143.9120179
images/313_17.png	images/313+60_1.png	6.0	→	1.0	17.0					0.0	30.0	30.0	16.0			6.0	1.0	0.5362024	3.0	0.9084484					0.0	None			04		女	21.0	2023-12-12_19h46.51.949	信心判断	2022.2.5	143.9120179
images/313_2.png	images/313+24_2.png	6.0	→	2.0	2.0					0.0	31.0	31.0	1.0			6.0	1.0	0.2416624	3.0	0.7184198					0.0	None			04		女	21.0	2023-12-12_19h46.51.949	信心判断	2022.2.5	143.9120179
images/313_18.png	images/313+60_2.png	6.0	→	1.0	18.0					1.0	0.0	32.0	17.0			6.0	1.0	0.2089776	4.0	0.8740966					1.0	None			04		女	21.0	2023-12-12_19h46.51.949	信心判断	2022.2.5	143.9120179
images/313_6.png	images/313+24_6.png	6.0	→	2.0	6.0					1.0	1.0	33.0	5.0			1.0	0.0	0.8611179	4.0	0.7838557					1.0	None			04		女	21.0	2023-12-12_19h46.51.949	信心判断	2022.2.5	143.9120179
images/313+24_12.png	images/313_12.png	1.0	←	2.0	12.0					1.0	2.0	34.0	11.0			6.0	0.0	0.8520819	4.0	0.4157219					1.0	None			04		女	21.0	2023-12-12_19h46.51.949	信心判断	2022.2.5	143.9120179
images/313_17.png	images/313+60_1.png	6.0	→	1.0	17.0					1.0	3.0	35.0	16.0			6.0	1.0	0.238521	5.0	0.6364621					1.0	None			04		女	21.0	2023-12-12_19h46.51.949	信心判断	2022.2.5	143.9120179
images/313_23.png	images/313+60_7.png	6.0	→	1.0	23.0					1.0	4.0	36.0	22.0			1.0	0.0	1.0591034	5.0	1.5411519					1.0	None			04		女	21.0	2023-12-12_19h46.51.949	信心判断	2022.2.5	143.9120179
images/313_7.png	images/313+24_7.png	6.0	→	2.0	7.0					1.0	5.0	37.0	6.0			1.0	0.0	0.7732229	4.0	0.4353093					1.0	None			04		女	21.0	2023-12-12_19h46.51.949	信心判断	2022.2.5	143.9120179
images/313+60_10.png	images/313_26.png	1.0	←	1.0	26.0					1.0	6.0	38.0	25.0			6.0	0.0	1.3388931	4.0	0.6631619					1.0	None			04		女	21.0	2023-12-12_19h46.51.949	信心判断	2022.2.5	143.9120179
images/313_21.png	images/313+60_5.png	6.0	→	1.0	21.0					1.0	7.0	39.0	20.0			6.0	1.0	0.2426616	6.0	0.5278964					1.0	None			04		女	21.0	2023-12-12_19h46.51.949	信心判断	2022.2.5	143.9120179
images/313+60_14.png	images/313_30.png	1.0	←	1.0	30.0					1.0	8.0	40.0	29.0			1.0	1.0	0.4811496	6.0	1.3059394					1.0	space	2.8927635		04		女	21.0	2023-12-12_19h46.51.949	信心判断	2022.2.5	143.9120179
images/313+24_11.png	images/313_11.png	1.0	←	2.0	11.0					1.0	9.0	41.0	10.0			1.0	1.0	0.4514804	4.0	0.6966279					1.0	None			04		女	21.0	2023-12-12_19h46.51.949	信心判断	2022.2.5	143.9120179
images/313_2.png	images/313+24_2.png	6.0	→	2.0	2.0					1.0	10.0	42.0	1.0			6.0	1.0	0.8700744	6.0	0.2343538					1.0	None			04		女	21.0	2023-12-12_19h46.51.949	信心判断	2022.2.5	143.9120179
images/313+60_16.png	images/313_32.png	1.0	←	1.0	32.0					1.0	11.0	43.0	31.0			1.0	1.0	0.8944597	4.0	0.7904057					1.0	None			04		女	21.0	2023-12-12_19h46.51.949	信心判断	2022.2.5	143.9120179
images/313+24_15.png	images/313_15.png	1.0	←	2.0	15.0					1.0	12.0	44.0	14.0			1.0	1.0	0.679234	5.0	0.3110039					1.0	None			04		女	21.0	2023-12-12_19h46.51.949	信心判断	2022.2.5	143.9120179
images/313_1.png	images/313+24_1.png	6.0	→	2.0	1.0					1.0	13.0	45.0	0.0			6.0	1.0	1.3705028	6.0	1.1796137					1.0	None			04		女	21.0	2023-12-12_19h46.51.949	信心判断	2022.2.5	143.9120179
images/313_4.png	images/313+24_4.png	6.0	→	2.0	4.0					1.0	14.0	46.0	3.0			6.0	1.0	0.3761403	5.0	2.1539575					1.0	None			04		女	21.0	2023-12-12_19h46.51.949	信心判断	2022.2.5	143.9120179
images/313_24.png	images/313+60_8.png	6.0	→	1.0	24.0					1.0	15.0	47.0	23.0			6.0	1.0	0.3914702	5.0	0.4529282					1.0	None			04		女	21.0	2023-12-12_19h46.51.949	信心判断	2022.2.5	143.9120179
images/313_3.png	images/313+24_3.png	6.0	→	2.0	3.0					1.0	16.0	48.0	2.0			6.0	1.0	0.7666689	6.0	0.6840208					1.0	None			04		女	21.0	2023-12-12_19h46.51.949	信心判断	2022.2.5	143.9120179
images/313+24_16.png	images/313_16.png	1.0	←	2.0	16.0					1.0	17.0	49.0	15.0			1.0	1.0	0.9315157	5.0	1.6164714					1.0	None			04		女	21.0	2023-12-12_19h46.51.949	信心判断	2022.2.5	143.9120179
images/313+60_11.png	images/313_27.png	1.0	←	1.0	27.0					1.0	18.0	50.0	26.0			1.0	1.0	1.0199063	6.0	0.3997416					1.0	None			04		女	21.0	2023-12-12_19h46.51.949	信心判断	2022.2.5	143.9120179
images/313+24_13.png	images/313_13.png	1.0	←	2.0	13.0					1.0	19.0	51.0	12.0			1.0	1.0	0.941417	3.0	1.092834					0.0	None			04		女	21.0	2023-12-12_19h46.51.949	信心判断	2022.2.5	143.9120179
images/313+60_15.png	images/313_31.png	1.0	←	1.0	31.0					1.0	20.0	52.0	30.0			1.0	1.0	0.7503071	4.0	1.3288342					1.0	None			04		女	21.0	2023-12-12_19h46.51.949	信心判断	2022.2.5	143.9120179
images/313+24_14.png	images/313_14.png	1.0	←	2.0	14.0					1.0	21.0	53.0	13.0			6.0	0.0	0.9306857	2.0	0.2881976					0.0	None			04		女	21.0	2023-12-12_19h46.51.949	信心判断	2022.2.5	143.9120179
images/313_19.png	images/313+60_3.png	6.0	→	1.0	19.0					1.0	22.0	54.0	18.0			6.0	1.0	0.3773023	6.0	0.4038022					1.0	None			04		女	21.0	2023-12-12_19h46.51.949	信心判断	2022.2.5	143.9120179
images/313_22.png	images/313+60_6.png	6.0	→	1.0	22.0					1.0	23.0	55.0	21.0			6.0	1.0	0.3001688	6.0	0.4280856					1.0	None			04		女	21.0	2023-12-12_19h46.51.949	信心判断	2022.2.5	143.9120179
images/313_20.png	images/313+60_4.png	6.0	→	1.0	20.0					1.0	24.0	56.0	19.0			6.0	1.0	2.0143951	2.0	0.5993731					0.0	None			04		女	21.0	2023-12-12_19h46.51.949	信心判断	2022.2.5	143.9120179
images/313+60_13.png	images/313_29.png	1.0	←	1.0	29.0					1.0	25.0	57.0	28.0			1.0	1.0	0.2674969	6.0	0.56584					1.0	None			04		女	21.0	2023-12-12_19h46.51.949	信心判断	2022.2.5	143.9120179
images/313+24_9.png	images/313_9.png	1.0	←	2.0	9.0					1.0	26.0	58.0	8.0			6.0	0.0	0.4366914	6.0	0.2859027					1.0	None			04		女	21.0	2023-12-12_19h46.51.949	信心判断	2022.2.5	143.9120179
images/313_5.png	images/313+24_5.png	6.0	→	2.0	5.0					1.0	27.0	59.0	4.0			6.0	1.0	0.2441907	6.0	0.2492061					1.0	None			04		女	21.0	2023-12-12_19h46.51.949	信心判断	2022.2.5	143.9120179
images/313+60_9.png	images/313_25.png	1.0	←	1.0	25.0					1.0	28.0	60.0	24.0			1.0	1.0	0.4145633	4.0	0.8770469					1.0	None			04		女	21.0	2023-12-12_19h46.51.949	信心判断	2022.2.5	143.9120179
images/313+24_10.png	images/313_10.png	1.0	←	2.0	10.0					1.0	29.0	61.0	9.0			1.0	1.0	0.6981952	4.0	0.8127702					1.0	None			04		女	21.0	2023-12-12_19h46.51.949	信心判断	2022.2.5	143.9120179
images/313+60_12.png	images/313_28.png	1.0	←	1.0	28.0					1.0	30.0	62.0	27.0			1.0	1.0	0.6510907	3.0	0.7355495					0.0	None			04		女	21.0	2023-12-12_19h46.51.949	信心判断	2022.2.5	143.9120179
images/313_8.png	images/313+24_8.png	6.0	→	2.0	8.0					1.0	31.0	63.0	7.0			6.0	1.0	0.4197041	6.0	0.2927991					1.0	None			04		女	21.0	2023-12-12_19h46.51.949	信心判断	2022.2.5	143.9120179
images/313+24_16.png	images/313_16.png	1.0	←	2.0	16.0					2.0	0.0	64.0	15.0			1.0	1.0	0.6887501	5.0	0.2657211					1.0	None			04		女	21.0	2023-12-12_19h46.51.949	信心判断	2022.2.5	143.9120179
images/313+24_14.png	images/313_14.png	1.0	←	2.0	14.0					2.0	1.0	65.0	13.0			6.0	0.0	1.2432055	5.0	0.3905113					1.0	None			04		女	21.0	2023-12-12_19h46.51.949	信心判断	2022.2.5	143.9120179
images/313_22.png	images/313+60_6.png	6.0	→	1.0	22.0					2.0	2.0	66.0	21.0			6.0	1.0	0.3610935	6.0	0.4324337					1.0	None			04		女	21.0	2023-12-12_19h46.51.949	信心判断	2022.2.5	143.9120179
images/313+24_10.png	images/313_10.png	1.0	←	2.0	10.0					2.0	3.0	67.0	9.0			6.0	0.0	0.743337	3.0	0.9757659					0.0	None			04		女	21.0	2023-12-12_19h46.51.949	信心判断	2022.2.5	143.9120179
images/313_5.png	images/313+24_5.png	6.0	→	2.0	5.0					2.0	4.0	68.0	4.0			6.0	1.0	0.758827	3.0	0.579426					0.0	None			04		女	21.0	2023-12-12_19h46.51.949	信心判断	2022.2.5	143.9120179
images/313+24_15.png	images/313_15.png	1.0	←	2.0	15.0					2.0	5.0	69.0	14.0			6.0	0.0	0.513923	2.0	1.023675					0.0	None			04		女	21.0	2023-12-12_19h46.51.949	信心判断	2022.2.5	143.9120179
images/313+24_13.png	images/313_13.png	1.0	←	2.0	13.0					2.0	6.0	70.0	12.0			1.0	1.0	0.7043788	4.0	0.9486896					1.0	None			04		女	21.0	2023-12-12_19h46.51.949	信心判断	2022.2.5	143.9120179
images/313+24_11.png	images/313_11.png	1.0	←	2.0	11.0					2.0	7.0	71.0	10.0			6.0	0.0	0.582922	4.0	0.5843127					1.0	None			04		女	21.0	2023-12-12_19h46.51.949	信心判断	2022.2.5	143.9120179
images/313_18.png	images/313+60_2.png	6.0	→	1.0	18.0					2.0	8.0	72.0	17.0			6.0	1.0	0.2751554	5.0	1.8072108					1.0	None			04		女	21.0	2023-12-12_19h46.51.949	信心判断	2022.2.5	143.9120179
images/313+60_12.png	images/313_28.png	1.0	←	1.0	28.0					2.0	9.0	73.0	27.0			6.0	0.0	1.2618405	1.0	0.8780421					0.0	None			04		女	21.0	2023-12-12_19h46.51.949	信心判断	2022.2.5	143.9120179
images/313+60_14.png	images/313_30.png	1.0	←	1.0	30.0					2.0	10.0	74.0	29.0			1.0	1.0	0.7923981	4.0	1.2643713					1.0	None			04		女	21.0	2023-12-12_19h46.51.949	信心判断	2022.2.5	143.9120179
images/313_3.png	images/313+24_3.png	6.0	→	2.0	3.0					2.0	11.0	75.0	2.0			6.0	1.0	0.6544628	6.0	0.2662065					1.0	None			04		女	21.0	2023-12-12_19h46.51.949	信心判断	2022.2.5	143.9120179
images/313+60_9.png	images/313_25.png	1.0	←	1.0	25.0					2.0	12.0	76.0	24.0			1.0	1.0	2.2810264	2.0	0.4013433					0.0	None			04		女	21.0	2023-12-12_19h46.51.949	信心判断	2022.2.5	143.9120179
images/313_7.png	images/313+24_7.png	6.0	→	2.0	7.0					2.0	13.0	77.0	6.0			6.0	1.0	0.5107644	6.0	0.2146711					1.0	None			04		女	21.0	2023-12-12_19h46.51.949	信心判断	2022.2.5	143.9120179
images/313+24_9.png	images/313_9.png	1.0	←	2.0	9.0					2.0	14.0	78.0	8.0			6.0	0.0	1.7317336	5.0	0.3464974					1.0	None			04		女	21.0	2023-12-12_19h46.51.949	信心判断	2022.2.5	143.9120179
images/313_2.png	images/313+24_2.png	6.0	→	2.0	2.0					2.0	15.0	79.0	1.0			6.0	1.0	0.470296	5.0	0.2857447					1.0	None			04		女	21.0	2023-12-12_19h46.51.949	信心判断	2022.2.5	143.9120179
images/313_6.png	images/313+24_6.png	6.0	→	2.0	6.0					2.0	16.0	80.0	5.0			6.0	1.0	0.4629406	5.0	1.0862026					1.0	None			04		女	21.0	2023-12-12_19h46.51.949	信心判断	2022.2.5	143.9120179
images/313+60_11.png	images/313_27.png	1.0	←	1.0	27.0					2.0	17.0	81.0	26.0			1.0	1.0	0.4467456	6.0	0.7567565					1.0	space	1.7212568		04		女	21.0	2023-12-12_19h46.51.949	信心判断	2022.2.5	143.9120179
images/313_4.png	images/313+24_4.png	6.0	→	2.0	4.0					2.0	18.0	82.0	3.0			6.0	1.0	1.0004507	2.0	1.0573897					0.0	None			04		女	21.0	2023-12-12_19h46.51.949	信心判断	2022.2.5	143.9120179
images/313_1.png	images/313+24_1.png	6.0	→	2.0	1.0					2.0	19.0	83.0	0.0			6.0	1.0	0.397228	5.0	0.5714312					1.0	None			04		女	21.0	2023-12-12_19h46.51.949	信心判断	2022.2.5	143.9120179
images/313_8.png	images/313+24_8.png	6.0	→	2.0	8.0					2.0	20.0	84.0	7.0			6.0	1.0	0.5527249	4.0	0.4462889					1.0	None			04		女	21.0	2023-12-12_19h46.51.949	信心判断	2022.2.5	143.9120179
images/313_19.png	images/313+60_3.png	6.0	→	1.0	19.0					2.0	21.0	85.0	18.0			6.0	1.0	0.2197745	4.0	0.7183626					1.0	None			04		女	21.0	2023-12-12_19h46.51.949	信心判断	2022.2.5	143.9120179
images/313+60_15.png	images/313_31.png	1.0	←	1.0	31.0					2.0	22.0	86.0	30.0			1.0	1.0	0.5751057	5.0	0.679197					1.0	None			04		女	21.0	2023-12-12_19h46.51.949	信心判断	2022.2.5	143.9120179
images/313+60_16.png	images/313_32.png	1.0	←	1.0	32.0					2.0	23.0	87.0	31.0			1.0	1.0	0.4889826	5.0	1.4285166					1.0	None			04		女	21.0	2023-12-12_19h46.51.949	信心判断	2022.2.5	143.9120179
images/313+60_13.png	images/313_29.png	1.0	←	1.0	29.0					2.0	24.0	88.0	28.0			1.0	1.0	0.2072554	6.0	0.3996226					1.0	None			04		女	21.0	2023-12-12_19h46.51.949	信心判断	2022.2.5	143.9120179
images/313_21.png	images/313+60_5.png	6.0	→	1.0	21.0					2.0	25.0	89.0	20.0			6.0	1.0	0.5956837	6.0	0.231122					1.0	None			04		女	21.0	2023-12-12_19h46.51.949	信心判断	2022.2.5	143.9120179
images/313+24_12.png	images/313_12.png	1.0	←	2.0	12.0					2.0	26.0	90.0	11.0			1.0	1.0	0.5392435	6.0	0.3659353					1.0	None			04		女	21.0	2023-12-12_19h46.51.949	信心判断	2022.2.5	143.9120179
images/313_17.png	images/313+60_1.png	6.0	→	1.0	17.0					2.0	27.0	91.0	16.0			6.0	1.0	0.3176406	6.0	0.1992747					1.0	None			04		女	21.0	2023-12-12_19h46.51.949	信心判断	2022.2.5	143.9120179
images/313_24.png	images/313+60_8.png	6.0	→	1.0	24.0					2.0	28.0	92.0	23.0			6.0	1.0	0.3079203	6.0	0.3720218					1.0	None			04		女	21.0	2023-12-12_19h46.51.949	信心判断	2022.2.5	143.9120179
images/313_23.png	images/313+60_7.png	6.0	→	1.0	23.0					2.0	29.0	93.0	22.0			6.0	1.0	0.3091179	6.0	0.2695162					1.0	None			04		女	21.0	2023-12-12_19h46.51.949	信心判断	2022.2.5	143.9120179
images/313_20.png	images/313+60_4.png	6.0	→	1.0	20.0					2.0	30.0	94.0	19.0			6.0	1.0	0.34221	6.0	0.1880797					1.0	None			04		女	21.0	2023-12-12_19h46.51.949	信心判断	2022.2.5	143.9120179
images/313+60_10.png	images/313_26.png	1.0	←	1.0	26.0					2.0	31.0	95.0	25.0			1.0	1.0	2.7936443	1.0	0.8552004					0.0	None			04		女	21.0	2023-12-12_19h46.51.949	信心判断	2022.2.5	143.9120179
images/313+60_16.png	images/313_32.png	1.0	←	1.0	32.0					3.0	0.0	96.0	31.0			1.0	1.0	0.4523889	4.0	1.1135094					1.0	None			04		女	21.0	2023-12-12_19h46.51.949	信心判断	2022.2.5	143.9120179
images/313+24_11.png	images/313_11.png	1.0	←	2.0	11.0					3.0	1.0	97.0	10.0			6.0	0.0	0.9477804	4.0	0.499873					1.0	None			04		女	21.0	2023-12-12_19h46.51.949	信心判断	2022.2.5	143.9120179
images/313+24_14.png	images/313_14.png	1.0	←	2.0	14.0					3.0	2.0	98.0	13.0			6.0	0.0	1.2383205	2.0	0.3218477					0.0	None			04		女	21.0	2023-12-12_19h46.51.949	信心判断	2022.2.5	143.9120179
images/313_21.png	images/313+60_5.png	6.0	→	1.0	21.0					3.0	3.0	99.0	20.0			6.0	1.0	0.4544041	3.0	0.6208236					0.0	None			04		女	21.0	2023-12-12_19h46.51.949	信心判断	2022.2.5	143.9120179
images/313_5.png	images/313+24_5.png	6.0	→	2.0	5.0					3.0	4.0	100.0	4.0			6.0	1.0	0.4264546	5.0	0.6356745					1.0	None			04		女	21.0	2023-12-12_19h46.51.949	信心判断	2022.2.5	143.9120179
images/313_8.png	images/313+24_8.png	6.0	→	2.0	8.0					3.0	5.0	101.0	7.0			6.0	1.0	0.7532128	3.0	0.546871					0.0	None			04		女	21.0	2023-12-12_19h46.51.949	信心判断	2022.2.5	143.9120179
images/313+60_11.png	images/313_27.png	1.0	←	1.0	27.0					3.0	6.0	102.0	26.0			1.0	1.0	0.5169474	4.0	0.9409546					1.0	None			04		女	21.0	2023-12-12_19h46.51.949	信心判断	2022.2.5	143.9120179
images/313_18.png	images/313+60_2.png	6.0	→	1.0	18.0					3.0	7.0	103.0	17.0			6.0	1.0	0.3874545	5.0	0.4628827					1.0	None			04		女	21.0	2023-12-12_19h46.51.949	信心判断	2022.2.5	143.9120179
images/313+60_14.png	images/313_30.png	1.0	←	1.0	30.0					3.0	8.0	104.0	29.0			1.0	1.0	0.5573633	5.0	0.6025501					1.0	None			04		女	21.0	2023-12-12_19h46.51.949	信心判断	2022.2.5	143.9120179
images/313_23.png	images/313+60_7.png	6.0	→	1.0	23.0					3.0	9.0	105.0	22.0			6.0	1.0	0.3613395	6.0	0.3618342					1.0	None			04		女	21.0	2023-12-12_19h46.51.949	信心判断	2022.2.5	143.9120179
images/313+24_13.png	images/313_13.png	1.0	←	2.0	13.0					3.0	10.0	106.0	12.0			1.0	1.0	0.7378808	4.0	1.0660484					1.0	None			04		女	21.0	2023-12-12_19h46.51.949	信心判断	2022.2.5	143.9120179
images/313_17.png	images/313+60_1.png	6.0	→	1.0	17.0					3.0	11.0	107.0	16.0			6.0	1.0	0.467735	5.0	0.4128752					1.0	None			04		女	21.0	2023-12-12_19h46.51.949	信心判断	2022.2.5	143.9120179
images/313+24_9.png	images/313_9.png	1.0	←	2.0	9.0					3.0	12.0	108.0	8.0			1.0	1.0	0.6569159	3.0	1.2939172					0.0	None			04		女	21.0	2023-12-12_19h46.51.949	信心判断	2022.2.5	143.9120179
images/313+60_13.png	images/313_29.png	1.0	←	1.0	29.0					3.0	13.0	109.0	28.0			1.0	1.0	0.6075725	6.0	0.4535					1.0	None			04		女	21.0	2023-12-12_19h46.51.949	信心判断	2022.2.5	143.9120179
images/313_19.png	images/313+60_3.png	6.0	→	1.0	19.0					3.0	14.0	110.0	18.0			6.0	1.0	0.2376244	6.0	0.3473399					1.0	None			04		女	21.0	2023-12-12_19h46.51.949	信心判断	2022.2.5	143.9120179
images/313_24.png	images/313+60_8.png	6.0	→	1.0	24.0					3.0	15.0	111.0	23.0			6.0	1.0	0.2515088	6.0	0.2186619					1.0	None			04		女	21.0	2023-12-12_19h46.51.949	信心判断	2022.2.5	143.9120179
images/313_22.png	images/313+60_6.png	6.0	→	1.0	22.0					3.0	16.0	112.0	21.0			6.0	1.0	0.2829769	6.0	0.2003767					1.0	None			04		女	21.0	2023-12-12_19h46.51.949	信心判断	2022.2.5	143.9120179
images/313+24_16.png	images/313_16.png	1.0	←	2.0	16.0					3.0	17.0	113.0	15.0			1.0	1.0	0.4746066	4.0	0.6520885					1.0	None			04		女	21.0	2023-12-12_19h46.51.949	信心判断	2022.2.5	143.9120179
images/313+24_12.png	images/313_12.png	1.0	←	2.0	12.0					3.0	18.0	114.0	11.0			1.0	1.0	0.6917266	4.0	0.3574734					1.0	None			04		女	21.0	2023-12-12_19h46.51.949	信心判断	2022.2.5	143.9120179
images/313+24_10.png	images/313_10.png	1.0	←	2.0	10.0					3.0	19.0	115.0	9.0			6.0	0.0	1.1365254	4.0	0.342299					1.0	None			04		女	21.0	2023-12-12_19h46.51.949	信心判断	2022.2.5	143.9120179
images/313_20.png	images/313+60_4.png	6.0	→	1.0	20.0					3.0	20.0	116.0	19.0			6.0	1.0	1.0215614	3.0	0.9449304					0.0	None			04		女	21.0	2023-12-12_19h46.51.949	信心判断	2022.2.5	143.9120179
images/313+24_15.png	images/313_15.png	1.0	←	2.0	15.0					3.0	21.0	117.0	14.0			6.0	0.0	0.5120317	3.0	0.7824232					0.0	None			04		女	21.0	2023-12-12_19h46.51.949	信心判断	2022.2.5	143.9120179
images/313_3.png	images/313+24_3.png	6.0	→	2.0	3.0					3.0	22.0	118.0	2.0			6.0	1.0	0.4108916	6.0	0.2500412					1.0	None			04		女	21.0	2023-12-12_19h46.51.949	信心判断	2022.2.5	143.9120179
images/313_1.png	images/313+24_1.png	6.0	→	2.0	1.0					3.0	23.0	119.0	0.0			1.0	0.0	0.734371	3.0	1.0465493					0.0	None			04		女	21.0	2023-12-12_19h46.51.949	信心判断	2022.2.5	143.9120179
images/313+60_10.png	images/313_26.png	1.0	←	1.0	26.0					3.0	24.0	120.0	25.0			1.0	1.0	0.6613565	4.0	0.5224427					1.0	None			04		女	21.0	2023-12-12_19h46.51.949	信心判断	2022.2.5	143.9120179
images/313+60_12.png	images/313_28.png	1.0	←	1.0	28.0					3.0	25.0	121.0	27.0			1.0	1.0	0.5532803	4.0	0.6303621					1.0	None			04		女	21.0	2023-12-12_19h46.51.949	信心判断	2022.2.5	143.9120179
images/313_6.png	images/313+24_6.png	6.0	→	2.0	6.0					3.0	26.0	122.0	5.0			6.0	1.0	0.9586213	6.0	0.2643961					1.0	space	1.8472175		04		女	21.0	2023-12-12_19h46.51.949	信心判断	2022.2.5	143.9120179
images/313+60_9.png	images/313_25.png	1.0	←	1.0	25.0					3.0	27.0	123.0	24.0			1.0	1.0	0.4190162	3.0	0.8356369					0.0	None			04		女	21.0	2023-12-12_19h46.51.949	信心判断	2022.2.5	143.9120179
images/313+60_15.png	images/313_31.png	1.0	←	1.0	31.0					3.0	28.0	124.0	30.0			6.0	0.0	0.4126105	5.0	1.4117004					1.0	None			04		女	21.0	2023-12-12_19h46.51.949	信心判断	2022.2.5	143.9120179
images/313_4.png	images/313+24_4.png	6.0	→	2.0	4.0					3.0	29.0	125.0	3.0			6.0	1.0	0.2106114	5.0	0.4119874					1.0	None			04		女	21.0	2023-12-12_19h46.51.949	信心判断	2022.2.5	143.9120179
images/313_2.png	images/313+24_2.png	6.0	→	2.0	2.0					3.0	30.0	126.0	1.0			6.0	1.0	0.4041343	5.0	0.4038389					1.0	None			04		女	21.0	2023-12-12_19h46.51.949	信心判断	2022.2.5	143.9120179
images/313_7.png	images/313+24_7.png	6.0	→	2.0	7.0					3.0	31.0	127.0	6.0			1.0	0.0	0.5217648	3.0	0.7383519					0.0	None			04		女	21.0	2023-12-12_19h46.51.949	信心判断	2022.2.5	143.9120179
images/313_6.png	images/313+24_6.png	6.0	→	2.0	6.0					4.0	0.0	128.0	5.0			6.0	1.0	0.3202855	6.0	0.6338185					1.0	None			04		女	21.0	2023-12-12_19h46.51.949	信心判断	2022.2.5	143.9120179
images/313+24_15.png	images/313_15.png	1.0	←	2.0	15.0					4.0	1.0	129.0	14.0			1.0	1.0	0.8038292	3.0	0.9806778					0.0	None			04		女	21.0	2023-12-12_19h46.51.949	信心判断	2022.2.5	143.9120179
images/313_17.png	images/313+60_1.png	6.0	→	1.0	17.0					4.0	2.0	130.0	16.0			6.0	1.0	0.2259898	4.0	0.5500815					1.0	None			04		女	21.0	2023-12-12_19h46.51.949	信心判断	2022.2.5	143.9120179
images/313_22.png	images/313+60_6.png	6.0	→	1.0	22.0					4.0	3.0	131.0	21.0			6.0	1.0	0.2508263	3.0	0.8672634					0.0	None			04		女	21.0	2023-12-12_19h46.51.949	信心判断	2022.2.5	143.9120179
images/313_24.png	images/313+60_8.png	6.0	→	1.0	24.0					4.0	4.0	132.0	23.0			6.0	1.0	0.2644138	5.0	0.3941881					1.0	None			04		女	21.0	2023-12-12_19h46.51.949	信心判断	2022.2.5	143.9120179
images/313_7.png	images/313+24_7.png	6.0	→	2.0	7.0					4.0	5.0	133.0	6.0			6.0	1.0	0.9045906	2.0	2.1230574					0.0	None			04		女	21.0	2023-12-12_19h46.51.949	信心判断	2022.2.5	143.9120179
images/313+24_16.png	images/313_16.png	1.0	←	2.0	16.0					4.0	6.0	134.0	15.0			1.0	1.0	0.5569138	4.0	0.8424639					1.0	None			04		女	21.0	2023-12-12_19h46.51.949	信心判断	2022.2.5	143.9120179
images/313+24_9.png	images/313_9.png	1.0	←	2.0	9.0					4.0	7.0	135.0	8.0			6.0	0.0	0.7667443	4.0	0.747927					1.0	None			04		女	21.0	2023-12-12_19h46.51.949	信心判断	2022.2.5	143.9120179
images/313+60_15.png	images/313_31.png	1.0	←	1.0	31.0					4.0	8.0	136.0	30.0			1.0	1.0	0.3029327	3.0	0.4537929					0.0	None			04		女	21.0	2023-12-12_19h46.51.949	信心判断	2022.2.5	143.9120179
images/313+60_16.png	images/313_32.png	1.0	←	1.0	32.0					4.0	9.0	137.0	31.0			1.0	1.0	0.3835358	5.0	0.6514185					1.0	None			04		女	21.0	2023-12-12_19h46.51.949	信心判断	2022.2.5	143.9120179
images/313+60_13.png	images/313_29.png	1.0	←	1.0	29.0					4.0	10.0	138.0	28.0			1.0	1.0	0.2275399	6.0	0.4469116					1.0	None			04		女	21.0	2023-12-12_19h46.51.949	信心判断	2022.2.5	143.9120179
images/313+60_11.png	images/313_27.png	1.0	←	1.0	27.0					4.0	11.0	139.0	26.0			1.0	1.0	0.2970234	6.0	0.342139					1.0	None			04		女	21.0	2023-12-12_19h46.51.949	信心判断	2022.2.5	143.9120179
images/313_18.png	images/313+60_2.png	6.0	→	1.0	18.0					4.0	12.0	140.0	17.0			6.0	1.0	0.3828057	6.0	0.2178632					1.0	None			04		女	21.0	2023-12-12_19h46.51.949	信心判断	2022.2.5	143.9120179
images/313_4.png	images/313+24_4.png	6.0	→	2.0	4.0					4.0	13.0	141.0	3.0			6.0	1.0	0.3316792	5.0	0.2462878					1.0	None			04		女	21.0	2023-12-12_19h46.51.949	信心判断	2022.2.5	143.9120179
images/313_5.png	images/313+24_5.png	6.0	→	2.0	5.0					4.0	14.0	142.0	4.0			6.0	1.0	0.3240366	5.0	0.269552					1.0	None			04		女	21.0	2023-12-12_19h46.51.949	信心判断	2022.2.5	143.9120179
images/313+60_10.png	images/313_26.png	1.0	←	1.0	26.0					4.0	15.0	143.0	25.0			1.0	1.0	0.4374314	6.0	0.2876393					1.0	None			04		女	21.0	2023-12-12_19h46.51.949	信心判断	2022.2.5	143.9120179
images/313_8.png	images/313+24_8.png	6.0	→	2.0	8.0					4.0	16.0	144.0	7.0			1.0	0.0	2.8271574	1.0	0.6375173					0.0	None			04		女	21.0	2023-12-12_19h46.51.949	信心判断	2022.2.5	143.9120179
images/313+24_12.png	images/313_12.png	1.0	←	2.0	12.0					4.0	17.0	145.0	11.0			6.0	0.0	1.1613085	2.0	0.7711316					0.0	None			04		女	21.0	2023-12-12_19h46.51.949	信心判断	2022.2.5	143.9120179
images/313+60_14.png	images/313_30.png	1.0	←	1.0	30.0					4.0	18.0	146.0	29.0			6.0	0.0	1.6614568	2.0	0.7925474					0.0	None			04		女	21.0	2023-12-12_19h46.51.949	信心判断	2022.2.5	143.9120179
images/313+24_11.png	images/313_11.png	1.0	←	2.0	11.0					4.0	19.0	147.0	10.0			6.0	0.0	2.1716945	2.0	0.4601284					0.0	None			04		女	21.0	2023-12-12_19h46.51.949	信心判断	2022.2.5	143.9120179
images/313_21.png	images/313+60_5.png	6.0	→	1.0	21.0					4.0	20.0	148.0	20.0			6.0	1.0	0.3434841	4.0	0.6371356					1.0	None			04		女	21.0	2023-12-12_19h46.51.949	信心判断	2022.2.5	143.9120179
images/313+60_9.png	images/313_25.png	1.0	←	1.0	25.0					4.0	21.0	149.0	24.0			1.0	1.0	0.4182843	3.0	0.4679166					0.0	None			04		女	21.0	2023-12-12_19h46.51.949	信心判断	2022.2.5	143.9120179
images/313+24_10.png	images/313_10.png	1.0	←	2.0	10.0					4.0	22.0	150.0	9.0			6.0	0.0	0.8338188	4.0	0.4722067					1.0	None			04		女	21.0	2023-12-12_19h46.51.949	信心判断	2022.2.5	143.9120179
images/313_3.png	images/313+24_3.png	6.0	→	2.0	3.0					4.0	23.0	151.0	2.0			6.0	1.0	0.3094313	4.0	0.3645925					1.0	None			04		女	21.0	2023-12-12_19h46.51.949	信心判断	2022.2.5	143.9120179
images/313_19.png	images/313+60_3.png	6.0	→	1.0	19.0					4.0	24.0	152.0	18.0			6.0	1.0	0.2671319	5.0	0.2762345					1.0	None			04		女	21.0	2023-12-12_19h46.51.949	信心判断	2022.2.5	143.9120179
images/313_2.png	images/313+24_2.png	6.0	→	2.0	2.0					4.0	25.0	153.0	1.0			6.0	1.0	0.4484309	5.0	0.494173					1.0	None			04		女	21.0	2023-12-12_19h46.51.949	信心判断	2022.2.5	143.9120179
images/313_1.png	images/313+24_1.png	6.0	→	2.0	1.0					4.0	26.0	154.0	0.0			6.0	1.0	0.616298	4.0	0.6378005					1.0	None			04		女	21.0	2023-12-12_19h46.51.949	信心判断	2022.2.5	143.9120179
images/313+60_12.png	images/313_28.png	1.0	←	1.0	28.0					4.0	27.0	155.0	27.0			6.0	0.0	1.3887741	4.0	0.3033324					1.0	None			04		女	21.0	2023-12-12_19h46.51.949	信心判断	2022.2.5	143.9120179
images/313+24_13.png	images/313_13.png	1.0	←	2.0	13.0					4.0	28.0	156.0	12.0			1.0	1.0	0.4108866	4.0	0.3866783					1.0	None			04		女	21.0	2023-12-12_19h46.51.949	信心判断	2022.2.5	143.9120179
images/313_23.png	images/313+60_7.png	6.0	→	1.0	23.0					4.0	29.0	157.0	22.0			1.0	0.0	0.8654514	4.0	0.2775675					1.0	None			04		女	21.0	2023-12-12_19h46.51.949	信心判断	2022.2.5	143.9120179
images/313_20.png	images/313+60_4.png	6.0	→	1.0	20.0					4.0	30.0	158.0	19.0			6.0	1.0	0.6188923	3.0	0.64933					0.0	None			04		女	21.0	2023-12-12_19h46.51.949	信心判断	2022.2.5	143.9120179
images/313+24_14.png	images/313_14.png	1.0	←	2.0	14.0					4.0	31.0	159.0	13.0			1.0	1.0	0.606036	3.0	0.5237637					0.0	None			04		女	21.0	2023-12-12_19h46.51.949	信心判断	2022.2.5	143.9120179
																					6.951388889	10.8666274						602.3176417	04
