# Supplementary material for: Perceptual metacognition and self-esteem: the role of feedback valence in local and global monitoring bias
Source: BMC Psychol. 2025 Sep 22;13:1114. doi: 10.1186/s40359-025-03089-x (PMC12506185; doi:10.1186/s40359-025-03089-x)
Supplement: Supplementary file 1 — Supplementary Material 1. [file 40359_2025_3089_MOESM1_ESM.zip › Data/Study1/Study1data/05_信心判断_2023-12-13_10h36.30.776.csv]

dotLeft	dotRight	dotAns	cue	diffLevel	rows	loop_1.thisRepN	loop_1.thisTrialN	loop_1.thisN	loop_1.thisIndex	loop_2.thisRepN	loop_2.thisTrialN	loop_2.thisN	loop_2.thisIndex	thisRow.t	notes	Intro.started	Intro.stopped	response_00.keys	response_00.rt	response_00.duration	blank.started	blank.stopped	trail.started	trail.stopped	response_1.keys	response_1.corr	feedback.started	feedback.stopped	confidence.started	confidence.stopped	response_2.keys	response_2.rt	response_2.duration	response_1.rt	response_1.duration	Total.started	Total.stopped	slider.response	slider.rt	Practice_end.started	Practice_end.stopped	response_01.keys	response_01.rt	response_01.duration	sub_acc.started	response_2.corr	sub_acc.stopped	Break.started	Break.stopped
images/313+24_13.png	images/313_13.png	1.0	←	2.0	13.0					0.0	0.0	0.0	12.0	105.7327835							105.7288584	106.7193673	106.7193767	108.1415973	6.0	0.0			108.1420973	109.1790291	3.0	1.0280343	None	1.1168899	None										109.1794576	0.0	109.17982	109.1798303	109.3386824
images/313_4.png	images/313+24_4.png	6.0	→	2.0	4.0					0.0	1.0	1.0	3.0	109.3439881							109.3394201	110.339135	110.3391445	111.2420422	6.0	1.0			111.2423259	111.9242794	2.0	0.6712757	None	0.5960083	None										111.9249104	0.0	111.9253564	111.925384	111.9869994
images/313_6.png	images/313+24_6.png	6.0	→	2.0	6.0					0.0	2.0	2.0	5.0	111.996426							111.9872971	112.992122	112.9921314	113.5439985	6.0	1.0			113.5442844	114.5728937	2.0	1.0170281	None	0.2569603	None										114.5731283	0.0	114.5733035	114.5733134	114.6116533
images/313_1.png	images/313+24_1.png	6.0	→	2.0	1.0					0.0	3.0	3.0	0.0	114.6160921							114.6119519	115.6103756	115.6103849	116.4031776	6.0	1.0			116.4034608	117.357082	5.0	0.9424387	None	0.4837009	None										117.3573224	1.0	117.3575057	117.3575153	117.396111
images/313+24_11.png	images/313_11.png	1.0	←	2.0	11.0					0.0	4.0	4.0	10.0	117.402422							117.3964375	118.3968602	118.396869	119.4542136	6.0	0.0			119.4544993	120.5745849	3.0	1.1066745	None	0.7451585	None										120.5748206	0.0	120.575135	120.5751447	120.612974
images/313+60_13.png	images/313_29.png	1.0	←	1.0	29.0					0.0	5.0	5.0	28.0	120.6168126							120.6132743	121.6111327	121.6111421	122.237615	1.0	1.0			122.2379363	123.0378506	5.0	0.7876905	None	0.31472	None										123.0380877	1.0	123.0383846	123.0383939	123.0774058
images/313_21.png	images/313+60_5.png	6.0	→	1.0	21.0					0.0	6.0	6.0	20.0	123.0845033							123.077706	124.0788629	124.0788717	124.6254644	6.0	1.0			124.6262453	125.6558031	6.0	1.0160297	None	0.2428435	None										125.656425	1.0	125.656867	125.6568944	125.715424
images/313_24.png	images/313+60_8.png	6.0	→	1.0	24.0					0.0	7.0	7.0	23.0	125.7201011							125.7157228	126.71461	126.7146193	127.2605324	6.0	1.0			127.2608119	127.8451756	6.0	0.572952	None	0.2389752	None										127.8454114	1.0	127.8455852	127.8455942	127.882975
images/313_3.png	images/313+24_3.png	6.0	→	2.0	3.0					0.0	8.0	8.0	2.0	127.889957							127.8832707	128.8841894	128.8841984	129.9260501	6.0	1.0			129.9263372	130.5794081	2.0	0.6432576	None	0.7309462	None										130.5796411	0.0	130.5798171	130.5798269	130.6171154
images/313+60_11.png	images/313_27.png	1.0	←	1.0	27.0					0.0	9.0	9.0	26.0	130.6213582							130.6174125	131.6159558	131.6159652	132.5548778	1.0	1.0			132.5551575	133.2940131	3.0	0.7261556	None	0.6298873	None										133.2942537	0.0	133.2945442	133.2945528	133.3322671
images/313_20.png	images/313+60_4.png	6.0	→	1.0	20.0					0.0	10.0	10.0	19.0	133.3395044							133.3325596	134.3337399	134.3337488	135.9926521	1.0	0.0			135.9929372	136.6323787	1.0	0.6325283	None	1.3565999	None										136.632608	0.0	136.6329037	136.6329132	136.6705951
images/313+60_12.png	images/313_28.png	1.0	←	1.0	28.0					0.0	11.0	11.0	27.0	136.6770722							136.6708913	137.6713119	137.6713211	139.0115951	1.0	1.0			139.012374	139.5892429	2.0	0.5656977	None	1.0337389	None										139.5894798	0.0	139.5897944	139.589805	139.6273267
images/313_2.png	images/313+24_2.png	6.0	→	2.0	2.0					0.0	12.0	12.0	1.0	139.630824							139.6276198	140.6256485	140.6256578	141.2261095	6.0	1.0			141.2268766	141.7687903	2.0	0.5340733	None	0.2900242	None										141.7690197	0.0	141.7692973	141.7693066	141.8178083
images/313_8.png	images/313+24_8.png	6.0	→	2.0	8.0					0.0	13.0	13.0	7.0	141.8252223							141.8181406	142.8194564	142.8194654	143.7290214	1.0	0.0			143.7293026	144.4810267	1.0	0.7437941	None	0.6036647	None										144.4812656	0.0	144.4815611	144.4815701	144.5192491
images/313+24_12.png	images/313_12.png	1.0	←	2.0	12.0					0.0	14.0	14.0	11.0	144.526307							144.5195458	145.5208698	145.5208786	146.1399008	1.0	1.0			146.1401835	146.8144003	1.0	0.6610399	None	0.3165408	None										146.8146412	0.0	146.8148576	146.8148681	146.8528592
images/313_23.png	images/313+60_7.png	6.0	→	1.0	23.0					0.0	15.0	15.0	22.0	146.8601585							146.8531579	147.8544266	147.854436	148.4195444	6.0	1.0			148.4198267	149.1154786	5.0	0.6848427	None	0.2608184	None										149.1161027	1.0	149.1165383	149.1165658	149.1779776
images/313+60_14.png	images/313_30.png	1.0	←	1.0	30.0					0.0	16.0	16.0	29.0	149.1875839							149.1782724	150.1819204	150.1819297	150.7583776	1.0	1.0			150.7586606	152.4767502	3.0	1.706125	None	0.2718584	None										152.4769824	0.0	152.4772672	152.4772763	152.5151212
images/313+60_15.png	images/313_31.png	1.0	←	1.0	31.0					0.0	17.0	17.0	30.0	152.5223359							152.5154153	153.5165613	153.5165702	154.3538513	1.0	1.0			154.3541326	155.2091044	3.0	0.847444	None	0.5331163	None										155.209339	0.0	155.209633	155.2096427	155.2487599
images/313_22.png	images/313+60_6.png	6.0	→	1.0	22.0					0.0	18.0	18.0	21.0	155.2538232							155.2490563	156.2482947	156.2483039	156.7850102	6.0	1.0			156.7860732	157.754199	4.0	0.9592583	None	0.2296884	None										157.7548199	1.0	157.755251	157.7552779	157.8193319
images/313_19.png	images/313+60_3.png	6.0	→	1.0	19.0					0.0	19.0	19.0	18.0	157.8265771							157.8196308	158.8208899	158.8208995	159.3984394	6.0	1.0			159.3987225	160.1293972	3.0	0.7227946	None	0.2718585	None										160.1300102	0.0	160.1304511	160.1304792	160.1907974
images/313_5.png	images/313+24_5.png	6.0	→	2.0	5.0					0.0	20.0	20.0	4.0	160.1945611							160.1910975	161.1884726	161.1884816	161.9027171	6.0	1.0			161.9034927	162.5705386	1.0	0.6580731	None	0.4040718	None										162.5707756	0.0	162.571084	162.5710942	162.6086038
images/313_17.png	images/313+60_1.png	6.0	→	1.0	17.0					0.0	21.0	21.0	16.0	162.6149972							162.6088975	163.6092198	163.6092289	164.9852033	6.0	1.0			164.9854851	165.3687261	1.0	0.3758635	None	1.070054	None										165.3689595	0.0	165.3692478	165.3692576	165.4084715
images/313_18.png	images/313+60_2.png	6.0	→	1.0	18.0					0.0	22.0	22.0	17.0	165.4154565							165.4087672	166.4096668	166.4096756	167.0206001	6.0	1.0			167.0208777	167.5972968	2.0	0.5647773	None	0.3011862	None										167.5975293	0.0	167.5977077	167.5977175	167.6367028
images/313+60_10.png	images/313_26.png	1.0	←	1.0	26.0					0.0	23.0	23.0	25.0	167.6431064							167.6369976	168.6373308	168.6373396	169.1897404	1.0	1.0			169.1900213	170.0240967	1.0	0.8269591	None	0.2444742	None										170.0243312	0.0	170.0246279	170.0246374	170.0622001
images/313+24_14.png	images/313_14.png	1.0	←	2.0	14.0					0.0	24.0	24.0	13.0	170.0667466							170.0624972	171.0606981	171.0607073	172.9460194	1.0	1.0			172.9463066	173.4673737	1.0	0.5112274	None	1.5764487	None										173.4676066	0.0	173.4677835	173.4677928	173.5058939
images/313+60_16.png	images/313_32.png	1.0	←	1.0	32.0					0.0	25.0	25.0	31.0	173.5094985							173.5061884	174.5038381	174.5038478	175.2343193	1.0	1.0			175.2345985	175.5613747	1.0	0.3183636	None	0.4213958	None										175.5618342	0.0	175.5621611	175.5621808	175.6105798
images/313+60_9.png	images/313_25.png	1.0	←	1.0	25.0					0.0	26.0	26.0	24.0	175.6148949							175.6108709	176.6094178	176.6094273	177.4958353	6.0	0.0			177.4961158	178.2288884	2.0	0.7210996	None	0.5841229	None										178.2291187	0.0	178.2293988	178.2294087	178.2681763
images/313_7.png	images/313+24_7.png	6.0	→	2.0	7.0					0.0	27.0	27.0	6.0	178.2756753							178.2684739	179.269901	179.2699104	180.1287675	1.0	0.0			180.129482	180.6174996	2.0	0.4787772	None	0.5559559	None										180.6181163	0.0	180.6185605	180.6185878	180.6790854
images/313+24_15.png	images/313_15.png	1.0	←	2.0	15.0					0.0	28.0	28.0	14.0	180.6895974							180.6793835	181.6839717	181.6839809	182.2460225	1.0	1.0			182.2463123	182.5659631	1.0	0.3070335	None	0.2580371	None										182.5662078	0.0	182.5665752	182.5665841	182.6047064
images/313+24_16.png	images/313_16.png	1.0	←	2.0	16.0					0.0	29.0	29.0	15.0	182.6091076							182.6050015	183.6035828	183.6035921	185.0280301	1.0	1.0			185.0283154	185.2019733	1.0	0.1650589	None	1.1163567	None										185.2022115	0.0	185.2025241	185.2025336	185.2416212
images/313+24_9.png	images/313_9.png	1.0	←	2.0	9.0					0.0	30.0	30.0	8.0	185.2486474							185.2419191	186.2428981	186.2429072	187.5206074	1.0	1.0			187.5208871	188.3694136	2.0	0.8397404	None	0.9727953	None										188.3696473	0.0	188.3698375	188.3698469	188.4076878
images/313+24_10.png	images/313_10.png	1.0	←	2.0	10.0					0.0	31.0	31.0	9.0	188.4140954							188.4079842	189.4087184	189.4087279	190.5465466	1.0	1.0			190.5471663	190.8660391	1.0	0.3105414	None	0.8316777	None										190.8662763	0.0	190.8665124	190.8665222	190.9047227
images/313_5.png	images/313+24_5.png	6.0	→	2.0	5.0					1.0	0.0	32.0	4.0	190.9090307							190.9050192	191.9031704	191.9031798	192.5392176	6.0	1.0			192.5395011	193.8885492	4.0	1.3416729	None	0.3310575	None										193.8888591	1.0	193.8890857	193.8890985	193.9414284
images/313_19.png	images/313+60_3.png	6.0	→	1.0	19.0					1.0	1.0	33.0	18.0	193.9477667							193.9417299	194.9420076	194.9420166	195.9871251	6.0	1.0			195.9879107	196.6987609	2.0	0.7000123	None	0.7428279	None										196.6993863	0.0	196.6998317	196.6998603	196.7618865
images/313_21.png	images/313+60_5.png	6.0	→	1.0	21.0					1.0	2.0	34.0	20.0	196.7708694							196.7621821	197.7652229	197.7652323	198.5336544	6.0	1.0			198.5339349	199.3122082	2.0	0.7717682	None	0.4606277	None										199.3124427	0.0	199.3126232	199.312633	199.3518975
images/313_6.png	images/313+24_6.png	6.0	→	2.0	6.0					1.0	3.0	35.0	5.0	199.3562183							199.3521933	200.3504303	200.3504396	201.0778512	6.0	1.0			201.0781346	202.2057715	1.0	1.1146289	None	0.4189626	None										202.2063893	0.0	202.2068337	202.2068613	202.2621477
images/313+60_16.png	images/313_32.png	1.0	←	1.0	32.0					1.0	4.0	36.0	31.0	202.2682961							202.2624455	203.2632914	203.2633007	203.8855824	1.0	1.0			203.8863892	204.3792173	2.0	0.4835435	None	0.314692	None										204.3798312	0.0	204.3802691	204.3802961	204.4395318
images/313_4.png	images/313+24_4.png	6.0	→	2.0	4.0					1.0	5.0	37.0	3.0	204.443927							204.4398311	205.4384209	205.4384301	206.0508851	6.0	1.0			206.0516641	207.1415836	3.0	1.0765045	None	0.3036646	None										207.1418226	0.0	207.142116	207.1421256	207.1818901
images/313_1.png	images/313+24_1.png	6.0	→	2.0	1.0					1.0	6.0	38.0	0.0	207.1863662							207.1821845	208.1803558	208.1803652	208.9554641	6.0	1.0			208.9562516	209.347423	1.0	0.3796019	None	0.4698568	None										209.3476598	0.0	209.3479527	209.347962	209.38568
images/313+24_16.png	images/313_16.png	1.0	←	2.0	16.0					1.0	7.0	39.0	15.0	209.3923572							209.3859759	210.3865817	210.3865912	212.5796847	1.0	1.0			212.5799654	213.1293398	2.0	0.5413689	None	1.8870673	None										213.1295755	0.0	213.1298686	213.1298782	213.1693241
images/313+24_15.png	images/313_15.png	1.0	←	2.0	15.0					1.0	8.0	40.0	14.0	213.1763772							213.1696226	214.1706199	214.1706295	214.8143001	1.0	1.0			214.8145819	215.1968272	1.0	0.370368	None	0.3349977	None										215.197063	0.0	215.1973442	215.1973535	216.5535199
images/313+60_13.png	images/313_29.png	1.0	←	1.0	29.0					1.0	9.0	41.0	28.0	216.5599292							216.5540667	217.5541872	217.5541961	218.1136316	1.0	1.0			218.1139132	218.9063068	4.0	0.7832574	None	0.2555606	None										218.9065393	1.0	218.9068164	218.9068255	218.9444243
images/313_20.png	images/313+60_4.png	6.0	→	1.0	20.0					1.0	10.0	42.0	19.0	218.9483445							218.9447231	219.9428411	219.9428504	220.7250326	1.0	0.0			220.7258159	221.1491643	2.0	0.4117371	None	0.4748765	None										221.1493975	0.0	221.1495696	221.1495794	221.1875074
images/313+24_9.png	images/313_9.png	1.0	←	2.0	9.0					1.0	11.0	43.0	8.0	221.1946261							221.1878042	222.1889028	222.1889115	222.9499752	1.0	1.0			222.9507507	223.3532188	2.0	0.3950262	None	0.4530391	None										223.3534511	0.0	223.353744	223.353753	223.3914834
images/313+24_12.png	images/313_12.png	1.0	←	2.0	12.0					1.0	12.0	44.0	11.0	223.3973579							223.3917747	224.3919275	224.3919362	226.2519822	6.0	0.0			226.2522602	226.4743098	1.0	0.2127667	None	1.5540962	None										226.4745429	0.0	226.4747931	226.4748028	226.5123451
images/313+60_11.png	images/313_27.png	1.0	←	1.0	27.0					1.0	13.0	45.0	26.0	226.5188341							226.5126416	227.5132548	227.5132638	228.2534118	1.0	1.0			228.253695	228.4690486	2.0	0.2038449	None	0.4324771	None										228.4692824	0.0	228.4695748	228.4695842	228.5088894
images/313_24.png	images/313+60_8.png	6.0	→	1.0	24.0					1.0	14.0	46.0	23.0	228.5146967							228.5091882	229.5094608	229.5094732	230.138832	6.0	1.0			230.1391149	230.8198963	5.0	0.6704156	None	0.3239809	None										230.8201314	1.0	230.8203877	230.8203967	230.859258
images/313_2.png	images/313+24_2.png	6.0	→	2.0	2.0					1.0	15.0	47.0	1.0	230.8657182							230.8595523	231.8599589	231.8599681	232.866536	6.0	1.0			232.8668234	233.2698991	1.0	0.3900125	None	0.7013239	None										233.27014	0.0	233.2704148	233.2704245	233.3082977
images/313_17.png	images/313+60_1.png	6.0	→	1.0	17.0					1.0	16.0	48.0	16.0	233.3154549							233.3085976	234.3097798	234.3098048	235.4105737	1.0	0.0			235.4108581	236.1834684	3.0	0.7660382	None	0.796737	None										236.1837011	0.0	236.1839052	236.1839141	236.2216094
images/313+24_13.png	images/313_13.png	1.0	←	2.0	13.0					1.0	17.0	49.0	12.0	236.2279644							236.2219095	237.2222124	237.2222211	237.8431285	1.0	1.0			237.8434098	238.2265234	2.0	0.3741865	None	0.3170453	None										238.2267605	0.0	238.2270593	238.2270684	238.2647546
images/313_22.png	images/313+60_6.png	6.0	→	1.0	22.0					1.0	18.0	50.0	21.0	238.2718299							238.2650472	239.266076	239.2660849	239.8824942	6.0	1.0			239.8832731	240.5016928	4.0	0.6062238	None	0.3113888	None										240.501926	1.0	240.5021315	240.5021411	240.5395907
images/313_7.png	images/313+24_7.png	6.0	→	2.0	7.0					1.0	19.0	51.0	6.0	240.5434811							240.5398867	241.5374397	241.5374491	242.3957271	6.0	1.0			242.3960146	242.6321659	6.0	0.2296334	None	0.5524764	None										242.6324014	1.0	242.6325765	242.6325864	242.6706367
images/313_23.png	images/313+60_7.png	6.0	→	1.0	23.0					1.0	20.0	52.0	22.0	242.6775199							242.6709333	243.6717473	243.6717574	244.4883691	6.0	1.0			244.4886491	244.7942855	4.0	0.2960499	None	0.5143639	None										244.7946144	1.0	244.7948516	244.7948636	244.8345033
images/313+60_12.png	images/313_28.png	1.0	←	1.0	28.0					1.0	21.0	53.0	27.0	244.8380091							244.8348031	245.8324188	245.8324281	247.2607414	1.0	1.0			247.2610221	247.4346598	2.0	0.163434	None	1.1214154	None										247.4349412	0.0	247.4351423	247.4351531	247.4744606
images/313_18.png	images/313+60_2.png	6.0	→	1.0	18.0					1.0	22.0	54.0	17.0	247.4815035							247.4747616	248.4757442	248.4757533	249.1810108	6.0	1.0			249.1812919	249.6968351	4.0	0.5073688	None	0.3979508	None										249.697456	1.0	249.6978915	249.6979188	249.7557931
images/313_8.png	images/313+24_8.png	6.0	→	2.0	8.0					1.0	23.0	55.0	7.0	249.7613508							249.7560937	250.7558524	250.7558616	251.2568507	6.0	1.0			251.257127	251.5557108	4.0	0.2877489	None	0.1942134	None										251.5559419	1.0	251.556232	251.5562413	251.5940077
images/313_3.png	images/313+24_3.png	6.0	→	2.0	3.0					1.0	24.0	56.0	2.0	251.6009556							251.5943062	252.5951933	252.5952026	253.1405318	6.0	1.0			253.1408106	253.376939	4.0	0.2280349	None	0.2390292	None										253.3771732	1.0	253.3774723	253.3774819	253.4153708
images/313+60_15.png	images/313_31.png	1.0	←	1.0	31.0					1.0	25.0	57.0	30.0	253.4227545							253.4156713	254.4169989	254.4170075	255.8941908	1.0	1.0			255.8944743	256.1310326	1.0	0.2270859	None	1.1687684	None										256.131658	0.0	256.1320925	256.1321191	256.1911114
images/313+60_14.png	images/313_30.png	1.0	←	1.0	30.0					1.0	26.0	58.0	29.0	256.1956997							256.1914134	257.1897176	257.1897268	257.8254581	1.0	1.0			257.8257672	258.0130829	1.0	0.1756074	None	0.3317441	None										258.0133161	0.0	258.0137118	258.0137233	258.0528015
images/313+60_10.png	images/313_26.png	1.0	←	1.0	26.0					1.0	27.0	59.0	25.0	258.0605609							258.0530964	259.0552593	259.0552683	259.9281722	1.0	1.0			259.9284518	260.1296354	5.0	0.1924216	None	0.5705902	None										260.1298732	1.0	260.1301377	260.1301474	260.1695416
images/313+24_11.png	images/313_11.png	1.0	←	2.0	11.0					1.0	28.0	60.0	10.0	260.1766248							260.1698372	261.1708664	261.1708755	262.1337008	1.0	1.0			262.1339833	262.397863	4.0	0.2509531	None	0.6551739	None										262.3980979	1.0	262.3983887	262.398398	262.4358682
images/313+60_9.png	images/313_25.png	1.0	←	1.0	25.0					1.0	29.0	61.0	24.0	262.4423581							262.4361616	263.4365947	263.4366039	264.2116705	1.0	1.0			264.2119505	264.3924213	5.0	0.1735677	None	0.4688455	None										264.3926527	1.0	264.3929376	264.3929473	264.4323481
images/313+24_10.png	images/313_10.png	1.0	←	2.0	10.0					1.0	30.0	62.0	9.0	264.4358476							264.4326453	265.4299375	265.4299471	266.841386	1.0	1.0			266.8416694	267.0990231	4.0	0.2472591	None	1.103372	None										267.0992582	1.0	267.0995466	267.099556	267.1373013
images/313+24_14.png	images/313_14.png	1.0	←	2.0	14.0					1.0	31.0	63.0	13.0	267.1415614							267.1375977	268.1360606	268.1360698	268.7550865	6.0	0.0			268.7553624	269.0750966	4.0	0.3094879	None	0.3092094	None										269.0753301	1.0	269.0756084	269.0756179	269.1135954
images/313_17.png	images/313+60_1.png	6.0	→	1.0	17.0					2.0	0.0	64.0	16.0	269.1204442							269.1138898	270.1146777	270.1146865	270.9522954	6.0	1.0			270.9525757	271.1746764	5.0	0.2089509	None	0.5347231	None										271.1749127	1.0	271.1751939	271.1752031	271.2131139
images/313+24_15.png	images/313_15.png	1.0	←	2.0	15.0					2.0	1.0	65.0	14.0	271.2195881							271.2134078	272.2138216	272.2138304	272.8087534	1.0	1.0			272.8090445	272.9896311	2.0	0.1683479	None	0.2916335	None										272.9898646	0.0	272.9901417	272.9901507	273.0278041
images/313_2.png	images/313+24_2.png	6.0	→	2.0	2.0					2.0	2.0	66.0	1.0	273.0313711							273.0281003	274.0254612	274.0254707	274.7140147	6.0	1.0			274.7142942	275.4163554	5.0	0.6946039	None	0.3798853	None										275.416588	1.0	275.4168667	275.4168764	275.4543611
images/313_18.png	images/313+60_2.png	6.0	→	1.0	18.0					2.0	3.0	67.0	17.0	275.4587272							275.454655	276.4530968	276.453107	277.1839503	6.0	1.0			277.1842345	277.5870865	4.0	0.3929617	None	0.4241489	None										277.5873201	1.0	277.5876004	277.5876093	277.6252401
images/313_23.png	images/313+60_7.png	6.0	→	1.0	23.0					2.0	4.0	68.0	22.0	277.6321645							277.6255384	278.6266932	278.6267025	279.2209469	6.0	1.0			279.2212293	279.4504507	4.0	0.2198816	None	0.2865217	None										279.4506832	1.0	279.4509681	279.4509776	279.4883669
images/313_21.png	images/313+60_5.png	6.0	→	1.0	21.0					2.0	5.0	69.0	20.0	279.4955358							279.4886621	280.4897665	280.4897757	281.1397033	6.0	1.0			281.1399816	282.0089487	3.0	0.8612749	None	0.343168	None										282.0091852	0.0	282.0094622	282.0094718	282.0474144
images/313+60_10.png	images/313_26.png	1.0	←	1.0	26.0					2.0	6.0	70.0	25.0	282.0534818							282.0477106	283.0477034	283.047712	284.6225023	1.0	1.0			284.6227872	284.9630746	2.0	0.3307961	None	1.2661284	None										284.9633134	0.0	284.9636004	284.9636104	285.0015736
images/313+60_15.png	images/313_31.png	1.0	←	1.0	31.0					2.0	7.0	71.0	30.0	285.0059599							285.0018653	286.0015971	286.0016063	287.169968	1.0	1.0			287.1702468	287.3855061	2.0	0.2066948	None	0.8604407	None										287.3857363	0.0	287.38607	287.386079	287.4241935
images/313+60_14.png	images/313_30.png	1.0	←	1.0	30.0					2.0	8.0	72.0	29.0	287.4310637							287.4244898	288.4253313	288.4253405	288.9919226	1.0	1.0			288.9922035	289.5758989	1.0	0.5769878	None	0.2637322	None										289.5761332	0.0	289.5764181	289.5764273	289.6155842
images/313_22.png	images/313+60_6.png	6.0	→	1.0	22.0					2.0	9.0	73.0	21.0	289.6198646							289.6158808	290.6142923	290.6143019	291.3377887	6.0	1.0			291.338068	291.894064	4.0	0.5428652	None	0.4154784	None										291.8942982	1.0	291.8945798	291.8945894	291.932477
images/313_4.png	images/313+24_4.png	6.0	→	2.0	4.0					2.0	10.0	74.0	3.0	291.9362308							291.9327754	292.9303864	292.9303958	293.5772866	6.0	1.0			293.5775656	294.0084504	5.0	0.4236497	None	0.3394736	None										294.0086818	1.0	294.0089594	294.0089685	294.0479298
images/313+60_13.png	images/313_29.png	1.0	←	1.0	29.0					2.0	11.0	75.0	28.0	294.0550226							294.0482278	295.0492435	295.0492521	295.8379142	1.0	1.0			295.8381933	296.2345219	6.0	0.3867991	None	0.480501	None										296.2347501	1.0	296.2350257	296.2350348	296.2740775
images/313_20.png	images/313+60_4.png	6.0	→	1.0	20.0					2.0	12.0	76.0	19.0	296.2800967							296.2743731	297.27432	297.2743306	300.0526543	6.0	1.0			300.0529405	300.9633279	4.0	0.8997391	None	2.4712057	None										300.963562	1.0	300.9638418	300.9638511	301.0029494
images/313+24_13.png	images/313_13.png	1.0	←	2.0	13.0					2.0	13.0	77.0	12.0	301.0092391							301.0032434	302.003463	302.0034717	302.66721	1.0	1.0			302.6674891	303.3207665	3.0	0.645849	None	0.3581414	None										303.320997	0.0	303.3212811	303.3212902	303.3602053
images/313+24_16.png	images/313_16.png	1.0	←	2.0	16.0					2.0	14.0	78.0	15.0	303.3645537							303.3605004	304.3587151	304.3587249	305.0266198	1.0	1.0			305.0269005	305.4438362	5.0	0.4057014	None	0.3583875	None										305.4440667	1.0	305.4443464	305.4443552	305.4835301
images/313_19.png	images/313+60_3.png	6.0	→	1.0	19.0					2.0	15.0	79.0	18.0	305.4870149							305.4838259	306.4813711	306.4813809	307.1561825	6.0	1.0			307.1564608	307.5038753	5.0	0.3407956	None	0.3641876	None										307.5041079	1.0	307.5043889	307.5043978	307.5435135
images/313+60_9.png	images/313_25.png	1.0	←	1.0	25.0					2.0	16.0	80.0	24.0	307.5495231							307.5438055	308.543745	308.5437545	309.2910209	1.0	1.0			309.2913018	309.9096866	2.0	0.6064507	None	0.4420611	None										309.909919	0.0	309.9102007	309.9102102	309.947682
images/313_1.png	images/313+24_1.png	6.0	→	2.0	1.0					2.0	17.0	81.0	0.0	309.9548249							309.9479754	310.9490562	310.9490655	313.900523	6.0	1.0			313.9008023	314.7696277	2.0	0.8599234	None	2.6444322	None										314.7698601	0.0	314.7701471	314.7701565	315.9767722
images/313_3.png	images/313+24_3.png	6.0	→	2.0	3.0					2.0	18.0	82.0	2.0	315.9829564							315.9771497	316.9773103	316.9773198	317.5922758	6.0	1.0			317.5925543	317.9817377	6.0	0.3765734	None	0.3124609	None										317.9819757	1.0	317.9822754	317.982285	318.0216558
images/313_7.png	images/313+24_7.png	6.0	→	2.0	7.0					2.0	19.0	83.0	6.0	318.0281088							318.0219501	319.0223423	319.0223516	319.8112869	6.0	1.0			319.8115832	320.1311274	5.0	0.3097365	None	0.4832497	None										320.1313597	1.0	320.1316391	320.1316482	320.1691329
images/313_24.png	images/313+60_8.png	6.0	→	1.0	24.0					2.0	20.0	84.0	23.0	320.1754805							320.1694255	321.1697082	321.1697173	321.8028975	6.0	1.0			321.8031892	322.0599795	6.0	0.2460382	None	0.3304633	None										322.0602118	1.0	322.060492	322.060501	322.0984711
images/313+24_14.png	images/313_14.png	1.0	←	2.0	14.0					2.0	21.0	85.0	13.0	322.1058052							322.0987652	323.1000316	323.1000408	324.7581921	6.0	0.0			324.7584788	325.0640495	1.0	0.298707	None	1.3494954	None										325.0642805	0.0	325.0645601	325.0645695	325.1038641
images/313+60_12.png	images/313_28.png	1.0	←	1.0	28.0					2.0	22.0	86.0	27.0	325.1100631							325.1041564	326.1042846	326.1042933	327.6165277	1.0	1.0			327.616806	328.568964	1.0	0.9439556	None	1.2093051	None										328.5691919	0.0	328.5694652	328.5694748	328.6070409
images/313+24_12.png	images/313_12.png	1.0	←	2.0	12.0					2.0	23.0	87.0	11.0	328.6134547							328.6073311	329.6076435	329.6076529	331.1615196	6.0	0.0			331.1618019	331.4743065	2.0	0.3032505	None	1.2496433	None										331.4745364	0.0	331.4748122	331.474822	331.5143795
images/313+60_16.png	images/313_32.png	1.0	←	1.0	32.0					2.0	24.0	88.0	31.0	331.5212111							331.5146728	332.5154316	332.5154416	333.2695561	1.0	1.0			333.2698354	333.9160712	2.0	0.6355934	None	0.4462641	None										333.9163028	0.0	333.9165822	333.9165914	333.9539792
images/313+24_9.png	images/313_9.png	1.0	←	2.0	9.0					2.0	25.0	89.0	8.0	333.9582512							333.9542748	334.952697	334.9527065	335.5300596	6.0	0.0			335.5303387	335.9055257	2.0	0.3667606	None	0.2689113	None										335.9057594	0.0	335.9060437	335.9060528	335.9453424
images/313_8.png	images/313+24_8.png	6.0	→	2.0	8.0					2.0	26.0	90.0	7.0	335.9521891							335.9456359	336.9464188	336.9464278	337.71452	6.0	1.0			337.7147961	338.2860141	3.0	0.5580799	None	0.4633272	None										338.286248	0.0	338.2865294	338.2865389	338.3256532
images/313+24_10.png	images/313_10.png	1.0	←	2.0	10.0					2.0	27.0	91.0	9.0	338.3329003							338.3259477	339.3271325	339.3271423	340.8529762	6.0	0.0			340.8532542	341.645781	2.0	0.7794686	None	1.2182734	None										341.6460149	0.0	341.6463022	341.6463114	341.6841408
images/313_5.png	images/313+24_5.png	6.0	→	2.0	5.0					2.0	28.0	92.0	4.0	341.6884901							341.684434	342.6826988	342.6827083	343.2461887	6.0	1.0			343.2464705	343.6076912	2.0	0.3541019	None	0.251285	None										343.6079221	0.0	343.6081965	343.6082055	343.6458851
images/313_6.png	images/313+24_6.png	6.0	→	2.0	6.0					2.0	29.0	93.0	5.0	343.6530173							343.6461752	344.6472446	344.6472541	345.3526663	6.0	1.0			345.3529433	346.3469619	1.0	0.9842284	None	0.4021014	None										346.3471977	0.0	346.3474764	346.3474861	346.3870073
images/313+60_11.png	images/313_27.png	1.0	←	1.0	27.0					2.0	30.0	94.0	26.0	346.393891							346.3873024	347.3881198	347.3881286	347.9891455	1.0	1.0			347.989426	348.4411554	1.0	0.4430514	None	0.2932153	None										348.4413875	0.0	348.4416622	348.4416713	348.4793612
images/313+24_11.png	images/313_11.png	1.0	←	2.0	11.0					2.0	31.0	95.0	10.0	348.4836491							348.4796526	349.478058	349.4780671	350.2668012	1.0	1.0			350.2670763	350.9968601	3.0	0.7177119	None	0.4791311	None										350.9970891	0.0	350.9973658	350.9973751	351.0353463
images/313+24_13.png	images/313_13.png	1.0	←	2.0	13.0					3.0	0.0	96.0	12.0	351.0395687							351.0356443	352.0337511	352.0337607	354.0316127	6.0	0.0			354.03189	354.2609357	3.0	0.2170876	None	1.6892848	None										354.2611662	0.0	354.261445	354.2614546	354.2991275
images/313_22.png	images/313+60_6.png	6.0	→	1.0	22.0					3.0	1.0	97.0	21.0	354.3034668							354.2994157	355.2978651	355.2978748	355.9616642	6.0	1.0			355.9619449	356.2884622	6.0	0.3185835	None	0.3590214	None										356.2886913	1.0	356.2889727	356.2889815	356.3266083
images/313_21.png	images/313+60_5.png	6.0	→	1.0	21.0					3.0	2.0	98.0	20.0	356.3334865							356.3268996	357.3277079	357.3277165	357.9498242	6.0	1.0			357.9501037	358.1374895	6.0	0.1785885	None	0.3139031	None										358.1377191	1.0	358.1380008	358.1380103	358.1756259
images/313_1.png	images/313+24_1.png	6.0	→	2.0	1.0					3.0	3.0	99.0	0.0	358.1819523							358.1759169	359.1761792	359.1761886	360.3406552	6.0	1.0			360.3409309	361.1472056	3.0	0.7956279	None	0.8569524	None										361.14744	0.0	361.1477214	361.1477307	361.1854729
images/313_3.png	images/313+24_3.png	6.0	→	2.0	3.0					3.0	4.0	100.0	2.0	361.1898956							361.1857652	362.1839664	362.1839757	362.7544014	6.0	1.0			362.7546774	363.2828242	6.0	0.5181738	None	0.2618159	None										363.2830543	1.0	363.2833405	363.2833494	363.3211277
images/313_18.png	images/313+60_2.png	6.0	→	1.0	18.0					3.0	5.0	101.0	17.0	363.3282769							363.3214217	364.3225009	364.3225106	364.8954956	6.0	1.0			364.8957745	365.472565	4.0	0.5692267	None	0.2709222	None										365.4727944	1.0	365.4730828	365.4730916	365.5125817
images/313+24_11.png	images/313_11.png	1.0	←	2.0	11.0					3.0	6.0	102.0	10.0	365.5176623							365.5128744	366.5121309	366.5121399	367.4332506	6.0	0.0			367.4335241	367.94775	3.0	0.5038528	None	0.6170164	None										367.9479803	0.0	367.9482607	367.9482703	367.987062
images/313_8.png	images/313+24_8.png	6.0	→	2.0	8.0					3.0	7.0	103.0	7.0	367.9933492							367.9873634	368.9875779	368.9875872	369.6445308	6.0	1.0			369.6448092	370.040756	5.0	0.3880343	None	0.3496967	None										370.0409895	1.0	370.0412728	370.0412821	370.0806019
images/313_5.png	images/313+24_5.png	6.0	→	2.0	5.0					3.0	8.0	104.0	4.0	370.085077							370.080898	371.0795163	371.0795258	371.6846781	6.0	1.0			371.6849525	372.1297264	3.0	0.436214	None	0.2943657	None										372.1299585	0.0	372.1303119	372.1303207	372.167651
images/313+24_15.png	images/313_15.png	1.0	←	2.0	15.0					3.0	9.0	105.0	14.0	372.1748251							372.1679447	373.1690467	373.1690562	374.3264176	1.0	1.0			374.3267001	374.5767682	2.0	0.2418543	None	0.8488228	None										374.5769979	0.0	374.577279	374.5772881	374.6151332
images/313_24.png	images/313+60_8.png	6.0	→	1.0	24.0					3.0	10.0	106.0	23.0	374.6219862							374.615428	375.6162113	375.6162201	376.2035945	6.0	1.0			376.2038732	376.4677919	5.0	0.2527047	None	0.2814587	None										376.4680227	1.0	376.4683087	376.4683185	376.5057806
images/313+24_12.png	images/313_12.png	1.0	←	2.0	12.0					3.0	11.0	107.0	11.0	376.5121131							376.5060723	377.5063397	377.5063487	378.1771276	1.0	1.0			378.1773997	378.371699	2.0	0.1840874	None	0.3670974	None										378.3719288	0.0	378.3722083	378.3722172	378.4112022
images/313+60_11.png	images/313_27.png	1.0	←	1.0	27.0					3.0	12.0	108.0	26.0	378.4182907							378.4114951	379.4125129	379.4125221	380.3126881	1.0	1.0			380.3129645	381.0218357	3.0	0.6964215	None	0.5972331	None										381.0220681	0.0	381.0223456	381.0223545	381.0596792
images/313+24_16.png	images/313_16.png	1.0	←	2.0	16.0					3.0	13.0	109.0	15.0	381.0640877							381.0599726	382.0585936	382.0586033	382.9071895	1.0	1.0			382.907467	383.6581403	2.0	0.7418081	None	0.5391417	None										383.6583722	0.0	383.6586573	383.6586665	383.696556
images/313+60_12.png	images/313_28.png	1.0	←	1.0	28.0					3.0	14.0	110.0	27.0	383.7008317							383.6968485	384.6949932	384.6950028	385.7383013	1.0	1.0			385.7385804	385.9692553	2.0	0.2225007	None	0.7341346	None										385.9694836	0.0	385.9697597	385.9697689	386.0075352
images/313_4.png	images/313+24_4.png	6.0	→	2.0	4.0					3.0	15.0	111.0	3.0	386.013862							386.0078275	387.0080845	387.0080933	387.6370061	6.0	1.0			387.6372826	388.2975863	1.0	0.6515196	None	0.3210722	None										388.2978172	0.0	388.2980935	388.2981028	388.337344
images/313+60_9.png	images/313_25.png	1.0	←	1.0	25.0					3.0	16.0	112.0	24.0	388.3408743							388.3376406	389.3348965	389.3349061	390.058307	1.0	1.0			390.0585826	390.3851193	2.0	0.318631	None	0.4146702	None										390.385351	0.0	390.3856312	390.3856402	390.423205
images/313+60_13.png	images/313_29.png	1.0	←	1.0	29.0					3.0	17.0	113.0	28.0	390.4295197							390.4234982	391.423741	391.4237504	392.6925202	6.0	0.0			392.6928006	392.8732644	5.0	0.1717836	None	0.9617817	None										392.8734979	1.0	392.8737661	392.8737756	392.9131508
images/313_6.png	images/313+24_6.png	6.0	→	2.0	6.0					3.0	18.0	114.0	5.0	392.919981							392.9134476	393.9142003	393.9142094	395.6487929	6.0	1.0			395.649073	395.7668414	1.0	0.104872	None	1.4315001	None										395.7670726	0.0	395.7673521	395.7673615	395.8086916
images/313_19.png	images/313+60_3.png	6.0	→	1.0	19.0					3.0	19.0	115.0	18.0	395.8152917							395.8090093	396.8095077	396.8095168	397.508033	6.0	1.0			397.5083145	397.7513633	5.0	0.2362645	None	0.3922382	None										397.7515948	1.0	397.7518731	397.7518828	397.7932212
images/313_20.png	images/313+60_4.png	6.0	→	1.0	20.0					3.0	20.0	116.0	19.0	397.7969767							397.7935269	398.7908875	398.790897	399.8408442	1.0	0.0			399.8411223	400.3695938	1.0	0.5191278	None	0.7424278	None										400.3698253	0.0	400.3701048	400.3701137	400.4094442
images/313+24_14.png	images/313_14.png	1.0	←	2.0	14.0					3.0	21.0	117.0	13.0	400.416525							400.4097353	401.4107458	401.4107549	402.2694052	6.0	0.0			402.2696908	403.1245442	2.0	0.8436013	None	0.5501086	None										403.1247733	0.0	403.1250491	403.1250584	403.1641499
images/313+60_15.png	images/313_31.png	1.0	←	1.0	31.0					3.0	22.0	118.0	30.0	403.1710122							403.1644389	404.1652315	404.1652405	404.9194265	1.0	1.0			404.9197048	405.6006982	2.0	0.6729268	None	0.4516151	None										405.6009277	0.0	405.6012027	405.6012116	405.638559
images/313+24_10.png	images/313_10.png	1.0	←	2.0	10.0					3.0	23.0	119.0	9.0	405.6448949							405.6388555	406.6391189	406.6391283	407.4212306	6.0	0.0			407.4215134	407.8036694	1.0	0.371264	None	0.4740228	None										407.8039162	0.0	407.804213	407.8042224	407.8426842
images/313+60_14.png	images/313_30.png	1.0	←	1.0	30.0					3.0	24.0	120.0	29.0	407.8464196							407.8430136	408.8409189	408.8409286	409.4738991	1.0	1.0			409.4741786	410.2528988	1.0	0.7668881	None	0.3246753	None										410.2531341	0.0	410.2534242	410.2534334	410.2911771
images/313+24_9.png	images/313_9.png	1.0	←	2.0	9.0					3.0	25.0	121.0	8.0	410.298443							410.2914718	411.2926667	411.2926756	411.9286182	6.0	0.0			411.9288944	412.4293035	2.0	0.4874869	None	0.3324757	None										412.4295335	0.0	412.4298187	412.4298282	412.467634
images/313_17.png	images/313+60_1.png	6.0	→	1.0	17.0					3.0	26.0	122.0	16.0	412.472119							412.4679284	413.4662648	413.4662741	414.4400856	6.0	1.0			414.4403638	415.08662	4.0	0.6330573	None	0.6670805	None										415.086853	1.0	415.087131	415.0871403	425.0911125
images/313+60_16.png	images/313_32.png	1.0	←	1.0	32.0					3.0	27.0	123.0	31.0	425.0971225							425.0915074	426.0914618	426.0914715	429.4361862	1.0	1.0			429.4364641	430.0619114	2.0	0.6126562	None	3.0338217	None										430.0621465	0.0	430.0624289	430.0624378	430.1001623
images/313_23.png	images/313+60_7.png	6.0	→	1.0	23.0					3.0	28.0	124.0	22.0	430.107179							430.1004567	431.1014138	431.1014225	431.7304596	6.0	1.0			431.7307368	432.133875	2.0	0.3899111	None	0.3236615	None										432.1341116	0.0	432.1344833	432.1344925	432.1734687
images/313+60_10.png	images/313_26.png	1.0	←	1.0	26.0					3.0	29.0	125.0	25.0	432.1809257							432.1737622	433.1751625	433.1751719	433.7553998	1.0	1.0			433.7556772	434.2005668	2.0	0.4372539	None	0.2745073	None										434.2007978	0.0	434.2011355	434.201144	434.2386821
images/313_2.png	images/313+24_2.png	6.0	→	2.0	2.0					3.0	30.0	126.0	1.0	434.2429845							434.2389766	435.2372044	435.2372143	435.7868163	6.0	1.0			435.7870984	436.1761422	4.0	0.3816535	None	0.2400626	None										436.1763694	1.0	436.1766468	436.176656	436.2143694
images/313_7.png	images/313+24_7.png	6.0	→	2.0	7.0					3.0	31.0	127.0	6.0	436.2207779							436.2146669	437.2150092	437.2150185	438.0040152	6.0	1.0			438.0042936	438.4768646	2.0	0.4602756	None	0.4822287	None										438.4770967	0.0	438.4773811	438.4773904	438.5150915
images/313_1.png	images/313+24_1.png	6.0	→	2.0	1.0					4.0	0.0	128.0	0.0	438.5193288							438.5153869	439.5135142	439.5135236	440.0284785	6.0	1.0			440.0287547	440.2857086	2.0	0.2439885	None	0.2032388	None										440.285941	0.0	440.2862261	440.2862353	440.3249507
images/313_20.png	images/313+60_4.png	6.0	→	1.0	20.0					4.0	1.0	129.0	19.0	440.3322225							440.325258	441.3264621	441.326471	441.8024882	6.0	1.0			441.8027741	442.5533562	5.0	0.7418263	None	0.1706555	None										442.5535881	1.0	442.5538665	442.5538755	442.5919371
images/313+60_16.png	images/313_32.png	1.0	←	1.0	32.0					4.0	2.0	130.0	31.0	442.5979846							442.5922285	443.5922022	443.5922111	444.1517902	1.0	1.0			444.1520691	444.4923233	2.0	0.3285562	None	0.2566825	None										444.4925543	0.0	444.4930551	444.4930663	444.5309869
images/313_6.png	images/313+24_6.png	6.0	→	2.0	6.0					4.0	3.0	131.0	5.0	444.5352636							444.5312838	445.5297217	445.529731	445.995968	6.0	1.0			445.9962437	446.2533311	5.0	0.2445904	None	0.1551641	None										446.2535666	1.0	446.2539305	446.2539388	446.2918293
images/313_4.png	images/313+24_4.png	6.0	→	2.0	4.0					4.0	4.0	132.0	3.0	446.2962405							446.2921188	447.2904486	447.2904583	447.9095306	6.0	1.0			447.9098133	448.097297	5.0	0.1789867	None	0.3064732	None										448.0975257	1.0	448.0978089	448.0978177	448.135214
images/313_7.png	images/313+24_7.png	6.0	→	2.0	7.0					4.0	5.0	133.0	6.0	448.139562							448.1355073	449.1340098	449.1340198	449.8782661	6.0	1.0			449.8785488	450.0868335	5.0	0.1951795	None	0.4314403	None										450.0870669	1.0	450.0873492	450.0873588	450.1250208
images/313+24_15.png	images/313_15.png	1.0	←	2.0	15.0					4.0	6.0	134.0	14.0	450.1323085							450.125317	451.1265335	451.1265433	451.7554188	1.0	1.0			451.7556948	451.9639883	2.0	0.1966927	None	0.3230094	None										451.9642203	0.0	451.9644976	451.9645067	452.0043601
images/313+60_13.png	images/313_29.png	1.0	←	1.0	29.0					4.0	7.0	135.0	28.0	452.0114397							452.0046539	453.005663	453.0056719	453.9553651	1.0	1.0			453.955646	454.5045962	1.0	0.5410736	None	0.6428206	None										454.504827	0.0	454.5051094	454.5051197	454.5427019
images/313+60_14.png	images/313_30.png	1.0	←	1.0	30.0					4.0	8.0	136.0	29.0	454.5469744							454.5429967	455.5411605	455.5411703	456.0698604	1.0	1.0			456.0701425	456.6262235	5.0	0.5467552	None	0.2158833	None										456.6264544	1.0	456.6267328	456.6267417	456.6645498
images/313_24.png	images/313+60_8.png	6.0	→	1.0	24.0					4.0	9.0	137.0	23.0	456.6680635							456.6648462	457.6623982	457.6624071	458.219043	6.0	1.0			458.2193198	458.400017	5.0	0.172948	None	0.2467045	None										458.4002463	1.0	458.4005305	458.4005402	458.4384643
images/313_8.png	images/313+24_8.png	6.0	→	2.0	8.0					4.0	10.0	138.0	7.0	458.4445027							458.4387578	459.4387219	459.4387314	460.155716	6.0	1.0			460.1559913	460.2807835	5.0	0.1174831	None	0.4127652	None										460.2810108	1.0	460.2813367	460.2813458	460.3189043
images/313+24_16.png	images/313_16.png	1.0	←	2.0	16.0					4.0	11.0	139.0	15.0	460.326054							460.3191957	461.320284	461.3202934	461.8588793	1.0	1.0			461.859154	462.9573623	3.0	1.0850329	None	0.2332136	None										462.9575964	0.0	462.9578765	462.9578851	462.9958055
images/313+24_12.png	images/313_12.png	1.0	←	2.0	12.0					4.0	12.0	140.0	11.0	463.0030501							462.9961044	463.9972806	463.9972901	464.9100599	1.0	1.0			464.9103382	465.306364	1.0	0.3865438	None	0.6054651	None										465.3065937	0.0	465.3069061	465.3069154	465.3443589
images/313+24_10.png	images/313_10.png	1.0	←	2.0	10.0					4.0	13.0	141.0	9.0	465.3506762							465.3446576	466.3448933	466.3449028	466.9043309	1.0	1.0			466.9046092	467.265889	1.0	0.3518953	None	0.2560978	None										467.266118	0.0	467.2663945	467.2664034	467.3044179
images/313+60_11.png	images/313_27.png	1.0	←	1.0	27.0					4.0	14.0	142.0	26.0	467.3112825							467.3047095	468.305466	468.3054752	469.0040972	1.0	1.0			469.0043742	469.219598	2.0	0.2039909	None	0.3918647	None										469.2198268	0.0	469.2201046	469.220114	469.2576484
images/313+60_15.png	images/313_31.png	1.0	←	1.0	31.0					4.0	15.0	143.0	30.0	469.2622384							469.2579399	470.2564333	470.2564424	471.0592777	1.0	1.0			471.0595533	471.2680347	1.0	0.1982652	None	0.4964339	None										471.2682643	0.0	471.2685607	471.2685699	471.3065323
images/313_17.png	images/313+60_1.png	6.0	→	1.0	17.0					4.0	16.0	144.0	16.0	471.3134174							471.306834	472.3076458	472.3076557	472.9436744	6.0	1.0			472.9439545	473.1800547	5.0	0.2247768	None	0.3331232	None										473.1802864	1.0	473.1805646	473.1805742	473.2195481
images/313+60_10.png	images/313_26.png	1.0	←	1.0	26.0					4.0	17.0	145.0	25.0	473.2237988							473.2198423	474.2182186	474.2182281	474.7361184	1.0	1.0			474.7363949	475.3688148	5.0	0.6244988	None	0.2147046	None										475.369044	1.0	475.3693302	475.3693399	475.4088338
images/313_22.png	images/313+60_6.png	6.0	→	1.0	22.0					4.0	18.0	146.0	21.0	475.4156534							475.4091249	476.4098706	476.4098798	477.115454	6.0	1.0			477.1157294	477.3240285	5.0	0.1969265	None	0.3987072	None										477.3242581	1.0	477.3245422	477.3245515	477.3621439
images/313_5.png	images/313+24_5.png	6.0	→	2.0	5.0					4.0	19.0	147.0	4.0	477.3659199							477.3624397	478.3600653	478.3600748	479.1142377	6.0	1.0			479.1145149	479.6286229	1.0	0.5019388	None	0.4492305	None										479.6288528	0.0	479.6291268	479.6291359	479.6670463
images/313+24_11.png	images/313_11.png	1.0	←	2.0	11.0					4.0	20.0	148.0	10.0	479.6715845							479.6673424	480.6660599	480.6660693	481.990324	1.0	1.0			481.9906041	483.1792554	5.0	1.1782869	None	1.0156901	None										483.1794844	1.0	483.1797576	483.1797673	483.2174504
images/313_2.png	images/313+24_2.png	6.0	→	2.0	2.0					4.0	21.0	149.0	1.0	483.224585							483.2177453	484.2188137	484.2188229	485.319888	6.0	1.0			485.3201633	485.8270102	2.0	0.4967735	None	0.7987606	None										485.827245	0.0	485.8274167	485.8274256	485.8649362
images/313_19.png	images/313+60_3.png	6.0	→	1.0	19.0					4.0	22.0	150.0	18.0	485.8708376							485.8652311	486.8653284	486.8653381	487.5708547	6.0	1.0			487.5711491	488.4956492	5.0	0.9175463	None	0.3993635	None										488.4958779	1.0	488.4961583	488.4961674	488.5338401
images/313+24_13.png	images/313_13.png	1.0	←	2.0	13.0					4.0	23.0	151.0	12.0	488.5409778							488.5341344	489.5352079	489.5352168	490.2684417	1.0	1.0			490.2687198	490.643938	5.0	0.3642019	None	0.4262829	None										490.6441669	1.0	490.6444448	490.6444536	490.6823786
images/313+60_12.png	images/313_28.png	1.0	←	1.0	28.0					4.0	24.0	152.0	27.0	490.6866241							490.6826743	491.6808097	491.6808191	492.7033106	1.0	1.0			492.7035866	493.0021381	2.0	0.2890735	None	0.7160179	None										493.0023697	0.0	493.002644	493.0026536	493.0403544
images/313_23.png	images/313+60_7.png	6.0	→	1.0	23.0					4.0	25.0	153.0	22.0	493.0474964							493.0406496	494.0417213	494.0417326	494.6290219	6.0	1.0			494.6293014	495.0044187	2.0	0.362989	None	0.2790562	None										495.0046497	0.0	495.0049259	495.0049346	495.0425217
images/313+24_14.png	images/313_14.png	1.0	←	2.0	14.0					4.0	26.0	154.0	13.0	495.0493857							495.0428126	496.0436197	496.0436289	496.8256175	6.0	0.0			496.8258974	497.4514742	1.0	0.6158406	None	0.4772585	None										497.4517052	0.0	497.4520031	497.4520125	497.4898106
images/313+24_9.png	images/313_9.png	1.0	←	2.0	9.0					4.0	27.0	155.0	8.0	497.4969592							497.4901023	498.4911743	498.4911833	499.6139775	1.0	1.0			499.6142566	500.1700494	2.0	0.5464063	None	0.8153668	None										500.1702785	0.0	500.1705781	500.1705868	500.208535
images/313_3.png	images/313+24_3.png	6.0	→	2.0	3.0					4.0	28.0	156.0	2.0	500.2127786							500.2088305	501.2069716	501.2069811	501.7784763	6.0	1.0			501.7788304	502.1189526	6.0	0.3338761	None	0.2609423	None										502.1191842	1.0	502.1194634	502.1194725	502.1585168
images/313_21.png	images/313+60_5.png	6.0	→	1.0	21.0					4.0	29.0	157.0	20.0	502.1656206							502.1588084	503.1593915	503.159401	503.9064976	6.0	1.0			503.9067756	504.4071098	5.0	0.4932901	None	0.4416869	None										504.4073397	1.0	504.4076252	504.4076341	504.4451891
images/313+60_9.png	images/313_25.png	1.0	←	1.0	25.0					4.0	30.0	158.0	24.0	504.4488724							504.4454835	505.4428227	505.442832	506.8495418	1.0	1.0			506.8498192	507.4756277	2.0	0.6148451	None	1.095957	None										507.4758591	0.0	507.4761407	507.4761497	507.5155435
images/313_18.png	images/313+60_2.png	6.0	→	1.0	18.0					4.0	31.0	159.0	17.0	507.5198002							507.5158384	508.5142391	508.5142491	509.1154886	6.0	1.0			509.1157625	509.4561859	5.0	0.3328145	None	0.2947392	None										509.4564147	1.0	509.4567307	509.4567398	509.4946605
																																				509.4948195	513.0922882	4.680555556	3.5874023
[truncated: 16 more columns]
