# Supplementary material for: Perceptual metacognition and self-esteem: the role of feedback valence in local and global monitoring bias
Source: BMC Psychol. 2025 Sep 22;13:1114. doi: 10.1186/s40359-025-03089-x (PMC12506185; doi:10.1186/s40359-025-03089-x)
Supplement: Supplementary file 1 — Supplementary Material 1. [file 40359_2025_3089_MOESM1_ESM.zip › Data/Study1/Study1data/06_信心判断_2023_Dec_13_1144.csv]

dotLeft	dotRight	dotAns	cue	diffLevel	rows	loop_1.thisRepN	loop_1.thisTrialN	loop_1.thisN	loop_1.thisIndex	loop_2.thisRepN	loop_2.thisTrialN	loop_2.thisN	loop_2.thisIndex	response_00.keys	response_00.rt	response_1.keys	response_1.corr	response_1.rt	response_2.keys	response_2.rt	slider.response	slider.rt	response_01.keys	response_01.rt	response_2.corr	response_03.keys	response_03.rt	end_image.started	end_image.stopped	被试编号	姓名	性别	年龄	date	expName	psychopyVersion	frameRate
images/313+60_15.png	images/313_31.png	1.0	←	1.0	31.0					0.0	0.0	0.0	30.0			1.0	1.0	0.3752221	4.0	1.6313596					1.0	None				06		女	25.0	2023_Dec_13_1144	信心判断	2021.2.3	59.98033845
images/313_3.png	images/313+24_3.png	6.0	→	2.0	3.0					0.0	1.0	1.0	2.0			6.0	1.0	0.8450484	2.0	1.3587508					0.0	None				06		女	25.0	2023_Dec_13_1144	信心判断	2021.2.3	59.98033845
images/313_24.png	images/313+60_8.png	6.0	→	1.0	24.0					0.0	2.0	2.0	23.0			1.0	0.0	0.9112916	2.0	0.8905223					0.0	None				06		女	25.0	2023_Dec_13_1144	信心判断	2021.2.3	59.98033845
images/313_2.png	images/313+24_2.png	6.0	→	2.0	2.0					0.0	3.0	3.0	1.0			6.0	1.0	0.7600061	2.0	0.6966672					0.0	None				06		女	25.0	2023_Dec_13_1144	信心判断	2021.2.3	59.98033845
images/313+60_10.png	images/313_26.png	1.0	←	1.0	26.0					0.0	4.0	4.0	25.0			1.0	1.0	0.8336943	4.0	1.528389					1.0	None				06		女	25.0	2023_Dec_13_1144	信心判断	2021.2.3	59.98033845
images/313+60_13.png	images/313_29.png	1.0	←	1.0	29.0					0.0	5.0	5.0	28.0			1.0	1.0	0.9440099	4.0	0.8717193					1.0	None				06		女	25.0	2023_Dec_13_1144	信心判断	2021.2.3	59.98033845
images/313+24_11.png	images/313_11.png	1.0	←	2.0	11.0					0.0	6.0	6.0	10.0			1.0	1.0	0.9166199	3.0	0.8133576					0.0	None				06		女	25.0	2023_Dec_13_1144	信心判断	2021.2.3	59.98033845
images/313+24_13.png	images/313_13.png	1.0	←	2.0	13.0					0.0	7.0	7.0	12.0			1.0	1.0	0.6879688	3.0	0.5840734					0.0	None				06		女	25.0	2023_Dec_13_1144	信心判断	2021.2.3	59.98033845
images/313+60_16.png	images/313_32.png	1.0	←	1.0	32.0					0.0	8.0	8.0	31.0			1.0	1.0	0.7723097	4.0	0.6404339					1.0	None				06		女	25.0	2023_Dec_13_1144	信心判断	2021.2.3	59.98033845
images/313_21.png	images/313+60_5.png	6.0	→	1.0	21.0					0.0	9.0	9.0	20.0			6.0	1.0	0.8554279	2.0	0.5845294					0.0	None				06		女	25.0	2023_Dec_13_1144	信心判断	2021.2.3	59.98033845
images/313_20.png	images/313+60_4.png	6.0	→	1.0	20.0					0.0	10.0	10.0	19.0			1.0	0.0	0.708249	2.0	0.5422955					0.0	None				06		女	25.0	2023_Dec_13_1144	信心判断	2021.2.3	59.98033845
images/313+24_9.png	images/313_9.png	1.0	←	2.0	9.0					0.0	11.0	11.0	8.0			1.0	1.0	0.7677643	3.0	1.073294					0.0	None				06		女	25.0	2023_Dec_13_1144	信心判断	2021.2.3	59.98033845
images/313+24_16.png	images/313_16.png	1.0	←	2.0	16.0					0.0	12.0	12.0	15.0			1.0	1.0	0.6337724	3.0	0.4794467					0.0	None				06		女	25.0	2023_Dec_13_1144	信心判断	2021.2.3	59.98033845
images/313_8.png	images/313+24_8.png	6.0	→	2.0	8.0					0.0	13.0	13.0	7.0			6.0	1.0	0.6804504	2.0	0.9594323					0.0	None				06		女	25.0	2023_Dec_13_1144	信心判断	2021.2.3	59.98033845
images/313+60_9.png	images/313_25.png	1.0	←	1.0	25.0					0.0	14.0	14.0	24.0			1.0	1.0	0.535995	4.0	0.6022878					1.0	None				06		女	25.0	2023_Dec_13_1144	信心判断	2021.2.3	59.98033845
images/313_18.png	images/313+60_2.png	6.0	→	1.0	18.0					0.0	15.0	15.0	17.0			6.0	1.0	0.739947	3.0	0.5871733					0.0	None				06		女	25.0	2023_Dec_13_1144	信心判断	2021.2.3	59.98033845
images/313_22.png	images/313+60_6.png	6.0	→	1.0	22.0					0.0	16.0	16.0	21.0			1.0	0.0	1.2510399	2.0	0.6453404					0.0	None				06		女	25.0	2023_Dec_13_1144	信心判断	2021.2.3	59.98033845
images/313_19.png	images/313+60_3.png	6.0	→	1.0	19.0					0.0	17.0	17.0	18.0			6.0	1.0	0.6043531	3.0	0.5950666					0.0	None				06		女	25.0	2023_Dec_13_1144	信心判断	2021.2.3	59.98033845
images/313+24_14.png	images/313_14.png	1.0	←	2.0	14.0					0.0	18.0	18.0	13.0			1.0	1.0	0.6398001	4.0	0.5183255					1.0	None				06		女	25.0	2023_Dec_13_1144	信心判断	2021.2.3	59.98033845
images/313_6.png	images/313+24_6.png	6.0	→	2.0	6.0					0.0	19.0	19.0	5.0			6.0	1.0	0.7392986	3.0	0.4415288					0.0	None				06		女	25.0	2023_Dec_13_1144	信心判断	2021.2.3	59.98033845
images/313+24_10.png	images/313_10.png	1.0	←	2.0	10.0					0.0	20.0	20.0	9.0			1.0	1.0	0.7072805	4.0	0.5079987					1.0	None				06		女	25.0	2023_Dec_13_1144	信心判断	2021.2.3	59.98033845
images/313+24_12.png	images/313_12.png	1.0	←	2.0	12.0					0.0	21.0	21.0	11.0			1.0	1.0	0.6438232	2.0	0.6495735					0.0	None				06		女	25.0	2023_Dec_13_1144	信心判断	2021.2.3	59.98033845
images/313_7.png	images/313+24_7.png	6.0	→	2.0	7.0					0.0	22.0	22.0	6.0			1.0	0.0	0.8562583	2.0	0.4013998					0.0	None				06		女	25.0	2023_Dec_13_1144	信心判断	2021.2.3	59.98033845
images/313+60_11.png	images/313_27.png	1.0	←	1.0	27.0					0.0	23.0	23.0	26.0			1.0	1.0	0.5694955	3.0	0.3839258					0.0	None				06		女	25.0	2023_Dec_13_1144	信心判断	2021.2.3	59.98033845
images/313_1.png	images/313+24_1.png	6.0	→	2.0	1.0					0.0	24.0	24.0	0.0			6.0	1.0	0.633744	3.0	0.4219148					0.0	None				06		女	25.0	2023_Dec_13_1144	信心判断	2021.2.3	59.98033845
images/313+24_15.png	images/313_15.png	1.0	←	2.0	15.0					0.0	25.0	25.0	14.0			1.0	1.0	0.5759259	4.0	1.3002592					1.0	None				06		女	25.0	2023_Dec_13_1144	信心判断	2021.2.3	59.98033845
images/313_4.png	images/313+24_4.png	6.0	→	2.0	4.0					0.0	26.0	26.0	3.0			6.0	1.0	0.7113511	4.0	0.7464118					1.0	None				06		女	25.0	2023_Dec_13_1144	信心判断	2021.2.3	59.98033845
images/313+60_12.png	images/313_28.png	1.0	←	1.0	28.0					0.0	27.0	27.0	27.0			1.0	1.0	0.5799693	4.0	0.5708705					1.0	None				06		女	25.0	2023_Dec_13_1144	信心判断	2021.2.3	59.98033845
images/313_23.png	images/313+60_7.png	6.0	→	1.0	23.0					0.0	28.0	28.0	22.0			6.0	1.0	0.7654891	3.0	0.4913303					0.0	None				06		女	25.0	2023_Dec_13_1144	信心判断	2021.2.3	59.98033845
images/313_17.png	images/313+60_1.png	6.0	→	1.0	17.0					0.0	29.0	29.0	16.0			1.0	0.0	0.8151055	3.0	0.9424224					0.0	None				06		女	25.0	2023_Dec_13_1144	信心判断	2021.2.3	59.98033845
images/313+60_14.png	images/313_30.png	1.0	←	1.0	30.0					0.0	30.0	30.0	29.0			1.0	1.0	0.7285298	4.0	0.752483					1.0	None				06		女	25.0	2023_Dec_13_1144	信心判断	2021.2.3	59.98033845
images/313_5.png	images/313+24_5.png	6.0	→	2.0	5.0					0.0	31.0	31.0	4.0			6.0	1.0	0.6693974	3.0	0.4051087					0.0	None				06		女	25.0	2023_Dec_13_1144	信心判断	2021.2.3	59.98033845
images/313_23.png	images/313+60_7.png	6.0	→	1.0	23.0					1.0	0.0	32.0	22.0			6.0	1.0	0.8048609	3.0	0.4372701					0.0	None				06		女	25.0	2023_Dec_13_1144	信心判断	2021.2.3	59.98033845
images/313+60_9.png	images/313_25.png	1.0	←	1.0	25.0					1.0	1.0	33.0	24.0			1.0	1.0	0.6709629	4.0	0.3580246					1.0	None				06		女	25.0	2023_Dec_13_1144	信心判断	2021.2.3	59.98033845
images/313_21.png	images/313+60_5.png	6.0	→	1.0	21.0					1.0	2.0	34.0	20.0			6.0	1.0	0.6457903	2.0	0.646495					0.0	None				06		女	25.0	2023_Dec_13_1144	信心判断	2021.2.3	59.98033845
images/313+24_13.png	images/313_13.png	1.0	←	2.0	13.0					1.0	3.0	35.0	12.0			1.0	1.0	0.6237034	2.0	0.4975975					0.0	None				06		女	25.0	2023_Dec_13_1144	信心判断	2021.2.3	59.98033845
images/313+60_10.png	images/313_26.png	1.0	←	1.0	26.0					1.0	4.0	36.0	25.0			1.0	1.0	0.6662201	4.0	0.4268792					1.0	None				06		女	25.0	2023_Dec_13_1144	信心判断	2021.2.3	59.98033845
images/313_17.png	images/313+60_1.png	6.0	→	1.0	17.0					1.0	5.0	37.0	16.0			6.0	1.0	0.6841645	4.0	0.7883174					1.0	None				06		女	25.0	2023_Dec_13_1144	信心判断	2021.2.3	59.98033845
images/313_19.png	images/313+60_3.png	6.0	→	1.0	19.0					1.0	6.0	38.0	18.0			6.0	1.0	0.6186764	4.0	0.6258246					1.0	None				06		女	25.0	2023_Dec_13_1144	信心判断	2021.2.3	59.98033845
images/313+24_16.png	images/313_16.png	1.0	←	2.0	16.0					1.0	7.0	39.0	15.0			1.0	1.0	0.5388651	4.0	0.4541621					1.0	None				06		女	25.0	2023_Dec_13_1144	信心判断	2021.2.3	59.98033845
images/313_4.png	images/313+24_4.png	6.0	→	2.0	4.0					1.0	8.0	40.0	3.0			6.0	1.0	0.5824346	2.0	0.5406864					0.0	space	35.3925957			06		女	25.0	2023_Dec_13_1144	信心判断	2021.2.3	59.98033845
images/313+60_12.png	images/313_28.png	1.0	←	1.0	28.0					1.0	9.0	41.0	27.0			1.0	1.0	0.8213738	4.0	0.6621716					1.0	None				06		女	25.0	2023_Dec_13_1144	信心判断	2021.2.3	59.98033845
images/313+24_15.png	images/313_15.png	1.0	←	2.0	15.0					1.0	10.0	42.0	14.0			1.0	1.0	0.5184075	2.0	0.8221245					0.0	None				06		女	25.0	2023_Dec_13_1144	信心判断	2021.2.3	59.98033845
images/313+60_14.png	images/313_30.png	1.0	←	1.0	30.0					1.0	11.0	43.0	29.0			6.0	0.0	0.7481367	2.0	0.7841561					0.0	None				06		女	25.0	2023_Dec_13_1144	信心判断	2021.2.3	59.98033845
images/313_22.png	images/313+60_6.png	6.0	→	1.0	22.0					1.0	12.0	44.0	21.0			1.0	0.0	0.926055	2.0	0.6913362					0.0	None				06		女	25.0	2023_Dec_13_1144	信心判断	2021.2.3	59.98033845
images/313_5.png	images/313+24_5.png	6.0	→	2.0	5.0					1.0	13.0	45.0	4.0			6.0	1.0	0.7444589	2.0	0.6799878					0.0	None				06		女	25.0	2023_Dec_13_1144	信心判断	2021.2.3	59.98033845
images/313_1.png	images/313+24_1.png	6.0	→	2.0	1.0					1.0	14.0	46.0	0.0			6.0	1.0	0.5537465	3.0	0.6777934					0.0	None				06		女	25.0	2023_Dec_13_1144	信心判断	2021.2.3	59.98033845
images/313+60_11.png	images/313_27.png	1.0	←	1.0	27.0					1.0	15.0	47.0	26.0			1.0	1.0	0.5156419	4.0	0.4567844					1.0	None				06		女	25.0	2023_Dec_13_1144	信心判断	2021.2.3	59.98033845
images/313+60_16.png	images/313_32.png	1.0	←	1.0	32.0					1.0	16.0	48.0	31.0			1.0	1.0	0.5259856	4.0	0.4162955					1.0	None				06		女	25.0	2023_Dec_13_1144	信心判断	2021.2.3	59.98033845
images/313_24.png	images/313+60_8.png	6.0	→	1.0	24.0					1.0	17.0	49.0	23.0			6.0	1.0	0.4593191	4.0	0.3524052					1.0	None				06		女	25.0	2023_Dec_13_1144	信心判断	2021.2.3	59.98033845
images/313+24_10.png	images/313_10.png	1.0	←	2.0	10.0					1.0	18.0	50.0	9.0			1.0	1.0	0.3953713	4.0	0.3522939					1.0	None				06		女	25.0	2023_Dec_13_1144	信心判断	2021.2.3	59.98033845
images/313_2.png	images/313+24_2.png	6.0	→	2.0	2.0					1.0	19.0	51.0	1.0			6.0	1.0	0.5492995	4.0	0.3373622					1.0	None				06		女	25.0	2023_Dec_13_1144	信心判断	2021.2.3	59.98033845
images/313+60_15.png	images/313_31.png	1.0	←	1.0	31.0					1.0	20.0	52.0	30.0			6.0	0.0	0.5336922	2.0	0.5250229					0.0	None				06		女	25.0	2023_Dec_13_1144	信心判断	2021.2.3	59.98033845
images/313_6.png	images/313+24_6.png	6.0	→	2.0	6.0					1.0	21.0	53.0	5.0			6.0	1.0	0.8717445	3.0	0.3394209					0.0	None				06		女	25.0	2023_Dec_13_1144	信心判断	2021.2.3	59.98033845
images/313+24_12.png	images/313_12.png	1.0	←	2.0	12.0					1.0	22.0	54.0	11.0			1.0	1.0	0.4745774	4.0	0.4148869					1.0	None				06		女	25.0	2023_Dec_13_1144	信心判断	2021.2.3	59.98033845
images/313_18.png	images/313+60_2.png	6.0	→	1.0	18.0					1.0	23.0	55.0	17.0			6.0	1.0	0.4779855	3.0	0.3460328					0.0	None				06		女	25.0	2023_Dec_13_1144	信心判断	2021.2.3	59.98033845
images/313+24_11.png	images/313_11.png	1.0	←	2.0	11.0					1.0	24.0	56.0	10.0			1.0	1.0	0.7992411	4.0	0.8981943					1.0	None				06		女	25.0	2023_Dec_13_1144	信心判断	2021.2.3	59.98033845
images/313_8.png	images/313+24_8.png	6.0	→	2.0	8.0					1.0	25.0	57.0	7.0			6.0	1.0	0.6721037	3.0	0.5055858					0.0	None				06		女	25.0	2023_Dec_13_1144	信心判断	2021.2.3	59.98033845
images/313+24_9.png	images/313_9.png	1.0	←	2.0	9.0					1.0	26.0	58.0	8.0			1.0	1.0	0.9713078	3.0	0.4281333					0.0	None				06		女	25.0	2023_Dec_13_1144	信心判断	2021.2.3	59.98033845
images/313+24_14.png	images/313_14.png	1.0	←	2.0	14.0					1.0	27.0	59.0	13.0			1.0	1.0	0.6622998	4.0	0.9205972					1.0	None				06		女	25.0	2023_Dec_13_1144	信心判断	2021.2.3	59.98033845
images/313_3.png	images/313+24_3.png	6.0	→	2.0	3.0					1.0	28.0	60.0	2.0			6.0	1.0	0.5047723	3.0	0.7965539					0.0	None				06		女	25.0	2023_Dec_13_1144	信心判断	2021.2.3	59.98033845
images/313_20.png	images/313+60_4.png	6.0	→	1.0	20.0					1.0	29.0	61.0	19.0			6.0	1.0	0.5867347	4.0	0.4118267					1.0	None				06		女	25.0	2023_Dec_13_1144	信心判断	2021.2.3	59.98033845
images/313+60_13.png	images/313_29.png	1.0	←	1.0	29.0					1.0	30.0	62.0	28.0			1.0	1.0	0.5610534	4.0	0.4952471					1.0	None				06		女	25.0	2023_Dec_13_1144	信心判断	2021.2.3	59.98033845
images/313_7.png	images/313+24_7.png	6.0	→	2.0	7.0					1.0	31.0	63.0	6.0			6.0	1.0	0.6611789	2.0	0.3202814					0.0	None				06		女	25.0	2023_Dec_13_1144	信心判断	2021.2.3	59.98033845
images/313_19.png	images/313+60_3.png	6.0	→	1.0	19.0					2.0	0.0	64.0	18.0			6.0	1.0	0.6520545	3.0	0.7488913					0.0	None				06		女	25.0	2023_Dec_13_1144	信心判断	2021.2.3	59.98033845
images/313+24_12.png	images/313_12.png	1.0	←	2.0	12.0					2.0	1.0	65.0	11.0			6.0	0.0	0.5832873	2.0	0.909403					0.0	None				06		女	25.0	2023_Dec_13_1144	信心判断	2021.2.3	59.98033845
images/313+60_15.png	images/313_31.png	1.0	←	1.0	31.0					2.0	2.0	66.0	30.0			1.0	1.0	0.4992983	5.0	0.4468547					1.0	None				06		女	25.0	2023_Dec_13_1144	信心判断	2021.2.3	59.98033845
images/313_8.png	images/313+24_8.png	6.0	→	2.0	8.0					2.0	3.0	67.0	7.0			6.0	1.0	0.7113438	3.0	0.9086183					0.0	None				06		女	25.0	2023_Dec_13_1144	信心判断	2021.2.3	59.98033845
images/313_24.png	images/313+60_8.png	6.0	→	1.0	24.0					2.0	4.0	68.0	23.0			6.0	1.0	0.6708064	3.0	0.7748203					0.0	None				06		女	25.0	2023_Dec_13_1144	信心判断	2021.2.3	59.98033845
images/313_21.png	images/313+60_5.png	6.0	→	1.0	21.0					2.0	5.0	69.0	20.0			6.0	1.0	0.9459741	2.0	0.6107783					0.0	None				06		女	25.0	2023_Dec_13_1144	信心判断	2021.2.3	59.98033845
images/313_5.png	images/313+24_5.png	6.0	→	2.0	5.0					2.0	6.0	70.0	4.0			6.0	1.0	0.8146238	2.0	0.4630047					0.0	None				06		女	25.0	2023_Dec_13_1144	信心判断	2021.2.3	59.98033845
images/313+60_12.png	images/313_28.png	1.0	←	1.0	28.0					2.0	7.0	71.0	27.0			1.0	1.0	0.4247436	3.0	0.5630143					0.0	None				06		女	25.0	2023_Dec_13_1144	信心判断	2021.2.3	59.98033845
images/313_6.png	images/313+24_6.png	6.0	→	2.0	6.0					2.0	8.0	72.0	5.0			6.0	1.0	0.6151875	3.0	0.5499993					0.0	None				06		女	25.0	2023_Dec_13_1144	信心判断	2021.2.3	59.98033845
images/313+24_16.png	images/313_16.png	1.0	←	2.0	16.0					2.0	9.0	73.0	15.0			1.0	1.0	0.5234317	4.0	0.6915851					1.0	None				06		女	25.0	2023_Dec_13_1144	信心判断	2021.2.3	59.98033845
images/313_22.png	images/313+60_6.png	6.0	→	1.0	22.0					2.0	10.0	74.0	21.0			6.0	1.0	0.7040328	2.0	0.3475866					0.0	None				06		女	25.0	2023_Dec_13_1144	信心判断	2021.2.3	59.98033845
images/313_7.png	images/313+24_7.png	6.0	→	2.0	7.0					2.0	11.0	75.0	6.0			6.0	1.0	0.6159747	2.0	0.6039744					0.0	None				06		女	25.0	2023_Dec_13_1144	信心判断	2021.2.3	59.98033845
images/313+60_9.png	images/313_25.png	1.0	←	1.0	25.0					2.0	12.0	76.0	24.0			1.0	1.0	0.4006817	4.0	0.3911618					1.0	None				06		女	25.0	2023_Dec_13_1144	信心判断	2021.2.3	59.98033845
images/313_17.png	images/313+60_1.png	6.0	→	1.0	17.0					2.0	13.0	77.0	16.0			6.0	1.0	0.5170643	4.0	0.6276313					1.0	None				06		女	25.0	2023_Dec_13_1144	信心判断	2021.2.3	59.98033845
images/313_3.png	images/313+24_3.png	6.0	→	2.0	3.0					2.0	14.0	78.0	2.0			6.0	1.0	0.5751114	3.0	0.389146					0.0	None				06		女	25.0	2023_Dec_13_1144	信心判断	2021.2.3	59.98033845
images/313+60_13.png	images/313_29.png	1.0	←	1.0	29.0					2.0	15.0	79.0	28.0			1.0	1.0	1.0064089	5.0	0.6509815					1.0	None				06		女	25.0	2023_Dec_13_1144	信心判断	2021.2.3	59.98033845
images/313+60_11.png	images/313_27.png	1.0	←	1.0	27.0					2.0	16.0	80.0	26.0			1.0	1.0	0.5756941	6.0	0.4888808					1.0	None				06		女	25.0	2023_Dec_13_1144	信心判断	2021.2.3	59.98033845
images/313_23.png	images/313+60_7.png	6.0	→	1.0	23.0					2.0	17.0	81.0	22.0			6.0	1.0	0.7574917	2.0	0.5645448					0.0	space	2.0908648			06		女	25.0	2023_Dec_13_1144	信心判断	2021.2.3	59.98033845
images/313_4.png	images/313+24_4.png	6.0	→	2.0	4.0					2.0	18.0	82.0	3.0			1.0	0.0	0.5576811	2.0	0.5576939					0.0	None				06		女	25.0	2023_Dec_13_1144	信心判断	2021.2.3	59.98033845
images/313+60_16.png	images/313_32.png	1.0	←	1.0	32.0					2.0	19.0	83.0	31.0			1.0	1.0	0.4765095	5.0	0.3589026					1.0	None				06		女	25.0	2023_Dec_13_1144	信心判断	2021.2.3	59.98033845
images/313_20.png	images/313+60_4.png	6.0	→	1.0	20.0					2.0	20.0	84.0	19.0			6.0	1.0	0.7371212	2.0	0.5511089					0.0	None				06		女	25.0	2023_Dec_13_1144	信心判断	2021.2.3	59.98033845
images/313+24_10.png	images/313_10.png	1.0	←	2.0	10.0					2.0	21.0	85.0	9.0			1.0	1.0	0.4183167	5.0	0.4702375					1.0	None				06		女	25.0	2023_Dec_13_1144	信心判断	2021.2.3	59.98033845
images/313_2.png	images/313+24_2.png	6.0	→	2.0	2.0					2.0	22.0	86.0	1.0			6.0	1.0	0.5588816	4.0	0.6131004					1.0	None				06		女	25.0	2023_Dec_13_1144	信心判断	2021.2.3	59.98033845
images/313_1.png	images/313+24_1.png	6.0	→	2.0	1.0					2.0	23.0	87.0	0.0			6.0	1.0	0.4819438	3.0	0.5245009					0.0	None				06		女	25.0	2023_Dec_13_1144	信心判断	2021.2.3	59.98033845
images/313_18.png	images/313+60_2.png	6.0	→	1.0	18.0					2.0	24.0	88.0	17.0			6.0	1.0	0.4358614	3.0	0.5044963					0.0	None				06		女	25.0	2023_Dec_13_1144	信心判断	2021.2.3	59.98033845
images/313+24_9.png	images/313_9.png	1.0	←	2.0	9.0					2.0	25.0	89.0	8.0			1.0	1.0	0.5975322	3.0	0.5343285					0.0	None				06		女	25.0	2023_Dec_13_1144	信心判断	2021.2.3	59.98033845
images/313+24_11.png	images/313_11.png	1.0	←	2.0	11.0					2.0	26.0	90.0	10.0			6.0	0.0	0.4440081	2.0	0.517113					0.0	None				06		女	25.0	2023_Dec_13_1144	信心判断	2021.2.3	59.98033845
images/313+24_15.png	images/313_15.png	1.0	←	2.0	15.0					2.0	27.0	91.0	14.0			1.0	1.0	0.3691111	5.0	0.3524569					1.0	None				06		女	25.0	2023_Dec_13_1144	信心判断	2021.2.3	59.98033845
images/313+60_14.png	images/313_30.png	1.0	←	1.0	30.0					2.0	28.0	92.0	29.0			1.0	1.0	0.3612962	6.0	0.4286776					1.0	None				06		女	25.0	2023_Dec_13_1144	信心判断	2021.2.3	59.98033845
images/313+24_13.png	images/313_13.png	1.0	←	2.0	13.0					2.0	29.0	93.0	12.0			6.0	0.0	0.4888142	2.0	0.4131108					0.0	None				06		女	25.0	2023_Dec_13_1144	信心判断	2021.2.3	59.98033845
images/313+60_10.png	images/313_26.png	1.0	←	1.0	26.0					2.0	30.0	94.0	25.0			1.0	1.0	0.3452289	6.0	0.3052238					1.0	None				06		女	25.0	2023_Dec_13_1144	信心判断	2021.2.3	59.98033845
images/313+24_14.png	images/313_14.png	1.0	←	2.0	14.0					2.0	31.0	95.0	13.0			1.0	1.0	0.4196079	5.0	0.5942342					1.0	None				06		女	25.0	2023_Dec_13_1144	信心判断	2021.2.3	59.98033845
images/313+24_10.png	images/313_10.png	1.0	←	2.0	10.0					3.0	0.0	96.0	9.0			6.0	0.0	1.0020096	2.0	0.6949031					0.0	None				06		女	25.0	2023_Dec_13_1144	信心判断	2021.2.3	59.98033845
images/313_6.png	images/313+24_6.png	6.0	→	2.0	6.0					3.0	1.0	97.0	5.0			6.0	1.0	0.5952631	2.0	0.6506412					0.0	None				06		女	25.0	2023_Dec_13_1144	信心判断	2021.2.3	59.98033845
images/313+60_14.png	images/313_30.png	1.0	←	1.0	30.0					3.0	2.0	98.0	29.0			1.0	1.0	0.4539323	3.0	0.4325481					0.0	None				06		女	25.0	2023_Dec_13_1144	信心判断	2021.2.3	59.98033845
images/313+60_16.png	images/313_32.png	1.0	←	1.0	32.0					3.0	3.0	99.0	31.0			1.0	1.0	0.3965304	5.0	0.3778845					1.0	None				06		女	25.0	2023_Dec_13_1144	信心判断	2021.2.3	59.98033845
images/313+24_15.png	images/313_15.png	1.0	←	2.0	15.0					3.0	4.0	100.0	14.0			6.0	0.0	0.8545587	2.0	0.6222413					0.0	None				06		女	25.0	2023_Dec_13_1144	信心判断	2021.2.3	59.98033845
images/313+24_14.png	images/313_14.png	1.0	←	2.0	14.0					3.0	5.0	101.0	13.0			1.0	1.0	0.382673	6.0	0.3199117					1.0	None				06		女	25.0	2023_Dec_13_1144	信心判断	2021.2.3	59.98033845
images/313+60_11.png	images/313_27.png	1.0	←	1.0	27.0					3.0	6.0	102.0	26.0			1.0	1.0	0.3229123	6.0	0.2792257					1.0	None				06		女	25.0	2023_Dec_13_1144	信心判断	2021.2.3	59.98033845
images/313_22.png	images/313+60_6.png	6.0	→	1.0	22.0					3.0	7.0	103.0	21.0			6.0	1.0	0.4591343	3.0	0.8346244					0.0	None				06		女	25.0	2023_Dec_13_1144	信心判断	2021.2.3	59.98033845
images/313_20.png	images/313+60_4.png	6.0	→	1.0	20.0					3.0	8.0	104.0	19.0			1.0	0.0	0.4110338	2.0	0.4297352					0.0	None				06		女	25.0	2023_Dec_13_1144	信心判断	2021.2.3	59.98033845
images/313_3.png	images/313+24_3.png	6.0	→	2.0	3.0					3.0	9.0	105.0	2.0			6.0	1.0	0.6992396	2.0	0.8934349					0.0	None				06		女	25.0	2023_Dec_13_1144	信心判断	2021.2.3	59.98033845
images/313+24_9.png	images/313_9.png	1.0	←	2.0	9.0					3.0	10.0	106.0	8.0			1.0	1.0	0.4302979	6.0	0.3591613					1.0	None				06		女	25.0	2023_Dec_13_1144	信心判断	2021.2.3	59.98033845
images/313+24_11.png	images/313_11.png	1.0	←	2.0	11.0					3.0	11.0	107.0	10.0			1.0	1.0	0.4113934	6.0	0.4147445					1.0	None				06		女	25.0	2023_Dec_13_1144	信心判断	2021.2.3	59.98033845
images/313+24_16.png	images/313_16.png	1.0	←	2.0	16.0					3.0	12.0	108.0	15.0			1.0	1.0	0.5171175	4.0	1.3471518					1.0	None				06		女	25.0	2023_Dec_13_1144	信心判断	2021.2.3	59.98033845
images/313_19.png	images/313+60_3.png	6.0	→	1.0	19.0					3.0	13.0	109.0	18.0			6.0	1.0	1.0447302	5.0	0.7288959					1.0	None				06		女	25.0	2023_Dec_13_1144	信心判断	2021.2.3	59.98033845
images/313_8.png	images/313+24_8.png	6.0	→	2.0	8.0					3.0	14.0	110.0	7.0			1.0	0.0	0.4906049	3.0	0.6801614					0.0	None				06		女	25.0	2023_Dec_13_1144	信心判断	2021.2.3	59.98033845
images/313_7.png	images/313+24_7.png	6.0	→	2.0	7.0					3.0	15.0	111.0	6.0			6.0	1.0	0.6270434	2.0	0.7054892					0.0	None				06		女	25.0	2023_Dec_13_1144	信心判断	2021.2.3	59.98033845
images/313_21.png	images/313+60_5.png	6.0	→	1.0	21.0					3.0	16.0	112.0	20.0			6.0	1.0	0.5686382	3.0	0.8314934					0.0	None				06		女	25.0	2023_Dec_13_1144	信心判断	2021.2.3	59.98033845
images/313+60_13.png	images/313_29.png	1.0	←	1.0	29.0					3.0	17.0	113.0	28.0			1.0	1.0	0.3699855	6.0	0.3187601					1.0	None				06		女	25.0	2023_Dec_13_1144	信心判断	2021.2.3	59.98033845
images/313_5.png	images/313+24_5.png	6.0	→	2.0	5.0					3.0	18.0	114.0	4.0			1.0	0.0	0.654664	4.0	0.9127047					1.0	None				06		女	25.0	2023_Dec_13_1144	信心判断	2021.2.3	59.98033845
images/313_18.png	images/313+60_2.png	6.0	→	1.0	18.0					3.0	19.0	115.0	17.0			6.0	1.0	0.7602533	4.0	0.4922027					1.0	None				06		女	25.0	2023_Dec_13_1144	信心判断	2021.2.3	59.98033845
images/313+24_13.png	images/313_13.png	1.0	←	2.0	13.0					3.0	20.0	116.0	12.0			1.0	1.0	0.5950479	3.0	0.744539					0.0	None				06		女	25.0	2023_Dec_13_1144	信心判断	2021.2.3	59.98033845
images/313_1.png	images/313+24_1.png	6.0	→	2.0	1.0					3.0	21.0	117.0	0.0			6.0	1.0	0.5860351	4.0	0.8820174					1.0	None				06		女	25.0	2023_Dec_13_1144	信心判断	2021.2.3	59.98033845
images/313+60_10.png	images/313_26.png	1.0	←	1.0	26.0					3.0	22.0	118.0	25.0			1.0	1.0	0.3936476	6.0	0.3329015					1.0	None				06		女	25.0	2023_Dec_13_1144	信心判断	2021.2.3	59.98033845
images/313_23.png	images/313+60_7.png	6.0	→	1.0	23.0					3.0	23.0	119.0	22.0			6.0	1.0	0.6745571	2.0	0.7848266					0.0	None				06		女	25.0	2023_Dec_13_1144	信心判断	2021.2.3	59.98033845
images/313_4.png	images/313+24_4.png	6.0	→	2.0	4.0					3.0	24.0	120.0	3.0			1.0	0.0	0.5180578	4.0	0.7901187					1.0	None				06		女	25.0	2023_Dec_13_1144	信心判断	2021.2.3	59.98033845
images/313+60_12.png	images/313_28.png	1.0	←	1.0	28.0					3.0	25.0	121.0	27.0			1.0	1.0	0.934418	2.0	0.6512953					0.0	None				06		女	25.0	2023_Dec_13_1144	信心判断	2021.2.3	59.98033845
images/313_2.png	images/313+24_2.png	6.0	→	2.0	2.0					3.0	26.0	122.0	1.0			6.0	1.0	0.6825191	2.0	0.8792223					0.0	space	1.7322889			06		女	25.0	2023_Dec_13_1144	信心判断	2021.2.3	59.98033845
images/313+24_12.png	images/313_12.png	1.0	←	2.0	12.0					3.0	27.0	123.0	11.0			6.0	0.0	0.6367775	2.0	0.7472197					0.0	None				06		女	25.0	2023_Dec_13_1144	信心判断	2021.2.3	59.98033845
images/313+60_15.png	images/313_31.png	1.0	←	1.0	31.0					3.0	28.0	124.0	30.0			1.0	1.0	0.8158971	3.0	0.6443546					0.0	None				06		女	25.0	2023_Dec_13_1144	信心判断	2021.2.3	59.98033845
images/313_24.png	images/313+60_8.png	6.0	→	1.0	24.0					3.0	29.0	125.0	23.0			6.0	1.0	0.4685578	5.0	0.5823525					1.0	None				06		女	25.0	2023_Dec_13_1144	信心判断	2021.2.3	59.98033845
images/313_17.png	images/313+60_1.png	6.0	→	1.0	17.0					3.0	30.0	126.0	16.0			1.0	0.0	0.3787441	1.0	1.225679					0.0	None				06		女	25.0	2023_Dec_13_1144	信心判断	2021.2.3	59.98033845
images/313+60_9.png	images/313_25.png	1.0	←	1.0	25.0					3.0	31.0	127.0	24.0			1.0	1.0	0.3575574	6.0	0.3194452					1.0	None				06		女	25.0	2023_Dec_13_1144	信心判断	2021.2.3	59.98033845
images/313_2.png	images/313+24_2.png	6.0	→	2.0	2.0					4.0	0.0	128.0	1.0			6.0	1.0	0.6208298	2.0	0.5173616					0.0	None				06		女	25.0	2023_Dec_13_1144	信心判断	2021.2.3	59.98033845
images/313+24_10.png	images/313_10.png	1.0	←	2.0	10.0					4.0	1.0	129.0	9.0			1.0	1.0	0.3638611	5.0	0.3810115					1.0	None				06		女	25.0	2023_Dec_13_1144	信心判断	2021.2.3	59.98033845
images/313_22.png	images/313+60_6.png	6.0	→	1.0	22.0					4.0	2.0	130.0	21.0			6.0	1.0	0.545032	3.0	0.4867163					0.0	None				06		女	25.0	2023_Dec_13_1144	信心判断	2021.2.3	59.98033845
images/313+24_15.png	images/313_15.png	1.0	←	2.0	15.0					4.0	3.0	131.0	14.0			1.0	1.0	0.4185257	2.0	0.485188					0.0	None				06		女	25.0	2023_Dec_13_1144	信心判断	2021.2.3	59.98033845
images/313+24_13.png	images/313_13.png	1.0	←	2.0	13.0					4.0	4.0	132.0	12.0			6.0	0.0	0.4935222	3.0	0.648131					0.0	None				06		女	25.0	2023_Dec_13_1144	信心判断	2021.2.3	59.98033845
images/313_3.png	images/313+24_3.png	6.0	→	2.0	3.0					4.0	5.0	133.0	2.0			6.0	1.0	0.4919001	3.0	0.3448833					0.0	None				06		女	25.0	2023_Dec_13_1144	信心判断	2021.2.3	59.98033845
images/313+60_11.png	images/313_27.png	1.0	←	1.0	27.0					4.0	6.0	134.0	26.0			1.0	1.0	0.4633717	5.0	0.3438832					1.0	None				06		女	25.0	2023_Dec_13_1144	信心判断	2021.2.3	59.98033845
images/313+24_12.png	images/313_12.png	1.0	←	2.0	12.0					4.0	7.0	135.0	11.0			1.0	1.0	0.4236037	4.0	0.4585775					1.0	None				06		女	25.0	2023_Dec_13_1144	信心判断	2021.2.3	59.98033845
images/313_24.png	images/313+60_8.png	6.0	→	1.0	24.0					4.0	8.0	136.0	23.0			6.0	1.0	0.6423086	5.0	0.4504854					1.0	None				06		女	25.0	2023_Dec_13_1144	信心判断	2021.2.3	59.98033845
images/313_7.png	images/313+24_7.png	6.0	→	2.0	7.0					4.0	9.0	137.0	6.0			1.0	0.0	0.535877	3.0	0.6015026					0.0	None				06		女	25.0	2023_Dec_13_1144	信心判断	2021.2.3	59.98033845
images/313+60_12.png	images/313_28.png	1.0	←	1.0	28.0					4.0	10.0	138.0	27.0			6.0	0.0	0.742386	2.0	1.102485					0.0	None				06		女	25.0	2023_Dec_13_1144	信心判断	2021.2.3	59.98033845
images/313_18.png	images/313+60_2.png	6.0	→	1.0	18.0					4.0	11.0	139.0	17.0			6.0	1.0	0.5288377	3.0	0.8025786					0.0	None				06		女	25.0	2023_Dec_13_1144	信心判断	2021.2.3	59.98033845
images/313+24_11.png	images/313_11.png	1.0	←	2.0	11.0					4.0	12.0	140.0	10.0			1.0	1.0	0.7061725	2.0	0.9351499					0.0	None				06		女	25.0	2023_Dec_13_1144	信心判断	2021.2.3	59.98033845
images/313+60_13.png	images/313_29.png	1.0	←	1.0	29.0					4.0	13.0	141.0	28.0			1.0	1.0	0.5542378	6.0	0.3028002					1.0	None				06		女	25.0	2023_Dec_13_1144	信心判断	2021.2.3	59.98033845
images/313_5.png	images/313+24_5.png	6.0	→	2.0	5.0					4.0	14.0	142.0	4.0			6.0	1.0	0.7131561	2.0	0.626141					0.0	None				06		女	25.0	2023_Dec_13_1144	信心判断	2021.2.3	59.98033845
images/313_20.png	images/313+60_4.png	6.0	→	1.0	20.0					4.0	15.0	143.0	19.0			6.0	1.0	0.5522507	2.0	0.9901129					0.0	None				06		女	25.0	2023_Dec_13_1144	信心判断	2021.2.3	59.98033845
images/313_1.png	images/313+24_1.png	6.0	→	2.0	1.0					4.0	16.0	144.0	0.0			6.0	1.0	1.1022152	3.0	0.6136447					0.0	None				06		女	25.0	2023_Dec_13_1144	信心判断	2021.2.3	59.98033845
images/313+24_14.png	images/313_14.png	1.0	←	2.0	14.0					4.0	17.0	145.0	13.0			1.0	1.0	0.454827	3.0	0.8400671					0.0	None				06		女	25.0	2023_Dec_13_1144	信心判断	2021.2.3	59.98033845
images/313_6.png	images/313+24_6.png	6.0	→	2.0	6.0					4.0	18.0	146.0	5.0			1.0	0.0	1.1473453	2.0	0.6796228					0.0	None				06		女	25.0	2023_Dec_13_1144	信心判断	2021.2.3	59.98033845
images/313+24_9.png	images/313_9.png	1.0	←	2.0	9.0					4.0	19.0	147.0	8.0			6.0	0.0	0.7704674	3.0	1.017504					0.0	None				06		女	25.0	2023_Dec_13_1144	信心判断	2021.2.3	59.98033845
images/313+60_14.png	images/313_30.png	1.0	←	1.0	30.0					4.0	20.0	148.0	29.0			1.0	1.0	0.2878812	6.0	0.3593519					1.0	None				06		女	25.0	2023_Dec_13_1144	信心判断	2021.2.3	59.98033845
images/313+60_15.png	images/313_31.png	1.0	←	1.0	31.0					4.0	21.0	149.0	30.0			1.0	1.0	0.6329348	4.0	0.7495527					1.0	None				06		女	25.0	2023_Dec_13_1144	信心判断	2021.2.3	59.98033845
images/313+24_16.png	images/313_16.png	1.0	←	2.0	16.0					4.0	22.0	150.0	15.0			1.0	1.0	0.4665993	3.0	0.5100088					0.0	None				06		女	25.0	2023_Dec_13_1144	信心判断	2021.2.3	59.98033845
images/313+60_16.png	images/313_32.png	1.0	←	1.0	32.0					4.0	23.0	151.0	31.0			1.0	1.0	0.420476	6.0	0.3033189					1.0	None				06		女	25.0	2023_Dec_13_1144	信心判断	2021.2.3	59.98033845
images/313_21.png	images/313+60_5.png	6.0	→	1.0	21.0					4.0	24.0	152.0	20.0			6.0	1.0	0.7002642	2.0	0.7341518					0.0	None				06		女	25.0	2023_Dec_13_1144	信心判断	2021.2.3	59.98033845
images/313_4.png	images/313+24_4.png	6.0	→	2.0	4.0					4.0	25.0	153.0	3.0			1.0	0.0	0.5337089	3.0	0.7769916					0.0	None				06		女	25.0	2023_Dec_13_1144	信心判断	2021.2.3	59.98033845
images/313_23.png	images/313+60_7.png	6.0	→	1.0	23.0					4.0	26.0	154.0	22.0			1.0	0.0	0.9633117	2.0	0.7645746					0.0	None				06		女	25.0	2023_Dec_13_1144	信心判断	2021.2.3	59.98033845
images/313_19.png	images/313+60_3.png	6.0	→	1.0	19.0					4.0	27.0	155.0	18.0			6.0	1.0	0.508778	3.0	1.355874					0.0	None				06		女	25.0	2023_Dec_13_1144	信心判断	2021.2.3	59.98033845
images/313_8.png	images/313+24_8.png	6.0	→	2.0	8.0					4.0	28.0	156.0	7.0			1.0	0.0	0.5333875	1.0	0.7084561					0.0	None				06		女	25.0	2023_Dec_13_1144	信心判断	2021.2.3	59.98033845
images/313+60_9.png	images/313_25.png	1.0	←	1.0	25.0					4.0	29.0	157.0	24.0			1.0	1.0	0.4163662	6.0	0.290725					1.0	None				06		女	25.0	2023_Dec_13_1144	信心判断	2021.2.3	59.98033845
images/313+60_10.png	images/313_26.png	1.0	←	1.0	26.0					4.0	30.0	158.0	25.0			1.0	1.0	0.359412	6.0	0.3629774					1.0	None				06		女	25.0	2023_Dec_13_1144	信心判断	2021.2.3	59.98033845
images/313_17.png	images/313+60_1.png	6.0	→	1.0	17.0					4.0	31.0	159.0	16.0			6.0	1.0	0.5875591	2.0	0.8412045					0.0	None				06		女	25.0	2023_Dec_13_1144	信心判断	2021.2.3	59.98033845
																					4.263020858	6.9047023						643.1117697	None	06
