# Supplementary material for: Perceptual metacognition and self-esteem: the role of feedback valence in local and global monitoring bias
Source: BMC Psychol. 2025 Sep 22;13:1114. doi: 10.1186/s40359-025-03089-x (PMC12506185; doi:10.1186/s40359-025-03089-x)
Supplement: Supplementary file 1 — Supplementary Material 1. [file 40359_2025_3089_MOESM1_ESM.zip › Data/Study1/Study1data/07_信心判断_2023-12-13_11h25.56.753.csv]

dotLeft	dotRight	dotAns	cue	diffLevel	rows	loop_1.thisRepN	loop_1.thisTrialN	loop_1.thisN	loop_1.thisIndex	loop_2.thisRepN	loop_2.thisTrialN	loop_2.thisN	loop_2.thisIndex	thisRow.t	notes	Intro.started	Intro.stopped	response_00.keys	response_00.rt	response_00.duration	blank.started	blank.stopped	trail.started	trail.stopped	response_1.keys	response_1.corr	response_1.rt	response_1.duration	feedback.started	feedback.stopped	confidence.started	confidence.stopped	response_2.keys	response_2.rt	response_2.duration	Total.started	Total.stopped	slider.response	slider.rt	Practice_end.started	Practice_end.stopped	response_01.keys	response_01.rt	response_01.duration	sub_acc.started	response_2.corr	sub_acc.stopped	Break.started	Break.stopped
images/313+24_12.png	images/313_12.png	1	¡û	2	12					0	0	0	11	123.6914393							123.6855056	124.6717588	124.671767	125.4161502	1	1	0.4385294	None			125.4166642	127.0574141	4	1.634174	None										127.0578485	1	127.0582617	127.0582718	127.2038515
images/313+60_12.png	images/313_28.png	1	¡û	1	28					0	1	1	27	127.2080501							127.2042827	128.2023979	128.202407	129.2258158	1	1	0.7161023	None			129.2260966	130.1989454	5	0.9613725	None										130.199182	1	130.1995116	130.1995208	130.2378213
images/313_2.png	images/313+24_2.png	6	¡ú	2	2					0	2	2	1	130.2447732							130.2381197	131.2390394	131.2390478	132.1260175	6	1	0.5796886	None			132.126299	133.0715848	6	0.9321254	None										133.0718205	1	133.0720998	133.0721087	133.110619
images/313+60_9.png	images/313_25.png	1	¡û	1	25					0	3	3	24	133.1150339							133.1109139	134.1094826	134.1094916	134.9726973	1	1	0.5526938	None			134.9729773	135.8276039	5	0.8461285	None										135.8278376	1	135.8280526	135.8280644	135.8672194
images/313_19.png	images/313+60_3.png	6	¡ú	1	19					0	4	4	18	135.8739694							135.8675158	136.8682424	136.868252	137.7971733	6	1	0.6224432	None			137.7975383	138.9304243	6	1.1253967	None										138.9306562	1	138.9309478	138.9309564	138.9689
images/313+60_15.png	images/313_31.png	1	¡û	1	31					0	5	5	30	138.9761091							138.9691982	139.9703729	139.9703814	141.1004715	1	1	0.8247626	None			141.100749	142.6441018	3	1.5341555	None										142.6443324	0	142.6446156	142.6446245	142.6843142
images/313_23.png	images/313+60_7.png	6	¡ú	1	23					0	6	6	22	142.6912147							142.6846132	143.6854351	143.6854435	144.5933604	6	1	0.6051034	None			144.5936439	146.1785569	4	1.5769499	None										146.1787907	1	146.1790923	146.1791018	146.2170974
images/313_20.png	images/313+60_4.png	6	¡ú	1	20					0	7	7	19	146.2242349							146.2173959	147.2184415	147.2184498	148.6477802	1	0	1.1201605	None			148.6480611	149.5098761	2	0.8503971	None										149.5102396	0	149.5106129	149.5106231	149.5501669
images/313_21.png	images/313+60_5.png	6	¡ú	1	21					0	8	8	20	149.5546192							149.5504666	150.5486932	150.548702	151.5019886	6	1	0.6424338	None			151.502268	152.2322052	6	0.7168814	None										152.2324421	1	152.2327312	152.2327408	152.2725449
images/313+60_14.png	images/313_30.png	1	¡û	1	30					0	9	9	29	152.2770412							152.2728423	153.2714283	153.2714377	154.2596158	1	1	0.6792792	None			154.2598935	155.1217895	3	0.8545779	None										155.1220221	0	155.1223017	155.1223108	155.1607209
images/313+24_10.png	images/313_10.png	1	¡û	2	10					0	10	10	9	155.1653388							155.1610202	156.1593012	156.1593096	157.0707233	1	1	0.6000305	None			157.0710043	158.2459334	4	1.1640018	None										158.2461684	1	158.2464517	158.2464603	158.2849393
images/313+60_13.png	images/313_29.png	1	¡û	1	29					0	11	11	28	158.2891529							158.2852368	159.2836665	159.2836755	160.0919976	1	1	0.4984997	None			160.0922779	160.9262776	4	0.8226678	None										160.9265099	1	160.9267891	160.9267981	160.9650373
images/313+24_16.png	images/313_16.png	1	¡û	2	16					0	12	12	15	160.9694513							160.9653334	161.9634962	161.9635057	162.8711035	1	1	0.5993553	None			162.8713836	163.5802062	4	0.6994971	None										163.5804373	1	163.5807173	163.5807265	163.6188927
images/313+60_11.png	images/313_27.png	1	¡û	1	27					0	13	13	26	163.6261019							163.6191899	164.6203575	164.620366	165.5836122	1	1	0.654246	None			165.5838967	166.3900135	3	0.794589	None										166.3902468	0	166.3905339	166.3905431	166.4287256
images/313_4.png	images/313+24_4.png	6	¡ú	2	4					0	14	14	3	166.4352342							166.429022	167.4294538	167.4294624	169.0601736	6	1	1.3257553	None			169.0604513	170.2630658	5	1.1905462	None										170.2632985	1	170.2635752	170.2635844	170.3016767
images/313_3.png	images/313+24_3.png	6	¡ú	2	3					0	15	15	2	170.3057792							170.301973	171.3000768	171.3000857	172.23942	6	1	0.6267172	None			172.2397008	173.2196509	5	0.9714183	None										173.219884	1	173.2201791	173.220188	173.2598108
images/313_22.png	images/313+60_6.png	6	¡ú	1	22					0	16	16	21	173.2659417							173.2601074	174.2601531	174.2601617	175.995221	6	1	1.4304422	None			175.9955007	177.1493131	3	1.1430383	None										177.149542	0	177.1498207	177.1498298	177.1883985
images/313_18.png	images/313+60_2.png	6	¡ú	1	18					0	17	17	17	177.1933547							177.188694	178.1878949	178.1879045	179.1441952	6	1	0.6472257	None			179.144477	179.9994247	5	0.8423635	None										179.9996567	1	179.9999733	179.9999822	180.0386718
images/313+24_9.png	images/313_9.png	1	¡û	2	9					0	18	18	8	180.0449809							180.0389782	181.0392557	181.0392644	181.9399519	1	1	0.5954784	None			181.9402285	183.4417994	5	1.4945556	None										183.4420302	1	183.4423065	183.4423155	183.4809426
images/313_6.png	images/313+24_6.png	6	¡ú	2	6					0	19	19	5	183.4871357							183.4812416	184.4813263	184.4813349	185.8934041	6	1	1.1088131	None			185.8936817	186.8389299	2	0.9328037	None										186.8391604	0	186.8394002	186.8394087	186.8792027
images/313+24_13.png	images/313_13.png	1	¡û	2	13					0	20	20	12	186.8861427							186.8795061	187.8803538	187.8803629	188.8435884	1	1	0.657956	None			188.8438657	189.9629995	3	1.1104527	None										189.9632325	0	189.9635233	189.9635326	190.0024851
images/313+60_16.png	images/313_32.png	1	¡û	1	32					0	21	21	31	190.0089296							190.0027804	191.0031508	191.0031591	192.0470061	1	1	0.7380196	None			192.0472862	193.3544925	3	1.299544	None										193.3547255	0	193.3550119	193.3550205	193.3936595
images/313+60_10.png	images/313_26.png	1	¡û	1	26					0	22	22	25	193.3998553							193.3939538	194.3940382	194.3940468	195.4267638	1	1	0.7285278	None			195.427044	196.2126166	3	0.7754354	None										196.2128471	0	196.2131264	196.2131352	196.251355
images/313_24.png	images/313+60_8.png	6	¡ú	1	24					0	23	23	23	196.2550505							196.2516501	197.2492834	197.2492919	198.5184909	6	1	0.9611046	None			198.5187706	199.4016454	5	0.8762081	None										199.4018789	1	199.4021643	199.4021736	199.4404852
images/313_8.png	images/313+24_8.png	6	¡ú	2	8					0	24	24	7	199.4473527							199.4407825	200.4415858	200.4415945	201.3144434	6	1	0.5692568	None			201.3147223	202.023557	6	0.69624	None										202.023794	1	202.0240756	202.0240845	202.0637395
images/313_17.png	images/313+60_1.png	6	¡ú	1	17					0	25	25	16	202.0673424							202.0640335	203.0618675	203.0618764	204.0875377	6	1	0.7166119	None			204.087818	205.0193967	5	0.9229961	None										205.019627	1	205.0199152	205.0199241	205.0577705
images/313_7.png	images/313+24_7.png	6	¡ú	2	7					0	26	26	6	205.0638841							205.0580655	206.0581494	206.058158	207.0211341	6	1	0.6567303	None			207.0214167	208.2935475	5	1.2608037	None										208.29378	1	208.294046	208.2940547	208.3312767
images/313+24_15.png	images/313_15.png	1	¡û	2	15					0	27	27	14	208.335568							208.331574	209.3299964	209.3300059	210.2302281	1	1	0.5934841	None			210.2305088	211.5094908	4	1.2681656	None										211.5097252	1	211.5100084	211.5100171	211.5476508
images/313_5.png	images/313+24_5.png	6	¡ú	2	5					0	28	28	4	211.5544524							211.547946	212.5486731	212.5486819	213.5258559	6	1	0.6695592	None			213.5261404	214.2625641	4	0.724069	None										214.2627966	1	214.2629691	214.2629786	214.3023244
images/313_1.png	images/313+24_1.png	6	¡ú	2	1					0	29	29	0	214.3095716							214.3026239	215.3038401	215.3038488	216.3992249	6	1	0.7865413	None			216.3995099	217.5117132	4	1.0990269	None										217.5119535	1	217.5122341	217.5122431	217.5507973
images/313+24_14.png	images/313_14.png	1	¡û	2	14					0	30	30	13	217.5554614							217.5510964	218.5494863	218.5494949	219.5960783	1	1	0.7414355	None			219.5963587	220.3748608	2	0.7663976	None										220.3750932	0	220.3753722	220.3753811	220.4140564
images/313+24_11.png	images/313_11.png	1	¡û	2	11					0	31	31	10	220.4210236							220.4143543	221.4152425	221.4152509	222.6704241	6	0	0.9474725	None			222.6707056	223.4770838	2	0.7957543	None										223.4773139	0	223.4775941	223.4776028	223.5161402
images/313+60_16.png	images/313_32.png	1	¡û	1	32					1	0	32	31	223.522324							223.5164377	224.5166081	224.516617	225.6053764	1	1	0.7817323	None			225.6056572	226.3008797	5	0.6851776	None										226.3011106	1	226.3013994	226.3014084	226.3411101
images/313_5.png	images/313+24_5.png	6	¡ú	2	5					1	1	33	4	226.3482476							226.3414112	227.3424802	227.3424888	228.3336418	6	1	0.6840997	None			228.3339228	228.9871936	5	0.6450207	None										228.987425	1	228.9877172	228.9877262	229.0264392
images/313_17.png	images/313+60_1.png	6	¡ú	1	17					1	2	34	16	229.0333501							229.0267377	230.0276051	230.0276136	230.9771962	1	0	0.6468054	None			230.9774776	232.1660347	3	1.1770268	None										232.1662681	0	232.1665566	232.1665653	232.2056469
images/313+60_9.png	images/313_25.png	1	¡û	1	25					1	3	35	24	232.2098831							232.2059418	233.2043481	233.2043566	234.1163139	1	1	0.6014797	None			234.1165953	236.0422313	4	1.9183569	None										236.042463	1	236.0427583	236.0427673	236.0813537
images/313+60_14.png	images/313_30.png	1	¡û	1	30					1	4	36	29	236.0856391							236.0816518	237.0799126	237.0799215	237.991815	1	1	0.5985579	None			237.9920979	238.638468	5	0.6348449	None										238.6387152	1	238.6392686	238.6392826	238.6783011
images/313+24_13.png	images/313_13.png	1	¡û	2	13					1	5	37	12	238.6854971							238.6785996	239.6797614	239.6797699	240.5313493	1	1	0.5475602	None			240.5316313	241.1084894	5	0.5667408	None										241.1087251	1	241.1090095	241.1090188	241.1476051
images/313+60_11.png	images/313_27.png	1	¡û	1	27					1	6	38	26	241.1535416							241.147905	242.1480088	242.1480179	243.5422867	1	1	1.0868936	None			243.5425667	244.2028505	4	0.6525223	None										244.2030847	1	244.2033766	244.203386	244.2418778
images/313+60_15.png	images/313_31.png	1	¡û	1	31					1	7	39	30	244.2492541							244.2421732	245.2434705	245.2434794	246.3310681	1	1	0.7837564	None			246.3313465	247.068002	2	0.7270646	None										247.0682351	0	247.0685201	247.0685294	247.1071748
images/313_20.png	images/313+60_4.png	6	¡ú	1	20					1	8	40	19	247.1140881							247.1074724	248.1082688	248.1082775	249.0923739	6	1	0.6786339	None			249.0926542	250.1006494	3	0.9975535	None										250.1008817	0	250.1011637	250.1011724	251.3985392
images/313+60_12.png	images/313_28.png	1	¡û	1	28					1	9	41	27	251.4048897							251.3990854	252.3992249	252.399234	253.4431042	1	1	0.74193	None			253.4433854	254.5695418	5	1.1190683	None										254.5697743	1	254.5700547	254.5700636	254.6088236
images/313+60_13.png	images/313_29.png	1	¡û	1	29					1	10	42	28	254.6127776							254.6091221	255.6071925	255.6072012	256.5261078	1	1	0.6064827	None			256.5263866	257.6684563	3	1.1325486	None										257.6686885	0	257.6689735	257.6689824	257.7074177
images/313_1.png	images/313+24_1.png	6	¡ú	2	1					1	11	43	0	257.7116701							257.7077113	258.7065011	258.7065101	259.6840909	6	1	0.6717763	None			259.6843691	260.7478141	4	1.0545149	None										260.7480486	1	260.7483361	260.7483452	260.791359
images/313+24_15.png	images/313_15.png	1	¡û	2	15					1	12	44	14	260.8005163							260.791744	261.7961118	261.7961208	262.7385617	1	1	0.6451069	None			262.7388397	263.4616763	5	0.711568	None										263.461906	1	263.4621803	263.4621893	263.502312
images/313_21.png	images/313+60_5.png	6	¡ú	1	21					1	13	45	20	263.505835							263.502612	264.5005975	264.5006068	265.4226847	6	1	0.6135504	None			265.4229626	266.0554799	5	0.6195002	None										266.0557148	1	266.0560009	266.0560097	266.0962093
images/313+24_9.png	images/313_9.png	1	¡û	2	9					1	14	46	8	266.103267							266.0965029	267.097473	267.0974815	269.1734518	1	1	1.7685658	None			269.1737315	269.9797975	2	0.7964174	None										269.9800277	0	269.9803107	269.9803194	270.0190154
images/313+24_10.png	images/313_10.png	1	¡û	2	10					1	15	47	9	270.0254268							270.0193084	271.0202256	271.0202343	272.0670444	1	1	0.742043	None			272.0673245	272.6720338	3	0.5914949	None										272.6722715	0	272.6725535	272.6725622	272.7114752
images/313+24_16.png	images/313_16.png	1	¡û	2	16					1	16	48	15	272.7157583							272.71177	273.7109276	273.7109361	274.807041	6	0	0.7870206	None			274.8077741	275.41155	3	0.5941541	None										275.4117807	0	275.412066	275.4120746	275.4504789
images/313_19.png	images/313+60_3.png	6	¡ú	1	19					1	17	49	18	275.454949							275.450774	276.4494812	276.4494897	277.3650728	6	1	0.6085071	None			277.3653529	277.9086695	5	0.5334156	None										277.9089028	1	277.9091872	277.9091963	277.948945
images/313+24_11.png	images/313_11.png	1	¡û	2	11					1	18	50	10	277.9550613							277.9492422	278.9495655	278.9495741	280.1565381	1	1	0.9010575	None			280.1568185	281.206199	3	1.0374115	None										281.2064295	0	281.2067056	281.2067143	281.2449044
images/313+24_12.png	images/313_12.png	1	¡û	2	12					1	19	51	11	281.2520816							281.2452002	282.2467221	282.2467309	283.3152707	1	1	0.7634392	None			283.3155519	284.0743512	2	0.7509091	None										284.0745831	0	284.074861	284.0748696	284.1135254
images/313_8.png	images/313+24_8.png	6	¡ú	2	8					1	20	52	7	284.1204815							284.1138239	285.1147916	285.1147998	286.1775435	6	1	0.7593223	None			286.1778236	287.6525175	3	1.4652034	None										287.652755	0	287.6530366	287.6530451	287.6919584
images/313+24_14.png	images/313_14.png	1	¡û	2	14					1	21	53	13	287.6991011							287.692252	288.6933594	288.6933682	289.7332948	6	0	0.7325409	None			289.7335752	290.3754039	3	0.6288263	None										290.3756402	0	290.375929	290.3759377	290.4151744
images/313_6.png	images/313+24_6.png	6	¡ú	2	6					1	22	54	5	290.4194583							290.4154771	291.413831	291.4138405	292.7428497	6	1	1.0160286	None			292.7431374	293.3496467	3	0.5952957	None										293.3498792	0	293.3501609	293.3501695	293.3890938
images/313_22.png	images/313+60_6.png	6	¡ú	1	22					1	23	55	21	293.3933147							293.3893874	294.3878394	294.3878483	295.4138398	6	1	0.7178463	None			295.414117	295.9642815	6	0.5402554	None										295.9645154	1	295.9648037	295.9648131	296.0036205
images/313_18.png	images/313+60_2.png	6	¡ú	1	18					1	24	56	17	296.0095539							296.0039152	297.0040247	297.0040338	297.8772507	6	1	0.5661442	None			297.8775311	298.419576	6	0.533592	None										298.4198099	1	298.4200929	298.4201018	298.458994
images/313+60_10.png	images/313_26.png	1	¡û	1	26					1	25	57	25	298.4654109							298.4592891	299.4611217	299.46113	300.4311386	1	1	0.6618494	None			300.4314235	301.6414957	5	1.2031574	None										301.6417298	1	301.642012	301.6420211	301.6808679
images/313_3.png	images/313+24_3.png	6	¡ú	2	3					1	26	58	2	301.6868017							301.6811679	302.6810744	302.6810835	303.5611581	6	1	0.5768818	None			303.561441	304.5636272	4	0.993182	None										304.5638632	1	304.564338	304.5643492	304.6031613
images/313_4.png	images/313+24_4.png	6	¡ú	2	4					1	27	59	3	304.6103344							304.6034632	305.6052704	305.6052788	306.6937755	1	0	0.7812885	None			306.6940589	307.2669132	2	0.5641144	None										307.2671653	0	307.267464	307.2674727	307.3074443
images/313_7.png	images/313+24_7.png	6	¡ú	2	7					1	28	60	6	307.3142033							307.3077404	308.30936	308.3093683	309.1976186	6	1	0.5804868	None			309.1979014	309.8649941	3	0.6604768	None										309.8652318	0	309.8655189	309.8655276	309.9043511
images/313_2.png	images/313+24_2.png	6	¡ú	2	2					1	29	61	1	309.9094204							309.9046492	310.903944	310.903953	312.0940798	6	1	0.8781937	None			312.0943624	312.9004804	2	0.7959793	None										312.900717	0	312.9009944	312.9010048	312.9398811
images/313_24.png	images/313+60_8.png	6	¡ú	1	24					1	30	62	23	312.9467703							312.9401827	313.9411975	313.941206	315.2036863	6	1	0.9565494	None			315.2039682	315.9004605	5	0.686143	None										315.9006925	1	315.9009686	315.9009779	315.9399345
images/313_23.png	images/313+60_7.png	6	¡ú	1	23					1	31	63	22	315.9471226							315.940232	316.9413588	316.9413673	317.8821321	6	1	0.6384997	None			317.8824102	318.9113437	4	1.0157702	None										318.9115791	1	318.9118619	318.9118704	318.9516077
images/313+24_11.png	images/313_11.png	1	¡û	2	11					2	0	64	10	318.958672							318.9519146	319.9530546	319.9530634	321.0069699	1	1	0.7452526	None			321.007256	321.6117901	4	0.5958293	None										321.6120202	1	321.612302	321.612311	321.652185
images/313_8.png	images/313+24_8.png	6	¡ú	2	8					2	1	65	7	321.6594887							321.6524814	322.6537997	322.6538089	323.6521451	6	1	0.6924146	None			323.6524267	324.3958702	3	0.7341246	None										324.3961036	0	324.3963896	324.3963992	324.4360237
images/313_19.png	images/313+60_3.png	6	¡ú	1	19					2	2	66	18	324.4429346							324.4363242	325.4371555	325.4371645	326.490861	6	1	0.7495947	None			326.4911409	327.3676897	5	0.8633729	None										327.3679236	1	327.3682016	327.36821	327.4068473
images/313_18.png	images/313+60_2.png	6	¡ú	1	18					2	3	67	17	327.4112299							327.4071426	328.405785	328.4057939	329.2760326	6	1	0.5602022	None			329.2763187	329.8082473	5	0.517636	None										329.8087267	1	329.8091786	329.8091974	329.8552669
images/313_2.png	images/313+24_2.png	6	¡ú	2	2					2	4	68	1	329.8625444							329.8555658	330.8571204	330.8571288	331.7648646	6	1	0.6014707	None			331.7651453	332.6410838	4	0.8692545	None										332.6413162	1	332.641604	332.6416133	332.6803153
images/313_24.png	images/313+60_8.png	6	¡ú	1	24					2	5	69	23	332.6874849							332.6806134	333.6818857	333.6818945	334.5271104	6	1	0.5362045	None			334.5273951	335.035361	5	0.498487	None										335.0355929	1	335.0358756	335.0358844	335.0747211
images/313+60_12.png	images/313_28.png	1	¡û	1	28					2	6	70	27	335.0818093							335.0750184	336.0762874	336.076296	337.5263929	1	1	1.1417414	None			337.526675	338.7641151	3	1.227185	None										338.7643468	0	338.7646234	338.764632	338.8115187
images/313+24_13.png	images/313_13.png	1	¡û	2	13					2	7	71	12	338.8194752							338.8122521	339.8139352	339.813944	342.017223	1	1	1.9002036	None			342.0175066	342.7689179	2	0.7449373	None										342.7691529	0	342.7694373	342.7694464	342.8136053
images/313_5.png	images/313+24_5.png	6	¡ú	2	5					2	8	72	4	342.8207134							342.8139247	343.8149438	343.8149532	344.7573574	6	1	0.6348711	None			344.7576403	345.4040855	2	0.6364698	None										345.4043174	0	345.4046012	345.4046103	345.4429605
images/313_17.png	images/313+60_1.png	6	¡ú	1	17					2	9	73	16	345.4501541							345.443259	346.4443991	346.4444075	347.3937041	6	1	0.6453441	None			347.393983	348.3478364	4	0.9441828	None										348.3480657	1	348.3484	348.348409	348.3885701
images/313+24_12.png	images/313_12.png	1	¡û	2	12					2	10	74	11	348.3920652							348.3888629	349.3888792	349.388888	350.5798809	1	1	0.888136	None			350.580163	351.3794784	3	0.7900231	None										351.3797092	0	351.3799876	351.3799964	351.4186562
images/313+60_9.png	images/313_25.png	1	¡û	1	25					2	11	75	24	351.425823							351.4189523	352.420051	352.4200596	353.3617534	1	1	0.6391246	None			353.3620382	354.1264418	2	0.7518591	None										354.1266804	0	354.1269634	354.1269721	354.1656082
images/313_4.png	images/313+24_4.png	6	¡ú	2	4					2	12	76	3	354.1714983							354.1659093	355.1659022	355.1659106	355.9910673	6	1	0.5159205	None			355.9913553	356.9659446	5	0.9628978	None										356.9661835	1	356.966479	356.966488	357.0050688
images/313_7.png	images/313+24_7.png	6	¡ú	2	7					2	13	77	6	357.0114432							357.0053644	358.0057044	358.005713	359.0181553	6	1	0.7088389	None			359.0184376	359.6100481	4	0.5837186	None										359.6102799	1	359.6105649	359.6105738	359.6506708
images/313_6.png	images/313+24_6.png	6	¡ú	2	6					2	14	78	5	359.6575627							359.6509724	360.6520475	360.652056	361.5808722	6	1	0.6216407	None			361.5811938	362.2829595	3	0.6930525	None										362.2831925	0	362.2836592	362.2836704	362.3223151
images/313_3.png	images/313+24_3.png	6	¡ú	2	3					2	15	79	2	362.3287395							362.3226078	363.3231049	363.3231137	364.1404667	6	1	0.5107396	None			364.1407463	364.6689869	5	0.517835	None										364.6692219	1	364.669505	364.6695138	364.70917
images/313+24_9.png	images/313_9.png	1	¡û	2	9					2	16	80	8	364.7133685							364.7094697	365.708066	365.7080751	366.7659111	6	0	0.7457415	None			366.7661929	367.6353673	2	0.8605083	None										367.635599	0	367.6358784	367.6358873	367.6759227
images/313+24_14.png	images/313_14.png	1	¡û	2	14					2	17	81	13	367.6823318							367.6762194	368.6770007	368.6770089	369.8278358	1	1	0.8446018	None			369.8281143	371.0239363	2	1.1823883	None										371.0241699	0	371.0244491	371.0244579	372.3056246
images/313+60_15.png	images/313_31.png	1	¡û	1	31					2	18	82	30	372.311972							372.3060027	373.3064686	373.3064771	374.2489883	1	1	0.6395706	None			374.2492684	375.1743136	2	0.913442	None										375.1745485	0	375.1748426	375.1748519	375.2137599
images/313+60_13.png	images/313_29.png	1	¡û	1	29					2	19	83	28	375.2186356							375.2140549	376.2131542	376.213163	377.0103876	1	1	0.4931655	None			377.0106686	377.5875085	2	0.5673535	None										377.5877376	0	377.588023	377.5880323	377.6279242
images/313_21.png	images/313+60_5.png	6	¡ú	1	21					2	20	84	20	377.6341241							377.6282175	378.62873	378.6287394	379.5368188	6	1	0.6048145	None			379.5370977	380.1416018	5	0.5933103	None										380.1418335	1	380.14212	380.1421287	380.1820911
images/313+24_10.png	images/313_10.png	1	¡û	2	10					2	21	85	9	380.1877375							380.1823895	381.1824734	381.1824826	382.3484555	1	1	0.8596913	None			382.3487344	383.1701133	5	0.8133437	None										383.1703413	1	383.1706268	383.1706355	383.2107517
images/313+60_16.png	images/313_32.png	1	¡û	1	32					2	22	86	31	383.2176941							383.2110777	384.2119642	384.2119731	385.196128	6	0	0.6786621	None			385.1964012	385.8774191	3	0.6693388	None										385.8776461	0	385.8779485	385.8779574	385.9168892
images/313_22.png	images/313+60_6.png	6	¡ú	1	22					2	23	87	21	385.9209426							385.917182	386.9156764	386.9156847	387.8097863	6	1	0.5907471	None			387.8101431	388.477053	5	0.6559942	None										388.4772806	1	388.4775515	388.4775603	388.5162916
images/313_23.png	images/313+60_7.png	6	¡ú	1	23					2	24	88	22	388.5224819							388.5165856	389.5169349	389.5169445	390.8217674	6	1	0.9974551	None			390.8220481	391.48258	5	0.6516053	None										391.482815	1	391.4831011	391.4831102	391.5216381
images/313+24_16.png	images/313_16.png	1	¡û	2	16					2	25	89	15	391.5280254							391.5219293	392.5222209	392.5222298	393.4995926	1	1	0.6720563	None			393.5004645	394.1417193	5	0.6299333	None										394.1419481	1	394.1422259	394.1422346	394.1835028
images/313+24_15.png	images/313_15.png	1	¡û	2	15					2	26	90	14	394.1904174							394.1837959	395.1846747	395.1846829	396.1422129	1	1	0.6494214	None			396.1424878	396.9232856	4	0.7717357	None										396.923513	1	396.9237936	396.9238025	396.9635688
images/313_20.png	images/313+60_4.png	6	¡ú	1	20					2	27	91	19	396.9680512							396.963863	397.9626835	397.9626925	398.8465745	6	1	0.5712435	None			398.8468497	399.4445852	4	0.5875872	None										399.444816	1	399.4450932	399.4451021	399.483941
images/313+60_11.png	images/313_27.png	1	¡û	1	27					2	28	92	26	399.4900295							399.4842304	400.4843254	400.4843338	401.4930459	1	1	0.7014979	None			401.4933183	402.1069932	3	0.6051104	None										402.1072229	0	402.1075214	402.1075303	402.1458898
images/313_1.png	images/313+24_1.png	6	¡ú	2	1					2	29	93	0	402.1530541							402.146183	403.1472799	403.1472885	404.3336759	1	0	0.8789545	None			404.3339518	404.945544	1	0.6037951	None										404.9457747	0	404.9460608	404.9460696	404.9871935
images/313+60_14.png	images/313_30.png	1	¡û	1	30					2	30	94	29	404.9941268							404.9874827	405.9886126	405.9886215	406.9150553	1	1	0.6216736	None			406.9153316	407.4712216	2	0.5428954	None										407.4714592	0	407.4717427	407.4717512	407.5120071
images/313+60_10.png	images/313_26.png	1	¡û	1	26					2	31	95	25	407.5185708							407.5123046	408.5147513	408.5147611	409.4032835	1	1	0.5823191	None			409.4035869	410.0150819	2	0.5990276	None										410.0154411	0	410.0159254	410.0159462	410.0559478
images/313+60_15.png	images/313_31.png	1	¡û	1	31					3	0	96	30	410.0608935							410.0562444	411.0563152	411.0563237	412.0046828	1	1	0.644393	None			412.0049833	412.7300196	2	0.717262	None										412.730253	0	412.730464	412.7304729	412.7690416
images/313_2.png	images/313+24_2.png	6	¡ú	2	2					3	1	97	1	412.7754968							412.7693331	413.7700609	413.7700695	414.7411237	6	1	0.6636633	None			414.7413984	415.2364515	2	0.4849671	None										415.2366808	0	415.2369579	415.2369672	415.2930384
images/313_8.png	images/313+24_8.png	6	¡ú	2	8					3	2	98	7	415.2994456							415.2935256	416.2937009	416.29371	417.171734	6	1	0.5750017	None			417.172011	418.2773334	4	1.0939884	None										418.2775624	1	418.2778372	418.2778464	418.316668
images/313_24.png	images/313+60_8.png	6	¡ú	1	24					3	3	99	23	418.3265774							418.3170115	419.3208172	419.320826	420.1879671	6	1	0.5678787	None			420.1882433	420.8926026	6	0.6939287	None										420.8928341	1	420.8931261	420.8931352	420.9319337
images/313_21.png	images/313+60_5.png	6	¡ú	1	21					3	4	100	20	420.9381688							420.9322272	421.9324018	421.9324106	422.7011437	6	1	0.4616983	None			422.701417	423.2089369	6	0.5005051	None										423.2091705	1	423.2094563	423.2094651	423.272439
images/313+24_14.png	images/313_14.png	1	¡û	2	14					3	5	101	13	423.2810657							423.272733	424.2754617	424.2754706	425.6463298	6	0	1.0656455	None			425.6466055	426.2859313	2	0.6272193	None										426.2861626	0	426.2864376	426.2864469	426.3250147
images/313_5.png	images/313+24_5.png	6	¡ú	2	5					3	6	102	4	426.3321437							426.3253085	427.3263784	427.3263868	428.2349733	6	1	0.6040157	None			428.2352479	428.8606431	2	0.6146596	None										428.8608724	0	428.8611621	428.8611711	428.9009292
images/313+60_16.png	images/313_32.png	1	¡û	1	32					3	7	103	31	428.9080701							428.9012211	429.9022987	429.9023071	430.6927169	1	1	0.4834422	None			430.692992	431.6751153	5	0.9735181	None										431.675345	1	431.6756253	431.6756351	431.7144804
images/313+60_14.png	images/313_30.png	1	¡û	1	30					3	8	104	29	431.7206498							431.714773	432.7148798	432.7148889	433.5532682	1	1	0.5352289	None			433.5535432	434.0689889	5	0.5044263	None										434.0692153	1	434.0694921	434.0695014	434.1096111
images/313+24_13.png	images/313_13.png	1	¡û	2	13					3	9	105	12	434.116							434.1099027	435.1104686	435.1104774	435.9975882	6	0	0.5790915	None			435.9978617	436.5466865	2	0.5405685	None										436.546915	0	436.5472059	436.5472147	436.5868577
images/313+24_16.png	images/313_16.png	1	¡û	2	16					3	10	106	15	436.5937554							436.5871511	437.5881576	437.5881664	438.4471645	1	1	0.5498922	None			438.4474469	440.7373637	3	2.2825283	None										440.7375903	0	440.7379552	440.7379641	440.779424
images/313+60_9.png	images/313_25.png	1	¡û	1	25					3	11	107	24	440.7876663							440.7801068	441.7829467	441.7829558	442.6777212	1	1	0.5862074	None			442.6779959	443.247592	3	0.5568611	None										443.2478264	0	443.2481127	443.2481214	443.287671
images/313+60_10.png	images/313_26.png	1	¡û	1	26					3	12	108	25	443.2947196							443.287963	444.2889647	444.2889734	445.0791861	1	1	0.4811126	None			445.0794654	445.8860121	3	0.7948053	None										445.8862424	0	445.8865318	445.886541	445.9266844
images/313_3.png	images/313+24_3.png	6	¡ú	2	3					3	13	109	2	445.9309154							445.9269769	446.9254507	446.9254595	447.8998563	6	1	0.6641285	None			447.9001325	448.9151157	4	1.0059613	None										448.9153429	1	448.9156248	448.9156338	448.9540589
images/313+60_11.png	images/313_27.png	1	¡û	1	27					3	14	110	26	448.9576063							448.9543503	449.951744	449.9517531	450.7874514	1	1	0.5263877	None			450.7882167	451.2989872	4	0.5010133	None										451.2992164	1	451.2994942	451.2995029	451.3379821
images/313_22.png	images/313+60_6.png	6	¡ú	1	22					3	15	111	21	451.3453025							451.3382728	452.3398922	452.3399007	453.2268485	6	1	0.5815256	None			453.227128	453.7135132	4	0.4792339	None										453.7137423	1	453.7140183	453.7140273	453.7530367
images/313_7.png	images/313+24_7.png	6	¡ú	2	7					3	16	112	6	453.7571874							453.7533352	454.7521488	454.7521584	455.6708718	1	0	0.6056843	None			455.6711495	456.8418896	2	1.1627248	None										456.8421177	0	456.8424032	456.8424124	456.8820747
images/313_20.png	images/313+60_4.png	6	¡ú	1	20					3	17	113	19	456.8884432							456.8823676	457.8829105	457.8829188	458.8253865	6	1	0.6385893	None			458.8256684	459.9867191	5	1.1519144	None										459.9869458	1	459.987227	459.9872363	460.0259516
images/313_17.png	images/313+60_1.png	6	¡ú	1	17					3	18	114	16	460.032095							460.0262485	461.0263243	461.0263327	461.774473	6	1	0.4392179	None			461.7747528	462.386076	4	0.6036293	None										462.3863044	1	462.386584	462.3865929	462.4253126
images/313_19.png	images/313+60_3.png	6	¡ú	1	19					3	19	115	18	462.4295485							462.4256048	463.4242904	463.4242996	464.3181969	6	1	0.5855252	None			464.3184878	464.7770154	5	0.4512989	None										464.7772423	1	464.7775245	464.7775337	464.8272946
images/313+24_15.png	images/313_15.png	1	¡û	2	15					3	20	116	14	464.8328159							464.8275922	465.8272804	465.8272892	467.0686892	1	1	0.9343008	None			467.0689648	468.7802169	2	1.7010305	None										468.7805048	0	468.7808236	468.7808351	468.8298117
images/313_23.png	images/313+60_7.png	6	¡ú	1	23					3	21	117	22	468.8358253							468.8301038	469.8300615	469.83007	470.7798521	6	1	0.6432304	None			470.7802048	471.273331	5	0.4862898	None										471.2735608	1	471.2738445	471.2738533	471.3129687
images/313+24_12.png	images/313_12.png	1	¡û	2	12					3	22	118	11	471.3191437							471.3132678	472.3135057	472.313514	473.5220039	1	1	0.9046651	None			473.5222804	474.370296	4	0.8397113	None										474.3705251	1	474.3707985	474.3708072	474.4099711
images/313_18.png	images/313+60_2.png	6	¡ú	1	18					3	23	119	17	474.414208							474.4102667	475.4089058	475.4089145	476.3449132	6	1	0.6327264	None			476.345187	476.9298289	5	0.5769233	None										476.9300584	1	476.9303402	476.9303487	476.9689752
images/313+24_11.png	images/313_11.png	1	¡û	2	11					3	24	120	10	476.9749632							476.969265	477.9693028	477.9693113	479.600997	1	1	1.3279608	None			479.6012741	480.5881213	2	0.9772935	None										480.5883569	0	480.5887581	480.588769	480.6271618
images/313+24_10.png	images/313_10.png	1	¡û	2	10					3	25	121	9	480.6343173							480.6274626	481.6287455	481.6287539	482.7381459	1	1	0.8048057	None			482.7384181	483.3572276	2	0.6076082	None										483.357456	0	483.3577621	483.3577711	483.3985305
images/313_6.png	images/313+24_6.png	6	¡ú	2	6					3	26	122	5	483.4047101							483.3988259	484.3989361	484.3989447	485.5222183	1	0	0.8190895	None			485.5224905	486.1781885	1	0.646891	None										486.1784164	0	486.1786951	486.1787035	487.2580955
images/313+24_9.png	images/313_9.png	1	¡û	2	9					3	27	123	8	487.264281							487.2584695	488.258663	488.2586722	489.1157416	6	0	0.5537076	None			489.116014	489.6301045	2	0.5022589	None										489.6303333	0	489.6306149	489.6306238	489.6695875
images/313+60_12.png	images/313_28.png	1	¡û	1	28					3	28	124	27	489.6758262							489.6698779	490.6700203	490.6700289	491.682	1	1	0.7074853	None			491.6822783	492.3217176	2	0.6316339	None										492.3219471	0	492.3222256	492.3222342	492.3605252
images/313_1.png	images/313+24_1.png	6	¡ú	2	1					3	29	125	0	492.3667236							492.3608205	493.3609508	493.3609596	494.2937256	6	1	0.6273522	None			494.2939991	495.1978711	3	0.8922079	None										495.1980973	0	495.1983791	495.1983885	495.2382671
images/313+60_13.png	images/313_29.png	1	¡û	1	29					3	30	126	28	495.2452086							495.2385604	496.2394332	496.2394421	497.2654496	1	1	0.7221529	None			497.2657254	497.8213551	3	0.5444336	None										497.8215876	0	497.8217616	497.8217705	497.8601635
images/313_4.png	images/313+24_4.png	6	¡ú	2	4					3	31	127	3	497.8636196							497.8604565	498.8582779	498.8582867	499.7591102	6	1	0.5916921	None			499.7593835	500.2138048	3	0.4425327	None										500.214034	0	500.2143163	500.2143254	500.2529769
images/313+24_9.png	images/313_9.png	1	¡û	2	9					4	0	128	8	500.2591184							500.2532707	501.2535397	501.2535486	502.3002279	1	1	0.7405691	None			502.3005035	502.7184068	3	0.4055692	None										502.7186346	0	502.7189067	502.7189158	502.7578992
images/313_18.png	images/313+60_2.png	6	¡ú	1	18					4	1	129	17	502.7650293							502.7581911	503.7595368	503.7595457	504.6328324	6	1	0.5703155	None			504.6331054	505.1482758	5	0.5047783	None										505.1485068	1	505.1487956	505.1488044	505.1885828
images/313_22.png	images/313+60_6.png	6	¡ú	1	22					4	2	130	21	505.1927875							505.1888734	506.1871589	506.1871678	507.1495372	6	1	0.6508613	None			507.1498138	507.6224523	5	0.4600912	None										507.6226867	1	507.6229705	507.6229793	507.6617712
images/313_2.png	images/313+24_2.png	6	¡ú	2	2					4	3	131	1	507.6690591							507.6620649	508.6633331	508.6633414	509.5641031	6	1	0.5944357	None			509.5643789	510.0367486	5	0.4611779	None										510.0369798	1	510.0372539	510.0372627	510.0775523
images/313_5.png	images/313+24_5.png	6	¡ú	2	5					4	4	132	4	510.0813462							510.0778462	511.0760184	511.0760269	511.8806092	6	1	0.5015467	None			511.880888	512.4170089	5	0.5295711	None										512.4172383	1	512.4175274	512.4175369	512.4559114
images/313+24_12.png	images/313_12.png	1	¡û	2	12					4	5	133	11	512.4622916							512.4562038	513.4570494	513.4570585	514.385756	1	1	0.624811	None			514.3860331	515.2130953	3	0.8158029	None										515.2133242	0	515.2136053	515.2136142	515.2518306
images/313_17.png	images/313+60_1.png	6	¡ú	1	17					4	6	134	16	515.2579576							515.2521254	516.2526904	516.2526993	517.1951967	6	1	0.6364851	None			517.1954777	517.6889198	5	0.486495	None										517.6891474	1	517.6894278	517.6894369	517.7289463
images/313_3.png	images/313+24_3.png	6	¡ú	2	3					4	7	135	2	517.7353139							517.7292414	518.7300005	518.7300092	519.5194076	6	1	0.4801294	None			519.5196831	520.0225991	5	0.490076	None										520.022832	1	520.0231167	520.023125	520.0630451
images/313+60_13.png	images/313_29.png	1	¡û	1	29					4	8	136	28	520.0669958							520.0633383	521.0611518	521.0611607	521.9822376	1	1	0.6082724	None			521.9825179	522.5174464	5	0.5238254	None										522.5176762	1	522.5179563	522.5179649	522.5566365
images/313+24_14.png	images/313_14.png	1	¡û	2	14					4	9	137	13	522.5637647							522.5569286	523.5580024	523.5580111	524.4657724	1	1	0.6037743	None			524.4660445	524.9455719	5	0.4715602	None										524.9458003	1	524.946088	524.9460967	524.9862607
images/313_19.png	images/313+60_3.png	6	¡ú	1	19					4	10	138	18	524.9904828							524.9865559	525.9848926	525.9849017	526.8489139	6	1	0.5566323	None			526.8491919	527.3704909	5	0.5127645	None										527.3707188	1	527.3709878	527.3709983	527.4098154
images/313+24_10.png	images/313_10.png	1	¡û	2	10					4	11	139	9	527.416932							527.4101085	528.4114066	528.4114154	529.8904392	6	0	1.1738593	None			529.8907162	531.1911138	2	1.2872572	None										531.1913437	0	531.1916207	531.1916289	531.2304205
images/313+60_14.png	images/313_30.png	1	¡û	1	30					4	12	140	29	531.2374555							531.2307152	532.2316952	532.2317041	533.1784972	1	1	0.6446181	None			533.1787717	533.9170797	4	0.7269016	None										533.9173114	1	533.9175988	533.9176076	533.9559489
images/313_23.png	images/313+60_7.png	6	¡ú	1	23					4	13	141	22	533.9631331							533.9562432	534.9575688	534.957578	535.9070324	6	1	0.6435269	None			535.9073086	536.4286459	4	0.5104504	None										536.4288727	1	536.4291563	536.429165	536.4678568
images/313+60_16.png	images/313_32.png	1	¡û	1	32					4	14	142	31	536.4720839							536.4681507	537.4665811	537.4665898	538.250898	1	1	0.4789501	None			538.251171	538.7656171	5	0.5025409	None										538.7658457	1	538.7661265	538.7661354	538.8260707
images/313+24_15.png	images/313_15.png	1	¡û	2	15					4	15	143	14	538.8299111							538.8263641	539.8244678	539.8244773	540.641918	1	1	0.5130576	None			540.6421915	541.191002	5	0.5361266	None										541.1912369	1	541.1915239	541.1915323	541.2316647
images/313+60_15.png	images/313_31.png	1	¡û	1	31					4	16	144	30	541.2359367							541.2319578	542.2303204	542.2303289	543.1746636	1	1	0.6354717	None			543.1749482	544.4138314	2	1.2266876	None										544.4140644	0	544.4143425	544.4143515	544.4526553
images/313+60_9.png	images/313_25.png	1	¡û	1	25					4	17	145	24	544.4600187							544.4529429	545.454669	545.4546774	546.3067802	1	1	0.54657	None			546.3070559	546.8283152	3	0.510872	None										546.8285436	0	546.8288181	546.8288265	546.8684955
images/313_20.png	images/313+60_4.png	6	¡ú	1	20					4	18	146	19	546.8720375							546.8687866	547.8664565	547.8664655	548.7883724	1	0	0.6151319	None			548.7887236	549.3444974	3	0.5488009	None										549.3447252	0	549.3450001	549.3450089	549.3854282
images/313+60_11.png	images/313_27.png	1	¡û	1	27					4	19	147	26	549.391835							549.385722	550.386279	550.3862878	551.1905999	1	1	0.4952032	None			551.1908809	552.4214338	4	1.2192252	None										552.4216637	1	552.42194	552.4219506	552.4607081
images/313+24_16.png	images/313_16.png	1	¡û	2	16					4	20	148	15	552.4678926							552.4610022	553.4621469	553.4621553	554.3004815	1	1	0.5317367	None			554.3007559	554.7175441	5	0.40521	None										554.7177728	1	554.7180734	554.7180827	554.758027
images/313+24_11.png	images/313_11.png	1	¡û	2	11					4	21	149	10	554.7651721							554.7583208	555.7597558	555.7597644	556.6256605	1	1	0.5620102	None			556.6259421	557.6913735	3	1.0559225	None										557.6916	0	557.6918803	557.6918892	557.7314975
images/313+24_13.png	images/313_13.png	1	¡û	2	13					4	22	150	12	557.7356966							557.7317933	558.7302233	558.7302327	559.9827318	6	0	0.9395437	None			559.9830102	560.5666953	3	0.570521	None										560.5669253	0	560.5672246	560.5672346	560.6066854
images/313_1.png	images/313+24_1.png	6	¡ú	2	1					4	23	151	0	560.6132459							560.6069782	561.6074999	561.6075084	562.5567602	6	1	0.6427053	None			562.5570394	563.0434324	4	0.4767967	None										563.0436615	1	563.0439511	563.0439602	563.0836056
images/313_6.png	images/313+24_6.png	6	¡ú	2	6					4	24	152	5	563.0906056							563.0838972	564.0850822	564.0850913	564.9443244	6	1	0.5563815	None			564.9446024	565.4448136	4	0.4887823	None										565.4450455	1	565.4453756	565.4453839	565.4874198
images/313+60_10.png	images/313_26.png	1	¡û	1	26					4	25	153	25	565.4916621							565.4877144	566.4864196	566.4864287	567.2412616	1	1	0.4508468	None			567.2415401	567.910613	4	0.6561105	None										567.9108477	1	567.9111281	567.9111369	567.9498829
images/313+60_12.png	images/313_28.png	1	¡û	1	28					4	26	154	27	567.955909							567.9501746	568.9503553	568.9503646	569.7747084	1	1	0.5150814	None			569.7749865	570.1724298	5	0.3865654	None										570.1726637	1	570.1729476	570.172957	570.2117529
images/313_4.png	images/313+24_4.png	6	¡ú	2	4					4	27	155	3	570.2188982							570.2120431	571.2131253	571.2131342	572.0027103	6	1	0.4844588	None			572.0029837	572.6008037	4	0.5910947	None										572.6010357	1	572.6013222	572.6013322	572.6401536
images/313_7.png	images/313+24_7.png	6	¡ú	2	7					4	28	156	6	572.645395							572.6404486	573.6401723	573.6401812	574.4922636	6	1	0.5456426	None			574.4925402	574.9582076	5	0.4531037	None										574.9584381	1	574.9587158	574.9587246	574.9982863
images/313_24.png	images/313+60_8.png	6	¡ú	1	24					4	29	157	23	575.0054869							574.9985819	575.9997152	575.999724	577.0741398	6	1	0.769646	None			577.0744111	577.5330506	5	0.4475314	None										577.5332791	1	577.5335551	577.5335641	577.5753695
images/313_8.png	images/313+24_8.png	6	¡ú	2	8					4	30	158	7	577.5822559							577.5756648	578.5764439	578.5764525	579.4226523	6	1	0.5362307	None			579.4229329	579.8533644	5	0.4187585	None										579.8535968	1	579.8537736	579.8537823	579.8942095
images/313_21.png	images/313+60_5.png	6	¡ú	1	21					4	31	159	20	579.8977427							579.8945096	580.8922717	580.8922806	581.6262067	6	1	0.4294911	None			581.6264812	582.0503639	5	0.4153313	None										582.0505932	1	582.0509299	582.0509384	582.092181
																																				582.0923428	586.0031712	6.979166667	3.9009754
[truncated: 16 more columns]
