# Supplementary material for: Perceptual metacognition and self-esteem: the role of feedback valence in local and global monitoring bias
Source: BMC Psychol. 2025 Sep 22;13:1114. doi: 10.1186/s40359-025-03089-x (PMC12506185; doi:10.1186/s40359-025-03089-x)
Supplement: Supplementary file 1 — Supplementary Material 1. [file 40359_2025_3089_MOESM1_ESM.zip › Data/Study1/Study1data/08_信心判断_2023-12-13_13h38.07.272.csv]

dotLeft	dotRight	dotAns	cue	diffLevel	rows	loop_1.thisRepN	loop_1.thisTrialN	loop_1.thisN	loop_1.thisIndex	loop_2.thisRepN	loop_2.thisTrialN	loop_2.thisN	loop_2.thisIndex	thisRow.t	notes	Intro.started	Intro.stopped	response_00.keys	response_00.rt	response_00.duration	blank.started	blank.stopped	trail.started	trail.stopped	response_1.keys	response_1.corr	response_1.rt	response_1.duration	feedback.started	feedback.stopped	confidence.started	confidence.stopped	response_2.keys	response_2.rt	response_2.duration	Total.started	Total.stopped	slider.response	slider.rt	Practice_end.started	Practice_end.stopped	response_01.keys	response_01.rt	response_01.duration	sub_acc.started	response_2.corr	sub_acc.stopped	Break.started	Break.stopped
images/313_3.png	images/313+24_3.png	6	¡ú	2	3					0	0	0	2	142.3234612							142.3180932	143.3034481	143.3034575	144.5904203	6	1	0.9849119	None			144.5909177	148.5892316	2	3.9907788	None										148.5896641	0	148.5899998	148.5900096	148.7366889
images/313_24.png	images/313+60_8.png	6	¡ú	1	24					0	1	1	23	148.74407							148.737144	149.7379785	149.7379881	151.3271301	6	1	1.2834875	None			151.327504	152.3835228	2	1.0461715	None										152.3837569	0	152.3839296	152.3839383	152.4235985
images/313+24_14.png	images/313_14.png	1	¡û	2	14					0	2	2	13	152.4297841							152.4238933	153.4239957	153.4240054	154.8812715	6	0	1.1492782	None			154.8817597	155.7296657	3	0.8358193	None										155.7299031	0	155.7302025	155.7302113	155.767877
images/313+60_15.png	images/313_31.png	1	¡û	1	31					0	3	3	30	155.7723846							155.7681721	156.7668326	156.7668423	157.6468008	1	1	0.5742202	None			157.6470758	158.3214804	5	0.6624402	None										158.3217904	1	158.3221494	158.3221612	158.3621667
images/313+24_10.png	images/313_10.png	1	¡û	2	10					0	4	4	9	158.3690573							158.3624685	159.3632707	159.3632795	160.9386616	1	1	1.2660532	None			160.9389458	162.5378475	3	1.5863033	None										162.5380795	0	162.5383678	162.5383767	162.5758026
images/313_23.png	images/313+60_7.png	6	¡ú	1	23					0	5	5	22	162.5823591							162.5761014	163.5765988	163.5766085	164.5190288	6	1	0.6360256	None			164.5193079	166.7026746	3	2.1735633	None										166.702907	0	166.703202	166.7032109	166.7413487
images/313_21.png	images/313+60_5.png	6	¡ú	1	21					0	6	6	20	166.745011							166.741642	167.7391195	167.739129	168.5564465	6	1	0.5140205	None			168.5567194	170.3430692	4	1.7765768	None										170.3433065	1	170.3434882	170.3434973	170.3823206
images/313_4.png	images/313+24_4.png	6	¡ú	2	4					0	7	7	3	170.3858492							170.3827207	171.3803518	171.380362	172.3295981	6	1	0.6407948	None			172.3299799	175.2918776	2	2.9552644	None										175.2921112	0	175.292411	175.2924196	175.3396113
images/313_5.png	images/313+24_5.png	6	¡ú	2	5					0	8	8	4	175.3464106							175.3399521	176.3406246	176.340634	177.4570626	1	0	0.8090804	None			177.4573436	178.9448577	3	1.4762619	None										178.9450894	0	178.9454029	178.9454114	178.9842899
images/313+60_16.png	images/313_32.png	1	¡û	1	32					0	9	9	31	178.9915726							178.9845851	179.9857778	179.9857877	181.0604712	1	1	0.7720182	None			181.0607558	181.6722516	5	0.6005047	None										181.6724854	1	181.6727729	181.6727822	181.7106289
images/313_6.png	images/313+24_6.png	6	¡ú	2	6					0	10	10	5	181.7178089							181.7109276	182.7120806	182.7120906	183.7102543	6	1	0.6934256	None			183.7105334	185.239759	5	1.5189228	None										185.23999	1	185.2402817	185.2402907	185.27781
images/313+24_12.png	images/313_12.png	1	¡û	2	12					0	11	11	11	185.282517							185.2781032	186.2768044	186.276814	187.0635099	1	1	0.4765978	None			187.0637849	188.704086	4	1.6294321	None										188.7043159	1	188.7044919	188.7045012	188.7437632
images/313+24_9.png	images/313_9.png	1	¡û	2	9					0	12	12	8	188.7498226							188.7440614	189.7440988	189.744109	190.7834946	1	1	0.7337267	None			190.7837781	192.3695474	4	1.5734823	None										192.3697823	1	192.3699577	192.369967	192.4071542
images/313_18.png	images/313+60_2.png	6	¡ú	1	18					0	13	13	17	192.4109075							192.4074521	193.4050239	193.4050341	194.1496542	6	1	0.4368901	None			194.1499309	194.6710078	5	0.5114268	None										194.671237	1	194.6715307	194.6715395	194.7098476
images/313_1.png	images/313+24_1.png	6	¡ú	2	1					0	14	14	0	194.716838							194.7101453	195.7110999	195.7111092	197.2095435	6	1	1.1905966	None			197.2098187	197.7378903	5	0.515233	None										197.7381253	1	197.7384297	197.7384391	197.7772353
images/313_7.png	images/313+24_7.png	6	¡ú	2	7					0	15	15	6	197.7816302							197.7775333	198.776092	198.7761022	199.6068407	1	0	0.5251837	None			199.6071145	200.0449261	5	0.4295906	None										200.0451568	1	200.0454305	200.0454399	200.084596
images/313_2.png	images/313+24_2.png	6	¡ú	2	2					0	16	16	1	200.0909618							200.0848919	201.0851821	201.0851917	203.1118736	1	0	1.7207949	None			203.1121528	204.8641778	2	1.7407038	None										204.8644069	0	204.864691	204.8647004	204.9036251
images/313+24_16.png	images/313_16.png	1	¡û	2	16					0	17	17	15	204.9104487							204.903923	205.9046537	205.9046637	206.6840095	1	1	0.4797347	None			206.68429	207.2747819	5	0.5775118	None										207.2750197	1	207.2753056	207.275315	207.3165573
images/313+24_15.png	images/313_15.png	1	¡û	2	15					0	18	18	14	207.3253301							207.3170625	208.3195812	208.3195913	209.1364581	1	1	0.5102322	None			209.1367325	209.5815461	5	0.4364889	None										209.5817757	1	209.5820583	209.5820677	209.6215443
images/313+60_12.png	images/313_28.png	1	¡û	1	28					0	19	19	27	209.6289011							209.6218396	210.6231462	210.6231557	211.4182167	1	1	0.4875572	None			211.4184985	211.7451243	5	0.3150424	None										211.7453596	1	211.7456519	211.7456603	211.7833561
images/313_22.png	images/313+60_6.png	6	¡ú	1	22					0	20	20	21	211.7887453							211.7836506	212.7832599	212.7832694	214.9561341	1	0	1.869958	None			214.9564069	215.8529628	2	0.8891817	None										215.8531945	0	215.8534552	215.8534647	215.8927201
images/313_19.png	images/313+60_3.png	6	¡ú	1	19					0	21	21	18	215.9001043							215.8930181	216.8943024	216.8943112	217.9249895	6	1	0.7288292	None			217.9252671	218.1543607	5	0.2161434	None										218.1545962	1	218.1549054	218.1549143	218.1939956
images/313+60_10.png	images/313_26.png	1	¡û	1	26					0	22	22	25	218.2010366							218.1942925	219.1952695	219.1952789	220.0260543	1	1	0.52243	None			220.0263399	221.3540873	4	1.3144125	None										221.354324	1	221.3546036	221.3546143	221.3928189
images/313+60_11.png	images/313_27.png	1	¡û	1	27					0	23	23	26	221.4002431							221.3931125	222.3945183	222.3945284	223.1207667	1	1	0.419027	None			223.1210423	223.8580283	6	0.7239108	None										223.8582614	1	223.8585555	223.8585644	223.8979367
images/313+24_11.png	images/313_11.png	1	¡û	2	11					0	24	24	10	223.9053065							223.8982295	224.8996021	224.8996125	225.7861968	1	1	0.5775528	None			225.7864807	226.8092427	4	1.0107528	None										226.8094722	1	226.8097628	226.8097724	226.8478119
images/313_20.png	images/313+60_4.png	6	¡ú	1	20					0	25	25	19	226.8550279							226.8481119	227.8493058	227.8493147	228.7290177	1	0	0.5717183	None			228.7292931	230.6411653	4	1.8995291	None										230.6413952	1	230.641667	230.6416764	230.6806736
images/313_17.png	images/313+60_1.png	6	¡ú	1	17					0	26	26	16	230.6844404							230.6809701	231.6785441	231.6785543	234.0570807	1	0	2.0666145	None			234.0573568	234.4046545	2	0.3395225	None										234.4051283	0	234.4054695	234.4054898	234.4619283
images/313_8.png	images/313+24_8.png	6	¡ú	2	8					0	27	27	7	234.46619							234.4622219	235.4606364	235.4606465	236.5877734	1	0	0.8205215	None			236.5880522	237.727909	2	1.1290089	None										237.72814	0	237.7284273	237.7284362	237.7659423
images/313+60_14.png	images/313_30.png	1	¡û	1	30					0	28	28	29	237.7704115							237.7662387	238.7645432	238.7645528	239.5160683	1	1	0.4448288	None			239.5163434	240.5593477	5	1.032995	None										240.5595777	1	240.5597504	240.5597598	240.5995505
images/313+60_9.png	images/313_25.png	1	¡û	1	25					0	29	29	24	240.6058701							240.5998485	241.600089	241.6000981	242.2500598	1	1	0.3411722	None			242.2503426	242.7576933	6	0.4991549	None										242.7579231	1	242.7582029	242.758212	242.7975717
images/313+60_13.png	images/313_29.png	1	¡û	1	29					0	30	30	28	242.8045567							242.7978624	243.7987853	243.798795	244.4696904	1	1	0.3664941	None			244.4699688	244.727065	6	0.2472762	None										244.7272958	1	244.7275911	244.7275997	244.7656141
images/313+24_13.png	images/313_13.png	1	¡û	2	13					0	31	31	12	244.7701127							244.7659076	245.7643763	245.7643862	248.7576896	1	1	2.6894073	None			248.7579672	249.7659025	2	0.998872	None										249.7661348	0	249.7664138	249.7664226	249.8041527
images/313_21.png	images/313+60_5.png	6	¡ú	1	21					1	0	32	20	249.8112011							249.8044506	250.8054869	250.8054964	252.1091403	1	0	1.0003023	None			252.1094257	253.2007588	4	1.0801332	None										253.2009918	1	253.2012699	253.2012792	253.239336
images/313+60_13.png	images/313_29.png	1	¡û	1	29					1	1	33	28	253.2464175							253.2396343	254.2406352	254.2406451	257.2550161	1	1	2.708147	None			257.2552945	257.7067994	5	0.4384039	None										257.7070349	1	257.707312	257.7073227	257.7472073
images/313_17.png	images/313+60_1.png	6	¡ú	1	17					1	2	34	16	257.753435							257.7475064	258.7491519	258.7491617	259.7959328	6	1	0.743752	None			259.7962106	260.4077212	5	0.6011686	None										260.4079543	1	260.4082467	260.4082558	260.4465098
images/313_8.png	images/313+24_8.png	6	¡ú	2	8					1	3	35	7	260.453713							260.4468032	261.4479857	261.4479956	264.8660065	1	0	3.1091746	None			264.8662881	265.3320974	2	0.4588621	None										265.3324058	0	265.3327537	265.3327655	265.3739718
images/313_20.png	images/313+60_4.png	6	¡ú	1	20					1	4	36	19	265.3806883							265.374267	266.3749757	266.3749853	270.4065779	1	0	3.7266432	None			270.4068562	271.1159972	1	0.7016656	None										271.1162299	0	271.1165164	271.1165255	271.156157
images/313+24_14.png	images/313_14.png	1	¡û	2	14					1	5	37	13	271.1604227							271.1564561	272.1550977	272.1551079	273.3873482	1	1	0.9256472	None			273.387628	274.9385634	3	1.5390078	None										274.9387947	0	274.939073	274.9390825	274.9770073
images/313_23.png	images/313+60_7.png	6	¡ú	1	23					1	6	38	22	274.9812874							274.9773092	275.9754864	275.9754974	276.8605975	6	1	0.5764883	None			276.8608747	277.3691436	5	0.4960129	None										277.3693765	1	277.3696131	277.3696229	277.4085345
images/313_18.png	images/313+60_2.png	6	¡ú	1	18					1	7	39	17	277.4132827							277.4088397	278.4076226	278.4076322	279.5930936	6	1	0.8775102	None			279.5933702	280.3996621	4	0.7953403	None										280.3998947	1	280.4001759	280.4001855	280.4400617
images/313+60_12.png	images/313_28.png	1	¡û	1	28					1	8	40	27	280.4469111							280.4403608	281.4428512	281.4428609	282.1903626	1	1	0.4423382	None			282.1906408	283.1985736	4	0.9986685	None										283.198805	1	283.1990813	283.1990906	286.3472296
images/313_3.png	images/313+24_3.png	6	¡ú	2	3					1	9	41	2	286.3536651							286.347786	287.3480329	287.3480465	288.1342933	6	1	0.4843118	None			288.1345675	289.3023271	5	1.1584842	None										289.3025541	1	289.302828	289.3028373	289.3476706
images/313+60_9.png	images/313_25.png	1	¡û	1	25					1	10	42	24	289.353832							289.3480024	290.3481049	290.3481142	290.9774556	1	1	0.3206117	None			290.9777348	292.2567447	5	1.2674175	None										292.2569763	1	292.2572553	292.257265	292.2953755
images/313+24_13.png	images/313_13.png	1	¡û	2	13					1	11	43	12	292.3025822							292.2956732	293.2984943	293.2985037	295.3191051	1	1	1.714493	None			295.3194629	296.0289809	2	0.701722	None										296.029209	0	296.0294938	296.0295028	296.0689396
images/313+60_14.png	images/313_30.png	1	¡û	1	30					1	12	44	29	296.0750248							296.0692352	297.069286	297.0692954	297.8167214	1	1	0.4400469	None			297.816994	298.3588218	5	0.5315491	None										298.3590514	1	298.3592203	298.3592292	298.3988641
images/313+24_12.png	images/313_12.png	1	¡û	2	12					1	13	45	11	298.4021198							298.3991552	299.3966105	299.3966205	300.0785364	1	1	0.3727495	None			300.0788121	300.8225101	6	0.7343215	None										300.8227365	1	300.8230126	300.8230221	300.8617456
images/313+24_10.png	images/313_10.png	1	¡û	2	10					1	14	46	9	300.8678037							300.8620817	301.8620636	301.8620732	302.5676782	1	1	0.3987161	None			302.5679491	303.0613867	5	0.4851258	None										303.0616152	1	303.0618975	303.0619065	303.1013818
images/313+24_16.png	images/313_16.png	1	¡û	2	16					1	15	47	15	303.1084651							303.1016739	304.1027277	304.1027372	304.8016364	1	1	0.3900186	None			304.8019157	305.1351291	5	0.3228125	None										305.1353574	1	305.1357056	305.1357148	305.1762201
images/313_5.png	images/313+24_5.png	6	¡ú	2	5					1	16	48	4	305.1830097							305.176517	306.177271	306.1772808	307.2653823	1	0	0.7799636	None			307.2656555	307.9400903	4	0.6674276	None										307.9403201	1	307.9406026	307.9406118	307.9794929
images/313_1.png	images/313+24_1.png	6	¡ú	2	1					1	17	49	0	307.9837837							307.9797875	308.9781906	308.9782004	309.8549292	1	0	0.566893	None			309.8552035	310.7378516	2	0.8695273	None										310.7380828	0	310.7383629	310.7383718	310.7762615
images/313+60_10.png	images/313_26.png	1	¡û	1	26					1	18	50	25	310.7833177							310.77656	311.7775943	311.7776038	312.4296922	1	1	0.3476115	None			312.4299688	312.9094243	5	0.4708377	None										312.9096536	1	312.9099341	312.909943	312.949185
images/313_6.png	images/313+24_6.png	6	¡ú	2	6					1	19	51	5	312.9562697							312.9494782	313.950526	313.9505354	315.0176604	1	0	0.7589143	None			315.0179378	315.7060365	2	0.6752862	None										315.7062944	0	315.7065822	315.7065914	315.7468048
images/313_7.png	images/313+24_7.png	6	¡ú	2	7					1	20	52	6	315.7537713							315.7471019	316.74957	316.7495801	317.8054217	6	1	0.7511767	None			317.8057011	319.9676608	2	2.1512623	None										319.9678941	0	319.9681732	319.9681823	320.0060572
images/313_4.png	images/313+24_4.png	6	¡ú	2	4					1	21	53	3	320.0124662							320.0063558	321.00673	321.0067395	322.0461621	1	0	0.7348775	None			322.0464406	322.4703569	2	0.4147653	None										322.4705862	0	322.4708661	322.4708756	322.5088191
images/313_19.png	images/313+60_3.png	6	¡ú	1	19					1	22	54	18	322.5157626							322.5091327	323.510022	323.5100315	324.855505	6	1	1.0389752	None			324.8557844	325.4465363	4	0.58143	None										325.4467686	1	325.447049	325.4470577	325.4849491
images/313+60_11.png	images/313_27.png	1	¡û	1	27					1	23	55	26	325.4922052							325.4852436	326.4864491	326.4864587	327.2059906	1	1	0.4143571	None			327.2062693	327.8803453	4	0.6624156	None										327.8805771	1	327.8808516	327.8808617	327.9208156
images/313_24.png	images/313+60_8.png	6	¡ú	1	24					1	24	56	23	327.9276685							327.9211147	328.9219295	328.9219389	329.7252008	6	1	0.4989102	None			329.7254789	330.9418864	4	1.2070686	None										330.9421195	1	330.9423977	330.942407	330.9818113
images/313+60_16.png	images/313_32.png	1	¡û	1	32					1	25	57	31	330.9890202							330.9821071	331.9832791	331.9832886	332.6403771	1	1	0.3499363	None			332.6406567	333.7737157	5	1.1243119	None										333.7739519	1	333.7742354	333.7742443	333.8125773
images/313+24_9.png	images/313_9.png	1	¡û	2	9					1	26	58	8	333.8168965							333.8129432	334.8110373	334.8110472	336.4038766	1	1	1.2862384	None			336.4041521	337.0224751	2	0.6092055	None										337.0227021	0	337.0229785	337.0229874	337.0623526
images/313_2.png	images/313+24_2.png	6	¡ú	2	2					1	27	59	1	337.0658739							337.0626492	338.0602053	338.0602153	339.583375	1	0	1.2124248	None			339.5836471	340.0493291	2	0.4533962	None										340.049558	0	340.0498323	340.0498411	340.0878263
images/313+24_11.png	images/313_11.png	1	¡û	2	11					1	28	60	10	340.0923192							340.0881238	341.0863513	341.0863613	342.0117182	1	1	0.6187771	None			342.0119966	342.6095984	5	0.5853899	None										342.6098289	1	342.6101028	342.6101118	342.649327
images/313+24_15.png	images/313_15.png	1	¡û	2	15					1	29	61	14	342.6555847							342.6496216	343.6514083	343.6514182	344.5031379	1	1	0.5460815	None			344.5034171	344.8578023	5	0.3418472	None										344.8580354	1	344.8583748	344.858384	344.8963019
images/313_22.png	images/313+60_6.png	6	¡ú	1	22					1	30	62	21	344.900408							344.8965941	345.894346	345.8943571	347.0283571	1	0	0.8262216	None			347.0286351	347.5648844	4	0.5283909	None										347.565113	1	347.5653945	347.5654041	347.6048706
images/313+60_15.png	images/313_31.png	1	¡û	1	31					1	31	63	30	347.6085153							347.6051631	348.6042057	348.6042157	349.3000051	1	1	0.3884341	None			349.3002837	349.6962022	6	0.3850426	None										349.6964311	1	349.6967111	349.6967198	349.7350304
images/313_23.png	images/313+60_7.png	6	¡ú	1	23					2	0	64	22	349.7419084							349.735328	350.7361709	350.736181	352.0607317	1	0	1.0210673	None			352.0610096	352.8464988	2	0.7758869	None										352.8467272	0	352.847021	352.8470299	352.8864393
images/313+60_9.png	images/313_25.png	1	¡û	1	25					2	1	65	24	352.8899531							352.8867346	353.8843218	353.8843322	354.8515134	1	1	0.6604475	None			354.8517892	355.1779528	6	0.313238	None										355.1781845	1	355.1784619	355.1784704	355.2166641
images/313_1.png	images/313+24_1.png	6	¡ú	2	1					2	2	66	0	355.2203325							355.2169558	356.2145182	356.2145281	360.3592533	6	1	3.8343238	None			360.35953	360.5333188	1	0.1644425	None										360.5335476	0	360.5338245	360.5338335	360.5731571
images/313+60_13.png	images/313_29.png	1	¡û	1	29					2	3	67	28	360.580243							360.5734485	361.5745083	361.5745183	362.3082436	1	1	0.4301074	None			362.3085362	363.8387213	4	1.5199233	None										363.8389517	1	363.8392261	363.8392353	363.8771807
images/313_2.png	images/313+24_2.png	6	¡ú	2	2					2	4	68	1	363.8815566							363.8774772	364.8757037	364.8757142	366.1418647	6	1	0.9569623	None			366.1421453	368.7283096	4	2.5744858	None										368.7285412	1	368.7288284	368.7288374	368.7687883
images/313+24_15.png	images/313_15.png	1	¡û	2	15					2	5	69	14	368.7730666							368.7690835	369.7675148	369.7675248	374.5662187	None	0					374.5664096	374.7614018	1	0.181361	None										374.7616335	0	374.7619167	374.7619258	374.8013549
images/313+24_10.png	images/313_10.png	1	¡û	2	10					2	6	70	9	374.8083547							374.8016472	375.8026266	375.8026366	379.2061275	6	0	3.09792	None			379.2064038	379.366213	1	0.1503913	None										379.3664477	0	379.3667313	379.3667405	379.4062577
images/313+24_11.png	images/313_11.png	1	¡û	2	11					2	7	71	10	379.4125777							379.4065505	380.4068383	380.406848	381.175104	1	1	0.4625881	None			381.1753815	382.0309733	5	0.8454708	None										382.0312009	1	382.0315156	382.0315248	382.0712175
images/313_22.png	images/313+60_6.png	6	¡ú	1	22					2	8	72	21	382.0747473							382.0715094	383.0688535	383.0688631	385.1240001	6	1	1.7518571	None			385.1242775	386.0627048	2	0.9287493	None										386.0629385	0	386.0632309	386.06324	386.1011016
images/313+24_14.png	images/313_14.png	1	¡û	2	14					2	9	73	13	386.1079109							386.1013953	387.1022626	387.1022727	387.9262695	1	1	0.5189417	None			387.9265473	388.9415032	5	1.0057697	None										388.9417351	1	388.942041	388.9420498	388.9813067
images/313_3.png	images/313+24_3.png	6	¡ú	2	3					2	10	74	2	388.9875258							388.9815997	389.9817819	389.9817914	391.1604244	1	0	0.8708072	None			391.1607006	392.0295722	4	0.8603586	None										392.0298018	1	392.0301549	392.0301641	392.0695653
images/313_17.png	images/313+60_1.png	6	¡ú	1	17					2	11	75	16	392.0758745							392.0698638	393.0701343	393.0701442	393.9498623	6	1	0.5749035	None			393.9501403	394.9163249	4	0.9581729	None										394.9165587	1	394.9168369	394.9168461	394.9547855
images/313+24_13.png	images/313_13.png	1	¡û	2	13					2	12	76	12	394.959072							394.9550844	395.9532646	395.9532745	397.4286197	1	1	1.1676107	None			397.428895	398.1795448	4	0.7436704	None										398.1797744	1	398.1800578	398.180067	398.2184586
images/313+60_14.png	images/313_30.png	1	¡û	1	30					2	13	77	29	398.2256269							398.2188568	399.2198885	399.2198984	400.0280081	1	1	0.5068858	None			400.028282	400.3753423	5	0.336385	None										400.3755728	1	400.3757463	400.3757551	400.4151583
images/313_20.png	images/313+60_4.png	6	¡ú	1	20					2	14	78	19	400.42208							400.4154577	401.4163412	401.4163512	402.1846939	1	0	0.4607282	None			402.1849706	402.4778263	5	0.2840715	None										402.4780565	1	402.4783345	402.4783438	402.5175548
images/313+24_16.png	images/313_16.png	1	¡û	2	16					2	15	79	15	402.5238441							402.517847	403.5180968	403.5181066	404.1403724	1	1	0.3187624	None			404.1406492	404.4322609	5	0.2801927	None										404.4324864	1	404.4327583	404.4327671	404.4710158
images/313_18.png	images/313+60_2.png	6	¡ú	1	18					2	16	80	17	404.474599							404.4713111	405.4687328	405.4687431	406.3211609	6	1	0.5443321	None			406.3219407	407.231584	5	0.8989423	None										407.2318136	1	407.2320905	407.2320998	407.2710621
images/313_19.png	images/313+60_3.png	6	¡ú	1	19					2	17	81	18	407.2782122							407.2713588	408.2724538	408.2724633	409.2841572	6	1	0.7086101	None			409.2844334	409.5708082	5	0.2726304	None										409.5710488	1	409.5715345	409.5715444	410.7185421
images/313+60_12.png	images/313_28.png	1	¡û	1	28					2	18	82	27	410.7247076							410.7189177	411.7221561	411.722167	412.3581644	1	1	0.3306276	None			412.3584436	413.8053111	5	1.4380479	None										413.8055404	1	413.8058658	413.8058749	413.8440762
images/313_5.png	images/313+24_5.png	6	¡ú	2	5					2	19	83	4	413.8484243							413.8444352	414.8428657	414.8428758	415.7156509	1	0	0.5698473	None			415.7159291	416.8001916	5	1.0728717	None										416.8004205	1	416.8006981	416.8007075	416.8406463
images/313_21.png	images/313+60_5.png	6	¡ú	1	21					2	20	84	20	416.8466364							416.8409408	417.8408929	417.8409029	418.998663	6	1	0.8521382	None			418.9989393	419.4436758	4	0.4377249	None										419.4439072	1	419.4441959	419.444205	419.4837663
images/313_4.png	images/313+24_4.png	6	¡ú	2	4					2	21	85	3	419.4911087							419.4840616	420.4853717	420.4853809	421.3025322	1	0	0.5114357	None			421.3029413	421.6806902	4	0.3629654	None										421.6809176	1	421.6811983	421.6812081	421.7194679
images/313_8.png	images/313+24_8.png	6	¡ú	2	8					2	22	86	7	421.7237488							421.7197614	422.7179788	422.7179883	423.5837071	6	1	0.5587505	None			423.5839787	424.0356785	4	0.4443401	None										424.0359056	1	424.036181	424.03619	424.0740364
images/313+60_11.png	images/313_27.png	1	¡û	1	27					2	23	87	26	424.0803812							424.0743299	425.0746454	425.0746551	425.7594206	1	1	0.3784654	None			425.7596954	426.3018552	5	0.5326095	None										426.3020831	1	426.3024705	426.3024838	426.3467011
images/313+60_16.png	images/313_32.png	1	¡û	1	32					2	24	88	31	426.3527334							426.3470247	427.3470107	427.3470209	428.1500244	1	1	0.4976358	None			428.1503001	428.3378914	6	0.1746195	None										428.3385211	1	428.3389753	428.3390033	428.396863
images/313_6.png	images/313+24_6.png	6	¡ú	2	6					2	25	89	5	428.4028372							428.3971585	429.3972548	429.3972653	431.0000247	1	0	1.2956945	None			431.0002981	431.8274237	4	0.8202529	None										431.8276528	1	431.8279369	431.8279466	431.8687296
images/313+24_9.png	images/313_9.png	1	¡û	2	9					2	26	90	8	431.8731521							431.8690229	432.8673315	432.8673424	433.8372947	6	0	0.6651	None			433.8375662	435.6452012	3	1.7987798	None										435.6454277	0	435.6457778	435.6457871	435.6836155
images/313+24_12.png	images/313_12.png	1	¡û	2	12					2	27	91	11	435.690048							435.6839051	436.6843037	436.6843138	437.3832063	1	1	0.3925418	None			437.383481	438.4539256	4	1.0613562	None										438.4541526	1	438.4544292	438.4544386	438.4939177
images/313_24.png	images/313+60_8.png	6	¡ú	1	24					2	28	92	23	438.5007705							438.4942102	439.4950321	439.4950414	440.6874581	6	1	0.8859326	None			440.6877323	441.605383	4	0.9085431	None										441.6056135	1	441.6058965	441.6059052	441.6438747
images/313+60_10.png	images/313_26.png	1	¡û	1	26					2	29	93	25	441.6482466							441.6441676	442.6427346	442.6427445	443.3206983	1	1	0.3702136	None			443.3209819	443.8003681	4	0.4674808	None										443.8005947	1	443.8008736	443.8008827	443.8404527
images/313_7.png	images/313+24_7.png	6	¡ú	2	7					2	30	94	6	443.844825							443.8407436	444.8390013	444.8390116	447.8952611	6	1	2.7494694	None			447.8955356	448.4446426	3	0.541514	None										448.4448708	0	448.4451612	448.4451702	448.4846924
images/313+60_15.png	images/313_31.png	1	¡û	1	31					2	31	95	30	448.4917912							448.4849883	449.4860564	449.486066	450.2334695	1	1	0.4385921	None			450.2337448	450.7966828	5	0.5549931	None										450.7969082	1	450.7971925	450.7972016	450.8368521
images/313_20.png	images/313+60_4.png	6	¡ú	1	20					3	0	96	19	450.8428311							450.8371477	451.8370927	451.8371019	454.6705821	1	0	2.5274676	None			454.6708579	456.5132083	2	1.8296123	None										456.513445	0	456.5137355	456.5137442	456.5540199
images/313+60_13.png	images/313_29.png	1	¡û	1	29					3	1	97	28	456.5612276							456.5543133	457.5571911	457.5572008	458.4159748	1	1	0.5513752	None			458.4162518	459.5423673	4	1.1161279	None										459.5425925	1	459.5428776	459.5428861	459.5807129
images/313_5.png	images/313+24_5.png	6	¡ú	2	5					3	2	98	4	459.5850376							459.5810072	460.579254	460.5792641	461.6872568	1	0	0.7976143	None			461.6875299	462.1044466	4	0.4050118	None										462.1046764	1	462.1049599	462.1049688	462.144185
images/313+24_11.png	images/313_11.png	1	¡û	2	11					3	3	99	10	462.1504629							462.1444792	463.1447179	463.1447277	464.80322	6	0	1.3557694	None			464.8034953	465.227289	3	0.416826	None										465.2275156	0	465.2277941	465.2278035	465.2655678
images/313+24_15.png	images/313_15.png	1	¡û	2	15					3	4	100	14	465.2699569							465.265862	466.2640922	466.2641025	467.0084043	1	1	0.4326159	None			467.0086774	468.2739971	4	1.2522019	None										468.2742269	1	468.2745056	468.2745145	468.31483
images/313+60_10.png	images/313_26.png	1	¡û	1	26					3	5	101	25	468.3213061							468.3151309	469.3155752	469.3155851	470.0698447	1	1	0.4488358	None			470.0701169	470.494628	5	0.4137842	None										470.4948571	1	470.4952513	470.4952609	470.5350158
images/313+24_14.png	images/313_14.png	1	¡û	2	14					3	6	102	13	470.541788							470.5353073	471.5360414	471.5360512	472.2532362	1	1	0.4149715	None			472.2535121	472.4966007	5	0.2311572	None										472.4968286	1	472.4971103	472.4971191	472.53536
images/313+24_13.png	images/313_13.png	1	¡û	2	13					3	7	103	12	472.5417381							472.535656	473.5360047	473.5360138	474.6452097	1	1	0.8049798	None			474.6454843	475.29889	4	0.6467387	None										475.2991207	1	475.2994002	475.2994089	475.3417993
images/313_21.png	images/313+60_5.png	6	¡ú	1	21					3	8	104	20	475.3458817							475.3421186	476.3403508	476.3403614	480.2238376	1	0	3.5766683	None			480.2241112	480.7402786	2	0.508387	None										480.7405064	0	480.7407927	480.7408022	480.7800826
images/313_19.png	images/313+60_3.png	6	¡ú	1	19					3	9	105	18	480.7853766							480.7803765	481.779991	481.7800013	482.6873428	6	1	0.6005957	None			482.6876177	483.2367444	3	0.5412131	None										483.2369745	0	483.2372607	483.2372704	483.2773226
images/313_6.png	images/313+24_6.png	6	¡ú	2	6					3	10	106	5	483.284246							483.2776137	484.2785077	484.2785173	486.1164568	6	1	1.5351251	None			486.1167325	486.3667747	3	0.2398092	None										486.3670029	0	486.3672812	486.3672908	486.4063345
images/313_1.png	images/313+24_1.png	6	¡ú	2	1					3	11	107	0	486.4133978							486.4066272	487.4076653	487.4076748	488.4332102	1	0	0.7165327	None			488.4334855	489.5319191	3	1.0904798	None										489.5321479	0	489.5324302	489.5324393	489.5706259
images/313+24_9.png	images/313_9.png	1	¡û	2	9					3	12	108	8	489.5743967							489.5709204	490.5685016	490.5685116	491.364807	1	1	0.4918305	None			491.365084	491.9000456	5	0.5277769	None										491.900273	1	491.9005454	491.9005547	491.9386391
images/313_24.png	images/313+60_8.png	6	¡ú	1	24					3	13	109	23	491.9449166							491.9389338	492.939179	492.9391885	493.9092234	6	1	0.6653372	None			493.9094977	494.7228795	5	0.8067023	None										494.7231079	1	494.7233875	494.7233973	494.7615571
images/313+60_9.png	images/313_25.png	1	¡û	1	25					3	14	110	24	494.7684749							494.7618502	495.7627398	495.7627498	496.7813813	1	1	0.7142064	None			496.7816568	497.0385105	6	0.2463371	None										497.038734	1	497.0390755	497.0390848	497.0783758
images/313_2.png	images/313+24_2.png	6	¡ú	2	2					3	15	111	1	497.0828225							497.0786657	498.0771017	498.0771122	498.901041	6	1	0.5191641	None			498.901314	499.3182022	6	0.4076403	None										499.3184378	1	499.3187703	499.3187792	499.3593345
images/313_3.png	images/313+24_3.png	6	¡ú	2	3					3	16	112	2	499.363256							499.3596258	500.3577668	500.3577766	501.7101482	6	1	1.0470586	None			501.7104221	502.5797698	5	0.8618206	None										502.5800005	1	502.5802777	502.5802867	502.619956
images/313+24_16.png	images/313_16.png	1	¡û	2	16					3	17	113	15	502.6270629							502.6202479	503.6213295	503.6213395	504.4245617	1	1	0.495119	None			504.424837	504.9876537	4	0.5559851	None										504.9878804	1	504.9881661	504.9881751	505.0277584
images/313+60_11.png	images/313_27.png	1	¡û	1	27					3	18	114	26	505.0346093							505.0280544	506.028872	506.0288822	506.8805873	1	1	0.544084	None			506.8808612	507.0613015	6	0.1712839	None										507.0615313	1	507.061807	507.0618164	507.1012999
images/313+24_10.png	images/313_10.png	1	¡û	2	10					3	19	115	9	507.1084869							507.101592	508.1028065	508.1028162	508.808398	1	1	0.3979585	None			508.8086702	509.003204	6	0.18724	None										509.0034336	1	509.0037085	509.0037173	509.0415878
images/313+24_12.png	images/313_12.png	1	¡û	2	12					3	20	116	11	509.0464616							509.0418837	510.0400763	510.0400863	510.7948718	1	1	0.4521259	None			510.7951475	510.9824142	6	0.1777011	None										510.9826433	1	510.9829246	510.9829337	511.0231243
images/313_7.png	images/313+24_7.png	6	¡ú	2	7					3	21	117	6	511.0301923							511.0234212	512.0244544	512.0244647	513.4951093	6	1	1.163716	None			513.4953828	513.9609246	5	0.4533622	None										513.9611521	1	513.9614509	513.9614601	514.0009854
images/313+60_12.png	images/313_28.png	1	¡û	1	28					3	22	118	27	514.0079382							514.0012818	515.0021992	515.0022085	515.888676	1	1	0.5785299	None			515.8889502	516.0834515	5	0.1869911	None										516.0836756	1	516.0839548	516.0839641	516.1233006
images/313+60_14.png	images/313_30.png	1	¡û	1	30					3	23	119	29	516.1275733							516.123594	517.1221012	517.1221116	517.8327153	1	1	0.3976023	None			517.8329865	518.0275303	5	0.1878502	None										518.0277591	1	518.0280407	518.0280501	518.0675407
images/313+60_15.png	images/313_31.png	1	¡û	1	31					3	24	120	30	518.0717971							518.0678387	519.0659912	519.066002	519.6950181	1	1	0.3227031	None			519.6952915	519.9106853	5	0.2053788	None										519.9109119	1	519.9111959	519.9112049	519.9488223
images/313_22.png	images/313+60_6.png	6	¡ú	1	22					3	25	121	21	519.9560442							519.9491186	520.9503068	520.9503174	522.6711908	6	1	1.4143261	None			522.6714719	522.9633056	2	0.285044	None										522.9635347	0	522.9638132	522.9638229	523.0035645
images/313_17.png	images/313+60_1.png	6	¡ú	1	17					3	26	122	16	523.0079002							523.0038586	524.002044	524.0020541	525.736971	1	0	1.4264237	None			525.7372453	526.0078948	5	0.2593442	None										526.0081249	1	526.0083988	526.0084081	527.9958273
images/313_23.png	images/313+60_7.png	6	¡ú	1	23					3	27	123	22	528.0019662							527.9962015	528.9963288	528.9963384	530.0219314	1	0	0.7205982	None			530.0222032	530.8700716	2	0.8382615	None										530.8703019	0	530.8705795	530.8705888	530.9097776
images/313_18.png	images/313+60_2.png	6	¡ú	1	18					3	28	124	17	530.9158278							530.910066	531.9100849	531.9100945	532.9005577	1	0	0.6865494	None			532.9008326	533.4289452	2	0.5198094	None										533.4291745	0	533.4294515	533.4294608	533.4676439
images/313_8.png	images/313+24_8.png	6	¡ú	2	8					3	29	125	7	533.4748256							533.4679368	534.4690868	534.4690962	535.2792132	1	0	0.5037258	None			535.2794874	538.3041888	3	3.0131026	None										538.3044784	0	538.3048123	538.3048242	538.3463065
images/313_4.png	images/313+24_4.png	6	¡ú	2	4					3	30	126	3	538.3499961							538.34662	539.344009	539.3440191	540.397525	6	1	0.7479143	None			540.3978019	540.9120663	5	0.5026353	None										540.9122938	1	540.9125653	540.9125742	540.9520884
images/313+60_16.png	images/313_32.png	1	¡û	1	32					3	31	127	31	540.9583811							540.952384	541.9526383	541.9526476	542.5957302	1	1	0.3397205	None			542.5960061	543.0406341	5	0.4318678	None										543.0408665	1	543.0411458	543.0411549	543.0790086
images/313_23.png	images/313+60_7.png	6	¡ú	1	23					4	0	128	22	543.086168							543.0793007	544.0804387	544.0804484	544.7027374	1	0	0.3162453	None			544.7030093	545.022549	5	0.3095625	None										545.0227744	1	545.0230545	545.0230632	545.0625177
images/313_8.png	images/313+24_8.png	6	¡ú	2	8					4	1	129	7	545.0668984							545.0628095	546.0612625	546.0612729	546.8852065	1	0	0.5195654	None			546.8854902	547.093761	5	0.1985477	None										547.0939883	1	547.0942698	547.0942787	547.1319646
images/313_22.png	images/313+60_6.png	6	¡ú	1	22					4	2	130	21	547.1362914							547.1322533	548.1304679	548.130478	549.0309955	6	1	0.5935813	None			549.0312693	549.3644522	5	0.3246536	None										549.3646796	1	549.3648919	549.3649006	549.4027058
images/313_5.png	images/313+24_5.png	6	¡ú	2	5					4	3	131	4	549.4099299							549.4029975	550.4041958	550.404206	552.3266873	6	1	1.6162384	None			552.3269695	552.5630791	5	0.2295148	None										552.5633053	1	552.5635908	552.5636002	552.601596
images/313_19.png	images/313+60_3.png	6	¡ú	1	19					4	4	132	18	552.6084837							552.6018895	553.6027907	553.6028003	554.774394	6	1	0.8659033	None			554.7746692	555.3511464	3	0.565201	None										555.3513784	0	555.3515475	555.3515565	555.3892555
images/313_17.png	images/313+60_1.png	6	¡ú	1	17					4	5	133	16	555.3930669							555.3895455	556.3874378	556.387448	557.8649122	1	0	1.1689985	None			557.8651909	558.608895	2	0.7309498	None										558.6091295	0	558.6094093	558.6094181	558.6491264
images/313+60_13.png	images/313_29.png	1	¡û	1	29					4	6	134	28	558.656083							558.6494185	559.650356	559.6503662	560.4604915	1	1	0.506043	None			560.4607659	560.9611	5	0.4872587	None										560.9613324	1	560.9616358	560.9616447	560.9997074
images/313_4.png	images/313+24_4.png	6	¡ú	2	4					4	7	135	3	561.0062068							560.9999992	562.0004738	562.0004837	563.1096362	1	0	0.8039505	None			563.10991	563.7633455	2	0.6464999	None										563.7635752	0	563.7638707	563.7638799	563.8018429
images/313_7.png	images/313+24_7.png	6	¡ú	2	7					4	8	136	6	563.8063752							563.8021357	564.8003774	564.8003872	565.6730068	1	0	0.5640642	None			565.6732853	567.0149579	3	1.3313422	None										567.0151843	0	567.0154627	567.0154717	567.0534906
images/313+24_13.png	images/313_13.png	1	¡û	2	13					4	9	137	12	567.0578359							567.0537858	568.052285	568.0522948	568.7995959	1	1	0.439991	None			568.7998722	569.369414	4	0.5564597	None										569.3696457	1	569.3698151	569.369824	569.4077824
images/313+24_12.png	images/313_12.png	1	¡û	2	12					4	10	138	11	569.4149475							569.4080786	570.4092156	570.4092255	571.0940611	1	1	0.3798241	None			571.094335	571.5667675	4	0.4621754	None										571.5669952	1	571.567266	571.5672754	571.6065674
images/313_20.png	images/313+60_4.png	6	¡ú	1	20					4	11	139	19	571.6137125							571.6068582	572.6079765	572.6079868	573.7030753	6	1	0.7881638	None			573.703348	575.7496675	3	2.0369941	None										575.7498945	0	575.750176	575.7501849	575.7895496
images/313+24_14.png	images/313_14.png	1	¡û	2	14					4	12	140	13	575.793969							575.789842	576.7879765	576.7879864	577.4727501	1	1	0.376053	None			577.4730239	579.3294738	3	1.8436696	None										579.3297732	0	579.3300969	579.3301092	579.3717241
images/313_2.png	images/313+24_2.png	6	¡ú	2	2					4	13	141	1	579.3780633							579.3720157	580.3723447	580.3723551	581.2310488	6	1	0.5525658	None			581.2313271	582.885908	4	1.6449227	None										582.8861366	1	582.8864197	582.8864291	582.9259095
images/313+24_10.png	images/313_10.png	1	¡û	2	10					4	14	142	9	582.930179							582.926207	583.9243508	583.924361	584.6440018	1	1	0.4164126	None			584.6442755	585.3184401	4	0.6634962	None										585.3187414	1	585.3190588	585.3190712	585.3629561
images/313+60_11.png	images/313_27.png	1	¡û	1	27					4	15	143	26	585.3700849							585.3632493	586.3643407	586.36435	587.1811861	1	1	0.5127764	None			587.1814613	587.7095973	6	0.5188596	None										587.7098244	1	587.7100997	587.7101091	587.748224
images/313_3.png	images/313+24_3.png	6	¡ú	2	3					4	16	144	2	587.7551232							587.7485134	588.7493788	588.7493882	590.1850017	6	1	1.1267677	None			590.185277	591.3668063	4	1.1710663	None										591.3670338	1	591.3672024	591.367211	591.4048871
images/313+60_16.png	images/313_32.png	1	¡û	1	32					4	17	145	31	591.4119961							591.4051777	592.4062666	592.4062762	593.1606825	1	1	0.4457939	None			593.1609617	593.5289667	6	0.3550542	None										593.5291951	1	593.5294728	593.5294817	593.5675699
images/313+60_12.png	images/313_28.png	1	¡û	1	28					4	18	146	27	593.5713401							593.5678628	594.5655754	594.5655858	595.4728438	1	1	0.5983845	None			595.4731223	595.7928282	5	0.3074781	None										595.7930554	1	595.793333	595.7933426	595.8313685
images/313+24_15.png	images/313_15.png	1	¡û	2	15					4	19	147	14	595.8379149							595.8316624	596.8321745	596.8321841	597.6773857	1	1	0.5407747	None			597.6776609	597.9485475	5	0.2622359	None										597.9487776	1	597.9490544	597.9490634	597.9872235
images/313_24.png	images/313+60_8.png	6	¡ú	1	24					4	20	148	23	597.9941948							597.9875162	598.9884515	598.9884612	600.1183359	6	1	0.8238873	None			600.1186103	600.5356254	3	0.4054068	None										600.5358526	0	600.5361336	600.5361433	600.5751231
images/313_21.png	images/313+60_5.png	6	¡ú	1	21					4	21	149	20	600.5823102							600.5754131	601.5765773	601.5765872	602.5742661	1	0	0.6921531	None			602.5745356	603.3323634	3	0.749825	None										603.3326054	0	603.3329009	603.3329101	603.3711481
images/313+60_15.png	images/313_31.png	1	¡û	1	31					4	22	150	30	603.3778356							603.3715135	604.3734197	604.3734292	605.6144571	1	1	0.9353257	None			605.6147326	606.1846586	2	0.5571618	None										606.1848921	0	606.1853781	606.1853889	606.2249185
images/313+24_9.png	images/313_9.png	1	¡û	2	9					4	23	151	8	606.2321381							606.225209	607.2264117	607.2264215	609.2462646	6	0	1.7136044	None			609.2465356	609.5174202	2	0.2614159	None										609.5176467	0	609.5179298	609.5179393	609.557304
images/313_1.png	images/313+24_1.png	6	¡ú	2	1					4	24	152	0	609.5608227							609.557596	610.5549202	610.5549304	611.8629062	6	1	0.9969094	None			611.8631818	612.0158411	1	0.1411741	None										612.0160708	0	612.0164774	612.0164861	612.0566436
images/313+24_11.png	images/313_11.png	1	¡û	2	11					4	25	153	10	612.0610289							612.0569353	613.0554579	613.0554683	614.4395158	1	1	1.0725804	None			614.4397926	615.6772871	3	1.2285535	None										615.6775184	0	615.6777982	615.6778079	615.7177673
images/313_18.png	images/313+60_2.png	6	¡ú	1	18					4	26	154	17	615.806104							615.7180611	616.7237062	616.7237158	619.4081423	6	1	2.3798579	None			619.4084164	619.8116152	1	0.3958412	None										619.8118428	0	619.8121198	619.8121284	619.8500875
images/313_6.png	images/313+24_6.png	6	¡ú	2	6					4	27	155	5	619.8544412							619.8503828	620.8488647	620.8488751	622.2191324	1	0	1.0633424	None			622.2194059	623.0535164	3	0.8243051	None										623.053747	0	623.0540268	623.0540363	623.0921026
images/313+60_9.png	images/313_25.png	1	¡û	1	25					4	28	156	24	623.0990975							623.0923948	624.0933578	624.0933675	624.9172966	1	1	0.5186215	None			624.9175746	625.2510138	5	0.3262666	None										625.2512439	1	625.2515204	625.2515294	625.2912688
images/313+60_10.png	images/313_26.png	1	¡û	1	26					4	29	157	25	625.2983317							625.2915622	626.2925994	626.2926089	627.1865563	1	1	0.5908041	None			627.186829	627.3951437	5	0.2012376	None										627.3953715	1	627.3956497	627.3956588	627.4338684
images/313+24_16.png	images/313_16.png	1	¡û	2	16					4	30	158	15	627.43993							627.4341614	628.4341861	628.4341959	629.3763817	1	1	0.6334901	None			629.3766585	629.8772521	4	0.4915422	None										629.8774808	1	629.8777628	629.8777719	629.9156305
images/313+60_14.png	images/313_30.png	1	¡û	1	30					4	31	159	29	629.9200056							629.9159218	630.91442	630.9144305	632.0691876	1	1	0.8463715	None			632.0694605	632.7575419	3	0.6782809	None										632.7577724	0	632.7582532	632.758264	632.7974959
																																				632.7976551	635.4996148	5.986111111	2.6922914
[truncated: 16 more columns]
