# Supplementary material for: Perceptual metacognition and self-esteem: the role of feedback valence in local and global monitoring bias
Source: BMC Psychol. 2025 Sep 22;13:1114. doi: 10.1186/s40359-025-03089-x (PMC12506185; doi:10.1186/s40359-025-03089-x)
Supplement: Supplementary file 1 — Supplementary Material 1. [file 40359_2025_3089_MOESM1_ESM.zip › Data/Study1/Study1data/09_信心判断_2023_Dec_13_1434.csv]

dotLeft	dotRight	dotAns	cue	diffLevel	rows	loop_1.thisRepN	loop_1.thisTrialN	loop_1.thisN	loop_1.thisIndex	loop_2.thisRepN	loop_2.thisTrialN	loop_2.thisN	loop_2.thisIndex	response_00.keys	response_00.rt	response_1.keys	response_1.corr	response_1.rt	response_2.keys	response_2.rt	slider.response	slider.rt	response_01.keys	response_01.rt	response_2.corr	response_03.keys	response_03.rt	end_image.started	end_image.stopped	±»ÊÔ±àºÅ	ÐÕÃû	ÐÔ±ð	ÄêÁä	date	expName	psychopyVersion	frameRate
images/313_22.png	images/313+60_6.png	6	¡ú	1	22					0	0	0	21			6	1	0.6563567	4	1.7886766					1	None				09		Å®	22	2023_Dec_13_1434	ÐÅÐÄÅÐ¶Ï	2021.2.3	59.6285499
images/313_7.png	images/313+24_7.png	6	¡ú	2	7					0	1	1	6			1	0	0.6325395	2	1.0715835					0	None				09		Å®	22	2023_Dec_13_1434	ÐÅÐÄÅÐ¶Ï	2021.2.3	59.6285499
images/313_23.png	images/313+60_7.png	6	¡ú	1	23					0	2	2	22			1	0	0.6389072	2	0.7090209					0	None				09		Å®	22	2023_Dec_13_1434	ÐÅÐÄÅÐ¶Ï	2021.2.3	59.6285499
images/313_3.png	images/313+24_3.png	6	¡ú	2	3					0	3	3	2			6	1	1.1804767	4	1.0889198					1	None				09		Å®	22	2023_Dec_13_1434	ÐÅÐÄÅÐ¶Ï	2021.2.3	59.6285499
images/313+24_14.png	images/313_14.png	1	¡û	2	14					0	4	4	13			6	0	1.3658626	3	1.1436369					0	None				09		Å®	22	2023_Dec_13_1434	ÐÅÐÄÅÐ¶Ï	2021.2.3	59.6285499
images/313_24.png	images/313+60_8.png	6	¡ú	1	24					0	5	5	23			1	0	1.9536493	2	0.5768878					0	None				09		Å®	22	2023_Dec_13_1434	ÐÅÐÄÅÐ¶Ï	2021.2.3	59.6285499
images/313_8.png	images/313+24_8.png	6	¡ú	2	8					0	6	6	7			6	1	0.921806	5	0.5097669					1	None				09		Å®	22	2023_Dec_13_1434	ÐÅÐÄÅÐ¶Ï	2021.2.3	59.6285499
images/313+24_9.png	images/313_9.png	1	¡û	2	9					0	7	7	8			1	1	0.6883049	5	0.7133058					1	None				09		Å®	22	2023_Dec_13_1434	ÐÅÐÄÅÐ¶Ï	2021.2.3	59.6285499
images/313_21.png	images/313+60_5.png	6	¡ú	1	21					0	8	8	20			6	1	1.2489892	6	0.8143927					1	None				09		Å®	22	2023_Dec_13_1434	ÐÅÐÄÅÐ¶Ï	2021.2.3	59.6285499
images/313+24_12.png	images/313_12.png	1	¡û	2	12					0	9	9	11			1	1	2.6102308	6	0.9879168					1	None				09		Å®	22	2023_Dec_13_1434	ÐÅÐÄÅÐ¶Ï	2021.2.3	59.6285499
images/313+24_15.png	images/313_15.png	1	¡û	2	15					0	10	10	14			1	1	0.9959797	5	2.3093298					1	None				09		Å®	22	2023_Dec_13_1434	ÐÅÐÄÅÐ¶Ï	2021.2.3	59.6285499
images/313_18.png	images/313+60_2.png	6	¡ú	1	18					0	11	11	17			6	1	1.3190908	5	0.9881602					1	None				09		Å®	22	2023_Dec_13_1434	ÐÅÐÄÅÐ¶Ï	2021.2.3	59.6285499
images/313_1.png	images/313+24_1.png	6	¡ú	2	1					0	12	12	0			6	1	0.8943299	4	0.9736404					1	None				09		Å®	22	2023_Dec_13_1434	ÐÅÐÄÅÐ¶Ï	2021.2.3	59.6285499
images/313+60_10.png	images/313_26.png	1	¡û	1	26					0	13	13	25			1	1	1.0927677	4	0.9372888					1	None				09		Å®	22	2023_Dec_13_1434	ÐÅÐÄÅÐ¶Ï	2021.2.3	59.6285499
images/313+24_11.png	images/313_11.png	1	¡û	2	11					0	14	14	10			6	0	2.5561475	3	1.2454388					0	None				09		Å®	22	2023_Dec_13_1434	ÐÅÐÄÅÐ¶Ï	2021.2.3	59.6285499
images/313+60_12.png	images/313_28.png	1	¡û	1	28					0	15	15	27			1	1	0.5773636	4	1.202511					1	None				09		Å®	22	2023_Dec_13_1434	ÐÅÐÄÅÐ¶Ï	2021.2.3	59.6285499
images/313_19.png	images/313+60_3.png	6	¡ú	1	19					0	16	16	18			6	1	1.1459354	2	1.5049472					0	None				09		Å®	22	2023_Dec_13_1434	ÐÅÐÄÅÐ¶Ï	2021.2.3	59.6285499
images/313+60_14.png	images/313_30.png	1	¡û	1	30					0	17	17	29			1	1	0.5408946	3	0.8491657					0	None				09		Å®	22	2023_Dec_13_1434	ÐÅÐÄÅÐ¶Ï	2021.2.3	59.6285499
images/313_4.png	images/313+24_4.png	6	¡ú	2	4					0	18	18	3			1	0	0.6628716	2	1.1232701					0	None				09		Å®	22	2023_Dec_13_1434	ÐÅÐÄÅÐ¶Ï	2021.2.3	59.6285499
images/313+60_16.png	images/313_32.png	1	¡û	1	32					0	19	19	31			1	1	0.6126438	6	0.5881428					1	None				09		Å®	22	2023_Dec_13_1434	ÐÅÐÄÅÐ¶Ï	2021.2.3	59.6285499
images/313_20.png	images/313+60_4.png	6	¡ú	1	20					0	20	20	19			6	1	0.5575681	6	0.7610735					1	None				09		Å®	22	2023_Dec_13_1434	ÐÅÐÄÅÐ¶Ï	2021.2.3	59.6285499
images/313_5.png	images/313+24_5.png	6	¡ú	2	5					0	21	21	4			1	0	0.5808626	5	0.6896103					1	None				09		Å®	22	2023_Dec_13_1434	ÐÅÐÄÅÐ¶Ï	2021.2.3	59.6285499
images/313+24_13.png	images/313_13.png	1	¡û	2	13					0	22	22	12			1	1	0.6884442	4	1.1196235					1	None				09		Å®	22	2023_Dec_13_1434	ÐÅÐÄÅÐ¶Ï	2021.2.3	59.6285499
images/313+60_11.png	images/313_27.png	1	¡û	1	27					0	23	23	26			1	1	0.81982	6	0.5221214					1	None				09		Å®	22	2023_Dec_13_1434	ÐÅÐÄÅÐ¶Ï	2021.2.3	59.6285499
images/313_17.png	images/313+60_1.png	6	¡ú	1	17					0	24	24	16			6	1	0.9182659	5	0.8946234					1	None				09		Å®	22	2023_Dec_13_1434	ÐÅÐÄÅÐ¶Ï	2021.2.3	59.6285499
images/313+60_13.png	images/313_29.png	1	¡û	1	29					0	25	25	28			1	1	0.8983285	1	0.4064564					0	None				09		Å®	22	2023_Dec_13_1434	ÐÅÐÄÅÐ¶Ï	2021.2.3	59.6285499
images/313+24_10.png	images/313_10.png	1	¡û	2	10					0	26	26	9			6	0	0.673549	4	0.850006					1	None				09		Å®	22	2023_Dec_13_1434	ÐÅÐÄÅÐ¶Ï	2021.2.3	59.6285499
images/313_2.png	images/313+24_2.png	6	¡ú	2	2					0	27	27	1			1	0	0.6690359	5	0.6990072					1	None				09		Å®	22	2023_Dec_13_1434	ÐÅÐÄÅÐ¶Ï	2021.2.3	59.6285499
images/313_6.png	images/313+24_6.png	6	¡ú	2	6					0	28	28	5			6	1	0.5818731	6	0.2493155					1	None				09		Å®	22	2023_Dec_13_1434	ÐÅÐÄÅÐ¶Ï	2021.2.3	59.6285499
images/313+24_16.png	images/313_16.png	1	¡û	2	16					0	29	29	15			1	1	0.7884537	3	1.124341					0	None				09		Å®	22	2023_Dec_13_1434	ÐÅÐÄÅÐ¶Ï	2021.2.3	59.6285499
images/313+60_15.png	images/313_31.png	1	¡û	1	31					0	30	30	30			1	1	1.0344625	3	1.4493					0	None				09		Å®	22	2023_Dec_13_1434	ÐÅÐÄÅÐ¶Ï	2021.2.3	59.6285499
images/313+60_9.png	images/313_25.png	1	¡û	1	25					0	31	31	24			1	1	0.6542092	5	0.8657267					1	None				09		Å®	22	2023_Dec_13_1434	ÐÅÐÄÅÐ¶Ï	2021.2.3	59.6285499
images/313+60_11.png	images/313_27.png	1	¡û	1	27					1	0	32	26			6	0	1.1529324	2	0.578048					0	None				09		Å®	22	2023_Dec_13_1434	ÐÅÐÄÅÐ¶Ï	2021.2.3	59.6285499
images/313+24_14.png	images/313_14.png	1	¡û	2	14					1	1	33	13			6	0	0.5671182	3	0.9844765					0	None				09		Å®	22	2023_Dec_13_1434	ÐÅÐÄÅÐ¶Ï	2021.2.3	59.6285499
images/313_7.png	images/313+24_7.png	6	¡ú	2	7					1	2	34	6			6	1	0.962221	2	0.9172155					0	None				09		Å®	22	2023_Dec_13_1434	ÐÅÐÄÅÐ¶Ï	2021.2.3	59.6285499
images/313_17.png	images/313+60_1.png	6	¡ú	1	17					1	3	35	16			1	0	0.8532127	2	0.9599816					0	None				09		Å®	22	2023_Dec_13_1434	ÐÅÐÄÅÐ¶Ï	2021.2.3	59.6285499
images/313+24_9.png	images/313_9.png	1	¡û	2	9					1	4	36	8			6	0	0.998403	1	1.0487797					0	None				09		Å®	22	2023_Dec_13_1434	ÐÅÐÄÅÐ¶Ï	2021.2.3	59.6285499
images/313_20.png	images/313+60_4.png	6	¡ú	1	20					1	5	37	19			1	0	0.7531181	3	1.593702					0	None				09		Å®	22	2023_Dec_13_1434	ÐÅÐÄÅÐ¶Ï	2021.2.3	59.6285499
images/313+24_16.png	images/313_16.png	1	¡û	2	16					1	6	38	15			1	1	0.6350747	6	0.5737918					1	None				09		Å®	22	2023_Dec_13_1434	ÐÅÐÄÅÐ¶Ï	2021.2.3	59.6285499
images/313_23.png	images/313+60_7.png	6	¡ú	1	23					1	7	39	22			6	1	1.0048777	4	0.7878637					1	None				09		Å®	22	2023_Dec_13_1434	ÐÅÐÄÅÐ¶Ï	2021.2.3	59.6285499
images/313_19.png	images/313+60_3.png	6	¡ú	1	19					1	8	40	18			6	1	0.526943	3	1.1441665					0	space	5.6046756			09		Å®	22	2023_Dec_13_1434	ÐÅÐÄÅÐ¶Ï	2021.2.3	59.6285499
images/313_6.png	images/313+24_6.png	6	¡ú	2	6					1	9	41	5			6	1	0.89217	2	0.7334449					0	None				09		Å®	22	2023_Dec_13_1434	ÐÅÐÄÅÐ¶Ï	2021.2.3	59.6285499
images/313_18.png	images/313+60_2.png	6	¡ú	1	18					1	10	42	17			1	0	0.7595971	3	1.2112411					0	None				09		Å®	22	2023_Dec_13_1434	ÐÅÐÄÅÐ¶Ï	2021.2.3	59.6285499
images/313_22.png	images/313+60_6.png	6	¡ú	1	22					1	11	43	21			6	1	0.4957359	5	0.4744293					1	None				09		Å®	22	2023_Dec_13_1434	ÐÅÐÄÅÐ¶Ï	2021.2.3	59.6285499
images/313_8.png	images/313+24_8.png	6	¡ú	2	8					1	12	44	7			6	1	0.383737	5	0.5829151					1	None				09		Å®	22	2023_Dec_13_1434	ÐÅÐÄÅÐ¶Ï	2021.2.3	59.6285499
images/313_2.png	images/313+24_2.png	6	¡ú	2	2					1	13	45	1			6	1	0.4236727	3	0.5299749					0	None				09		Å®	22	2023_Dec_13_1434	ÐÅÐÄÅÐ¶Ï	2021.2.3	59.6285499
images/313+24_12.png	images/313_12.png	1	¡û	2	12					1	14	46	11			1	1	0.7708409	2	0.5627163					0	None				09		Å®	22	2023_Dec_13_1434	ÐÅÐÄÅÐ¶Ï	2021.2.3	59.6285499
images/313+60_16.png	images/313_32.png	1	¡û	1	32					1	15	47	31			1	1	0.8527683	3	1.5890344					0	None				09		Å®	22	2023_Dec_13_1434	ÐÅÐÄÅÐ¶Ï	2021.2.3	59.6285499
images/313+24_11.png	images/313_11.png	1	¡û	2	11					1	16	48	10			1	1	0.7402915	4	0.8909882					1	None				09		Å®	22	2023_Dec_13_1434	ÐÅÐÄÅÐ¶Ï	2021.2.3	59.6285499
images/313+60_13.png	images/313_29.png	1	¡û	1	29					1	17	49	28			None	0		5	1.393374					1	None				09		Å®	22	2023_Dec_13_1434	ÐÅÐÄÅÐ¶Ï	2021.2.3	59.6285499
images/313+60_15.png	images/313_31.png	1	¡û	1	31					1	18	50	30			6	0	0.7508082	5	0.4558776					1	None				09		Å®	22	2023_Dec_13_1434	ÐÅÐÄÅÐ¶Ï	2021.2.3	59.6285499
images/313_3.png	images/313+24_3.png	6	¡ú	2	3					1	19	51	2			6	1	0.5112486	3	1.034126					0	None				09		Å®	22	2023_Dec_13_1434	ÐÅÐÄÅÐ¶Ï	2021.2.3	59.6285499
images/313+24_10.png	images/313_10.png	1	¡û	2	10					1	20	52	9			1	1	0.535402	4	0.8496989					1	None				09		Å®	22	2023_Dec_13_1434	ÐÅÐÄÅÐ¶Ï	2021.2.3	59.6285499
images/313+60_9.png	images/313_25.png	1	¡û	1	25					1	21	53	24			1	1	1.860791	5	0.539589					1	None				09		Å®	22	2023_Dec_13_1434	ÐÅÐÄÅÐ¶Ï	2021.2.3	59.6285499
images/313+24_13.png	images/313_13.png	1	¡û	2	13					1	22	54	12			1	1	0.5058384	4	0.9123474					1	None				09		Å®	22	2023_Dec_13_1434	ÐÅÐÄÅÐ¶Ï	2021.2.3	59.6285499
images/313+60_14.png	images/313_30.png	1	¡û	1	30					1	23	55	29			1	1	0.5646699	4	1.0061722					1	None				09		Å®	22	2023_Dec_13_1434	ÐÅÐÄÅÐ¶Ï	2021.2.3	59.6285499
images/313_24.png	images/313+60_8.png	6	¡ú	1	24					1	24	56	23			6	1	0.7752906	3	0.6901769					0	None				09		Å®	22	2023_Dec_13_1434	ÐÅÐÄÅÐ¶Ï	2021.2.3	59.6285499
images/313_4.png	images/313+24_4.png	6	¡ú	2	4					1	25	57	3			1	0	0.6167846	5	0.8652389					1	None				09		Å®	22	2023_Dec_13_1434	ÐÅÐÄÅÐ¶Ï	2021.2.3	59.6285499
images/313_5.png	images/313+24_5.png	6	¡ú	2	5					1	26	58	4			6	1	1.6719898	6	0.514473					1	None				09		Å®	22	2023_Dec_13_1434	ÐÅÐÄÅÐ¶Ï	2021.2.3	59.6285499
images/313+24_15.png	images/313_15.png	1	¡û	2	15					1	27	59	14			1	1	0.6067526	5	1.3135395					1	None				09		Å®	22	2023_Dec_13_1434	ÐÅÐÄÅÐ¶Ï	2021.2.3	59.6285499
images/313_1.png	images/313+24_1.png	6	¡ú	2	1					1	28	60	0			6	1	1.1504585	2	0.3332725					0	None				09		Å®	22	2023_Dec_13_1434	ÐÅÐÄÅÐ¶Ï	2021.2.3	59.6285499
images/313+60_10.png	images/313_26.png	1	¡û	1	26					1	29	61	25			1	1	1.0701809	4	1.0740219					1	None				09		Å®	22	2023_Dec_13_1434	ÐÅÐÄÅÐ¶Ï	2021.2.3	59.6285499
images/313_21.png	images/313+60_5.png	6	¡ú	1	21					1	30	62	20			6	1	0.4891108	6	0.9251876					1	None				09		Å®	22	2023_Dec_13_1434	ÐÅÐÄÅÐ¶Ï	2021.2.3	59.6285499
images/313+60_12.png	images/313_28.png	1	¡û	1	28					1	31	63	27			6	0	1.6791144	3	0.8746763					0	None				09		Å®	22	2023_Dec_13_1434	ÐÅÐÄÅÐ¶Ï	2021.2.3	59.6285499
images/313_18.png	images/313+60_2.png	6	¡ú	1	18					2	0	64	17			6	1	0.4851618	4	1.0649491					1	None				09		Å®	22	2023_Dec_13_1434	ÐÅÐÄÅÐ¶Ï	2021.2.3	59.6285499
images/313+60_11.png	images/313_27.png	1	¡û	1	27					2	1	65	26			1	1	0.6689184	6	0.709128					1	None				09		Å®	22	2023_Dec_13_1434	ÐÅÐÄÅÐ¶Ï	2021.2.3	59.6285499
images/313_24.png	images/313+60_8.png	6	¡ú	1	24					2	2	66	23			6	1	0.5470086	6	0.4180165					1	None				09		Å®	22	2023_Dec_13_1434	ÐÅÐÄÅÐ¶Ï	2021.2.3	59.6285499
images/313_3.png	images/313+24_3.png	6	¡ú	2	3					2	3	67	2			6	1	0.6665262	5	0.3024275					1	None				09		Å®	22	2023_Dec_13_1434	ÐÅÐÄÅÐ¶Ï	2021.2.3	59.6285499
images/313_4.png	images/313+24_4.png	6	¡ú	2	4					2	4	68	3			1	0	0.6736794	2	0.6343428					0	None				09		Å®	22	2023_Dec_13_1434	ÐÅÐÄÅÐ¶Ï	2021.2.3	59.6285499
images/313_8.png	images/313+24_8.png	6	¡ú	2	8					2	5	69	7			6	1	0.5609878	6	0.5115374					1	None				09		Å®	22	2023_Dec_13_1434	ÐÅÐÄÅÐ¶Ï	2021.2.3	59.6285499
images/313+24_16.png	images/313_16.png	1	¡û	2	16					2	6	70	15			1	1	0.800621	5	0.5975705					1	None				09		Å®	22	2023_Dec_13_1434	ÐÅÐÄÅÐ¶Ï	2021.2.3	59.6285499
images/313_22.png	images/313+60_6.png	6	¡ú	1	22					2	7	71	21			6	1	0.4054506	6	0.401463					1	None				09		Å®	22	2023_Dec_13_1434	ÐÅÐÄÅÐ¶Ï	2021.2.3	59.6285499
images/313_6.png	images/313+24_6.png	6	¡ú	2	6					2	8	72	5			6	1	0.6609881	5	0.5725828					1	None				09		Å®	22	2023_Dec_13_1434	ÐÅÐÄÅÐ¶Ï	2021.2.3	59.6285499
images/313+60_12.png	images/313_28.png	1	¡û	1	28					2	9	73	27			1	1	0.561322	6	0.6847327					1	None				09		Å®	22	2023_Dec_13_1434	ÐÅÐÄÅÐ¶Ï	2021.2.3	59.6285499
images/313_19.png	images/313+60_3.png	6	¡ú	1	19					2	10	74	18			6	1	0.7056086	5	0.2071666					1	None				09		Å®	22	2023_Dec_13_1434	ÐÅÐÄÅÐ¶Ï	2021.2.3	59.6285499
images/313+24_13.png	images/313_13.png	1	¡û	2	13					2	11	75	12			1	1	1.0794999	1	0.2295699					0	None				09		Å®	22	2023_Dec_13_1434	ÐÅÐÄÅÐ¶Ï	2021.2.3	59.6285499
images/313+24_15.png	images/313_15.png	1	¡û	2	15					2	12	76	14			1	1	0.4803484	2	4.0183582					0	None				09		Å®	22	2023_Dec_13_1434	ÐÅÐÄÅÐ¶Ï	2021.2.3	59.6285499
images/313_1.png	images/313+24_1.png	6	¡ú	2	1					2	13	77	0			1	0	0.8978294	3	0.5975253					0	None				09		Å®	22	2023_Dec_13_1434	ÐÅÐÄÅÐ¶Ï	2021.2.3	59.6285499
images/313+24_14.png	images/313_14.png	1	¡û	2	14					2	14	78	13			6	0	0.9935575	3	1.1050406					0	None				09		Å®	22	2023_Dec_13_1434	ÐÅÐÄÅÐ¶Ï	2021.2.3	59.6285499
images/313_2.png	images/313+24_2.png	6	¡ú	2	2					2	15	79	1			6	1	0.3835672	4	0.5491503					1	None				09		Å®	22	2023_Dec_13_1434	ÐÅÐÄÅÐ¶Ï	2021.2.3	59.6285499
images/313+60_16.png	images/313_32.png	1	¡û	1	32					2	16	80	31			1	1	0.6875688	4	0.5768062					1	None				09		Å®	22	2023_Dec_13_1434	ÐÅÐÄÅÐ¶Ï	2021.2.3	59.6285499
images/313_7.png	images/313+24_7.png	6	¡ú	2	7					2	17	81	6			6	1	0.5823968	1	0.955457					0	space	1.964542			09		Å®	22	2023_Dec_13_1434	ÐÅÐÄÅÐ¶Ï	2021.2.3	59.6285499
images/313+60_14.png	images/313_30.png	1	¡û	1	30					2	18	82	29			6	0	0.5187303	4	2.1697308					1	None				09		Å®	22	2023_Dec_13_1434	ÐÅÐÄÅÐ¶Ï	2021.2.3	59.6285499
images/313+60_10.png	images/313_26.png	1	¡û	1	26					2	19	83	25			1	1	0.3665336	5	0.5324521					1	None				09		Å®	22	2023_Dec_13_1434	ÐÅÐÄÅÐ¶Ï	2021.2.3	59.6285499
images/313+60_9.png	images/313_25.png	1	¡û	1	25					2	20	84	24			6	0	0.7272231	2	1.0203734					0	None				09		Å®	22	2023_Dec_13_1434	ÐÅÐÄÅÐ¶Ï	2021.2.3	59.6285499
images/313_17.png	images/313+60_1.png	6	¡ú	1	17					2	21	85	16			1	0	0.4032933	4	0.9711979					1	None				09		Å®	22	2023_Dec_13_1434	ÐÅÐÄÅÐ¶Ï	2021.2.3	59.6285499
images/313+60_15.png	images/313_31.png	1	¡û	1	31					2	22	86	30			1	1	0.8335282	4	0.8425688					1	None				09		Å®	22	2023_Dec_13_1434	ÐÅÐÄÅÐ¶Ï	2021.2.3	59.6285499
images/313_5.png	images/313+24_5.png	6	¡ú	2	5					2	23	87	4			1	0	0.8471127	5	0.5302429					1	None				09		Å®	22	2023_Dec_13_1434	ÐÅÐÄÅÐ¶Ï	2021.2.3	59.6285499
images/313+60_13.png	images/313_29.png	1	¡û	1	29					2	24	88	28			1	1	0.5337025	5	0.4104593					1	None				09		Å®	22	2023_Dec_13_1434	ÐÅÐÄÅÐ¶Ï	2021.2.3	59.6285499
images/313+24_12.png	images/313_12.png	1	¡û	2	12					2	25	89	11			1	1	0.6043771	6	0.4576858					1	None				09		Å®	22	2023_Dec_13_1434	ÐÅÐÄÅÐ¶Ï	2021.2.3	59.6285499
images/313+24_10.png	images/313_10.png	1	¡û	2	10					2	26	90	9			1	1	0.9335111	4	0.5964192					1	None				09		Å®	22	2023_Dec_13_1434	ÐÅÐÄÅÐ¶Ï	2021.2.3	59.6285499
images/313_23.png	images/313+60_7.png	6	¡ú	1	23					2	27	91	22			6	1	0.9663651	2	1.1185192					0	None				09		Å®	22	2023_Dec_13_1434	ÐÅÐÄÅÐ¶Ï	2021.2.3	59.6285499
images/313+24_11.png	images/313_11.png	1	¡û	2	11					2	28	92	10			6	0	0.6195899	3	0.6678453					0	None				09		Å®	22	2023_Dec_13_1434	ÐÅÐÄÅÐ¶Ï	2021.2.3	59.6285499
images/313_20.png	images/313+60_4.png	6	¡ú	1	20					2	29	93	19			1	0	0.3989105	2	0.5907686					0	None				09		Å®	22	2023_Dec_13_1434	ÐÅÐÄÅÐ¶Ï	2021.2.3	59.6285499
images/313+24_9.png	images/313_9.png	1	¡û	2	9					2	30	94	8			6	0	1.1355294	5	0.8169056					1	None				09		Å®	22	2023_Dec_13_1434	ÐÅÐÄÅÐ¶Ï	2021.2.3	59.6285499
images/313_21.png	images/313+60_5.png	6	¡ú	1	21					2	31	95	20			1	0	0.638624	3	1.4727076					0	None				09		Å®	22	2023_Dec_13_1434	ÐÅÐÄÅÐ¶Ï	2021.2.3	59.6285499
images/313_1.png	images/313+24_1.png	6	¡ú	2	1					3	0	96	0			1	0	0.6284736	3	0.6033055					0	None				09		Å®	22	2023_Dec_13_1434	ÐÅÐÄÅÐ¶Ï	2021.2.3	59.6285499
images/313_19.png	images/313+60_3.png	6	¡ú	1	19					3	1	97	18			1	0	1.0870669	4	0.3045353					1	None				09		Å®	22	2023_Dec_13_1434	ÐÅÐÄÅÐ¶Ï	2021.2.3	59.6285499
images/313+60_14.png	images/313_30.png	1	¡û	1	30					3	2	98	29			1	1	1.0712132	2	0.5336262					0	None				09		Å®	22	2023_Dec_13_1434	ÐÅÐÄÅÐ¶Ï	2021.2.3	59.6285499
images/313_23.png	images/313+60_7.png	6	¡ú	1	23					3	3	99	22			1	0	0.7289071	1	0.4057116					0	None				09		Å®	22	2023_Dec_13_1434	ÐÅÐÄÅÐ¶Ï	2021.2.3	59.6285499
images/313+60_11.png	images/313_27.png	1	¡û	1	27					3	4	100	26			1	1	0.5379587	5	0.5796675					1	None				09		Å®	22	2023_Dec_13_1434	ÐÅÐÄÅÐ¶Ï	2021.2.3	59.6285499
images/313+24_16.png	images/313_16.png	1	¡û	2	16					3	5	101	15			6	0	1.1081982	2	0.6651081					0	None				09		Å®	22	2023_Dec_13_1434	ÐÅÐÄÅÐ¶Ï	2021.2.3	59.6285499
images/313_20.png	images/313+60_4.png	6	¡ú	1	20					3	6	102	19			1	0	0.7163679	2	0.4888059					0	None				09		Å®	22	2023_Dec_13_1434	ÐÅÐÄÅÐ¶Ï	2021.2.3	59.6285499
images/313_18.png	images/313+60_2.png	6	¡ú	1	18					3	7	103	17			6	1	0.5144159	6	0.2813457					1	None				09		Å®	22	2023_Dec_13_1434	ÐÅÐÄÅÐ¶Ï	2021.2.3	59.6285499
images/313+24_10.png	images/313_10.png	1	¡û	2	10					3	8	104	9			1	1	0.5786041	5	0.527961					1	None				09		Å®	22	2023_Dec_13_1434	ÐÅÐÄÅÐ¶Ï	2021.2.3	59.6285499
images/313+24_9.png	images/313_9.png	1	¡û	2	9					3	9	105	8			1	1	0.6835755	3	0.6303491					0	None				09		Å®	22	2023_Dec_13_1434	ÐÅÐÄÅÐ¶Ï	2021.2.3	59.6285499
images/313_3.png	images/313+24_3.png	6	¡ú	2	3					3	10	106	2			6	1	0.5663131	5	0.3529371					1	None				09		Å®	22	2023_Dec_13_1434	ÐÅÐÄÅÐ¶Ï	2021.2.3	59.6285499
images/313+24_15.png	images/313_15.png	1	¡û	2	15					3	11	107	14			1	1	0.6386135	3	1.3008695					0	None				09		Å®	22	2023_Dec_13_1434	ÐÅÐÄÅÐ¶Ï	2021.2.3	59.6285499
images/313+60_9.png	images/313_25.png	1	¡û	1	25					3	12	108	24			1	1	0.5928491	4	0.4879814					1	None				09		Å®	22	2023_Dec_13_1434	ÐÅÐÄÅÐ¶Ï	2021.2.3	59.6285499
images/313+60_15.png	images/313_31.png	1	¡û	1	31					3	13	109	30			1	1	0.5121783	5	0.5767068					1	None				09		Å®	22	2023_Dec_13_1434	ÐÅÐÄÅÐ¶Ï	2021.2.3	59.6285499
images/313+24_12.png	images/313_12.png	1	¡û	2	12					3	14	110	11			1	1	0.7467658	5	0.3522427					1	None				09		Å®	22	2023_Dec_13_1434	ÐÅÐÄÅÐ¶Ï	2021.2.3	59.6285499
images/313_24.png	images/313+60_8.png	6	¡ú	1	24					3	15	111	23			6	1	0.3962491	6	0.2705055					1	None				09		Å®	22	2023_Dec_13_1434	ÐÅÐÄÅÐ¶Ï	2021.2.3	59.6285499
images/313+24_11.png	images/313_11.png	1	¡û	2	11					3	16	112	10			6	0	1.1860673	3	0.7919345					0	None				09		Å®	22	2023_Dec_13_1434	ÐÅÐÄÅÐ¶Ï	2021.2.3	59.6285499
images/313_6.png	images/313+24_6.png	6	¡ú	2	6					3	17	113	5			6	1	0.4669253	2	0.4929735					0	None				09		Å®	22	2023_Dec_13_1434	ÐÅÐÄÅÐ¶Ï	2021.2.3	59.6285499
images/313_22.png	images/313+60_6.png	6	¡ú	1	22					3	18	114	21			6	1	0.5074187	4	3.4283627					1	None				09		Å®	22	2023_Dec_13_1434	ÐÅÐÄÅÐ¶Ï	2021.2.3	59.6285499
images/313_4.png	images/313+24_4.png	6	¡ú	2	4					3	19	115	3			6	1	0.5531684	3	1.1086248					0	None				09		Å®	22	2023_Dec_13_1434	ÐÅÐÄÅÐ¶Ï	2021.2.3	59.6285499
images/313+60_13.png	images/313_29.png	1	¡û	1	29					3	20	116	28			1	1	0.5249866	5	1.4994979					1	None				09		Å®	22	2023_Dec_13_1434	ÐÅÐÄÅÐ¶Ï	2021.2.3	59.6285499
images/313_17.png	images/313+60_1.png	6	¡ú	1	17					3	21	117	16			6	1	2.4682898	2	0.3820182					0	None				09		Å®	22	2023_Dec_13_1434	ÐÅÐÄÅÐ¶Ï	2021.2.3	59.6285499
images/313_21.png	images/313+60_5.png	6	¡ú	1	21					3	22	118	20			6	1	0.6514824	2	0.4949768					0	None				09		Å®	22	2023_Dec_13_1434	ÐÅÐÄÅÐ¶Ï	2021.2.3	59.6285499
images/313+60_16.png	images/313_32.png	1	¡û	1	32					3	23	119	31			1	1	1.3223364	4	0.2732297					1	None				09		Å®	22	2023_Dec_13_1434	ÐÅÐÄÅÐ¶Ï	2021.2.3	59.6285499
images/313+24_14.png	images/313_14.png	1	¡û	2	14					3	24	120	13			1	1	1.4731004	3	1.3600623					0	None				09		Å®	22	2023_Dec_13_1434	ÐÅÐÄÅÐ¶Ï	2021.2.3	59.6285499
images/313_8.png	images/313+24_8.png	6	¡ú	2	8					3	25	121	7			6	1	0.4469897	4	1.6675333					1	None				09		Å®	22	2023_Dec_13_1434	ÐÅÐÄÅÐ¶Ï	2021.2.3	59.6285499
images/313+60_12.png	images/313_28.png	1	¡û	1	28					3	26	122	27			1	1	0.5299374	2	0.6542797					0	space	15.6546447			09		Å®	22	2023_Dec_13_1434	ÐÅÐÄÅÐ¶Ï	2021.2.3	59.6285499
images/313_2.png	images/313+24_2.png	6	¡ú	2	2					3	27	123	1			6	1	0.609843	2	0.8519991					0	None				09		Å®	22	2023_Dec_13_1434	ÐÅÐÄÅÐ¶Ï	2021.2.3	59.6285499
images/313_7.png	images/313+24_7.png	6	¡ú	2	7					3	28	124	6			6	1	0.502766	4	1.1375822					1	None				09		Å®	22	2023_Dec_13_1434	ÐÅÐÄÅÐ¶Ï	2021.2.3	59.6285499
images/313+24_13.png	images/313_13.png	1	¡û	2	13					3	29	125	12			1	1	0.5750855	2	0.554322					0	None				09		Å®	22	2023_Dec_13_1434	ÐÅÐÄÅÐ¶Ï	2021.2.3	59.6285499
images/313+60_10.png	images/313_26.png	1	¡û	1	26					3	30	126	25			1	1	0.489887	5	0.5302845					1	None				09		Å®	22	2023_Dec_13_1434	ÐÅÐÄÅÐ¶Ï	2021.2.3	59.6285499
images/313_5.png	images/313+24_5.png	6	¡ú	2	5					3	31	127	4			6	1	1.6552875	3	0.9856533					0	None				09		Å®	22	2023_Dec_13_1434	ÐÅÐÄÅÐ¶Ï	2021.2.3	59.6285499
images/313_5.png	images/313+24_5.png	6	¡ú	2	5					4	0	128	4			1	0	1.1268119	2	0.986344					0	None				09		Å®	22	2023_Dec_13_1434	ÐÅÐÄÅÐ¶Ï	2021.2.3	59.6285499
images/313+24_13.png	images/313_13.png	1	¡û	2	13					4	1	129	12			1	1	0.9583307	1	0.3716291					0	None				09		Å®	22	2023_Dec_13_1434	ÐÅÐÄÅÐ¶Ï	2021.2.3	59.6285499
images/313+60_15.png	images/313_31.png	1	¡û	1	31					4	2	130	30			1	1	0.75149	4	0.6228065					1	None				09		Å®	22	2023_Dec_13_1434	ÐÅÐÄÅÐ¶Ï	2021.2.3	59.6285499
images/313+60_9.png	images/313_25.png	1	¡û	1	25					4	3	131	24			1	1	1.1320229	2	0.5636911					0	None				09		Å®	22	2023_Dec_13_1434	ÐÅÐÄÅÐ¶Ï	2021.2.3	59.6285499
images/313+60_13.png	images/313_29.png	1	¡û	1	29					4	4	132	28			1	1	0.8165953	4	0.7897686					1	None				09		Å®	22	2023_Dec_13_1434	ÐÅÐÄÅÐ¶Ï	2021.2.3	59.6285499
images/313_18.png	images/313+60_2.png	6	¡ú	1	18					4	5	133	17			6	1	0.60785	5	0.3273816					1	None				09		Å®	22	2023_Dec_13_1434	ÐÅÐÄÅÐ¶Ï	2021.2.3	59.6285499
images/313_3.png	images/313+24_3.png	6	¡ú	2	3					4	6	134	2			6	1	0.4274492	6	0.6123745					1	None				09		Å®	22	2023_Dec_13_1434	ÐÅÐÄÅÐ¶Ï	2021.2.3	59.6285499
images/313_20.png	images/313+60_4.png	6	¡ú	1	20					4	7	135	19			6	1	0.4369118	6	0.2891641					1	None				09		Å®	22	2023_Dec_13_1434	ÐÅÐÄÅÐ¶Ï	2021.2.3	59.6285499
images/313_4.png	images/313+24_4.png	6	¡ú	2	4					4	8	136	3			6	1	2.2282913	3	1.0202182					0	None				09		Å®	22	2023_Dec_13_1434	ÐÅÐÄÅÐ¶Ï	2021.2.3	59.6285499
images/313+60_14.png	images/313_30.png	1	¡û	1	30					4	9	137	29			None	0		2	3.4905701					0	None				09		Å®	22	2023_Dec_13_1434	ÐÅÐÄÅÐ¶Ï	2021.2.3	59.6285499
images/313_2.png	images/313+24_2.png	6	¡ú	2	2					4	10	138	1			6	1	0.53385	2	1.5375943					0	None				09		Å®	22	2023_Dec_13_1434	ÐÅÐÄÅÐ¶Ï	2021.2.3	59.6285499
images/313+24_10.png	images/313_10.png	1	¡û	2	10					4	11	139	9			1	1	1.0466644	1	0.8170793					0	None				09		Å®	22	2023_Dec_13_1434	ÐÅÐÄÅÐ¶Ï	2021.2.3	59.6285499
images/313_21.png	images/313+60_5.png	6	¡ú	1	21					4	12	140	20			6	1	0.6132279	4	1.2828435					1	None				09		Å®	22	2023_Dec_13_1434	ÐÅÐÄÅÐ¶Ï	2021.2.3	59.6285499
images/313+60_11.png	images/313_27.png	1	¡û	1	27					4	13	141	26			1	1	0.604521	5	0.8734099					1	None				09		Å®	22	2023_Dec_13_1434	ÐÅÐÄÅÐ¶Ï	2021.2.3	59.6285499
images/313_19.png	images/313+60_3.png	6	¡ú	1	19					4	14	142	18			6	1	0.9188844	4	0.6614654					1	None				09		Å®	22	2023_Dec_13_1434	ÐÅÐÄÅÐ¶Ï	2021.2.3	59.6285499
images/313+60_12.png	images/313_28.png	1	¡û	1	28					4	15	143	27			1	1	0.6264804	4	1.0749101					1	None				09		Å®	22	2023_Dec_13_1434	ÐÅÐÄÅÐ¶Ï	2021.2.3	59.6285499
images/313+24_15.png	images/313_15.png	1	¡û	2	15					4	16	144	14			1	1	0.7558783	6	0.379177					1	None				09		Å®	22	2023_Dec_13_1434	ÐÅÐÄÅÐ¶Ï	2021.2.3	59.6285499
images/313_24.png	images/313+60_8.png	6	¡ú	1	24					4	17	145	23			6	1	0.6528538	6	0.5848994					1	None				09		Å®	22	2023_Dec_13_1434	ÐÅÐÄÅÐ¶Ï	2021.2.3	59.6285499
images/313+24_11.png	images/313_11.png	1	¡û	2	11					4	18	146	10			6	0	1.0620878	4	0.8391635					1	None				09		Å®	22	2023_Dec_13_1434	ÐÅÐÄÅÐ¶Ï	2021.2.3	59.6285499
images/313_1.png	images/313+24_1.png	6	¡ú	2	1					4	19	147	0			1	0	0.5220654	3	1.3896329					0	None				09		Å®	22	2023_Dec_13_1434	ÐÅÐÄÅÐ¶Ï	2021.2.3	59.6285499
images/313_7.png	images/313+24_7.png	6	¡ú	2	7					4	20	148	6			6	1	0.7381259	4	1.1518179					1	None				09		Å®	22	2023_Dec_13_1434	ÐÅÐÄÅÐ¶Ï	2021.2.3	59.6285499
images/313+60_16.png	images/313_32.png	1	¡û	1	32					4	21	149	31			1	1	0.8295244	2	0.7826293					0	None				09		Å®	22	2023_Dec_13_1434	ÐÅÐÄÅÐ¶Ï	2021.2.3	59.6285499
images/313+24_9.png	images/313_9.png	1	¡û	2	9					4	22	150	8			1	1	0.7634102	2	0.7315358					0	None				09		Å®	22	2023_Dec_13_1434	ÐÅÐÄÅÐ¶Ï	2021.2.3	59.6285499
images/313+24_14.png	images/313_14.png	1	¡û	2	14					4	23	151	13			6	0	0.6063035	4	0.9810197					1	None				09		Å®	22	2023_Dec_13_1434	ÐÅÐÄÅÐ¶Ï	2021.2.3	59.6285499
images/313_6.png	images/313+24_6.png	6	¡ú	2	6					4	24	152	5			6	1	0.802788	5	0.2836784					1	None				09		Å®	22	2023_Dec_13_1434	ÐÅÐÄÅÐ¶Ï	2021.2.3	59.6285499
images/313_8.png	images/313+24_8.png	6	¡ú	2	8					4	25	153	7			6	1	1.3655363	3	1.8153818					0	None				09		Å®	22	2023_Dec_13_1434	ÐÅÐÄÅÐ¶Ï	2021.2.3	59.6285499
images/313+24_16.png	images/313_16.png	1	¡û	2	16					4	26	154	15			6	0	1.2463361	3	1.2398501					0	None				09		Å®	22	2023_Dec_13_1434	ÐÅÐÄÅÐ¶Ï	2021.2.3	59.6285499
images/313+24_12.png	images/313_12.png	1	¡û	2	12					4	27	155	11			1	1	1.6107886	2	0.5838936					0	None				09		Å®	22	2023_Dec_13_1434	ÐÅÐÄÅÐ¶Ï	2021.2.3	59.6285499
images/313+60_10.png	images/313_26.png	1	¡û	1	26					4	28	156	25			1	1	0.7296059	4	1.0002162					1	None				09		Å®	22	2023_Dec_13_1434	ÐÅÐÄÅÐ¶Ï	2021.2.3	59.6285499
images/313_22.png	images/313+60_6.png	6	¡ú	1	22					4	29	157	21			6	1	0.8063282	3	1.3418293					0	None				09		Å®	22	2023_Dec_13_1434	ÐÅÐÄÅÐ¶Ï	2021.2.3	59.6285499
images/313_17.png	images/313+60_1.png	6	¡ú	1	17					4	30	158	16			6	1	0.6785365	2	0.8255293					0	None				09		Å®	22	2023_Dec_13_1434	ÐÅÐÄÅÐ¶Ï	2021.2.3	59.6285499
images/313_23.png	images/313+60_7.png	6	¡ú	1	23					4	31	159	22			6	1	0.6614332	5	0.4228271					1	None				09		Å®	22	2023_Dec_13_1434	ÐÅÐÄÅÐ¶Ï	2021.2.3	59.6285499
																					5.981770821	12.6720215						741.517827	None	09
