# Supplementary material for: Perceptual metacognition and self-esteem: the role of feedback valence in local and global monitoring bias
Source: BMC Psychol. 2025 Sep 22;13:1114. doi: 10.1186/s40359-025-03089-x (PMC12506185; doi:10.1186/s40359-025-03089-x)
Supplement: Supplementary file 1 — Supplementary Material 1. [file 40359_2025_3089_MOESM1_ESM.zip › Data/Study1/Study1data/10_信心判断_2023-12-13_14h41.43.946.csv]

dotLeft	dotRight	dotAns	cue	diffLevel	rows	loop_1.thisRepN	loop_1.thisTrialN	loop_1.thisN	loop_1.thisIndex	loop_2.thisRepN	loop_2.thisTrialN	loop_2.thisN	loop_2.thisIndex	thisRow.t	notes	Intro.started	Intro.stopped	response_00.keys	response_00.rt	response_00.duration	blank.started	blank.stopped	trail.started	trail.stopped	response_1.keys	response_1.corr	response_1.rt	response_1.duration	feedback.started	feedback.stopped	confidence.started	confidence.stopped	response_2.keys	response_2.rt	response_2.duration	Total.started	Total.stopped	slider.response	slider.rt	Practice_end.started	Practice_end.stopped	response_01.keys	response_01.rt	response_01.duration	sub_acc.started	response_2.corr	sub_acc.stopped	Break.started	Break.stopped
images/313+24_10.png	images/313_10.png	1	¡û	2	10					0	0	0	9	132.1448802							132.1411315	133.1315504	133.1315587	135.1513337	6	0	1.7230989	None			135.1518364	137.1607355	4	2.000309	None										137.1611707	1	137.1614697	137.1614799	137.311565
images/313_3.png	images/313+24_3.png	6	¡ú	2	3					0	1	1	2	137.318233							137.3123409	138.3142516	138.31426	139.0656956	6	1	0.4488354	None			139.066241	139.8729058	6	0.7972931	None										139.8731457	1	139.8734422	139.8734513	139.9128014
images/313_6.png	images/313+24_6.png	6	¡ú	2	6					0	2	2	5	139.9164617							139.9130991	140.9106574	140.9106659	142.9152872	6	1	1.6921425	None			142.9157268	143.7633221	4	0.8358128	None										143.7635579	1	143.7637361	143.7637452	143.8037868
images/313+60_15.png	images/313_31.png	1	¡û	1	31					0	3	3	30	143.8079564							143.8040832	144.8024293	144.8024379	149.4576487	1	1	4.3497888	None			149.4579336	150.4590216	2	0.9894779	None										150.4592573	0	150.45964	150.4596489	150.4992667
images/313_1.png	images/313+24_1.png	6	¡ú	2	1					0	4	4	0	150.5062369							150.4995647	151.5005201	151.5005286	152.2900361	6	1	0.4829338	None			152.2903232	153.5211161	5	1.2208567	None										153.5217415	1	153.5221882	153.5222152	153.5832589
images/313_5.png	images/313+24_5.png	6	¡ú	2	5					0	5	5	4	153.5932249							153.5835565	154.5875797	154.5875886	157.8095917	1	0	2.9191217	None			157.809882	159.2426369	3	1.4220776	None										159.2428728	0	159.2431566	159.2431658	159.2807639
images/313_23.png	images/313+60_7.png	6	¡ú	1	23					0	6	6	22	159.2870195							159.2810641	160.2828098	160.2828189	161.0306869	6	1	0.4443869	None			161.0309707	161.7768021	4	0.7364651	None										161.7770392	1	161.777391	161.7774007	161.8161398
images/313+24_14.png	images/313_14.png	1	¡û	2	14					0	7	7	13	161.8233745							161.816551	162.8176558	162.8176641	163.7397875	1	1	0.6140621	None			163.7400702	164.9009864	4	1.1477117	None										164.9012279	1	164.9015171	164.9015258	164.9391088
images/313_4.png	images/313+24_4.png	6	¡ú	2	4					0	8	8	3	164.9432086							164.939406	165.9372011	165.9372105	167.4828304	6	1	1.2340334	None			167.4831131	168.3939405	4	0.9000855	None										168.3941764	1	168.3944847	168.3945016	168.4327895
images/313+60_12.png	images/313_28.png	1	¡û	1	28					0	9	9	27	168.4400632							168.4330861	169.4347669	169.4347822	170.6397247	1	1	0.9024812	None			170.6400087	171.9889768	4	1.3359687	None										171.989292	1	171.9897045	171.9897179	172.0318734
images/313_18.png	images/313+60_2.png	6	¡ú	1	18					0	10	10	17	172.0382219							172.0321757	173.0324963	173.0325053	173.7943313	6	1	0.455388	None			173.7946144	174.6843579	4	0.8771454	None										174.6845972	1	174.6848847	174.6848935	174.7219922
images/313+60_9.png	images/313_25.png	1	¡û	1	25					0	11	11	24	174.7257612							174.7222917	175.7201796	175.7201891	176.6274487	1	1	0.5996216	None			176.6277382	177.9554039	5	1.3161828	None										177.9556427	1	177.9560119	177.9560218	178.0022341
images/313+24_12.png	images/313_12.png	1	¡û	2	12					0	12	12	11	178.0093155							178.0026413	179.003587	179.0035955	181.4547255	1	1	2.1482527	None			181.4550098	182.3584055	4	0.8963487	None										182.358645	1	182.3589336	182.3589428	182.3979078
images/313+24_16.png	images/313_16.png	1	¡û	2	16					0	13	13	15	182.4052025							182.398211	183.3994531	183.3994614	184.4807783	1	1	0.7764274	None			184.4810614	187.2085655	5	2.7180574	None										187.2088042	1	187.2090917	187.2091008	187.2478347
images/313+24_13.png	images/313_13.png	1	¡û	2	13					0	14	14	12	187.25217							187.2481372	188.2463355	188.2463443	189.5149426	1	1	0.9620072	None			189.5152289	191.4967278	3	1.9722791	None										191.4969672	0	191.4972655	191.4972744	191.5356684
images/313_2.png	images/313+24_2.png	6	¡ú	2	2					0	15	15	1	191.5421577							191.5359661	192.5363996	192.5364083	194.6758191	6	1	1.8310139	None			194.6766199	195.5068044	5	0.81643	None										195.5074274	1	195.5078967	195.5079241	195.5669277
images/313+60_14.png	images/313_30.png	1	¡û	1	30					0	16	16	29	195.5710854							195.5672253	196.5656126	196.5656222	197.4026913	1	1	0.5317234	None			197.4029911	198.3906294	5	0.9802846	None										198.3908658	1	198.3911649	198.3911738	198.4296058
images/313+24_11.png	images/313_11.png	1	¡û	2	11					0	17	17	10	198.4368977							198.4299049	199.4311175	199.4311258	200.8598408	6	0	1.1207342	None			200.8601288	201.6593004	2	0.7872364	None										201.659539	0	201.6597194	201.659729	201.697891
images/313_8.png	images/313+24_8.png	6	¡ú	2	8					0	18	18	7	201.7049471							201.6981878	202.6991462	202.6991544	205.7066371	6	1	2.7006685	None			205.706917	208.1614964	2	2.4449102	None										208.1617337	0	208.161984	208.1619934	208.2008912
images/313+24_15.png	images/313_15.png	1	¡û	2	15					0	19	19	14	208.2049113							208.2011884	209.1992137	209.1992227	210.8641222	1	1	1.3610106	None			210.8645886	212.1226714	5	1.2469293	None										212.1230322	1	212.1232912	212.1233064	212.1678528
images/313+60_16.png	images/313_32.png	1	¡û	1	32					0	20	20	31	212.172222							212.1681486	213.1663616	213.1663705	216.1456067	6	0	2.6735834	None			216.1459116	216.7020445	1	0.5491397	None										216.7023436	0	216.7025715	216.7025838	216.7414349
images/313_20.png	images/313+60_4.png	6	¡ú	1	20					0	21	21	19	216.7477334							216.7417334	217.7422314	217.7422547	218.7999783	1	0	0.7563069	None			218.8002596	220.9345334	3	2.1277838	None										220.9347721	0	220.9350885	220.9350984	220.9756606
images/313_21.png	images/313+60_5.png	6	¡ú	1	21					0	22	22	20	220.9840343							220.9763289	221.9782828	221.9782909	222.8438517	6	1	0.5577986	None			222.844136	223.6434518	6	0.7874361	None										223.6436867	1	223.6439669	223.6439763	223.6819448
images/313_22.png	images/313+60_6.png	6	¡ú	1	22					0	23	23	21	223.6865247							223.6822407	224.6807712	224.6807803	225.953761	6	1	0.9655996	None			225.9540415	226.9066828	4	0.9418052	None										226.9069256	1	226.9071027	226.9071119	226.944878
images/313+60_11.png	images/313_27.png	1	¡û	1	27					0	24	24	26	226.9521618							226.945173	227.9464311	227.9464401	228.7352672	1	1	0.4861333	None			228.735549	229.8627635	4	1.1204679	None										229.8630049	1	229.8632951	229.8633051	229.900715
images/313+24_9.png	images/313_9.png	1	¡û	2	9					0	25	25	8	229.9045046							229.9010128	230.8987718	230.8987809	232.5990148	1	1	1.3972441	None			232.5994717	233.2667846	2	0.6566006	None										233.2674036	0	233.267845	233.2678715	233.3289427
images/313+60_10.png	images/313_26.png	1	¡û	1	26					0	26	26	25	233.3389004							233.3292372	234.3332648	234.333273	235.4811471	1	1	0.8458927	None			235.4814287	236.3224887	6	0.8304918	None										236.3227303	1	236.3230249	236.3230341	236.3619715
images/313_17.png	images/313+60_1.png	6	¡ú	1	17					0	27	27	16	236.3692211							236.3622664	237.3634267	237.3634351	238.5061204	6	1	0.8380439	None			238.5068941	240.5517974	6	2.0368038	None										240.5520352	1	240.5523288	240.5523384	240.591032
images/313+60_13.png	images/313_29.png	1	¡û	1	29					0	28	28	28	240.5972759							240.5913354	241.591567	241.5915755	243.1246943	1	1	1.2242461	None			243.1249829	245.2685757	4	2.1307758	None										245.268812	1	245.2691002	245.2691092	245.3086656
images/313_7.png	images/313+24_7.png	6	¡ú	2	7					0	29	29	6	245.3151001							245.3089604	246.3093743	246.3093827	249.3790991	1	0	2.7626653	None			249.3793804	251.0200978	1	1.6279435	None										251.0203431	0	251.020632	251.020642	251.0599742
images/313_19.png	images/313+60_3.png	6	¡ú	1	19					0	30	30	18	251.0636581							251.0602732	252.0578443	252.0578533	253.8203882	6	1	1.4543407	None			253.8206772	254.4045415	1	0.570729	None										254.4047805	0	254.4050729	254.4050824	254.4441776
images/313_24.png	images/313+60_8.png	6	¡ú	1	24					0	31	31	23	254.451413							254.4444736	255.4456828	255.4456913	258.126249	1	0	2.3778251	None			258.1265323	259.5103402	2	1.3771686	None										259.5105796	0	259.5108624	259.5108717	259.5502267
images/313_21.png	images/313+60_5.png	6	¡ú	1	21					1	0	32	20	259.5570832							259.5505264	260.5513435	260.5513521	261.3751234	6	1	0.5207272	None			261.3754089	262.0145776	5	0.6315153	None										262.0148194	1	262.0150172	262.0150263	262.0527295
images/313_18.png	images/313+60_2.png	6	¡ú	1	18					1	1	33	17	262.0591551							262.0530352	263.0534168	263.0534252	267.6249479	6	1	4.26588	None			267.6252312	271.1155774	3	3.4782805	None										271.115815	0	271.1161014	271.1161104	271.1552378
images/313_24.png	images/313+60_8.png	6	¡ú	1	24					1	2	34	23	271.1594534							271.1555377	272.1536735	272.1536823	272.9960873	6	1	0.5301959	None			272.9968963	273.7359651	5	0.7294507	None										273.7361978	1	273.7364838	273.7364934	273.7759723
images/313+60_9.png	images/313_25.png	1	¡û	1	25					1	3	35	24	273.7831441							273.7762698	274.7774029	274.7774116	275.7549965	1	1	0.6701393	None			275.7552786	276.7633321	5	0.9961258	None										276.7635673	1	276.7638544	276.763864	276.8019168
images/313+24_12.png	images/313_12.png	1	¡û	2	12					1	4	36	11	276.8065913							276.8022122	277.8003542	277.8003629	279.4491337	1	1	1.3389768	None			279.4494192	280.6179184	2	1.1579055	None										280.618164	0	280.6184572	280.618466	280.6573374
images/313+24_16.png	images/313_16.png	1	¡û	2	16					1	5	37	15	280.6636173							280.6576354	281.6578791	281.6578873	282.9338068	1	1	0.9734573	None			282.9340893	283.4622588	5	0.5216339	None										283.4624969	1	283.4627818	283.4627908	283.500715
images/313_2.png	images/313+24_2.png	6	¡ú	2	2					1	6	38	1	283.5049327							283.501011	284.4991507	284.4991596	285.8947156	6	1	1.0906777	None			285.8949974	287.5426336	3	1.6406761	None										287.542867	0	287.5431517	287.5431605	287.5821005
images/313+60_15.png	images/313_31.png	1	¡û	1	31					1	7	39	30	287.5886604							287.5823982	288.5829199	288.5829281	289.8100614	1	1	0.9210089	None			289.8103406	290.2480671	5	0.4290814	None										290.2483057	1	290.2485906	290.2485998	290.2877338
images/313+24_15.png	images/313_15.png	1	¡û	2	15					1	8	40	14	290.2916122							290.2880255	291.2853588	291.285369	292.3594423	1	1	0.7708329	None			292.3597255	293.0755589	5	0.7030869	None										293.0758002	1	293.0760834	293.0760923	295.0911681
images/313+60_13.png	images/313_29.png	1	¡û	1	29					1	9	41	28	295.0974403							295.0917503	296.091716	296.091725	297.4160356	1	1	1.0198952	None			297.4163197	298.2783221	6	0.8544998	None										298.2785573	1	298.2788447	298.278854	298.3168999
images/313+60_16.png	images/313_32.png	1	¡û	1	32					1	10	42	31	298.3237692							298.317197	299.3180253	299.3180333	300.6979709	1	1	1.0737871	None			300.6982514	302.0121272	5	1.3006488	None										302.0123764	1	302.0126635	302.012673	302.0502933
images/313+60_12.png	images/313_28.png	1	¡û	1	28					1	11	43	27	302.0548384							302.0505902	303.0493041	303.0493131	304.0521643	1	1	0.6893548	None			304.052453	304.8098846	6	0.7470383	None										304.8101173	1	304.8103934	304.8104028	304.8493148
images/313_17.png	images/313+60_1.png	6	¡ú	1	17					1	12	44	16	304.8561928							304.8496156	305.8504489	305.8504573	307.4391242	1	0	1.2852878	None			307.439408	308.4893263	2	1.0401799	None										308.489565	0	308.48985	308.4898595	308.5290185
images/313+60_14.png	images/313_30.png	1	¡û	1	30					1	13	45	29	308.5332205							308.5293133	309.527683	309.5276915	311.4153259	1	1	1.5844261	None			311.4156174	312.1522773	6	0.7272047	None										312.152518	1	312.1527943	312.1528036	312.1905275
images/313_8.png	images/313+24_8.png	6	¡ú	2	8					1	14	46	7	312.1975423							312.1908241	313.1918033	313.1918121	315.4833827	6	1	1.9833724	None			315.4836697	317.6193102	3	2.1234309	None										317.6195455	0	317.6198286	317.6198381	317.6586443
images/313+24_9.png	images/313_9.png	1	¡û	2	9					1	15	47	8	317.6657859							317.6589448	318.6600503	318.6600589	321.7227505	1	1	2.755615	None			321.723036	323.8573834	3	2.1244927	None										323.8576239	0	323.8579155	323.8579246	323.8972109
images/313_22.png	images/313+60_6.png	6	¡ú	1	22					1	16	48	21	323.9014251							323.8975056	324.8956399	324.8956488	325.876302	6	1	0.6678693	None			325.8765881	326.3770405	6	0.4910223	None										326.3772765	1	326.377561	326.3775707	326.4153683
images/313_3.png	images/313+24_3.png	6	¡ú	2	3					1	17	49	2	326.4217153							326.4156617	327.4159807	327.4159891	328.5386972	6	1	0.8154213	None			328.5389828	329.4565085	4	0.9085198	None										329.4567422	1	329.4570268	329.4570359	329.4949922
images/313_23.png	images/313+60_7.png	6	¡ú	1	23					1	18	50	22	329.4985119							329.495294	330.4926667	330.4926755	332.9433101	6	1	2.1401938	None			332.9435913	333.4787082	4	0.5282358	None										333.4789461	1	333.4792391	333.4792484	333.5170686
images/313+60_10.png	images/313_26.png	1	¡û	1	26					1	19	51	25	333.5233941							333.5173665	334.5176523	334.5176605	335.6335261	1	1	0.8096542	None			335.6338136	338.1317999	4	2.485492	None										338.1320364	1	338.1324423	338.1324511	338.1719833
images/313+24_10.png	images/313_10.png	1	¡û	2	10					1	20	52	9	338.1756485							338.1722804	339.1697888	339.1697976	340.1951468	1	1	0.7174023	None			340.1954323	341.8708658	4	1.6677987	None										341.8711045	1	341.8713882	341.8713971	341.9105909
images/313_19.png	images/313+60_3.png	6	¡ú	1	19					1	21	53	18	341.9147945							341.9108846	342.9092484	342.9092572	344.3239688	6	1	1.1069331	None			344.32425	345.5134553	4	1.179283	None										345.5136911	1	345.5139729	345.5139823	345.553757
images/313_1.png	images/313+24_1.png	6	¡ú	2	1					1	22	54	0	345.5597822							345.5540539	346.5540343	346.5540426	348.282237	6	1	1.421426	None			348.2825205	350.857421	2	2.5647078	None										350.8576546	0	350.8579312	350.8579399	350.8958583
images/313_7.png	images/313+24_7.png	6	¡ú	2	7					1	23	55	6	350.9030591							350.8961853	351.897321	351.8973294	353.4105335	6	1	1.2061916	None			353.410815	354.4465845	4	1.0288698	None										354.4468221	1	354.4471255	354.447134	354.4865456
images/313+24_14.png	images/313_14.png	1	¡û	2	14					1	24	56	13	354.4925929							354.4868404	355.4868514	355.48686	356.471327	1	1	0.6806745	None			356.4716063	358.1955482	3	1.7120031	None										358.1957827	0	358.1960647	358.196074	358.2339727
images/313_20.png	images/313+60_4.png	6	¡ú	1	20					1	25	57	19	358.237601							358.2342669	359.2319745	359.2319834	362.5282487	1	0	2.9873022	None			362.5285248	363.1483154	1	0.6068702	None										363.1485543	0	363.1488456	363.1488551	363.1881394
images/313_4.png	images/313+24_4.png	6	¡ú	2	4					1	26	58	3	363.1951019							363.1884352	364.1896622	364.1896705	365.0550253	6	1	0.561846	None			365.0553077	365.7157015	4	0.6479419	None										365.7159416	1	365.7162264	365.7162355	365.7562185
images/313+60_11.png	images/313_27.png	1	¡û	1	27					1	27	59	26	365.7599667							365.7565123	366.7542537	366.7542629	367.4984397	1	1	0.4328197	None			367.4987289	368.2425445	6	0.7328253	None										368.242779	1	368.2430642	368.2430736	368.2807621
images/313_6.png	images/313+24_6.png	6	¡ú	2	6					1	28	60	5	368.2868771							368.2810582	369.2811389	369.2811473	370.5431232	6	1	0.9586005	None			370.5434122	371.5306844	4	0.9754733	None										371.5309199	1	371.5312048	371.5312134	371.5712207
images/313+24_11.png	images/313_11.png	1	¡û	2	11					1	29	61	10	371.5757782							371.5715175	372.57002	372.570029	375.6257033	1	1	2.7493851	None			375.6259876	377.0389286	4	1.4051017	None										377.0391687	1	377.0393484	377.0393576	377.0785738
images/313+24_13.png	images/313_13.png	1	¡û	2	13					1	30	62	12	377.0848592							377.078888	378.0791483	378.0791566	380.3219149	1	1	1.9366166	None			380.3222008	380.6834101	5	0.3492881	None										380.6836458	1	380.6839294	380.6839385	380.7212433
images/313_5.png	images/313+24_5.png	6	¡ú	2	5					1	31	63	4	380.7284413							380.7215362	381.7227048	381.7227134	382.7619647	6	1	0.732658	None			382.7622458	383.5337483	4	0.7645574	None										383.5339802	1	383.5342668	383.5342754	383.5731755
images/313+60_16.png	images/313_32.png	1	¡û	1	32					2	0	64	31	383.5791865							383.5734722	384.5734471	384.573456	386.954791	1	1	2.0735653	None			386.9550687	387.9421417	5	0.9799199	None										387.9423788	1	387.9426632	387.9426719	387.9827728
images/313+60_15.png	images/313_31.png	1	¡û	1	31					2	1	65	30	387.9900314							387.9830741	388.9842836	388.9842921	390.8233379	1	1	1.5353461	None			390.8236212	393.2499599	2	2.4152631	None										393.250198	0	393.2504815	393.2504905	393.2883177
images/313_22.png	images/313+60_6.png	6	¡ú	1	22					2	2	66	21	393.2928814							393.2886201	394.2874724	394.2874815	396.5825307	1	0	1.9875723	None			396.5828154	398.9195813	3	2.3277931	None										398.9198161	0	398.9201017	398.9201108	398.9583107
images/313+24_11.png	images/313_11.png	1	¡û	2	11					2	3	67	10	398.9621518							398.9586058	399.9562723	399.9562819	401.2924262	1	1	1.0234548	None			401.2927138	402.6897918	3	1.38688	None										402.6900289	0	402.6903089	402.6903182	402.7281238
images/313_23.png	images/313+60_7.png	6	¡ú	1	23					2	4	68	22	402.7343512							402.7284247	403.728608	403.7286165	404.6429277	6	1	0.6070106	None			404.6432088	405.3381244	5	0.6843134	None										405.3383598	1	405.3386416	405.338651	405.3760376
images/313_1.png	images/313+24_1.png	6	¡ú	2	1					2	5	69	0	405.3812045							405.3763367	406.3757703	406.3757792	407.4977686	6	1	0.8111047	None			407.4980497	408.0819005	4	0.5729147	None										408.0821375	1	408.0824141	408.0824235	408.1206719
images/313+24_9.png	images/313_9.png	1	¡û	2	9					2	6	70	8	408.1276225							408.1209681	409.1218884	409.1218969	410.6479793	6	0	1.2216706	None			410.6482647	411.7743247	3	1.119016	None										411.7745562	0	411.7748342	411.7748432	411.8126302
images/313+24_10.png	images/313_10.png	1	¡û	2	10					2	7	71	9	411.8198063							411.8129304	412.8140646	412.814073	413.9914358	1	1	0.8750335	None			413.9917324	415.8060935	2	1.8079247	None										415.8063323	0	415.8066168	415.8066258	415.845535
images/313_6.png	images/313+24_6.png	6	¡ú	2	6					2	8	72	5	415.85245							415.8458328	416.8467148	416.8467232	417.6357559	6	1	0.4803645	None			417.6360391	419.9441739	6	2.2993017	None										419.9444124	1	419.9446975	419.9447066	419.9843256
images/313_19.png	images/313+60_3.png	6	¡ú	1	19					2	9	73	18	419.9888991							419.9846267	420.9831866	420.9831957	422.8846482	6	1	1.5928144	None			422.8849313	424.4630365	3	1.570255	None										424.4632736	0	424.4635589	424.4635679	424.5014719
images/313+24_15.png	images/313_15.png	1	¡û	2	15					2	10	74	14	424.507583							424.5017679	425.5018418	425.5018503	428.1125851	1	1	2.3060771	None			428.1128672	429.5101488	3	1.3898711	None										429.5103841	0	429.5106749	429.5106838	429.5494926
images/313_18.png	images/313+60_2.png	6	¡ú	1	18					2	11	75	17	429.5565896							429.5497936	430.5508507	430.5508595	431.4861444	6	1	0.6328426	None			431.4864259	432.3343637	4	0.8408175	None										432.3346023	1	432.3348906	432.3348997	432.3738478
images/313_24.png	images/313+60_8.png	6	¡ú	1	24					2	12	76	23	432.3807355							432.3741437	433.3749972	433.3750055	434.2476925	6	1	0.5684719	None			434.2479783	436.7723301	3	2.5114654	None										436.7729515	0	436.7734377	436.7734526	436.8111601
images/313+24_16.png	images/313_16.png	1	¡û	2	16					2	13	77	15	436.8177314							436.8115474	437.8120017	437.8120106	439.5194766	1	1	1.4032547	None			439.5197588	443.9372672	3	4.407323	None										443.9375074	0	443.9377868	443.9377958	443.9789136
images/313_5.png	images/313+24_5.png	6	¡ú	2	5					2	14	78	4	443.985987							443.9792576	444.9802382	444.9802467	447.278994	1	0	1.995341	None			447.279275	449.8407281	1	2.5520156	None										449.8409593	0	449.8412443	449.841254	449.8804263
images/313_8.png	images/313+24_8.png	6	¡ú	2	8					2	15	79	7	449.8866844							449.8807199	450.8809439	450.8809528	451.8090184	6	1	0.6224841	None			451.8092994	453.0742742	5	1.2533161	None										453.0745106	1	453.07476	453.0747692	453.1127133
images/313+60_10.png	images/313_26.png	1	¡û	1	26					2	16	80	25	453.1163004							453.1130116	454.1104331	454.1104422	455.0495685	1	1	0.6293094	None			455.0498461	455.7657599	4	0.7087111	None										455.7660116	1	455.7663047	455.7663145	455.804322
images/313+60_14.png	images/313_30.png	1	¡û	1	30					2	17	81	29	455.8087263							455.8046197	456.8031722	456.8031811	458.5836705	1	1	1.4719585	None			458.583955	459.0981582	6	0.5025674	None										459.0983953	1	459.0986755	459.0986846	460.6514959
images/313+60_13.png	images/313_29.png	1	¡û	1	29					2	18	82	28	460.6576994							460.6518752	461.6520654	461.6520736	462.6399047	1	1	0.6861654	None			462.6401868	463.0022237	6	0.3508864	None										463.0028235	1	463.00338	463.0034053	463.0532625
images/313_3.png	images/313+24_3.png	6	¡ú	2	3					2	19	83	2	463.060856							463.0535603	464.0551192	464.0551276	464.8202373	6	1	0.4594434	None			464.820522	465.4670275	6	0.6338803	None										465.4672664	1	465.4676642	465.4676739	465.5060684
images/313_7.png	images/313+24_7.png	6	¡ú	2	7					2	20	84	6	465.512483							465.5064673	466.5067573	466.5067657	468.7421105	6	1	1.9322532	None			468.7423915	469.4583393	4	0.7044031	None										469.4585755	1	469.4588926	469.4589019	469.496611
images/313_20.png	images/313+60_4.png	6	¡ú	1	20					2	21	85	19	469.5038383							469.4969051	470.4984355	470.4984445	471.7534302	1	0	0.9485054	None			471.7537129	472.4707443	3	0.7090038	None										472.4709819	0	472.4712686	472.4712777	472.5092409
images/313+24_13.png	images/313_13.png	1	¡û	2	13					2	22	86	12	472.5135969							472.5095717	473.5077824	473.5077916	475.4093973	1	1	1.5914913	None			475.4096766	476.4015409	3	0.9837522	None										476.4021857	0	476.4026848	476.402702	476.4414333
images/313+60_9.png	images/313_25.png	1	¡û	1	25					2	23	87	24	476.4486278							476.4417222	477.4428839	477.4428928	480.1300402	1	1	2.3806885	None			480.1303194	480.5056214	3	0.3647693	None										480.5058528	0	480.5061402	480.5061497	480.5436776
images/313_2.png	images/313+24_2.png	6	¡ú	2	2					2	24	88	1	480.5498753							480.5439763	481.5441055	481.5441146	482.4442625	6	1	0.59137	None			482.4445461	482.9311113	5	0.4741111	None										482.9313497	1	482.9316311	482.9316407	482.9695956
images/313_4.png	images/313+24_4.png	6	¡ú	2	4					2	25	89	3	482.974171							482.9698917	483.9685711	483.9685804	485.2167553	6	1	0.9421772	None			485.2170339	485.6408865	4	0.413448	None										485.6411199	1	485.6414021	485.6414112	485.6801729
images/313+24_14.png	images/313_14.png	1	¡û	2	14					2	26	90	13	485.6859439							485.6804755	486.6804609	486.6804702	487.6642124	1	1	0.6789247	None			487.6644922	489.1522539	4	1.4785877	None										489.1524874	1	489.1527673	489.1527764	489.1919574
images/313+60_11.png	images/313_27.png	1	¡û	1	27					2	27	91	26	489.1991062							489.1922503	490.1933654	490.1933736	492.1983107	1	1	1.7028121	None			492.1985906	493.1299986	3	0.9198523	None										493.1302284	0	493.1305366	493.1305455	493.169345
images/313_21.png	images/313+60_5.png	6	¡ú	1	21					2	28	92	20	493.1753522							493.169645	494.1696002	494.1696089	494.9307286	6	1	0.4533846	None			494.931009	495.9460303	5	1.0038303	None										495.9462622	1	495.946541	495.9465498	495.9880634
images/313+60_12.png	images/313_28.png	1	¡û	1	28					2	29	93	27	495.9918628							495.9883657	496.9860074	496.9860168	498.1713431	6	0	0.8773905	None			498.1716193	499.1030621	4	0.9228215	None										499.103297	1	499.1035797	499.103589	499.1428758
images/313+24_12.png	images/313_12.png	1	¡û	2	12					2	30	94	11	499.1485922							499.1431715	500.1431058	500.1431148	504.6383891	1	1	4.1916862	None			504.638672	506.0994762	2	1.4480594	None										506.0997102	0	506.099999	506.1000084	506.1375621
images/313_17.png	images/313+60_1.png	6	¡ú	1	17					2	31	95	16	506.1449077							506.1378557	507.1391832	507.1391916	508.0324862	6	1	0.5875243	None			508.0327649	508.943564	5	0.9021409	None										508.9437971	1	508.944083	508.9440924	508.9851575
images/313_23.png	images/313+60_7.png	6	¡ú	1	23					3	0	96	22	508.9914116							508.9855333	509.9856602	509.9856685	513.1641243	1	0	2.8656496	None			513.1644075	514.3115067	1	1.1382018	None										514.3117416	0	514.3120222	514.3120313	514.3519425
images/313+60_14.png	images/313_30.png	1	¡û	1	30					3	1	97	29	514.3590397							514.3522405	515.3532686	515.3532774	516.4551965	1	1	0.7980889	None			516.4554741	519.4521322	3	2.9835215	None										519.4523675	0	519.452651	519.4526602	519.4911308
images/313+60_15.png	images/313_31.png	1	¡û	1	31					3	2	98	30	519.4969075							519.4915258	520.4914444	520.4914536	521.5171831	1	1	0.7232659	None			521.5174614	522.4974338	4	0.9695064	None										522.4976685	1	522.4979723	522.4979813	522.5355918
images/313_6.png	images/313+24_6.png	6	¡ú	2	6					3	3	99	5	522.5427722							522.5358846	523.537034	523.5370427	524.6393818	6	1	0.7980004	None			524.6396578	526.5178181	4	1.8713936	None										526.5180509	1	526.5183339	526.5183429	526.5573656
images/313_18.png	images/313+60_2.png	6	¡ú	1	18					3	4	100	17	526.5635221							526.557662	527.5577385	527.5577467	528.3688043	6	1	0.5057672	None			528.3690842	529.0566841	4	0.6772809	None										529.0569179	1	529.0571057	529.0571148	529.0951539
images/313+60_10.png	images/313_26.png	1	¡û	1	26					3	5	101	25	529.0988794							529.0954487	530.0946506	530.0946598	531.3119085	1	1	0.9088859	None			531.3121902	532.5287028	3	1.2067974	None										532.5289393	0	532.5292245	532.5292338	532.568418
images/313_8.png	images/313+24_8.png	6	¡ú	2	8					3	6	102	7	532.5753569							532.568716	533.5695766	533.5695847	535.1660749	6	1	1.2942752	None			535.166356	536.4871112	4	1.3120827	None										536.4873509	1	536.4876344	536.4876434	536.5254776
images/313_3.png	images/313+24_3.png	6	¡ú	2	3					3	7	103	2	536.5309804							536.5257721	537.5254983	537.5255076	538.4396524	6	1	0.6100779	None			538.4399279	539.1766978	4	0.7272628	None										539.1769291	1	539.1772656	539.1772751	539.2153247
images/313+60_12.png	images/313_28.png	1	¡û	1	28					3	8	104	27	539.2222107							539.2156199	540.2164642	540.2164729	541.5753553	1	1	1.0550259	None			541.5756345	542.0132026	4	0.4309735	None										542.0134559	1	542.013682	542.0136913	542.0519781
images/313+24_9.png	images/313_9.png	1	¡û	2	9					3	9	105	8	542.0592934							542.0522699	543.0535561	543.0535645	544.9760872	1	1	1.6175326	None			544.9764423	545.5320496	2	0.543008	None										545.5322836	0	545.5325664	545.532576	545.5709485
images/313+60_13.png	images/313_29.png	1	¡û	1	29					3	10	106	28	545.5772451							545.571241	546.5715149	546.5715236	547.8681181	1	1	0.9877153	None			547.8684022	548.4801008	5	0.6017793	None										548.4803343	1	548.4806174	548.4806263	548.5185269
images/313_17.png	images/313+60_1.png	6	¡ú	1	17					3	11	107	16	548.5257985							548.5188224	549.5200554	549.520064	550.3438386	6	1	0.5185293	None			550.3441204	551.3451765	5	0.9904197	None										551.3454112	1	551.345722	551.345732	551.3834911
images/313+60_16.png	images/313_32.png	1	¡û	1	32					3	12	108	31	551.3905327							551.3837849	552.3847895	552.3847978	553.2988836	1	1	0.6060022	None			553.2991628	553.7926235	5	0.4838175	None										553.7928568	1	553.7931727	553.7931824	553.8306163
images/313+24_13.png	images/313_13.png	1	¡û	2	13					3	13	109	12	553.8378215							553.8309119	554.8320897	554.8320984	556.4485018	1	1	1.3113324	None			556.4487791	556.9142007	4	0.4539838	None										556.914433	1	556.9147066	556.9147158	556.9536854
images/313_24.png	images/313+60_8.png	6	¡ú	1	24					3	14	110	23	556.9582496							556.953983	557.9522006	557.9522095	558.8009736	6	1	0.5387676	None			558.8012538	559.9637623	4	1.1493782	None										559.963999	1	559.964284	559.9642935	560.0089098
images/313_21.png	images/313+60_5.png	6	¡ú	1	21					3	15	111	20	560.0156339							560.0092226	561.0098971	561.009906	561.7433842	6	1	0.4291941	None			561.7436654	562.1752795	5	0.4229544	None										562.1755152	1	562.1757973	562.175807	562.2151521
images/313+60_11.png	images/313_27.png	1	¡û	1	27					3	16	112	26	562.2186897							562.2154507	563.2129549	563.2129639	564.0473769	1	1	0.5260472	None			564.0476571	566.0156268	5	1.9583766	None										566.0158652	1	566.0160585	566.0160681	566.0544018
images/313_19.png	images/313+60_3.png	6	¡ú	1	19					3	17	113	18	566.0618937							566.0546975	567.0561749	567.0561837	567.8172566	6	1	0.4547769	None			567.8175369	568.4360534	5	0.605279	None										568.4362893	1	568.4365679	568.4365772	568.4751388
images/313_22.png	images/313+60_6.png	6	¡ú	1	22					3	18	114	21	568.4814413							568.4755419	569.4757117	569.4757201	570.5289658	6	1	0.7468318	None			570.5292464	571.0089519	5	0.4696286	None										571.0092045	1	571.009503	571.0095116	571.0470331
images/313_20.png	images/313+60_4.png	6	¡ú	1	20					3	19	115	19	571.0541692							571.0473265	572.0484459	572.0484546	573.2139528	1	0	0.86291	None			573.2142301	575.5849877	5	2.3605255	None										575.5852245	1	575.585503	575.5855118	575.6230807
images/313+24_11.png	images/313_11.png	1	¡û	2	11					3	20	116	10	575.6300525							575.6233763	576.6243124	576.6243207	577.9357567	1	1	1.006517	None			577.9360329	579.0411036	4	1.0943011	None										579.0413382	1	579.0415165	579.0415262	579.0788959
images/313_7.png	images/313+24_7.png	6	¡ú	2	7					3	21	117	6	579.082535							579.0791901	580.0768689	580.0768779	582.768173	6	1	2.381982	None			582.7684515	583.1159033	1	0.334297	None										583.1161421	0	583.1164311	583.1164399	583.1554927
images/313+24_15.png	images/313_15.png	1	¡û	2	15					3	22	118	14	583.1624764							583.155786	584.1567448	584.1567538	585.3906878	1	1	0.9301479	None			585.3909647	586.4546129	4	1.0556041	None										586.4548456	1	586.4551296	586.4551387	586.4941523
images/313+24_16.png	images/313_16.png	1	¡û	2	16					3	23	119	15	586.5012152							586.4944492	587.4954722	587.4954809	588.4720848	1	1	0.6711949	None			588.4723605	589.9393628	4	1.4539212	None										589.939598	1	589.9398879	589.9398969	589.9813083
images/313_2.png	images/313+24_2.png	6	¡ú	2	2					3	24	120	1	589.9862911							589.9816768	590.9812565	590.9812691	592.1358303	6	1	0.8456138	None			592.1361087	593.2413776	4	1.0944354	None										593.2416118	1	593.2419007	593.2419099	593.280901
images/313+24_12.png	images/313_12.png	1	¡û	2	12					3	25	121	11	593.2880628							593.2811972	594.2823231	594.2823315	596.0170304	1	1	1.4280018	None			596.0173143	599.2719138	4	3.2449629	None										599.2721473	1	599.2724603	599.2724691	599.3104589
images/313_5.png	images/313+24_5.png	6	¡ú	2	5					3	26	122	4	599.3147607							599.3107536	600.3089253	600.3089344	601.0392532	6	1	0.4220759	None			601.039533	601.4355759	5	0.3829823	None										601.4358107	1	601.4360955	601.4361052	602.8752583
images/313+24_14.png	images/313_14.png	1	¡û	2	14					3	27	123	13	602.8814681							602.8756461	603.8758305	603.8758394	605.3433297	1	1	1.1586293	None			605.3436039	606.038345	5	0.6865491	None										606.0385751	1	606.0387454	606.0387546	606.0779636
images/313_4.png	images/313+24_4.png	6	¡ú	2	4					3	28	124	3	606.0848235							606.078263	607.0790851	607.0790936	608.7094468	6	1	1.3273862	None			608.7097247	609.2168982	1	0.49703	None										609.2171323	0	609.2174058	609.2174148	609.2550019
images/313+24_10.png	images/313_10.png	1	¡û	2	10					3	29	125	9	609.2593777							609.2552964	610.2538494	610.2538585	612.986984	1	1	2.4213533	None			612.987348	613.7865595	2	0.7874398	None										613.7871671	0	613.7876489	613.7876642	613.8266129
images/313+60_9.png	images/313_25.png	1	¡û	1	25					3	30	126	24	613.8308563							613.8268978	614.8250384	614.8250476	615.7043509	6	0	0.5737183	None			615.7046257	616.497115	4	0.7815222	None										616.4973477	1	616.4976347	616.4976432	616.5350525
images/313_1.png	images/313+24_1.png	6	¡ú	2	1					3	31	127	0	616.5394423							616.5353455	617.5339057	617.5339147	618.2742011	6	1	0.4329601	None			618.274483	619.344992	4	1.060044	None										619.345225	1	619.3455048	619.3455145	619.3833614
images/313_5.png	images/313+24_5.png	6	¡ú	2	5					4	0	128	4	619.3905466							619.3836665	620.3848045	620.3848127	622.4879038	6	1	1.7978781	None			622.4881854	623.419559	1	0.9185454	None										623.4197962	0	623.4200823	623.4200915	623.4574251
images/313_7.png	images/313+24_7.png	6	¡ú	2	7					4	1	129	6	623.4649117							623.4577232	624.4591864	624.4591951	625.3875045	6	1	0.6195236	None			625.3877881	626.1869572	2	0.7866319	None										626.1871995	0	626.187487	626.1874957	626.2267397
images/313_19.png	images/313+60_3.png	6	¡ú	1	19					4	2	130	18	626.2337687							626.227031	627.22814	627.2281486	628.0171257	6	1	0.4824332	None			628.0174083	628.6013899	2	0.5732897	None										628.6016254	0	628.6019614	628.6019705	628.639429
images/313_18.png	images/313+60_2.png	6	¡ú	1	18					4	3	131	17	628.6430933							628.6397514	629.6374704	629.6374795	630.4583378	6	1	0.5097709	None			630.4586166	631.5637876	2	1.0923305	None										631.5640214	0	631.564367	631.5643759	631.6023998
images/313+60_15.png	images/313_31.png	1	¡û	1	31					4	4	132	30	631.6094391							631.6026979	632.6037082	632.6037168	633.4968807	1	1	0.5874767	None			633.4971608	634.9849871	3	1.4775285	None										634.985285	0	634.9856031	634.9856155	635.0326314
images/313+60_14.png	images/313_30.png	1	¡û	1	30					4	5	133	29	635.0397577							635.0329243	636.0340184	636.0340269	637.2472835	1	1	0.9090492	None			637.2475664	637.7756444	6	0.5187976	None										637.7758752	1	637.7761516	637.7761608	637.8141228
images/313+60_16.png	images/313_32.png	1	¡û	1	32					4	6	134	31	637.8210207							637.8144178	638.8152819	638.8152906	640.2022747	1	1	1.0800024	None			640.2025552	640.8348786	4	0.619608	None										640.8351174	1	640.8354	640.835409	640.8739842
images/313+24_13.png	images/313_13.png	1	¡û	2	13					4	7	135	12	640.8813076							640.8743934	641.8755835	641.875592	642.7757617	1	1	0.5958086	None			642.776041	643.4710697	5	0.6860547	None										643.4713048	1	643.4715867	643.471596	643.5109289
images/313+60_10.png	images/313_26.png	1	¡û	1	26					4	8	136	25	643.5151619							643.5112261	644.509409	644.5094177	645.3441581	1	1	0.5249472	None			645.3444364	645.6571019	6	0.301708	None										645.6573345	1	645.6576169	645.6576258	645.6971226
images/313_6.png	images/313+24_6.png	6	¡ú	2	6					4	9	137	5	645.7033996							645.6974196	646.6976564	646.6976649	649.5733933	1	0	2.5733496	None			649.5736759	649.8861255	1	0.3053692	None										649.8863562	0	649.8866383	649.8866479	649.9256753
images/313+24_15.png	images/313_15.png	1	¡û	2	15					4	10	138	14	649.9317674							649.9259711	650.9260218	650.9260307	652.2157988	1	1	0.9849867	None			652.2160804	653.2516547	4	1.0229045	None										653.2518946	1	653.2521814	653.2521907	653.2904914
images/313+24_12.png	images/313_12.png	1	¡û	2	12					4	11	139	11	653.2978531							653.2907858	654.2921262	654.292135	655.6105796	1	1	1.0108564	None			655.6108634	656.5699651	2	0.9471622	None										656.5701948	0	656.5704738	656.5704828	656.6098869
images/313+24_10.png	images/313_10.png	1	¡û	2	10					4	12	140	9	656.6140981							656.610178	657.6092895	657.6092983	658.4160905	1	1	0.4971803	None			658.4163705	658.7359985	6	0.3097485	None										658.7362291	1	658.7365096	658.7365188	658.7759128
images/313_24.png	images/313+60_8.png	6	¡ú	1	24					4	13	141	23	658.7801887							658.7762118	659.7760098	659.7760191	660.6529054	1	0	0.5704066	None			660.6531814	660.9932073	6	0.329329	None										660.9934497	1	660.993796	660.9938051	661.0330452
images/313+60_11.png	images/313_27.png	1	¡û	1	27					4	14	142	26	661.0396909							661.0333402	662.0339598	662.0339686	664.3038532	1	1	1.9647669	None			664.3041331	665.2496092	5	0.9345085	None										665.2498419	1	665.2501239	665.2501333	665.2892923
images/313_17.png	images/313+60_1.png	6	¡ú	1	17					4	15	143	16	665.2964523							665.2895894	666.2907109	666.2907198	667.6569121	1	0	1.0599632	None			667.657192	669.3054496	4	1.6367519	None										669.3056797	1	669.3060173	669.3060268	669.343612
images/313_8.png	images/313+24_8.png	6	¡ú	2	8					4	16	144	7	669.347977							669.3439095	670.3422304	670.3422392	672.9919595	1	0	2.3399693	None			672.992245	675.2526891	2	2.2537284	None										675.252923	0	675.2532057	675.253215	675.2910335
images/313+60_12.png	images/313_28.png	1	¡û	1	28					4	17	145	27	675.295469							675.2913311	676.2898363	676.2898464	677.4237618	1	1	0.8245548	None			677.424048	678.0352656	4	0.5984823	None										678.0355023	1	678.0356753	678.0356844	678.0745983
images/313+24_9.png	images/313_9.png	1	¡û	2	9					4	18	146	8	678.0816595							678.0750019	679.0759312	679.0759398	680.464662	1	1	1.0825857	None			680.4649651	680.8470583	2	0.3730767	None										680.8472919	0	680.8475782	680.8475878	680.8866705
images/313_2.png	images/313+24_2.png	6	¡ú	2	2					4	19	147	1	680.8937924							680.8869659	681.8921121	681.8921207	684.1900996	6	1	2.0011822	None			684.1903751	684.5587046	1	0.359706	None										684.5589386	0	684.5592219	684.5592304	684.5982794
images/313_23.png	images/313+60_7.png	6	¡ú	1	23					4	20	148	22	684.6018691							684.5985713	685.5960125	685.5960217	688.2804154	1	0	2.3744327	None			688.2806957	689.3579806	1	1.0695659	None										689.3582138	0	689.3584938	689.3585038	689.3962901
images/313_20.png	images/313+60_4.png	6	¡ú	1	20					4	21	149	19	689.4026817							689.3965841	690.3970342	690.3970427	692.0942444	1	0	1.392804	None			692.0945254	693.1024494	2	0.9996947	None										693.1026817	0	693.1029646	693.1029742	693.1408861
images/313+60_13.png	images/313_29.png	1	¡û	1	29					4	22	150	28	693.1478403							693.1411823	694.1421011	694.1421098	695.501432	1	1	1.0559516	None			695.5017108	695.8073614	6	0.2962553	None										695.8075951	1	695.8078732	695.8078826	695.8467468
images/313+24_16.png	images/313_16.png	1	¡û	2	16					4	23	151	15	695.8502867							695.8470475	696.8446569	696.8446658	698.069049	1	1	0.9172245	None			698.0693295	698.465389	5	0.3844141	None										698.4656223	1	698.4659729	698.4659821	698.5054434
images/313_1.png	images/313+24_1.png	6	¡ú	2	1					4	24	152	0	698.5123168							698.5057388	699.5066048	699.5066137	703.9391466	6	1	4.1239037	None			703.9394287	704.530237	1	0.5792422	None										704.5304704	0	704.5307504	704.5307592	704.5691993
images/313_22.png	images/313+60_6.png	6	¡ú	1	22					4	25	153	21	704.5764747							704.5696056	705.5707348	705.5707433	706.6935112	6	1	0.819374	None			706.6937925	707.3124575	5	0.6083081	None										707.3126931	1	707.3129772	707.312987	707.3521863
images/313_4.png	images/313+24_4.png	6	¡ú	2	4					4	26	154	3	707.3590951							707.3524808	708.35335	708.3533596	709.1631642	1	0	0.5012907	None			709.1634465	709.8653856	5	0.6908508	None										709.8656216	1	709.8659006	709.8659095	709.903492
images/313+60_9.png	images/313_25.png	1	¡û	1	25					4	27	155	24	709.9078827							709.9037882	710.9027117	710.9027208	713.5472542	1	1	2.3321964	None			713.5475405	717.3366639	5	3.7788769	None										717.3368949	1	717.3371732	717.3371821	717.3761842
images/313_21.png	images/313+60_5.png	6	¡ú	1	21					4	28	156	20	717.3822164							717.3764814	718.3764757	718.3764848	719.123732	6	1	0.4386041	None			719.1240139	719.48554	6	0.3545008	None										719.4857736	1	719.4860587	719.4860675	719.5235194
images/313+24_11.png	images/313_11.png	1	¡û	2	11					4	29	157	10	719.5281319							719.5238113	720.5238131	720.5238222	723.8971671	6	0	3.0623737	None			723.8974463	724.8219146	1	0.9169448	None										724.822147	0	724.8225233	724.8225327	724.8602709
images/313_3.png	images/313+24_3.png	6	¡ú	2	3					4	30	158	2	724.8663526							724.8605607	725.8606036	725.8606121	726.924861	6	1	0.7574935	None			726.9251366	727.5646457	5	0.6328859	None										727.5648816	1	727.5651597	727.5651691	727.6029013
images/313+24_14.png	images/313_14.png	1	¡û	2	14					4	31	159	13	727.6101234							727.6031952	728.6043858	728.6043943	729.4975985	1	1	0.585792	None			729.4978777	730.505955	5	0.9961145	None										730.5061896	1	730.5064761	730.5064853	730.5440955
																																				730.5442507	741.6347292	6.423611111	11.0802547
[truncated: 16 more columns]
