# Supplementary material for: Perceptual metacognition and self-esteem: the role of feedback valence in local and global monitoring bias
Source: BMC Psychol. 2025 Sep 22;13:1114. doi: 10.1186/s40359-025-03089-x (PMC12506185; doi:10.1186/s40359-025-03089-x)
Supplement: Supplementary file 1 — Supplementary Material 1. [file 40359_2025_3089_MOESM1_ESM.zip › Data/Study1/Study1data/11_信心判断_2023_Dec_13_1804.csv]

dotLeft	dotRight	dotAns	cue	diffLevel	rows	loop_1.thisRepN	loop_1.thisTrialN	loop_1.thisN	loop_1.thisIndex	loop_2.thisRepN	loop_2.thisTrialN	loop_2.thisN	loop_2.thisIndex	response_00.keys	response_00.rt	response_1.keys	response_1.corr	response_1.rt	response_2.keys	response_2.rt	slider.response	slider.rt	response_01.keys	response_01.rt	response_2.corr	response_03.keys	response_03.rt	end_image.started	end_image.stopped	±»ÊÔ±àºÅ	ÐÕÃû	ÐÔ±ð	ÄêÁä	date	expName	psychopyVersion	frameRate
images/313_17.png	images/313+60_1.png	6	¡ú	1	17					0	0	0	16			6	1	0.5334075	5	3.3881475					1	None				11		Å®	24	2023_Dec_13_1804	ÐÅÐÄÅÐ¶Ï	2021.2.3	59.96314665
images/313+24_9.png	images/313_9.png	1	¡û	2	9					0	1	1	8			1	1	2.6462532	2	2.2694606					0	None				11		Å®	24	2023_Dec_13_1804	ÐÅÐÄÅÐ¶Ï	2021.2.3	59.96314665
images/313_23.png	images/313+60_7.png	6	¡ú	1	23					0	2	2	22			6	1	0.4292402	6	2.2886761					1	None				11		Å®	24	2023_Dec_13_1804	ÐÅÐÄÅÐ¶Ï	2021.2.3	59.96314665
images/313_18.png	images/313+60_2.png	6	¡ú	1	18					0	3	3	17			6	1	1.9427995	4	4.685527					1	None				11		Å®	24	2023_Dec_13_1804	ÐÅÐÄÅÐ¶Ï	2021.2.3	59.96314665
images/313_7.png	images/313+24_7.png	6	¡ú	2	7					0	4	4	6			1	0	0.8277981	3	1.6370275					0	None				11		Å®	24	2023_Dec_13_1804	ÐÅÐÄÅÐ¶Ï	2021.2.3	59.96314665
images/313+60_11.png	images/313_27.png	1	¡û	1	27					0	5	5	26			1	1	0.7294072	4	0.8516029					1	None				11		Å®	24	2023_Dec_13_1804	ÐÅÐÄÅÐ¶Ï	2021.2.3	59.96314665
images/313_1.png	images/313+24_1.png	6	¡ú	2	1					0	6	6	0			1	0	0.7135657	4	2.1376553					1	None				11		Å®	24	2023_Dec_13_1804	ÐÅÐÄÅÐ¶Ï	2021.2.3	59.96314665
images/313_20.png	images/313+60_4.png	6	¡ú	1	20					0	7	7	19			1	0	1.9322676	3	6.8412552					0	None				11		Å®	24	2023_Dec_13_1804	ÐÅÐÄÅÐ¶Ï	2021.2.3	59.96314665
images/313_8.png	images/313+24_8.png	6	¡ú	2	8					0	8	8	7			1	0	2.3248232	2	1.0167989					0	None				11		Å®	24	2023_Dec_13_1804	ÐÅÐÄÅÐ¶Ï	2021.2.3	59.96314665
images/313+24_12.png	images/313_12.png	1	¡û	2	12					0	9	9	11			1	1	0.9228847	3	1.8372728					0	None				11		Å®	24	2023_Dec_13_1804	ÐÅÐÄÅÐ¶Ï	2021.2.3	59.96314665
images/313+60_14.png	images/313_30.png	1	¡û	1	30					0	10	10	29			1	1	0.5932396	5	2.3708968					1	None				11		Å®	24	2023_Dec_13_1804	ÐÅÐÄÅÐ¶Ï	2021.2.3	59.96314665
images/313+60_12.png	images/313_28.png	1	¡û	1	28					0	11	11	27			1	1	0.4122991	5	1.3202519					1	None				11		Å®	24	2023_Dec_13_1804	ÐÅÐÄÅÐ¶Ï	2021.2.3	59.96314665
images/313_3.png	images/313+24_3.png	6	¡ú	2	3					0	12	12	2			6	1	1.1504575	4	6.6678004					1	None				11		Å®	24	2023_Dec_13_1804	ÐÅÐÄÅÐ¶Ï	2021.2.3	59.96314665
images/313_6.png	images/313+24_6.png	6	¡ú	2	6					0	13	13	5			6	1	0.6020728	4	3.847604					1	None				11		Å®	24	2023_Dec_13_1804	ÐÅÐÄÅÐ¶Ï	2021.2.3	59.96314665
images/313+24_16.png	images/313_16.png	1	¡û	2	16					0	14	14	15			1	1	0.5828994	4	6.7492174					1	None				11		Å®	24	2023_Dec_13_1804	ÐÅÐÄÅÐ¶Ï	2021.2.3	59.96314665
images/313_24.png	images/313+60_8.png	6	¡ú	1	24					0	15	15	23			6	1	0.3739812	6	1.73568					1	None				11		Å®	24	2023_Dec_13_1804	ÐÅÐÄÅÐ¶Ï	2021.2.3	59.96314665
images/313+24_14.png	images/313_14.png	1	¡û	2	14					0	16	16	13			1	1	1.1092267	4	1.1325699					1	None				11		Å®	24	2023_Dec_13_1804	ÐÅÐÄÅÐ¶Ï	2021.2.3	59.96314665
images/313+60_9.png	images/313_25.png	1	¡û	1	25					0	17	17	24			1	1	0.7340395	3	0.6859088					0	None				11		Å®	24	2023_Dec_13_1804	ÐÅÐÄÅÐ¶Ï	2021.2.3	59.96314665
images/313_19.png	images/313+60_3.png	6	¡ú	1	19					0	18	18	18			6	1	1.3911838	2	0.509224					0	None				11		Å®	24	2023_Dec_13_1804	ÐÅÐÄÅÐ¶Ï	2021.2.3	59.96314665
images/313_22.png	images/313+60_6.png	6	¡ú	1	22					0	19	19	21			1	0	1.0838923	2	0.9280029					0	None				11		Å®	24	2023_Dec_13_1804	ÐÅÐÄÅÐ¶Ï	2021.2.3	59.96314665
images/313+24_13.png	images/313_13.png	1	¡û	2	13					0	20	20	12			1	1	0.7020684	4	1.5988181					1	None				11		Å®	24	2023_Dec_13_1804	ÐÅÐÄÅÐ¶Ï	2021.2.3	59.96314665
images/313+24_11.png	images/313_11.png	1	¡û	2	11					0	21	21	10			1	1	0.7742664	4	1.0490563					1	None				11		Å®	24	2023_Dec_13_1804	ÐÅÐÄÅÐ¶Ï	2021.2.3	59.96314665
images/313_21.png	images/313+60_5.png	6	¡ú	1	21					0	22	22	20			6	1	0.5216922	4	2.3886851					1	None				11		Å®	24	2023_Dec_13_1804	ÐÅÐÄÅÐ¶Ï	2021.2.3	59.96314665
images/313+24_15.png	images/313_15.png	1	¡û	2	15					0	23	23	14			1	1	0.4079785	6	1.636998					1	None				11		Å®	24	2023_Dec_13_1804	ÐÅÐÄÅÐ¶Ï	2021.2.3	59.96314665
images/313+60_10.png	images/313_26.png	1	¡û	1	26					0	24	24	25			1	1	0.6012351	6	0.5325205					1	None				11		Å®	24	2023_Dec_13_1804	ÐÅÐÄÅÐ¶Ï	2021.2.3	59.96314665
images/313_2.png	images/313+24_2.png	6	¡ú	2	2					0	25	25	1			6	1	0.9366538	6	1.3032716					1	None				11		Å®	24	2023_Dec_13_1804	ÐÅÐÄÅÐ¶Ï	2021.2.3	59.96314665
images/313+60_15.png	images/313_31.png	1	¡û	1	31					0	26	26	30			1	1	0.4822218	5	1.5707628					1	None				11		Å®	24	2023_Dec_13_1804	ÐÅÐÄÅÐ¶Ï	2021.2.3	59.96314665
images/313_4.png	images/313+24_4.png	6	¡ú	2	4					0	27	27	3			6	1	0.5109969	5	0.5873782					1	None				11		Å®	24	2023_Dec_13_1804	ÐÅÐÄÅÐ¶Ï	2021.2.3	59.96314665
images/313+60_13.png	images/313_29.png	1	¡û	1	29					0	28	28	28			1	1	0.5558481	5	0.5303516					1	None				11		Å®	24	2023_Dec_13_1804	ÐÅÐÄÅÐ¶Ï	2021.2.3	59.96314665
images/313_5.png	images/313+24_5.png	6	¡ú	2	5					0	29	29	4			6	1	0.8263128	4	1.7924423					1	None				11		Å®	24	2023_Dec_13_1804	ÐÅÐÄÅÐ¶Ï	2021.2.3	59.96314665
images/313+24_10.png	images/313_10.png	1	¡û	2	10					0	30	30	9			1	1	0.4920386	2	2.4345891					0	None				11		Å®	24	2023_Dec_13_1804	ÐÅÐÄÅÐ¶Ï	2021.2.3	59.96314665
images/313+60_16.png	images/313_32.png	1	¡û	1	32					0	31	31	31			1	1	0.547661	4	1.1804295					1	None				11		Å®	24	2023_Dec_13_1804	ÐÅÐÄÅÐ¶Ï	2021.2.3	59.96314665
images/313+60_12.png	images/313_28.png	1	¡û	1	28					1	0	32	27			1	1	1.5946851	4	1.5803061					1	None				11		Å®	24	2023_Dec_13_1804	ÐÅÐÄÅÐ¶Ï	2021.2.3	59.96314665
images/313_24.png	images/313+60_8.png	6	¡ú	1	24					1	1	33	23			None	0		1	3.170864					0	None				11		Å®	24	2023_Dec_13_1804	ÐÅÐÄÅÐ¶Ï	2021.2.3	59.96314665
images/313_18.png	images/313+60_2.png	6	¡ú	1	18					1	2	34	17			6	1	0.2709951	2	1.9912099					0	None				11		Å®	24	2023_Dec_13_1804	ÐÅÐÄÅÐ¶Ï	2021.2.3	59.96314665
images/313+24_13.png	images/313_13.png	1	¡û	2	13					1	3	35	12			1	1	1.6182948	2	4.146047					0	None				11		Å®	24	2023_Dec_13_1804	ÐÅÐÄÅÐ¶Ï	2021.2.3	59.96314665
images/313+24_10.png	images/313_10.png	1	¡û	2	10					1	4	36	9			1	1	2.5611331	2	8.9141103					0	None				11		Å®	24	2023_Dec_13_1804	ÐÅÐÄÅÐ¶Ï	2021.2.3	59.96314665
images/313+24_16.png	images/313_16.png	1	¡û	2	16					1	5	37	15			1	1	0.5942733	3	5.8829304					0	None				11		Å®	24	2023_Dec_13_1804	ÐÅÐÄÅÐ¶Ï	2021.2.3	59.96314665
images/313+60_14.png	images/313_30.png	1	¡û	1	30					1	6	38	29			1	1	0.5103139	4	2.4591394					1	None				11		Å®	24	2023_Dec_13_1804	ÐÅÐÄÅÐ¶Ï	2021.2.3	59.96314665
images/313+24_9.png	images/313_9.png	1	¡û	2	9					1	7	39	8			1	1	0.600108	3	5.5802297					0	None				11		Å®	24	2023_Dec_13_1804	ÐÅÐÄÅÐ¶Ï	2021.2.3	59.96314665
images/313+60_10.png	images/313_26.png	1	¡û	1	26					1	8	40	25			6	0	1.2812835	3	4.6701133					0	space	89.9881366			11		Å®	24	2023_Dec_13_1804	ÐÅÐÄÅÐ¶Ï	2021.2.3	59.96314665
images/313+24_15.png	images/313_15.png	1	¡û	2	15					1	9	41	14			1	1	0.6583924	2	2.8394111					0	None				11		Å®	24	2023_Dec_13_1804	ÐÅÐÄÅÐ¶Ï	2021.2.3	59.96314665
images/313_3.png	images/313+24_3.png	6	¡ú	2	3					1	10	42	2			6	1	0.4128477	4	2.0228381					1	None				11		Å®	24	2023_Dec_13_1804	ÐÅÐÄÅÐ¶Ï	2021.2.3	59.96314665
images/313_6.png	images/313+24_6.png	6	¡ú	2	6					1	11	43	5			1	0	0.8425558	2	2.806185					0	None				11		Å®	24	2023_Dec_13_1804	ÐÅÐÄÅÐ¶Ï	2021.2.3	59.96314665
images/313_8.png	images/313+24_8.png	6	¡ú	2	8					1	12	44	7			6	1	0.4403026	2	1.9713146					0	None				11		Å®	24	2023_Dec_13_1804	ÐÅÐÄÅÐ¶Ï	2021.2.3	59.96314665
images/313+60_16.png	images/313_32.png	1	¡û	1	32					1	13	45	31			1	1	0.7348791	1	0.530649					0	None				11		Å®	24	2023_Dec_13_1804	ÐÅÐÄÅÐ¶Ï	2021.2.3	59.96314665
images/313_22.png	images/313+60_6.png	6	¡ú	1	22					1	14	46	21			6	1	0.5171651	2	1.2682151					0	None				11		Å®	24	2023_Dec_13_1804	ÐÅÐÄÅÐ¶Ï	2021.2.3	59.96314665
images/313_20.png	images/313+60_4.png	6	¡ú	1	20					1	15	47	19			6	1	0.4494154	2	0.858471					0	None				11		Å®	24	2023_Dec_13_1804	ÐÅÐÄÅÐ¶Ï	2021.2.3	59.96314665
images/313+60_15.png	images/313_31.png	1	¡û	1	31					1	16	48	30			1	1	0.4749579	4	1.7940659					1	None				11		Å®	24	2023_Dec_13_1804	ÐÅÐÄÅÐ¶Ï	2021.2.3	59.96314665
images/313+60_9.png	images/313_25.png	1	¡û	1	25					1	17	49	24			1	1	0.4824475	4	2.0035582					1	None				11		Å®	24	2023_Dec_13_1804	ÐÅÐÄÅÐ¶Ï	2021.2.3	59.96314665
images/313_19.png	images/313+60_3.png	6	¡ú	1	19					1	18	50	18			6	1	0.4072345	4	3.0694775					1	None				11		Å®	24	2023_Dec_13_1804	ÐÅÐÄÅÐ¶Ï	2021.2.3	59.96314665
images/313+24_14.png	images/313_14.png	1	¡û	2	14					1	19	51	13			1	1	0.5046925	2	1.8016076					0	None				11		Å®	24	2023_Dec_13_1804	ÐÅÐÄÅÐ¶Ï	2021.2.3	59.96314665
images/313_5.png	images/313+24_5.png	6	¡ú	2	5					1	20	52	4			6	1	0.3574203	4	1.9238244					1	None				11		Å®	24	2023_Dec_13_1804	ÐÅÐÄÅÐ¶Ï	2021.2.3	59.96314665
images/313_21.png	images/313+60_5.png	6	¡ú	1	21					1	21	53	20			1	0	1.2830524	2	12.4418982					0	None				11		Å®	24	2023_Dec_13_1804	ÐÅÐÄÅÐ¶Ï	2021.2.3	59.96314665
images/313_7.png	images/313+24_7.png	6	¡ú	2	7					1	22	54	6			6	1	2.1829512	2	12.1696307					0	None				11		Å®	24	2023_Dec_13_1804	ÐÅÐÄÅÐ¶Ï	2021.2.3	59.96314665
images/313_2.png	images/313+24_2.png	6	¡ú	2	2					1	23	55	1			6	1	0.6471421	3	9.5126921					0	None				11		Å®	24	2023_Dec_13_1804	ÐÅÐÄÅÐ¶Ï	2021.2.3	59.96314665
images/313+60_11.png	images/313_27.png	1	¡û	1	27					1	24	56	26			1	1	0.4208708	3	1.7592582					0	None				11		Å®	24	2023_Dec_13_1804	ÐÅÐÄÅÐ¶Ï	2021.2.3	59.96314665
images/313_17.png	images/313+60_1.png	6	¡ú	1	17					1	25	57	16			6	1	0.9776172	1	1.6055483					0	None				11		Å®	24	2023_Dec_13_1804	ÐÅÐÄÅÐ¶Ï	2021.2.3	59.96314665
images/313_1.png	images/313+24_1.png	6	¡ú	2	1					1	26	58	0			6	1	1.2774241	2	2.9304041					0	None				11		Å®	24	2023_Dec_13_1804	ÐÅÐÄÅÐ¶Ï	2021.2.3	59.96314665
images/313+24_11.png	images/313_11.png	1	¡û	2	11					1	27	59	10			1	1	1.0680822	2	1.2702765					0	None				11		Å®	24	2023_Dec_13_1804	ÐÅÐÄÅÐ¶Ï	2021.2.3	59.96314665
images/313_4.png	images/313+24_4.png	6	¡ú	2	4					1	28	60	3			6	1	0.2828424	3	4.2036035					0	None				11		Å®	24	2023_Dec_13_1804	ÐÅÐÄÅÐ¶Ï	2021.2.3	59.96314665
images/313_23.png	images/313+60_7.png	6	¡ú	1	23					1	29	61	22			6	1	0.3804426	5	1.2173169					1	None				11		Å®	24	2023_Dec_13_1804	ÐÅÐÄÅÐ¶Ï	2021.2.3	59.96314665
images/313+60_13.png	images/313_29.png	1	¡û	1	29					1	30	62	28			1	1	1.4296168	2	10.7938665					0	None				11		Å®	24	2023_Dec_13_1804	ÐÅÐÄÅÐ¶Ï	2021.2.3	59.96314665
images/313+24_12.png	images/313_12.png	1	¡û	2	12					1	31	63	11			1	1	0.9059798	3	3.0307673					0	None				11		Å®	24	2023_Dec_13_1804	ÐÅÐÄÅÐ¶Ï	2021.2.3	59.96314665
images/313+60_15.png	images/313_31.png	1	¡û	1	31					2	0	64	30			6	0	1.2108677	1	1.2008936					0	None				11		Å®	24	2023_Dec_13_1804	ÐÅÐÄÅÐ¶Ï	2021.2.3	59.96314665
images/313+24_12.png	images/313_12.png	1	¡û	2	12					2	1	65	11			1	1	1.5404157	2	2.3695953					0	None				11		Å®	24	2023_Dec_13_1804	ÐÅÐÄÅÐ¶Ï	2021.2.3	59.96314665
images/313_23.png	images/313+60_7.png	6	¡ú	1	23					2	2	66	22			6	1	0.4984049	5	1.3322168					1	None				11		Å®	24	2023_Dec_13_1804	ÐÅÐÄÅÐ¶Ï	2021.2.3	59.96314665
images/313+60_14.png	images/313_30.png	1	¡û	1	30					2	3	67	29			1	1	0.9139211	1	1.6179134					0	None				11		Å®	24	2023_Dec_13_1804	ÐÅÐÄÅÐ¶Ï	2021.2.3	59.96314665
images/313+24_14.png	images/313_14.png	1	¡û	2	14					2	4	68	13			1	1	3.3673733	1	1.6649132					0	None				11		Å®	24	2023_Dec_13_1804	ÐÅÐÄÅÐ¶Ï	2021.2.3	59.96314665
images/313_17.png	images/313+60_1.png	6	¡ú	1	17					2	5	69	16			6	1	0.4287331	5	1.0036574					1	None				11		Å®	24	2023_Dec_13_1804	ÐÅÐÄÅÐ¶Ï	2021.2.3	59.96314665
images/313+60_10.png	images/313_26.png	1	¡û	1	26					2	6	70	25			1	1	4.3070897	4	1.0074021					1	None				11		Å®	24	2023_Dec_13_1804	ÐÅÐÄÅÐ¶Ï	2021.2.3	59.96314665
images/313_7.png	images/313+24_7.png	6	¡ú	2	7					2	7	71	6			6	1	0.4124946	6	1.0310023					1	None				11		Å®	24	2023_Dec_13_1804	ÐÅÐÄÅÐ¶Ï	2021.2.3	59.96314665
images/313_3.png	images/313+24_3.png	6	¡ú	2	3					2	8	72	2			6	1	0.4208234	6	0.4005972					1	None				11		Å®	24	2023_Dec_13_1804	ÐÅÐÄÅÐ¶Ï	2021.2.3	59.96314665
images/313+24_16.png	images/313_16.png	1	¡û	2	16					2	9	73	15			6	0	1.5458538	1	0.8349789					0	None				11		Å®	24	2023_Dec_13_1804	ÐÅÐÄÅÐ¶Ï	2021.2.3	59.96314665
images/313_21.png	images/313+60_5.png	6	¡ú	1	21					2	10	74	20			6	1	0.690971	3	9.6088848					0	None				11		Å®	24	2023_Dec_13_1804	ÐÅÐÄÅÐ¶Ï	2021.2.3	59.96314665
images/313+60_11.png	images/313_27.png	1	¡û	1	27					2	11	75	26			1	1	0.7420612	3	2.9089407					0	None				11		Å®	24	2023_Dec_13_1804	ÐÅÐÄÅÐ¶Ï	2021.2.3	59.96314665
images/313_19.png	images/313+60_3.png	6	¡ú	1	19					2	12	76	18			6	1	0.4631327	5	0.5894675					1	None				11		Å®	24	2023_Dec_13_1804	ÐÅÐÄÅÐ¶Ï	2021.2.3	59.96314665
images/313_24.png	images/313+60_8.png	6	¡ú	1	24					2	13	77	23			6	1	0.4291	6	0.5102267					1	None				11		Å®	24	2023_Dec_13_1804	ÐÅÐÄÅÐ¶Ï	2021.2.3	59.96314665
images/313+60_13.png	images/313_29.png	1	¡û	1	29					2	14	78	28			1	1	0.6363238	2	1.1338087					0	None				11		Å®	24	2023_Dec_13_1804	ÐÅÐÄÅÐ¶Ï	2021.2.3	59.96314665
images/313+60_9.png	images/313_25.png	1	¡û	1	25					2	15	79	24			1	1	0.8416983	3	1.4143984					0	None				11		Å®	24	2023_Dec_13_1804	ÐÅÐÄÅÐ¶Ï	2021.2.3	59.96314665
images/313_18.png	images/313+60_2.png	6	¡ú	1	18					2	16	80	17			6	1	0.3483212	5	0.7759588					1	None				11		Å®	24	2023_Dec_13_1804	ÐÅÐÄÅÐ¶Ï	2021.2.3	59.96314665
images/313+60_12.png	images/313_28.png	1	¡û	1	28					2	17	81	27			1	1	0.4059369	5	1.3777466					1	space	44.1771444			11		Å®	24	2023_Dec_13_1804	ÐÅÐÄÅÐ¶Ï	2021.2.3	59.96314665
images/313_8.png	images/313+24_8.png	6	¡ú	2	8					2	18	82	7			6	1	1.4432439	1	0.7961595					0	None				11		Å®	24	2023_Dec_13_1804	ÐÅÐÄÅÐ¶Ï	2021.2.3	59.96314665
images/313_4.png	images/313+24_4.png	6	¡ú	2	4					2	19	83	3			6	1	0.5867248	2	1.7389173					0	None				11		Å®	24	2023_Dec_13_1804	ÐÅÐÄÅÐ¶Ï	2021.2.3	59.96314665
images/313_5.png	images/313+24_5.png	6	¡ú	2	5					2	20	84	4			6	1	0.6077076	2	1.3147284					0	None				11		Å®	24	2023_Dec_13_1804	ÐÅÐÄÅÐ¶Ï	2021.2.3	59.96314665
images/313+24_13.png	images/313_13.png	1	¡û	2	13					2	21	85	12			6	0	2.4851806	1	0.352371					0	None				11		Å®	24	2023_Dec_13_1804	ÐÅÐÄÅÐ¶Ï	2021.2.3	59.96314665
images/313_1.png	images/313+24_1.png	6	¡ú	2	1					2	22	86	0			6	1	0.421085	5	0.9171072					1	None				11		Å®	24	2023_Dec_13_1804	ÐÅÐÄÅÐ¶Ï	2021.2.3	59.96314665
images/313_6.png	images/313+24_6.png	6	¡ú	2	6					2	23	87	5			1	0	1.5414194	2	1.9158086					0	None				11		Å®	24	2023_Dec_13_1804	ÐÅÐÄÅÐ¶Ï	2021.2.3	59.96314665
images/313_22.png	images/313+60_6.png	6	¡ú	1	22					2	24	88	21			6	1	0.3311186	5	8.1956205					1	None				11		Å®	24	2023_Dec_13_1804	ÐÅÐÄÅÐ¶Ï	2021.2.3	59.96314665
images/313+24_10.png	images/313_10.png	1	¡û	2	10					2	25	89	9			6	0	0.6637783	1	1.9381131					0	None				11		Å®	24	2023_Dec_13_1804	ÐÅÐÄÅÐ¶Ï	2021.2.3	59.96314665
images/313+24_9.png	images/313_9.png	1	¡û	2	9					2	26	90	8			6	0	0.3377004	4	2.1085524					1	None				11		Å®	24	2023_Dec_13_1804	ÐÅÐÄÅÐ¶Ï	2021.2.3	59.96314665
images/313_2.png	images/313+24_2.png	6	¡ú	2	2					2	27	91	1			6	1	0.5523152	5	4.5335969					1	None				11		Å®	24	2023_Dec_13_1804	ÐÅÐÄÅÐ¶Ï	2021.2.3	59.96314665
images/313+60_16.png	images/313_32.png	1	¡û	1	32					2	28	92	31			1	1	0.4126794	4	1.4342213					1	None				11		Å®	24	2023_Dec_13_1804	ÐÅÐÄÅÐ¶Ï	2021.2.3	59.96314665
images/313+24_15.png	images/313_15.png	1	¡û	2	15					2	29	93	14			1	1	1.0617385	3	1.2224171					0	None				11		Å®	24	2023_Dec_13_1804	ÐÅÐÄÅÐ¶Ï	2021.2.3	59.96314665
images/313+24_11.png	images/313_11.png	1	¡û	2	11					2	30	94	10			1	1	0.4997549	5	1.3552048					1	None				11		Å®	24	2023_Dec_13_1804	ÐÅÐÄÅÐ¶Ï	2021.2.3	59.96314665
images/313_20.png	images/313+60_4.png	6	¡ú	1	20					2	31	95	19			6	1	0.4727095	6	0.7514069					1	None				11		Å®	24	2023_Dec_13_1804	ÐÅÐÄÅÐ¶Ï	2021.2.3	59.96314665
images/313+60_10.png	images/313_26.png	1	¡û	1	26					3	0	96	25			1	1	0.4492553	6	0.7734309					1	None				11		Å®	24	2023_Dec_13_1804	ÐÅÐÄÅÐ¶Ï	2021.2.3	59.96314665
images/313_21.png	images/313+60_5.png	6	¡ú	1	21					3	1	97	20			6	1	0.2818716	6	0.471307					1	None				11		Å®	24	2023_Dec_13_1804	ÐÅÐÄÅÐ¶Ï	2021.2.3	59.96314665
images/313_1.png	images/313+24_1.png	6	¡ú	2	1					3	2	98	0			6	1	1.0261222	3	1.4240826					0	None				11		Å®	24	2023_Dec_13_1804	ÐÅÐÄÅÐ¶Ï	2021.2.3	59.96314665
images/313_22.png	images/313+60_6.png	6	¡ú	1	22					3	3	99	21			6	1	0.8206273	3	1.2190316					0	None				11		Å®	24	2023_Dec_13_1804	ÐÅÐÄÅÐ¶Ï	2021.2.3	59.96314665
images/313+24_13.png	images/313_13.png	1	¡û	2	13					3	4	100	12			6	0	0.812614	1	0.3600681					0	None				11		Å®	24	2023_Dec_13_1804	ÐÅÐÄÅÐ¶Ï	2021.2.3	59.96314665
images/313_17.png	images/313+60_1.png	6	¡ú	1	17					3	5	101	16			6	1	0.5140903	6	0.8925467					1	None				11		Å®	24	2023_Dec_13_1804	ÐÅÐÄÅÐ¶Ï	2021.2.3	59.96314665
images/313+24_15.png	images/313_15.png	1	¡û	2	15					3	6	102	14			6	0	1.7197973	1	0.9486619					0	None				11		Å®	24	2023_Dec_13_1804	ÐÅÐÄÅÐ¶Ï	2021.2.3	59.96314665
images/313_7.png	images/313+24_7.png	6	¡ú	2	7					3	7	103	6			6	1	1.5832631	1	0.5294979					0	None				11		Å®	24	2023_Dec_13_1804	ÐÅÐÄÅÐ¶Ï	2021.2.3	59.96314665
images/313+60_9.png	images/313_25.png	1	¡û	1	25					3	8	104	24			1	1	0.4766997	6	0.4920413					1	None				11		Å®	24	2023_Dec_13_1804	ÐÅÐÄÅÐ¶Ï	2021.2.3	59.96314665
images/313+24_11.png	images/313_11.png	1	¡û	2	11					3	9	105	10			6	0	0.5398132	4	1.9012936					1	None				11		Å®	24	2023_Dec_13_1804	ÐÅÐÄÅÐ¶Ï	2021.2.3	59.96314665
images/313_24.png	images/313+60_8.png	6	¡ú	1	24					3	10	106	23			6	1	0.496917	6	1.821505					1	None				11		Å®	24	2023_Dec_13_1804	ÐÅÐÄÅÐ¶Ï	2021.2.3	59.96314665
images/313_20.png	images/313+60_4.png	6	¡ú	1	20					3	11	107	19			6	1	0.3529111	6	2.3599611					1	None				11		Å®	24	2023_Dec_13_1804	ÐÅÐÄÅÐ¶Ï	2021.2.3	59.96314665
images/313+24_10.png	images/313_10.png	1	¡û	2	10					3	12	108	9			1	1	0.4257378	5	0.8004354					1	None				11		Å®	24	2023_Dec_13_1804	ÐÅÐÄÅÐ¶Ï	2021.2.3	59.96314665
images/313+24_14.png	images/313_14.png	1	¡û	2	14					3	13	109	13			6	0	0.8690512	6	0.9427551					1	None				11		Å®	24	2023_Dec_13_1804	ÐÅÐÄÅÐ¶Ï	2021.2.3	59.96314665
images/313_2.png	images/313+24_2.png	6	¡ú	2	2					3	14	110	1			6	1	0.3381503	4	1.7749754					1	None				11		Å®	24	2023_Dec_13_1804	ÐÅÐÄÅÐ¶Ï	2021.2.3	59.96314665
images/313_18.png	images/313+60_2.png	6	¡ú	1	18					3	15	111	17			6	1	0.5072738	5	9.1493218					1	None				11		Å®	24	2023_Dec_13_1804	ÐÅÐÄÅÐ¶Ï	2021.2.3	59.96314665
images/313_19.png	images/313+60_3.png	6	¡ú	1	19					3	16	112	18			6	1	0.3880221	4	2.0833812					1	None				11		Å®	24	2023_Dec_13_1804	ÐÅÐÄÅÐ¶Ï	2021.2.3	59.96314665
images/313+60_16.png	images/313_32.png	1	¡û	1	32					3	17	113	31			1	1	0.4095038	5	0.6549334					1	None				11		Å®	24	2023_Dec_13_1804	ÐÅÐÄÅÐ¶Ï	2021.2.3	59.96314665
images/313+60_12.png	images/313_28.png	1	¡û	1	28					3	18	114	27			1	1	0.4150418	5	0.6641807					1	None				11		Å®	24	2023_Dec_13_1804	ÐÅÐÄÅÐ¶Ï	2021.2.3	59.96314665
images/313+60_11.png	images/313_27.png	1	¡û	1	27					3	19	115	26			1	1	0.4470467	4	1.7900262					1	None				11		Å®	24	2023_Dec_13_1804	ÐÅÐÄÅÐ¶Ï	2021.2.3	59.96314665
images/313_4.png	images/313+24_4.png	6	¡ú	2	4					3	20	116	3			6	1	0.3520316	4	0.8294176					1	None				11		Å®	24	2023_Dec_13_1804	ÐÅÐÄÅÐ¶Ï	2021.2.3	59.96314665
images/313_5.png	images/313+24_5.png	6	¡ú	2	5					3	21	117	4			1	0	0.8812166	4	1.4361132					1	None				11		Å®	24	2023_Dec_13_1804	ÐÅÐÄÅÐ¶Ï	2021.2.3	59.96314665
images/313+60_13.png	images/313_29.png	1	¡û	1	29					3	22	118	28			1	1	0.4025012	5	1.0572082					1	None				11		Å®	24	2023_Dec_13_1804	ÐÅÐÄÅÐ¶Ï	2021.2.3	59.96314665
images/313+60_15.png	images/313_31.png	1	¡û	1	31					3	23	119	30			1	1	0.2896394	6	0.4448553					1	None				11		Å®	24	2023_Dec_13_1804	ÐÅÐÄÅÐ¶Ï	2021.2.3	59.96314665
images/313_23.png	images/313+60_7.png	6	¡ú	1	23					3	24	120	22			6	1	0.4735551	3	1.2924319					0	None				11		Å®	24	2023_Dec_13_1804	ÐÅÐÄÅÐ¶Ï	2021.2.3	59.96314665
images/313+60_14.png	images/313_30.png	1	¡û	1	30					3	25	121	29			1	1	0.3441877	6	0.3765958					1	None				11		Å®	24	2023_Dec_13_1804	ÐÅÐÄÅÐ¶Ï	2021.2.3	59.96314665
images/313+24_16.png	images/313_16.png	1	¡û	2	16					3	26	122	15			1	1	1.1417674	4	1.3034792					1	space	4.4411125			11		Å®	24	2023_Dec_13_1804	ÐÅÐÄÅÐ¶Ï	2021.2.3	59.96314665
images/313_6.png	images/313+24_6.png	6	¡ú	2	6					3	27	123	5			6	1	0.4257233	4	0.6714804					1	None				11		Å®	24	2023_Dec_13_1804	ÐÅÐÄÅÐ¶Ï	2021.2.3	59.96314665
images/313+24_12.png	images/313_12.png	1	¡û	2	12					3	28	124	11			1	1	0.3448891	3	3.5303024					0	None				11		Å®	24	2023_Dec_13_1804	ÐÅÐÄÅÐ¶Ï	2021.2.3	59.96314665
images/313_8.png	images/313+24_8.png	6	¡ú	2	8					3	29	125	7			6	1	0.636449	4	0.8287351					1	None				11		Å®	24	2023_Dec_13_1804	ÐÅÐÄÅÐ¶Ï	2021.2.3	59.96314665
images/313_3.png	images/313+24_3.png	6	¡ú	2	3					3	30	126	2			6	1	0.7061558	5	1.1189333					1	None				11		Å®	24	2023_Dec_13_1804	ÐÅÐÄÅÐ¶Ï	2021.2.3	59.96314665
images/313+24_9.png	images/313_9.png	1	¡û	2	9					3	31	127	8			6	0	0.3832015	3	1.2518687					0	None				11		Å®	24	2023_Dec_13_1804	ÐÅÐÄÅÐ¶Ï	2021.2.3	59.96314665
images/313+60_11.png	images/313_27.png	1	¡û	1	27					4	0	128	26			1	1	0.9577787	2	1.4427883					0	None				11		Å®	24	2023_Dec_13_1804	ÐÅÐÄÅÐ¶Ï	2021.2.3	59.96314665
images/313+60_16.png	images/313_32.png	1	¡û	1	32					4	1	129	31			1	1	0.5214298	3	1.2067899					0	None				11		Å®	24	2023_Dec_13_1804	ÐÅÐÄÅÐ¶Ï	2021.2.3	59.96314665
images/313_20.png	images/313+60_4.png	6	¡ú	1	20					4	2	130	19			6	1	0.7117126	1	1.6547087					0	None				11		Å®	24	2023_Dec_13_1804	ÐÅÐÄÅÐ¶Ï	2021.2.3	59.96314665
images/313_4.png	images/313+24_4.png	6	¡ú	2	4					4	3	131	3			1	0	0.7454819	3	1.004869					0	None				11		Å®	24	2023_Dec_13_1804	ÐÅÐÄÅÐ¶Ï	2021.2.3	59.96314665
images/313+24_12.png	images/313_12.png	1	¡û	2	12					4	4	132	11			1	1	0.997491	2	1.186462					0	None				11		Å®	24	2023_Dec_13_1804	ÐÅÐÄÅÐ¶Ï	2021.2.3	59.96314665
images/313_1.png	images/313+24_1.png	6	¡ú	2	1					4	5	133	0			None	0		1	0.0072006					0	None				11		Å®	24	2023_Dec_13_1804	ÐÅÐÄÅÐ¶Ï	2021.2.3	59.96314665
images/313_19.png	images/313+60_3.png	6	¡ú	1	19					4	6	134	18			6	1	0.9414735	4	1.444118					1	None				11		Å®	24	2023_Dec_13_1804	ÐÅÐÄÅÐ¶Ï	2021.2.3	59.96314665
images/313+60_14.png	images/313_30.png	1	¡û	1	30					4	7	135	29			1	1	0.6666555	4	6.6188657					1	None				11		Å®	24	2023_Dec_13_1804	ÐÅÐÄÅÐ¶Ï	2021.2.3	59.96314665
images/313+60_15.png	images/313_31.png	1	¡û	1	31					4	8	136	30			1	1	0.9836715	5	2.1253639					1	None				11		Å®	24	2023_Dec_13_1804	ÐÅÐÄÅÐ¶Ï	2021.2.3	59.96314665
images/313_22.png	images/313+60_6.png	6	¡ú	1	22					4	9	137	21			6	1	0.8459239	4	13.3817134					1	None				11		Å®	24	2023_Dec_13_1804	ÐÅÐÄÅÐ¶Ï	2021.2.3	59.96314665
images/313+60_13.png	images/313_29.png	1	¡û	1	29					4	10	138	28			6	0	0.7060406	3	1.038453					0	None				11		Å®	24	2023_Dec_13_1804	ÐÅÐÄÅÐ¶Ï	2021.2.3	59.96314665
images/313_8.png	images/313+24_8.png	6	¡ú	2	8					4	11	139	7			6	1	1.1468368	3	2.5697034					0	None				11		Å®	24	2023_Dec_13_1804	ÐÅÐÄÅÐ¶Ï	2021.2.3	59.96314665
images/313_18.png	images/313+60_2.png	6	¡ú	1	18					4	12	140	17			6	1	0.4535269	4	3.5639107					1	None				11		Å®	24	2023_Dec_13_1804	ÐÅÐÄÅÐ¶Ï	2021.2.3	59.96314665
images/313_5.png	images/313+24_5.png	6	¡ú	2	5					4	13	141	4			6	1	0.3485015	4	1.6999118					1	None				11		Å®	24	2023_Dec_13_1804	ÐÅÐÄÅÐ¶Ï	2021.2.3	59.96314665
images/313+24_9.png	images/313_9.png	1	¡û	2	9					4	14	142	8			1	1	1.1576458	2	3.1175016					0	None				11		Å®	24	2023_Dec_13_1804	ÐÅÐÄÅÐ¶Ï	2021.2.3	59.96314665
images/313+60_9.png	images/313_25.png	1	¡û	1	25					4	15	143	24			6	0	0.3015577	2	1.1657755					0	None				11		Å®	24	2023_Dec_13_1804	ÐÅÐÄÅÐ¶Ï	2021.2.3	59.96314665
images/313_6.png	images/313+24_6.png	6	¡ú	2	6					4	16	144	5			6	1	0.3786066	2	1.9035806					0	None				11		Å®	24	2023_Dec_13_1804	ÐÅÐÄÅÐ¶Ï	2021.2.3	59.96314665
images/313_21.png	images/313+60_5.png	6	¡ú	1	21					4	17	145	20			6	1	0.3182134	4	1.9207497					1	None				11		Å®	24	2023_Dec_13_1804	ÐÅÐÄÅÐ¶Ï	2021.2.3	59.96314665
images/313+24_15.png	images/313_15.png	1	¡û	2	15					4	18	146	14			1	1	0.4828999	4	0.8518601					1	None				11		Å®	24	2023_Dec_13_1804	ÐÅÐÄÅÐ¶Ï	2021.2.3	59.96314665
images/313+60_12.png	images/313_28.png	1	¡û	1	28					4	19	147	27			1	1	0.5459284	4	2.8141159					1	None				11		Å®	24	2023_Dec_13_1804	ÐÅÐÄÅÐ¶Ï	2021.2.3	59.96314665
images/313+24_13.png	images/313_13.png	1	¡û	2	13					4	20	148	12			1	1	0.601742	5	0.5408554					1	None				11		Å®	24	2023_Dec_13_1804	ÐÅÐÄÅÐ¶Ï	2021.2.3	59.96314665
images/313_2.png	images/313+24_2.png	6	¡ú	2	2					4	21	149	1			6	1	1.465764	3	1.1217668					0	None				11		Å®	24	2023_Dec_13_1804	ÐÅÐÄÅÐ¶Ï	2021.2.3	59.96314665
images/313_17.png	images/313+60_1.png	6	¡ú	1	17					4	22	150	16			1	0	0.7242667	2	4.7665307					0	None				11		Å®	24	2023_Dec_13_1804	ÐÅÐÄÅÐ¶Ï	2021.2.3	59.96314665
images/313_23.png	images/313+60_7.png	6	¡ú	1	23					4	23	151	22			6	1	0.4550081	4	20.0244234					1	None				11		Å®	24	2023_Dec_13_1804	ÐÅÐÄÅÐ¶Ï	2021.2.3	59.96314665
images/313+24_11.png	images/313_11.png	1	¡û	2	11					4	24	152	10			1	1	0.4070877	5	1.5657414					1	None				11		Å®	24	2023_Dec_13_1804	ÐÅÐÄÅÐ¶Ï	2021.2.3	59.96314665
images/313+24_14.png	images/313_14.png	1	¡û	2	14					4	25	153	13			1	1	1.0876478	3	0.8924771					0	None				11		Å®	24	2023_Dec_13_1804	ÐÅÐÄÅÐ¶Ï	2021.2.3	59.96314665
images/313+24_16.png	images/313_16.png	1	¡û	2	16					4	26	154	15			1	1	0.4657045	3	0.9853471					0	None				11		Å®	24	2023_Dec_13_1804	ÐÅÐÄÅÐ¶Ï	2021.2.3	59.96314665
images/313_24.png	images/313+60_8.png	6	¡ú	1	24					4	27	155	23			6	1	0.5298007	3	1.383602					0	None				11		Å®	24	2023_Dec_13_1804	ÐÅÐÄÅÐ¶Ï	2021.2.3	59.96314665
images/313+24_10.png	images/313_10.png	1	¡û	2	10					4	28	156	9			1	1	0.4672903	2	1.3612993					0	None				11		Å®	24	2023_Dec_13_1804	ÐÅÐÄÅÐ¶Ï	2021.2.3	59.96314665
images/313+60_10.png	images/313_26.png	1	¡û	1	26					4	29	157	25			1	1	0.6427126	3	0.8619531					0	None				11		Å®	24	2023_Dec_13_1804	ÐÅÐÄÅÐ¶Ï	2021.2.3	59.96314665
images/313_7.png	images/313+24_7.png	6	¡ú	2	7					4	30	158	6			1	0	0.3831763	2	1.3011297					0	None				11		Å®	24	2023_Dec_13_1804	ÐÅÐÄÅÐ¶Ï	2021.2.3	59.96314665
images/313_3.png	images/313+24_3.png	6	¡ú	2	3					4	31	159	2			6	1	0.456371	5	1.4781378					1	None				11		Å®	24	2023_Dec_13_1804	ÐÅÐÄÅÐ¶Ï	2021.2.3	59.96314665
																					5.981770821	28.0499786						1258.542343	None	11
