# Supplementary material for: Perceptual metacognition and self-esteem: the role of feedback valence in local and global monitoring bias
Source: BMC Psychol. 2025 Sep 22;13:1114. doi: 10.1186/s40359-025-03089-x (PMC12506185; doi:10.1186/s40359-025-03089-x)
Supplement: Supplementary file 1 — Supplementary Material 1. [file 40359_2025_3089_MOESM1_ESM.zip › Data/Study1/Study1data/12_信心判断_2023-12-13_17h30.14.080.csv]

dotLeft	dotRight	dotAns	cue	diffLevel	rows	loop_1.thisRepN	loop_1.thisTrialN	loop_1.thisN	loop_1.thisIndex	loop_2.thisRepN	loop_2.thisTrialN	loop_2.thisN	loop_2.thisIndex	thisRow.t	notes	Intro.started	Intro.stopped	response_00.keys	response_00.rt	response_00.duration	blank.started	blank.stopped	trail.started	trail.stopped	response_1.keys	response_1.corr	response_1.rt	response_1.duration	feedback.started	feedback.stopped	confidence.started	confidence.stopped	response_2.keys	response_2.rt	response_2.duration	Total.started	Total.stopped	slider.response	slider.rt	Practice_end.started	Practice_end.stopped	response_01.keys	response_01.rt	response_01.duration	sub_acc.started	response_2.corr	sub_acc.stopped	Break.started	Break.stopped
images/313_20.png	images/313+60_4.png	6	¡ú	1	20					0	0	0	19	127.8774169							127.8715704	128.8577408	128.8577494	129.7971547	6	1	0.6372961	None			129.7976531	131.4384752	2	1.6311842	None										131.4389025	0	131.4392633	131.4392736	131.583388
images/313+60_11.png	images/313_27.png	1	¡û	1	27					0	1	1	26	131.5871338							131.5838317	132.5816612	132.58167	133.3412692	1	1	0.4508844	None			133.3415545	134.9005006	3	1.5506079	None										134.9007367	0	134.9010157	134.9010245	134.9398213
images/313_22.png	images/313+60_6.png	6	¡ú	1	22					0	2	2	21	134.9461881							134.9401187	135.9407458	135.9407543	136.9529483	1	0	0.7029236	None			136.9532352	137.774836	4	0.8105498	None										137.7750695	1	137.7753529	137.7753622	137.8135646
images/313+24_10.png	images/313_10.png	1	¡û	2	10					0	3	3	9	137.817766							137.8138591	138.8120087	138.8120175	140.0458125	1	1	0.9291962	None			140.046094	141.1029963	4	1.0456458	None										141.1032303	1	141.1035054	141.1035157	141.1425104
images/313+24_9.png	images/313_9.png	1	¡û	2	9					0	4	4	8	141.1488405							141.142799	142.1442609	142.1442691	143.8392889	1	1	1.3880588	None			143.8395685	144.9262187	2	1.0767647	None										144.9264558	0	144.9267375	144.926746	144.9638768
images/313+24_15.png	images/313_15.png	1	¡û	2	15					0	5	5	14	144.9681725							144.9641689	145.9631029	145.9631119	147.0999624	1	1	0.8326489	None			147.1002451	147.9842305	5	0.8719658	None										147.9844663	1	147.9847511	147.9847603	148.0238567
images/313+24_12.png	images/313_12.png	1	¡û	2	12					0	6	6	11	148.0296396							148.0241512	149.0247789	149.0247871	150.7195464	6	0	1.3871908	None			150.7198294	152.9876376	4	2.2601417	None										152.987874	1	152.9881579	152.9881671	153.0266553
images/313_8.png	images/313+24_8.png	6	¡ú	2	8					0	7	7	7	153.0327822							153.0269492	154.0277672	154.0277752	154.7336341	1	0	0.4006451	None			154.7339133	155.5888844	4	0.8459787	None										155.5891185	1	155.5894051	155.5894145	155.6283177
images/313_18.png	images/313+60_2.png	6	¡ú	1	18					0	8	8	17	155.6347124							155.6286114	156.629505	156.6295134	157.8855956	6	1	0.9505251	None			157.8858768	158.4279587	5	0.5344366	None										158.4281955	1	158.4284813	158.4284905	158.4668396
images/313+60_15.png	images/313_31.png	1	¡û	1	31					0	9	9	30	158.4737315							158.4671355	159.468223	159.4682314	160.2290763	1	1	0.4567267	None			160.2293649	161.2375166	5	0.9981754	None										161.2377841	1	161.2379804	161.23799	161.2798235
images/313+24_16.png	images/313_16.png	1	¡û	2	16					0	10	10	15	161.2867278							161.2801191	162.2810773	162.2810851	163.2940421	1	1	0.7073694	None			163.2943303	164.6290505	4	1.3254193	None										164.6292849	1	164.6295695	164.6295783	164.6680114
images/313_2.png	images/313+24_2.png	6	¡ú	2	2					0	11	11	1	164.6723279							164.6683087	165.6665335	165.6665423	166.8632279	6	1	0.8852614	None			166.8635107	167.3096832	5	0.4360601	None										167.3099219	1	167.3102058	167.3102144	167.3489742
images/313_24.png	images/313+60_8.png	6	¡ú	1	24					0	12	12	23	167.3531781							167.3492727	168.3476618	168.3476708	169.5332272	6	1	0.8800866	None			169.5335119	170.1452019	5	0.5985408	None										170.1454384	1	170.1457228	170.1457321	170.1846987
images/313+60_10.png	images/313_26.png	1	¡û	1	26					0	13	13	25	170.1911631							170.1849941	171.1855826	171.1855908	172.1208537	1	1	0.626214	None			172.1211371	173.5650709	3	1.4346742	None										173.5653052	0	173.5655867	173.5655959	173.6040496
images/313_23.png	images/313+60_7.png	6	¡ú	1	23					0	14	14	22	173.6103728							173.6043411	174.6049378	174.6049462	175.5120684	6	1	0.5991583	None			175.512361	176.2146991	5	0.6913985	None										176.2153427	1	176.2158725	176.2159004	176.2743273
images/313_7.png	images/313+24_7.png	6	¡ú	2	7					0	15	15	6	176.2786773							176.2746273	177.2726708	177.2726797	178.5184226	6	1	0.9352489	None			178.5187071	179.4651532	4	0.9333107	None										179.4653905	1	179.4656725	179.4656824	179.5034028
images/313+24_13.png	images/313_13.png	1	¡û	2	13					0	16	16	12	179.5108109							179.5036918	180.5051823	180.5051904	181.524729	6	0	0.714929	None			181.525009	182.1652253	3	0.630758	None										182.165458	0	182.165742	182.1657515	182.21582
images/313_17.png	images/313+60_1.png	6	¡ú	1	17					0	17	17	16	182.2251742							182.2163784	183.2193696	183.2193776	184.5244913	1	0	1.0014757	None			184.5247781	186.2560412	2	1.7190454	None										186.2562796	0	186.2564883	186.2564976	186.2932417
images/313_6.png	images/313+24_6.png	6	¡ú	2	6					0	18	18	5	186.3004523							186.2935383	187.2948632	187.2948718	188.2935372	6	1	0.6940632	None			188.2938246	188.8080074	4	0.5022714	None										188.8082411	1	188.808526	188.8085356	188.8467449
images/313+60_9.png	images/313_25.png	1	¡û	1	25					0	19	19	24	188.8510776							188.8470378	189.8455051	189.8455138	191.2047985	6	0	1.0549671	None			191.2056042	192.166285	3	0.9505764	None										192.1665186	0	192.1668372	192.1668464	192.2109948
images/313_4.png	images/313+24_4.png	6	¡ú	2	4					0	20	20	3	192.2223206							192.2113824	193.2176719	193.2176798	194.3961087	6	1	0.88176	None			194.3963921	195.3280029	3	0.9192223	None										195.3282401	0	195.3285287	195.3285376	195.3657112
images/313_19.png	images/313+60_3.png	6	¡ú	1	19					0	21	21	18	195.3694413							195.3660016	196.3643497	196.3643584	197.5023958	6	1	0.8318368	None			197.5026798	198.0654205	5	0.5496893	None										198.0656569	1	198.0659378	198.065947	198.1047764
images/313+24_11.png	images/313_11.png	1	¡û	2	11					0	22	22	10	198.1120366							198.1050738	199.106544	199.1065518	200.1040837	6	0	0.6897002	None			200.1043653	200.6206231	4	0.5079932	None										200.6208589	1	200.6211425	200.6211517	200.6596911
images/313_3.png	images/313+24_3.png	6	¡ú	2	3					0	23	23	2	200.6666038							200.6599847	201.6608215	201.6608293	202.3512049	6	1	0.3852612	None			202.3514849	202.935212	5	0.5726398	None										202.935445	1	202.9357281	202.935737	202.9743651
images/313_1.png	images/313+24_1.png	6	¡ú	2	1					0	24	24	0	202.9808434							202.9746558	203.9755345	203.9755427	204.6950692	1	0	0.4123617	None			204.6953542	205.1961336	4	0.4928849	None										205.1964272	1	205.1967695	205.1967812	205.2593012
images/313+60_12.png	images/313_28.png	1	¡û	1	28					0	25	25	27	205.2679805							205.2597163	206.2623446	206.2623528	207.1416894	1	1	0.5741201	None			207.1419719	207.9979842	3	0.845771	None										207.9982181	0	207.9985063	207.9985155	208.0370648
images/313_5.png	images/313+24_5.png	6	¡ú	2	5					0	26	26	4	208.0442048							208.0373613	209.0388826	209.038891	209.8068031	6	1	0.461437	None			209.8070838	210.516097	5	0.7006861	None										210.5163315	1	210.5166124	210.5166221	210.5540185
images/313+24_14.png	images/313_14.png	1	¡û	2	14					0	27	27	13	210.5600878							210.5543096	211.5546518	211.5546602	212.3310289	1	1	0.4738554	None			212.3313096	213.2072123	4	0.8644482	None										213.2075101	1	213.2079365	213.2079496	213.2511341
images/313+60_13.png	images/313_29.png	1	¡û	1	29					0	28	28	28	213.2549695							213.2514279	214.2494992	214.2495085	214.973992	1	1	0.413869	None			214.974275	215.3995821	4	0.413601	None										215.3998183	1	215.4001012	215.4001103	215.4391705
images/313+60_14.png	images/313_30.png	1	¡û	1	30					0	29	29	29	215.4460019							215.439462	216.4404984	216.4405065	217.3353519	1	1	0.5875825	None			217.335632	218.3241791	5	0.9802661	None										218.324411	1	218.3246937	218.3247027	218.3634822
images/313_21.png	images/313+60_5.png	6	¡ú	1	21					0	30	30	20	218.3706102							218.363779	219.3652307	219.3652388	220.6836088	6	1	1.0150251	None			220.6838892	221.3311083	3	0.6400666	None										221.331342	0	221.331625	221.3316342	221.370171
images/313+60_16.png	images/313_32.png	1	¡û	1	32					0	31	31	31	221.3769907							221.3704684	222.3712116	222.3712196	223.0973674	1	1	0.4176047	None			223.0976497	223.6537756	4	0.5459857	None										223.6540078	1	223.6542959	223.6543052	223.6931331
images/313+60_9.png	images/313_25.png	1	¡û	1	25					1	0	32	24	223.7002564							223.693427	224.6944769	224.6944848	225.7406102	1	1	0.741538	None			225.7408896	226.6323905	3	0.8789459	None										226.6326254	0	226.6329107	226.6329203	226.671497
images/313+24_14.png	images/313_14.png	1	¡û	2	14					1	1	33	13	226.6777134							226.6717902	227.6721701	227.6721784	228.5181452	1	1	0.5400903	None			228.5184272	229.4931226	4	0.9656972	None										229.4933559	1	229.4936509	229.4936601	229.5330932
images/313+60_12.png	images/313_28.png	1	¡û	1	28					1	2	34	27	229.5366393							229.5333862	230.5312589	230.531268	231.5476925	1	1	0.708918	None			231.5479785	232.2016211	4	0.640287	None										232.2022659	1	232.2028606	232.2028779	232.2481518
images/313_3.png	images/313+24_3.png	6	¡ú	2	3					1	3	35	2	232.2520758							232.2484461	233.2465735	233.2465822	233.9003892	6	1	0.345373	None			233.9006698	234.4428222	4	0.5351978	None										234.4430534	1	234.4433508	234.4433594	234.4821167
images/313_21.png	images/313+60_5.png	6	¡ú	1	21					1	4	36	20	234.4863821							234.4824092	235.4808022	235.480811	236.0744831	6	1	0.291938	None			236.0747686	237.035367	5	0.9533718	None										237.0356	1	237.0358839	237.0358932	237.0746206
images/313+60_16.png	images/313_32.png	1	¡û	1	32					1	5	37	31	237.0815434							237.0749193	238.0764001	238.076408	238.7121695	1	1	0.3276753	None			238.7124572	239.3271403	5	0.6032791	None										239.3273752	1	239.3276597	239.3276693	239.3650568
images/313_22.png	images/313+60_6.png	6	¡ú	1	22					1	6	38	21	239.3692282							239.3653512	240.3638965	240.3639062	241.3545256	6	1	0.6879476	None			241.3548047	241.820324	5	0.457374	None										241.8205611	1	241.8208377	241.8208462	241.8595226
images/313_20.png	images/313+60_4.png	6	¡ú	1	20					1	7	39	19	241.8666027							241.8598158	242.8612857	242.8612939	244.0404397	1	0	0.8713453	None			244.0407227	244.6801659	4	0.6268024	None										244.6804063	1	244.6807022	244.6807114	244.7182413
images/313+24_16.png	images/313_16.png	1	¡û	2	16					1	8	40	15	244.7218655							244.7185328	245.7168129	245.7168213	246.55447	1	1	0.535179	None			246.5547511	246.9992253	3	0.4336553	None										246.9994602	0	246.9997419	246.9997512	252.3646549
images/313+60_10.png	images/313_26.png	1	¡û	1	26					1	9	41	25	252.3709526							252.3652399	253.3652457	253.3652539	254.2181145	1	1	0.5435441	None			254.2188659	255.6875713	4	1.4579003	None										255.6878048	1	255.6882578	255.6882664	255.7268284
images/313_4.png	images/313+24_4.png	6	¡ú	2	4					1	10	42	3	255.7342062							255.7271189	256.7284223	256.7284304	257.6204433	6	1	0.5889879	None			257.6207236	258.4408853	5	0.8068737	None										258.4411228	1	258.4413996	258.4414086	258.4798923
images/313+24_9.png	images/313_9.png	1	¡û	2	9					1	11	43	8	258.4868734							258.4801833	259.4813666	259.4813747	261.2865091	1	1	1.4991595	None			261.2867896	262.2948715	2	0.9972328	None										262.2951071	0	262.2955478	262.2955577	262.3329259
images/313+60_14.png	images/313_30.png	1	¡û	1	30					1	12	44	29	262.3400606							262.3332171	263.3353116	263.3353199	264.4372781	1	1	0.7965838	None			264.4375667	265.398244	3	0.9504593	None										265.3984777	0	265.398758	265.3987671	265.4361966
images/313_17.png	images/313+60_1.png	6	¡ú	1	17					1	13	45	16	265.4422772							265.4364921	266.4364981	266.4365064	267.644363	6	1	0.9040527	None			267.6446441	268.1448314	4	0.4870379	None										268.1450679	1	268.1453455	268.1453563	268.1841839
images/313_8.png	images/313+24_8.png	6	¡ú	2	8					1	14	46	7	268.1878306							268.1844809	269.1822778	269.1822871	270.3870304	6	1	0.8975624	None			270.3873094	271.0545929	4	0.6566159	None										271.054831	1	271.0551345	271.0551436	271.0927823
images/313_19.png	images/313+60_3.png	6	¡ú	1	19					1	15	47	18	271.0996406							271.0930745	272.0945986	272.0946065	272.7582873	6	1	0.3573228	None			272.7585666	273.2384433	4	0.4693994	None										273.2386809	1	273.2388755	273.2388843	273.2772281
images/313_24.png	images/313+60_8.png	6	¡ú	1	24					1	16	48	23	273.2836838							273.2775173	274.2778987	274.2779072	275.0041826	6	1	0.421962	None			275.0044595	275.4770055	5	0.4635542	None										275.4772397	1	275.4775252	275.4775339	275.515427
images/313_6.png	images/313+24_6.png	6	¡ú	2	6					1	17	49	5	275.5223887							275.5157194	276.5168396	276.5168482	277.2640952	6	1	0.4388409	None			277.2643785	277.5907689	5	0.3150562	None										277.5910039	1	277.5912881	277.5912971	277.6288922
images/313+24_10.png	images/313_10.png	1	¡û	2	10					1	18	50	9	277.6360605							277.6291825	278.6306733	278.630682	279.3651312	1	1	0.429522	None			279.3654112	280.3316539	3	0.9587376	None										280.3318877	0	280.332164	280.3321731	280.3695498
images/313+60_15.png	images/313_31.png	1	¡û	1	31					1	19	51	30	280.3763848							280.3698449	281.3706398	281.3706483	282.0829901	1	1	0.4093799	None			282.0832731	282.7723752	2	0.6804409	None										282.7726102	0	282.7728915	282.7729012	282.8121349
images/313+60_11.png	images/313_27.png	1	¡û	1	27					1	20	52	26	282.8163682							282.8124302	283.8111176	283.8111262	284.765093	1	1	0.6456679	None			284.7653762	285.3089942	3	0.5344654	None										285.3092274	0	285.3095333	285.3095421	285.3484461
images/313+60_13.png	images/313_29.png	1	¡û	1	29					1	21	53	28	285.3553101							285.3487469	286.3497943	286.3498032	287.2438665	1	1	0.590279	None			287.2441492	287.7516937	2	0.4958854	None										287.7519256	0	287.7522125	287.752222	287.7909094
images/313+24_13.png	images/313_13.png	1	¡û	2	13					1	22	54	12	287.7953629							287.7912061	288.7902899	288.7902985	289.7361045	6	0	0.6341953	None			289.7363883	290.1046113	4	0.3555747	None										290.1048493	1	290.1051363	290.1051454	290.1439711
images/313_1.png	images/313+24_1.png	6	¡ú	2	1					1	23	55	0	290.1501914							290.1442655	291.1450141	291.1450224	291.885329	6	1	0.4355433	None			291.8856092	292.3664664	4	0.4702445	None										292.3667029	1	292.3671018	292.3671105	292.4044552
images/313+24_11.png	images/313_11.png	1	¡û	2	11					1	24	56	10	292.4089355							292.4047528	293.4032373	293.4032467	294.0846666	1	1	0.3726584	None			294.0849469	294.6303234	2	0.5347618	None										294.6305577	0	294.6309922	294.6310012	294.6695245
images/313_7.png	images/313+24_7.png	6	¡ú	2	7					1	25	57	6	294.6738035							294.6698199	295.6680366	295.6680455	296.6985557	6	1	0.7237302	None			296.6988339	297.3659182	3	0.656639	None										297.36615	0	297.3664282	297.3664373	297.405025
images/313+24_15.png	images/313_15.png	1	¡û	2	15					1	26	58	14	297.4095638							297.4053226	298.4041416	298.4041502	299.0954607	1	1	0.3843306	None			299.0957442	299.5823278	3	0.4756672	None										299.5825632	0	299.5828475	299.5828567	299.6220896
images/313_18.png	images/313+60_2.png	6	¡ú	1	18					1	27	59	17	299.6289193							299.6223855	300.6233198	300.623328	301.1827609	6	1	0.2524572	None			301.1830436	301.6833556	4	0.4928601	None										301.6835877	1	301.6838748	301.6838841	301.7230433
images/313_2.png	images/313+24_2.png	6	¡ú	2	2					1	28	60	1	301.7293903							301.7233369	302.7239454	302.7239543	303.4224007	6	1	0.3919259	None			303.4226806	303.9994648	4	0.5650502	None										303.999701	1	303.9999846	303.9999934	304.038525
images/313_5.png	images/313+24_5.png	6	¡ú	2	5					1	29	61	4	304.0420286							304.0388192	305.0364616	305.0364703	305.6861774	6	1	0.3433729	None			305.686456	306.7570761	5	1.0608656	None										306.7573123	1	306.7576075	306.7576164	306.7964806
images/313+24_12.png	images/313_12.png	1	¡û	2	12					1	30	62	11	306.8038775							306.7967739	307.7984615	307.7984702	308.9430835	1	1	0.8376866	None			308.9433671	309.4868106	2	0.5326844	None										309.4870459	0	309.4873273	309.4873364	309.5264235
images/313_23.png	images/313+60_7.png	6	¡ú	1	23					1	31	63	22	309.5325494							309.5267162	310.526732	310.5267399	311.1558761	6	1	0.3253687	None			311.1561559	312.0387494	4	0.8713626	None										312.0389847	1	312.0393985	312.0394076	312.0782592
images/313+60_9.png	images/313_25.png	1	¡û	1	25					2	0	64	24	312.0825649							312.0785512	313.0770244	313.077033	313.7749946	1	1	0.391689	None			313.7752774	314.4215022	3	0.6365398	None										314.4217345	0	314.4220156	314.4220244	314.4605949
images/313_4.png	images/313+24_4.png	6	¡ú	2	4					2	1	65	3	314.4675422							314.4609002	315.4622132	315.4622214	316.1190135	6	1	0.3496536	None			316.1192955	316.669373	4	0.5405631	None										316.6696079	1	316.6700482	316.6700568	316.7076638
images/313_2.png	images/313+24_2.png	6	¡ú	2	2					2	2	66	1	316.7118961							316.7079544	317.7067385	317.7067475	318.3843539	6	1	0.3690212	None			318.3846415	319.2322657	2	0.835307	None										319.2325018	0	319.2326755	319.2326847	319.2712878
images/313+24_11.png	images/313_11.png	1	¡û	2	11					2	3	67	10	319.2774021							319.2715811	320.271656	320.2716648	320.8587483	6	0	0.2845803	None			320.8590293	321.6604264	4	0.7923889	None										321.66066	1	321.6609395	321.6609489	321.698647
images/313+24_10.png	images/313_10.png	1	¡û	2	10					2	4	68	9	321.7029589							321.698937	322.6979481	322.6979567	324.0711316	6	0	1.0666964	None			324.0714149	324.4748888	4	0.3965669	None										324.4751235	1	324.475406	324.4754152	324.5131306
images/313_6.png	images/313+24_6.png	6	¡ú	2	6					2	5	69	5	324.5199739							324.5134198	325.5143806	325.514389	326.3878421	6	1	0.5700421	None			326.3881219	326.9162492	2	0.5192822	None										326.916484	0	326.91677	326.9167792	326.9552803
images/313+24_9.png	images/313_9.png	1	¡û	2	9					2	6	70	8	326.9595847							326.9555738	327.9544997	327.954509	328.7160175	1	1	0.457607	None			328.7163019	329.3012536	2	0.5757351	None										329.3014857	0	329.3017725	329.3017813	329.3408338
images/313+60_10.png	images/313_26.png	1	¡û	1	26					2	7	71	25	329.3476556							329.3411282	330.3418706	330.3418787	331.5974761	6	0	0.9504671	None			331.5977605	332.1258715	2	0.5176144	None										332.1261041	0	332.1263882	332.1263974	332.1641635
images/313_3.png	images/313+24_3.png	6	¡ú	2	3					2	8	72	2	332.1713217							332.1644567	333.1657363	333.1657447	334.1075815	6	1	0.638006	None			334.107866	334.5037211	4	0.3842968	None										334.5039556	1	334.5043262	334.5043354	334.5435287
images/313+60_11.png	images/313_27.png	1	¡û	1	27					2	9	73	26	334.5503513							334.543823	335.5449091	335.5449172	336.2850657	1	1	0.4350164	None			336.2853495	337.5309659	2	1.238658	None										337.5311972	0	337.5314875	337.5314963	337.5689904
images/313_22.png	images/313+60_6.png	6	¡ú	1	22					2	10	74	21	337.572618							337.5692801	338.56688	338.5668888	339.3268943	6	1	0.4484619	None			339.3271753	339.8275654	4	0.4926715	None										339.8277975	1	339.828092	339.8281009	339.8674841
images/313_7.png	images/313+24_7.png	6	¡ú	2	7					2	11	75	6	339.874345							339.8677816	340.8695392	340.8695471	341.6376721	6	1	0.4628872	None			341.6379547	342.6541875	4	1.005322	None										342.6544225	1	342.6547043	342.6547136	342.6937412
images/313+60_14.png	images/313_30.png	1	¡û	1	30					2	12	76	29	342.700968							342.6940409	343.6952342	343.6952423	344.978768	1	1	0.9803817	None			344.9790519	346.1468826	3	1.16089	None										346.147116	0	346.1474038	346.1474127	346.1865674
images/313+24_12.png	images/313_12.png	1	¡û	2	12					2	13	77	11	346.1935655							346.1868593	347.1894141	347.1894223	347.9504353	6	0	0.4551669	None			347.9507182	348.4108526	4	0.4530146	None										348.4110854	1	348.4113728	348.4113817	348.4501798
images/313_18.png	images/313+60_2.png	6	¡ú	1	18					2	14	78	17	348.4545357							348.4504788	349.4488611	349.4488701	350.0191616	6	1	0.2631962	None			350.0194412	350.9174941	5	0.8876064	None										350.9177274	1	350.9180091	350.918019	350.9554066
images/313+24_16.png	images/313_16.png	1	¡û	2	16					2	15	79	15	350.9622618							350.9556986	351.9567881	351.9567963	352.620461	1	1	0.3593468	None			352.6207392	353.21208	5	0.5832279	None										353.21267	1	353.21326	353.2132843	353.2652665
images/313+60_13.png	images/313_29.png	1	¡û	1	29					2	16	80	28	353.272196							353.2655586	354.2664595	354.2664677	355.3405195	6	0	0.7692828	None			355.340803	355.9315261	2	0.5829685	None										355.9317626	0	355.9320456	355.9320549	355.969612
images/313_21.png	images/313+60_5.png	6	¡ú	1	21					2	17	81	20	355.9739974							355.9699047	356.9683557	356.9683644	357.7709581	6	1	0.500156	None			357.7712414	359.0296745	4	1.2482012	None										359.0299082	1	359.0303871	359.0303987	363.7044846
images/313_8.png	images/313+24_8.png	6	¡ú	2	8					2	18	82	7	363.7106869							363.7048619	364.7055236	364.7055313	365.3037913	6	1	0.2935914	None			365.3040734	365.9093424	5	0.5959783	None										365.9095754	1	365.9098532	365.9098624	365.9471355
images/313_17.png	images/313+60_1.png	6	¡ú	1	17					2	19	83	16	365.9532076							365.9474293	366.9478719	366.9478804	367.5281327	6	1	0.2723804	None			367.5284139	367.9105116	5	0.3713126	None										367.9107464	1	367.9110304	367.9110398	367.9498211
images/313+60_15.png	images/313_31.png	1	¡û	1	31					2	20	84	30	367.956959							367.9501128	368.9511786	368.9511869	369.4827399	1	1	0.2288879	None			369.483022	370.0252361	4	0.5290082	None										370.0254741	1	370.02579	370.0257989	370.0648955
images/313+60_12.png	images/313_28.png	1	¡û	1	28					2	21	85	27	370.0720661							370.0651882	371.0667061	371.0667144	371.8208411	6	0	0.4487269	None			371.8211392	372.5253015	2	0.6939521	None										372.5255344	0	372.5258161	372.5258253	372.5643304
images/313+24_15.png	images/313_15.png	1	¡û	2	15					2	22	86	14	372.5679503							372.5646214	373.5623131	373.5623222	374.5163981	1	1	0.6453047	None			374.5166794	375.0240952	3	0.4949608	None										375.0243323	0	375.0246227	375.0246316	375.0638129
images/313_20.png	images/313+60_4.png	6	¡ú	1	20					2	23	87	19	375.0683082							375.0641052	376.0625715	376.0625802	376.6747964	6	1	0.3051195	None			376.675076	377.212883	2	0.5288475	None										377.2133823	0	377.2139091	377.213932	377.2626057
images/313+24_13.png	images/313_13.png	1	¡û	2	13					2	24	88	12	377.268906							377.2629037	378.2631646	378.2631735	379.017102	6	0	0.445531	None			379.0173829	379.5122895	3	0.4822438	None										379.5125266	0	379.5128155	379.5128249	379.5516562
images/313+24_14.png	images/313_14.png	1	¡û	2	14					2	25	89	13	379.5580126							379.5519476	380.552239	380.5522475	381.3265596	1	1	0.4685867	None			381.3268369	382.0291868	2	0.6929526	None										382.0294222	0	382.0297047	382.0297135	382.0686048
images/313_24.png	images/313+60_8.png	6	¡ú	1	24					2	26	90	23	382.0750653							382.0689005	383.0696208	383.0696296	383.698612	6	1	0.3262774	None			383.6988919	384.199259	4	0.4882342	None										384.1995516	1	384.1998683	384.1998796	384.2464058
images/313_19.png	images/313+60_3.png	6	¡ú	1	19					2	27	91	18	384.2529397							384.2466957	385.2472127	385.2472212	385.8761296	6	1	0.3249584	None			385.8764039	386.2861533	5	0.399002	None										386.2863821	1	386.286595	386.2866038	386.3256441
images/313_5.png	images/313+24_5.png	6	¡ú	2	5					2	28	92	4	386.329232							386.3259323	387.3239856	387.3239947	387.9040093	6	1	0.271873	None			387.9042899	388.8913525	5	0.9791315	None										388.8915834	1	388.89186	388.891869	388.9310191
images/313+60_16.png	images/313_32.png	1	¡û	1	32					2	29	93	31	388.9378649							388.9313119	389.9330487	389.9330569	390.7149541	1	1	0.4791408	None			390.7152309	391.3412346	3	0.6167131	None										391.3414655	0	391.3417434	391.3417524	391.3792472
images/313_23.png	images/313+60_7.png	6	¡ú	1	23					2	30	94	22	391.3865326							391.3795376	392.3807514	392.3807597	392.8843994	6	1	0.1996722	None			392.8846785	393.5254565	3	0.6303066	None										393.5256852	0	393.5259597	393.5259686	393.5636132
images/313_1.png	images/313+24_1.png	6	¡ú	2	1					2	31	95	0	393.5696962							393.5639052	394.5643309	394.5643393	395.2712013	6	1	0.3996357	None			395.2714783	395.7858827	4	0.50741	None										395.7861163	1	395.7863973	395.7864066	395.8253783
images/313_2.png	images/313+24_2.png	6	¡ú	2	2					3	0	96	1	395.8295802							395.8256719	396.8240665	396.8240757	397.3666215	6	1	0.232284	None			397.3668973	397.7211103	4	0.3410336	None										397.7213438	1	397.7216222	397.7216316	397.7591047
images/313_20.png	images/313+60_4.png	6	¡ú	1	20					3	1	97	19	397.765365							397.7593956	398.7599166	398.7599258	399.6194299	6	1	0.5563902	None			399.6197082	400.650182	4	1.0233388	None										400.6504151	1	400.6506923	400.6507012	400.6881002
images/313+24_9.png	images/313_9.png	1	¡û	2	9					3	2	98	8	400.6924946							400.6883889	401.6875557	401.6875645	402.4624162	6	0	0.4683476	None			402.4626933	403.2068794	3	0.7325631	None										403.2071782	0	403.207616	403.2076504	403.2684046
images/313+24_16.png	images/313_16.png	1	¡û	2	16					3	3	99	15	403.2786991							403.2686982	404.2730653	404.2730734	405.7416756	1	1	1.1644761	None			405.7419568	406.3397149	3	0.5897446	None										406.3399467	0	406.3402338	406.3402443	406.3787274
images/313_6.png	images/313+24_6.png	6	¡ú	2	6					3	4	100	5	406.3845504							406.3790192	407.3789803	407.3789889	407.9940682	6	1	0.3130414	None			407.9943499	408.3014583	4	0.2975109	None										408.3016902	1	408.3019734	408.3019828	408.3412049
images/313_24.png	images/313+60_8.png	6	¡ú	1	24					3	5	101	23	408.3473614							408.3415013	409.3415746	409.3415829	409.9497189	6	1	0.3021147	None			409.9499969	410.2695738	4	0.3092746	None										410.2698059	1	410.2700921	410.2701012	410.3075962
images/313_8.png	images/313+24_8.png	6	¡ú	2	8					3	6	102	7	410.3127619							410.3078853	411.307239	411.3072476	412.1908594	6	1	0.5725187	None			412.191222	412.531163	2	0.3324985	None										412.5313945	0	412.5316808	412.5316901	412.5692231
images/313+60_12.png	images/313_28.png	1	¡û	1	28					3	7	103	27	412.5761117							412.5695146	413.5706164	413.5706248	414.5750167	6	0	0.6977134	None			414.5752955	415.5274929	3	0.9399327	None										415.5277267	0	415.5280073	415.5280163	415.566875
images/313_17.png	images/313+60_1.png	6	¡ú	1	17					3	8	104	16	415.5705092							415.5671695	416.5652656	416.5652758	417.2235221	6	1	0.351024	None			417.2238035	417.7034112	3	0.4675357	None										417.7036446	0	417.7039322	417.7039418	417.7427522
images/313+60_9.png	images/313_25.png	1	¡û	1	25					3	9	105	24	417.7495999							417.7430435	418.7442688	418.7442774	419.3871319	6	0	0.3392376	None			419.3874083	419.8945327	4	0.4961921	None										419.8947651	1	419.8950469	419.8950568	419.9334987
images/313+60_11.png	images/313_27.png	1	¡û	1	27					3	10	106	26	419.9377105							419.9337889	420.9328414	420.9328505	421.6945825	1	1	0.4555896	None			421.6948641	422.4055624	4	0.7008262	None										422.4057936	1	422.4060757	422.4060848	422.4452345
images/313+24_14.png	images/313_14.png	1	¡û	2	14					3	11	107	13	422.4520914							422.4455283	423.4463076	423.446316	424.1378857	6	0	0.389384	None			424.138163	424.7360194	3	0.5854604	None										424.7362526	0	424.7365401	424.7365486	424.775176
images/313+60_14.png	images/313_30.png	1	¡û	1	30					3	12	108	29	424.7791593							424.7754708	425.7737885	425.7737974	426.8482403	1	1	0.7657684	None			426.8485231	427.39904	2	0.5388764	None										427.3992692	0	427.3996722	427.3996815	427.4387868
images/313_1.png	images/313+24_1.png	6	¡ú	2	1					3	13	109	0	427.4457057							427.4390777	428.4402751	428.4402831	429.5280695	6	1	0.7790924	None			429.528348	429.9734222	2	0.4351718	None										429.9740483	0	429.9745094	429.9745232	430.0123859
images/313+60_16.png	images/313_32.png	1	¡û	1	32					3	14	110	31	430.0194693							430.0126744	431.0141204	431.0141289	431.7959638	1	1	0.4782198	None			431.7962433	432.2205009	3	0.4153074	None										432.2209864	0	432.2214769	432.2214987	432.2680221
images/313_22.png	images/313+60_6.png	6	¡ú	1	22					3	15	111	21	432.2721224							432.268322	433.2668196	433.2668284	434.1735385	6	1	0.6014321	None			434.1738139	434.5983831	4	0.413418	None										434.5986162	1	434.5988919	434.5989007	434.6364412
images/313+24_10.png	images/313_10.png	1	¡û	2	10					3	16	112	9	434.6435888							434.6367357	435.638531	435.6385393	437.4227883	6	0	1.4776986	None			437.4230617	437.7217484	2	0.2917976	None										437.7219769	0	437.7222601	437.7222689	437.7595403
images/313_3.png	images/313+24_3.png	6	¡ú	2	3					3	17	113	2	437.7637248							437.7598335	438.7583821	438.758391	439.4430011	6	1	0.3814913	None			439.44328	439.8183372	4	0.3680638	None										439.8185661	1	439.8188421	439.8188512	439.8573667
images/313+60_10.png	images/313_26.png	1	¡û	1	26					3	18	114	25	439.8616132							439.8576604	440.8563922	440.8564018	441.5489489	1	1	0.3878292	None			441.5492243	442.3438214	4	0.7822892	None										442.3440507	1	442.3443336	442.3443425	442.3829505
images/313_18.png	images/313+60_2.png	6	¡ú	1	18					3	19	115	17	442.389813							442.383243	443.3843865	443.3843951	444.3123711	6	1	0.6195408	None			444.3126504	444.6042942	5	0.2828784	None										444.6045222	1	444.6048053	444.6048138	444.6422172
images/313+60_13.png	images/313_29.png	1	¡û	1	29					3	20	116	28	444.6466459							444.6425103	445.6412912	445.6412998	446.5357953	1	1	0.5864909	None			446.5360788	446.8346931	3	0.2915887	None										446.8349263	0	446.8352418	446.8352509	446.8741008
images/313_21.png	images/313+60_5.png	6	¡ú	1	21					3	21	117	20	446.8810862							446.8743969	447.8759075	447.8759158	448.5253405	6	1	0.3439431	None			448.5256189	448.970445	5	0.4381403	None										448.9706779	1	448.9709626	448.9709721	449.0099069
images/313+24_12.png	images/313_12.png	1	¡û	2	12					3	22	118	11	449.015926							449.0101962	450.0104431	450.0104514	450.9660169	1	1	0.6495001	None			450.9662912	451.4610329	4	0.4846086	None										451.4612647	1	451.4615511	451.4615602	451.4992009
images/313_4.png	images/313+24_4.png	6	¡ú	2	4					3	23	119	3	451.5060354							451.4994909	452.5004707	452.5004788	453.2403699	6	1	0.4314721	None			453.2406487	454.012882	5	0.7623827	None										454.0131143	1	454.0133926	454.0134018	454.0505369
images/313+24_11.png	images/313_11.png	1	¡û	2	11					3	24	120	10	454.0565544							454.0508292	455.0507785	455.0507864	455.7949172	1	1	0.4372441	None			455.7951948	456.4485817	5	0.6405207	None										456.4488154	1	456.4491017	456.4491108	456.4876566
images/313+24_13.png	images/313_13.png	1	¡û	2	13					3	25	121	12	456.4946616							456.4879486	457.4891672	457.4891754	458.4459752	1	1	0.6508579	None			458.4462529	459.15513	3	0.7012335	None										459.1553642	0	459.1556505	459.1556592	459.1966573
images/313+60_15.png	images/313_31.png	1	¡û	1	31					3	26	122	30	459.2060107							459.1970444	460.2009313	460.2009392	461.2594881	1	1	0.7571951	None			461.2597677	461.6906215	2	0.4239979	None										461.6908561	0	461.691164	461.6911746	467.5660761
images/313_23.png	images/313+60_7.png	6	¡ú	1	23					3	27	123	22	467.5722153							467.5664557	468.5668379	468.5668462	469.2286088	6	1	0.353357	None			469.2288889	469.6110435	5	0.3746508	None										469.6112746	1	469.6117182	469.6117275	469.6499632
images/313_7.png	images/313+24_7.png	6	¡ú	2	7					3	28	124	6	469.6542113							469.650259	470.6486485	470.6486571	471.3469767	6	1	0.3949573	None			471.3472554	472.0352484	3	0.6798136	None										472.0354777	0	472.0357579	472.0357666	472.0749443
images/313+24_15.png	images/313_15.png	1	¡û	2	15					3	29	125	14	472.0818219							472.0752351	473.0762028	473.076211	473.9137027	1	1	0.5353997	None			473.9139805	474.596127	3	0.6731933	None										474.5963557	0	474.5966382	474.5966471	474.6341788
images/313_5.png	images/313+24_5.png	6	¡ú	2	5					3	30	126	4	474.6405091							474.6344709	475.6349498	475.634958	476.2915819	6	1	0.353338	None			476.2918601	476.6185146	4	0.3198846	None										476.6187471	1	476.6190298	476.619039	476.6576703
images/313_19.png	images/313+60_3.png	6	¡ú	1	19					3	31	127	18	476.6612135							476.6579584	477.6553429	477.6553518	478.3170965	6	1	0.352417	None			478.3173733	478.6440069	4	0.31795	None										478.6442428	1	478.6445341	478.6445432	478.6833433
images/313+60_16.png	images/313_32.png	1	¡û	1	32					4	0	128	31	478.6869675							478.6836345	479.6813159	479.6813247	480.5824602	1	1	0.5944243	None			480.5827372	481.1805372	3	0.5886727	None										481.1807661	0	481.1810516	481.1810609	481.2282273
images/313+60_13.png	images/313_29.png	1	¡û	1	29					4	1	129	28	481.2370906							481.2286216	482.2313139	482.231323	483.1092079	1	1	0.5738162	None			483.1094817	483.491726	4	0.3737448	None										483.4919565	1	483.492233	483.4922417	483.5316384
images/313_19.png	images/313+60_3.png	6	¡ú	1	19					4	2	130	18	483.5381393							483.5319325	484.532609	484.5326173	485.1755287	6	1	0.3348951	None			485.1758085	485.5936901	5	0.4111366	None										485.5939178	1	485.5941977	485.5942069	485.6334011
images/313_22.png	images/313+60_6.png	6	¡ú	1	22					4	3	131	21	485.6397095							485.6336977	486.6341734	486.6341816	487.2769766	6	1	0.3377396	None			487.2772531	487.4509718	5	0.1654351	None										487.4512042	1	487.4515113	487.45152	487.4903409
images/313_17.png	images/313+60_1.png	6	¡ú	1	17					4	4	132	16	487.4960289							487.4906367	488.4905037	488.4905129	489.2912189	6	1	0.492854	None			489.291495	489.4719159	5	0.1678427	None										489.4721488	1	489.4724254	489.4724347	489.5115583
images/313+60_9.png	images/313_25.png	1	¡û	1	25					4	5	133	24	489.5177739							489.5118473	490.5123146	490.5123226	491.3303993	6	0	0.5156396	None			491.3306762	491.5460225	1	0.2081158	None										491.5462548	0	491.546568	491.546577	491.58411
images/313+24_15.png	images/313_15.png	1	¡û	2	15					4	6	134	14	491.59124							491.5844008	492.5863739	492.5863821	493.5002525	6	0	0.6098392	None			493.5005333	493.7645046	2	0.2542912	None										493.7647342	0	493.7650134	493.765022	493.8041175
images/313+24_10.png	images/313_10.png	1	¡û	2	10					4	7	135	9	493.8084307							493.8044082	494.8026643	494.802673	496.3472093	1	1	1.236854	None			496.3474886	497.2402069	2	0.8799843	None										497.2404467	0	497.2406315	497.2406404	497.279346
images/313+24_12.png	images/313_12.png	1	¡û	2	12					4	8	136	11	497.2864893							497.2796375	498.2811859	498.2811944	499.4665847	1	1	0.8829324	None			499.4668623	500.1409953	2	0.6640681	None										500.1412249	0	500.1415378	500.1415471	500.1805714
images/313_8.png	images/313+24_8.png	6	¡ú	2	8					4	9	137	7	500.1849257							500.1808711	501.1793553	501.179364	502.331761	6	1	0.8474684	None			502.3320372	503.2786625	3	0.935332	None										503.2788951	0	503.2791764	503.2791851	503.3168043
images/313_3.png	images/313+24_3.png	6	¡ú	2	3					4	10	138	2	503.3239785							503.3170992	504.3182142	504.3182225	505.100105	6	1	0.4779487	None			505.1003853	505.4065758	5	0.2943242	None										505.4068047	1	505.4070843	505.4070934	505.4461379
images/313_20.png	images/313+60_4.png	6	¡ú	1	20					4	11	139	19	505.4523879							505.4464328	506.4466077	506.4466159	507.3755269	6	1	0.6213095	None			507.3758072	508.2540489	5	0.8671782	None										508.2542805	1	508.2545671	508.2545767	508.2932746
images/313_5.png	images/313+24_5.png	6	¡ú	2	5					4	12	140	4	508.2977341							508.2935636	509.2923871	509.2923956	510.1506111	6	1	0.5512935	None			510.1508917	510.5261374	4	0.364018	None										510.5263685	1	510.5266465	510.5266557	510.5639749
images/313_23.png	images/313+60_7.png	6	¡ú	1	23					4	13	141	22	510.5708342							510.5642653	511.5653742	511.5653825	512.3750629	6	1	0.5022641	None			512.3753445	512.8130024	5	0.4274649	None										512.8132352	1	512.8135109	512.81352	512.8520493
images/313+24_11.png	images/313_11.png	1	¡û	2	11					4	14	142	10	512.8556548							512.8523424	513.8504433	513.8504521	514.9174664	6	0	0.7613637	None			514.9177477	515.8147629	2	0.8852162	None										515.8149967	0	515.815278	515.815287	515.8526951
images/313_18.png	images/313+60_2.png	6	¡ú	1	18					4	15	143	17	515.8583008							515.8529835	516.8535245	516.8535324	517.6437054	6	1	0.485885	None			517.6439842	518.0818761	5	0.4309417	None										518.0821068	1	518.082387	518.0823957	518.1196208
images/313_21.png	images/313+60_5.png	6	¡ú	1	21					4	16	144	20	518.1259624							518.1199136	519.1211025	519.1211107	519.8476238	6	1	0.4185335	None			519.8479078	520.4461678	5	0.5878044	None										520.4463998	1	520.4466807	520.4466895	520.4852779
images/313+24_9.png	images/313_9.png	1	¡û	2	9					4	17	145	8	520.4921522							520.4855689	521.4866036	521.4866121	522.9230777	1	1	1.1327636	None			522.9233521	524.197101	4	1.2640561	None										524.1977336	1	524.1983004	524.1983274	524.2572376
images/313+24_16.png	images/313_16.png	1	¡û	2	16					4	18	146	15	524.2608816							524.2575285	525.2552696	525.2552782	526.1807642	1	1	0.616334	None			526.1810665	526.9956127	4	0.806383	None										526.9958476	1	526.9961339	526.9961431	527.0350563
images/313+24_14.png	images/313_14.png	1	¡û	2	14					4	19	147	13	527.0392975							527.035349	528.0362696	528.0362776	529.6230731	6	0	1.282061	None			529.6233554	530.4957782	3	0.8592465	None										530.4960122	0	530.496291	530.4962996	530.5353218
images/313+60_12.png	images/313_28.png	1	¡û	1	28					4	20	148	27	530.541807							530.5356175	531.5363609	531.5363689	532.4086701	1	1	0.563616	None			532.4089528	533.3820663	3	0.9618833	None										533.3822985	0	533.3825735	533.382583	533.4220897
images/313+60_15.png	images/313_31.png	1	¡û	1	31					4	21	149	30	533.4283814							533.4223879	534.4226085	534.4226167	535.5004352	6	0	0.7690777	None			535.500709	536.0220093	3	0.5099286	None										536.02224	0	536.0225156	536.0225248	536.0610301
images/313+60_11.png	images/313_27.png	1	¡û	1	27					4	22	150	26	536.0683395							536.0613196	537.0625751	537.0625836	538.2682454	1	1	0.9007469	None			538.2685221	538.8595294	2	0.5824005	None										538.8597568	0	538.8602436	538.8602548	538.8992253
images/313+60_14.png	images/313_30.png	1	¡û	1	30					4	23	151	29	538.9061716							538.8995181	539.9005596	539.9005679	540.8180848	1	1	0.613981	None			540.8183617	542.1206809	4	1.2890743	None										542.1209158	1	542.1212666	542.121276	542.1583104
images/313+24_13.png	images/313_13.png	1	¡û	2	13					4	24	152	12	542.1655587							542.1585981	543.1603239	543.1603317	544.0604916	6	0	0.5955509	None			544.0607686	544.9593973	3	0.8861818	None										544.9596322	0	544.9600583	544.9600668	544.9977851
images/313_24.png	images/313+60_8.png	6	¡ú	1	24					4	25	153	23	545.0048214							544.9980793	545.9995079	545.9995161	546.7398178	6	1	0.4360459	None			546.7400971	547.2679636	5	0.5184852	None										547.2681973	1	547.2683917	547.2684007	547.3058379
images/313_1.png	images/313+24_1.png	6	¡ú	2	1					4	26	154	0	547.31294							547.306126	548.3071589	548.3071673	549.7920059	6	1	1.1762616	None			549.7922845	550.3231315	2	0.5230565	None										550.3233668	0	550.3236514	550.3236608	550.3610745
images/313+60_10.png	images/313_26.png	1	¡û	1	26					4	27	155	25	550.3652431							550.3613673	551.3617234	551.3617318	552.3793532	1	1	0.7166223	None			552.3796315	553.2845589	2	0.8949394	None										553.2847897	0	553.2850695	553.2850784	553.3240521
images/313_6.png	images/313+24_6.png	6	¡ú	2	6					4	28	156	5	553.3282561							553.3243461	554.3230107	554.3230201	555.1468863	6	1	0.5201598	None			555.1471888	555.9545501	5	0.8005368	None										555.9547815	1	555.9550628	555.9550722	555.9929315
images/313_4.png	images/313+24_4.png	6	¡ú	2	4					4	29	157	3	555.9980031							555.9932266	556.9926955	556.9927044	557.8163734	6	1	0.5153354	None			557.8166549	558.4029716	3	0.5782495	None										558.4032012	0	558.4034825	558.4034918	558.4410497
images/313_7.png	images/313+24_7.png	6	¡ú	2	7					4	30	158	6	558.4481902							558.4413416	559.4426171	559.4426252	560.2464321	6	1	0.4967719	None			560.246709	560.684958	5	0.4276597	None										560.6851877	1	560.6855018	560.6855109	560.7231953
images/313_2.png	images/313+24_2.png	6	¡ú	2	2					4	31	159	1	560.7300611							560.7234891	561.7252798	561.7252881	562.4238266	6	1	0.3903914	None			562.4241109	562.6670432	5	0.2354086	None										562.667278	1	562.6675577	562.6675667	562.705208
																																				562.7053668	567.9395714	6.881944444	5.2242871
[truncated: 16 more columns]
