# Supplementary material for: Perceptual metacognition and self-esteem: the role of feedback valence in local and global monitoring bias
Source: BMC Psychol. 2025 Sep 22;13:1114. doi: 10.1186/s40359-025-03089-x (PMC12506185; doi:10.1186/s40359-025-03089-x)
Supplement: Supplementary file 1 — Supplementary Material 1. [file 40359_2025_3089_MOESM1_ESM.zip › Data/Study1/Study1data/13_信心判断_2023-12-13_18h26.02.178.csv]

dotLeft	dotRight	dotAns	cue	diffLevel	rows	loop_1.thisRepN	loop_1.thisTrialN	loop_1.thisN	loop_1.thisIndex	loop_2.thisRepN	loop_2.thisTrialN	loop_2.thisN	loop_2.thisIndex	thisRow.t	notes	Intro.started	Intro.stopped	response_00.keys	response_00.rt	response_00.duration	blank.started	blank.stopped	trail.started	trail.stopped	response_1.keys	response_1.corr	response_1.rt	response_1.duration	feedback.started	feedback.stopped	confidence.started	confidence.stopped	response_2.keys	response_2.rt	response_2.duration	Total.started	Total.stopped	slider.response	slider.rt	Practice_end.started	Practice_end.stopped	response_01.keys	response_01.rt	response_01.duration	sub_acc.started	response_2.corr	sub_acc.stopped	Break.started	Break.stopped
images/313+24_12.png	images/313_12.png	1	¡û	2	12					0	0	0	11	296.9287346							296.9250754	297.9167745	297.9167838	298.632239	6	0	0.4123616	None			298.6327373	299.253719	5	0.6115554	None										299.2541496	1	299.2545166	299.254527	299.4109342
images/313+24_10.png	images/313_10.png	1	¡û	2	10					0	1	1	9	299.4146303							299.4113777	300.4090081	300.4090163	301.1402025	1	1	0.4260501	None			301.1404821	301.8354395	3	0.6877495	None										301.8356754	0	301.8359629	301.8359722	301.8734399
images/313+60_14.png	images/313_30.png	1	¡û	1	30					0	2	2	29	301.8777276							301.8737355	302.872505	302.8725139	303.6707517	1	1	0.4897865	None			303.6710319	305.0154853	4	1.3335427	None										305.0157202	1	305.0160004	305.0160095	305.0585804
images/313+24_14.png	images/313_14.png	1	¡û	2	14					0	3	3	13	305.0658267							305.0588968	306.0600769	306.0600857	306.9350615	1	1	0.5661646	None			306.9353386	307.9086079	4	0.9654335	None										307.9088453	1	307.9091297	307.9091388	307.9470084
images/313+60_16.png	images/313_32.png	1	¡û	1	32					0	4	4	31	307.9512591							307.9473064	308.9458955	308.9459044	309.7721467	1	1	0.521032	None			309.7724338	310.5453129	3	0.7605255	None										310.5455469	0	310.5458547	310.5458651	310.5846661
images/313+24_11.png	images/313_11.png	1	¡û	2	11					0	5	5	10	310.591614							310.5849628	311.5860932	311.5861026	312.5731898	6	0	0.680372	None			312.5734722	313.9096885	4	1.3274004	None										313.9099213	1	313.9102056	313.9102147	313.9478248
images/313_5.png	images/313+24_5.png	6	¡ú	2	5					0	6	6	4	313.952073							313.9481213	314.9465977	314.9466065	315.8073471	6	1	0.5523897	None			315.8076294	316.7598011	4	0.9406385	None										316.7600344	1	316.7603383	316.7603475	316.7974792
images/313+60_9.png	images/313_25.png	1	¡û	1	25					0	7	7	24	316.8009709							316.7977759	317.795195	317.7952045	318.6160548	1	1	0.5095047	None			318.6163355	319.5211467	2	0.8916652	None										319.5213852	0	319.5216609	319.5216699	319.558976
images/313+24_15.png	images/313_15.png	1	¡û	2	15					0	8	8	14	319.5634281							319.559271	320.5579604	320.5579696	321.4395541	1	1	0.5730284	None			321.439834	322.3654043	3	0.9163939	None										322.3656404	0	322.3659221	322.365931	322.4030596
images/313_22.png	images/313+60_6.png	6	¡ú	1	22					0	9	9	21	322.4099558							322.4033548	323.404245	323.4042531	324.2350316	6	1	0.5282995	None			324.2353125	325.0206303	5	0.7768022	None										325.0208633	1	325.0212119	325.0212207	325.0673667
images/313_4.png	images/313+24_4.png	6	¡ú	2	4					0	10	10	3	325.0745732							325.0676862	326.0688478	326.0688567	327.4733779	1	0	1.0938195	None			327.4736622	328.7762815	1	1.2904647	None										328.776519	0	328.7767975	328.776807	328.8152599
images/313+60_15.png	images/313_31.png	1	¡û	1	31					0	11	11	30	328.8224765							328.8155509	329.8167122	329.8167208	330.9555919	6	0	0.8336701	None			330.9558726	332.069474	3	1.1043211	None										332.0697146	0	332.0700008	332.0700095	332.1072123
images/313+60_11.png	images/313_27.png	1	¡û	1	27					0	12	12	26	332.1114768							332.1075093	333.105966	333.1059749	334.0199351	1	1	0.6104926	None			334.0202141	335.7391853	3	1.712035	None										335.7394213	0	335.7397028	335.7397122	335.7779864
images/313_20.png	images/313+60_4.png	6	¡ú	1	20					0	13	13	19	335.783802							335.7782848	336.7784175	336.778426	337.7159024	6	1	0.6316304	None			337.7161824	338.8215183	3	1.0960183	None										338.8217523	0	338.8220395	338.822049	338.8595683
images/313_6.png	images/313+24_6.png	6	¡ú	2	6					0	14	14	5	338.8659656							338.8598655	339.8605198	339.8605285	340.6729671	6	1	0.5016261	None			340.67325	341.5074446	4	0.8267858	None										341.5076777	1	341.5079636	341.5079737	341.5465421
images/313+24_16.png	images/313_16.png	1	¡û	2	16					0	15	15	15	341.5526555							341.5468409	342.5469213	342.5469295	343.477253	1	1	0.6239962	None			343.4775331	344.2915788	2	0.807086	None										344.291809	0	344.2922675	344.292279	344.3298002
images/313_18.png	images/313+60_2.png	6	¡ú	1	18					0	16	16	17	344.3370267							344.3300971	345.3313328	345.3313415	346.1857595	6	1	0.5434724	None			346.1860428	346.8330078	5	0.6339504	None										346.8332412	1	346.833516	346.8335245	346.8708349
images/313_2.png	images/313+24_2.png	6	¡ú	2	2					0	17	17	1	346.8771326							346.8711291	347.8719651	347.8719733	348.9189399	6	1	0.7398804	None			348.9192219	349.6212266	5	0.6930459	None										349.6214615	1	349.6217449	349.621754	349.6596479
images/313_3.png	images/313+24_3.png	6	¡ú	2	3					0	18	18	2	349.6668043							349.6599426	350.6612668	350.6612752	351.7429664	1	0	0.7751097	None			351.7432465	352.6676921	2	0.9169006	None										352.6679242	0	352.6683225	352.6683319	352.7068107
images/313+60_13.png	images/313_29.png	1	¡û	1	29					0	19	19	28	352.7137647							352.7071086	353.7081529	353.7081614	354.643557	1	1	0.6329084	None			354.6438372	355.5263224	3	0.8727923	None										355.5265547	0	355.5268568	355.5268656	355.5660838
images/313+24_13.png	images/313_13.png	1	¡û	2	13					0	20	20	12	355.5709622							355.5663845	356.5655266	356.5655369	357.6766371	1	1	0.8053193	None			357.6769185	358.5738764	2	0.8874381	None										358.5741241	0	358.5745621	358.5745708	358.6130528
images/313_19.png	images/313+60_3.png	6	¡ú	1	19					0	21	21	18	358.6175155							358.613346	359.6116699	359.6116787	360.5017311	6	1	0.5823319	None			360.5020135	361.468424	3	0.9585611	None										361.4686574	0	361.4689438	361.4689528	361.5074221
images/313_1.png	images/313+24_1.png	6	¡ú	2	1					0	22	22	0	361.5116856							361.5077164	362.5064481	362.506457	363.6673656	6	1	0.8564189	None			363.667648	364.3428215	2	0.6644141	None										364.3430572	0	364.343338	364.3433475	364.3822161
images/313_17.png	images/313+60_1.png	6	¡ú	1	17					0	23	23	16	364.3892183							364.382509	365.3836979	365.3837065	366.126556	6	1	0.4341632	None			366.1268355	366.6759452	5	0.5416864	None										366.6761766	1	366.6764561	366.6764648	366.7157468
images/313_24.png	images/313+60_8.png	6	¡ú	1	24					0	24	24	23	366.7200557							366.716039	367.7147999	367.7148087	368.6083299	6	1	0.5857597	None			368.6086079	369.1241517	5	0.5074121	None										369.1243859	1	369.1246167	369.1246255	369.1636589
images/313_7.png	images/313+24_7.png	6	¡ú	2	7					0	25	25	6	369.1706422							369.163959	370.164873	370.1648818	370.9354168	1	0	0.461392	None			370.9356948	372.1522576	4	1.2042784	None										372.1524905	1	372.1527701	372.1527791	372.1916157
images/313+60_10.png	images/313_26.png	1	¡û	1	26					0	26	26	25	372.1988274							372.191914	373.1930867	373.1930949	374.0464518	1	1	0.5470908	None			374.0471344	374.7286395	3	0.6696931	None										374.7288759	0	374.7291895	374.7291986	374.7671783
images/313_8.png	images/313+24_8.png	6	¡ú	2	8					0	27	27	7	374.77432							374.7674743	375.7685617	375.7685706	376.6089416	1	0	0.5294083	None			376.6092253	377.2553735	3	0.6353042	None										377.2556055	0	377.2558883	377.2558971	377.2932945
images/313+24_9.png	images/313_9.png	1	¡û	2	9					0	28	28	8	377.2981574							377.2935914	378.2926745	378.2926834	379.0770493	6	0	0.477881	None			379.0773301	379.7097778	4	0.623466	None										379.7100137	1	379.7103058	379.7103148	379.7479884
images/313_23.png	images/313+60_7.png	6	¡ú	1	23					0	29	29	22	379.7549175							379.7482892	380.7491484	380.7491571	381.57994	1	0	0.5279747	None			381.5802215	382.2900474	2	0.6967249	None										382.2902842	0	382.2905607	382.2905704	382.3281153
images/313+60_12.png	images/313_28.png	1	¡û	1	28					0	30	30	27	382.3319123							382.3284124	383.3262721	383.3262809	384.0389812	1	1	0.4061862	None			384.0393353	384.5881831	3	0.541534	None										384.5884175	0	384.5887084	384.5887179	384.627529
images/313_21.png	images/313+60_5.png	6	¡ú	1	21					0	31	31	20	384.6345479							384.6278242	385.6291287	385.6291371	386.4809038	6	1	0.5427455	None			386.4811885	387.0304252	4	0.5388296	None										387.0307256	1	387.0313038	387.0313389	387.0906456
images/313_21.png	images/313+60_5.png	6	¡ú	1	21					1	0	32	20	387.0950918							387.0909442	388.0895853	388.0895941	389.0637098	6	1	0.6624332	None			389.0641273	389.6545752	4	0.5803718	None										389.6548087	1	389.6551176	389.6551264	389.6931696
images/313+60_12.png	images/313_28.png	1	¡û	1	28					1	1	33	27	389.7000757							389.6934685	390.6945437	390.6945524	391.4431443	1	1	0.4462711	None			391.4434282	392.2236836	3	0.7690087	None										392.2239188	0	392.2241949	392.2242049	392.2617958
images/313_23.png	images/313+60_7.png	6	¡ú	1	23					1	2	34	22	392.2660969							392.2620975	393.2606277	393.2606365	394.904582	1	0	1.3368619	None			394.9048654	395.551972	3	0.6355419	None										395.5522064	0	395.5524837	395.5524927	395.5905565
images/313+60_14.png	images/313_30.png	1	¡û	1	30					1	3	35	29	395.5967244							395.5908544	396.5910175	396.5910262	397.5966114	1	1	0.7012397	None			397.5968953	398.4447998	2	0.8397346	None										398.4450322	0	398.4453086	398.4453181	398.4838363
images/313+60_11.png	images/313_27.png	1	¡û	1	27					1	4	36	26	398.4902364							398.4841332	399.4846901	399.4846987	400.3368874	1	1	0.5443408	None			400.3371679	400.920757	4	0.5709156	None										400.9209915	1	400.9212686	400.9212778	400.958591
images/313_1.png	images/313+24_1.png	6	¡ú	2	1					1	5	37	0	400.964897							400.9588893	401.9593493	401.9593579	402.8317829	1	0	0.5648517	None			402.8320622	403.5131754	4	0.6678898	None										403.5134144	1	403.5136924	403.513702	403.5525255
images/313_18.png	images/313+60_2.png	6	¡ú	1	18					1	6	38	17	403.5569587							403.5528241	404.551736	404.5517453	405.2556507	6	1	0.392937	None			405.2559306	405.7708573	5	0.5081242	None										405.7710918	1	405.7713732	405.7713829	405.8103507
images/313+24_15.png	images/313_15.png	1	¡û	2	15					1	7	39	14	405.816704							405.8106479	406.8109647	406.8109728	407.6146669	1	1	0.4975109	None			407.6149498	408.5823388	3	0.9576341	None										408.5825707	0	408.5828536	408.5828629	408.6212448
images/313+24_10.png	images/313_10.png	1	¡û	2	10					1	8	40	9	408.6285136							408.6215433	409.6229456	409.6229545	410.384112	1	1	0.4541732	None			410.3843912	410.9125095	2	0.5157009	None										410.9127464	0	410.9130211	410.9130301	457.106904
images/313_2.png	images/313+24_2.png	6	¡ú	2	2					1	9	41	1	457.1133632							457.1074637	458.1077955	458.1078041	458.8033309	6	1	0.3887916	None			458.8036091	459.4727149	4	0.656699	None										459.4729559	1	459.4732406	459.4732498	459.5115813
images/313+24_13.png	images/313_13.png	1	¡û	2	13					1	10	42	12	459.5160893							459.5118783	460.5108114	460.5108203	461.2578332	1	1	0.4384097	None			461.2581134	462.1131882	3	0.8419706	None										462.113426	0	462.1137115	462.1137206	462.151654
images/313+60_15.png	images/313_31.png	1	¡û	1	31					1	11	43	30	462.1568456							462.1519526	463.151344	463.1513529	463.9335222	1	1	0.4773285	None			463.9338024	464.385279	4	0.4383996	None										464.3855152	1	464.3857945	464.3858039	464.4243845
images/313_8.png	images/313+24_8.png	6	¡ú	2	8					1	12	44	7	464.4309432							464.4246807	465.4251759	465.4251851	466.0885653	6	1	0.3555396	None			466.0888477	466.6239747	4	0.5233169	None										466.6242086	1	466.6244892	466.6244983	466.6637176
images/313_20.png	images/313+60_4.png	6	¡ú	1	20					1	13	45	19	466.6706994							466.6640152	467.66509	467.6650984	468.3777509	6	1	0.4038054	None			468.3780338	469.0386793	3	0.6497118	None										469.0393101	0	469.0398624	469.0398897	469.0946662
images/313_4.png	images/313+24_4.png	6	¡ú	2	4					1	14	46	3	469.09813							469.0949595	470.0926938	470.0927029	471.2964823	1	0	0.8908494	None			471.2967695	472.1517091	1	0.8436367	None										472.1519427	0	472.1522234	472.1522323	472.1902623
images/313_7.png	images/313+24_7.png	6	¡ú	2	7					1	15	47	6	472.1945039							472.1905597	473.1890094	473.1890185	473.9850299	6	1	0.4877617	None			473.9853193	474.5637119	5	0.5705479	None										474.5639464	1	474.5642263	474.5642353	474.6025952
images/313_17.png	images/313+60_1.png	6	¡ú	1	17					1	16	48	16	474.6089926							474.6028938	475.6032205	475.6032291	476.4764492	6	1	0.5689398	None			476.4767304	477.1932274	3	0.7032893	None										477.1934626	0	477.1937427	477.1937513	477.2330275
images/313+24_11.png	images/313_11.png	1	¡û	2	11					1	17	49	10	477.2402978							477.2333244	478.2346958	478.2347043	479.107964	1	1	0.569378	None			479.1082468	479.6574954	3	0.5358935	None										479.6577331	0	479.6580399	479.6580485	479.6967012
images/313_22.png	images/313+60_6.png	6	¡ú	1	22					1	18	50	21	479.7040953							479.6969999	480.6984795	480.698488	482.2609335	6	1	1.2581252	None			482.261213	483.0752306	4	0.8069081	None										483.0754655	1	483.0756359	483.0756454	483.1133875
images/313_3.png	images/313+24_3.png	6	¡ú	2	3					1	19	51	2	483.1165904							483.1136859	484.1110352	484.1110445	484.8721104	6	1	0.4536786	None			484.8723936	485.6093038	4	0.7238396	None										485.6095408	1	485.6098243	485.6098331	485.6486807
images/313+60_16.png	images/313_32.png	1	¡û	1	32					1	20	52	31	485.6561024							485.6489801	486.6505626	486.650571	487.5824776	1	1	0.6259333	None			487.5827559	488.3208821	3	0.7253225	None										488.3211175	0	488.3214005	488.3214098	488.3596785
images/313_5.png	images/313+24_5.png	6	¡ú	2	5					1	21	53	4	488.3640039							488.3599768	489.3585755	489.3585845	490.3353697	6	1	0.6695294	None			490.3356566	490.9332055	2	0.5884687	None										490.933441	0	490.9337139	490.9337234	490.9718889
images/313+24_16.png	images/313_16.png	1	¡û	2	16					1	22	54	15	490.9790874							490.9721875	491.9733205	491.9733289	492.8387074	1	1	0.5590548	None			492.8389887	493.7438253	4	0.8924632	None										493.7440587	1	493.7443372	493.7443464	493.7827918
images/313_24.png	images/313+60_8.png	6	¡ú	1	24					1	23	55	23	493.7897597							493.78309	494.7842908	494.7842994	495.4761365	6	1	0.3879005	None			495.4764157	496.3186038	5	0.8312906	None										496.3188382	1	496.3191193	496.3191286	496.3565252
images/313+60_9.png	images/313_25.png	1	¡û	1	25					1	24	56	24	496.3638742							496.3568219	497.3581021	497.3581106	498.1968557	1	1	0.5338647	None			498.1971362	498.920051	5	0.7106852	None										498.9202863	1	498.9205707	498.9205799	498.9595879
images/313+24_9.png	images/313_9.png	1	¡û	2	9					1	25	57	8	498.9657319							498.9598836	499.9604051	499.960414	500.9024173	1	1	0.6353741	None			500.9026941	501.4170824	4	0.5013027	None										501.4173193	1	501.417617	501.4176257	501.4554844
images/313_6.png	images/313+24_6.png	6	¡ú	2	6					1	26	58	5	501.45911							501.4557836	502.4537503	502.4537591	504.0468949	6	1	1.2826048	None			504.0476209	504.9937029	3	0.9332881	None										504.9939385	0	504.9942141	504.9942236	505.0360151
images/313+24_12.png	images/313_12.png	1	¡û	2	12					1	27	59	11	505.043997							505.0364035	506.0382787	506.0382867	507.1760887	1	1	0.8296554	None			507.1763695	507.6627602	3	0.4760025	None										507.6629961	0	507.66328	507.6632897	507.7003352
images/313+60_10.png	images/313_26.png	1	¡û	1	26					1	28	60	25	507.7047981							507.7006314	508.6992709	508.6992799	509.6383887	1	1	0.6290365	None			509.6386661	510.0486108	5	0.3972698	None										510.0489134	1	510.0492317	510.0492432	510.0908184
images/313_19.png	images/313+60_3.png	6	¡ú	1	19					1	29	61	18	510.0980312							510.0911174	511.0922441	511.0922524	512.2349065	6	1	0.8416454	None			512.2351874	512.8536335	4	0.6091986	None										512.8538698	1	512.8541403	512.8541504	512.8923257
images/313+24_14.png	images/313_14.png	1	¡û	2	14					1	30	62	13	512.8989635							512.8926235	513.8936454	513.8936543	514.7173842	1	1	0.5192125	None			514.7176627	515.266909	4	0.542311	None										515.2671441	1	515.2674258	515.2674358	515.3061155
images/313+60_13.png	images/313_29.png	1	¡û	1	29					1	31	63	28	515.313059							515.306412	516.3072886	516.3072978	516.9568379	1	1	0.3459305	None			516.9571178	517.5761989	3	0.6066674	None										517.5764354	0	517.5767199	517.5767293	517.6152475
images/313+60_11.png	images/313_27.png	1	¡û	1	27					2	0	64	26	517.6216525							517.6155445	518.615997	518.6160056	519.5099764	1	1	0.5880038	None			519.5102552	520.3872536	5	0.8699687	None										520.3874884	1	520.3877765	520.3877857	520.4252595
images/313_8.png	images/313+24_8.png	6	¡ú	2	8					2	1	65	7	520.4313732							520.4255567	521.4259101	521.4259185	522.1592555	6	1	0.4259224	None			522.1595371	522.7156589	3	0.5483435	None										522.7158964	0	522.7161869	522.7161961	522.7540363
images/313+60_15.png	images/313_31.png	1	¡û	1	31					2	2	66	30	522.7575482							522.75433	523.752015	523.7520242	524.6591855	1	1	0.6042455	None			524.6594672	525.1876059	3	0.5208993	None										525.1878406	0	525.1881237	525.1881328	525.2254805
images/313_5.png	images/313+24_5.png	6	¡ú	2	5					2	3	67	4	525.2298505							525.2257808	526.22404	526.224049	527.1808244	6	1	0.6525624	None			527.1811035	527.5423762	3	0.3510013	None										527.5426103	0	527.5428894	527.5428991	527.5801852
images/313+24_15.png	images/313_15.png	1	¡û	2	15					2	4	68	14	527.5874024							527.5804862	528.5820082	528.582017	529.4057556	1	1	0.5185337	None			529.406041	529.8924579	3	0.4778224	None										529.8926942	0	529.892974	529.8929829	529.9319369
images/313+60_10.png	images/313_26.png	1	¡û	1	26					2	5	69	25	529.9389887							529.9322337	530.9334443	530.9334531	532.223354	6	0	0.9825368	None			532.2236336	533.0991159	3	0.8688214	None										533.099349	0	533.0996304	533.0996393	533.1381401
images/313_4.png	images/313+24_4.png	6	¡ú	2	4					2	6	70	3	533.1417523							533.138437	534.1360933	534.136102	535.1406251	1	0	0.7000978	None			535.1409069	536.7398401	4	1.5905938	None										536.7400719	1	536.7403523	536.7403612	536.7791556
images/313+24_13.png	images/313_13.png	1	¡û	2	13					2	7	71	12	536.7849798							536.7794537	537.7795543	537.7795636	538.679839	1	1	0.5931623	None			538.6801208	539.5087291	4	0.8199917	None										539.5089656	1	539.509255	539.509264	539.5482761
images/313+24_12.png	images/313_12.png	1	¡û	2	12					2	8	72	11	539.5546829							539.5485745	540.5489142	540.5489223	541.220625	1	1	0.3669561	None			541.2209044	542.125693	5	0.8951846	None										542.1259305	1	542.1262917	542.1263005	542.1653684
images/313_20.png	images/313+60_4.png	6	¡ú	1	20					2	9	73	19	542.1723655							542.165666	543.166625	543.1666334	543.9416958	6	1	0.4700243	None			543.9419748	544.5333729	4	0.581688	None										544.5336108	1	544.5338882	544.5338972	544.5714259
images/313+60_14.png	images/313_30.png	1	¡û	1	30					2	10	74	29	544.578578							544.5717212	545.5728931	545.5729014	546.3909299	1	1	0.5112269	None			546.3912101	547.1151304	4	0.7165137	None										547.1153641	1	547.1156493	547.1156583	547.1546171
images/313_2.png	images/313+24_2.png	6	¡ú	2	2					2	11	75	1	547.1581067							547.1549106	548.1525138	548.152523	548.917741	1	0	0.4557428	None			548.918021	549.8356442	5	0.9094166	None										549.8358769	1	549.8361917	549.8362016	549.873757
images/313_3.png	images/313+24_3.png	6	¡ú	2	3					2	12	76	2	549.8801814							549.8740518	550.8744139	550.8744221	551.6049041	6	1	0.4286186	None			551.6051833	552.3071152	4	0.6946447	None										552.307348	1	552.3076253	552.3076347	552.34649
images/313_6.png	images/313+24_6.png	6	¡ú	2	6					2	13	77	5	552.3526239							552.3467878	553.3470606	553.3470688	554.1083423	1	0	0.4573184	None			554.1086246	554.8173562	4	0.6956307	None										554.8175949	1	554.8178723	554.8178812	554.8567275
images/313+24_11.png	images/313_11.png	1	¡û	2	11					2	14	78	10	554.8611725							554.8570277	555.8564976	555.8565062	556.5828738	1	1	0.4193806	None			556.5831504	557.1740083	4	0.5806348	None										557.1742385	1	557.174556	557.1745652	557.2132397
images/313+24_10.png	images/313_10.png	1	¡û	2	10					2	15	79	9	557.2201918							557.21354	558.214419	558.2144275	559.0935065	1	1	0.5735129	None			559.0937846	559.8934971	4	0.7894145	None										559.8937333	1	559.8940162	559.8940253	559.9329101
images/313+60_13.png	images/313_29.png	1	¡û	1	29					2	16	80	28	559.937208							559.9332086	560.9317457	560.9317549	561.6511653	1	1	0.4165139	None			561.6514425	562.1605805	5	0.4946332	None										562.1608193	1	562.1610971	562.161106	562.1986423
images/313_22.png	images/313+60_6.png	6	¡ú	1	22					2	17	81	21	562.2058856							562.1989379	563.2003251	563.2003335	564.2960946	6	1	0.7877732	None			564.2963753	564.9435656	5	0.6357328	None										564.9437984	1	564.9443879	564.9444	587.1862458
images/313_24.png	images/313+60_8.png	6	¡ú	1	24					2	18	82	23	587.1924492							587.1866618	588.1868052	588.1868137	588.7601808	6	1	0.2650235	None			588.7604635	589.2411912	5	0.4675902	None										589.2414254	1	589.2417032	589.2417123	589.2803616
images/313_19.png	images/313+60_3.png	6	¡ú	1	19					2	19	83	18	589.2874828							589.2806566	590.2817204	590.281729	590.9575337	6	1	0.3720842	None			590.9578128	591.3954489	5	0.4304794	None										591.3956822	1	591.395959	591.3959684	591.434736
images/313+60_12.png	images/313_28.png	1	¡û	1	28					2	20	84	27	591.4419913							591.4350395	592.436405	592.4364134	593.2046002	1	1	0.463334	None			593.2048768	593.7398941	3	0.5269969	None										593.7401266	0	593.7404084	593.7404172	593.777873
images/313+60_9.png	images/313_25.png	1	¡û	1	25					2	21	85	24	593.7823784							593.7781674	594.7768135	594.7768227	595.5101125	1	1	0.4278428	None			595.5103897	596.0320917	4	0.5094943	None										596.0327171	1	596.0332525	596.0332801	596.0922532
images/313_21.png	images/313+60_5.png	6	¡ú	1	21					2	22	86	20	596.0966195							596.0925513	597.0915207	597.0915298	597.8526911	1	0	0.4568927	None			597.8529701	598.4297456	4	0.5664413	None										598.4299809	1	598.4302632	598.4302726	598.46949
images/313_23.png	images/313+60_7.png	6	¡ú	1	23					2	23	87	22	598.4729594							598.469786	599.4672455	599.467254	600.395337	6	1	0.6252071	None			600.3956161	601.105479	3	0.6966491	None										601.105714	0	601.1059918	601.1060009	601.143629
images/313_18.png	images/313+60_2.png	6	¡ú	1	18					2	24	88	17	601.151104							601.1439252	602.1453328	602.1453412	602.9483019	6	1	0.4983233	None			602.9485816	603.4141783	3	0.4555209	None										603.4144143	0	603.4146904	603.4146992	603.4525165
images/313_1.png	images/313+24_1.png	6	¡ú	2	1					2	25	89	0	603.4594262							603.4528147	604.4543486	604.4543574	605.188334	1	0	0.4291524	None			605.1886093	605.7583939	3	0.5592765	None										605.7586281	0	605.7589062	605.7589153	605.7963199
images/313+24_16.png	images/313_16.png	1	¡û	2	16					2	26	90	15	605.800825							605.7966163	606.7952492	606.7952584	607.4868627	1	1	0.3853476	None			607.4871408	607.9318504	4	0.4367919	None										607.9320816	1	607.9323648	607.932374	607.9703081
images/313_17.png	images/313+60_1.png	6	¡ú	1	17					2	27	91	16	607.9772616							607.9706073	608.9716932	608.9717012	609.6285372	1	0	0.352064	None			609.6288144	610.2473258	4	0.6068469	None										610.2475556	1	610.2478536	610.2478628	610.2867649
images/313+60_16.png	images/313_32.png	1	¡û	1	32					2	28	92	31	610.2902174							610.2870582	611.2847958	611.284806	611.9278237	1	1	0.3348946	None			611.9281055	612.4862412	4	0.5477336	None										612.4864748	1	612.4867521	612.4867614	612.5245009
images/313+24_14.png	images/313_14.png	1	¡û	2	14					2	29	93	13	612.5309609							612.524797	613.525621	613.5256292	614.5092955	1	1	0.6780637	None			614.5095732	615.1997266	4	0.6778343	None										615.1999591	1	615.2002354	615.2002445	615.2377998
images/313_7.png	images/313+24_7.png	6	¡ú	2	7					2	30	94	6	615.2451523							615.2381001	616.2395254	616.2395341	617.2928689	6	1	0.748662	None			617.2931453	617.765654	4	0.4625165	None										617.7658833	1	617.7661701	617.7661799	617.8036306
images/313+24_9.png	images/313_9.png	1	¡û	2	9					2	31	95	8	617.8080366							617.8039259	618.8025586	618.8025672	619.54687	6	0	0.4377152	None			619.5471491	619.9988495	4	0.4404945	None										619.9990795	1	619.9993793	619.9993887	620.0419115
images/313_1.png	images/313+24_1.png	6	¡ú	2	1					3	0	96	0	620.051461							620.0422938	621.0465018	621.0465103	621.9184919	1	0	0.565729	None			621.9187642	622.4191909	4	0.4932519	None										622.4194221	1	622.4197004	622.4197099	622.4575238
images/313_17.png	images/313+60_1.png	6	¡ú	1	17					3	1	97	16	622.4625874							622.4578164	623.4571962	623.4572055	624.3228164	1	0	0.5633587	None			624.3231157	625.5346197	3	1.2009237	None										625.5348539	0	625.5351329	625.5351416	625.5725551
images/313_20.png	images/313+60_4.png	6	¡ú	1	20					3	2	98	19	625.5797467							625.5728516	626.5742252	626.5742338	627.4827952	6	1	0.6057799	None			627.4830738	628.1988978	3	0.7047242	None										628.1991318	0	628.1994137	628.1994227	628.2382222
images/313+24_11.png	images/313_11.png	1	¡û	2	11					3	3	99	10	628.2437506							628.2385193	629.2382685	629.238278	630.1088486	1	1	0.5617195	None			630.1091287	630.7206191	3	0.5988828	None										630.7208573	0	630.7211358	630.7211452	630.7586788
images/313_21.png	images/313+60_5.png	6	¡ú	1	21					3	4	100	20	630.7660168							630.7589744	631.7604342	631.7604429	632.5633001	6	1	0.500013	None			632.563578	633.3984504	4	0.8242295	None										633.3986847	1	633.3989823	633.3989915	633.43662
images/313_4.png	images/313+24_4.png	6	¡ú	2	4					3	5	101	3	633.4436036							633.4369145	634.4378317	634.4378413	635.3086999	1	0	0.5678126	None			635.3089747	635.9483594	2	0.6309884	None										635.9485883	0	635.9488662	635.948876	635.9874426
images/313_23.png	images/313+60_7.png	6	¡ú	1	23					3	6	102	22	635.9942662							635.987739	636.9885262	636.9885343	638.6552052	6	1	1.3596872	None			638.6554801	639.2393661	2	0.5716819	None										639.2395989	0	639.2399172	639.2399262	639.2789743
images/313+24_15.png	images/313_15.png	1	¡û	2	15					3	7	103	14	639.2851538							639.2792704	640.2793894	640.2793981	641.6314068	1	1	1.0448551	None			641.6316879	642.2923632	2	0.6521879	None										642.2925971	0	642.2928794	642.2928886	642.3315014
images/313+60_11.png	images/313_27.png	1	¡û	1	27					3	8	104	26	642.3375017							642.3318029	643.332381	643.3323899	644.7266153	1	1	1.0875164	None			644.7268925	645.5681689	4	0.8283209	None										645.5684042	1	645.5686849	645.5686935	645.6070165
images/313+60_12.png	images/313_28.png	1	¡û	1	28					3	9	105	27	645.6142017							645.6073095	646.6086387	646.6086472	647.6479606	1	1	0.7314125	None			647.6482378	648.4684547	3	0.8112678	None										648.468686	0	648.4689695	648.4689789	648.5072356
images/313_2.png	images/313+24_2.png	6	¡ú	2	2					3	10	106	1	648.5129609							648.507531	649.5075453	649.5075544	650.734986	1	0	0.9203551	None			650.7352657	651.7015813	2	0.9563843	None										651.701813	0	651.7021007	651.7021096	651.7412012
images/313+60_9.png	images/313_25.png	1	¡û	1	25					3	11	107	24	651.748134							651.741492	652.742462	652.7424707	653.532361	1	1	0.4848208	None			653.5326373	654.0952694	4	0.5507367	None										654.0955021	1	654.0957362	654.0957457	654.133165
images/313_5.png	images/313+24_5.png	6	¡ú	2	5					3	12	108	4	654.1395805							654.1334591	655.1338104	655.1338182	656.4313531	1	0	0.9897438	None			656.4316288	657.0590212	4	0.6198046	None										657.0596138	1	657.0600555	657.0600747	657.106622
images/313_19.png	images/313+60_3.png	6	¡ú	1	19					3	13	109	18	657.1135017							657.1069193	658.1078051	658.1078135	659.0078601	6	1	0.5919664	None			659.0081404	659.6003655	4	0.5794222	None										659.6006054	1	659.6008872	659.6008963	659.6396
images/313+24_14.png	images/313_14.png	1	¡û	2	14					3	14	110	13	659.6469639							659.6398925	660.6411988	660.641207	661.3207049	1	1	0.371292	None			661.3209899	661.9950688	5	0.666332	None										661.9953065	1	661.9955901	661.9955991	662.0361884
images/313_18.png	images/313+60_2.png	6	¡ú	1	18					3	15	111	17	662.0440013							662.0365722	663.038269	663.0382774	663.7994758	6	1	0.4536261	None			663.7997485	664.2860702	5	0.4753848	None										664.2863	1	664.2865786	664.2865873	664.3239794
images/313+24_13.png	images/313_13.png	1	¡û	2	13					3	16	112	12	664.3284892							664.3242747	665.3228364	665.3228453	666.4583408	1	1	0.8340088	None			666.4586175	667.203082	4	0.7366565	None										667.203315	1	667.2036018	667.2036107	667.2424768
images/313+60_13.png	images/313_29.png	1	¡û	1	29					3	17	113	28	667.2459651							667.2427719	668.240196	668.240205	669.2670947	1	1	0.7239533	None			669.2673722	670.1234687	4	0.848096	None										670.1237005	1	670.1239827	670.1239919	670.1629276
images/313_3.png	images/313+24_3.png	6	¡ú	2	3					3	18	114	2	670.1701554							670.1632288	671.164384	671.1643928	672.2882431	1	0	0.8158022	None			672.2885236	673.1363853	4	0.8351085	None										673.1366221	1	673.1369102	673.1369193	673.1750176
images/313+60_16.png	images/313_32.png	1	¡û	1	32					3	19	115	31	673.1821296							673.1753145	674.1763599	674.1763688	674.8463273	1	1	0.3646266	None			674.846603	675.6671089	5	0.8129279	None										675.667339	1	675.6676247	675.6676337	675.7064547
images/313+60_14.png	images/313_30.png	1	¡û	1	30					3	20	116	29	675.7137338							675.7067528	676.7080297	676.7080384	678.060285	1	1	1.0475569	None			678.0605755	678.595654	2	0.5272893	None										678.5958854	0	678.5961673	678.5961762	678.6338774
images/313_22.png	images/313+60_6.png	6	¡ú	1	22					3	21	117	21	678.6384834							678.6341709	679.63272	679.6327289	680.9226034	1	0	0.9872374	None			680.9228807	682.1420575	2	1.2086628	None										682.1422916	0	682.1425717	682.1425808	682.1812306
images/313_24.png	images/313+60_8.png	6	¡ú	1	24					3	22	118	23	682.18833							682.1815247	683.1825902	683.1825984	683.936704	6	1	0.4455089	None			683.9369844	684.4949355	4	0.5460143	None										684.4951642	1	684.4954419	684.4954518	684.5331608
images/313+24_9.png	images/313_9.png	1	¡û	2	9					3	23	119	8	684.5393204							684.533452	685.5336926	685.5337011	686.5383035	1	1	0.7022854	None			686.5385822	687.1514898	3	0.601501	None										687.151721	0	687.1521031	687.1521119	687.191028
images/313+60_10.png	images/313_26.png	1	¡û	1	26					3	24	120	25	687.1982776							687.1913232	688.1925049	688.1925134	689.1785005	1	1	0.6833432	None			689.1787817	689.9780303	3	0.7927439	None										689.9782615	0	689.9785405	689.9785496	690.0173211
images/313_6.png	images/313+24_6.png	6	¡ú	2	6					3	25	121	5	690.0242766							690.0176161	691.0185111	691.0185202	692.0387745	6	1	0.7136057	None			692.0395383	692.8328322	3	0.7809237	None										692.8330675	0	692.8333473	692.8333572	692.8722639
images/313+24_10.png	images/313_10.png	1	¡û	2	10					3	26	122	9	692.8787974							692.8725572	693.8730495	693.8730578	695.7747392	1	1	1.5952616	None			695.7750202	696.6166424	2	0.8284968	None										696.6168763	0	696.617169	696.6171779	703.9520857
images/313_8.png	images/313+24_8.png	6	¡ú	2	8					3	27	123	7	703.9584712							703.9524683	704.9527797	704.9527883	705.6693335	6	1	0.4139909	None			705.6696124	706.3718373	4	0.6939197	None										706.3720679	1	706.3723411	706.3723507	706.4105246
images/313+24_12.png	images/313_12.png	1	¡û	2	12					3	28	124	11	706.414084							706.4108142	707.4089587	707.408968	708.8277439	6	0	1.1114281	None			708.8280224	709.3576938	2	0.5194437	None										709.3579255	0	709.3582445	709.3582545	709.3966222
images/313+60_15.png	images/313_31.png	1	¡û	1	31					3	29	125	30	709.4008464							709.3969151	710.3954844	710.3954937	711.4943148	1	1	0.7887277	None			711.494593	712.2592724	3	0.7570412	None										712.2595035	0	712.2599544	712.2599638	712.2987841
images/313+24_16.png	images/313_16.png	1	¡û	2	16					3	30	126	15	712.3022973							712.2990809	713.2969813	713.2969903	714.5288696	1	1	0.9192654	None			714.5291507	715.9264216	3	1.3867477	None										715.9266516	0	715.9270011	715.9270098	715.9644618
images/313_7.png	images/313+24_7.png	6	¡ú	2	7					3	31	127	6	715.9706052							715.9647595	716.9648347	716.9648436	717.7041769	6	1	0.4318352	None			717.7044587	718.6435081	4	0.9313151	None										718.64374	1	718.6440258	718.6440346	718.6825128
images/313_2.png	images/313+24_2.png	6	¡ú	2	2					4	0	128	1	718.6890672							718.6828099	719.6844117	719.6844203	720.459428	1	0	0.47183	None			720.4597075	721.3437759	2	0.8717287	None										721.3440138	0	721.3443035	721.3443128	721.3828726
images/313_24.png	images/313+60_8.png	6	¡ú	1	24					4	1	129	23	721.3899459							721.3831708	722.384461	722.3844698	723.2291243	6	1	0.5393044	None			723.2294045	724.2027336	3	0.9663533	None										724.2029631	0	724.2032475	724.2032562	724.2417277
images/313_8.png	images/313+24_8.png	6	¡ú	2	8					4	2	130	7	724.2475395							724.2420217	725.2420571	725.2420658	726.2028136	6	1	0.653716	None			726.2030882	727.0024547	2	0.7921041	None										727.0026891	0	727.0029691	727.0029787	727.0468793
images/313+24_11.png	images/313_11.png	1	¡û	2	11					4	3	131	10	727.0546391							727.0472712	728.048918	728.0489268	729.4996311	1	1	1.1471482	None			729.4999086	730.0911608	2	0.5831526	None										730.0913937	0	730.0916711	730.0916805	730.129842
images/313+60_16.png	images/313_32.png	1	¡û	1	32					4	4	132	31	730.137062							730.130138	731.1323154	731.1323243	732.373233	1	1	0.9350468	None			732.3735108	733.3744184	2	0.9897294	None										733.3746484	0	733.3749522	733.3749613	733.4131471
images/313+24_15.png	images/313_15.png	1	¡û	2	15					4	5	133	14	733.4201538							733.4134392	734.41442	734.414429	735.294642	1	1	0.5731421	None			735.2949217	736.0320897	3	0.724241	None										736.0327198	0	736.0332181	736.0332452	736.0919621
images/313+60_15.png	images/313_31.png	1	¡û	1	31					4	6	134	30	736.0961457							736.0922595	737.0907064	737.0907154	737.8725412	1	1	0.4731737	None			737.8728218	738.8947892	3	1.0105422	None										738.895019	0	738.8952986	738.8953078	738.9340715
images/313+60_9.png	images/313_25.png	1	¡û	1	25					4	7	135	24	738.9383004							738.9343688	739.9328046	739.9328136	740.9588228	1	1	0.7185408	None			740.9590977	741.6400948	5	0.6680449	None										741.6403269	1	741.6406083	741.6406178	741.6794404
images/313_19.png	images/313+60_3.png	6	¡ú	1	19					4	8	136	18	741.6860235							741.6797349	742.6804187	742.6804275	743.8238116	6	1	0.8353593	None			743.8240889	744.7209011	4	0.8837149	None										744.721131	1	744.7214139	744.7214226	744.7599744
images/313_18.png	images/313+60_2.png	6	¡ú	1	18					4	9	137	17	744.7635886							744.7602701	745.7581474	745.7581566	746.6166828	6	1	0.5500753	None			746.6169589	747.1876821	4	0.5623281	None										747.1879157	1	747.1881975	747.1882068	747.2267361
images/313+24_13.png	images/313_13.png	1	¡û	2	13					4	10	138	12	747.2339734							747.2270355	748.2282041	748.2282131	750.1574924	1	1	1.6236278	None			750.1577688	750.5954889	2	0.4294113	None										750.5957203	0	750.5959969	750.5960057	750.6346201
images/313+24_16.png	images/313_16.png	1	¡û	2	16					4	11	139	15	750.6415837							750.6349162	751.635958	751.6359661	752.7795007	6	0	0.8397459	None			752.7797779	753.308073	4	0.5191505	None										753.308303	1	753.3086119	753.3086205	753.3460394
images/313+24_10.png	images/313_10.png	1	¡û	2	10					4	12	140	9	753.3532436							753.3463325	754.3476463	754.3476547	755.1104755	1	1	0.4558715	None			755.1107532	755.6528384	2	0.5328684	None										755.6530689	0	755.6533447	755.6533533	755.6918382
images/313_7.png	images/313+24_7.png	6	¡ú	2	7					4	13	141	6	755.6961343							755.6921306	756.6904984	756.6905075	758.2234243	6	1	1.225678	None			758.2237029	758.8143607	2	0.5794059	None										758.8145922	0	758.8148647	758.8148741	758.8535269
images/313_1.png	images/313+24_1.png	6	¡ú	2	1					4	14	142	0	758.8608855							758.8538175	759.8557099	759.8557182	761.0914884	1	0	0.931697	None			761.0917632	761.80757	3	0.7033747	None										761.8078054	0	761.808086	761.8080951	761.8454808
images/313+60_13.png	images/313_29.png	1	¡û	1	29					4	15	143	28	761.8525606							761.8457724	762.8473761	762.847385	763.7894385	1	1	0.6368005	None			763.7897157	764.381396	4	0.5815413	None										764.3816284	1	764.3819076	764.3819172	764.4189173
images/313_20.png	images/313+60_4.png	6	¡ú	1	20					4	16	144	19	764.4260623							764.4192139	765.4207073	765.4207159	766.5157662	1	0	0.7912698	None			766.5160454	767.2874311	4	0.759555	None										767.2876611	1	767.2879485	767.2879575	767.326358
images/313_23.png	images/313+60_7.png	6	¡ú	1	23					4	17	145	22	767.3333836							767.3266543	768.3276168	768.3276257	769.1033774	6	1	0.4684314	None			769.103656	769.7501523	3	0.6350669	None										769.7503839	0	769.7506571	769.7506661	769.789001
images/313+60_14.png	images/313_30.png	1	¡û	1	30					4	18	146	29	769.796288							769.7892958	770.7891008	770.78911	771.7030828	1	1	0.6071142	None			771.7033594	772.3218895	5	0.6115971	None										772.3221194	1	772.3224038	772.3224128	772.3610884
images/313+24_9.png	images/313_9.png	1	¡û	2	9					4	19	147	8	772.3680491							772.3613833	773.3623231	773.3623315	774.2782293	1	1	0.6098722	None			774.2785094	774.8068792	4	0.5166603	None										774.8071114	1	774.8075078	774.8075167	774.8463696
images/313_4.png	images/313+24_4.png	6	¡ú	2	4					4	20	148	3	774.850647							774.8466642	775.8456773	775.8456859	776.8820681	1	0	0.7295143	None			776.8823536	777.6329927	3	0.7375008	None										777.6332282	0	777.6335016	777.6335113	777.6721707
images/313+60_11.png	images/313_27.png	1	¡û	1	27					4	21	149	26	777.6794401							777.6724677	778.67389	778.6738989	779.6166685	1	1	0.634214	None			779.6169477	780.2648849	4	0.6347593	None										780.2651199	1	780.2653989	780.2654082	780.3024781
images/313_5.png	images/313+24_5.png	6	¡ú	2	5					4	22	150	4	780.3098291							780.3027729	781.3042164	781.3042252	783.0049817	1	0	1.3956098	None			783.0052614	784.11069	2	1.094153	None										784.1109207	0	784.1111697	784.1111784	784.1497639
images/313+60_12.png	images/313_28.png	1	¡û	1	28					4	23	151	27	784.1541784							784.1500565	785.1483967	785.1484052	786.0817173	6	0	0.6270353	None			786.081998	786.7909044	3	0.6972819	None										786.7911373	0	786.791418	786.7914276	786.8289289
images/313+60_10.png	images/313_26.png	1	¡û	1	26					4	24	152	25	786.8332142							786.8292228	787.8277471	787.8277563	788.8850819	1	1	0.7482	None			788.8853624	789.366727	4	0.4700337	None										789.3669588	1	789.367237	789.3672463	789.4055199
images/313_22.png	images/313+60_6.png	6	¡ú	1	22					4	25	153	21	789.4152596							789.4058132	790.409527	790.4095361	791.8532751	1	0	1.1374664	None			791.8535553	792.9949874	3	1.1341443	None										792.9952195	0	792.9955013	792.9955102	793.0359307
images/313+24_12.png	images/313_12.png	1	¡û	2	12					4	26	154	11	793.0433881							793.0363117	794.0408474	794.0408554	794.8754867	1	1	0.5341636	None			794.8757634	795.6204468	3	0.7358114	None										795.6206799	0	795.6209628	795.6209723	795.6599014
images/313_3.png	images/313+24_3.png	6	¡ú	2	3					4	27	155	2	795.66608							795.6601974	796.6606126	796.6606211	797.4079025	6	1	0.4387435	None			797.4081802	798.0902455	4	0.6747849	None										798.0904807	1	798.0906884	798.0906973	798.1278728
images/313_6.png	images/313+24_6.png	6	¡ú	2	6					4	28	156	5	798.1323514							798.1281656	799.126658	799.1266675	799.991053	1	0	0.5576904	None			799.9913316	800.6318158	5	0.6278661	None										800.63205	1	800.6323311	800.6323404	800.6709286
images/313_17.png	images/313+60_1.png	6	¡ú	1	17					4	29	157	16	800.6747661							800.6712238	801.6690672	801.6690762	803.647655	6	1	1.6705656	None			803.6479339	804.5865487	4	0.9318727	None										804.5867766	1	804.5870572	804.5870666	804.6241962
images/313+24_14.png	images/313_14.png	1	¡û	2	14					4	30	158	13	804.6305531							804.6244927	805.625013	805.6250211	806.5598986	1	1	0.6268081	None			806.5601778	807.2551966	4	0.6832155	None										807.2554326	1	807.2557119	807.2557216	807.2928306
images/313_21.png	images/313+60_5.png	6	¡ú	1	21					4	31	159	20	807.2997908							807.2931263	808.2940205	808.2940291	809.1526422	6	1	0.549822	None			809.1529216	809.7088874	4	0.5460077	None										809.7091208	1	809.7094044	809.709413	809.7479673
																																				809.7481274	823.3094467	6.069444444	13.5490242
[truncated: 16 more columns]
