# Supplementary material for: Perceptual metacognition and self-esteem: the role of feedback valence in local and global monitoring bias
Source: BMC Psychol. 2025 Sep 22;13:1114. doi: 10.1186/s40359-025-03089-x (PMC12506185; doi:10.1186/s40359-025-03089-x)
Supplement: Supplementary file 1 — Supplementary Material 1. [file 40359_2025_3089_MOESM1_ESM.zip › Data/Study1/Study1data/16_信心判断_2023_Dec_15_1044.csv]

dotLeft	dotRight	dotAns	cue	diffLevel	rows	loop_1.thisRepN	loop_1.thisTrialN	loop_1.thisN	loop_1.thisIndex	loop_2.thisRepN	loop_2.thisTrialN	loop_2.thisN	loop_2.thisIndex	response_00.keys	response_00.rt	response_1.keys	response_1.corr	response_1.rt	response_2.keys	response_2.rt	slider.response	slider.rt	response_01.keys	response_01.rt	response_2.corr	response_03.keys	response_03.rt	end_image.started	end_image.stopped	±»ÊÔ±àºÅ	ÐÕÃû	ÐÔ±ð	ÄêÁä	date	expName	psychopyVersion	frameRate
images/313+60_16.png	images/313_32.png	1	¡û	1	32					0	0	0	31			1	1	0.3024431	5	0.7969468					1	None				16		Å®	20	2023_Dec_15_1044	ÐÅÐÄÅÐ¶Ï	2021.2.3	59.96436914
images/313_21.png	images/313+60_5.png	6	¡ú	1	21					0	1	1	20			6	1	0.1940654	5	0.4834177					1	None				16		Å®	20	2023_Dec_15_1044	ÐÅÐÄÅÐ¶Ï	2021.2.3	59.96436914
images/313+60_13.png	images/313_29.png	1	¡û	1	29					0	2	2	28			1	1	0.1418201	2	0.7835533					0	None				16		Å®	20	2023_Dec_15_1044	ÐÅÐÄÅÐ¶Ï	2021.2.3	59.96436914
images/313_6.png	images/313+24_6.png	6	¡ú	2	6					0	3	3	5			1	0	0.5734846	5	0.5905144					1	None				16		Å®	20	2023_Dec_15_1044	ÐÅÐÄÅÐ¶Ï	2021.2.3	59.96436914
images/313+60_12.png	images/313_28.png	1	¡û	1	28					0	4	4	27			1	1	0.5947864	3	0.6331905					0	None				16		Å®	20	2023_Dec_15_1044	ÐÅÐÄÅÐ¶Ï	2021.2.3	59.96436914
images/313+60_9.png	images/313_25.png	1	¡û	1	25					0	5	5	24			6	0	0.2698856	5	0.4902414					1	None				16		Å®	20	2023_Dec_15_1044	ÐÅÐÄÅÐ¶Ï	2021.2.3	59.96436914
images/313_3.png	images/313+24_3.png	6	¡ú	2	3					0	6	6	2			6	1	0.6335736	5	0.3723675					1	None				16		Å®	20	2023_Dec_15_1044	ÐÅÐÄÅÐ¶Ï	2021.2.3	59.96436914
images/313+60_14.png	images/313_30.png	1	¡û	1	30					0	7	7	29			1	1	0.4834267	3	0.4199604					0	None				16		Å®	20	2023_Dec_15_1044	ÐÅÐÄÅÐ¶Ï	2021.2.3	59.96436914
images/313+24_16.png	images/313_16.png	1	¡û	2	16					0	8	8	15			1	1	0.3499695	3	0.3861774					0	None				16		Å®	20	2023_Dec_15_1044	ÐÅÐÄÅÐ¶Ï	2021.2.3	59.96436914
images/313_7.png	images/313+24_7.png	6	¡ú	2	7					0	9	9	6			6	1	0.4401221	5	0.3496093					1	None				16		Å®	20	2023_Dec_15_1044	ÐÅÐÄÅÐ¶Ï	2021.2.3	59.96436914
images/313_19.png	images/313+60_3.png	6	¡ú	1	19					0	10	10	18			6	1	0.4622515	4	0.4752879					1	None				16		Å®	20	2023_Dec_15_1044	ÐÅÐÄÅÐ¶Ï	2021.2.3	59.96436914
images/313_18.png	images/313+60_2.png	6	¡ú	1	18					0	11	11	17			6	1	0.4174315	6	0.4301164					1	None				16		Å®	20	2023_Dec_15_1044	ÐÅÐÄÅÐ¶Ï	2021.2.3	59.96436914
images/313+60_15.png	images/313_31.png	1	¡û	1	31					0	12	12	30			1	1	0.3913154	4	0.4130044					1	None				16		Å®	20	2023_Dec_15_1044	ÐÅÐÄÅÐ¶Ï	2021.2.3	59.96436914
images/313+24_15.png	images/313_15.png	1	¡û	2	15					0	13	13	14			6	0	0.6684279	5	0.4644743					1	None				16		Å®	20	2023_Dec_15_1044	ÐÅÐÄÅÐ¶Ï	2021.2.3	59.96436914
images/313_8.png	images/313+24_8.png	6	¡ú	2	8					0	14	14	7			6	1	0.4785465	5	0.3018546					1	None				16		Å®	20	2023_Dec_15_1044	ÐÅÐÄÅÐ¶Ï	2021.2.3	59.96436914
images/313_5.png	images/313+24_5.png	6	¡ú	2	5					0	15	15	4			1	0	0.600788	4	0.3293732					1	None				16		Å®	20	2023_Dec_15_1044	ÐÅÐÄÅÐ¶Ï	2021.2.3	59.96436914
images/313_23.png	images/313+60_7.png	6	¡ú	1	23					0	16	16	22			6	1	0.1126319	3	0.4527586					0	None				16		Å®	20	2023_Dec_15_1044	ÐÅÐÄÅÐ¶Ï	2021.2.3	59.96436914
images/313_1.png	images/313+24_1.png	6	¡ú	2	1					0	17	17	0			1	0	0.4636685	5	0.4942465					1	None				16		Å®	20	2023_Dec_15_1044	ÐÅÐÄÅÐ¶Ï	2021.2.3	59.96436914
images/313+60_10.png	images/313_26.png	1	¡û	1	26					0	18	18	25			6	0	0.4204974	5	0.4158648					1	None				16		Å®	20	2023_Dec_15_1044	ÐÅÐÄÅÐ¶Ï	2021.2.3	59.96436914
images/313+24_13.png	images/313_13.png	1	¡û	2	13					0	19	19	12			6	0	0.5452222	5	0.3922052					1	None				16		Å®	20	2023_Dec_15_1044	ÐÅÐÄÅÐ¶Ï	2021.2.3	59.96436914
images/313+24_14.png	images/313_14.png	1	¡û	2	14					0	20	20	13			1	1	0.4545666	4	0.3109098					1	None				16		Å®	20	2023_Dec_15_1044	ÐÅÐÄÅÐ¶Ï	2021.2.3	59.96436914
images/313+24_11.png	images/313_11.png	1	¡û	2	11					0	21	21	10			6	0	0.3594343	5	0.3392344					1	None				16		Å®	20	2023_Dec_15_1044	ÐÅÐÄÅÐ¶Ï	2021.2.3	59.96436914
images/313+24_12.png	images/313_12.png	1	¡û	2	12					0	22	22	11			1	1	0.6173215	5	0.4964575					1	None				16		Å®	20	2023_Dec_15_1044	ÐÅÐÄÅÐ¶Ï	2021.2.3	59.96436914
images/313+60_11.png	images/313_27.png	1	¡û	1	27					0	23	23	26			6	0	0.0875005	1	0.7196963					0	None				16		Å®	20	2023_Dec_15_1044	ÐÅÐÄÅÐ¶Ï	2021.2.3	59.96436914
images/313_22.png	images/313+60_6.png	6	¡ú	1	22					0	24	24	21			6	1	0.3011988	5	0.3376255					1	None				16		Å®	20	2023_Dec_15_1044	ÐÅÐÄÅÐ¶Ï	2021.2.3	59.96436914
images/313+24_9.png	images/313_9.png	1	¡û	2	9					0	25	25	8			1	1	0.4620606	4	0.2540778					1	None				16		Å®	20	2023_Dec_15_1044	ÐÅÐÄÅÐ¶Ï	2021.2.3	59.96436914
images/313_17.png	images/313+60_1.png	6	¡ú	1	17					0	26	26	16			6	1	0.1091103	5	0.3672469					1	None				16		Å®	20	2023_Dec_15_1044	ÐÅÐÄÅÐ¶Ï	2021.2.3	59.96436914
images/313+24_10.png	images/313_10.png	1	¡û	2	10					0	27	27	9			1	1	0.5617946	4	0.2961886					1	None				16		Å®	20	2023_Dec_15_1044	ÐÅÐÄÅÐ¶Ï	2021.2.3	59.96436914
images/313_2.png	images/313+24_2.png	6	¡ú	2	2					0	28	28	1			1	0	0.5337456	5	0.2938879					1	None				16		Å®	20	2023_Dec_15_1044	ÐÅÐÄÅÐ¶Ï	2021.2.3	59.96436914
images/313_20.png	images/313+60_4.png	6	¡ú	1	20					0	29	29	19			6	1	0.6587432	5	0.4101627					1	None				16		Å®	20	2023_Dec_15_1044	ÐÅÐÄÅÐ¶Ï	2021.2.3	59.96436914
images/313_24.png	images/313+60_8.png	6	¡ú	1	24					0	30	30	23			6	1	0.1066905	5	0.2739387					1	None				16		Å®	20	2023_Dec_15_1044	ÐÅÐÄÅÐ¶Ï	2021.2.3	59.96436914
images/313_4.png	images/313+24_4.png	6	¡ú	2	4					0	31	31	3			6	1	0.1069341	6	0.9250856					1	None				16		Å®	20	2023_Dec_15_1044	ÐÅÐÄÅÐ¶Ï	2021.2.3	59.96436914
images/313+24_13.png	images/313_13.png	1	¡û	2	13					1	0	32	12			6	0	0.1101385	5	0.288575					1	None				16		Å®	20	2023_Dec_15_1044	ÐÅÐÄÅÐ¶Ï	2021.2.3	59.96436914
images/313_5.png	images/313+24_5.png	6	¡ú	2	5					1	1	33	4			6	1	0.1334738	5	0.1999066					1	None				16		Å®	20	2023_Dec_15_1044	ÐÅÐÄÅÐ¶Ï	2021.2.3	59.96436914
images/313+60_14.png	images/313_30.png	1	¡û	1	30					1	2	34	29			6	0	0.1704208	1	0.6000508					0	None				16		Å®	20	2023_Dec_15_1044	ÐÅÐÄÅÐ¶Ï	2021.2.3	59.96436914
images/313_22.png	images/313+60_6.png	6	¡ú	1	22					1	3	35	21			6	1	0.1448193	5	0.3211643					1	None				16		Å®	20	2023_Dec_15_1044	ÐÅÐÄÅÐ¶Ï	2021.2.3	59.96436914
images/313+60_15.png	images/313_31.png	1	¡û	1	31					1	4	36	30			6	0	0.1171363	4	0.4451401					1	None				16		Å®	20	2023_Dec_15_1044	ÐÅÐÄÅÐ¶Ï	2021.2.3	59.96436914
images/313+24_14.png	images/313_14.png	1	¡û	2	14					1	5	37	13			1	1	0.5685561	5	0.4683373					1	None				16		Å®	20	2023_Dec_15_1044	ÐÅÐÄÅÐ¶Ï	2021.2.3	59.96436914
images/313+24_12.png	images/313_12.png	1	¡û	2	12					1	6	38	11			6	0	0.0990844	2	0.2388626					0	None				16		Å®	20	2023_Dec_15_1044	ÐÅÐÄÅÐ¶Ï	2021.2.3	59.96436914
images/313+60_9.png	images/313_25.png	1	¡û	1	25					1	7	39	24			6	0	0.1681504	3	0.4128072					0	None				16		Å®	20	2023_Dec_15_1044	ÐÅÐÄÅÐ¶Ï	2021.2.3	59.96436914
images/313_17.png	images/313+60_1.png	6	¡ú	1	17					1	8	40	16			6	1	0.1588928	2	0.3325221					0	space	3.6366429			16		Å®	20	2023_Dec_15_1044	ÐÅÐÄÅÐ¶Ï	2021.2.3	59.96436914
images/313_4.png	images/313+24_4.png	6	¡ú	2	4					1	9	41	3			6	1	0.0972834	5	0.4100931					1	None				16		Å®	20	2023_Dec_15_1044	ÐÅÐÄÅÐ¶Ï	2021.2.3	59.96436914
images/313_19.png	images/313+60_3.png	6	¡ú	1	19					1	10	42	18			6	1	0.0267095	5	0.5345274					1	None				16		Å®	20	2023_Dec_15_1044	ÐÅÐÄÅÐ¶Ï	2021.2.3	59.96436914
images/313_20.png	images/313+60_4.png	6	¡ú	1	20					1	11	43	19			6	1	0.1175053	1	0.3916772					0	None				16		Å®	20	2023_Dec_15_1044	ÐÅÐÄÅÐ¶Ï	2021.2.3	59.96436914
images/313_24.png	images/313+60_8.png	6	¡ú	1	24					1	12	44	23			6	1	0.1096603	5	0.4501864					1	None				16		Å®	20	2023_Dec_15_1044	ÐÅÐÄÅÐ¶Ï	2021.2.3	59.96436914
images/313_18.png	images/313+60_2.png	6	¡ú	1	18					1	13	45	17			6	1	1.5691839	5	0.5992352					1	None				16		Å®	20	2023_Dec_15_1044	ÐÅÐÄÅÐ¶Ï	2021.2.3	59.96436914
images/313+24_11.png	images/313_11.png	1	¡û	2	11					1	14	46	10			1	1	0.2620605	5	0.3990143					1	None				16		Å®	20	2023_Dec_15_1044	ÐÅÐÄÅÐ¶Ï	2021.2.3	59.96436914
images/313_8.png	images/313+24_8.png	6	¡ú	2	8					1	15	47	7			6	1	0.0476017	2	0.2693395					0	None				16		Å®	20	2023_Dec_15_1044	ÐÅÐÄÅÐ¶Ï	2021.2.3	59.96436914
images/313_6.png	images/313+24_6.png	6	¡ú	2	6					1	16	48	5			6	1	0.0763423	3	0.3396283					0	None				16		Å®	20	2023_Dec_15_1044	ÐÅÐÄÅÐ¶Ï	2021.2.3	59.96436914
images/313+60_13.png	images/313_29.png	1	¡û	1	29					1	17	49	28			6	0	0.0752588	3	0.4375794					0	None				16		Å®	20	2023_Dec_15_1044	ÐÅÐÄÅÐ¶Ï	2021.2.3	59.96436914
images/313+24_10.png	images/313_10.png	1	¡û	2	10					1	18	50	9			6	0	1.1052414	5	0.4053565					1	None				16		Å®	20	2023_Dec_15_1044	ÐÅÐÄÅÐ¶Ï	2021.2.3	59.96436914
images/313_3.png	images/313+24_3.png	6	¡ú	2	3					1	19	51	2			6	1	0.1278035	6	0.5568491					1	None				16		Å®	20	2023_Dec_15_1044	ÐÅÐÄÅÐ¶Ï	2021.2.3	59.96436914
images/313+60_10.png	images/313_26.png	1	¡û	1	26					1	20	52	25			1	1	1.0903684	5	0.4676477					1	None				16		Å®	20	2023_Dec_15_1044	ÐÅÐÄÅÐ¶Ï	2021.2.3	59.96436914
images/313_21.png	images/313+60_5.png	6	¡ú	1	21					1	21	53	20			6	1	0.0727565	2	0.3707463					0	None				16		Å®	20	2023_Dec_15_1044	ÐÅÐÄÅÐ¶Ï	2021.2.3	59.96436914
images/313+60_16.png	images/313_32.png	1	¡û	1	32					1	22	54	31			1	1	0.5143133	3	0.4102651					0	None				16		Å®	20	2023_Dec_15_1044	ÐÅÐÄÅÐ¶Ï	2021.2.3	59.96436914
images/313_1.png	images/313+24_1.png	6	¡ú	2	1					1	23	55	0			6	1	0.1355783	5	0.4042648					1	None				16		Å®	20	2023_Dec_15_1044	ÐÅÐÄÅÐ¶Ï	2021.2.3	59.96436914
images/313+60_11.png	images/313_27.png	1	¡û	1	27					1	24	56	26			6	0	0.1761067	5	0.5747229					1	None				16		Å®	20	2023_Dec_15_1044	ÐÅÐÄÅÐ¶Ï	2021.2.3	59.96436914
images/313+24_16.png	images/313_16.png	1	¡û	2	16					1	25	57	15			1	1	0.2625886	3	0.5045512					0	None				16		Å®	20	2023_Dec_15_1044	ÐÅÐÄÅÐ¶Ï	2021.2.3	59.96436914
images/313+60_12.png	images/313_28.png	1	¡û	1	28					1	26	58	27			6	0	0.1235735	4	0.4052752					1	None				16		Å®	20	2023_Dec_15_1044	ÐÅÐÄÅÐ¶Ï	2021.2.3	59.96436914
images/313+24_15.png	images/313_15.png	1	¡û	2	15					1	27	59	14			6	0	0.0221815	2	0.3840152					0	None				16		Å®	20	2023_Dec_15_1044	ÐÅÐÄÅÐ¶Ï	2021.2.3	59.96436914
images/313_2.png	images/313+24_2.png	6	¡ú	2	2					1	28	60	1			6	1	0.1117005	5	0.4646456					1	None				16		Å®	20	2023_Dec_15_1044	ÐÅÐÄÅÐ¶Ï	2021.2.3	59.96436914
images/313_23.png	images/313+60_7.png	6	¡ú	1	23					1	29	61	22			6	1	0.1080034	2	0.3428986					0	None				16		Å®	20	2023_Dec_15_1044	ÐÅÐÄÅÐ¶Ï	2021.2.3	59.96436914
images/313_7.png	images/313+24_7.png	6	¡ú	2	7					1	30	62	6			6	1	0.3969062	5	0.4422917					1	None				16		Å®	20	2023_Dec_15_1044	ÐÅÐÄÅÐ¶Ï	2021.2.3	59.96436914
images/313+24_9.png	images/313_9.png	1	¡û	2	9					1	31	63	8			6	0	0.0404973	5	0.3355795					1	None				16		Å®	20	2023_Dec_15_1044	ÐÅÐÄÅÐ¶Ï	2021.2.3	59.96436914
images/313_21.png	images/313+60_5.png	6	¡ú	1	21					2	0	64	20			6	1	0.0951308	2	0.3965072					0	None				16		Å®	20	2023_Dec_15_1044	ÐÅÐÄÅÐ¶Ï	2021.2.3	59.96436914
images/313_17.png	images/313+60_1.png	6	¡ú	1	17					2	1	65	16			6	1	0.1607359	5	0.4706024					1	None				16		Å®	20	2023_Dec_15_1044	ÐÅÐÄÅÐ¶Ï	2021.2.3	59.96436914
images/313+60_9.png	images/313_25.png	1	¡û	1	25					2	2	66	24			6	0	1.4637645	5	0.4962266					1	None				16		Å®	20	2023_Dec_15_1044	ÐÅÐÄÅÐ¶Ï	2021.2.3	59.96436914
images/313+60_15.png	images/313_31.png	1	¡û	1	31					2	3	67	30			1	1	0.9254351	3	0.4438014					0	None				16		Å®	20	2023_Dec_15_1044	ÐÅÐÄÅÐ¶Ï	2021.2.3	59.96436914
images/313_19.png	images/313+60_3.png	6	¡ú	1	19					2	4	68	18			6	1	0.2134868	5	0.4595693					1	None				16		Å®	20	2023_Dec_15_1044	ÐÅÐÄÅÐ¶Ï	2021.2.3	59.96436914
images/313_23.png	images/313+60_7.png	6	¡ú	1	23					2	5	69	22			6	1	0.7160066	2	0.3825775					0	None				16		Å®	20	2023_Dec_15_1044	ÐÅÐÄÅÐ¶Ï	2021.2.3	59.96436914
images/313+24_10.png	images/313_10.png	1	¡û	2	10					2	6	70	9			6	0	0.4012587	5	0.4553681					1	None				16		Å®	20	2023_Dec_15_1044	ÐÅÐÄÅÐ¶Ï	2021.2.3	59.96436914
images/313_2.png	images/313+24_2.png	6	¡ú	2	2					2	7	71	1			6	1	0.4390785	5	0.4928212					1	None				16		Å®	20	2023_Dec_15_1044	ÐÅÐÄÅÐ¶Ï	2021.2.3	59.96436914
images/313+60_13.png	images/313_29.png	1	¡û	1	29					2	8	72	28			1	1	0.6140907	3	0.3325385					0	None				16		Å®	20	2023_Dec_15_1044	ÐÅÐÄÅÐ¶Ï	2021.2.3	59.96436914
images/313_24.png	images/313+60_8.png	6	¡ú	1	24					2	9	73	23			6	1	0.1210043	6	0.4865704					1	None				16		Å®	20	2023_Dec_15_1044	ÐÅÐÄÅÐ¶Ï	2021.2.3	59.96436914
images/313_6.png	images/313+24_6.png	6	¡ú	2	6					2	10	74	5			1	0	0.5056827	4	0.8326456					1	None				16		Å®	20	2023_Dec_15_1044	ÐÅÐÄÅÐ¶Ï	2021.2.3	59.96436914
images/313_22.png	images/313+60_6.png	6	¡ú	1	22					2	11	75	21			6	1	0.1418535	6	0.4723746					1	None				16		Å®	20	2023_Dec_15_1044	ÐÅÐÄÅÐ¶Ï	2021.2.3	59.96436914
images/313+24_16.png	images/313_16.png	1	¡û	2	16					2	12	76	15			6	0	0.7311895	1	1.0144811					0	None				16		Å®	20	2023_Dec_15_1044	ÐÅÐÄÅÐ¶Ï	2021.2.3	59.96436914
images/313+24_9.png	images/313_9.png	1	¡û	2	9					2	13	77	8			6	0	0.115936	2	0.7487659					0	None				16		Å®	20	2023_Dec_15_1044	ÐÅÐÄÅÐ¶Ï	2021.2.3	59.96436914
images/313_7.png	images/313+24_7.png	6	¡ú	2	7					2	14	78	6			6	1	0.1256863	2	0.565218					0	None				16		Å®	20	2023_Dec_15_1044	ÐÅÐÄÅÐ¶Ï	2021.2.3	59.96436914
images/313+60_14.png	images/313_30.png	1	¡û	1	30					2	15	79	29			6	0	0.0929347	2	0.6064464					0	None				16		Å®	20	2023_Dec_15_1044	ÐÅÐÄÅÐ¶Ï	2021.2.3	59.96436914
images/313_18.png	images/313+60_2.png	6	¡ú	1	18					2	16	80	17			6	1	0.1797615	2	0.6510996					0	None				16		Å®	20	2023_Dec_15_1044	ÐÅÐÄÅÐ¶Ï	2021.2.3	59.96436914
images/313_1.png	images/313+24_1.png	6	¡ú	2	1					2	17	81	0			1	0	0.5374895	3	1.097809					0	space	1.326719			16		Å®	20	2023_Dec_15_1044	ÐÅÐÄÅÐ¶Ï	2021.2.3	59.96436914
images/313_5.png	images/313+24_5.png	6	¡ú	2	5					2	18	82	4			1	0	0.5514057	5	0.5490982					1	None				16		Å®	20	2023_Dec_15_1044	ÐÅÐÄÅÐ¶Ï	2021.2.3	59.96436914
images/313+24_12.png	images/313_12.png	1	¡û	2	12					2	19	83	11			6	0	1.3134969	4	0.6875729					1	None				16		Å®	20	2023_Dec_15_1044	ÐÅÐÄÅÐ¶Ï	2021.2.3	59.96436914
images/313+60_12.png	images/313_28.png	1	¡û	1	28					2	20	84	27			1	1	0.368435	4	0.721999					1	None				16		Å®	20	2023_Dec_15_1044	ÐÅÐÄÅÐ¶Ï	2021.2.3	59.96436914
images/313+60_16.png	images/313_32.png	1	¡û	1	32					2	21	85	31			6	0	0.1270036	2	0.6765575					0	None				16		Å®	20	2023_Dec_15_1044	ÐÅÐÄÅÐ¶Ï	2021.2.3	59.96436914
images/313+24_11.png	images/313_11.png	1	¡û	2	11					2	22	86	10			6	0	0.1717612	4	0.6559485					1	None				16		Å®	20	2023_Dec_15_1044	ÐÅÐÄÅÐ¶Ï	2021.2.3	59.96436914
images/313+60_11.png	images/313_27.png	1	¡û	1	27					2	23	87	26			1	1	0.6024246	5	0.4908898					1	None				16		Å®	20	2023_Dec_15_1044	ÐÅÐÄÅÐ¶Ï	2021.2.3	59.96436914
images/313_4.png	images/313+24_4.png	6	¡ú	2	4					2	24	88	3			6	1	0.1607338	5	0.4717509					1	None				16		Å®	20	2023_Dec_15_1044	ÐÅÐÄÅÐ¶Ï	2021.2.3	59.96436914
images/313+60_10.png	images/313_26.png	1	¡û	1	26					2	25	89	25			1	1	0.5599969	4	0.7092438					1	None				16		Å®	20	2023_Dec_15_1044	ÐÅÐÄÅÐ¶Ï	2021.2.3	59.96436914
images/313_8.png	images/313+24_8.png	6	¡ú	2	8					2	26	90	7			6	1	0.1266914	5	0.6052008					1	None				16		Å®	20	2023_Dec_15_1044	ÐÅÐÄÅÐ¶Ï	2021.2.3	59.96436914
images/313+24_13.png	images/313_13.png	1	¡û	2	13					2	27	91	12			1	1	0.271957	4	0.5466609					1	None				16		Å®	20	2023_Dec_15_1044	ÐÅÐÄÅÐ¶Ï	2021.2.3	59.96436914
images/313+24_14.png	images/313_14.png	1	¡û	2	14					2	28	92	13			6	0	0.1553132	5	0.4039251					1	None				16		Å®	20	2023_Dec_15_1044	ÐÅÐÄÅÐ¶Ï	2021.2.3	59.96436914
images/313_3.png	images/313+24_3.png	6	¡ú	2	3					2	29	93	2			6	1	0.1997881	5	0.4632742					1	None				16		Å®	20	2023_Dec_15_1044	ÐÅÐÄÅÐ¶Ï	2021.2.3	59.96436914
images/313+24_15.png	images/313_15.png	1	¡û	2	15					2	30	94	14			1	1	0.4895235	5	0.5028072					1	None				16		Å®	20	2023_Dec_15_1044	ÐÅÐÄÅÐ¶Ï	2021.2.3	59.96436914
images/313_20.png	images/313+60_4.png	6	¡ú	1	20					2	31	95	19			1	0	0.7208609	3	0.3406178					0	None				16		Å®	20	2023_Dec_15_1044	ÐÅÐÄÅÐ¶Ï	2021.2.3	59.96436914
images/313_8.png	images/313+24_8.png	6	¡ú	2	8					3	0	96	7			6	1	0.1997985	5	0.6838646					1	None				16		Å®	20	2023_Dec_15_1044	ÐÅÐÄÅÐ¶Ï	2021.2.3	59.96436914
images/313_17.png	images/313+60_1.png	6	¡ú	1	17					3	1	97	16			6	1	0.3710994	5	0.4251756					1	None				16		Å®	20	2023_Dec_15_1044	ÐÅÐÄÅÐ¶Ï	2021.2.3	59.96436914
images/313+24_13.png	images/313_13.png	1	¡û	2	13					3	2	98	12			6	0	0.1197058	2	0.5583535					0	None				16		Å®	20	2023_Dec_15_1044	ÐÅÐÄÅÐ¶Ï	2021.2.3	59.96436914
images/313_22.png	images/313+60_6.png	6	¡ú	1	22					3	3	99	21			6	1	0.2068277	4	0.5445579					1	None				16		Å®	20	2023_Dec_15_1044	ÐÅÐÄÅÐ¶Ï	2021.2.3	59.96436914
images/313+60_9.png	images/313_25.png	1	¡û	1	25					3	4	100	24			6	0	0.0513823	4	0.5436758					1	None				16		Å®	20	2023_Dec_15_1044	ÐÅÐÄÅÐ¶Ï	2021.2.3	59.96436914
images/313+60_15.png	images/313_31.png	1	¡û	1	31					3	5	101	30			6	0	0.1136366	2	0.4797859					0	None				16		Å®	20	2023_Dec_15_1044	ÐÅÐÄÅÐ¶Ï	2021.2.3	59.96436914
images/313+60_14.png	images/313_30.png	1	¡û	1	30					3	6	102	29			1	1	0.5891569	4	0.3565978					1	None				16		Å®	20	2023_Dec_15_1044	ÐÅÐÄÅÐ¶Ï	2021.2.3	59.96436914
images/313+24_14.png	images/313_14.png	1	¡û	2	14					3	7	103	13			6	0	0.1630244	2	0.3740426					0	None				16		Å®	20	2023_Dec_15_1044	ÐÅÐÄÅÐ¶Ï	2021.2.3	59.96436914
images/313_19.png	images/313+60_3.png	6	¡ú	1	19					3	8	104	18			6	1	0.1295844	5	0.4107756					1	None				16		Å®	20	2023_Dec_15_1044	ÐÅÐÄÅÐ¶Ï	2021.2.3	59.96436914
images/313_21.png	images/313+60_5.png	6	¡ú	1	21					3	9	105	20			6	1	0.0858111	6	0.4453861					1	None				16		Å®	20	2023_Dec_15_1044	ÐÅÐÄÅÐ¶Ï	2021.2.3	59.96436914
images/313+24_15.png	images/313_15.png	1	¡û	2	15					3	10	106	14			6	0	0.1184708	2	0.3715007					0	None				16		Å®	20	2023_Dec_15_1044	ÐÅÐÄÅÐ¶Ï	2021.2.3	59.96436914
images/313_20.png	images/313+60_4.png	6	¡ú	1	20					3	11	107	19			6	1	0.0500824	4	0.4586245					1	None				16		Å®	20	2023_Dec_15_1044	ÐÅÐÄÅÐ¶Ï	2021.2.3	59.96436914
images/313+24_9.png	images/313_9.png	1	¡û	2	9					3	12	108	8			6	0	0.0191119	3	0.3522214					0	None				16		Å®	20	2023_Dec_15_1044	ÐÅÐÄÅÐ¶Ï	2021.2.3	59.96436914
images/313_1.png	images/313+24_1.png	6	¡ú	2	1					3	13	109	0			6	1	0.0102101	2	0.2620613					0	None				16		Å®	20	2023_Dec_15_1044	ÐÅÐÄÅÐ¶Ï	2021.2.3	59.96436914
images/313_24.png	images/313+60_8.png	6	¡ú	1	24					3	14	110	23			6	1	0.0345757	3	0.4089955					0	None				16		Å®	20	2023_Dec_15_1044	ÐÅÐÄÅÐ¶Ï	2021.2.3	59.96436914
images/313_23.png	images/313+60_7.png	6	¡ú	1	23					3	15	111	22			6	1	0.0469785	4	0.2864609					1	None				16		Å®	20	2023_Dec_15_1044	ÐÅÐÄÅÐ¶Ï	2021.2.3	59.96436914
images/313_18.png	images/313+60_2.png	6	¡ú	1	18					3	16	112	17			6	1	0.0155494	4	0.3192385					1	None				16		Å®	20	2023_Dec_15_1044	ÐÅÐÄÅÐ¶Ï	2021.2.3	59.96436914
images/313_6.png	images/313+24_6.png	6	¡ú	2	6					3	17	113	5			6	1	0.0042588	3	0.2656593					0	None				16		Å®	20	2023_Dec_15_1044	ÐÅÐÄÅÐ¶Ï	2021.2.3	59.96436914
images/313+24_11.png	images/313_11.png	1	¡û	2	11					3	18	114	10			6	0	0.0574387	2	0.2073427					0	None				16		Å®	20	2023_Dec_15_1044	ÐÅÐÄÅÐ¶Ï	2021.2.3	59.96436914
images/313_3.png	images/313+24_3.png	6	¡ú	2	3					3	19	115	2			6	1	0.4772876	6	0.5209902					1	None				16		Å®	20	2023_Dec_15_1044	ÐÅÐÄÅÐ¶Ï	2021.2.3	59.96436914
images/313_2.png	images/313+24_2.png	6	¡ú	2	2					3	20	116	1			6	1	0.0261923	4	0.4107406					1	None				16		Å®	20	2023_Dec_15_1044	ÐÅÐÄÅÐ¶Ï	2021.2.3	59.96436914
images/313_4.png	images/313+24_4.png	6	¡ú	2	4					3	21	117	3			6	1	1.1462823	5	0.3456866					1	None				16		Å®	20	2023_Dec_15_1044	ÐÅÐÄÅÐ¶Ï	2021.2.3	59.96436914
images/313_7.png	images/313+24_7.png	6	¡ú	2	7					3	22	118	6			6	1	0.0032122	5	0.3802817					1	None				16		Å®	20	2023_Dec_15_1044	ÐÅÐÄÅÐ¶Ï	2021.2.3	59.96436914
images/313+24_12.png	images/313_12.png	1	¡û	2	12					3	23	119	11			6	0	0.0381455	3	0.3596898					0	None				16		Å®	20	2023_Dec_15_1044	ÐÅÐÄÅÐ¶Ï	2021.2.3	59.96436914
images/313_5.png	images/313+24_5.png	6	¡ú	2	5					3	24	120	4			6	1	0.076419	5	0.3767989					1	None				16		Å®	20	2023_Dec_15_1044	ÐÅÐÄÅÐ¶Ï	2021.2.3	59.96436914
images/313+24_10.png	images/313_10.png	1	¡û	2	10					3	25	121	9			6	0	0.8783826	5	0.3770983					1	None				16		Å®	20	2023_Dec_15_1044	ÐÅÐÄÅÐ¶Ï	2021.2.3	59.96436914
images/313+24_16.png	images/313_16.png	1	¡û	2	16					3	26	122	15			6	0	0.0168838	5	0.3259316					1	space	2.4147984			16		Å®	20	2023_Dec_15_1044	ÐÅÐÄÅÐ¶Ï	2021.2.3	59.96436914
images/313+60_16.png	images/313_32.png	1	¡û	1	32					3	27	123	31			6	0	0.2483887	1	0.5873683					0	None				16		Å®	20	2023_Dec_15_1044	ÐÅÐÄÅÐ¶Ï	2021.2.3	59.96436914
images/313+60_13.png	images/313_29.png	1	¡û	1	29					3	28	124	28			6	0	0.1198432	5	0.5634894					1	None				16		Å®	20	2023_Dec_15_1044	ÐÅÐÄÅÐ¶Ï	2021.2.3	59.96436914
images/313+60_10.png	images/313_26.png	1	¡û	1	26					3	29	125	25			6	0	0.0282766	1	0.3684637					0	None				16		Å®	20	2023_Dec_15_1044	ÐÅÐÄÅÐ¶Ï	2021.2.3	59.96436914
images/313+60_12.png	images/313_28.png	1	¡û	1	28					3	30	126	27			1	1	0.0344071	2	0.5473074					0	None				16		Å®	20	2023_Dec_15_1044	ÐÅÐÄÅÐ¶Ï	2021.2.3	59.96436914
images/313+60_11.png	images/313_27.png	1	¡û	1	27					3	31	127	26			1	1	1.2555054	3	0.5042404					0	None				16		Å®	20	2023_Dec_15_1044	ÐÅÐÄÅÐ¶Ï	2021.2.3	59.96436914
images/313+24_9.png	images/313_9.png	1	¡û	2	9					4	0	128	8			1	1	0.2901997	4	0.6796043					1	None				16		Å®	20	2023_Dec_15_1044	ÐÅÐÄÅÐ¶Ï	2021.2.3	59.96436914
images/313+24_10.png	images/313_10.png	1	¡û	2	10					4	1	129	9			6	0	0.1405388	5	0.4512633					1	None				16		Å®	20	2023_Dec_15_1044	ÐÅÐÄÅÐ¶Ï	2021.2.3	59.96436914
images/313_18.png	images/313+60_2.png	6	¡ú	1	18					4	2	130	17			6	1	0.1547628	5	0.3899972					1	None				16		Å®	20	2023_Dec_15_1044	ÐÅÐÄÅÐ¶Ï	2021.2.3	59.96436914
images/313_17.png	images/313+60_1.png	6	¡ú	1	17					4	3	131	16			1	0	1.2630817	4	0.3590022					1	None				16		Å®	20	2023_Dec_15_1044	ÐÅÐÄÅÐ¶Ï	2021.2.3	59.96436914
images/313+60_9.png	images/313_25.png	1	¡û	1	25					4	4	132	24			1	1	0.2141591	2	0.6800329					0	None				16		Å®	20	2023_Dec_15_1044	ÐÅÐÄÅÐ¶Ï	2021.2.3	59.96436914
images/313+24_14.png	images/313_14.png	1	¡û	2	14					4	5	133	13			6	0	0.8380414	5	0.3856767					1	None				16		Å®	20	2023_Dec_15_1044	ÐÅÐÄÅÐ¶Ï	2021.2.3	59.96436914
images/313+24_12.png	images/313_12.png	1	¡û	2	12					4	6	134	11			6	0	0.3381812	5	0.4117854					1	None				16		Å®	20	2023_Dec_15_1044	ÐÅÐÄÅÐ¶Ï	2021.2.3	59.96436914
images/313_6.png	images/313+24_6.png	6	¡ú	2	6					4	7	135	5			6	1	0.4741183	5	0.3653223					1	None				16		Å®	20	2023_Dec_15_1044	ÐÅÐÄÅÐ¶Ï	2021.2.3	59.96436914
images/313+60_12.png	images/313_28.png	1	¡û	1	28					4	8	136	27			6	0	0.1384293	2	0.1863097					0	None				16		Å®	20	2023_Dec_15_1044	ÐÅÐÄÅÐ¶Ï	2021.2.3	59.96436914
images/313_20.png	images/313+60_4.png	6	¡ú	1	20					4	9	137	19			6	1	0.120342	5	0.276495					1	None				16		Å®	20	2023_Dec_15_1044	ÐÅÐÄÅÐ¶Ï	2021.2.3	59.96436914
images/313+60_14.png	images/313_30.png	1	¡û	1	30					4	10	138	29			1	1	0.1460837	2	0.4243375					0	None				16		Å®	20	2023_Dec_15_1044	ÐÅÐÄÅÐ¶Ï	2021.2.3	59.96436914
images/313+60_10.png	images/313_26.png	1	¡û	1	26					4	11	139	25			6	0	0.0203947	5	0.3430027					1	None				16		Å®	20	2023_Dec_15_1044	ÐÅÐÄÅÐ¶Ï	2021.2.3	59.96436914
images/313+60_16.png	images/313_32.png	1	¡û	1	32					4	12	140	31			1	1	0.4193072	5	0.3091729					1	None				16		Å®	20	2023_Dec_15_1044	ÐÅÐÄÅÐ¶Ï	2021.2.3	59.96436914
images/313_5.png	images/313+24_5.png	6	¡ú	2	5					4	13	141	4			1	0	0.4518459	1	0.5568943					0	None				16		Å®	20	2023_Dec_15_1044	ÐÅÐÄÅÐ¶Ï	2021.2.3	59.96436914
images/313_1.png	images/313+24_1.png	6	¡ú	2	1					4	14	142	0			6	1	0.0249916	5	0.5410145					1	None				16		Å®	20	2023_Dec_15_1044	ÐÅÐÄÅÐ¶Ï	2021.2.3	59.96436914
images/313_22.png	images/313+60_6.png	6	¡ú	1	22					4	15	143	21			6	1	0.0998495	2	0.4428234					0	None				16		Å®	20	2023_Dec_15_1044	ÐÅÐÄÅÐ¶Ï	2021.2.3	59.96436914
images/313+24_13.png	images/313_13.png	1	¡û	2	13					4	16	144	12			1	1	0.2095955	2	0.4421395					0	None				16		Å®	20	2023_Dec_15_1044	ÐÅÐÄÅÐ¶Ï	2021.2.3	59.96436914
images/313+60_15.png	images/313_31.png	1	¡û	1	31					4	17	145	30			6	0	0.0856694	6	0.5138399					1	None				16		Å®	20	2023_Dec_15_1044	ÐÅÐÄÅÐ¶Ï	2021.2.3	59.96436914
images/313+60_11.png	images/313_27.png	1	¡û	1	27					4	18	146	26			1	1	0.3806487	3	0.6718237					0	None				16		Å®	20	2023_Dec_15_1044	ÐÅÐÄÅÐ¶Ï	2021.2.3	59.96436914
images/313+60_13.png	images/313_29.png	1	¡û	1	29					4	19	147	28			6	0	0.136977	2	0.5874597					0	None				16		Å®	20	2023_Dec_15_1044	ÐÅÐÄÅÐ¶Ï	2021.2.3	59.96436914
images/313_19.png	images/313+60_3.png	6	¡ú	1	19					4	20	148	18			6	1	0.2346008	6	0.4948861					1	None				16		Å®	20	2023_Dec_15_1044	ÐÅÐÄÅÐ¶Ï	2021.2.3	59.96436914
images/313+24_15.png	images/313_15.png	1	¡û	2	15					4	21	149	14			1	1	0.4536267	5	0.4958721					1	None				16		Å®	20	2023_Dec_15_1044	ÐÅÐÄÅÐ¶Ï	2021.2.3	59.96436914
images/313_7.png	images/313+24_7.png	6	¡ú	2	7					4	22	150	6			6	1	0.0562571	5	0.4342829					1	None				16		Å®	20	2023_Dec_15_1044	ÐÅÐÄÅÐ¶Ï	2021.2.3	59.96436914
images/313_3.png	images/313+24_3.png	6	¡ú	2	3					4	23	151	2			6	1	0.0041994	5	0.2466195					1	None				16		Å®	20	2023_Dec_15_1044	ÐÅÐÄÅÐ¶Ï	2021.2.3	59.96436914
images/313_8.png	images/313+24_8.png	6	¡ú	2	8					4	24	152	7			6	1	0.0095318	2	0.3934677					0	None				16		Å®	20	2023_Dec_15_1044	ÐÅÐÄÅÐ¶Ï	2021.2.3	59.96436914
images/313+24_11.png	images/313_11.png	1	¡û	2	11					4	25	153	10			6	0	0.9676742	6	0.4216001					1	None				16		Å®	20	2023_Dec_15_1044	ÐÅÐÄÅÐ¶Ï	2021.2.3	59.96436914
images/313_4.png	images/313+24_4.png	6	¡ú	2	4					4	26	154	3			6	1	0.0928621	6	0.4977747					1	None				16		Å®	20	2023_Dec_15_1044	ÐÅÐÄÅÐ¶Ï	2021.2.3	59.96436914
images/313_24.png	images/313+60_8.png	6	¡ú	1	24					4	27	155	23			6	1	0.0573353	6	0.2353668					1	None				16		Å®	20	2023_Dec_15_1044	ÐÅÐÄÅÐ¶Ï	2021.2.3	59.96436914
images/313_23.png	images/313+60_7.png	6	¡ú	1	23					4	28	156	22			6	1	0.0792446	6	0.1863999					1	None				16		Å®	20	2023_Dec_15_1044	ÐÅÐÄÅÐ¶Ï	2021.2.3	59.96436914
images/313_2.png	images/313+24_2.png	6	¡ú	2	2					4	29	157	1			6	1	0.1003919	2	0.3907075					0	None				16		Å®	20	2023_Dec_15_1044	ÐÅÐÄÅÐ¶Ï	2021.2.3	59.96436914
images/313+24_16.png	images/313_16.png	1	¡û	2	16					4	30	158	15			6	0	0.0898475	5	0.3675889					1	None				16		Å®	20	2023_Dec_15_1044	ÐÅÐÄÅÐ¶Ï	2021.2.3	59.96436914
images/313_21.png	images/313+60_5.png	6	¡ú	1	21					4	31	159	20			6	1	0.8873018	3	0.3815231					0	None				16		Å®	20	2023_Dec_15_1044	ÐÅÐÄÅÐ¶Ï	2021.2.3	59.96436914
																					6.932291716	5.1495309						529.0866481	None	16
