# Supplementary material for: Perceptual metacognition and self-esteem: the role of feedback valence in local and global monitoring bias
Source: BMC Psychol. 2025 Sep 22;13:1114. doi: 10.1186/s40359-025-03089-x (PMC12506185; doi:10.1186/s40359-025-03089-x)
Supplement: Supplementary file 1 — Supplementary Material 1. [file 40359_2025_3089_MOESM1_ESM.zip › Data/Study1/Study1data/18_信心判断_2023_Dec_15_1329.csv]

dotLeft	dotRight	dotAns	cue	diffLevel	rows	loop_1.thisRepN	loop_1.thisTrialN	loop_1.thisN	loop_1.thisIndex	loop_2.thisRepN	loop_2.thisTrialN	loop_2.thisN	loop_2.thisIndex	response_00.keys	response_00.rt	response_1.keys	response_1.corr	response_1.rt	response_2.keys	response_2.rt	slider.response	slider.rt	response_01.keys	response_01.rt	response_2.corr	response_03.keys	response_03.rt	end_image.started	end_image.stopped	±»ÊÔ±àºÅ	ÐÕÃû	ÐÔ±ð	ÄêÁä	date	expName	psychopyVersion	frameRate
images/313_18.png	images/313+60_2.png	6	¡ú	1	18					0	0	0	17			6	1	0.9012784	4	1.8336593					1	None				18		Å®	23	2023_Dec_15_1329	ÐÅÐÄÅÐ¶Ï	2021.2.3	59.60011898
images/313+60_12.png	images/313_28.png	1	¡û	1	28					0	1	1	27			1	1	0.9966791	3	2.1162812					0	None				18		Å®	23	2023_Dec_15_1329	ÐÅÐÄÅÐ¶Ï	2021.2.3	59.60011898
images/313_17.png	images/313+60_1.png	6	¡ú	1	17					0	2	2	16			6	1	0.8971277	5	1.0375868					1	None				18		Å®	23	2023_Dec_15_1329	ÐÅÐÄÅÐ¶Ï	2021.2.3	59.60011898
images/313_20.png	images/313+60_4.png	6	¡ú	1	20					0	3	3	19			1	0	0.611845	4	2.6052186					1	None				18		Å®	23	2023_Dec_15_1329	ÐÅÐÄÅÐ¶Ï	2021.2.3	59.60011898
images/313_7.png	images/313+24_7.png	6	¡ú	2	7					0	4	4	6			6	1	0.923168	5	0.8408465					1	None				18		Å®	23	2023_Dec_15_1329	ÐÅÐÄÅÐ¶Ï	2021.2.3	59.60011898
images/313_22.png	images/313+60_6.png	6	¡ú	1	22					0	5	5	21			1	0	1.4145813	2	0.8248797					0	None				18		Å®	23	2023_Dec_15_1329	ÐÅÐÄÅÐ¶Ï	2021.2.3	59.60011898
images/313+24_13.png	images/313_13.png	1	¡û	2	13					0	6	6	12			6	0	1.9828407	2	0.8125608					0	None				18		Å®	23	2023_Dec_15_1329	ÐÅÐÄÅÐ¶Ï	2021.2.3	59.60011898
images/313+60_14.png	images/313_30.png	1	¡û	1	30					0	7	7	29			1	1	0.7540905	3	1.1278537					0	None				18		Å®	23	2023_Dec_15_1329	ÐÅÐÄÅÐ¶Ï	2021.2.3	59.60011898
images/313+60_9.png	images/313_25.png	1	¡û	1	25					0	8	8	24			1	1	1.518905	2	1.4370234					0	None				18		Å®	23	2023_Dec_15_1329	ÐÅÐÄÅÐ¶Ï	2021.2.3	59.60011898
images/313_5.png	images/313+24_5.png	6	¡ú	2	5					0	9	9	4			6	1	2.3543583	3	1.332243					0	None				18		Å®	23	2023_Dec_15_1329	ÐÅÐÄÅÐ¶Ï	2021.2.3	59.60011898
images/313_4.png	images/313+24_4.png	6	¡ú	2	4					0	10	10	3			6	1	1.6958324	2	0.5168683					0	None				18		Å®	23	2023_Dec_15_1329	ÐÅÐÄÅÐ¶Ï	2021.2.3	59.60011898
images/313+60_10.png	images/313_26.png	1	¡û	1	26					0	11	11	25			1	1	0.6930762	3	1.1667116					0	None				18		Å®	23	2023_Dec_15_1329	ÐÅÐÄÅÐ¶Ï	2021.2.3	59.60011898
images/313_21.png	images/313+60_5.png	6	¡ú	1	21					0	12	12	20			6	1	0.6975304	5	0.923122					1	None				18		Å®	23	2023_Dec_15_1329	ÐÅÐÄÅÐ¶Ï	2021.2.3	59.60011898
images/313+60_16.png	images/313_32.png	1	¡û	1	32					0	13	13	31			1	1	0.6795685	4	1.8912836					1	None				18		Å®	23	2023_Dec_15_1329	ÐÅÐÄÅÐ¶Ï	2021.2.3	59.60011898
images/313+24_16.png	images/313_16.png	1	¡û	2	16					0	14	14	15			1	1	1.3476015	2	0.3379852					0	None				18		Å®	23	2023_Dec_15_1329	ÐÅÐÄÅÐ¶Ï	2021.2.3	59.60011898
images/313+60_11.png	images/313_27.png	1	¡û	1	27					0	15	15	26			1	1	0.837061	3	1.3740606					0	None				18		Å®	23	2023_Dec_15_1329	ÐÅÐÄÅÐ¶Ï	2021.2.3	59.60011898
images/313+60_13.png	images/313_29.png	1	¡û	1	29					0	16	16	28			1	1	1.1204568	4	0.5897617					1	None				18		Å®	23	2023_Dec_15_1329	ÐÅÐÄÅÐ¶Ï	2021.2.3	59.60011898
images/313+24_11.png	images/313_11.png	1	¡û	2	11					0	17	17	10			1	1	0.7653893	5	0.9010577					1	None				18		Å®	23	2023_Dec_15_1329	ÐÅÐÄÅÐ¶Ï	2021.2.3	59.60011898
images/313+24_9.png	images/313_9.png	1	¡û	2	9					0	18	18	8			6	0	2.4472485	1	1.2020218					0	None				18		Å®	23	2023_Dec_15_1329	ÐÅÐÄÅÐ¶Ï	2021.2.3	59.60011898
images/313_1.png	images/313+24_1.png	6	¡ú	2	1					0	19	19	0			6	1	1.0302646	3	0.9420385					0	None				18		Å®	23	2023_Dec_15_1329	ÐÅÐÄÅÐ¶Ï	2021.2.3	59.60011898
images/313_19.png	images/313+60_3.png	6	¡ú	1	19					0	20	20	18			6	1	0.6698436	5	0.786771					1	None				18		Å®	23	2023_Dec_15_1329	ÐÅÐÄÅÐ¶Ï	2021.2.3	59.60011898
images/313_24.png	images/313+60_8.png	6	¡ú	1	24					0	21	21	23			6	1	0.8383774	4	1.0579281					1	None				18		Å®	23	2023_Dec_15_1329	ÐÅÐÄÅÐ¶Ï	2021.2.3	59.60011898
images/313_8.png	images/313+24_8.png	6	¡ú	2	8					0	22	22	7			1	0	0.8034512	3	0.9772963					0	None				18		Å®	23	2023_Dec_15_1329	ÐÅÐÄÅÐ¶Ï	2021.2.3	59.60011898
images/313_2.png	images/313+24_2.png	6	¡ú	2	2					0	23	23	1			6	1	0.8455511	4	1.2024081					1	None				18		Å®	23	2023_Dec_15_1329	ÐÅÐÄÅÐ¶Ï	2021.2.3	59.60011898
images/313+24_15.png	images/313_15.png	1	¡û	2	15					0	24	24	14			6	0	0.7358406	3	0.6141479					0	None				18		Å®	23	2023_Dec_15_1329	ÐÅÐÄÅÐ¶Ï	2021.2.3	59.60011898
images/313+24_12.png	images/313_12.png	1	¡û	2	12					0	25	25	11			1	1	0.6768181	3	0.3944933					0	None				18		Å®	23	2023_Dec_15_1329	ÐÅÐÄÅÐ¶Ï	2021.2.3	59.60011898
images/313_6.png	images/313+24_6.png	6	¡ú	2	6					0	26	26	5			6	1	0.8165672	3	0.8464149					0	None				18		Å®	23	2023_Dec_15_1329	ÐÅÐÄÅÐ¶Ï	2021.2.3	59.60011898
images/313_3.png	images/313+24_3.png	6	¡ú	2	3					0	27	27	2			6	1	1.1290749	4	0.8659437					1	None				18		Å®	23	2023_Dec_15_1329	ÐÅÐÄÅÐ¶Ï	2021.2.3	59.60011898
images/313+24_14.png	images/313_14.png	1	¡û	2	14					0	28	28	13			1	1	0.7287522	3	0.8779148					0	None				18		Å®	23	2023_Dec_15_1329	ÐÅÐÄÅÐ¶Ï	2021.2.3	59.60011898
images/313+24_10.png	images/313_10.png	1	¡û	2	10					0	29	29	9			6	0	0.9293024	3	0.7009471					0	None				18		Å®	23	2023_Dec_15_1329	ÐÅÐÄÅÐ¶Ï	2021.2.3	59.60011898
images/313+60_15.png	images/313_31.png	1	¡û	1	31					0	30	30	30			6	0	0.6757931	3	0.2979324					0	None				18		Å®	23	2023_Dec_15_1329	ÐÅÐÄÅÐ¶Ï	2021.2.3	59.60011898
images/313_23.png	images/313+60_7.png	6	¡ú	1	23					0	31	31	22			1	0	2.6379199	3	1.1459905					0	None				18		Å®	23	2023_Dec_15_1329	ÐÅÐÄÅÐ¶Ï	2021.2.3	59.60011898
images/313_3.png	images/313+24_3.png	6	¡ú	2	3					1	0	32	2			6	1	0.6015109	4	0.5464251					1	None				18		Å®	23	2023_Dec_15_1329	ÐÅÐÄÅÐ¶Ï	2021.2.3	59.60011898
images/313+60_9.png	images/313_25.png	1	¡û	1	25					1	1	33	24			1	1	0.9337037	3	0.4618105					0	None				18		Å®	23	2023_Dec_15_1329	ÐÅÐÄÅÐ¶Ï	2021.2.3	59.60011898
images/313+60_16.png	images/313_32.png	1	¡û	1	32					1	2	34	31			1	1	2.1228024	1	1.0407197					0	None				18		Å®	23	2023_Dec_15_1329	ÐÅÐÄÅÐ¶Ï	2021.2.3	59.60011898
images/313_5.png	images/313+24_5.png	6	¡ú	2	5					1	3	35	4			6	1	1.0374339	4	0.735375					1	None				18		Å®	23	2023_Dec_15_1329	ÐÅÐÄÅÐ¶Ï	2021.2.3	59.60011898
images/313+60_13.png	images/313_29.png	1	¡û	1	29					1	4	36	28			1	1	0.8186286	3	0.7119555					0	None				18		Å®	23	2023_Dec_15_1329	ÐÅÐÄÅÐ¶Ï	2021.2.3	59.60011898
images/313_4.png	images/313+24_4.png	6	¡ú	2	4					1	5	37	3			6	1	0.7861519	3	1.219915					0	None				18		Å®	23	2023_Dec_15_1329	ÐÅÐÄÅÐ¶Ï	2021.2.3	59.60011898
images/313_7.png	images/313+24_7.png	6	¡ú	2	7					1	6	38	6			6	1	0.7275902	4	0.5428322					1	None				18		Å®	23	2023_Dec_15_1329	ÐÅÐÄÅÐ¶Ï	2021.2.3	59.60011898
images/313_17.png	images/313+60_1.png	6	¡ú	1	17					1	7	39	16			1	0	0.7227004	3	0.7639868					0	None				18		Å®	23	2023_Dec_15_1329	ÐÅÐÄÅÐ¶Ï	2021.2.3	59.60011898
images/313+60_14.png	images/313_30.png	1	¡û	1	30					1	8	40	29			1	1	1.2840161	1	0.5000682					0	space	1.7748671			18		Å®	23	2023_Dec_15_1329	ÐÅÐÄÅÐ¶Ï	2021.2.3	59.60011898
images/313_24.png	images/313+60_8.png	6	¡ú	1	24					1	9	41	23			6	1	0.8602839	2	2.1692421					0	None				18		Å®	23	2023_Dec_15_1329	ÐÅÐÄÅÐ¶Ï	2021.2.3	59.60011898
images/313+60_11.png	images/313_27.png	1	¡û	1	27					1	10	42	26			1	1	0.4627265	3	1.0492296					0	None				18		Å®	23	2023_Dec_15_1329	ÐÅÐÄÅÐ¶Ï	2021.2.3	59.60011898
images/313+24_9.png	images/313_9.png	1	¡û	2	9					1	11	43	8			6	0	0.9562868	4	2.394563					1	None				18		Å®	23	2023_Dec_15_1329	ÐÅÐÄÅÐ¶Ï	2021.2.3	59.60011898
images/313+24_11.png	images/313_11.png	1	¡û	2	11					1	12	44	10			1	1	2.572972	1	0.3200248					0	None				18		Å®	23	2023_Dec_15_1329	ÐÅÐÄÅÐ¶Ï	2021.2.3	59.60011898
images/313_1.png	images/313+24_1.png	6	¡ú	2	1					1	13	45	0			6	1	0.891911	3	0.4841794					0	None				18		Å®	23	2023_Dec_15_1329	ÐÅÐÄÅÐ¶Ï	2021.2.3	59.60011898
images/313+60_10.png	images/313_26.png	1	¡û	1	26					1	14	46	25			1	1	0.9729766	3	1.1449985					0	None				18		Å®	23	2023_Dec_15_1329	ÐÅÐÄÅÐ¶Ï	2021.2.3	59.60011898
images/313_23.png	images/313+60_7.png	6	¡ú	1	23					1	15	47	22			6	1	0.6831894	5	0.3413318					1	None				18		Å®	23	2023_Dec_15_1329	ÐÅÐÄÅÐ¶Ï	2021.2.3	59.60011898
images/313_21.png	images/313+60_5.png	6	¡ú	1	21					1	16	48	20			6	1	3.7957386	1	0.3585146					0	None				18		Å®	23	2023_Dec_15_1329	ÐÅÐÄÅÐ¶Ï	2021.2.3	59.60011898
images/313+60_12.png	images/313_28.png	1	¡û	1	28					1	17	49	27			6	0	1.0961238	2	0.4619937					0	None				18		Å®	23	2023_Dec_15_1329	ÐÅÐÄÅÐ¶Ï	2021.2.3	59.60011898
images/313+24_16.png	images/313_16.png	1	¡û	2	16					1	18	50	15			1	1	0.7549545	3	0.4631435					0	None				18		Å®	23	2023_Dec_15_1329	ÐÅÐÄÅÐ¶Ï	2021.2.3	59.60011898
images/313_22.png	images/313+60_6.png	6	¡ú	1	22					1	19	51	21			6	1	0.6457316	4	2.4701434					1	None				18		Å®	23	2023_Dec_15_1329	ÐÅÐÄÅÐ¶Ï	2021.2.3	59.60011898
images/313+24_13.png	images/313_13.png	1	¡û	2	13					1	20	52	12			6	0	3.7066854	1	0.6130003					0	None				18		Å®	23	2023_Dec_15_1329	ÐÅÐÄÅÐ¶Ï	2021.2.3	59.60011898
images/313+24_12.png	images/313_12.png	1	¡û	2	12					1	21	53	11			6	0	0.6493038	4	0.3658118					1	None				18		Å®	23	2023_Dec_15_1329	ÐÅÐÄÅÐ¶Ï	2021.2.3	59.60011898
images/313+24_14.png	images/313_14.png	1	¡û	2	14					1	22	54	13			6	0	0.7329838	4	0.5522984					1	None				18		Å®	23	2023_Dec_15_1329	ÐÅÐÄÅÐ¶Ï	2021.2.3	59.60011898
images/313+24_15.png	images/313_15.png	1	¡û	2	15					1	23	55	14			1	1	0.6772474	4	0.949503					1	None				18		Å®	23	2023_Dec_15_1329	ÐÅÐÄÅÐ¶Ï	2021.2.3	59.60011898
images/313_2.png	images/313+24_2.png	6	¡ú	2	2					1	24	56	1			6	1	0.6074106	3	1.6632259					0	None				18		Å®	23	2023_Dec_15_1329	ÐÅÐÄÅÐ¶Ï	2021.2.3	59.60011898
images/313+24_10.png	images/313_10.png	1	¡û	2	10					1	25	57	9			6	0	1.8241097	1	0.3951764					0	None				18		Å®	23	2023_Dec_15_1329	ÐÅÐÄÅÐ¶Ï	2021.2.3	59.60011898
images/313+60_15.png	images/313_31.png	1	¡û	1	31					1	26	58	30			6	0	0.6375107	2	0.8637763					0	None				18		Å®	23	2023_Dec_15_1329	ÐÅÐÄÅÐ¶Ï	2021.2.3	59.60011898
images/313_18.png	images/313+60_2.png	6	¡ú	1	18					1	27	59	17			6	1	0.5804788	5	1.2061742					1	None				18		Å®	23	2023_Dec_15_1329	ÐÅÐÄÅÐ¶Ï	2021.2.3	59.60011898
images/313_19.png	images/313+60_3.png	6	¡ú	1	19					1	28	60	18			6	1	0.6619955	5	0.325089					1	None				18		Å®	23	2023_Dec_15_1329	ÐÅÐÄÅÐ¶Ï	2021.2.3	59.60011898
images/313_6.png	images/313+24_6.png	6	¡ú	2	6					1	29	61	5			6	1	0.7362796	4	0.2962375					1	None				18		Å®	23	2023_Dec_15_1329	ÐÅÐÄÅÐ¶Ï	2021.2.3	59.60011898
images/313_20.png	images/313+60_4.png	6	¡ú	1	20					1	30	62	19			6	1	0.8718568	4	0.3470694					1	None				18		Å®	23	2023_Dec_15_1329	ÐÅÐÄÅÐ¶Ï	2021.2.3	59.60011898
images/313_8.png	images/313+24_8.png	6	¡ú	2	8					1	31	63	7			1	0	1.7064267	2	1.0111176					0	None				18		Å®	23	2023_Dec_15_1329	ÐÅÐÄÅÐ¶Ï	2021.2.3	59.60011898
images/313+24_12.png	images/313_12.png	1	¡û	2	12					2	0	64	11			6	0	0.7251374	2	1.1240192					0	None				18		Å®	23	2023_Dec_15_1329	ÐÅÐÄÅÐ¶Ï	2021.2.3	59.60011898
images/313+24_15.png	images/313_15.png	1	¡û	2	15					2	1	65	14			1	1	1.2393064	1	0.7685472					0	None				18		Å®	23	2023_Dec_15_1329	ÐÅÐÄÅÐ¶Ï	2021.2.3	59.60011898
images/313+24_13.png	images/313_13.png	1	¡û	2	13					2	2	66	12			6	0	0.6563743	2	1.1383912					0	None				18		Å®	23	2023_Dec_15_1329	ÐÅÐÄÅÐ¶Ï	2021.2.3	59.60011898
images/313+60_13.png	images/313_29.png	1	¡û	1	29					2	3	67	28			1	1	0.6608667	2	0.5022599					0	None				18		Å®	23	2023_Dec_15_1329	ÐÅÐÄÅÐ¶Ï	2021.2.3	59.60011898
images/313_17.png	images/313+60_1.png	6	¡ú	1	17					2	4	68	16			6	1	1.6946728	4	1.3531593					1	None				18		Å®	23	2023_Dec_15_1329	ÐÅÐÄÅÐ¶Ï	2021.2.3	59.60011898
images/313_3.png	images/313+24_3.png	6	¡ú	2	3					2	5	69	2			6	1	0.6420565	5	0.2977045					1	None				18		Å®	23	2023_Dec_15_1329	ÐÅÐÄÅÐ¶Ï	2021.2.3	59.60011898
images/313+60_9.png	images/313_25.png	1	¡û	1	25					2	6	70	24			None	0		6	0.1824287					1	None				18		Å®	23	2023_Dec_15_1329	ÐÅÐÄÅÐ¶Ï	2021.2.3	59.60011898
images/313_24.png	images/313+60_8.png	6	¡ú	1	24					2	7	71	23			6	1	1.9063347	1	0.7591224					0	None				18		Å®	23	2023_Dec_15_1329	ÐÅÐÄÅÐ¶Ï	2021.2.3	59.60011898
images/313+60_12.png	images/313_28.png	1	¡û	1	28					2	8	72	27			1	1	1.2457725	1	0.5682318					0	None				18		Å®	23	2023_Dec_15_1329	ÐÅÐÄÅÐ¶Ï	2021.2.3	59.60011898
images/313_5.png	images/313+24_5.png	6	¡ú	2	5					2	9	73	4			6	1	0.6288309	3	0.7994177					0	None				18		Å®	23	2023_Dec_15_1329	ÐÅÐÄÅÐ¶Ï	2021.2.3	59.60011898
images/313_8.png	images/313+24_8.png	6	¡ú	2	8					2	10	74	7			6	1	0.4292664	4	0.5198043					1	None				18		Å®	23	2023_Dec_15_1329	ÐÅÐÄÅÐ¶Ï	2021.2.3	59.60011898
images/313+24_16.png	images/313_16.png	1	¡û	2	16					2	11	75	15			6	0	0.4875001	5	1.3652284					1	None				18		Å®	23	2023_Dec_15_1329	ÐÅÐÄÅÐ¶Ï	2021.2.3	59.60011898
images/313_6.png	images/313+24_6.png	6	¡ú	2	6					2	12	76	5			1	0	0.9325648	1	0.7282877					0	None				18		Å®	23	2023_Dec_15_1329	ÐÅÐÄÅÐ¶Ï	2021.2.3	59.60011898
images/313+60_16.png	images/313_32.png	1	¡û	1	32					2	13	77	31			1	1	3.0182149	1	0.4404247					0	None				18		Å®	23	2023_Dec_15_1329	ÐÅÐÄÅÐ¶Ï	2021.2.3	59.60011898
images/313_2.png	images/313+24_2.png	6	¡ú	2	2					2	14	78	1			6	1	0.470686	4	0.6734763					1	None				18		Å®	23	2023_Dec_15_1329	ÐÅÐÄÅÐ¶Ï	2021.2.3	59.60011898
images/313_21.png	images/313+60_5.png	6	¡ú	1	21					2	15	79	20			6	1	0.4454506	5	0.5312022					1	None				18		Å®	23	2023_Dec_15_1329	ÐÅÐÄÅÐ¶Ï	2021.2.3	59.60011898
images/313+60_15.png	images/313_31.png	1	¡û	1	31					2	16	80	30			1	1	0.4930129	4	0.872956					1	None				18		Å®	23	2023_Dec_15_1329	ÐÅÐÄÅÐ¶Ï	2021.2.3	59.60011898
images/313_20.png	images/313+60_4.png	6	¡ú	1	20					2	17	81	19			6	1	0.4377927	5	0.5794605					1	space	1.6999509			18		Å®	23	2023_Dec_15_1329	ÐÅÐÄÅÐ¶Ï	2021.2.3	59.60011898
images/313+24_10.png	images/313_10.png	1	¡û	2	10					2	18	82	9			1	1	0.5912376	2	3.5567072					0	None				18		Å®	23	2023_Dec_15_1329	ÐÅÐÄÅÐ¶Ï	2021.2.3	59.60011898
images/313_7.png	images/313+24_7.png	6	¡ú	2	7					2	19	83	6			6	1	0.5598191	4	0.4292591					1	None				18		Å®	23	2023_Dec_15_1329	ÐÅÐÄÅÐ¶Ï	2021.2.3	59.60011898
images/313+60_11.png	images/313_27.png	1	¡û	1	27					2	20	84	26			1	1	1.7866674	2	1.0257265					0	None				18		Å®	23	2023_Dec_15_1329	ÐÅÐÄÅÐ¶Ï	2021.2.3	59.60011898
images/313_22.png	images/313+60_6.png	6	¡ú	1	22					2	21	85	21			6	1	0.4252935	4	0.4153565					1	None				18		Å®	23	2023_Dec_15_1329	ÐÅÐÄÅÐ¶Ï	2021.2.3	59.60011898
images/313_18.png	images/313+60_2.png	6	¡ú	1	18					2	22	86	17			6	1	0.350694	5	0.4381889					1	None				18		Å®	23	2023_Dec_15_1329	ÐÅÐÄÅÐ¶Ï	2021.2.3	59.60011898
images/313+24_11.png	images/313_11.png	1	¡û	2	11					2	23	87	10			1	1	0.5018462	2	0.4161865					0	None				18		Å®	23	2023_Dec_15_1329	ÐÅÐÄÅÐ¶Ï	2021.2.3	59.60011898
images/313_19.png	images/313+60_3.png	6	¡ú	1	19					2	24	88	18			6	1	0.4689253	4	0.9240997					1	None				18		Å®	23	2023_Dec_15_1329	ÐÅÐÄÅÐ¶Ï	2021.2.3	59.60011898
images/313+24_14.png	images/313_14.png	1	¡û	2	14					2	25	89	13			1	1	1.2988881	2	1.0588196					0	None				18		Å®	23	2023_Dec_15_1329	ÐÅÐÄÅÐ¶Ï	2021.2.3	59.60011898
images/313+24_9.png	images/313_9.png	1	¡û	2	9					2	26	90	8			6	0	0.462804	3	0.6408956					0	None				18		Å®	23	2023_Dec_15_1329	ÐÅÐÄÅÐ¶Ï	2021.2.3	59.60011898
images/313_1.png	images/313+24_1.png	6	¡ú	2	1					2	27	91	0			6	1	0.4267621	3	0.4073352					0	None				18		Å®	23	2023_Dec_15_1329	ÐÅÐÄÅÐ¶Ï	2021.2.3	59.60011898
images/313+60_10.png	images/313_26.png	1	¡û	1	26					2	28	92	25			6	0	1.7809624	2	1.0640479					0	None				18		Å®	23	2023_Dec_15_1329	ÐÅÐÄÅÐ¶Ï	2021.2.3	59.60011898
images/313_23.png	images/313+60_7.png	6	¡ú	1	23					2	29	93	22			6	1	0.3839275	5	1.1524202					1	None				18		Å®	23	2023_Dec_15_1329	ÐÅÐÄÅÐ¶Ï	2021.2.3	59.60011898
images/313+60_14.png	images/313_30.png	1	¡û	1	30					2	30	94	29			1	1	2.1162259	2	1.2030354					0	None				18		Å®	23	2023_Dec_15_1329	ÐÅÐÄÅÐ¶Ï	2021.2.3	59.60011898
images/313_4.png	images/313+24_4.png	6	¡ú	2	4					2	31	95	3			6	1	0.7623035	2	0.7765517					0	None				18		Å®	23	2023_Dec_15_1329	ÐÅÐÄÅÐ¶Ï	2021.2.3	59.60011898
images/313+24_16.png	images/313_16.png	1	¡û	2	16					3	0	96	15			1	1	0.6269552	4	0.9794016					1	None				18		Å®	23	2023_Dec_15_1329	ÐÅÐÄÅÐ¶Ï	2021.2.3	59.60011898
images/313_1.png	images/313+24_1.png	6	¡ú	2	1					3	1	97	0			6	1	0.3726485	2	0.7757727					0	None				18		Å®	23	2023_Dec_15_1329	ÐÅÐÄÅÐ¶Ï	2021.2.3	59.60011898
images/313+60_14.png	images/313_30.png	1	¡û	1	30					3	2	98	29			1	1	0.5525395	2	0.4399972					0	None				18		Å®	23	2023_Dec_15_1329	ÐÅÐÄÅÐ¶Ï	2021.2.3	59.60011898
images/313_22.png	images/313+60_6.png	6	¡ú	1	22					3	3	99	21			6	1	0.4920106	3	1.0488432					0	None				18		Å®	23	2023_Dec_15_1329	ÐÅÐÄÅÐ¶Ï	2021.2.3	59.60011898
images/313_19.png	images/313+60_3.png	6	¡ú	1	19					3	4	100	18			6	1	0.4736707	4	0.9682315					1	None				18		Å®	23	2023_Dec_15_1329	ÐÅÐÄÅÐ¶Ï	2021.2.3	59.60011898
images/313_18.png	images/313+60_2.png	6	¡ú	1	18					3	5	101	17			6	1	0.3747833	5	0.5596642					1	None				18		Å®	23	2023_Dec_15_1329	ÐÅÐÄÅÐ¶Ï	2021.2.3	59.60011898
images/313+60_10.png	images/313_26.png	1	¡û	1	26					3	6	102	25			6	0	1.6916922	2	0.9008124					0	None				18		Å®	23	2023_Dec_15_1329	ÐÅÐÄÅÐ¶Ï	2021.2.3	59.60011898
images/313_21.png	images/313+60_5.png	6	¡ú	1	21					3	7	103	20			6	1	0.3499451	4	0.5521671					1	None				18		Å®	23	2023_Dec_15_1329	ÐÅÐÄÅÐ¶Ï	2021.2.3	59.60011898
images/313_20.png	images/313+60_4.png	6	¡ú	1	20					3	8	104	19			1	0	0.4158337	4	1.002082					1	None				18		Å®	23	2023_Dec_15_1329	ÐÅÐÄÅÐ¶Ï	2021.2.3	59.60011898
images/313_17.png	images/313+60_1.png	6	¡ú	1	17					3	9	105	16			6	1	0.4971888	4	0.8744917					1	None				18		Å®	23	2023_Dec_15_1329	ÐÅÐÄÅÐ¶Ï	2021.2.3	59.60011898
images/313+60_15.png	images/313_31.png	1	¡û	1	31					3	10	106	30			1	1	0.4775898	4	0.6954223					1	None				18		Å®	23	2023_Dec_15_1329	ÐÅÐÄÅÐ¶Ï	2021.2.3	59.60011898
images/313+60_11.png	images/313_27.png	1	¡û	1	27					3	11	107	26			1	1	0.5333312	4	0.8902941					1	None				18		Å®	23	2023_Dec_15_1329	ÐÅÐÄÅÐ¶Ï	2021.2.3	59.60011898
images/313+24_9.png	images/313_9.png	1	¡û	2	9					3	12	108	8			6	0	1.3307199	2	1.3280728					0	None				18		Å®	23	2023_Dec_15_1329	ÐÅÐÄÅÐ¶Ï	2021.2.3	59.60011898
images/313_8.png	images/313+24_8.png	6	¡ú	2	8					3	13	109	7			6	1	0.9069783	1	0.6634989					0	None				18		Å®	23	2023_Dec_15_1329	ÐÅÐÄÅÐ¶Ï	2021.2.3	59.60011898
images/313+24_15.png	images/313_15.png	1	¡û	2	15					3	14	110	14			1	1	1.1611285	1	1.0639034					0	None				18		Å®	23	2023_Dec_15_1329	ÐÅÐÄÅÐ¶Ï	2021.2.3	59.60011898
images/313_24.png	images/313+60_8.png	6	¡ú	1	24					3	15	111	23			6	1	0.3262671	4	0.5410676					1	None				18		Å®	23	2023_Dec_15_1329	ÐÅÐÄÅÐ¶Ï	2021.2.3	59.60011898
images/313+24_13.png	images/313_13.png	1	¡û	2	13					3	16	112	12			6	0	0.3790594	2	0.7276833					0	None				18		Å®	23	2023_Dec_15_1329	ÐÅÐÄÅÐ¶Ï	2021.2.3	59.60011898
images/313+24_10.png	images/313_10.png	1	¡û	2	10					3	17	113	9			1	1	2.9538098	2	0.6268676					0	None				18		Å®	23	2023_Dec_15_1329	ÐÅÐÄÅÐ¶Ï	2021.2.3	59.60011898
images/313_3.png	images/313+24_3.png	6	¡ú	2	3					3	18	114	2			6	1	0.3514442	4	1.0989477					1	None				18		Å®	23	2023_Dec_15_1329	ÐÅÐÄÅÐ¶Ï	2021.2.3	59.60011898
images/313+60_9.png	images/313_25.png	1	¡û	1	25					3	19	115	24			1	1	0.5765911	3	0.7616379					0	None				18		Å®	23	2023_Dec_15_1329	ÐÅÐÄÅÐ¶Ï	2021.2.3	59.60011898
images/313+60_12.png	images/313_28.png	1	¡û	1	28					3	20	116	27			6	0	1.4040162	1	1.252837					0	None				18		Å®	23	2023_Dec_15_1329	ÐÅÐÄÅÐ¶Ï	2021.2.3	59.60011898
images/313_2.png	images/313+24_2.png	6	¡ú	2	2					3	21	117	1			6	1	0.317093	3	1.2459126					0	None				18		Å®	23	2023_Dec_15_1329	ÐÅÐÄÅÐ¶Ï	2021.2.3	59.60011898
images/313_23.png	images/313+60_7.png	6	¡ú	1	23					3	22	118	22			6	1	0.411091	4	0.8178618					1	None				18		Å®	23	2023_Dec_15_1329	ÐÅÐÄÅÐ¶Ï	2021.2.3	59.60011898
images/313+60_16.png	images/313_32.png	1	¡û	1	32					3	23	119	31			1	1	0.6091901	4	0.8632231					1	None				18		Å®	23	2023_Dec_15_1329	ÐÅÐÄÅÐ¶Ï	2021.2.3	59.60011898
images/313+24_12.png	images/313_12.png	1	¡û	2	12					3	24	120	11			1	1	1.5838242	1	0.4617139					0	None				18		Å®	23	2023_Dec_15_1329	ÐÅÐÄÅÐ¶Ï	2021.2.3	59.60011898
images/313+24_14.png	images/313_14.png	1	¡û	2	14					3	25	121	13			6	0	1.4801799	1	0.5659923					0	None				18		Å®	23	2023_Dec_15_1329	ÐÅÐÄÅÐ¶Ï	2021.2.3	59.60011898
images/313+60_13.png	images/313_29.png	1	¡û	1	29					3	26	122	28			1	1	0.4993971	3	0.6520604					0	space	1.6784698			18		Å®	23	2023_Dec_15_1329	ÐÅÐÄÅÐ¶Ï	2021.2.3	59.60011898
images/313_4.png	images/313+24_4.png	6	¡ú	2	4					3	27	123	3			1	0	1.7915622	2	1.8118119					0	None				18		Å®	23	2023_Dec_15_1329	ÐÅÐÄÅÐ¶Ï	2021.2.3	59.60011898
images/313+24_11.png	images/313_11.png	1	¡û	2	11					3	28	124	10			None	0		2	0.756056					0	None				18		Å®	23	2023_Dec_15_1329	ÐÅÐÄÅÐ¶Ï	2021.2.3	59.60011898
images/313_5.png	images/313+24_5.png	6	¡ú	2	5					3	29	125	4			6	1	0.3790413	4	0.745978					1	None				18		Å®	23	2023_Dec_15_1329	ÐÅÐÄÅÐ¶Ï	2021.2.3	59.60011898
images/313_7.png	images/313+24_7.png	6	¡ú	2	7					3	30	126	6			6	1	1.9567404	2	0.9342322					0	None				18		Å®	23	2023_Dec_15_1329	ÐÅÐÄÅÐ¶Ï	2021.2.3	59.60011898
images/313_6.png	images/313+24_6.png	6	¡ú	2	6					3	31	127	5			6	1	0.5023435	2	0.4816692					0	None				18		Å®	23	2023_Dec_15_1329	ÐÅÐÄÅÐ¶Ï	2021.2.3	59.60011898
images/313_19.png	images/313+60_3.png	6	¡ú	1	19					4	0	128	18			1	0	1.5711011	1	0.8124177					0	None				18		Å®	23	2023_Dec_15_1329	ÐÅÐÄÅÐ¶Ï	2021.2.3	59.60011898
images/313_21.png	images/313+60_5.png	6	¡ú	1	21					4	1	129	20			6	1	0.3515345	4	0.5707459					1	None				18		Å®	23	2023_Dec_15_1329	ÐÅÐÄÅÐ¶Ï	2021.2.3	59.60011898
images/313+24_10.png	images/313_10.png	1	¡û	2	10					4	2	130	9			1	1	3.9854459	1	1.0896477					0	None				18		Å®	23	2023_Dec_15_1329	ÐÅÐÄÅÐ¶Ï	2021.2.3	59.60011898
images/313_18.png	images/313+60_2.png	6	¡ú	1	18					4	3	131	17			6	1	0.5169134	3	0.8667133					0	None				18		Å®	23	2023_Dec_15_1329	ÐÅÐÄÅÐ¶Ï	2021.2.3	59.60011898
images/313_22.png	images/313+60_6.png	6	¡ú	1	22					4	4	132	21			6	1	0.430545	2	0.4213264					0	None				18		Å®	23	2023_Dec_15_1329	ÐÅÐÄÅÐ¶Ï	2021.2.3	59.60011898
images/313+24_13.png	images/313_13.png	1	¡û	2	13					4	5	133	12			6	0	1.2025837	1	0.7353128					0	None				18		Å®	23	2023_Dec_15_1329	ÐÅÐÄÅÐ¶Ï	2021.2.3	59.60011898
images/313_5.png	images/313+24_5.png	6	¡ú	2	5					4	6	134	4			6	1	0.3905497	1	0.6201151					0	None				18		Å®	23	2023_Dec_15_1329	ÐÅÐÄÅÐ¶Ï	2021.2.3	59.60011898
images/313_6.png	images/313+24_6.png	6	¡ú	2	6					4	7	135	5			6	1	1.4222517	2	0.9074287					0	None				18		Å®	23	2023_Dec_15_1329	ÐÅÐÄÅÐ¶Ï	2021.2.3	59.60011898
images/313+24_11.png	images/313_11.png	1	¡û	2	11					4	8	136	10			6	0	1.416649	1	0.7004636					0	None				18		Å®	23	2023_Dec_15_1329	ÐÅÐÄÅÐ¶Ï	2021.2.3	59.60011898
images/313+24_9.png	images/313_9.png	1	¡û	2	9					4	9	137	8			6	0	0.4524095	2	0.4384522					0	None				18		Å®	23	2023_Dec_15_1329	ÐÅÐÄÅÐ¶Ï	2021.2.3	59.60011898
images/313+60_9.png	images/313_25.png	1	¡û	1	25					4	10	138	24			1	1	0.5668962	4	0.9811722					1	None				18		Å®	23	2023_Dec_15_1329	ÐÅÐÄÅÐ¶Ï	2021.2.3	59.60011898
images/313_20.png	images/313+60_4.png	6	¡ú	1	20					4	11	139	19			6	1	0.5104084	5	1.2756695					1	None				18		Å®	23	2023_Dec_15_1329	ÐÅÐÄÅÐ¶Ï	2021.2.3	59.60011898
images/313_4.png	images/313+24_4.png	6	¡ú	2	4					4	12	140	3			6	1	0.4150097	3	0.5597172					0	None				18		Å®	23	2023_Dec_15_1329	ÐÅÐÄÅÐ¶Ï	2021.2.3	59.60011898
images/313+60_10.png	images/313_26.png	1	¡û	1	26					4	13	141	25			1	1	0.5922944	4	0.6690657					1	None				18		Å®	23	2023_Dec_15_1329	ÐÅÐÄÅÐ¶Ï	2021.2.3	59.60011898
images/313_2.png	images/313+24_2.png	6	¡ú	2	2					4	14	142	1			6	1	0.466367	4	0.6257399					1	None				18		Å®	23	2023_Dec_15_1329	ÐÅÐÄÅÐ¶Ï	2021.2.3	59.60011898
images/313+60_11.png	images/313_27.png	1	¡û	1	27					4	15	143	26			6	0	1.7464038	1	0.6883617					0	None				18		Å®	23	2023_Dec_15_1329	ÐÅÐÄÅÐ¶Ï	2021.2.3	59.60011898
images/313_1.png	images/313+24_1.png	6	¡ú	2	1					4	16	144	0			6	1	0.3264874	3	0.8902197					0	None				18		Å®	23	2023_Dec_15_1329	ÐÅÐÄÅÐ¶Ï	2021.2.3	59.60011898
images/313_23.png	images/313+60_7.png	6	¡ú	1	23					4	17	145	22			1	0	1.9615893	3	1.132957					0	None				18		Å®	23	2023_Dec_15_1329	ÐÅÐÄÅÐ¶Ï	2021.2.3	59.60011898
images/313_24.png	images/313+60_8.png	6	¡ú	1	24					4	18	146	23			6	1	0.3454417	3	1.0023214					0	None				18		Å®	23	2023_Dec_15_1329	ÐÅÐÄÅÐ¶Ï	2021.2.3	59.60011898
images/313_17.png	images/313+60_1.png	6	¡ú	1	17					4	19	147	16			6	1	0.3565657	4	0.4740531					1	None				18		Å®	23	2023_Dec_15_1329	ÐÅÐÄÅÐ¶Ï	2021.2.3	59.60011898
images/313+60_13.png	images/313_29.png	1	¡û	1	29					4	20	148	28			1	1	0.4048125	4	0.7857003					1	None				18		Å®	23	2023_Dec_15_1329	ÐÅÐÄÅÐ¶Ï	2021.2.3	59.60011898
images/313+24_15.png	images/313_15.png	1	¡û	2	15					4	21	149	14			6	0	0.3543631	3	0.4622511					0	None				18		Å®	23	2023_Dec_15_1329	ÐÅÐÄÅÐ¶Ï	2021.2.3	59.60011898
images/313+60_14.png	images/313_30.png	1	¡û	1	30					4	22	150	29			1	1	1.0447896	2	0.9151932					0	None				18		Å®	23	2023_Dec_15_1329	ÐÅÐÄÅÐ¶Ï	2021.2.3	59.60011898
images/313+24_16.png	images/313_16.png	1	¡û	2	16					4	23	151	15			1	1	0.6245443	1	0.8129335					0	None				18		Å®	23	2023_Dec_15_1329	ÐÅÐÄÅÐ¶Ï	2021.2.3	59.60011898
images/313_3.png	images/313+24_3.png	6	¡ú	2	3					4	24	152	2			6	1	0.2871377	4	0.5705995					1	None				18		Å®	23	2023_Dec_15_1329	ÐÅÐÄÅÐ¶Ï	2021.2.3	59.60011898
images/313+60_12.png	images/313_28.png	1	¡û	1	28					4	25	153	27			1	1	0.3686189	3	1.1109626					0	None				18		Å®	23	2023_Dec_15_1329	ÐÅÐÄÅÐ¶Ï	2021.2.3	59.60011898
images/313_8.png	images/313+24_8.png	6	¡ú	2	8					4	26	154	7			6	1	0.4487446	3	0.6063443					0	None				18		Å®	23	2023_Dec_15_1329	ÐÅÐÄÅÐ¶Ï	2021.2.3	59.60011898
images/313+60_15.png	images/313_31.png	1	¡û	1	31					4	27	155	30			1	1	0.4875941	3	1.491067					0	None				18		Å®	23	2023_Dec_15_1329	ÐÅÐÄÅÐ¶Ï	2021.2.3	59.60011898
images/313+24_14.png	images/313_14.png	1	¡û	2	14					4	28	156	13			6	0	1.3984265	3	0.9008422					0	None				18		Å®	23	2023_Dec_15_1329	ÐÅÐÄÅÐ¶Ï	2021.2.3	59.60011898
images/313+24_12.png	images/313_12.png	1	¡û	2	12					4	29	157	11			6	0	0.586619	1	0.6934593					0	None				18		Å®	23	2023_Dec_15_1329	ÐÅÐÄÅÐ¶Ï	2021.2.3	59.60011898
images/313_7.png	images/313+24_7.png	6	¡ú	2	7					4	30	158	6			6	1	0.3667903	3	2.2975909					0	None				18		Å®	23	2023_Dec_15_1329	ÐÅÐÄÅÐ¶Ï	2021.2.3	59.60011898
images/313+60_16.png	images/313_32.png	1	¡û	1	32					4	31	159	31			1	1	0.9275278	1	0.599018					0	None				18		Å®	23	2023_Dec_15_1329	ÐÅÐÄÅÐ¶Ï	2021.2.3	59.60011898
																					6.072916679	7.9550121						715.0328543	None	18
