# Supplementary material for: Perceptual metacognition and self-esteem: the role of feedback valence in local and global monitoring bias
Source: BMC Psychol. 2025 Sep 22;13:1114. doi: 10.1186/s40359-025-03089-x (PMC12506185; doi:10.1186/s40359-025-03089-x)
Supplement: Supplementary file 1 — Supplementary Material 1. [file 40359_2025_3089_MOESM1_ESM.zip › Data/Study1/Study1data/19_信心判断_2023_Dec_15_1545.csv]

dotLeft	dotRight	dotAns	cue	diffLevel	rows	loop_1.thisRepN	loop_1.thisTrialN	loop_1.thisN	loop_1.thisIndex	loop_2.thisRepN	loop_2.thisTrialN	loop_2.thisN	loop_2.thisIndex	response_00.keys	response_00.rt	response_1.keys	response_1.corr	response_1.rt	response_2.keys	response_2.rt	slider.response	slider.rt	response_01.keys	response_01.rt	response_2.corr	response_03.keys	response_03.rt	end_image.started	end_image.stopped	±»ÊÔ±àºÅ	ÐÕÃû	ÐÔ±ð	ÄêÁä	date	expName	psychopyVersion	frameRate
images/313+24_12.png	images/313_12.png	1	¡û	2	12					0	0	0	11			1	1	0.4615895	3	2.7677113					0	None				19		ÄÐ	23	2023_Dec_15_1545	ÐÅÐÄÅÐ¶Ï	2021.2.3	59.82818543
images/313_20.png	images/313+60_4.png	6	¡ú	1	20					0	1	1	19			6	1	0.38687	3	0.5303937					0	None				19		ÄÐ	23	2023_Dec_15_1545	ÐÅÐÄÅÐ¶Ï	2021.2.3	59.82818543
images/313_22.png	images/313+60_6.png	6	¡ú	1	22					0	2	2	21			6	1	0.4499884	5	0.6328112					1	None				19		ÄÐ	23	2023_Dec_15_1545	ÐÅÐÄÅÐ¶Ï	2021.2.3	59.82818543
images/313_2.png	images/313+24_2.png	6	¡ú	2	2					0	3	3	1			1	0	0.530793	1	0.731869					0	None				19		ÄÐ	23	2023_Dec_15_1545	ÐÅÐÄÅÐ¶Ï	2021.2.3	59.82818543
images/313+24_14.png	images/313_14.png	1	¡û	2	14					0	4	4	13			1	1	0.5581125	2	0.8020508					0	None				19		ÄÐ	23	2023_Dec_15_1545	ÐÅÐÄÅÐ¶Ï	2021.2.3	59.82818543
images/313_7.png	images/313+24_7.png	6	¡ú	2	7					0	5	5	6			6	1	0.5035628	2	0.6579568					0	None				19		ÄÐ	23	2023_Dec_15_1545	ÐÅÐÄÅÐ¶Ï	2021.2.3	59.82818543
images/313+60_10.png	images/313_26.png	1	¡û	1	26					0	6	6	25			1	1	0.3953374	2	0.6851609					0	None				19		ÄÐ	23	2023_Dec_15_1545	ÐÅÐÄÅÐ¶Ï	2021.2.3	59.82818543
images/313+60_16.png	images/313_32.png	1	¡û	1	32					0	7	7	31			1	1	0.3330782	3	0.7871002					0	None				19		ÄÐ	23	2023_Dec_15_1545	ÐÅÐÄÅÐ¶Ï	2021.2.3	59.82818543
images/313+24_15.png	images/313_15.png	1	¡û	2	15					0	8	8	14			1	1	0.2725358	2	0.4629115					0	None				19		ÄÐ	23	2023_Dec_15_1545	ÐÅÐÄÅÐ¶Ï	2021.2.3	59.82818543
images/313+24_16.png	images/313_16.png	1	¡û	2	16					0	9	9	15			1	1	0.3481881	2	0.4565367					0	None				19		ÄÐ	23	2023_Dec_15_1545	ÐÅÐÄÅÐ¶Ï	2021.2.3	59.82818543
images/313_5.png	images/313+24_5.png	6	¡ú	2	5					0	10	10	4			6	1	0.3079247	2	0.4600148					0	None				19		ÄÐ	23	2023_Dec_15_1545	ÐÅÐÄÅÐ¶Ï	2021.2.3	59.82818543
images/313+60_15.png	images/313_31.png	1	¡û	1	31					0	11	11	30			6	0	0.486026	1	1.2948036					0	None				19		ÄÐ	23	2023_Dec_15_1545	ÐÅÐÄÅÐ¶Ï	2021.2.3	59.82818543
images/313+60_11.png	images/313_27.png	1	¡û	1	27					0	12	12	26			1	1	0.3606292	3	0.4490257					0	None				19		ÄÐ	23	2023_Dec_15_1545	ÐÅÐÄÅÐ¶Ï	2021.2.3	59.82818543
images/313_18.png	images/313+60_2.png	6	¡ú	1	18					0	13	13	17			6	1	0.3378187	4	0.8176441					1	None				19		ÄÐ	23	2023_Dec_15_1545	ÐÅÐÄÅÐ¶Ï	2021.2.3	59.82818543
images/313+24_10.png	images/313_10.png	1	¡û	2	10					0	14	14	9			1	1	0.3388763	2	0.5314607					0	None				19		ÄÐ	23	2023_Dec_15_1545	ÐÅÐÄÅÐ¶Ï	2021.2.3	59.82818543
images/313+24_13.png	images/313_13.png	1	¡û	2	13					0	15	15	12			1	1	0.2975988	3	0.4752251					0	None				19		ÄÐ	23	2023_Dec_15_1545	ÐÅÐÄÅÐ¶Ï	2021.2.3	59.82818543
images/313_4.png	images/313+24_4.png	6	¡ú	2	4					0	16	16	3			6	1	0.5988993	3	0.5347876					0	None				19		ÄÐ	23	2023_Dec_15_1545	ÐÅÐÄÅÐ¶Ï	2021.2.3	59.82818543
images/313+60_14.png	images/313_30.png	1	¡û	1	30					0	17	17	29			1	1	0.384471	2	0.4909057					0	None				19		ÄÐ	23	2023_Dec_15_1545	ÐÅÐÄÅÐ¶Ï	2021.2.3	59.82818543
images/313_17.png	images/313+60_1.png	6	¡ú	1	17					0	18	18	16			6	1	0.3410058	3	0.4617696					0	None				19		ÄÐ	23	2023_Dec_15_1545	ÐÅÐÄÅÐ¶Ï	2021.2.3	59.82818543
images/313+60_13.png	images/313_29.png	1	¡û	1	29					0	19	19	28			1	1	0.3971048	2	0.4102085					0	None				19		ÄÐ	23	2023_Dec_15_1545	ÐÅÐÄÅÐ¶Ï	2021.2.3	59.82818543
images/313+60_9.png	images/313_25.png	1	¡û	1	25					0	20	20	24			1	1	0.346179	2	0.4454753					0	None				19		ÄÐ	23	2023_Dec_15_1545	ÐÅÐÄÅÐ¶Ï	2021.2.3	59.82818543
images/313_1.png	images/313+24_1.png	6	¡ú	2	1					0	21	21	0			6	1	0.3366363	3	0.4468818					0	None				19		ÄÐ	23	2023_Dec_15_1545	ÐÅÐÄÅÐ¶Ï	2021.2.3	59.82818543
images/313+60_12.png	images/313_28.png	1	¡û	1	28					0	22	22	27			1	1	0.3324369	3	0.4207759					0	None				19		ÄÐ	23	2023_Dec_15_1545	ÐÅÐÄÅÐ¶Ï	2021.2.3	59.82818543
images/313_19.png	images/313+60_3.png	6	¡ú	1	19					0	23	23	18			6	1	0.3279869	2	0.4250273					0	None				19		ÄÐ	23	2023_Dec_15_1545	ÐÅÐÄÅÐ¶Ï	2021.2.3	59.82818543
images/313+24_11.png	images/313_11.png	1	¡û	2	11					0	24	24	10			1	1	0.3965898	2	0.4013314					0	None				19		ÄÐ	23	2023_Dec_15_1545	ÐÅÐÄÅÐ¶Ï	2021.2.3	59.82818543
images/313_8.png	images/313+24_8.png	6	¡ú	2	8					0	25	25	7			6	1	0.3767855	2	0.4963223					0	None				19		ÄÐ	23	2023_Dec_15_1545	ÐÅÐÄÅÐ¶Ï	2021.2.3	59.82818543
images/313_21.png	images/313+60_5.png	6	¡ú	1	21					0	26	26	20			6	1	0.3431029	2	0.4562735					0	None				19		ÄÐ	23	2023_Dec_15_1545	ÐÅÐÄÅÐ¶Ï	2021.2.3	59.82818543
images/313_6.png	images/313+24_6.png	6	¡ú	2	6					0	27	27	5			6	1	0.4705375	2	0.4210435					0	None				19		ÄÐ	23	2023_Dec_15_1545	ÐÅÐÄÅÐ¶Ï	2021.2.3	59.82818543
images/313+24_9.png	images/313_9.png	1	¡û	2	9					0	28	28	8			6	0	0.5051238	1	0.5474367					0	None				19		ÄÐ	23	2023_Dec_15_1545	ÐÅÐÄÅÐ¶Ï	2021.2.3	59.82818543
images/313_23.png	images/313+60_7.png	6	¡ú	1	23					0	29	29	22			6	1	0.2750467	2	0.5920901					0	None				19		ÄÐ	23	2023_Dec_15_1545	ÐÅÐÄÅÐ¶Ï	2021.2.3	59.82818543
images/313_3.png	images/313+24_3.png	6	¡ú	2	3					0	30	30	2			6	1	0.3581457	1	0.4594074					0	None				19		ÄÐ	23	2023_Dec_15_1545	ÐÅÐÄÅÐ¶Ï	2021.2.3	59.82818543
images/313_24.png	images/313+60_8.png	6	¡ú	1	24					0	31	31	23			6	1	0.305489	1	0.4169053					0	None				19		ÄÐ	23	2023_Dec_15_1545	ÐÅÐÄÅÐ¶Ï	2021.2.3	59.82818543
images/313+24_13.png	images/313_13.png	1	¡û	2	13					1	0	32	12			1	1	0.4824742	1	0.4441851					0	None				19		ÄÐ	23	2023_Dec_15_1545	ÐÅÐÄÅÐ¶Ï	2021.2.3	59.82818543
images/313+24_10.png	images/313_10.png	1	¡û	2	10					1	1	33	9			1	1	0.3799377	1	0.3774147					0	None				19		ÄÐ	23	2023_Dec_15_1545	ÐÅÐÄÅÐ¶Ï	2021.2.3	59.82818543
images/313_5.png	images/313+24_5.png	6	¡ú	2	5					1	2	34	4			1	0	0.404571	1	0.3973042					0	None				19		ÄÐ	23	2023_Dec_15_1545	ÐÅÐÄÅÐ¶Ï	2021.2.3	59.82818543
images/313+60_11.png	images/313_27.png	1	¡û	1	27					1	3	35	26			1	1	0.3208338	1	0.411896					0	None				19		ÄÐ	23	2023_Dec_15_1545	ÐÅÐÄÅÐ¶Ï	2021.2.3	59.82818543
images/313+24_16.png	images/313_16.png	1	¡û	2	16					1	4	36	15			1	1	1.1345827	6	0.8440088					1	None				19		ÄÐ	23	2023_Dec_15_1545	ÐÅÐÄÅÐ¶Ï	2021.2.3	59.82818543
images/313+60_10.png	images/313_26.png	1	¡û	1	26					1	5	37	25			1	1	0.7812639	5	0.4757077					1	None				19		ÄÐ	23	2023_Dec_15_1545	ÐÅÐÄÅÐ¶Ï	2021.2.3	59.82818543
images/313_17.png	images/313+60_1.png	6	¡ú	1	17					1	6	38	16			1	0	0.182687	5	0.6784975					1	None				19		ÄÐ	23	2023_Dec_15_1545	ÐÅÐÄÅÐ¶Ï	2021.2.3	59.82818543
images/313_18.png	images/313+60_2.png	6	¡ú	1	18					1	7	39	17			6	1	0.3153354	5	0.4761184					1	None				19		ÄÐ	23	2023_Dec_15_1545	ÐÅÐÄÅÐ¶Ï	2021.2.3	59.82818543
images/313_21.png	images/313+60_5.png	6	¡ú	1	21					1	8	40	20			6	1	1.4222137	5	0.5831528					1	space	1.7026765			19		ÄÐ	23	2023_Dec_15_1545	ÐÅÐÄÅÐ¶Ï	2021.2.3	59.82818543
images/313_20.png	images/313+60_4.png	6	¡ú	1	20					1	9	41	19			6	1	0.3650521	5	0.4447182					1	None				19		ÄÐ	23	2023_Dec_15_1545	ÐÅÐÄÅÐ¶Ï	2021.2.3	59.82818543
images/313_8.png	images/313+24_8.png	6	¡ú	2	8					1	10	42	7			6	1	0.4083707	5	0.5576396					1	None				19		ÄÐ	23	2023_Dec_15_1545	ÐÅÐÄÅÐ¶Ï	2021.2.3	59.82818543
images/313_7.png	images/313+24_7.png	6	¡ú	2	7					1	11	43	6			6	1	0.4278617	5	0.4365801					1	None				19		ÄÐ	23	2023_Dec_15_1545	ÐÅÐÄÅÐ¶Ï	2021.2.3	59.82818543
images/313_19.png	images/313+60_3.png	6	¡ú	1	19					1	12	44	18			6	1	0.5943817	4	0.4902816					1	None				19		ÄÐ	23	2023_Dec_15_1545	ÐÅÐÄÅÐ¶Ï	2021.2.3	59.82818543
images/313+60_9.png	images/313_25.png	1	¡û	1	25					1	13	45	24			6	0	0.5441354	3	0.4708178					0	None				19		ÄÐ	23	2023_Dec_15_1545	ÐÅÐÄÅÐ¶Ï	2021.2.3	59.82818543
images/313+24_9.png	images/313_9.png	1	¡û	2	9					1	14	46	8			6	0	0.3046342	3	0.3980529					0	None				19		ÄÐ	23	2023_Dec_15_1545	ÐÅÐÄÅÐ¶Ï	2021.2.3	59.82818543
images/313_3.png	images/313+24_3.png	6	¡ú	2	3					1	15	47	2			6	1	0.388808	2	0.4309589					0	None				19		ÄÐ	23	2023_Dec_15_1545	ÐÅÐÄÅÐ¶Ï	2021.2.3	59.82818543
images/313+60_15.png	images/313_31.png	1	¡û	1	31					1	16	48	30			6	0	0.4275869	2	0.4047962					0	None				19		ÄÐ	23	2023_Dec_15_1545	ÐÅÐÄÅÐ¶Ï	2021.2.3	59.82818543
images/313_24.png	images/313+60_8.png	6	¡ú	1	24					1	17	49	23			1	0	0.4271878	1	0.5113185					0	None				19		ÄÐ	23	2023_Dec_15_1545	ÐÅÐÄÅÐ¶Ï	2021.2.3	59.82818543
images/313+24_14.png	images/313_14.png	1	¡û	2	14					1	18	50	13			1	1	0.2946356	1	0.4196877					0	None				19		ÄÐ	23	2023_Dec_15_1545	ÐÅÐÄÅÐ¶Ï	2021.2.3	59.82818543
images/313_6.png	images/313+24_6.png	6	¡ú	2	6					1	19	51	5			6	1	0.3514655	2	0.4378661					0	None				19		ÄÐ	23	2023_Dec_15_1545	ÐÅÐÄÅÐ¶Ï	2021.2.3	59.82818543
images/313+24_11.png	images/313_11.png	1	¡û	2	11					1	20	52	10			1	1	0.2946687	1	0.3023802					0	None				19		ÄÐ	23	2023_Dec_15_1545	ÐÅÐÄÅÐ¶Ï	2021.2.3	59.82818543
images/313+60_14.png	images/313_30.png	1	¡û	1	30					1	21	53	29			1	1	0.3045783	2	0.4007509					0	None				19		ÄÐ	23	2023_Dec_15_1545	ÐÅÐÄÅÐ¶Ï	2021.2.3	59.82818543
images/313+60_12.png	images/313_28.png	1	¡û	1	28					1	22	54	27			6	0	0.5198066	2	0.3936521					0	None				19		ÄÐ	23	2023_Dec_15_1545	ÐÅÐÄÅÐ¶Ï	2021.2.3	59.82818543
images/313_2.png	images/313+24_2.png	6	¡ú	2	2					1	23	55	1			6	1	0.2048537	2	0.3851103					0	None				19		ÄÐ	23	2023_Dec_15_1545	ÐÅÐÄÅÐ¶Ï	2021.2.3	59.82818543
images/313+24_15.png	images/313_15.png	1	¡û	2	15					1	24	56	14			1	1	0.3903271	2	0.4000211					0	None				19		ÄÐ	23	2023_Dec_15_1545	ÐÅÐÄÅÐ¶Ï	2021.2.3	59.82818543
images/313_1.png	images/313+24_1.png	6	¡ú	2	1					1	25	57	0			6	1	0.244334	2	0.3807769					0	None				19		ÄÐ	23	2023_Dec_15_1545	ÐÅÐÄÅÐ¶Ï	2021.2.3	59.82818543
images/313_22.png	images/313+60_6.png	6	¡ú	1	22					1	26	58	21			6	1	0.2847479	5	0.6329519					1	None				19		ÄÐ	23	2023_Dec_15_1545	ÐÅÐÄÅÐ¶Ï	2021.2.3	59.82818543
images/313_4.png	images/313+24_4.png	6	¡ú	2	4					1	27	59	3			6	1	0.2491196	5	0.3385466					1	None				19		ÄÐ	23	2023_Dec_15_1545	ÐÅÐÄÅÐ¶Ï	2021.2.3	59.82818543
images/313_23.png	images/313+60_7.png	6	¡ú	1	23					1	28	60	22			6	1	0.0856441	2	0.2996874					0	None				19		ÄÐ	23	2023_Dec_15_1545	ÐÅÐÄÅÐ¶Ï	2021.2.3	59.82818543
images/313+60_13.png	images/313_29.png	1	¡û	1	29					1	29	61	28			1	1	0.2345812	2	0.3400593					0	None				19		ÄÐ	23	2023_Dec_15_1545	ÐÅÐÄÅÐ¶Ï	2021.2.3	59.82818543
images/313+60_16.png	images/313_32.png	1	¡û	1	32					1	30	62	31			1	1	0.2158167	3	0.3851681					0	None				19		ÄÐ	23	2023_Dec_15_1545	ÐÅÐÄÅÐ¶Ï	2021.2.3	59.82818543
images/313+24_12.png	images/313_12.png	1	¡û	2	12					1	31	63	11			6	0	0.2681819	2	0.37231					0	None				19		ÄÐ	23	2023_Dec_15_1545	ÐÅÐÄÅÐ¶Ï	2021.2.3	59.82818543
images/313_1.png	images/313+24_1.png	6	¡ú	2	1					2	0	64	0			6	1	0.2733415	2	0.3343929					0	None				19		ÄÐ	23	2023_Dec_15_1545	ÐÅÐÄÅÐ¶Ï	2021.2.3	59.82818543
images/313+24_11.png	images/313_11.png	1	¡û	2	11					2	1	65	10			6	0	0.5097007	3	0.9537105					0	None				19		ÄÐ	23	2023_Dec_15_1545	ÐÅÐÄÅÐ¶Ï	2021.2.3	59.82818543
images/313_2.png	images/313+24_2.png	6	¡ú	2	2					2	2	66	1			1	0	0.1050005	5	0.4377146					1	None				19		ÄÐ	23	2023_Dec_15_1545	ÐÅÐÄÅÐ¶Ï	2021.2.3	59.82818543
images/313+60_12.png	images/313_28.png	1	¡û	1	28					2	3	67	27			1	1	0.0596516	4	0.3784376					1	None				19		ÄÐ	23	2023_Dec_15_1545	ÐÅÐÄÅÐ¶Ï	2021.2.3	59.82818543
images/313_17.png	images/313+60_1.png	6	¡ú	1	17					2	4	68	16			1	0	0.0247421	2	0.4182901					0	None				19		ÄÐ	23	2023_Dec_15_1545	ÐÅÐÄÅÐ¶Ï	2021.2.3	59.82818543
images/313_18.png	images/313+60_2.png	6	¡ú	1	18					2	5	69	17			1	0	0.0115379	6	0.451442					1	None				19		ÄÐ	23	2023_Dec_15_1545	ÐÅÐÄÅÐ¶Ï	2021.2.3	59.82818543
images/313+24_16.png	images/313_16.png	1	¡û	2	16					2	6	70	15			6	0	1.4991016	2	0.285076					0	None				19		ÄÐ	23	2023_Dec_15_1545	ÐÅÐÄÅÐ¶Ï	2021.2.3	59.82818543
images/313+24_9.png	images/313_9.png	1	¡û	2	9					2	7	71	8			1	1	0.3029036	6	0.3545519					1	None				19		ÄÐ	23	2023_Dec_15_1545	ÐÅÐÄÅÐ¶Ï	2021.2.3	59.82818543
images/313+60_16.png	images/313_32.png	1	¡û	1	32					2	8	72	31			6	0	0.060064	5	0.2723791					1	None				19		ÄÐ	23	2023_Dec_15_1545	ÐÅÐÄÅÐ¶Ï	2021.2.3	59.82818543
images/313_5.png	images/313+24_5.png	6	¡ú	2	5					2	9	73	4			6	1	0.003095	4	0.3635059					1	None				19		ÄÐ	23	2023_Dec_15_1545	ÐÅÐÄÅÐ¶Ï	2021.2.3	59.82818543
images/313+24_14.png	images/313_14.png	1	¡û	2	14					2	10	74	13			6	0	0.0515046	5	0.2873397					1	None				19		ÄÐ	23	2023_Dec_15_1545	ÐÅÐÄÅÐ¶Ï	2021.2.3	59.82818543
images/313_8.png	images/313+24_8.png	6	¡ú	2	8					2	11	75	7			6	1	0.0038177	6	0.3484693					1	None				19		ÄÐ	23	2023_Dec_15_1545	ÐÅÐÄÅÐ¶Ï	2021.2.3	59.82818543
images/313+60_11.png	images/313_27.png	1	¡û	1	27					2	12	76	26			1	1	0.3206791	1	1.3853528					0	None				19		ÄÐ	23	2023_Dec_15_1545	ÐÅÐÄÅÐ¶Ï	2021.2.3	59.82818543
images/313+24_15.png	images/313_15.png	1	¡û	2	15					2	13	77	14			1	1	0.0978968	5	0.4388769					1	None				19		ÄÐ	23	2023_Dec_15_1545	ÐÅÐÄÅÐ¶Ï	2021.2.3	59.82818543
images/313+60_15.png	images/313_31.png	1	¡û	1	31					2	14	78	30			6	0	1.5724316	5	0.3313093					1	None				19		ÄÐ	23	2023_Dec_15_1545	ÐÅÐÄÅÐ¶Ï	2021.2.3	59.82818543
images/313+24_10.png	images/313_10.png	1	¡û	2	10					2	15	79	9			1	1	0.3702206	3	0.291927					0	None				19		ÄÐ	23	2023_Dec_15_1545	ÐÅÐÄÅÐ¶Ï	2021.2.3	59.82818543
images/313_6.png	images/313+24_6.png	6	¡ú	2	6					2	16	80	5			6	1	0.0773655	3	0.2983375					0	None				19		ÄÐ	23	2023_Dec_15_1545	ÐÅÐÄÅÐ¶Ï	2021.2.3	59.82818543
images/313+24_13.png	images/313_13.png	1	¡û	2	13					2	17	81	12			1	1	0.1641214	3	0.2965673					0	space	1.0170194			19		ÄÐ	23	2023_Dec_15_1545	ÐÅÐÄÅÐ¶Ï	2021.2.3	59.82818543
images/313_24.png	images/313+60_8.png	6	¡ú	1	24					2	18	82	23			1	0	0.0294996	6	0.3124752					1	None				19		ÄÐ	23	2023_Dec_15_1545	ÐÅÐÄÅÐ¶Ï	2021.2.3	59.82818543
images/313_7.png	images/313+24_7.png	6	¡ú	2	7					2	19	83	6			6	1	0.1103425	3	0.2925155					0	None				19		ÄÐ	23	2023_Dec_15_1545	ÐÅÐÄÅÐ¶Ï	2021.2.3	59.82818543
images/313_20.png	images/313+60_4.png	6	¡ú	1	20					2	20	84	19			1	0	0.4087581	3	0.5052473					0	None				19		ÄÐ	23	2023_Dec_15_1545	ÐÅÐÄÅÐ¶Ï	2021.2.3	59.82818543
images/313+24_12.png	images/313_12.png	1	¡û	2	12					2	21	85	11			6	0	1.3910087	3	0.2999504					0	None				19		ÄÐ	23	2023_Dec_15_1545	ÐÅÐÄÅÐ¶Ï	2021.2.3	59.82818543
images/313+60_9.png	images/313_25.png	1	¡û	1	25					2	22	86	24			1	1	0.1932418	3	0.3597706					0	None				19		ÄÐ	23	2023_Dec_15_1545	ÐÅÐÄÅÐ¶Ï	2021.2.3	59.82818543
images/313_3.png	images/313+24_3.png	6	¡ú	2	3					2	23	87	2			6	1	0.2450207	3	0.2928303					0	None				19		ÄÐ	23	2023_Dec_15_1545	ÐÅÐÄÅÐ¶Ï	2021.2.3	59.82818543
images/313_4.png	images/313+24_4.png	6	¡ú	2	4					2	24	88	3			6	1	0.2176728	2	0.2410449					0	None				19		ÄÐ	23	2023_Dec_15_1545	ÐÅÐÄÅÐ¶Ï	2021.2.3	59.82818543
images/313+60_14.png	images/313_30.png	1	¡û	1	30					2	25	89	29			1	1	0.3279895	2	0.2547994					0	None				19		ÄÐ	23	2023_Dec_15_1545	ÐÅÐÄÅÐ¶Ï	2021.2.3	59.82818543
images/313_19.png	images/313+60_3.png	6	¡ú	1	19					2	26	90	18			6	1	0.1660917	2	0.3264416					0	None				19		ÄÐ	23	2023_Dec_15_1545	ÐÅÐÄÅÐ¶Ï	2021.2.3	59.82818543
images/313+60_13.png	images/313_29.png	1	¡û	1	29					2	27	91	28			1	1	0.706198	5	0.1731578					1	None				19		ÄÐ	23	2023_Dec_15_1545	ÐÅÐÄÅÐ¶Ï	2021.2.3	59.82818543
images/313_21.png	images/313+60_5.png	6	¡ú	1	21					2	28	92	20			6	1	1.7228133	5	0.277738					1	None				19		ÄÐ	23	2023_Dec_15_1545	ÐÅÐÄÅÐ¶Ï	2021.2.3	59.82818543
images/313_23.png	images/313+60_7.png	6	¡ú	1	23					2	29	93	22			1	0	0.2649826	5	0.3879178					1	None				19		ÄÐ	23	2023_Dec_15_1545	ÐÅÐÄÅÐ¶Ï	2021.2.3	59.82818543
images/313_22.png	images/313+60_6.png	6	¡ú	1	22					2	30	94	21			6	1	0.0323251	5	0.4484372					1	None				19		ÄÐ	23	2023_Dec_15_1545	ÐÅÐÄÅÐ¶Ï	2021.2.3	59.82818543
images/313+60_10.png	images/313_26.png	1	¡û	1	26					2	31	95	25			1	1	0.2300812	2	0.3216262					0	None				19		ÄÐ	23	2023_Dec_15_1545	ÐÅÐÄÅÐ¶Ï	2021.2.3	59.82818543
images/313_5.png	images/313+24_5.png	6	¡ú	2	5					3	0	96	4			1	0	0.0244406	4	0.3710011					1	None				19		ÄÐ	23	2023_Dec_15_1545	ÐÅÐÄÅÐ¶Ï	2021.2.3	59.82818543
images/313_6.png	images/313+24_6.png	6	¡ú	2	6					3	1	97	5			1	0	0.1461498	4	0.3027515					1	None				19		ÄÐ	23	2023_Dec_15_1545	ÐÅÐÄÅÐ¶Ï	2021.2.3	59.82818543
images/313_23.png	images/313+60_7.png	6	¡ú	1	23					3	2	98	22			1	0	1.3366678	3	0.6099391					0	None				19		ÄÐ	23	2023_Dec_15_1545	ÐÅÐÄÅÐ¶Ï	2021.2.3	59.82818543
images/313_8.png	images/313+24_8.png	6	¡ú	2	8					3	3	99	7			6	1	0.0299328	5	0.4015233					1	None				19		ÄÐ	23	2023_Dec_15_1545	ÐÅÐÄÅÐ¶Ï	2021.2.3	59.82818543
images/313_7.png	images/313+24_7.png	6	¡ú	2	7					3	4	100	6			1	0	0.3645534	2	0.2294844					0	None				19		ÄÐ	23	2023_Dec_15_1545	ÐÅÐÄÅÐ¶Ï	2021.2.3	59.82818543
images/313+24_16.png	images/313_16.png	1	¡û	2	16					3	5	101	15			1	1	0.1884336	3	0.3945737					0	None				19		ÄÐ	23	2023_Dec_15_1545	ÐÅÐÄÅÐ¶Ï	2021.2.3	59.82818543
images/313_22.png	images/313+60_6.png	6	¡ú	1	22					3	6	102	21			1	0	0.1314635	1	0.6135592					0	None				19		ÄÐ	23	2023_Dec_15_1545	ÐÅÐÄÅÐ¶Ï	2021.2.3	59.82818543
images/313_3.png	images/313+24_3.png	6	¡ú	2	3					3	7	103	2			6	1	1.1758398	2	0.3824083					0	None				19		ÄÐ	23	2023_Dec_15_1545	ÐÅÐÄÅÐ¶Ï	2021.2.3	59.82818543
images/313_21.png	images/313+60_5.png	6	¡ú	1	21					3	8	104	20			6	1	0.2727263	2	0.3279376					0	None				19		ÄÐ	23	2023_Dec_15_1545	ÐÅÐÄÅÐ¶Ï	2021.2.3	59.82818543
images/313+24_12.png	images/313_12.png	1	¡û	2	12					3	9	105	11			1	1	0.176193	3	0.3463305					0	None				19		ÄÐ	23	2023_Dec_15_1545	ÐÅÐÄÅÐ¶Ï	2021.2.3	59.82818543
images/313+24_14.png	images/313_14.png	1	¡û	2	14					3	10	106	13			1	1	0.4572679	1	0.2966092					0	None				19		ÄÐ	23	2023_Dec_15_1545	ÐÅÐÄÅÐ¶Ï	2021.2.3	59.82818543
images/313_24.png	images/313+60_8.png	6	¡ú	1	24					3	11	107	23			6	1	0.2143616	2	0.3201056					0	None				19		ÄÐ	23	2023_Dec_15_1545	ÐÅÐÄÅÐ¶Ï	2021.2.3	59.82818543
images/313+60_9.png	images/313_25.png	1	¡û	1	25					3	12	108	24			1	1	0.2555866	3	0.3404587					0	None				19		ÄÐ	23	2023_Dec_15_1545	ÐÅÐÄÅÐ¶Ï	2021.2.3	59.82818543
images/313+24_9.png	images/313_9.png	1	¡û	2	9					3	13	109	8			1	1	0.1882467	2	0.345437					0	None				19		ÄÐ	23	2023_Dec_15_1545	ÐÅÐÄÅÐ¶Ï	2021.2.3	59.82818543
images/313+60_16.png	images/313_32.png	1	¡û	1	32					3	14	110	31			1	1	0.2536201	1	0.3582348					0	None				19		ÄÐ	23	2023_Dec_15_1545	ÐÅÐÄÅÐ¶Ï	2021.2.3	59.82818543
images/313+24_10.png	images/313_10.png	1	¡û	2	10					3	15	111	9			1	1	0.1996979	1	0.652836					0	None				19		ÄÐ	23	2023_Dec_15_1545	ÐÅÐÄÅÐ¶Ï	2021.2.3	59.82818543
images/313_1.png	images/313+24_1.png	6	¡ú	2	1					3	16	112	0			6	1	0.4145631	3	0.3542438					0	None				19		ÄÐ	23	2023_Dec_15_1545	ÐÅÐÄÅÐ¶Ï	2021.2.3	59.82818543
images/313+60_12.png	images/313_28.png	1	¡û	1	28					3	17	113	27			1	1	0.2528231	2	0.2693462					0	None				19		ÄÐ	23	2023_Dec_15_1545	ÐÅÐÄÅÐ¶Ï	2021.2.3	59.82818543
images/313_20.png	images/313+60_4.png	6	¡ú	1	20					3	18	114	19			1	0	0.1811982	2	0.3216179					0	None				19		ÄÐ	23	2023_Dec_15_1545	ÐÅÐÄÅÐ¶Ï	2021.2.3	59.82818543
images/313_4.png	images/313+24_4.png	6	¡ú	2	4					3	19	115	3			6	1	0.1370736	3	0.3459695					0	None				19		ÄÐ	23	2023_Dec_15_1545	ÐÅÐÄÅÐ¶Ï	2021.2.3	59.82818543
images/313_19.png	images/313+60_3.png	6	¡ú	1	19					3	20	116	18			6	1	0.2253484	3	0.2717851					0	None				19		ÄÐ	23	2023_Dec_15_1545	ÐÅÐÄÅÐ¶Ï	2021.2.3	59.82818543
images/313_18.png	images/313+60_2.png	6	¡ú	1	18					3	21	117	17			6	1	0.2701601	2	0.3040925					0	None				19		ÄÐ	23	2023_Dec_15_1545	ÐÅÐÄÅÐ¶Ï	2021.2.3	59.82818543
images/313+60_13.png	images/313_29.png	1	¡û	1	29					3	22	118	28			1	1	0.2497519	2	0.2771603					0	None				19		ÄÐ	23	2023_Dec_15_1545	ÐÅÐÄÅÐ¶Ï	2021.2.3	59.82818543
images/313+60_14.png	images/313_30.png	1	¡û	1	30					3	23	119	29			1	1	0.220293	1	0.4657625					0	None				19		ÄÐ	23	2023_Dec_15_1545	ÐÅÐÄÅÐ¶Ï	2021.2.3	59.82818543
images/313+24_11.png	images/313_11.png	1	¡û	2	11					3	24	120	10			1	1	0.2297612	3	0.4994459					0	None				19		ÄÐ	23	2023_Dec_15_1545	ÐÅÐÄÅÐ¶Ï	2021.2.3	59.82818543
images/313_2.png	images/313+24_2.png	6	¡ú	2	2					3	25	121	1			1	0	0.1345802	1	0.2794456					0	None				19		ÄÐ	23	2023_Dec_15_1545	ÐÅÐÄÅÐ¶Ï	2021.2.3	59.82818543
images/313+60_15.png	images/313_31.png	1	¡û	1	31					3	26	122	30			1	1	0.1340394	6	0.4234993					1	space	1.1396916			19		ÄÐ	23	2023_Dec_15_1545	ÐÅÐÄÅÐ¶Ï	2021.2.3	59.82818543
images/313+60_11.png	images/313_27.png	1	¡û	1	27					3	27	123	26			1	1	0.0988528	1	0.1359423					0	None				19		ÄÐ	23	2023_Dec_15_1545	ÐÅÐÄÅÐ¶Ï	2021.2.3	59.82818543
images/313+60_10.png	images/313_26.png	1	¡û	1	26					3	28	124	25			6	0	0.3987545	1	0.1123317					0	None				19		ÄÐ	23	2023_Dec_15_1545	ÐÅÐÄÅÐ¶Ï	2021.2.3	59.82818543
images/313+24_13.png	images/313_13.png	1	¡û	2	13					3	29	125	12			1	1	0.0021746	3	0.1894523					0	None				19		ÄÐ	23	2023_Dec_15_1545	ÐÅÐÄÅÐ¶Ï	2021.2.3	59.82818543
images/313+24_15.png	images/313_15.png	1	¡û	2	15					3	30	126	14			1	1	0.2860139	4	0.2370491					1	None				19		ÄÐ	23	2023_Dec_15_1545	ÐÅÐÄÅÐ¶Ï	2021.2.3	59.82818543
images/313_17.png	images/313+60_1.png	6	¡ú	1	17					3	31	127	16			1	0	0.2891474	2	0.7799264					0	None				19		ÄÐ	23	2023_Dec_15_1545	ÐÅÐÄÅÐ¶Ï	2021.2.3	59.82818543
images/313_4.png	images/313+24_4.png	6	¡ú	2	4					4	0	128	3			6	1	0.3129339	3	0.2447071					0	None				19		ÄÐ	23	2023_Dec_15_1545	ÐÅÐÄÅÐ¶Ï	2021.2.3	59.82818543
images/313_22.png	images/313+60_6.png	6	¡ú	1	22					4	1	129	21			6	1	0.2707003	2	0.1280958					0	None				19		ÄÐ	23	2023_Dec_15_1545	ÐÅÐÄÅÐ¶Ï	2021.2.3	59.82818543
images/313+60_12.png	images/313_28.png	1	¡û	1	28					4	2	130	27			1	1	0.2706003	2	0.1089066					0	None				19		ÄÐ	23	2023_Dec_15_1545	ÐÅÐÄÅÐ¶Ï	2021.2.3	59.82818543
images/313_19.png	images/313+60_3.png	6	¡ú	1	19					4	3	131	18			6	1	0.2674769	2	0.1173406					0	None				19		ÄÐ	23	2023_Dec_15_1545	ÐÅÐÄÅÐ¶Ï	2021.2.3	59.82818543
images/313_1.png	images/313+24_1.png	6	¡ú	2	1					4	4	132	0			1	0	0.2224237	2	0.0589777					0	None				19		ÄÐ	23	2023_Dec_15_1545	ÐÅÐÄÅÐ¶Ï	2021.2.3	59.82818543
images/313_24.png	images/313+60_8.png	6	¡ú	1	24					4	5	133	23			6	1	2.0677224	5	0.594056					1	None				19		ÄÐ	23	2023_Dec_15_1545	ÐÅÐÄÅÐ¶Ï	2021.2.3	59.82818543
images/313+60_11.png	images/313_27.png	1	¡û	1	27					4	6	134	26			1	1	0.2316617	2	0.2739899					0	None				19		ÄÐ	23	2023_Dec_15_1545	ÐÅÐÄÅÐ¶Ï	2021.2.3	59.82818543
images/313+24_9.png	images/313_9.png	1	¡û	2	9					4	7	135	8			6	0	0.5935999	2	0.3536378					0	None				19		ÄÐ	23	2023_Dec_15_1545	ÐÅÐÄÅÐ¶Ï	2021.2.3	59.82818543
images/313+24_15.png	images/313_15.png	1	¡û	2	15					4	8	136	14			6	0	0.2987187	3	0.4106233					0	None				19		ÄÐ	23	2023_Dec_15_1545	ÐÅÐÄÅÐ¶Ï	2021.2.3	59.82818543
images/313_17.png	images/313+60_1.png	6	¡ú	1	17					4	9	137	16			6	1	0.2817664	5	0.569668					1	None				19		ÄÐ	23	2023_Dec_15_1545	ÐÅÐÄÅÐ¶Ï	2021.2.3	59.82818543
images/313+60_16.png	images/313_32.png	1	¡û	1	32					4	10	138	31			6	0	0.2799334	1	0.2814616					0	None				19		ÄÐ	23	2023_Dec_15_1545	ÐÅÐÄÅÐ¶Ï	2021.2.3	59.82818543
images/313_2.png	images/313+24_2.png	6	¡ú	2	2					4	11	139	1			6	1	0.1844453	1	0.256919					0	None				19		ÄÐ	23	2023_Dec_15_1545	ÐÅÐÄÅÐ¶Ï	2021.2.3	59.82818543
images/313+60_14.png	images/313_30.png	1	¡û	1	30					4	12	140	29			1	1	0.0209473	2	0.2881133					0	None				19		ÄÐ	23	2023_Dec_15_1545	ÐÅÐÄÅÐ¶Ï	2021.2.3	59.82818543
images/313_6.png	images/313+24_6.png	6	¡ú	2	6					4	13	141	5			1	0	0.5031854	2	0.1381043					0	None				19		ÄÐ	23	2023_Dec_15_1545	ÐÅÐÄÅÐ¶Ï	2021.2.3	59.82818543
images/313+24_12.png	images/313_12.png	1	¡û	2	12					4	14	142	11			6	0	0.1288735	2	0.2811074					0	None				19		ÄÐ	23	2023_Dec_15_1545	ÐÅÐÄÅÐ¶Ï	2021.2.3	59.82818543
images/313_21.png	images/313+60_5.png	6	¡ú	1	21					4	15	143	20			6	1	0.2542481	5	0.4576359					1	None				19		ÄÐ	23	2023_Dec_15_1545	ÐÅÐÄÅÐ¶Ï	2021.2.3	59.82818543
images/313_3.png	images/313+24_3.png	6	¡ú	2	3					4	16	144	2			6	1	0.2005662	2	0.2540128					0	None				19		ÄÐ	23	2023_Dec_15_1545	ÐÅÐÄÅÐ¶Ï	2021.2.3	59.82818543
images/313_8.png	images/313+24_8.png	6	¡ú	2	8					4	17	145	7			6	1	0.1513099	2	0.420857					0	None				19		ÄÐ	23	2023_Dec_15_1545	ÐÅÐÄÅÐ¶Ï	2021.2.3	59.82818543
images/313+24_16.png	images/313_16.png	1	¡û	2	16					4	18	146	15			1	1	0.3373538	2	0.2734663					0	None				19		ÄÐ	23	2023_Dec_15_1545	ÐÅÐÄÅÐ¶Ï	2021.2.3	59.82818543
images/313+24_13.png	images/313_13.png	1	¡û	2	13					4	19	147	12			6	0	0.4980876	2	0.262046					0	None				19		ÄÐ	23	2023_Dec_15_1545	ÐÅÐÄÅÐ¶Ï	2021.2.3	59.82818543
images/313+60_9.png	images/313_25.png	1	¡û	1	25					4	20	148	24			1	1	0.2475299	2	0.2240551					0	None				19		ÄÐ	23	2023_Dec_15_1545	ÐÅÐÄÅÐ¶Ï	2021.2.3	59.82818543
images/313_5.png	images/313+24_5.png	6	¡ú	2	5					4	21	149	4			6	1	0.636616	5	0.1855356					1	None				19		ÄÐ	23	2023_Dec_15_1545	ÐÅÐÄÅÐ¶Ï	2021.2.3	59.82818543
images/313+24_11.png	images/313_11.png	1	¡û	2	11					4	22	150	10			6	0	0.2871664	5	0.3898925					1	None				19		ÄÐ	23	2023_Dec_15_1545	ÐÅÐÄÅÐ¶Ï	2021.2.3	59.82818543
images/313+24_14.png	images/313_14.png	1	¡û	2	14					4	23	151	13			1	1	0.276221	2	0.2273444					0	None				19		ÄÐ	23	2023_Dec_15_1545	ÐÅÐÄÅÐ¶Ï	2021.2.3	59.82818543
images/313_18.png	images/313+60_2.png	6	¡ú	1	18					4	24	152	17			6	1	0.2094113	6	0.298645					1	None				19		ÄÐ	23	2023_Dec_15_1545	ÐÅÐÄÅÐ¶Ï	2021.2.3	59.82818543
images/313+60_10.png	images/313_26.png	1	¡û	1	26					4	25	153	25			1	1	0.3167491	2	0.3372014					0	None				19		ÄÐ	23	2023_Dec_15_1545	ÐÅÐÄÅÐ¶Ï	2021.2.3	59.82818543
images/313_7.png	images/313+24_7.png	6	¡ú	2	7					4	26	154	6			6	1	0.3023892	6	0.3100957					1	None				19		ÄÐ	23	2023_Dec_15_1545	ÐÅÐÄÅÐ¶Ï	2021.2.3	59.82818543
images/313+60_13.png	images/313_29.png	1	¡û	1	29					4	27	155	28			1	1	0.5002945	1	0.3968692					0	None				19		ÄÐ	23	2023_Dec_15_1545	ÐÅÐÄÅÐ¶Ï	2021.2.3	59.82818543
images/313+60_15.png	images/313_31.png	1	¡û	1	31					4	28	156	30			6	0	1.1594666	2	0.2011556					0	None				19		ÄÐ	23	2023_Dec_15_1545	ÐÅÐÄÅÐ¶Ï	2021.2.3	59.82818543
images/313_23.png	images/313+60_7.png	6	¡ú	1	23					4	29	157	22			6	1	0.3556172	5	0.3802449					1	None				19		ÄÐ	23	2023_Dec_15_1545	ÐÅÐÄÅÐ¶Ï	2021.2.3	59.82818543
images/313+24_10.png	images/313_10.png	1	¡û	2	10					4	30	158	9			6	0	0.2516868	2	0.3041018					0	None				19		ÄÐ	23	2023_Dec_15_1545	ÐÅÐÄÅÐ¶Ï	2021.2.3	59.82818543
images/313_20.png	images/313+60_4.png	6	¡ú	1	20					4	31	159	19			1	0	0.3377485	1	0.3994994					0	None				19		ÄÐ	23	2023_Dec_15_1545	ÐÅÐÄÅÐ¶Ï	2021.2.3	59.82818543
																					5.447916665	5.4708811						532.8131749	None	19
