# Supplementary material for: Perceptual metacognition and self-esteem: the role of feedback valence in local and global monitoring bias
Source: BMC Psychol. 2025 Sep 22;13:1114. doi: 10.1186/s40359-025-03089-x (PMC12506185; doi:10.1186/s40359-025-03089-x)
Supplement: Supplementary file 1 — Supplementary Material 1. [file 40359_2025_3089_MOESM1_ESM.zip › Data/Study1/Study1data/20_信心判断_2023_Dec_15_1631.csv]

dotLeft	dotRight	dotAns	cue	diffLevel	rows	loop_1.thisRepN	loop_1.thisTrialN	loop_1.thisN	loop_1.thisIndex	loop_2.thisRepN	loop_2.thisTrialN	loop_2.thisN	loop_2.thisIndex	response_00.keys	response_00.rt	response_1.keys	response_1.corr	response_1.rt	response_2.keys	response_2.rt	slider.response	slider.rt	response_01.keys	response_01.rt	response_2.corr	response_03.keys	response_03.rt	end_image.started	end_image.stopped	±»ÊÔ±àºÅ	ÐÕÃû	ÐÔ±ð	ÄêÁä	date	expName	psychopyVersion	frameRate
images/313+24_16.png	images/313_16.png	1	¡û	2	16					0	0	0	15			1	1	0.3383306	2	0.8158634					0	None				20		Å®	20	2023_Dec_15_1631	ÐÅÐÄÅÐ¶Ï	2021.2.3	60.3333538
images/313+24_14.png	images/313_14.png	1	¡û	2	14					0	1	1	13			6	0	0.6329832	3	1.1629865					0	None				20		Å®	20	2023_Dec_15_1631	ÐÅÐÄÅÐ¶Ï	2021.2.3	60.3333538
images/313_23.png	images/313+60_7.png	6	¡ú	1	23					0	2	2	22			6	1	0.3818045	3	0.9160238					0	None				20		Å®	20	2023_Dec_15_1631	ÐÅÐÄÅÐ¶Ï	2021.2.3	60.3333538
images/313+24_9.png	images/313_9.png	1	¡û	2	9					0	3	3	8			1	1	0.2735477	2	0.6256592					0	None				20		Å®	20	2023_Dec_15_1631	ÐÅÐÄÅÐ¶Ï	2021.2.3	60.3333538
images/313+60_14.png	images/313_30.png	1	¡û	1	30					0	4	4	29			1	1	0.4905087	2	0.6598155					0	None				20		Å®	20	2023_Dec_15_1631	ÐÅÐÄÅÐ¶Ï	2021.2.3	60.3333538
images/313_1.png	images/313+24_1.png	6	¡ú	2	1					0	5	5	0			6	1	0.2235746	2	0.6947501					0	None				20		Å®	20	2023_Dec_15_1631	ÐÅÐÄÅÐ¶Ï	2021.2.3	60.3333538
images/313_8.png	images/313+24_8.png	6	¡ú	2	8					0	6	6	7			1	0	0.3649211	3	0.8347448					0	None				20		Å®	20	2023_Dec_15_1631	ÐÅÐÄÅÐ¶Ï	2021.2.3	60.3333538
images/313_3.png	images/313+24_3.png	6	¡ú	2	3					0	7	7	2			6	1	0.2556787	2	0.766173					0	None				20		Å®	20	2023_Dec_15_1631	ÐÅÐÄÅÐ¶Ï	2021.2.3	60.3333538
images/313+60_9.png	images/313_25.png	1	¡û	1	25					0	8	8	24			1	1	0.2387551	2	0.8129671					0	None				20		Å®	20	2023_Dec_15_1631	ÐÅÐÄÅÐ¶Ï	2021.2.3	60.3333538
images/313_20.png	images/313+60_4.png	6	¡ú	1	20					0	9	9	19			1	0	0.4677061	3	0.8036064					0	None				20		Å®	20	2023_Dec_15_1631	ÐÅÐÄÅÐ¶Ï	2021.2.3	60.3333538
images/313+24_12.png	images/313_12.png	1	¡û	2	12					0	10	10	11			1	1	0.4094026	2	0.7688124					0	None				20		Å®	20	2023_Dec_15_1631	ÐÅÐÄÅÐ¶Ï	2021.2.3	60.3333538
images/313_7.png	images/313+24_7.png	6	¡ú	2	7					0	11	11	6			6	1	0.3545439	4	0.9072897					1	None				20		Å®	20	2023_Dec_15_1631	ÐÅÐÄÅÐ¶Ï	2021.2.3	60.3333538
images/313+60_11.png	images/313_27.png	1	¡û	1	27					0	12	12	26			1	1	0.3535018	5	0.6693024					1	None				20		Å®	20	2023_Dec_15_1631	ÐÅÐÄÅÐ¶Ï	2021.2.3	60.3333538
images/313_4.png	images/313+24_4.png	6	¡ú	2	4					0	13	13	3			6	1	0.4150645	2	1.1676756					0	None				20		Å®	20	2023_Dec_15_1631	ÐÅÐÄÅÐ¶Ï	2021.2.3	60.3333538
images/313+60_13.png	images/313_29.png	1	¡û	1	29					0	14	14	28			1	1	0.2156822	4	0.6910154					1	None				20		Å®	20	2023_Dec_15_1631	ÐÅÐÄÅÐ¶Ï	2021.2.3	60.3333538
images/313_24.png	images/313+60_8.png	6	¡ú	1	24					0	15	15	23			6	1	0.4652046	3	0.9115472					0	None				20		Å®	20	2023_Dec_15_1631	ÐÅÐÄÅÐ¶Ï	2021.2.3	60.3333538
images/313_17.png	images/313+60_1.png	6	¡ú	1	17					0	16	16	16			1	0	0.3325465	6	0.6870378					1	None				20		Å®	20	2023_Dec_15_1631	ÐÅÐÄÅÐ¶Ï	2021.2.3	60.3333538
images/313_18.png	images/313+60_2.png	6	¡ú	1	18					0	17	17	17			1	0	0.8707069	2	0.5809128					0	None				20		Å®	20	2023_Dec_15_1631	ÐÅÐÄÅÐ¶Ï	2021.2.3	60.3333538
images/313_21.png	images/313+60_5.png	6	¡ú	1	21					0	18	18	20			6	1	0.473369	3	0.7643259					0	None				20		Å®	20	2023_Dec_15_1631	ÐÅÐÄÅÐ¶Ï	2021.2.3	60.3333538
images/313+24_13.png	images/313_13.png	1	¡û	2	13					0	19	19	12			1	1	0.261082	2	0.4665492					0	None				20		Å®	20	2023_Dec_15_1631	ÐÅÐÄÅÐ¶Ï	2021.2.3	60.3333538
images/313_19.png	images/313+60_3.png	6	¡ú	1	19					0	20	20	18			1	0	0.396022	4	0.6054233					1	None				20		Å®	20	2023_Dec_15_1631	ÐÅÐÄÅÐ¶Ï	2021.2.3	60.3333538
images/313+60_10.png	images/313_26.png	1	¡û	1	26					0	21	21	25			1	1	0.2959203	4	0.4980397					1	None				20		Å®	20	2023_Dec_15_1631	ÐÅÐÄÅÐ¶Ï	2021.2.3	60.3333538
images/313+60_15.png	images/313_31.png	1	¡û	1	31					0	22	22	30			1	1	0.3592727	2	0.5977354					0	None				20		Å®	20	2023_Dec_15_1631	ÐÅÐÄÅÐ¶Ï	2021.2.3	60.3333538
images/313_6.png	images/313+24_6.png	6	¡ú	2	6					0	23	23	5			6	1	0.5425354	3	0.84003					0	None				20		Å®	20	2023_Dec_15_1631	ÐÅÐÄÅÐ¶Ï	2021.2.3	60.3333538
images/313+24_11.png	images/313_11.png	1	¡û	2	11					0	24	24	10			1	1	0.410733	2	0.501285					0	None				20		Å®	20	2023_Dec_15_1631	ÐÅÐÄÅÐ¶Ï	2021.2.3	60.3333538
images/313_2.png	images/313+24_2.png	6	¡ú	2	2					0	25	25	1			1	0	0.3952359	2	0.8998618					0	None				20		Å®	20	2023_Dec_15_1631	ÐÅÐÄÅÐ¶Ï	2021.2.3	60.3333538
images/313+60_16.png	images/313_32.png	1	¡û	1	32					0	26	26	31			1	1	0.3133621	4	0.5418251					1	None				20		Å®	20	2023_Dec_15_1631	ÐÅÐÄÅÐ¶Ï	2021.2.3	60.3333538
images/313_5.png	images/313+24_5.png	6	¡ú	2	5					0	27	27	4			1	0	0.3134654	2	0.7103492					0	None				20		Å®	20	2023_Dec_15_1631	ÐÅÐÄÅÐ¶Ï	2021.2.3	60.3333538
images/313_22.png	images/313+60_6.png	6	¡ú	1	22					0	28	28	21			6	1	0.3872752	3	0.7673944					0	None				20		Å®	20	2023_Dec_15_1631	ÐÅÐÄÅÐ¶Ï	2021.2.3	60.3333538
images/313+24_10.png	images/313_10.png	1	¡û	2	10					0	29	29	9			1	1	0.4899592	2	0.4866622					0	None				20		Å®	20	2023_Dec_15_1631	ÐÅÐÄÅÐ¶Ï	2021.2.3	60.3333538
images/313+60_12.png	images/313_28.png	1	¡û	1	28					0	30	30	27			1	1	0.3208471	2	0.6071294					0	None				20		Å®	20	2023_Dec_15_1631	ÐÅÐÄÅÐ¶Ï	2021.2.3	60.3333538
images/313+24_15.png	images/313_15.png	1	¡û	2	15					0	31	31	14			1	1	0.434403	4	0.5657115					1	None				20		Å®	20	2023_Dec_15_1631	ÐÅÐÄÅÐ¶Ï	2021.2.3	60.3333538
images/313+60_9.png	images/313_25.png	1	¡û	1	25					1	0	32	24			1	1	0.4289959	3	0.7181544					0	None				20		Å®	20	2023_Dec_15_1631	ÐÅÐÄÅÐ¶Ï	2021.2.3	60.3333538
images/313_2.png	images/313+24_2.png	6	¡ú	2	2					1	1	33	1			6	1	0.4690607	2	0.6436178					0	None				20		Å®	20	2023_Dec_15_1631	ÐÅÐÄÅÐ¶Ï	2021.2.3	60.3333538
images/313_4.png	images/313+24_4.png	6	¡ú	2	4					1	2	34	3			6	1	0.5239406	2	0.7835227					0	None				20		Å®	20	2023_Dec_15_1631	ÐÅÐÄÅÐ¶Ï	2021.2.3	60.3333538
images/313+24_13.png	images/313_13.png	1	¡û	2	13					1	3	35	12			1	1	0.3516475	3	0.6122228					0	None				20		Å®	20	2023_Dec_15_1631	ÐÅÐÄÅÐ¶Ï	2021.2.3	60.3333538
images/313_17.png	images/313+60_1.png	6	¡ú	1	17					1	4	36	16			1	0	0.3903781	2	0.6062351					0	None				20		Å®	20	2023_Dec_15_1631	ÐÅÐÄÅÐ¶Ï	2021.2.3	60.3333538
images/313+60_10.png	images/313_26.png	1	¡û	1	26					1	5	37	25			1	1	0.2846184	3	0.8068475					0	None				20		Å®	20	2023_Dec_15_1631	ÐÅÐÄÅÐ¶Ï	2021.2.3	60.3333538
images/313_5.png	images/313+24_5.png	6	¡ú	2	5					1	6	38	4			1	0	0.4007562	4	0.6136159					1	None				20		Å®	20	2023_Dec_15_1631	ÐÅÐÄÅÐ¶Ï	2021.2.3	60.3333538
images/313+24_12.png	images/313_12.png	1	¡û	2	12					1	7	39	11			1	1	0.3343054	3	0.8133072					0	None				20		Å®	20	2023_Dec_15_1631	ÐÅÐÄÅÐ¶Ï	2021.2.3	60.3333538
images/313_20.png	images/313+60_4.png	6	¡ú	1	20					1	8	40	19			1	0	0.2907035	2	0.3838458					0	space	1.5486505			20		Å®	20	2023_Dec_15_1631	ÐÅÐÄÅÐ¶Ï	2021.2.3	60.3333538
images/313_6.png	images/313+24_6.png	6	¡ú	2	6					1	9	41	5			6	1	0.6717796	2	0.7094051					0	None				20		Å®	20	2023_Dec_15_1631	ÐÅÐÄÅÐ¶Ï	2021.2.3	60.3333538
images/313+24_14.png	images/313_14.png	1	¡û	2	14					1	10	42	13			1	1	0.2630848	2	0.4201446					0	None				20		Å®	20	2023_Dec_15_1631	ÐÅÐÄÅÐ¶Ï	2021.2.3	60.3333538
images/313_7.png	images/313+24_7.png	6	¡ú	2	7					1	11	43	6			1	0	0.3913158	2	0.6568314					0	None				20		Å®	20	2023_Dec_15_1631	ÐÅÐÄÅÐ¶Ï	2021.2.3	60.3333538
images/313_18.png	images/313+60_2.png	6	¡ú	1	18					1	12	44	17			6	1	0.3834291	3	0.7463201					0	None				20		Å®	20	2023_Dec_15_1631	ÐÅÐÄÅÐ¶Ï	2021.2.3	60.3333538
images/313+60_13.png	images/313_29.png	1	¡û	1	29					1	13	45	28			1	1	0.3714417	2	0.4419952					0	None				20		Å®	20	2023_Dec_15_1631	ÐÅÐÄÅÐ¶Ï	2021.2.3	60.3333538
images/313+60_16.png	images/313_32.png	1	¡û	1	32					1	14	46	31			1	1	0.3195055	4	0.4705865					1	None				20		Å®	20	2023_Dec_15_1631	ÐÅÐÄÅÐ¶Ï	2021.2.3	60.3333538
images/313+60_12.png	images/313_28.png	1	¡û	1	28					1	15	47	27			1	1	0.31639	3	0.7288729					0	None				20		Å®	20	2023_Dec_15_1631	ÐÅÐÄÅÐ¶Ï	2021.2.3	60.3333538
images/313_22.png	images/313+60_6.png	6	¡ú	1	22					1	16	48	21			1	0	0.4079366	2	0.4711532					0	None				20		Å®	20	2023_Dec_15_1631	ÐÅÐÄÅÐ¶Ï	2021.2.3	60.3333538
images/313+24_16.png	images/313_16.png	1	¡û	2	16					1	17	49	15			1	1	0.2522028	2	0.4252661					0	None				20		Å®	20	2023_Dec_15_1631	ÐÅÐÄÅÐ¶Ï	2021.2.3	60.3333538
images/313+24_9.png	images/313_9.png	1	¡û	2	9					1	18	50	8			6	0	0.5254169	3	0.8319438					0	None				20		Å®	20	2023_Dec_15_1631	ÐÅÐÄÅÐ¶Ï	2021.2.3	60.3333538
images/313+24_11.png	images/313_11.png	1	¡û	2	11					1	19	51	10			1	1	0.2718606	2	0.4356229					0	None				20		Å®	20	2023_Dec_15_1631	ÐÅÐÄÅÐ¶Ï	2021.2.3	60.3333538
images/313_8.png	images/313+24_8.png	6	¡ú	2	8					1	20	52	7			1	0	0.3243954	3	0.8074275					0	None				20		Å®	20	2023_Dec_15_1631	ÐÅÐÄÅÐ¶Ï	2021.2.3	60.3333538
images/313+24_15.png	images/313_15.png	1	¡û	2	15					1	21	53	14			1	1	0.2384853	3	0.5879852					0	None				20		Å®	20	2023_Dec_15_1631	ÐÅÐÄÅÐ¶Ï	2021.2.3	60.3333538
images/313_24.png	images/313+60_8.png	6	¡ú	1	24					1	22	54	23			6	1	0.4285031	4	0.741229					1	None				20		Å®	20	2023_Dec_15_1631	ÐÅÐÄÅÐ¶Ï	2021.2.3	60.3333538
images/313+60_14.png	images/313_30.png	1	¡û	1	30					1	23	55	29			1	1	0.4775173	2	0.3684297					0	None				20		Å®	20	2023_Dec_15_1631	ÐÅÐÄÅÐ¶Ï	2021.2.3	60.3333538
images/313+60_11.png	images/313_27.png	1	¡û	1	27					1	24	56	26			1	1	0.3330272	2	0.372875					0	None				20		Å®	20	2023_Dec_15_1631	ÐÅÐÄÅÐ¶Ï	2021.2.3	60.3333538
images/313_1.png	images/313+24_1.png	6	¡ú	2	1					1	25	57	0			1	0	0.4381214	3	0.6386038					0	None				20		Å®	20	2023_Dec_15_1631	ÐÅÐÄÅÐ¶Ï	2021.2.3	60.3333538
images/313_21.png	images/313+60_5.png	6	¡ú	1	21					1	26	58	20			6	1	0.2359059	3	0.8282594					0	None				20		Å®	20	2023_Dec_15_1631	ÐÅÐÄÅÐ¶Ï	2021.2.3	60.3333538
images/313_19.png	images/313+60_3.png	6	¡ú	1	19					1	27	59	18			6	1	0.4461797	3	0.7760499					0	None				20		Å®	20	2023_Dec_15_1631	ÐÅÐÄÅÐ¶Ï	2021.2.3	60.3333538
images/313_3.png	images/313+24_3.png	6	¡ú	2	3					1	28	60	2			6	1	0.3877377	4	0.5439428					1	None				20		Å®	20	2023_Dec_15_1631	ÐÅÐÄÅÐ¶Ï	2021.2.3	60.3333538
images/313+24_10.png	images/313_10.png	1	¡û	2	10					1	29	61	9			1	1	0.3785947	2	0.451105					0	None				20		Å®	20	2023_Dec_15_1631	ÐÅÐÄÅÐ¶Ï	2021.2.3	60.3333538
images/313+60_15.png	images/313_31.png	1	¡û	1	31					1	30	62	30			1	1	0.3149408	3	0.7472669					0	None				20		Å®	20	2023_Dec_15_1631	ÐÅÐÄÅÐ¶Ï	2021.2.3	60.3333538
images/313_23.png	images/313+60_7.png	6	¡ú	1	23					1	31	63	22			1	0	0.4360189	2	0.6324063					0	None				20		Å®	20	2023_Dec_15_1631	ÐÅÐÄÅÐ¶Ï	2021.2.3	60.3333538
images/313_18.png	images/313+60_2.png	6	¡ú	1	18					2	0	64	17			6	1	0.3479738	4	0.6588901					1	None				20		Å®	20	2023_Dec_15_1631	ÐÅÐÄÅÐ¶Ï	2021.2.3	60.3333538
images/313_6.png	images/313+24_6.png	6	¡ú	2	6					2	1	65	5			6	1	0.4258736	3	0.5750147					0	None				20		Å®	20	2023_Dec_15_1631	ÐÅÐÄÅÐ¶Ï	2021.2.3	60.3333538
images/313+24_12.png	images/313_12.png	1	¡û	2	12					2	2	66	11			1	1	0.4561883	2	0.4216347					0	None				20		Å®	20	2023_Dec_15_1631	ÐÅÐÄÅÐ¶Ï	2021.2.3	60.3333538
images/313_2.png	images/313+24_2.png	6	¡ú	2	2					2	3	67	1			6	1	0.367545	3	0.6248248					0	None				20		Å®	20	2023_Dec_15_1631	ÐÅÐÄÅÐ¶Ï	2021.2.3	60.3333538
images/313_21.png	images/313+60_5.png	6	¡ú	1	21					2	4	68	20			6	1	0.6378914	4	0.5695753					1	None				20		Å®	20	2023_Dec_15_1631	ÐÅÐÄÅÐ¶Ï	2021.2.3	60.3333538
images/313+24_9.png	images/313_9.png	1	¡û	2	9					2	5	69	8			1	1	0.7745589	2	0.4585955					0	None				20		Å®	20	2023_Dec_15_1631	ÐÅÐÄÅÐ¶Ï	2021.2.3	60.3333538
images/313+24_11.png	images/313_11.png	1	¡û	2	11					2	6	70	10			6	0	0.5554709	3	0.7280357					0	None				20		Å®	20	2023_Dec_15_1631	ÐÅÐÄÅÐ¶Ï	2021.2.3	60.3333538
images/313+24_13.png	images/313_13.png	1	¡û	2	13					2	7	71	12			1	1	0.3069577	4	0.6880994					1	None				20		Å®	20	2023_Dec_15_1631	ÐÅÐÄÅÐ¶Ï	2021.2.3	60.3333538
images/313_19.png	images/313+60_3.png	6	¡ú	1	19					2	8	72	18			1	0	0.3532532	2	0.3734831					0	None				20		Å®	20	2023_Dec_15_1631	ÐÅÐÄÅÐ¶Ï	2021.2.3	60.3333538
images/313_23.png	images/313+60_7.png	6	¡ú	1	23					2	9	73	22			6	1	0.3481613	3	0.9391825					0	None				20		Å®	20	2023_Dec_15_1631	ÐÅÐÄÅÐ¶Ï	2021.2.3	60.3333538
images/313_20.png	images/313+60_4.png	6	¡ú	1	20					2	10	74	19			1	0	0.6494721	4	0.7747093					1	None				20		Å®	20	2023_Dec_15_1631	ÐÅÐÄÅÐ¶Ï	2021.2.3	60.3333538
images/313_8.png	images/313+24_8.png	6	¡ú	2	8					2	11	75	7			1	0	0.4178246	2	0.464845					0	None				20		Å®	20	2023_Dec_15_1631	ÐÅÐÄÅÐ¶Ï	2021.2.3	60.3333538
images/313_3.png	images/313+24_3.png	6	¡ú	2	3					2	12	76	2			6	1	0.3502686	3	0.6626661					0	None				20		Å®	20	2023_Dec_15_1631	ÐÅÐÄÅÐ¶Ï	2021.2.3	60.3333538
images/313+60_16.png	images/313_32.png	1	¡û	1	32					2	13	77	31			1	1	0.3372373	4	0.4639866					1	None				20		Å®	20	2023_Dec_15_1631	ÐÅÐÄÅÐ¶Ï	2021.2.3	60.3333538
images/313+24_16.png	images/313_16.png	1	¡û	2	16					2	14	78	15			1	1	0.301024	3	0.7903135					0	None				20		Å®	20	2023_Dec_15_1631	ÐÅÐÄÅÐ¶Ï	2021.2.3	60.3333538
images/313+24_15.png	images/313_15.png	1	¡û	2	15					2	15	79	14			6	0	0.4959892	3	0.673733					0	None				20		Å®	20	2023_Dec_15_1631	ÐÅÐÄÅÐ¶Ï	2021.2.3	60.3333538
images/313+24_10.png	images/313_10.png	1	¡û	2	10					2	16	80	9			1	1	0.3540105	2	0.4989965					0	None				20		Å®	20	2023_Dec_15_1631	ÐÅÐÄÅÐ¶Ï	2021.2.3	60.3333538
images/313+60_9.png	images/313_25.png	1	¡û	1	25					2	17	81	24			1	1	0.3242005	3	0.692469					0	space	1.6667471			20		Å®	20	2023_Dec_15_1631	ÐÅÐÄÅÐ¶Ï	2021.2.3	60.3333538
images/313_7.png	images/313+24_7.png	6	¡ú	2	7					2	18	82	6			1	0	0.3693728	2	0.422532					0	None				20		Å®	20	2023_Dec_15_1631	ÐÅÐÄÅÐ¶Ï	2021.2.3	60.3333538
images/313+24_14.png	images/313_14.png	1	¡û	2	14					2	19	83	13			6	0	0.1840536	4	0.4215363					1	None				20		Å®	20	2023_Dec_15_1631	ÐÅÐÄÅÐ¶Ï	2021.2.3	60.3333538
images/313+60_14.png	images/313_30.png	1	¡û	1	30					2	20	84	29			1	1	0.4315409	2	0.507754					0	None				20		Å®	20	2023_Dec_15_1631	ÐÅÐÄÅÐ¶Ï	2021.2.3	60.3333538
images/313_5.png	images/313+24_5.png	6	¡ú	2	5					2	21	85	4			6	1	0.4198923	3	0.5617108					0	None				20		Å®	20	2023_Dec_15_1631	ÐÅÐÄÅÐ¶Ï	2021.2.3	60.3333538
images/313_17.png	images/313+60_1.png	6	¡ú	1	17					2	22	86	16			1	0	0.1890013	2	0.4698365					0	None				20		Å®	20	2023_Dec_15_1631	ÐÅÐÄÅÐ¶Ï	2021.2.3	60.3333538
images/313_22.png	images/313+60_6.png	6	¡ú	1	22					2	23	87	21			6	1	0.3269305	3	0.6399673					0	None				20		Å®	20	2023_Dec_15_1631	ÐÅÐÄÅÐ¶Ï	2021.2.3	60.3333538
images/313+60_11.png	images/313_27.png	1	¡û	1	27					2	24	88	26			1	1	0.4545415	2	0.9366061					0	None				20		Å®	20	2023_Dec_15_1631	ÐÅÐÄÅÐ¶Ï	2021.2.3	60.3333538
images/313+60_15.png	images/313_31.png	1	¡û	1	31					2	25	89	30			6	0	0.3781455	1	0.7572085					0	None				20		Å®	20	2023_Dec_15_1631	ÐÅÐÄÅÐ¶Ï	2021.2.3	60.3333538
images/313+60_10.png	images/313_26.png	1	¡û	1	26					2	26	90	25			1	1	0.4918017	4	0.7758335					1	None				20		Å®	20	2023_Dec_15_1631	ÐÅÐÄÅÐ¶Ï	2021.2.3	60.3333538
images/313_4.png	images/313+24_4.png	6	¡ú	2	4					2	27	91	3			6	1	0.3863936	3	0.6819803					0	None				20		Å®	20	2023_Dec_15_1631	ÐÅÐÄÅÐ¶Ï	2021.2.3	60.3333538
images/313_1.png	images/313+24_1.png	6	¡ú	2	1					2	28	92	0			1	0	0.4678531	2	0.5253257					0	None				20		Å®	20	2023_Dec_15_1631	ÐÅÐÄÅÐ¶Ï	2021.2.3	60.3333538
images/313+60_12.png	images/313_28.png	1	¡û	1	28					2	29	93	27			1	1	0.3702038	4	0.6135053					1	None				20		Å®	20	2023_Dec_15_1631	ÐÅÐÄÅÐ¶Ï	2021.2.3	60.3333538
images/313_24.png	images/313+60_8.png	6	¡ú	1	24					2	30	94	23			6	1	0.4192019	3	0.5690709					0	None				20		Å®	20	2023_Dec_15_1631	ÐÅÐÄÅÐ¶Ï	2021.2.3	60.3333538
images/313+60_13.png	images/313_29.png	1	¡û	1	29					2	31	95	28			1	1	0.4091847	2	0.4986238					0	None				20		Å®	20	2023_Dec_15_1631	ÐÅÐÄÅÐ¶Ï	2021.2.3	60.3333538
images/313+60_11.png	images/313_27.png	1	¡û	1	27					3	0	96	26			1	1	0.338561	4	0.5860125					1	None				20		Å®	20	2023_Dec_15_1631	ÐÅÐÄÅÐ¶Ï	2021.2.3	60.3333538
images/313_4.png	images/313+24_4.png	6	¡ú	2	4					3	1	97	3			6	1	0.3749617	3	0.6360947					0	None				20		Å®	20	2023_Dec_15_1631	ÐÅÐÄÅÐ¶Ï	2021.2.3	60.3333538
images/313_5.png	images/313+24_5.png	6	¡ú	2	5					3	2	98	4			6	1	0.5144985	2	0.6550136					0	None				20		Å®	20	2023_Dec_15_1631	ÐÅÐÄÅÐ¶Ï	2021.2.3	60.3333538
images/313+24_9.png	images/313_9.png	1	¡û	2	9					3	3	99	8			1	1	0.4352606	3	0.6053712					0	None				20		Å®	20	2023_Dec_15_1631	ÐÅÐÄÅÐ¶Ï	2021.2.3	60.3333538
images/313+24_12.png	images/313_12.png	1	¡û	2	12					3	4	100	11			6	0	0.5245717	3	0.6982268					0	None				20		Å®	20	2023_Dec_15_1631	ÐÅÐÄÅÐ¶Ï	2021.2.3	60.3333538
images/313+24_14.png	images/313_14.png	1	¡û	2	14					3	5	101	13			1	1	0.3994972	4	0.6276003					1	None				20		Å®	20	2023_Dec_15_1631	ÐÅÐÄÅÐ¶Ï	2021.2.3	60.3333538
images/313_3.png	images/313+24_3.png	6	¡ú	2	3					3	6	102	2			6	1	0.3213279	3	0.5309029					0	None				20		Å®	20	2023_Dec_15_1631	ÐÅÐÄÅÐ¶Ï	2021.2.3	60.3333538
images/313+60_13.png	images/313_29.png	1	¡û	1	29					3	7	103	28			1	1	0.5061323	2	0.4981584					0	None				20		Å®	20	2023_Dec_15_1631	ÐÅÐÄÅÐ¶Ï	2021.2.3	60.3333538
images/313_21.png	images/313+60_5.png	6	¡ú	1	21					3	8	104	20			6	1	0.3504551	3	0.5940388					0	None				20		Å®	20	2023_Dec_15_1631	ÐÅÐÄÅÐ¶Ï	2021.2.3	60.3333538
images/313_18.png	images/313+60_2.png	6	¡ú	1	18					3	9	105	17			6	1	0.4493445	4	0.644141					1	None				20		Å®	20	2023_Dec_15_1631	ÐÅÐÄÅÐ¶Ï	2021.2.3	60.3333538
images/313+60_15.png	images/313_31.png	1	¡û	1	31					3	10	106	30			1	1	0.3060278	2	0.5909158					0	None				20		Å®	20	2023_Dec_15_1631	ÐÅÐÄÅÐ¶Ï	2021.2.3	60.3333538
images/313_6.png	images/313+24_6.png	6	¡ú	2	6					3	11	107	5			6	1	0.4065481	3	0.4876221					0	None				20		Å®	20	2023_Dec_15_1631	ÐÅÐÄÅÐ¶Ï	2021.2.3	60.3333538
images/313_20.png	images/313+60_4.png	6	¡ú	1	20					3	12	108	19			1	0	0.4763052	2	0.6584852					0	None				20		Å®	20	2023_Dec_15_1631	ÐÅÐÄÅÐ¶Ï	2021.2.3	60.3333538
images/313+60_10.png	images/313_26.png	1	¡û	1	26					3	13	109	25			1	1	0.4033412	4	0.6383934					1	None				20		Å®	20	2023_Dec_15_1631	ÐÅÐÄÅÐ¶Ï	2021.2.3	60.3333538
images/313+60_14.png	images/313_30.png	1	¡û	1	30					3	14	110	29			1	1	0.3056855	3	0.7144047					0	None				20		Å®	20	2023_Dec_15_1631	ÐÅÐÄÅÐ¶Ï	2021.2.3	60.3333538
images/313_19.png	images/313+60_3.png	6	¡ú	1	19					3	15	111	18			6	1	0.554709	2	0.48243					0	None				20		Å®	20	2023_Dec_15_1631	ÐÅÐÄÅÐ¶Ï	2021.2.3	60.3333538
images/313+24_10.png	images/313_10.png	1	¡û	2	10					3	16	112	9			1	1	0.4324126	2	0.5237589					0	None				20		Å®	20	2023_Dec_15_1631	ÐÅÐÄÅÐ¶Ï	2021.2.3	60.3333538
images/313_22.png	images/313+60_6.png	6	¡ú	1	22					3	17	113	21			6	1	0.4503335	3	0.5655175					0	None				20		Å®	20	2023_Dec_15_1631	ÐÅÐÄÅÐ¶Ï	2021.2.3	60.3333538
images/313_23.png	images/313+60_7.png	6	¡ú	1	23					3	18	114	22			6	1	0.3766981	4	0.5924363					1	None				20		Å®	20	2023_Dec_15_1631	ÐÅÐÄÅÐ¶Ï	2021.2.3	60.3333538
images/313+24_13.png	images/313_13.png	1	¡û	2	13					3	19	115	12			1	1	0.8613422	2	0.4432352					0	None				20		Å®	20	2023_Dec_15_1631	ÐÅÐÄÅÐ¶Ï	2021.2.3	60.3333538
images/313+60_12.png	images/313_28.png	1	¡û	1	28					3	20	116	27			1	1	0.3859405	3	0.6547683					0	None				20		Å®	20	2023_Dec_15_1631	ÐÅÐÄÅÐ¶Ï	2021.2.3	60.3333538
images/313+60_9.png	images/313_25.png	1	¡û	1	25					3	21	117	24			1	1	0.4422511	2	0.485772					0	None				20		Å®	20	2023_Dec_15_1631	ÐÅÐÄÅÐ¶Ï	2021.2.3	60.3333538
images/313+24_15.png	images/313_15.png	1	¡û	2	15					3	22	118	14			1	1	0.2583084	2	0.5478488					0	None				20		Å®	20	2023_Dec_15_1631	ÐÅÐÄÅÐ¶Ï	2021.2.3	60.3333538
images/313_2.png	images/313+24_2.png	6	¡ú	2	2					3	23	119	1			1	0	0.4589517	4	0.5615673					1	None				20		Å®	20	2023_Dec_15_1631	ÐÅÐÄÅÐ¶Ï	2021.2.3	60.3333538
images/313_8.png	images/313+24_8.png	6	¡ú	2	8					3	24	120	7			6	1	0.3686065	2	0.6165145					0	None				20		Å®	20	2023_Dec_15_1631	ÐÅÐÄÅÐ¶Ï	2021.2.3	60.3333538
images/313+24_16.png	images/313_16.png	1	¡û	2	16					3	25	121	15			1	1	0.4561205	2	0.4274268					0	None				20		Å®	20	2023_Dec_15_1631	ÐÅÐÄÅÐ¶Ï	2021.2.3	60.3333538
images/313_24.png	images/313+60_8.png	6	¡ú	1	24					3	26	122	23			6	1	0.3699823	3	0.5695153					0	space	1.372755			20		Å®	20	2023_Dec_15_1631	ÐÅÐÄÅÐ¶Ï	2021.2.3	60.3333538
images/313+24_11.png	images/313_11.png	1	¡û	2	11					3	27	123	10			6	0	0.2572564	2	0.4777459					0	None				20		Å®	20	2023_Dec_15_1631	ÐÅÐÄÅÐ¶Ï	2021.2.3	60.3333538
images/313_17.png	images/313+60_1.png	6	¡ú	1	17					3	28	124	16			1	0	0.1292764	3	0.7661705					0	None				20		Å®	20	2023_Dec_15_1631	ÐÅÐÄÅÐ¶Ï	2021.2.3	60.3333538
images/313_7.png	images/313+24_7.png	6	¡ú	2	7					3	29	125	6			6	1	0.313737	2	0.6759188					0	None				20		Å®	20	2023_Dec_15_1631	ÐÅÐÄÅÐ¶Ï	2021.2.3	60.3333538
images/313+60_16.png	images/313_32.png	1	¡û	1	32					3	30	126	31			1	1	0.1414625	4	0.6327648					1	None				20		Å®	20	2023_Dec_15_1631	ÐÅÐÄÅÐ¶Ï	2021.2.3	60.3333538
images/313_1.png	images/313+24_1.png	6	¡ú	2	1					3	31	127	0			1	0	0.4574996	2	0.961186					0	None				20		Å®	20	2023_Dec_15_1631	ÐÅÐÄÅÐ¶Ï	2021.2.3	60.3333538
images/313_17.png	images/313+60_1.png	6	¡ú	1	17					4	0	128	16			6	1	0.3090044	3	0.5058579					0	None				20		Å®	20	2023_Dec_15_1631	ÐÅÐÄÅÐ¶Ï	2021.2.3	60.3333538
images/313_18.png	images/313+60_2.png	6	¡ú	1	18					4	1	129	17			6	1	0.4527953	3	0.7227706					0	None				20		Å®	20	2023_Dec_15_1631	ÐÅÐÄÅÐ¶Ï	2021.2.3	60.3333538
images/313_5.png	images/313+24_5.png	6	¡ú	2	5					4	2	130	4			6	1	0.3249523	4	0.5531834					1	None				20		Å®	20	2023_Dec_15_1631	ÐÅÐÄÅÐ¶Ï	2021.2.3	60.3333538
images/313+60_9.png	images/313_25.png	1	¡û	1	25					4	3	131	24			1	1	0.1098068	2	0.6150581					0	None				20		Å®	20	2023_Dec_15_1631	ÐÅÐÄÅÐ¶Ï	2021.2.3	60.3333538
images/313_19.png	images/313+60_3.png	6	¡ú	1	19					4	4	132	18			6	1	0.3118562	3	0.561307					0	None				20		Å®	20	2023_Dec_15_1631	ÐÅÐÄÅÐ¶Ï	2021.2.3	60.3333538
images/313+60_10.png	images/313_26.png	1	¡û	1	26					4	5	133	25			1	1	0.2584131	2	0.4835346					0	None				20		Å®	20	2023_Dec_15_1631	ÐÅÐÄÅÐ¶Ï	2021.2.3	60.3333538
images/313+24_11.png	images/313_11.png	1	¡û	2	11					4	6	134	10			1	1	0.5137612	4	0.6131838					1	None				20		Å®	20	2023_Dec_15_1631	ÐÅÐÄÅÐ¶Ï	2021.2.3	60.3333538
images/313_6.png	images/313+24_6.png	6	¡ú	2	6					4	7	135	5			6	1	0.1253501	2	0.9401431					0	None				20		Å®	20	2023_Dec_15_1631	ÐÅÐÄÅÐ¶Ï	2021.2.3	60.3333538
images/313+60_14.png	images/313_30.png	1	¡û	1	30					4	8	136	29			6	0	0.2969776	3	0.5128012					0	None				20		Å®	20	2023_Dec_15_1631	ÐÅÐÄÅÐ¶Ï	2021.2.3	60.3333538
images/313_22.png	images/313+60_6.png	6	¡ú	1	22					4	9	137	21			6	1	0.405119	4	0.6668827					1	None				20		Å®	20	2023_Dec_15_1631	ÐÅÐÄÅÐ¶Ï	2021.2.3	60.3333538
images/313_24.png	images/313+60_8.png	6	¡ú	1	24					4	10	138	23			6	1	0.3823204	2	0.5989625					0	None				20		Å®	20	2023_Dec_15_1631	ÐÅÐÄÅÐ¶Ï	2021.2.3	60.3333538
images/313+60_11.png	images/313_27.png	1	¡û	1	27					4	11	139	26			1	1	0.2868164	3	0.6900354					0	None				20		Å®	20	2023_Dec_15_1631	ÐÅÐÄÅÐ¶Ï	2021.2.3	60.3333538
images/313+60_13.png	images/313_29.png	1	¡û	1	29					4	12	140	28			1	1	0.3732373	2	0.3863625					0	None				20		Å®	20	2023_Dec_15_1631	ÐÅÐÄÅÐ¶Ï	2021.2.3	60.3333538
images/313+24_13.png	images/313_13.png	1	¡û	2	13					4	13	141	12			1	1	0.385428	4	0.7206498					1	None				20		Å®	20	2023_Dec_15_1631	ÐÅÐÄÅÐ¶Ï	2021.2.3	60.3333538
images/313+24_10.png	images/313_10.png	1	¡û	2	10					4	14	142	9			6	0	0.1528008	2	0.5762435					0	None				20		Å®	20	2023_Dec_15_1631	ÐÅÐÄÅÐ¶Ï	2021.2.3	60.3333538
images/313_21.png	images/313+60_5.png	6	¡ú	1	21					4	15	143	20			6	1	0.4389655	3	0.5376558					0	None				20		Å®	20	2023_Dec_15_1631	ÐÅÐÄÅÐ¶Ï	2021.2.3	60.3333538
images/313+24_9.png	images/313_9.png	1	¡û	2	9					4	16	144	8			1	1	0.192019	2	0.5639868					0	None				20		Å®	20	2023_Dec_15_1631	ÐÅÐÄÅÐ¶Ï	2021.2.3	60.3333538
images/313_3.png	images/313+24_3.png	6	¡ú	2	3					4	17	145	2			1	0	0.3029175	4	0.4730018					1	None				20		Å®	20	2023_Dec_15_1631	ÐÅÐÄÅÐ¶Ï	2021.2.3	60.3333538
images/313_2.png	images/313+24_2.png	6	¡ú	2	2					4	18	146	1			6	1	0.3410479	3	0.7182265					0	None				20		Å®	20	2023_Dec_15_1631	ÐÅÐÄÅÐ¶Ï	2021.2.3	60.3333538
images/313+24_14.png	images/313_14.png	1	¡û	2	14					4	19	147	13			1	1	0.4300118	2	0.4398821					0	None				20		Å®	20	2023_Dec_15_1631	ÐÅÐÄÅÐ¶Ï	2021.2.3	60.3333538
images/313_20.png	images/313+60_4.png	6	¡ú	1	20					4	20	148	19			6	1	0.3961255	3	0.5971689					0	None				20		Å®	20	2023_Dec_15_1631	ÐÅÐÄÅÐ¶Ï	2021.2.3	60.3333538
images/313+24_12.png	images/313_12.png	1	¡û	2	12					4	21	149	11			1	1	0.2795502	4	0.4394892					1	None				20		Å®	20	2023_Dec_15_1631	ÐÅÐÄÅÐ¶Ï	2021.2.3	60.3333538
images/313+24_15.png	images/313_15.png	1	¡û	2	15					4	22	150	14			1	1	0.2102297	2	0.5030716					0	None				20		Å®	20	2023_Dec_15_1631	ÐÅÐÄÅÐ¶Ï	2021.2.3	60.3333538
images/313_7.png	images/313+24_7.png	6	¡ú	2	7					4	23	151	6			6	1	0.3062636	3	0.6320298					0	None				20		Å®	20	2023_Dec_15_1631	ÐÅÐÄÅÐ¶Ï	2021.2.3	60.3333538
images/313+60_15.png	images/313_31.png	1	¡û	1	31					4	24	152	30			1	1	0.3399374	3	0.6558451					0	None				20		Å®	20	2023_Dec_15_1631	ÐÅÐÄÅÐ¶Ï	2021.2.3	60.3333538
images/313_23.png	images/313+60_7.png	6	¡ú	1	23					4	25	153	22			6	1	0.3539164	2	0.6236893					0	None				20		Å®	20	2023_Dec_15_1631	ÐÅÐÄÅÐ¶Ï	2021.2.3	60.3333538
images/313_1.png	images/313+24_1.png	6	¡ú	2	1					4	26	154	0			1	0	0.2702141	3	0.5394045					0	None				20		Å®	20	2023_Dec_15_1631	ÐÅÐÄÅÐ¶Ï	2021.2.3	60.3333538
images/313+60_16.png	images/313_32.png	1	¡û	1	32					4	27	155	31			6	0	0.2530414	2	0.6282953					0	None				20		Å®	20	2023_Dec_15_1631	ÐÅÐÄÅÐ¶Ï	2021.2.3	60.3333538
images/313_4.png	images/313+24_4.png	6	¡ú	2	4					4	28	156	3			1	0	0.3087052	4	0.3904945					1	None				20		Å®	20	2023_Dec_15_1631	ÐÅÐÄÅÐ¶Ï	2021.2.3	60.3333538
images/313+60_12.png	images/313_28.png	1	¡û	1	28					4	29	157	27			1	1	0.4268668	3	0.5750358					0	None				20		Å®	20	2023_Dec_15_1631	ÐÅÐÄÅÐ¶Ï	2021.2.3	60.3333538
images/313_8.png	images/313+24_8.png	6	¡ú	2	8					4	30	158	7			6	1	0.1325344	2	0.4441898					0	None				20		Å®	20	2023_Dec_15_1631	ÐÅÐÄÅÐ¶Ï	2021.2.3	60.3333538
images/313+24_16.png	images/313_16.png	1	¡û	2	16					4	31	159	15			1	1	0.2807726	3	0.6805203					0	None				20		Å®	20	2023_Dec_15_1631	ÐÅÐÄÅÐ¶Ï	2021.2.3	60.3333538
																					4.067708284	3.361088						545.2844061	None	20
