# Supplementary material for: Perceptual metacognition and self-esteem: the role of feedback valence in local and global monitoring bias
Source: BMC Psychol. 2025 Sep 22;13:1114. doi: 10.1186/s40359-025-03089-x (PMC12506185; doi:10.1186/s40359-025-03089-x)
Supplement: Supplementary file 1 — Supplementary Material 1. [file 40359_2025_3089_MOESM1_ESM.zip › Data/Study1/Study1data/21_信心判断_2023_Dec_15_1733.csv]

dotLeft	dotRight	dotAns	cue	diffLevel	rows	loop_1.thisRepN	loop_1.thisTrialN	loop_1.thisN	loop_1.thisIndex	loop_2.thisRepN	loop_2.thisTrialN	loop_2.thisN	loop_2.thisIndex	response_00.keys	response_00.rt	response_1.keys	response_1.corr	response_1.rt	response_2.keys	response_2.rt	slider.response	slider.rt	response_01.keys	response_01.rt	response_2.corr	response_03.keys	response_03.rt	end_image.started	end_image.stopped	±»ÊÔ±àºÅ	ÐÕÃû	ÐÔ±ð	ÄêÁä	date	expName	psychopyVersion	frameRate
images/313+60_16.png	images/313_32.png	1	¡û	1	32					0	0	0	31			6	0	0.7013943	4	1.2585522					1	None				21		ÄÐ	24	2023_Dec_15_1733	ÐÅÐÄÅÐ¶Ï	2021.2.3	60.30922953
images/313_3.png	images/313+24_3.png	6	¡ú	2	3					0	1	1	2			6	1	0.3513828	6	0.4707209					1	None				21		ÄÐ	24	2023_Dec_15_1733	ÐÅÐÄÅÐ¶Ï	2021.2.3	60.30922953
images/313_1.png	images/313+24_1.png	6	¡ú	2	1					0	2	2	0			6	1	0.4879269	4	0.6028207					1	None				21		ÄÐ	24	2023_Dec_15_1733	ÐÅÐÄÅÐ¶Ï	2021.2.3	60.30922953
images/313+60_15.png	images/313_31.png	1	¡û	1	31					0	3	3	30			6	0	0.9924113	2	0.5823415					0	None				21		ÄÐ	24	2023_Dec_15_1733	ÐÅÐÄÅÐ¶Ï	2021.2.3	60.30922953
images/313+60_14.png	images/313_30.png	1	¡û	1	30					0	4	4	29			1	1	0.7656716	2	0.6940482					0	None				21		ÄÐ	24	2023_Dec_15_1733	ÐÅÐÄÅÐ¶Ï	2021.2.3	60.30922953
images/313+60_9.png	images/313_25.png	1	¡û	1	25					0	5	5	24			1	1	0.6713696	5	0.8511299					1	None				21		ÄÐ	24	2023_Dec_15_1733	ÐÅÐÄÅÐ¶Ï	2021.2.3	60.30922953
images/313_7.png	images/313+24_7.png	6	¡ú	2	7					0	6	6	6			6	1	0.5480991	5	0.5832605					1	None				21		ÄÐ	24	2023_Dec_15_1733	ÐÅÐÄÅÐ¶Ï	2021.2.3	60.30922953
images/313_24.png	images/313+60_8.png	6	¡ú	1	24					0	7	7	23			6	1	0.4079091	4	0.5185089					1	None				21		ÄÐ	24	2023_Dec_15_1733	ÐÅÐÄÅÐ¶Ï	2021.2.3	60.30922953
images/313_22.png	images/313+60_6.png	6	¡ú	1	22					0	8	8	21			6	1	0.3994095	4	0.4183736					1	None				21		ÄÐ	24	2023_Dec_15_1733	ÐÅÐÄÅÐ¶Ï	2021.2.3	60.30922953
images/313+60_12.png	images/313_28.png	1	¡û	1	28					0	9	9	27			1	1	0.5415279	6	0.8114749					1	None				21		ÄÐ	24	2023_Dec_15_1733	ÐÅÐÄÅÐ¶Ï	2021.2.3	60.30922953
images/313+60_13.png	images/313_29.png	1	¡û	1	29					0	10	10	28			1	1	0.48406	6	0.3108337					1	None				21		ÄÐ	24	2023_Dec_15_1733	ÐÅÐÄÅÐ¶Ï	2021.2.3	60.30922953
images/313_2.png	images/313+24_2.png	6	¡ú	2	2					0	11	11	1			6	1	0.6206242	6	0.2378249					1	None				21		ÄÐ	24	2023_Dec_15_1733	ÐÅÐÄÅÐ¶Ï	2021.2.3	60.30922953
images/313_23.png	images/313+60_7.png	6	¡ú	1	23					0	12	12	22			1	0	0.8202636	2	0.7628738					0	None				21		ÄÐ	24	2023_Dec_15_1733	ÐÅÐÄÅÐ¶Ï	2021.2.3	60.30922953
images/313_6.png	images/313+24_6.png	6	¡ú	2	6					0	13	13	5			6	1	0.4668394	3	0.5917027					0	None				21		ÄÐ	24	2023_Dec_15_1733	ÐÅÐÄÅÐ¶Ï	2021.2.3	60.30922953
images/313_8.png	images/313+24_8.png	6	¡ú	2	8					0	14	14	7			1	0	0.5409244	5	0.7606053					1	None				21		ÄÐ	24	2023_Dec_15_1733	ÐÅÐÄÅÐ¶Ï	2021.2.3	60.30922953
images/313+24_9.png	images/313_9.png	1	¡û	2	9					0	15	15	8			1	1	0.6668931	5	0.4294689					1	None				21		ÄÐ	24	2023_Dec_15_1733	ÐÅÐÄÅÐ¶Ï	2021.2.3	60.30922953
images/313_19.png	images/313+60_3.png	6	¡ú	1	19					0	16	16	18			6	1	0.4730904	5	0.4831863					1	None				21		ÄÐ	24	2023_Dec_15_1733	ÐÅÐÄÅÐ¶Ï	2021.2.3	60.30922953
images/313_21.png	images/313+60_5.png	6	¡ú	1	21					0	17	17	20			6	1	0.4667872	4	0.4536551					1	None				21		ÄÐ	24	2023_Dec_15_1733	ÐÅÐÄÅÐ¶Ï	2021.2.3	60.30922953
images/313+24_14.png	images/313_14.png	1	¡û	2	14					0	18	18	13			6	0	0.7007597	3	0.8983745					0	None				21		ÄÐ	24	2023_Dec_15_1733	ÐÅÐÄÅÐ¶Ï	2021.2.3	60.30922953
images/313+24_12.png	images/313_12.png	1	¡û	2	12					0	19	19	11			1	1	1.3606019	2	0.4013176					0	None				21		ÄÐ	24	2023_Dec_15_1733	ÐÅÐÄÅÐ¶Ï	2021.2.3	60.30922953
images/313+24_15.png	images/313_15.png	1	¡û	2	15					0	20	20	14			1	1	1.5561266	2	0.4718932					0	None				21		ÄÐ	24	2023_Dec_15_1733	ÐÅÐÄÅÐ¶Ï	2021.2.3	60.30922953
images/313_17.png	images/313+60_1.png	6	¡ú	1	17					0	21	21	16			1	0	0.773539	5	0.4731009					1	None				21		ÄÐ	24	2023_Dec_15_1733	ÐÅÐÄÅÐ¶Ï	2021.2.3	60.30922953
images/313+24_10.png	images/313_10.png	1	¡û	2	10					0	22	22	9			1	1	1.7714011	3	0.3379168					0	None				21		ÄÐ	24	2023_Dec_15_1733	ÐÅÐÄÅÐ¶Ï	2021.2.3	60.30922953
images/313+24_16.png	images/313_16.png	1	¡û	2	16					0	23	23	15			1	1	0.6777538	2	0.3812275					0	None				21		ÄÐ	24	2023_Dec_15_1733	ÐÅÐÄÅÐ¶Ï	2021.2.3	60.30922953
images/313_18.png	images/313+60_2.png	6	¡ú	1	18					0	24	24	17			6	1	0.4835745	6	0.3650969					1	None				21		ÄÐ	24	2023_Dec_15_1733	ÐÅÐÄÅÐ¶Ï	2021.2.3	60.30922953
images/313+24_11.png	images/313_11.png	1	¡û	2	11					0	25	25	10			1	1	0.8425066	4	1.3008401					1	None				21		ÄÐ	24	2023_Dec_15_1733	ÐÅÐÄÅÐ¶Ï	2021.2.3	60.30922953
images/313_20.png	images/313+60_4.png	6	¡ú	1	20					0	26	26	19			6	1	0.4559946	5	0.7122772					1	None				21		ÄÐ	24	2023_Dec_15_1733	ÐÅÐÄÅÐ¶Ï	2021.2.3	60.30922953
images/313+60_10.png	images/313_26.png	1	¡û	1	26					0	27	27	25			1	1	1.2950912	3	0.3314223					0	None				21		ÄÐ	24	2023_Dec_15_1733	ÐÅÐÄÅÐ¶Ï	2021.2.3	60.30922953
images/313_5.png	images/313+24_5.png	6	¡ú	2	5					0	28	28	4			1	0	0.9193289	2	0.3683159					0	None				21		ÄÐ	24	2023_Dec_15_1733	ÐÅÐÄÅÐ¶Ï	2021.2.3	60.30922953
images/313+60_11.png	images/313_27.png	1	¡û	1	27					0	29	29	26			1	1	0.5986425	1	0.5405154					0	None				21		ÄÐ	24	2023_Dec_15_1733	ÐÅÐÄÅÐ¶Ï	2021.2.3	60.30922953
images/313+24_13.png	images/313_13.png	1	¡û	2	13					0	30	30	12			1	1	0.7871438	5	0.3916353					1	None				21		ÄÐ	24	2023_Dec_15_1733	ÐÅÐÄÅÐ¶Ï	2021.2.3	60.30922953
images/313_4.png	images/313+24_4.png	6	¡ú	2	4					0	31	31	3			6	1	0.7494169	4	0.5258469					1	None				21		ÄÐ	24	2023_Dec_15_1733	ÐÅÐÄÅÐ¶Ï	2021.2.3	60.30922953
images/313+24_15.png	images/313_15.png	1	¡û	2	15					1	0	32	14			1	1	0.6536675	4	0.6044256					1	None				21		ÄÐ	24	2023_Dec_15_1733	ÐÅÐÄÅÐ¶Ï	2021.2.3	60.30922953
images/313+24_13.png	images/313_13.png	1	¡û	2	13					1	1	33	12			1	1	0.6378522	5	0.3153359					1	None				21		ÄÐ	24	2023_Dec_15_1733	ÐÅÐÄÅÐ¶Ï	2021.2.3	60.30922953
images/313+60_10.png	images/313_26.png	1	¡û	1	26					1	2	34	25			1	1	0.5496478	6	0.3736974					1	None				21		ÄÐ	24	2023_Dec_15_1733	ÐÅÐÄÅÐ¶Ï	2021.2.3	60.30922953
images/313_23.png	images/313+60_7.png	6	¡ú	1	23					1	3	35	22			6	1	0.474867	6	0.3012086					1	None				21		ÄÐ	24	2023_Dec_15_1733	ÐÅÐÄÅÐ¶Ï	2021.2.3	60.30922953
images/313+60_16.png	images/313_32.png	1	¡û	1	32					1	4	36	31			1	1	1.2362318	2	0.2083904					0	None				21		ÄÐ	24	2023_Dec_15_1733	ÐÅÐÄÅÐ¶Ï	2021.2.3	60.30922953
images/313_19.png	images/313+60_3.png	6	¡ú	1	19					1	5	37	18			1	0	0.7343965	1	0.9153559					0	None				21		ÄÐ	24	2023_Dec_15_1733	ÐÅÐÄÅÐ¶Ï	2021.2.3	60.30922953
images/313_18.png	images/313+60_2.png	6	¡ú	1	18					1	6	38	17			1	0	0.8682691	6	0.34197					1	None				21		ÄÐ	24	2023_Dec_15_1733	ÐÅÐÄÅÐ¶Ï	2021.2.3	60.30922953
images/313+60_15.png	images/313_31.png	1	¡û	1	31					1	7	39	30			1	1	1.1186803	2	0.4615775					0	None				21		ÄÐ	24	2023_Dec_15_1733	ÐÅÐÄÅÐ¶Ï	2021.2.3	60.30922953
images/313+60_12.png	images/313_28.png	1	¡û	1	28					1	8	40	27			6	0	0.8560917	6	0.3164413					1	space	1.2715764			21		ÄÐ	24	2023_Dec_15_1733	ÐÅÐÄÅÐ¶Ï	2021.2.3	60.30922953
images/313+24_10.png	images/313_10.png	1	¡û	2	10					1	9	41	9			1	1	0.6539142	6	0.7840184					1	None				21		ÄÐ	24	2023_Dec_15_1733	ÐÅÐÄÅÐ¶Ï	2021.2.3	60.30922953
images/313_2.png	images/313+24_2.png	6	¡ú	2	2					1	10	42	1			6	1	0.4967407	5	0.3768618					1	None				21		ÄÐ	24	2023_Dec_15_1733	ÐÅÐÄÅÐ¶Ï	2021.2.3	60.30922953
images/313_21.png	images/313+60_5.png	6	¡ú	1	21					1	11	43	20			6	1	0.4372301	4	0.3777785					1	None				21		ÄÐ	24	2023_Dec_15_1733	ÐÅÐÄÅÐ¶Ï	2021.2.3	60.30922953
images/313_20.png	images/313+60_4.png	6	¡ú	1	20					1	12	44	19			1	0	0.7434831	6	0.422006					1	None				21		ÄÐ	24	2023_Dec_15_1733	ÐÅÐÄÅÐ¶Ï	2021.2.3	60.30922953
images/313+60_14.png	images/313_30.png	1	¡û	1	30					1	13	45	29			1	1	0.7232887	5	0.4106936					1	None				21		ÄÐ	24	2023_Dec_15_1733	ÐÅÐÄÅÐ¶Ï	2021.2.3	60.30922953
images/313+24_12.png	images/313_12.png	1	¡û	2	12					1	14	46	11			6	0	0.5492187	2	0.7921702					0	None				21		ÄÐ	24	2023_Dec_15_1733	ÐÅÐÄÅÐ¶Ï	2021.2.3	60.30922953
images/313+60_13.png	images/313_29.png	1	¡û	1	29					1	15	47	28			1	1	0.7396317	6	0.2792449					1	None				21		ÄÐ	24	2023_Dec_15_1733	ÐÅÐÄÅÐ¶Ï	2021.2.3	60.30922953
images/313+24_11.png	images/313_11.png	1	¡û	2	11					1	16	48	10			1	1	0.7090177	2	0.5547122					0	None				21		ÄÐ	24	2023_Dec_15_1733	ÐÅÐÄÅÐ¶Ï	2021.2.3	60.30922953
images/313_7.png	images/313+24_7.png	6	¡ú	2	7					1	17	49	6			1	0	0.8434955	1	0.4094701					0	None				21		ÄÐ	24	2023_Dec_15_1733	ÐÅÐÄÅÐ¶Ï	2021.2.3	60.30922953
images/313_5.png	images/313+24_5.png	6	¡ú	2	5					1	18	50	4			6	1	0.8115106	2	0.6584494					0	None				21		ÄÐ	24	2023_Dec_15_1733	ÐÅÐÄÅÐ¶Ï	2021.2.3	60.30922953
images/313_4.png	images/313+24_4.png	6	¡ú	2	4					1	19	51	3			1	0	0.796803	5	0.5250287					1	None				21		ÄÐ	24	2023_Dec_15_1733	ÐÅÐÄÅÐ¶Ï	2021.2.3	60.30922953
images/313+60_11.png	images/313_27.png	1	¡û	1	27					1	20	52	26			1	1	0.6403435	2	0.442065					0	None				21		ÄÐ	24	2023_Dec_15_1733	ÐÅÐÄÅÐ¶Ï	2021.2.3	60.30922953
images/313_6.png	images/313+24_6.png	6	¡ú	2	6					1	21	53	5			1	0	0.7336714	3	0.4455739					0	None				21		ÄÐ	24	2023_Dec_15_1733	ÐÅÐÄÅÐ¶Ï	2021.2.3	60.30922953
images/313_24.png	images/313+60_8.png	6	¡ú	1	24					1	22	54	23			6	1	0.6683383	4	0.3755906					1	None				21		ÄÐ	24	2023_Dec_15_1733	ÐÅÐÄÅÐ¶Ï	2021.2.3	60.30922953
images/313_3.png	images/313+24_3.png	6	¡ú	2	3					1	23	55	2			6	1	0.7537785	4	0.3694233					1	None				21		ÄÐ	24	2023_Dec_15_1733	ÐÅÐÄÅÐ¶Ï	2021.2.3	60.30922953
images/313+24_14.png	images/313_14.png	1	¡û	2	14					1	24	56	13			1	1	0.8696388	5	0.4094027					1	None				21		ÄÐ	24	2023_Dec_15_1733	ÐÅÐÄÅÐ¶Ï	2021.2.3	60.30922953
images/313+24_16.png	images/313_16.png	1	¡û	2	16					1	25	57	15			1	1	0.5365732	5	0.4016759					1	None				21		ÄÐ	24	2023_Dec_15_1733	ÐÅÐÄÅÐ¶Ï	2021.2.3	60.30922953
images/313_22.png	images/313+60_6.png	6	¡ú	1	22					1	26	58	21			6	1	1.3049283	4	0.4472745					1	None				21		ÄÐ	24	2023_Dec_15_1733	ÐÅÐÄÅÐ¶Ï	2021.2.3	60.30922953
images/313+24_9.png	images/313_9.png	1	¡û	2	9					1	27	59	8			1	1	0.4498442	6	0.3815193					1	None				21		ÄÐ	24	2023_Dec_15_1733	ÐÅÐÄÅÐ¶Ï	2021.2.3	60.30922953
images/313_8.png	images/313+24_8.png	6	¡ú	2	8					1	28	60	7			1	0	0.724111	5	0.5005719					1	None				21		ÄÐ	24	2023_Dec_15_1733	ÐÅÐÄÅÐ¶Ï	2021.2.3	60.30922953
images/313_17.png	images/313+60_1.png	6	¡ú	1	17					1	29	61	16			1	0	0.5307465	4	0.3926794					1	None				21		ÄÐ	24	2023_Dec_15_1733	ÐÅÐÄÅÐ¶Ï	2021.2.3	60.30922953
images/313_1.png	images/313+24_1.png	6	¡ú	2	1					1	30	62	0			1	0	0.4350477	6	0.6834881					1	None				21		ÄÐ	24	2023_Dec_15_1733	ÐÅÐÄÅÐ¶Ï	2021.2.3	60.30922953
images/313+60_9.png	images/313_25.png	1	¡û	1	25					1	31	63	24			1	1	1.6447369	2	0.2852397					0	None				21		ÄÐ	24	2023_Dec_15_1733	ÐÅÐÄÅÐ¶Ï	2021.2.3	60.30922953
images/313+60_14.png	images/313_30.png	1	¡û	1	30					2	0	64	29			1	1	0.3711391	3	0.5644254					0	None				21		ÄÐ	24	2023_Dec_15_1733	ÐÅÐÄÅÐ¶Ï	2021.2.3	60.30922953
images/313_19.png	images/313+60_3.png	6	¡ú	1	19					2	1	65	18			1	0	0.8061478	3	0.7948134					0	None				21		ÄÐ	24	2023_Dec_15_1733	ÐÅÐÄÅÐ¶Ï	2021.2.3	60.30922953
images/313+24_10.png	images/313_10.png	1	¡û	2	10					2	2	66	9			1	1	0.4395089	5	0.4436253					1	None				21		ÄÐ	24	2023_Dec_15_1733	ÐÅÐÄÅÐ¶Ï	2021.2.3	60.30922953
images/313+60_13.png	images/313_29.png	1	¡û	1	29					2	3	67	28			1	1	0.625672	6	0.346873					1	None				21		ÄÐ	24	2023_Dec_15_1733	ÐÅÐÄÅÐ¶Ï	2021.2.3	60.30922953
images/313_6.png	images/313+24_6.png	6	¡ú	2	6					2	4	68	5			6	1	0.530198	6	0.3841405					1	None				21		ÄÐ	24	2023_Dec_15_1733	ÐÅÐÄÅÐ¶Ï	2021.2.3	60.30922953
images/313+24_13.png	images/313_13.png	1	¡û	2	13					2	5	69	12			1	1	0.5594397	4	0.5156468					1	None				21		ÄÐ	24	2023_Dec_15_1733	ÐÅÐÄÅÐ¶Ï	2021.2.3	60.30922953
images/313_21.png	images/313+60_5.png	6	¡ú	1	21					2	6	70	20			6	1	0.6730528	5	0.7958222					1	None				21		ÄÐ	24	2023_Dec_15_1733	ÐÅÐÄÅÐ¶Ï	2021.2.3	60.30922953
images/313_23.png	images/313+60_7.png	6	¡ú	1	23					2	7	71	22			6	1	0.4492399	6	0.4254732					1	None				21		ÄÐ	24	2023_Dec_15_1733	ÐÅÐÄÅÐ¶Ï	2021.2.3	60.30922953
images/313+60_16.png	images/313_32.png	1	¡û	1	32					2	8	72	31			1	1	0.5362783	6	0.3610065					1	None				21		ÄÐ	24	2023_Dec_15_1733	ÐÅÐÄÅÐ¶Ï	2021.2.3	60.30922953
images/313_7.png	images/313+24_7.png	6	¡ú	2	7					2	9	73	6			6	1	1.1353493	5	0.3627508					1	None				21		ÄÐ	24	2023_Dec_15_1733	ÐÅÐÄÅÐ¶Ï	2021.2.3	60.30922953
images/313+24_12.png	images/313_12.png	1	¡û	2	12					2	10	74	11			1	1	0.7137385	2	0.4406287					0	None				21		ÄÐ	24	2023_Dec_15_1733	ÐÅÐÄÅÐ¶Ï	2021.2.3	60.30922953
images/313_8.png	images/313+24_8.png	6	¡ú	2	8					2	11	75	7			1	0	0.4538975	3	0.4239937					0	None				21		ÄÐ	24	2023_Dec_15_1733	ÐÅÐÄÅÐ¶Ï	2021.2.3	60.30922953
images/313_2.png	images/313+24_2.png	6	¡ú	2	2					2	12	76	1			1	0	0.9177504	5	0.5125832					1	None				21		ÄÐ	24	2023_Dec_15_1733	ÐÅÐÄÅÐ¶Ï	2021.2.3	60.30922953
images/313+24_9.png	images/313_9.png	1	¡û	2	9					2	13	77	8			6	0	0.5856518	4	0.578007					1	None				21		ÄÐ	24	2023_Dec_15_1733	ÐÅÐÄÅÐ¶Ï	2021.2.3	60.30922953
images/313+24_14.png	images/313_14.png	1	¡û	2	14					2	14	78	13			1	1	0.494573	6	0.3096887					1	None				21		ÄÐ	24	2023_Dec_15_1733	ÐÅÐÄÅÐ¶Ï	2021.2.3	60.30922953
images/313+24_16.png	images/313_16.png	1	¡û	2	16					2	15	79	15			1	1	0.6453658	2	0.3857555					0	None				21		ÄÐ	24	2023_Dec_15_1733	ÐÅÐÄÅÐ¶Ï	2021.2.3	60.30922953
images/313_5.png	images/313+24_5.png	6	¡ú	2	5					2	16	80	4			1	0	0.460679	5	0.4224136					1	None				21		ÄÐ	24	2023_Dec_15_1733	ÐÅÐÄÅÐ¶Ï	2021.2.3	60.30922953
images/313+60_15.png	images/313_31.png	1	¡û	1	31					2	17	81	30			1	1	0.4370827	4	0.3379557					1	space	1.1862566			21		ÄÐ	24	2023_Dec_15_1733	ÐÅÐÄÅÐ¶Ï	2021.2.3	60.30922953
images/313+60_9.png	images/313_25.png	1	¡û	1	25					2	18	82	24			1	1	0.7149679	2	0.5529935					0	None				21		ÄÐ	24	2023_Dec_15_1733	ÐÅÐÄÅÐ¶Ï	2021.2.3	60.30922953
images/313+60_10.png	images/313_26.png	1	¡û	1	26					2	19	83	25			1	1	0.4018298	5	0.4352837					1	None				21		ÄÐ	24	2023_Dec_15_1733	ÐÅÐÄÅÐ¶Ï	2021.2.3	60.30922953
images/313+24_11.png	images/313_11.png	1	¡û	2	11					2	20	84	10			1	1	0.3755966	4	0.3724556					1	None				21		ÄÐ	24	2023_Dec_15_1733	ÐÅÐÄÅÐ¶Ï	2021.2.3	60.30922953
images/313+60_11.png	images/313_27.png	1	¡û	1	27					2	21	85	26			1	1	0.4753578	6	0.3381377					1	None				21		ÄÐ	24	2023_Dec_15_1733	ÐÅÐÄÅÐ¶Ï	2021.2.3	60.30922953
images/313+24_15.png	images/313_15.png	1	¡û	2	15					2	22	86	14			6	0	0.9652139	4	0.5261007					1	None				21		ÄÐ	24	2023_Dec_15_1733	ÐÅÐÄÅÐ¶Ï	2021.2.3	60.30922953
images/313_4.png	images/313+24_4.png	6	¡ú	2	4					2	23	87	3			6	1	0.4209289	6	0.3844913					1	None				21		ÄÐ	24	2023_Dec_15_1733	ÐÅÐÄÅÐ¶Ï	2021.2.3	60.30922953
images/313_20.png	images/313+60_4.png	6	¡ú	1	20					2	24	88	19			6	1	0.6676298	6	0.4120067					1	None				21		ÄÐ	24	2023_Dec_15_1733	ÐÅÐÄÅÐ¶Ï	2021.2.3	60.30922953
images/313_18.png	images/313+60_2.png	6	¡ú	1	18					2	25	89	17			6	1	0.4313674	6	0.3565486					1	None				21		ÄÐ	24	2023_Dec_15_1733	ÐÅÐÄÅÐ¶Ï	2021.2.3	60.30922953
images/313_1.png	images/313+24_1.png	6	¡ú	2	1					2	26	90	0			6	1	0.5885645	6	0.3121634					1	None				21		ÄÐ	24	2023_Dec_15_1733	ÐÅÐÄÅÐ¶Ï	2021.2.3	60.30922953
images/313_24.png	images/313+60_8.png	6	¡ú	1	24					2	27	91	23			1	0	0.6522847	2	0.5087676					0	None				21		ÄÐ	24	2023_Dec_15_1733	ÐÅÐÄÅÐ¶Ï	2021.2.3	60.30922953
images/313_17.png	images/313+60_1.png	6	¡ú	1	17					2	28	92	16			6	1	0.9957905	1	0.4888482					0	None				21		ÄÐ	24	2023_Dec_15_1733	ÐÅÐÄÅÐ¶Ï	2021.2.3	60.30922953
images/313+60_12.png	images/313_28.png	1	¡û	1	28					2	29	93	27			6	0	0.4146941	4	0.4851306					1	None				21		ÄÐ	24	2023_Dec_15_1733	ÐÅÐÄÅÐ¶Ï	2021.2.3	60.30922953
images/313_3.png	images/313+24_3.png	6	¡ú	2	3					2	30	94	2			6	1	0.4502083	3	0.6126058					0	None				21		ÄÐ	24	2023_Dec_15_1733	ÐÅÐÄÅÐ¶Ï	2021.2.3	60.30922953
images/313_22.png	images/313+60_6.png	6	¡ú	1	22					2	31	95	21			6	1	0.4676621	2	0.5506407					0	None				21		ÄÐ	24	2023_Dec_15_1733	ÐÅÐÄÅÐ¶Ï	2021.2.3	60.30922953
images/313+60_11.png	images/313_27.png	1	¡û	1	27					3	0	96	26			1	1	0.7873849	6	0.273383					1	None				21		ÄÐ	24	2023_Dec_15_1733	ÐÅÐÄÅÐ¶Ï	2021.2.3	60.30922953
images/313+24_14.png	images/313_14.png	1	¡û	2	14					3	1	97	13			1	1	0.646544	3	0.4256386					0	None				21		ÄÐ	24	2023_Dec_15_1733	ÐÅÐÄÅÐ¶Ï	2021.2.3	60.30922953
images/313+60_13.png	images/313_29.png	1	¡û	1	29					3	2	98	28			1	1	0.4327778	6	0.6712632					1	None				21		ÄÐ	24	2023_Dec_15_1733	ÐÅÐÄÅÐ¶Ï	2021.2.3	60.30922953
images/313+60_10.png	images/313_26.png	1	¡û	1	26					3	3	99	25			1	1	0.3315856	6	0.3909006					1	None				21		ÄÐ	24	2023_Dec_15_1733	ÐÅÐÄÅÐ¶Ï	2021.2.3	60.30922953
images/313_22.png	images/313+60_6.png	6	¡ú	1	22					3	4	100	21			6	1	0.6703441	3	0.3654828					0	None				21		ÄÐ	24	2023_Dec_15_1733	ÐÅÐÄÅÐ¶Ï	2021.2.3	60.30922953
images/313_5.png	images/313+24_5.png	6	¡ú	2	5					3	5	101	4			6	1	0.38735	2	0.4217271					0	None				21		ÄÐ	24	2023_Dec_15_1733	ÐÅÐÄÅÐ¶Ï	2021.2.3	60.30922953
images/313_3.png	images/313+24_3.png	6	¡ú	2	3					3	6	102	2			6	1	0.4404476	3	0.4029586					0	None				21		ÄÐ	24	2023_Dec_15_1733	ÐÅÐÄÅÐ¶Ï	2021.2.3	60.30922953
images/313+24_15.png	images/313_15.png	1	¡û	2	15					3	7	103	14			1	1	0.4964074	2	0.3892028					0	None				21		ÄÐ	24	2023_Dec_15_1733	ÐÅÐÄÅÐ¶Ï	2021.2.3	60.30922953
images/313_2.png	images/313+24_2.png	6	¡ú	2	2					3	8	104	1			6	1	0.4049009	3	0.3650364					0	None				21		ÄÐ	24	2023_Dec_15_1733	ÐÅÐÄÅÐ¶Ï	2021.2.3	60.30922953
images/313_23.png	images/313+60_7.png	6	¡ú	1	23					3	9	105	22			6	1	0.4046172	3	0.3748311					0	None				21		ÄÐ	24	2023_Dec_15_1733	ÐÅÐÄÅÐ¶Ï	2021.2.3	60.30922953
images/313+60_9.png	images/313_25.png	1	¡û	1	25					3	10	106	24			1	1	0.3767961	6	0.4800785					1	None				21		ÄÐ	24	2023_Dec_15_1733	ÐÅÐÄÅÐ¶Ï	2021.2.3	60.30922953
images/313+60_12.png	images/313_28.png	1	¡û	1	28					3	11	107	27			6	0	1.6512746	4	0.3765718					1	None				21		ÄÐ	24	2023_Dec_15_1733	ÐÅÐÄÅÐ¶Ï	2021.2.3	60.30922953
images/313_21.png	images/313+60_5.png	6	¡ú	1	21					3	12	108	20			6	1	0.5229732	4	0.4200404					1	None				21		ÄÐ	24	2023_Dec_15_1733	ÐÅÐÄÅÐ¶Ï	2021.2.3	60.30922953
images/313_24.png	images/313+60_8.png	6	¡ú	1	24					3	13	109	23			1	0	0.5826479	3	0.4681592					0	None				21		ÄÐ	24	2023_Dec_15_1733	ÐÅÐÄÅÐ¶Ï	2021.2.3	60.30922953
images/313+24_9.png	images/313_9.png	1	¡û	2	9					3	14	110	8			1	1	0.81111	2	0.4152426					0	None				21		ÄÐ	24	2023_Dec_15_1733	ÐÅÐÄÅÐ¶Ï	2021.2.3	60.30922953
images/313+24_10.png	images/313_10.png	1	¡û	2	10					3	15	111	9			1	1	0.4231714	3	0.3697843					0	None				21		ÄÐ	24	2023_Dec_15_1733	ÐÅÐÄÅÐ¶Ï	2021.2.3	60.30922953
images/313_19.png	images/313+60_3.png	6	¡ú	1	19					3	16	112	18			6	1	0.5496819	4	0.5099389					1	None				21		ÄÐ	24	2023_Dec_15_1733	ÐÅÐÄÅÐ¶Ï	2021.2.3	60.30922953
images/313_1.png	images/313+24_1.png	6	¡ú	2	1					3	17	113	0			1	0	0.8293538	1	0.4261771					0	None				21		ÄÐ	24	2023_Dec_15_1733	ÐÅÐÄÅÐ¶Ï	2021.2.3	60.30922953
images/313+24_12.png	images/313_12.png	1	¡û	2	12					3	18	114	11			1	1	0.6051746	6	0.4756661					1	None				21		ÄÐ	24	2023_Dec_15_1733	ÐÅÐÄÅÐ¶Ï	2021.2.3	60.30922953
images/313_20.png	images/313+60_4.png	6	¡ú	1	20					3	19	115	19			6	1	0.5493169	5	0.3337198					1	None				21		ÄÐ	24	2023_Dec_15_1733	ÐÅÐÄÅÐ¶Ï	2021.2.3	60.30922953
images/313_8.png	images/313+24_8.png	6	¡ú	2	8					3	20	116	7			1	0	0.5369594	5	0.3641088					1	None				21		ÄÐ	24	2023_Dec_15_1733	ÐÅÐÄÅÐ¶Ï	2021.2.3	60.30922953
images/313+60_14.png	images/313_30.png	1	¡û	1	30					3	21	117	29			1	1	0.7076585	4	0.488795					1	None				21		ÄÐ	24	2023_Dec_15_1733	ÐÅÐÄÅÐ¶Ï	2021.2.3	60.30922953
images/313+60_16.png	images/313_32.png	1	¡û	1	32					3	22	118	31			1	1	0.4136427	5	0.4461376					1	None				21		ÄÐ	24	2023_Dec_15_1733	ÐÅÐÄÅÐ¶Ï	2021.2.3	60.30922953
images/313+24_13.png	images/313_13.png	1	¡û	2	13					3	23	119	12			1	1	0.580848	3	0.6053174					0	None				21		ÄÐ	24	2023_Dec_15_1733	ÐÅÐÄÅÐ¶Ï	2021.2.3	60.30922953
images/313+24_16.png	images/313_16.png	1	¡û	2	16					3	24	120	15			1	1	0.459598	5	0.5262874					1	None				21		ÄÐ	24	2023_Dec_15_1733	ÐÅÐÄÅÐ¶Ï	2021.2.3	60.30922953
images/313+60_15.png	images/313_31.png	1	¡û	1	31					3	25	121	30			6	0	0.7887685	3	0.3725107					0	None				21		ÄÐ	24	2023_Dec_15_1733	ÐÅÐÄÅÐ¶Ï	2021.2.3	60.30922953
images/313_17.png	images/313+60_1.png	6	¡ú	1	17					3	26	122	16			1	0	0.7460242	2	0.3662997					0	space	15.8886961			21		ÄÐ	24	2023_Dec_15_1733	ÐÅÐÄÅÐ¶Ï	2021.2.3	60.30922953
images/313_4.png	images/313+24_4.png	6	¡ú	2	4					3	27	123	3			1	0	0.8366908	2	0.5482569					0	None				21		ÄÐ	24	2023_Dec_15_1733	ÐÅÐÄÅÐ¶Ï	2021.2.3	60.30922953
images/313_18.png	images/313+60_2.png	6	¡ú	1	18					3	28	124	17			6	1	0.3832316	6	0.3529936					1	None				21		ÄÐ	24	2023_Dec_15_1733	ÐÅÐÄÅÐ¶Ï	2021.2.3	60.30922953
images/313+24_11.png	images/313_11.png	1	¡û	2	11					3	29	125	10			1	1	0.6729186	5	0.3930428					1	None				21		ÄÐ	24	2023_Dec_15_1733	ÐÅÐÄÅÐ¶Ï	2021.2.3	60.30922953
images/313_6.png	images/313+24_6.png	6	¡ú	2	6					3	30	126	5			6	1	0.4432083	3	0.3185512					0	None				21		ÄÐ	24	2023_Dec_15_1733	ÐÅÐÄÅÐ¶Ï	2021.2.3	60.30922953
images/313_7.png	images/313+24_7.png	6	¡ú	2	7					3	31	127	6			6	1	0.4485017	3	0.3075377					0	None				21		ÄÐ	24	2023_Dec_15_1733	ÐÅÐÄÅÐ¶Ï	2021.2.3	60.30922953
images/313+24_16.png	images/313_16.png	1	¡û	2	16					4	0	128	15			1	1	0.4708618	2	0.326265					0	None				21		ÄÐ	24	2023_Dec_15_1733	ÐÅÐÄÅÐ¶Ï	2021.2.3	60.30922953
images/313+24_14.png	images/313_14.png	1	¡û	2	14					4	1	129	13			6	0	0.4190912	3	0.3709321					0	None				21		ÄÐ	24	2023_Dec_15_1733	ÐÅÐÄÅÐ¶Ï	2021.2.3	60.30922953
images/313_5.png	images/313+24_5.png	6	¡ú	2	5					4	2	130	4			6	1	1.5185678	2	0.3585013					0	None				21		ÄÐ	24	2023_Dec_15_1733	ÐÅÐÄÅÐ¶Ï	2021.2.3	60.30922953
images/313_21.png	images/313+60_5.png	6	¡ú	1	21					4	3	131	20			6	1	0.4288018	6	0.2620664					1	None				21		ÄÐ	24	2023_Dec_15_1733	ÐÅÐÄÅÐ¶Ï	2021.2.3	60.30922953
images/313_22.png	images/313+60_6.png	6	¡ú	1	22					4	4	132	21			6	1	0.4746815	4	0.3657447					1	None				21		ÄÐ	24	2023_Dec_15_1733	ÐÅÐÄÅÐ¶Ï	2021.2.3	60.30922953
images/313_3.png	images/313+24_3.png	6	¡ú	2	3					4	5	133	2			6	1	0.3617384	5	0.6011292					1	None				21		ÄÐ	24	2023_Dec_15_1733	ÐÅÐÄÅÐ¶Ï	2021.2.3	60.30922953
images/313_6.png	images/313+24_6.png	6	¡ú	2	6					4	6	134	5			6	1	0.3868802	5	0.4037776					1	None				21		ÄÐ	24	2023_Dec_15_1733	ÐÅÐÄÅÐ¶Ï	2021.2.3	60.30922953
images/313_8.png	images/313+24_8.png	6	¡ú	2	8					4	7	135	7			1	0	0.399805	5	0.6499969					1	None				21		ÄÐ	24	2023_Dec_15_1733	ÐÅÐÄÅÐ¶Ï	2021.2.3	60.30922953
images/313+60_15.png	images/313_31.png	1	¡û	1	31					4	8	136	30			1	1	0.5006842	4	0.3529728					1	None				21		ÄÐ	24	2023_Dec_15_1733	ÐÅÐÄÅÐ¶Ï	2021.2.3	60.30922953
images/313_4.png	images/313+24_4.png	6	¡ú	2	4					4	9	137	3			1	0	0.4518657	6	0.4334854					1	None				21		ÄÐ	24	2023_Dec_15_1733	ÐÅÐÄÅÐ¶Ï	2021.2.3	60.30922953
images/313+24_15.png	images/313_15.png	1	¡û	2	15					4	10	138	14			1	1	0.5183589	5	0.3703556					1	None				21		ÄÐ	24	2023_Dec_15_1733	ÐÅÐÄÅÐ¶Ï	2021.2.3	60.30922953
images/313+24_12.png	images/313_12.png	1	¡û	2	12					4	11	139	11			1	1	0.4354066	5	0.4063887					1	None				21		ÄÐ	24	2023_Dec_15_1733	ÐÅÐÄÅÐ¶Ï	2021.2.3	60.30922953
images/313_24.png	images/313+60_8.png	6	¡ú	1	24					4	12	140	23			1	0	0.3196583	6	0.520213					1	None				21		ÄÐ	24	2023_Dec_15_1733	ÐÅÐÄÅÐ¶Ï	2021.2.3	60.30922953
images/313+24_10.png	images/313_10.png	1	¡û	2	10					4	13	141	9			6	0	0.5157028	6	0.4389202					1	None				21		ÄÐ	24	2023_Dec_15_1733	ÐÅÐÄÅÐ¶Ï	2021.2.3	60.30922953
images/313+60_14.png	images/313_30.png	1	¡û	1	30					4	14	142	29			1	1	0.4343646	6	0.5255243					1	None				21		ÄÐ	24	2023_Dec_15_1733	ÐÅÐÄÅÐ¶Ï	2021.2.3	60.30922953
images/313+60_12.png	images/313_28.png	1	¡û	1	28					4	15	143	27			1	1	0.7227475	2	0.3650241					0	None				21		ÄÐ	24	2023_Dec_15_1733	ÐÅÐÄÅÐ¶Ï	2021.2.3	60.30922953
images/313_1.png	images/313+24_1.png	6	¡ú	2	1					4	16	144	0			6	1	0.390482	4	0.3873861					1	None				21		ÄÐ	24	2023_Dec_15_1733	ÐÅÐÄÅÐ¶Ï	2021.2.3	60.30922953
images/313_17.png	images/313+60_1.png	6	¡ú	1	17					4	17	145	16			1	0	0.5120776	4	0.4174033					1	None				21		ÄÐ	24	2023_Dec_15_1733	ÐÅÐÄÅÐ¶Ï	2021.2.3	60.30922953
images/313+60_16.png	images/313_32.png	1	¡û	1	32					4	18	146	31			1	1	0.600447	5	0.3785845					1	None				21		ÄÐ	24	2023_Dec_15_1733	ÐÅÐÄÅÐ¶Ï	2021.2.3	60.30922953
images/313+24_13.png	images/313_13.png	1	¡û	2	13					4	19	147	12			1	1	0.518982	4	0.3229926					1	None				21		ÄÐ	24	2023_Dec_15_1733	ÐÅÐÄÅÐ¶Ï	2021.2.3	60.30922953
images/313+60_10.png	images/313_26.png	1	¡û	1	26					4	20	148	25			1	1	0.4701524	6	0.3013443					1	None				21		ÄÐ	24	2023_Dec_15_1733	ÐÅÐÄÅÐ¶Ï	2021.2.3	60.30922953
images/313_7.png	images/313+24_7.png	6	¡ú	2	7					4	21	149	6			6	1	0.4530986	4	0.4357092					1	None				21		ÄÐ	24	2023_Dec_15_1733	ÐÅÐÄÅÐ¶Ï	2021.2.3	60.30922953
images/313+60_9.png	images/313_25.png	1	¡û	1	25					4	22	150	24			1	1	0.6030119	2	0.388584					0	None				21		ÄÐ	24	2023_Dec_15_1733	ÐÅÐÄÅÐ¶Ï	2021.2.3	60.30922953
images/313+60_11.png	images/313_27.png	1	¡û	1	27					4	23	151	26			1	1	0.7288937	6	0.2782823					1	None				21		ÄÐ	24	2023_Dec_15_1733	ÐÅÐÄÅÐ¶Ï	2021.2.3	60.30922953
images/313_20.png	images/313+60_4.png	6	¡ú	1	20					4	24	152	19			1	0	1.5229428	3	0.4905365					0	None				21		ÄÐ	24	2023_Dec_15_1733	ÐÅÐÄÅÐ¶Ï	2021.2.3	60.30922953
images/313+60_13.png	images/313_29.png	1	¡û	1	29					4	25	153	28			1	1	0.6220617	6	0.2853367					1	None				21		ÄÐ	24	2023_Dec_15_1733	ÐÅÐÄÅÐ¶Ï	2021.2.3	60.30922953
images/313+24_9.png	images/313_9.png	1	¡û	2	9					4	26	154	8			1	1	0.7406215	4	0.5285294					1	None				21		ÄÐ	24	2023_Dec_15_1733	ÐÅÐÄÅÐ¶Ï	2021.2.3	60.30922953
images/313_18.png	images/313+60_2.png	6	¡ú	1	18					4	27	155	17			6	1	0.3335331	4	0.3556692					1	None				21		ÄÐ	24	2023_Dec_15_1733	ÐÅÐÄÅÐ¶Ï	2021.2.3	60.30922953
images/313_23.png	images/313+60_7.png	6	¡ú	1	23					4	28	156	22			6	1	0.3732965	5	0.4209639					1	None				21		ÄÐ	24	2023_Dec_15_1733	ÐÅÐÄÅÐ¶Ï	2021.2.3	60.30922953
images/313_19.png	images/313+60_3.png	6	¡ú	1	19					4	29	157	18			6	1	0.6320511	5	0.3444607					1	None				21		ÄÐ	24	2023_Dec_15_1733	ÐÅÐÄÅÐ¶Ï	2021.2.3	60.30922953
images/313+24_11.png	images/313_11.png	1	¡û	2	11					4	30	158	10			1	1	0.6196094	3	0.3482328					0	None				21		ÄÐ	24	2023_Dec_15_1733	ÐÅÐÄÅÐ¶Ï	2021.2.3	60.30922953
images/313_2.png	images/313+24_2.png	6	¡ú	2	2					4	31	159	1			6	1	0.6865605	4	0.3930643					1	None				21		ÄÐ	24	2023_Dec_15_1733	ÐÅÐÄÅÐ¶Ï	2021.2.3	60.30922953
																					7.049479216	3.6140771						652.1460367	None	21
