# Supplementary material for: Perceptual metacognition and self-esteem: the role of feedback valence in local and global monitoring bias
Source: BMC Psychol. 2025 Sep 22;13:1114. doi: 10.1186/s40359-025-03089-x (PMC12506185; doi:10.1186/s40359-025-03089-x)
Supplement: Supplementary file 1 — Supplementary Material 1. [file 40359_2025_3089_MOESM1_ESM.zip › Data/Study1/Study1data/22_信心判断_2023_Dec_15_1830.csv]

dotLeft	dotRight	dotAns	cue	diffLevel	rows	loop_1.thisRepN	loop_1.thisTrialN	loop_1.thisN	loop_1.thisIndex	loop_2.thisRepN	loop_2.thisTrialN	loop_2.thisN	loop_2.thisIndex	response_00.keys	response_00.rt	response_1.keys	response_1.corr	response_1.rt	response_2.keys	response_2.rt	slider.response	slider.rt	response_01.keys	response_01.rt	response_2.corr	response_03.keys	response_03.rt	end_image.started	end_image.stopped	±»ÊÔ±àºÅ	ÐÕÃû	ÐÔ±ð	ÄêÁä	date	expName	psychopyVersion	frameRate
images/313_24.png	images/313+60_8.png	6	¡ú	1	24					0	0	0	23			6	1	0.3839607	2	1.3024637					0	None				22		Å®	22	2023_Dec_15_1830	ÐÅÐÄÅÐ¶Ï	2021.2.3	60.1141448
images/313_21.png	images/313+60_5.png	6	¡ú	1	21					0	1	1	20			6	1	0.329729	5	0.8957144					1	None				22		Å®	22	2023_Dec_15_1830	ÐÅÐÄÅÐ¶Ï	2021.2.3	60.1141448
images/313_22.png	images/313+60_6.png	6	¡ú	1	22					0	2	2	21			6	1	0.4243105	4	1.1334316					1	None				22		Å®	22	2023_Dec_15_1830	ÐÅÐÄÅÐ¶Ï	2021.2.3	60.1141448
images/313_17.png	images/313+60_1.png	6	¡ú	1	17					0	3	3	16			6	1	0.3728466	2	0.9538888					0	None				22		Å®	22	2023_Dec_15_1830	ÐÅÐÄÅÐ¶Ï	2021.2.3	60.1141448
images/313+60_16.png	images/313_32.png	1	¡û	1	32					0	4	4	31			6	0	0.2072102	2	1.2485518					0	None				22		Å®	22	2023_Dec_15_1830	ÐÅÐÄÅÐ¶Ï	2021.2.3	60.1141448
images/313_23.png	images/313+60_7.png	6	¡ú	1	23					0	5	5	22			6	1	0.3338739	5	1.1450858					1	None				22		Å®	22	2023_Dec_15_1830	ÐÅÐÄÅÐ¶Ï	2021.2.3	60.1141448
images/313+24_9.png	images/313_9.png	1	¡û	2	9					0	6	6	8			6	0	0.3228253	2	0.7580581					0	None				22		Å®	22	2023_Dec_15_1830	ÐÅÐÄÅÐ¶Ï	2021.2.3	60.1141448
images/313_6.png	images/313+24_6.png	6	¡ú	2	6					0	7	7	5			6	1	0.6666472	4	1.2983553					1	None				22		Å®	22	2023_Dec_15_1830	ÐÅÐÄÅÐ¶Ï	2021.2.3	60.1141448
images/313+60_13.png	images/313_29.png	1	¡û	1	29					0	8	8	28			1	1	0.4719323	5	1.3284394					1	None				22		Å®	22	2023_Dec_15_1830	ÐÅÐÄÅÐ¶Ï	2021.2.3	60.1141448
images/313_19.png	images/313+60_3.png	6	¡ú	1	19					0	9	9	18			6	1	0.2461117	6	1.0774554					1	None				22		Å®	22	2023_Dec_15_1830	ÐÅÐÄÅÐ¶Ï	2021.2.3	60.1141448
images/313+60_12.png	images/313_28.png	1	¡û	1	28					0	10	10	27			1	1	0.4715295	5	1.025046					1	None				22		Å®	22	2023_Dec_15_1830	ÐÅÐÄÅÐ¶Ï	2021.2.3	60.1141448
images/313+24_10.png	images/313_10.png	1	¡û	2	10					0	11	11	9			1	1	0.7796295	2	0.6884065					0	None				22		Å®	22	2023_Dec_15_1830	ÐÅÐÄÅÐ¶Ï	2021.2.3	60.1141448
images/313+24_11.png	images/313_11.png	1	¡û	2	11					0	12	12	10			1	1	0.6551852	2	0.7590464					0	None				22		Å®	22	2023_Dec_15_1830	ÐÅÐÄÅÐ¶Ï	2021.2.3	60.1141448
images/313_8.png	images/313+24_8.png	6	¡ú	2	8					0	13	13	7			6	1	0.3067422	5	0.9924361					1	None				22		Å®	22	2023_Dec_15_1830	ÐÅÐÄÅÐ¶Ï	2021.2.3	60.1141448
images/313+60_10.png	images/313_26.png	1	¡û	1	26					0	14	14	25			1	1	0.8194116	5	0.5456238					1	None				22		Å®	22	2023_Dec_15_1830	ÐÅÐÄÅÐ¶Ï	2021.2.3	60.1141448
images/313_20.png	images/313+60_4.png	6	¡ú	1	20					0	15	15	19			1	0	0.8453732	4	1.1332287					1	None				22		Å®	22	2023_Dec_15_1830	ÐÅÐÄÅÐ¶Ï	2021.2.3	60.1141448
images/313_3.png	images/313+24_3.png	6	¡ú	2	3					0	16	16	2			6	1	0.3273489	3	0.8289492					0	None				22		Å®	22	2023_Dec_15_1830	ÐÅÐÄÅÐ¶Ï	2021.2.3	60.1141448
images/313+60_14.png	images/313_30.png	1	¡û	1	30					0	17	17	29			1	1	0.5341242	3	0.8119562					0	None				22		Å®	22	2023_Dec_15_1830	ÐÅÐÄÅÐ¶Ï	2021.2.3	60.1141448
images/313_18.png	images/313+60_2.png	6	¡ú	1	18					0	18	18	17			6	1	0.267786	4	0.9847919					1	None				22		Å®	22	2023_Dec_15_1830	ÐÅÐÄÅÐ¶Ï	2021.2.3	60.1141448
images/313_7.png	images/313+24_7.png	6	¡ú	2	7					0	19	19	6			6	1	0.2580092	6	0.5485988					1	None				22		Å®	22	2023_Dec_15_1830	ÐÅÐÄÅÐ¶Ï	2021.2.3	60.1141448
images/313_2.png	images/313+24_2.png	6	¡ú	2	2					0	20	20	1			6	1	0.2639064	5	0.7116227					1	None				22		Å®	22	2023_Dec_15_1830	ÐÅÐÄÅÐ¶Ï	2021.2.3	60.1141448
images/313_5.png	images/313+24_5.png	6	¡ú	2	5					0	21	21	4			6	1	0.658214	1	0.6828357					0	None				22		Å®	22	2023_Dec_15_1830	ÐÅÐÄÅÐ¶Ï	2021.2.3	60.1141448
images/313_1.png	images/313+24_1.png	6	¡ú	2	1					0	22	22	0			6	1	1.4342939	2	1.5737757					0	None				22		Å®	22	2023_Dec_15_1830	ÐÅÐÄÅÐ¶Ï	2021.2.3	60.1141448
images/313+24_13.png	images/313_13.png	1	¡û	2	13					0	23	23	12			1	1	0.7354384	3	0.5651221					0	None				22		Å®	22	2023_Dec_15_1830	ÐÅÐÄÅÐ¶Ï	2021.2.3	60.1141448
images/313+60_9.png	images/313_25.png	1	¡û	1	25					0	24	24	24			1	1	0.4293471	4	0.8340715					1	None				22		Å®	22	2023_Dec_15_1830	ÐÅÐÄÅÐ¶Ï	2021.2.3	60.1141448
images/313+24_14.png	images/313_14.png	1	¡û	2	14					0	25	25	13			1	1	0.3672797	3	1.0875055					0	None				22		Å®	22	2023_Dec_15_1830	ÐÅÐÄÅÐ¶Ï	2021.2.3	60.1141448
images/313+60_11.png	images/313_27.png	1	¡û	1	27					0	26	26	26			1	1	0.4861451	5	0.9335129					1	None				22		Å®	22	2023_Dec_15_1830	ÐÅÐÄÅÐ¶Ï	2021.2.3	60.1141448
images/313_4.png	images/313+24_4.png	6	¡ú	2	4					0	27	27	3			1	0	0.7666503	3	0.7284789					0	None				22		Å®	22	2023_Dec_15_1830	ÐÅÐÄÅÐ¶Ï	2021.2.3	60.1141448
images/313+24_16.png	images/313_16.png	1	¡û	2	16					0	28	28	15			1	1	0.4080386	3	1.0873349					0	None				22		Å®	22	2023_Dec_15_1830	ÐÅÐÄÅÐ¶Ï	2021.2.3	60.1141448
images/313+24_15.png	images/313_15.png	1	¡û	2	15					0	29	29	14			1	1	0.5558747	4	1.2800206					1	None				22		Å®	22	2023_Dec_15_1830	ÐÅÐÄÅÐ¶Ï	2021.2.3	60.1141448
images/313+24_12.png	images/313_12.png	1	¡û	2	12					0	30	30	11			6	0	0.641026	5	0.4381003					1	None				22		Å®	22	2023_Dec_15_1830	ÐÅÐÄÅÐ¶Ï	2021.2.3	60.1141448
images/313+60_15.png	images/313_31.png	1	¡û	1	31					0	31	31	30			1	1	0.3267974	6	0.457534					1	None				22		Å®	22	2023_Dec_15_1830	ÐÅÐÄÅÐ¶Ï	2021.2.3	60.1141448
images/313+24_9.png	images/313_9.png	1	¡û	2	9					1	0	32	8			1	1	0.4826061	5	0.8646116					1	None				22		Å®	22	2023_Dec_15_1830	ÐÅÐÄÅÐ¶Ï	2021.2.3	60.1141448
images/313_6.png	images/313+24_6.png	6	¡ú	2	6					1	1	33	5			6	1	0.463969	6	0.977775					1	None				22		Å®	22	2023_Dec_15_1830	ÐÅÐÄÅÐ¶Ï	2021.2.3	60.1141448
images/313+60_16.png	images/313_32.png	1	¡û	1	32					1	2	34	31			1	1	0.5199219	5	1.5437069					1	None				22		Å®	22	2023_Dec_15_1830	ÐÅÐÄÅÐ¶Ï	2021.2.3	60.1141448
images/313_1.png	images/313+24_1.png	6	¡ú	2	1					1	3	35	0			6	1	0.5665556	6	0.5679233					1	None				22		Å®	22	2023_Dec_15_1830	ÐÅÐÄÅÐ¶Ï	2021.2.3	60.1141448
images/313+60_9.png	images/313_25.png	1	¡û	1	25					1	4	36	24			1	1	0.4511211	6	0.4949275					1	None				22		Å®	22	2023_Dec_15_1830	ÐÅÐÄÅÐ¶Ï	2021.2.3	60.1141448
images/313_2.png	images/313+24_2.png	6	¡ú	2	2					1	5	37	1			6	1	0.4531756	2	0.9019634					0	None				22		Å®	22	2023_Dec_15_1830	ÐÅÐÄÅÐ¶Ï	2021.2.3	60.1141448
images/313_19.png	images/313+60_3.png	6	¡ú	1	19					1	6	38	18			6	1	0.5278802	6	0.7976367					1	None				22		Å®	22	2023_Dec_15_1830	ÐÅÐÄÅÐ¶Ï	2021.2.3	60.1141448
images/313+24_15.png	images/313_15.png	1	¡û	2	15					1	7	39	14			1	1	0.4912163	4	1.001867					1	None				22		Å®	22	2023_Dec_15_1830	ÐÅÐÄÅÐ¶Ï	2021.2.3	60.1141448
images/313+60_13.png	images/313_29.png	1	¡û	1	29					1	8	40	28			1	1	0.4103386	5	0.6340842					1	space	2.435494			22		Å®	22	2023_Dec_15_1830	ÐÅÐÄÅÐ¶Ï	2021.2.3	60.1141448
images/313_18.png	images/313+60_2.png	6	¡ú	1	18					1	9	41	17			6	1	0.3438263	5	0.7152698					1	None				22		Å®	22	2023_Dec_15_1830	ÐÅÐÄÅÐ¶Ï	2021.2.3	60.1141448
images/313_21.png	images/313+60_5.png	6	¡ú	1	21					1	10	42	20			6	1	0.2964819	6	0.2869144					1	None				22		Å®	22	2023_Dec_15_1830	ÐÅÐÄÅÐ¶Ï	2021.2.3	60.1141448
images/313_24.png	images/313+60_8.png	6	¡ú	1	24					1	11	43	23			6	1	0.2498973	6	0.2671176					1	None				22		Å®	22	2023_Dec_15_1830	ÐÅÐÄÅÐ¶Ï	2021.2.3	60.1141448
images/313_17.png	images/313+60_1.png	6	¡ú	1	17					1	12	44	16			6	1	0.3254946	4	1.0229408					1	None				22		Å®	22	2023_Dec_15_1830	ÐÅÐÄÅÐ¶Ï	2021.2.3	60.1141448
images/313_23.png	images/313+60_7.png	6	¡ú	1	23					1	13	45	22			6	1	0.2858337	2	1.0077521					0	None				22		Å®	22	2023_Dec_15_1830	ÐÅÐÄÅÐ¶Ï	2021.2.3	60.1141448
images/313+24_14.png	images/313_14.png	1	¡û	2	14					1	14	46	13			1	1	0.6882608	3	0.7448841					0	None				22		Å®	22	2023_Dec_15_1830	ÐÅÐÄÅÐ¶Ï	2021.2.3	60.1141448
images/313+60_11.png	images/313_27.png	1	¡û	1	27					1	15	47	26			1	1	0.4698173	4	0.7504527					1	None				22		Å®	22	2023_Dec_15_1830	ÐÅÐÄÅÐ¶Ï	2021.2.3	60.1141448
images/313+24_12.png	images/313_12.png	1	¡û	2	12					1	16	48	11			1	1	0.4919528	3	0.7378882					0	None				22		Å®	22	2023_Dec_15_1830	ÐÅÐÄÅÐ¶Ï	2021.2.3	60.1141448
images/313+60_10.png	images/313_26.png	1	¡û	1	26					1	17	49	25			1	1	0.4753292	5	0.6392926					1	None				22		Å®	22	2023_Dec_15_1830	ÐÅÐÄÅÐ¶Ï	2021.2.3	60.1141448
images/313_4.png	images/313+24_4.png	6	¡ú	2	4					1	18	50	3			6	1	0.3376341	5	0.5770097					1	None				22		Å®	22	2023_Dec_15_1830	ÐÅÐÄÅÐ¶Ï	2021.2.3	60.1141448
images/313_22.png	images/313+60_6.png	6	¡ú	1	22					1	19	51	21			6	1	1.5254228	1	1.2977156					0	None				22		Å®	22	2023_Dec_15_1830	ÐÅÐÄÅÐ¶Ï	2021.2.3	60.1141448
images/313_5.png	images/313+24_5.png	6	¡ú	2	5					1	20	52	4			6	1	0.9490083	1	0.3655864					0	None				22		Å®	22	2023_Dec_15_1830	ÐÅÐÄÅÐ¶Ï	2021.2.3	60.1141448
images/313+24_16.png	images/313_16.png	1	¡û	2	16					1	21	53	15			6	0	1.4987622	2	0.8198752					0	None				22		Å®	22	2023_Dec_15_1830	ÐÅÐÄÅÐ¶Ï	2021.2.3	60.1141448
images/313_20.png	images/313+60_4.png	6	¡ú	1	20					1	22	54	19			6	1	0.4562387	2	0.6905091					0	None				22		Å®	22	2023_Dec_15_1830	ÐÅÐÄÅÐ¶Ï	2021.2.3	60.1141448
images/313+60_15.png	images/313_31.png	1	¡û	1	31					1	23	55	30			1	1	0.7195145	3	0.4201715					0	None				22		Å®	22	2023_Dec_15_1830	ÐÅÐÄÅÐ¶Ï	2021.2.3	60.1141448
images/313+24_10.png	images/313_10.png	1	¡û	2	10					1	24	56	9			1	1	0.8684669	2	0.4447935					0	None				22		Å®	22	2023_Dec_15_1830	ÐÅÐÄÅÐ¶Ï	2021.2.3	60.1141448
images/313+60_12.png	images/313_28.png	1	¡û	1	28					1	25	57	27			1	1	0.6247084	3	0.5390455					0	None				22		Å®	22	2023_Dec_15_1830	ÐÅÐÄÅÐ¶Ï	2021.2.3	60.1141448
images/313+60_14.png	images/313_30.png	1	¡û	1	30					1	26	58	29			1	1	0.4376385	3	0.5801373					0	None				22		Å®	22	2023_Dec_15_1830	ÐÅÐÄÅÐ¶Ï	2021.2.3	60.1141448
images/313_7.png	images/313+24_7.png	6	¡ú	2	7					1	27	59	6			6	1	0.3797842	5	0.7539499					1	None				22		Å®	22	2023_Dec_15_1830	ÐÅÐÄÅÐ¶Ï	2021.2.3	60.1141448
images/313+24_11.png	images/313_11.png	1	¡û	2	11					1	28	60	10			1	1	0.7783712	4	0.2577627					1	None				22		Å®	22	2023_Dec_15_1830	ÐÅÐÄÅÐ¶Ï	2021.2.3	60.1141448
images/313_3.png	images/313+24_3.png	6	¡ú	2	3					1	29	61	2			1	0	0.6061468	1	0.5568443					0	None				22		Å®	22	2023_Dec_15_1830	ÐÅÐÄÅÐ¶Ï	2021.2.3	60.1141448
images/313_8.png	images/313+24_8.png	6	¡ú	2	8					1	30	62	7			6	1	0.5070675	3	0.4058777					0	None				22		Å®	22	2023_Dec_15_1830	ÐÅÐÄÅÐ¶Ï	2021.2.3	60.1141448
images/313+24_13.png	images/313_13.png	1	¡û	2	13					1	31	63	12			1	1	0.4667146	3	0.4143913					0	None				22		Å®	22	2023_Dec_15_1830	ÐÅÐÄÅÐ¶Ï	2021.2.3	60.1141448
images/313_21.png	images/313+60_5.png	6	¡ú	1	21					2	0	64	20			6	1	0.402945	6	0.4178739					1	None				22		Å®	22	2023_Dec_15_1830	ÐÅÐÄÅÐ¶Ï	2021.2.3	60.1141448
images/313+60_15.png	images/313_31.png	1	¡û	1	31					2	1	65	30			1	1	0.6004977	5	0.6622333					1	None				22		Å®	22	2023_Dec_15_1830	ÐÅÐÄÅÐ¶Ï	2021.2.3	60.1141448
images/313_5.png	images/313+24_5.png	6	¡ú	2	5					2	2	66	4			1	0	0.5909716	3	0.8282097					0	None				22		Å®	22	2023_Dec_15_1830	ÐÅÐÄÅÐ¶Ï	2021.2.3	60.1141448
images/313+60_10.png	images/313_26.png	1	¡û	1	26					2	3	67	25			1	1	0.3049177	4	0.7128023					1	None				22		Å®	22	2023_Dec_15_1830	ÐÅÐÄÅÐ¶Ï	2021.2.3	60.1141448
images/313+24_14.png	images/313_14.png	1	¡û	2	14					2	4	68	13			1	1	0.6294233	3	0.5726718					0	None				22		Å®	22	2023_Dec_15_1830	ÐÅÐÄÅÐ¶Ï	2021.2.3	60.1141448
images/313+24_16.png	images/313_16.png	1	¡û	2	16					2	5	69	15			1	1	0.7416269	2	1.0200489					0	None				22		Å®	22	2023_Dec_15_1830	ÐÅÐÄÅÐ¶Ï	2021.2.3	60.1141448
images/313_22.png	images/313+60_6.png	6	¡ú	1	22					2	6	70	21			1	0	0.4671253	2	0.5503568					0	None				22		Å®	22	2023_Dec_15_1830	ÐÅÐÄÅÐ¶Ï	2021.2.3	60.1141448
images/313+24_10.png	images/313_10.png	1	¡û	2	10					2	7	71	9			6	0	0.6244511	1	0.6757812					0	None				22		Å®	22	2023_Dec_15_1830	ÐÅÐÄÅÐ¶Ï	2021.2.3	60.1141448
images/313+60_12.png	images/313_28.png	1	¡û	1	28					2	8	72	27			6	0	0.8850414	1	0.2852519					0	None				22		Å®	22	2023_Dec_15_1830	ÐÅÐÄÅÐ¶Ï	2021.2.3	60.1141448
images/313_2.png	images/313+24_2.png	6	¡ú	2	2					2	9	73	1			6	1	0.8638253	2	0.3085609					0	None				22		Å®	22	2023_Dec_15_1830	ÐÅÐÄÅÐ¶Ï	2021.2.3	60.1141448
images/313+24_11.png	images/313_11.png	1	¡û	2	11					2	10	74	10			6	0	0.9551935	3	0.6724523					0	None				22		Å®	22	2023_Dec_15_1830	ÐÅÐÄÅÐ¶Ï	2021.2.3	60.1141448
images/313_23.png	images/313+60_7.png	6	¡ú	1	23					2	11	75	22			6	1	0.3563876	5	0.681486					1	None				22		Å®	22	2023_Dec_15_1830	ÐÅÐÄÅÐ¶Ï	2021.2.3	60.1141448
images/313+24_12.png	images/313_12.png	1	¡û	2	12					2	12	76	11			1	1	0.7197382	3	0.7019649					0	None				22		Å®	22	2023_Dec_15_1830	ÐÅÐÄÅÐ¶Ï	2021.2.3	60.1141448
images/313_8.png	images/313+24_8.png	6	¡ú	2	8					2	13	77	7			6	1	0.2377589	4	0.4385521					1	None				22		Å®	22	2023_Dec_15_1830	ÐÅÐÄÅÐ¶Ï	2021.2.3	60.1141448
images/313+24_13.png	images/313_13.png	1	¡û	2	13					2	14	78	12			1	1	0.3602643	4	0.7341755					1	None				22		Å®	22	2023_Dec_15_1830	ÐÅÐÄÅÐ¶Ï	2021.2.3	60.1141448
images/313+60_13.png	images/313_29.png	1	¡û	1	29					2	15	79	28			1	1	0.3669141	4	0.9923103					1	None				22		Å®	22	2023_Dec_15_1830	ÐÅÐÄÅÐ¶Ï	2021.2.3	60.1141448
images/313_7.png	images/313+24_7.png	6	¡ú	2	7					2	16	80	6			6	1	0.4185669	4	0.658423					1	None				22		Å®	22	2023_Dec_15_1830	ÐÅÐÄÅÐ¶Ï	2021.2.3	60.1141448
images/313+60_14.png	images/313_30.png	1	¡û	1	30					2	17	81	29			6	0	0.7368386	1	0.7212826					0	space	4.2030889			22		Å®	22	2023_Dec_15_1830	ÐÅÐÄÅÐ¶Ï	2021.2.3	60.1141448
images/313_3.png	images/313+24_3.png	6	¡ú	2	3					2	18	82	2			6	1	0.3654612	3	0.8991545					0	None				22		Å®	22	2023_Dec_15_1830	ÐÅÐÄÅÐ¶Ï	2021.2.3	60.1141448
images/313+24_9.png	images/313_9.png	1	¡û	2	9					2	19	83	8			1	1	0.8121393	2	0.5471857					0	None				22		Å®	22	2023_Dec_15_1830	ÐÅÐÄÅÐ¶Ï	2021.2.3	60.1141448
images/313+60_9.png	images/313_25.png	1	¡û	1	25					2	20	84	24			1	1	0.6332711	4	0.9566101					1	None				22		Å®	22	2023_Dec_15_1830	ÐÅÐÄÅÐ¶Ï	2021.2.3	60.1141448
images/313_6.png	images/313+24_6.png	6	¡ú	2	6					2	21	85	5			6	1	0.5406109	4	1.1530493					1	None				22		Å®	22	2023_Dec_15_1830	ÐÅÐÄÅÐ¶Ï	2021.2.3	60.1141448
images/313+60_16.png	images/313_32.png	1	¡û	1	32					2	22	86	31			1	1	0.6388193	3	0.7732568					0	None				22		Å®	22	2023_Dec_15_1830	ÐÅÐÄÅÐ¶Ï	2021.2.3	60.1141448
images/313_1.png	images/313+24_1.png	6	¡ú	2	1					2	23	87	0			6	1	0.3667972	2	0.5012337					0	None				22		Å®	22	2023_Dec_15_1830	ÐÅÐÄÅÐ¶Ï	2021.2.3	60.1141448
images/313_20.png	images/313+60_4.png	6	¡ú	1	20					2	24	88	19			6	1	0.7492061	2	0.2831914					0	None				22		Å®	22	2023_Dec_15_1830	ÐÅÐÄÅÐ¶Ï	2021.2.3	60.1141448
images/313+60_11.png	images/313_27.png	1	¡û	1	27					2	25	89	26			1	1	0.716866	2	0.7875049					0	None				22		Å®	22	2023_Dec_15_1830	ÐÅÐÄÅÐ¶Ï	2021.2.3	60.1141448
images/313_18.png	images/313+60_2.png	6	¡ú	1	18					2	26	90	17			6	1	0.4000433	4	1.0659657					1	None				22		Å®	22	2023_Dec_15_1830	ÐÅÐÄÅÐ¶Ï	2021.2.3	60.1141448
images/313_4.png	images/313+24_4.png	6	¡ú	2	4					2	27	91	3			1	0	1.2308904	2	0.651114					0	None				22		Å®	22	2023_Dec_15_1830	ÐÅÐÄÅÐ¶Ï	2021.2.3	60.1141448
images/313_17.png	images/313+60_1.png	6	¡ú	1	17					2	28	92	16			6	1	0.3988563	4	1.4169613					1	None				22		Å®	22	2023_Dec_15_1830	ÐÅÐÄÅÐ¶Ï	2021.2.3	60.1141448
images/313_19.png	images/313+60_3.png	6	¡ú	1	19					2	29	93	18			6	1	0.7870872	3	0.5603338					0	None				22		Å®	22	2023_Dec_15_1830	ÐÅÐÄÅÐ¶Ï	2021.2.3	60.1141448
images/313_24.png	images/313+60_8.png	6	¡ú	1	24					2	30	94	23			6	1	0.3624453	5	0.6463418					1	None				22		Å®	22	2023_Dec_15_1830	ÐÅÐÄÅÐ¶Ï	2021.2.3	60.1141448
images/313+24_15.png	images/313_15.png	1	¡û	2	15					2	31	95	14			1	1	0.7731013	3	0.7872142					0	None				22		Å®	22	2023_Dec_15_1830	ÐÅÐÄÅÐ¶Ï	2021.2.3	60.1141448
images/313_23.png	images/313+60_7.png	6	¡ú	1	23					3	0	96	22			6	1	0.4365062	2	0.8192129					0	None				22		Å®	22	2023_Dec_15_1830	ÐÅÐÄÅÐ¶Ï	2021.2.3	60.1141448
images/313+60_16.png	images/313_32.png	1	¡û	1	32					3	1	97	31			1	1	0.3937948	6	0.7642408					1	None				22		Å®	22	2023_Dec_15_1830	ÐÅÐÄÅÐ¶Ï	2021.2.3	60.1141448
images/313+60_15.png	images/313_31.png	1	¡û	1	31					3	2	98	30			1	1	0.8102609	6	0.3155878					1	None				22		Å®	22	2023_Dec_15_1830	ÐÅÐÄÅÐ¶Ï	2021.2.3	60.1141448
images/313_19.png	images/313+60_3.png	6	¡ú	1	19					3	3	99	18			6	1	0.7988456	6	0.556638					1	None				22		Å®	22	2023_Dec_15_1830	ÐÅÐÄÅÐ¶Ï	2021.2.3	60.1141448
images/313+60_12.png	images/313_28.png	1	¡û	1	28					3	4	100	27			1	1	0.516641	5	0.3712955					1	None				22		Å®	22	2023_Dec_15_1830	ÐÅÐÄÅÐ¶Ï	2021.2.3	60.1141448
images/313_1.png	images/313+24_1.png	6	¡ú	2	1					3	5	101	0			6	1	1.1652288	3	0.6902162					0	None				22		Å®	22	2023_Dec_15_1830	ÐÅÐÄÅÐ¶Ï	2021.2.3	60.1141448
images/313_24.png	images/313+60_8.png	6	¡ú	1	24					3	6	102	23			6	1	0.3666429	5	0.7127715					1	None				22		Å®	22	2023_Dec_15_1830	ÐÅÐÄÅÐ¶Ï	2021.2.3	60.1141448
images/313+60_13.png	images/313_29.png	1	¡û	1	29					3	7	103	28			1	1	0.3868541	5	0.4681567					1	None				22		Å®	22	2023_Dec_15_1830	ÐÅÐÄÅÐ¶Ï	2021.2.3	60.1141448
images/313+24_16.png	images/313_16.png	1	¡û	2	16					3	8	104	15			1	1	1.4392828	5	0.3107051					1	None				22		Å®	22	2023_Dec_15_1830	ÐÅÐÄÅÐ¶Ï	2021.2.3	60.1141448
images/313+24_15.png	images/313_15.png	1	¡û	2	15					3	9	105	14			1	1	0.496905	3	0.9252794					0	None				22		Å®	22	2023_Dec_15_1830	ÐÅÐÄÅÐ¶Ï	2021.2.3	60.1141448
images/313+24_11.png	images/313_11.png	1	¡û	2	11					3	10	106	10			1	1	0.4220047	2	0.7311736					0	None				22		Å®	22	2023_Dec_15_1830	ÐÅÐÄÅÐ¶Ï	2021.2.3	60.1141448
images/313+60_11.png	images/313_27.png	1	¡û	1	27					3	11	107	26			1	1	0.4207579	3	0.6130833					0	None				22		Å®	22	2023_Dec_15_1830	ÐÅÐÄÅÐ¶Ï	2021.2.3	60.1141448
images/313+60_10.png	images/313_26.png	1	¡û	1	26					3	12	108	25			1	1	0.4059298	4	0.9921078					1	None				22		Å®	22	2023_Dec_15_1830	ÐÅÐÄÅÐ¶Ï	2021.2.3	60.1141448
images/313+24_14.png	images/313_14.png	1	¡û	2	14					3	13	109	13			1	1	0.5377142	3	0.8172113					0	None				22		Å®	22	2023_Dec_15_1830	ÐÅÐÄÅÐ¶Ï	2021.2.3	60.1141448
images/313+60_14.png	images/313_30.png	1	¡û	1	30					3	14	110	29			1	1	0.4891712	2	0.8073632					0	None				22		Å®	22	2023_Dec_15_1830	ÐÅÐÄÅÐ¶Ï	2021.2.3	60.1141448
images/313_4.png	images/313+24_4.png	6	¡ú	2	4					3	15	111	3			6	1	0.3565523	4	0.7969958					1	None				22		Å®	22	2023_Dec_15_1830	ÐÅÐÄÅÐ¶Ï	2021.2.3	60.1141448
images/313_17.png	images/313+60_1.png	6	¡ú	1	17					3	16	112	16			6	1	0.2891036	4	1.1911974					1	None				22		Å®	22	2023_Dec_15_1830	ÐÅÐÄÅÐ¶Ï	2021.2.3	60.1141448
images/313+24_13.png	images/313_13.png	1	¡û	2	13					3	17	113	12			1	1	0.4656708	3	0.7237498					0	None				22		Å®	22	2023_Dec_15_1830	ÐÅÐÄÅÐ¶Ï	2021.2.3	60.1141448
images/313+60_9.png	images/313_25.png	1	¡û	1	25					3	18	114	24			1	1	0.5254796	3	0.7577098					0	None				22		Å®	22	2023_Dec_15_1830	ÐÅÐÄÅÐ¶Ï	2021.2.3	60.1141448
images/313_5.png	images/313+24_5.png	6	¡ú	2	5					3	19	115	4			6	1	0.3540012	2	1.1058283					0	None				22		Å®	22	2023_Dec_15_1830	ÐÅÐÄÅÐ¶Ï	2021.2.3	60.1141448
images/313_7.png	images/313+24_7.png	6	¡ú	2	7					3	20	116	6			6	1	0.3612959	5	0.55141					1	None				22		Å®	22	2023_Dec_15_1830	ÐÅÐÄÅÐ¶Ï	2021.2.3	60.1141448
images/313_2.png	images/313+24_2.png	6	¡ú	2	2					3	21	117	1			6	1	0.6236639	4	0.9949459					1	None				22		Å®	22	2023_Dec_15_1830	ÐÅÐÄÅÐ¶Ï	2021.2.3	60.1141448
images/313+24_9.png	images/313_9.png	1	¡û	2	9					3	22	118	8			1	1	0.3871876	2	1.3428324					0	None				22		Å®	22	2023_Dec_15_1830	ÐÅÐÄÅÐ¶Ï	2021.2.3	60.1141448
images/313_8.png	images/313+24_8.png	6	¡ú	2	8					3	23	119	7			6	1	0.5408758	4	0.9764288					1	None				22		Å®	22	2023_Dec_15_1830	ÐÅÐÄÅÐ¶Ï	2021.2.3	60.1141448
images/313_21.png	images/313+60_5.png	6	¡ú	1	21					3	24	120	20			6	1	0.7818468	3	0.6951891					0	None				22		Å®	22	2023_Dec_15_1830	ÐÅÐÄÅÐ¶Ï	2021.2.3	60.1141448
images/313_22.png	images/313+60_6.png	6	¡ú	1	22					3	25	121	21			6	1	0.6034827	3	0.9460428					0	None				22		Å®	22	2023_Dec_15_1830	ÐÅÐÄÅÐ¶Ï	2021.2.3	60.1141448
images/313+24_12.png	images/313_12.png	1	¡û	2	12					3	26	122	11			1	1	0.6079193	3	0.8586433					0	space	4.0479709			22		Å®	22	2023_Dec_15_1830	ÐÅÐÄÅÐ¶Ï	2021.2.3	60.1141448
images/313_3.png	images/313+24_3.png	6	¡ú	2	3					3	27	123	2			6	1	0.7770121	2	1.5032665					0	None				22		Å®	22	2023_Dec_15_1830	ÐÅÐÄÅÐ¶Ï	2021.2.3	60.1141448
images/313+24_10.png	images/313_10.png	1	¡û	2	10					3	28	124	9			1	1	0.311792	5	0.5101743					1	None				22		Å®	22	2023_Dec_15_1830	ÐÅÐÄÅÐ¶Ï	2021.2.3	60.1141448
images/313_18.png	images/313+60_2.png	6	¡ú	1	18					3	29	125	17			6	1	0.4230203	5	0.8907911					1	None				22		Å®	22	2023_Dec_15_1830	ÐÅÐÄÅÐ¶Ï	2021.2.3	60.1141448
images/313_6.png	images/313+24_6.png	6	¡ú	2	6					3	30	126	5			1	0	0.4877694	2	0.8940217					0	None				22		Å®	22	2023_Dec_15_1830	ÐÅÐÄÅÐ¶Ï	2021.2.3	60.1141448
images/313_20.png	images/313+60_4.png	6	¡ú	1	20					3	31	127	19			6	1	0.5381252	2	0.6348305					0	None				22		Å®	22	2023_Dec_15_1830	ÐÅÐÄÅÐ¶Ï	2021.2.3	60.1141448
images/313+24_12.png	images/313_12.png	1	¡û	2	12					4	0	128	11			1	1	0.8434086	1	0.3720556					0	None				22		Å®	22	2023_Dec_15_1830	ÐÅÐÄÅÐ¶Ï	2021.2.3	60.1141448
images/313+60_13.png	images/313_29.png	1	¡û	1	29					4	1	129	28			1	1	0.6997006	2	0.5546154					0	None				22		Å®	22	2023_Dec_15_1830	ÐÅÐÄÅÐ¶Ï	2021.2.3	60.1141448
images/313_4.png	images/313+24_4.png	6	¡ú	2	4					4	2	130	3			1	0	0.6335413	2	0.4837462					0	None				22		Å®	22	2023_Dec_15_1830	ÐÅÐÄÅÐ¶Ï	2021.2.3	60.1141448
images/313+60_9.png	images/313_25.png	1	¡û	1	25					4	3	131	24			1	1	0.4953641	3	0.7067715					0	None				22		Å®	22	2023_Dec_15_1830	ÐÅÐÄÅÐ¶Ï	2021.2.3	60.1141448
images/313_18.png	images/313+60_2.png	6	¡ú	1	18					4	4	132	17			6	1	0.4238539	3	0.5887684					0	None				22		Å®	22	2023_Dec_15_1830	ÐÅÐÄÅÐ¶Ï	2021.2.3	60.1141448
images/313+60_11.png	images/313_27.png	1	¡û	1	27					4	5	133	26			1	1	0.3152645	4	0.7423783					1	None				22		Å®	22	2023_Dec_15_1830	ÐÅÐÄÅÐ¶Ï	2021.2.3	60.1141448
images/313+24_9.png	images/313_9.png	1	¡û	2	9					4	6	134	8			6	0	0.9327653	3	0.6772147					0	None				22		Å®	22	2023_Dec_15_1830	ÐÅÐÄÅÐ¶Ï	2021.2.3	60.1141448
images/313+60_12.png	images/313_28.png	1	¡û	1	28					4	7	135	27			1	1	0.3936652	4	1.1896937					1	None				22		Å®	22	2023_Dec_15_1830	ÐÅÐÄÅÐ¶Ï	2021.2.3	60.1141448
images/313+60_14.png	images/313_30.png	1	¡û	1	30					4	8	136	29			6	0	1.1835444	4	0.9258382					1	None				22		Å®	22	2023_Dec_15_1830	ÐÅÐÄÅÐ¶Ï	2021.2.3	60.1141448
images/313_1.png	images/313+24_1.png	6	¡ú	2	1					4	9	137	0			6	1	0.6503424	2	0.6845732					0	None				22		Å®	22	2023_Dec_15_1830	ÐÅÐÄÅÐ¶Ï	2021.2.3	60.1141448
images/313_17.png	images/313+60_1.png	6	¡ú	1	17					4	10	138	16			6	1	0.8014585	4	0.9745141					1	None				22		Å®	22	2023_Dec_15_1830	ÐÅÐÄÅÐ¶Ï	2021.2.3	60.1141448
images/313+24_14.png	images/313_14.png	1	¡û	2	14					4	11	139	13			6	0	0.5283722	3	0.7375879					0	None				22		Å®	22	2023_Dec_15_1830	ÐÅÐÄÅÐ¶Ï	2021.2.3	60.1141448
images/313_23.png	images/313+60_7.png	6	¡ú	1	23					4	12	140	22			6	1	0.3696085	5	2.0338051					1	None				22		Å®	22	2023_Dec_15_1830	ÐÅÐÄÅÐ¶Ï	2021.2.3	60.1141448
images/313_24.png	images/313+60_8.png	6	¡ú	1	24					4	13	141	23			6	1	0.3785359	6	0.4134249					1	None				22		Å®	22	2023_Dec_15_1830	ÐÅÐÄÅÐ¶Ï	2021.2.3	60.1141448
images/313_22.png	images/313+60_6.png	6	¡ú	1	22					4	14	142	21			6	1	0.5744092	4	0.9803394					1	None				22		Å®	22	2023_Dec_15_1830	ÐÅÐÄÅÐ¶Ï	2021.2.3	60.1141448
images/313+60_10.png	images/313_26.png	1	¡û	1	26					4	15	143	25			1	1	0.3400139	4	1.0154811					1	None				22		Å®	22	2023_Dec_15_1830	ÐÅÐÄÅÐ¶Ï	2021.2.3	60.1141448
images/313_2.png	images/313+24_2.png	6	¡ú	2	2					4	16	144	1			6	1	0.399025	5	0.7831723					1	None				22		Å®	22	2023_Dec_15_1830	ÐÅÐÄÅÐ¶Ï	2021.2.3	60.1141448
images/313_5.png	images/313+24_5.png	6	¡ú	2	5					4	17	145	4			6	1	1.0642674	4	1.2799489					1	None				22		Å®	22	2023_Dec_15_1830	ÐÅÐÄÅÐ¶Ï	2021.2.3	60.1141448
images/313_7.png	images/313+24_7.png	6	¡ú	2	7					4	18	146	6			6	1	0.4095119	5	0.7852354					1	None				22		Å®	22	2023_Dec_15_1830	ÐÅÐÄÅÐ¶Ï	2021.2.3	60.1141448
images/313_6.png	images/313+24_6.png	6	¡ú	2	6					4	19	147	5			1	0	0.4333881	4	0.8773129					1	None				22		Å®	22	2023_Dec_15_1830	ÐÅÐÄÅÐ¶Ï	2021.2.3	60.1141448
images/313+24_11.png	images/313_11.png	1	¡û	2	11					4	20	148	10			1	1	0.4700862	5	1.5001611					1	None				22		Å®	22	2023_Dec_15_1830	ÐÅÐÄÅÐ¶Ï	2021.2.3	60.1141448
images/313_3.png	images/313+24_3.png	6	¡ú	2	3					4	21	149	2			6	1	0.3767508	5	0.5502879					1	None				22		Å®	22	2023_Dec_15_1830	ÐÅÐÄÅÐ¶Ï	2021.2.3	60.1141448
images/313+24_10.png	images/313_10.png	1	¡û	2	10					4	22	150	9			1	1	0.5017855	5	1.1744753					1	None				22		Å®	22	2023_Dec_15_1830	ÐÅÐÄÅÐ¶Ï	2021.2.3	60.1141448
images/313+24_16.png	images/313_16.png	1	¡û	2	16					4	23	151	15			1	1	0.3795619	4	0.5883229					1	None				22		Å®	22	2023_Dec_15_1830	ÐÅÐÄÅÐ¶Ï	2021.2.3	60.1141448
images/313_20.png	images/313+60_4.png	6	¡ú	1	20					4	24	152	19			6	1	0.6737535	3	0.6179166					0	None				22		Å®	22	2023_Dec_15_1830	ÐÅÐÄÅÐ¶Ï	2021.2.3	60.1141448
images/313+24_15.png	images/313_15.png	1	¡û	2	15					4	25	153	14			6	0	0.7745259	2	0.7387755					0	None				22		Å®	22	2023_Dec_15_1830	ÐÅÐÄÅÐ¶Ï	2021.2.3	60.1141448
images/313+60_15.png	images/313_31.png	1	¡û	1	31					4	26	154	30			1	1	0.5032634	4	1.0656587					1	None				22		Å®	22	2023_Dec_15_1830	ÐÅÐÄÅÐ¶Ï	2021.2.3	60.1141448
images/313+60_16.png	images/313_32.png	1	¡û	1	32					4	27	155	31			1	1	0.3921159	6	0.378216					1	None				22		Å®	22	2023_Dec_15_1830	ÐÅÐÄÅÐ¶Ï	2021.2.3	60.1141448
images/313+24_13.png	images/313_13.png	1	¡û	2	13					4	28	156	12			6	0	0.5466126	5	0.3441436					1	None				22		Å®	22	2023_Dec_15_1830	ÐÅÐÄÅÐ¶Ï	2021.2.3	60.1141448
images/313_21.png	images/313+60_5.png	6	¡ú	1	21					4	29	157	20			6	1	0.4481528	5	0.1830023					1	None				22		Å®	22	2023_Dec_15_1830	ÐÅÐÄÅÐ¶Ï	2021.2.3	60.1141448
images/313_8.png	images/313+24_8.png	6	¡ú	2	8					4	30	158	7			1	0	0.6333962	2	0.8058185					0	None				22		Å®	22	2023_Dec_15_1830	ÐÅÐÄÅÐ¶Ï	2021.2.3	60.1141448
images/313_19.png	images/313+60_3.png	6	¡ú	1	19					4	31	159	18			6	1	1.1891699	5	0.419287					1	None				22		Å®	22	2023_Dec_15_1830	ÐÅÐÄÅÐ¶Ï	2021.2.3	60.1141448
																					7.049479216	4.0553359						713.0242968	None	22
