# Supplementary material for: Perceptual metacognition and self-esteem: the role of feedback valence in local and global monitoring bias
Source: BMC Psychol. 2025 Sep 22;13:1114. doi: 10.1186/s40359-025-03089-x (PMC12506185; doi:10.1186/s40359-025-03089-x)
Supplement: Supplementary file 1 — Supplementary Material 1. [file 40359_2025_3089_MOESM1_ESM.zip › Data/Study1/Study1data/24_信心判断_2023_Dec_16_1140.csv]

dotLeft	dotRight	dotAns	cue	diffLevel	rows	loop_1.thisRepN	loop_1.thisTrialN	loop_1.thisN	loop_1.thisIndex	loop_2.thisRepN	loop_2.thisTrialN	loop_2.thisN	loop_2.thisIndex	response_00.keys	response_00.rt	response_1.keys	response_1.corr	response_1.rt	response_2.keys	response_2.rt	slider.response	slider.rt	response_01.keys	response_01.rt	response_2.corr	response_03.keys	response_03.rt	end_image.started	end_image.stopped	±»ÊÔ±àºÅ	ÐÕÃû	ÐÔ±ð	ÄêÁä	date	expName	psychopyVersion	frameRate
images/313_20.png	images/313+60_4.png	6	¡ú	1	20					0	0	0	19			1	0	0.2280571	5	0.7692571					1	None				24		Å®	22	2023_Dec_16_1140	ÐÅÐÄÅÐ¶Ï	2021.1.4	59.95879632
images/313_21.png	images/313+60_5.png	6	¡ú	1	21					0	1	1	20			6	1	0.2692808	5	1.0248475					1	None				24		Å®	22	2023_Dec_16_1140	ÐÅÐÄÅÐ¶Ï	2021.1.4	59.95879632
images/313_18.png	images/313+60_2.png	6	¡ú	1	18					0	2	2	17			6	1	0.3646316	3	0.5803099					0	None				24		Å®	22	2023_Dec_16_1140	ÐÅÐÄÅÐ¶Ï	2021.1.4	59.95879632
images/313_23.png	images/313+60_7.png	6	¡ú	1	23					0	3	3	22			6	1	0.2676913	2	0.5914451					0	None				24		Å®	22	2023_Dec_16_1140	ÐÅÐÄÅÐ¶Ï	2021.1.4	59.95879632
images/313+24_10.png	images/313_10.png	1	¡û	2	10					0	4	4	9			1	1	0.2788797	6	1.082002					1	None				24		Å®	22	2023_Dec_16_1140	ÐÅÐÄÅÐ¶Ï	2021.1.4	59.95879632
images/313_2.png	images/313+24_2.png	6	¡ú	2	2					0	5	5	1			6	1	0.1577486	6	0.5899318					1	None				24		Å®	22	2023_Dec_16_1140	ÐÅÐÄÅÐ¶Ï	2021.1.4	59.95879632
images/313+24_9.png	images/313_9.png	1	¡û	2	9					0	6	6	8			1	1	0.4868984	2	0.5450026					0	None				24		Å®	22	2023_Dec_16_1140	ÐÅÐÄÅÐ¶Ï	2021.1.4	59.95879632
images/313+24_13.png	images/313_13.png	1	¡û	2	13					0	7	7	12			6	0	0.3736328	3	0.9805737					0	None				24		Å®	22	2023_Dec_16_1140	ÐÅÐÄÅÐ¶Ï	2021.1.4	59.95879632
images/313_1.png	images/313+24_1.png	6	¡ú	2	1					0	8	8	0			1	0	0.3662993	1	0.4856172					0	None				24		Å®	22	2023_Dec_16_1140	ÐÅÐÄÅÐ¶Ï	2021.1.4	59.95879632
images/313+60_14.png	images/313_30.png	1	¡û	1	30					0	9	9	29			1	1	0.2774853	5	0.4644109					1	None				24		Å®	22	2023_Dec_16_1140	ÐÅÐÄÅÐ¶Ï	2021.1.4	59.95879632
images/313+60_9.png	images/313_25.png	1	¡û	1	25					0	10	10	24			1	1	0.2572761	3	0.9968431					0	None				24		Å®	22	2023_Dec_16_1140	ÐÅÐÄÅÐ¶Ï	2021.1.4	59.95879632
images/313+60_15.png	images/313_31.png	1	¡û	1	31					0	11	11	30			6	0	0.2696938	2	0.5125352					0	None				24		Å®	22	2023_Dec_16_1140	ÐÅÐÄÅÐ¶Ï	2021.1.4	59.95879632
images/313_24.png	images/313+60_8.png	6	¡ú	1	24					0	12	12	23			6	1	0.2156537	6	1.4134128					1	None				24		Å®	22	2023_Dec_16_1140	ÐÅÐÄÅÐ¶Ï	2021.1.4	59.95879632
images/313+60_16.png	images/313_32.png	1	¡û	1	32					0	13	13	31			1	1	0.2526453	6	0.4330451					1	None				24		Å®	22	2023_Dec_16_1140	ÐÅÐÄÅÐ¶Ï	2021.1.4	59.95879632
images/313+24_12.png	images/313_12.png	1	¡û	2	12					0	14	14	11			6	0	1.826475	2	0.3558423					0	None				24		Å®	22	2023_Dec_16_1140	ÐÅÐÄÅÐ¶Ï	2021.1.4	59.95879632
images/313+60_13.png	images/313_29.png	1	¡û	1	29					0	15	15	28			1	1	0.5403932	3	0.7160217					0	None				24		Å®	22	2023_Dec_16_1140	ÐÅÐÄÅÐ¶Ï	2021.1.4	59.95879632
images/313+24_11.png	images/313_11.png	1	¡û	2	11					0	16	16	10			1	1	1.1913937	2	0.5714454					0	None				24		Å®	22	2023_Dec_16_1140	ÐÅÐÄÅÐ¶Ï	2021.1.4	59.95879632
images/313_4.png	images/313+24_4.png	6	¡ú	2	4					0	17	17	3			6	1	0.5184527	2	0.3996926					0	None				24		Å®	22	2023_Dec_16_1140	ÐÅÐÄÅÐ¶Ï	2021.1.4	59.95879632
images/313_22.png	images/313+60_6.png	6	¡ú	1	22					0	18	18	21			6	1	0.6125835	4	1.0097407					1	None				24		Å®	22	2023_Dec_16_1140	ÐÅÐÄÅÐ¶Ï	2021.1.4	59.95879632
images/313+60_10.png	images/313_26.png	1	¡û	1	26					0	19	19	25			1	1	0.3848973	2	0.3675415					0	None				24		Å®	22	2023_Dec_16_1140	ÐÅÐÄÅÐ¶Ï	2021.1.4	59.95879632
images/313_7.png	images/313+24_7.png	6	¡ú	2	7					0	20	20	6			6	1	0.708832	6	0.405422					1	None				24		Å®	22	2023_Dec_16_1140	ÐÅÐÄÅÐ¶Ï	2021.1.4	59.95879632
images/313_5.png	images/313+24_5.png	6	¡ú	2	5					0	21	21	4			6	1	0.9581334	1	0.8044177					0	None				24		Å®	22	2023_Dec_16_1140	ÐÅÐÄÅÐ¶Ï	2021.1.4	59.95879632
images/313+60_12.png	images/313_28.png	1	¡û	1	28					0	22	22	27			1	1	0.4111703	1	0.3287324					0	None				24		Å®	22	2023_Dec_16_1140	ÐÅÐÄÅÐ¶Ï	2021.1.4	59.95879632
images/313+24_16.png	images/313_16.png	1	¡û	2	16					0	23	23	15			1	1	0.486363	6	0.3847892					1	None				24		Å®	22	2023_Dec_16_1140	ÐÅÐÄÅÐ¶Ï	2021.1.4	59.95879632
images/313+24_14.png	images/313_14.png	1	¡û	2	14					0	24	24	13			1	1	0.3353397	3	0.9041648					0	None				24		Å®	22	2023_Dec_16_1140	ÐÅÐÄÅÐ¶Ï	2021.1.4	59.95879632
images/313_3.png	images/313+24_3.png	6	¡ú	2	3					0	25	25	2			6	1	0.2705942	4	1.2255499					1	None				24		Å®	22	2023_Dec_16_1140	ÐÅÐÄÅÐ¶Ï	2021.1.4	59.95879632
images/313_6.png	images/313+24_6.png	6	¡ú	2	6					0	26	26	5			6	1	0.3822277	6	0.3248504					1	None				24		Å®	22	2023_Dec_16_1140	ÐÅÐÄÅÐ¶Ï	2021.1.4	59.95879632
images/313_19.png	images/313+60_3.png	6	¡ú	1	19					0	27	27	18			1	0	0.5582271	2	0.493588					0	None				24		Å®	22	2023_Dec_16_1140	ÐÅÐÄÅÐ¶Ï	2021.1.4	59.95879632
images/313+24_15.png	images/313_15.png	1	¡û	2	15					0	28	28	14			1	1	0.540634	1	0.3242311					0	None				24		Å®	22	2023_Dec_16_1140	ÐÅÐÄÅÐ¶Ï	2021.1.4	59.95879632
images/313_17.png	images/313+60_1.png	6	¡ú	1	17					0	29	29	16			6	1	1.6781975	2	0.3174957					0	None				24		Å®	22	2023_Dec_16_1140	ÐÅÐÄÅÐ¶Ï	2021.1.4	59.95879632
images/313_8.png	images/313+24_8.png	6	¡ú	2	8					0	30	30	7			6	1	0.6094417	2	0.3660618					0	None				24		Å®	22	2023_Dec_16_1140	ÐÅÐÄÅÐ¶Ï	2021.1.4	59.95879632
images/313+60_11.png	images/313_27.png	1	¡û	1	27					0	31	31	26			1	1	0.3764033	6	0.3589082					1	None				24		Å®	22	2023_Dec_16_1140	ÐÅÐÄÅÐ¶Ï	2021.1.4	59.95879632
images/313+60_9.png	images/313_25.png	1	¡û	1	25					1	0	32	24			1	1	0.3186938	5	0.3046528					1	None				24		Å®	22	2023_Dec_16_1140	ÐÅÐÄÅÐ¶Ï	2021.1.4	59.95879632
images/313_3.png	images/313+24_3.png	6	¡ú	2	3					1	1	33	2			6	1	0.2345472	5	0.6239997					1	None				24		Å®	22	2023_Dec_16_1140	ÐÅÐÄÅÐ¶Ï	2021.1.4	59.95879632
images/313+24_13.png	images/313_13.png	1	¡û	2	13					1	2	34	12			1	1	0.5405907	3	0.5567596					0	None				24		Å®	22	2023_Dec_16_1140	ÐÅÐÄÅÐ¶Ï	2021.1.4	59.95879632
images/313_4.png	images/313+24_4.png	6	¡ú	2	4					1	3	35	3			6	1	0.6598147	5	0.3269517					1	None				24		Å®	22	2023_Dec_16_1140	ÐÅÐÄÅÐ¶Ï	2021.1.4	59.95879632
images/313+60_13.png	images/313_29.png	1	¡û	1	29					1	4	36	28			1	1	0.392413	2	0.286678					0	None				24		Å®	22	2023_Dec_16_1140	ÐÅÐÄÅÐ¶Ï	2021.1.4	59.95879632
images/313+24_10.png	images/313_10.png	1	¡û	2	10					1	5	37	9			1	1	0.7772471	2	0.3832873					0	None				24		Å®	22	2023_Dec_16_1140	ÐÅÐÄÅÐ¶Ï	2021.1.4	59.95879632
images/313_24.png	images/313+60_8.png	6	¡ú	1	24					1	6	38	23			6	1	0.510344	2	0.3679332					0	None				24		Å®	22	2023_Dec_16_1140	ÐÅÐÄÅÐ¶Ï	2021.1.4	59.95879632
images/313_20.png	images/313+60_4.png	6	¡ú	1	20					1	7	39	19			1	0	0.263627	2	1.0356079					0	None				24		Å®	22	2023_Dec_16_1140	ÐÅÐÄÅÐ¶Ï	2021.1.4	59.95879632
images/313+24_12.png	images/313_12.png	1	¡û	2	12					1	8	40	11			1	1	0.6392104	1	0.1950873					0	space	1.3799995			24		Å®	22	2023_Dec_16_1140	ÐÅÐÄÅÐ¶Ï	2021.1.4	59.95879632
images/313+24_16.png	images/313_16.png	1	¡û	2	16					1	9	41	15			1	1	0.3283344	2	0.3373279					0	None				24		Å®	22	2023_Dec_16_1140	ÐÅÐÄÅÐ¶Ï	2021.1.4	59.95879632
images/313+60_14.png	images/313_30.png	1	¡û	1	30					1	10	42	29			1	1	0.4499692	3	0.4783085					0	None				24		Å®	22	2023_Dec_16_1140	ÐÅÐÄÅÐ¶Ï	2021.1.4	59.95879632
images/313_5.png	images/313+24_5.png	6	¡ú	2	5					1	11	43	4			1	0	0.5928835	2	0.2705814					0	None				24		Å®	22	2023_Dec_16_1140	ÐÅÐÄÅÐ¶Ï	2021.1.4	59.95879632
images/313+24_9.png	images/313_9.png	1	¡û	2	9					1	12	44	8			1	1	0.4500907	2	0.3263783					0	None				24		Å®	22	2023_Dec_16_1140	ÐÅÐÄÅÐ¶Ï	2021.1.4	59.95879632
images/313_7.png	images/313+24_7.png	6	¡ú	2	7					1	13	45	6			6	1	0.7034368	5	0.280505					1	None				24		Å®	22	2023_Dec_16_1140	ÐÅÐÄÅÐ¶Ï	2021.1.4	59.95879632
images/313_2.png	images/313+24_2.png	6	¡ú	2	2					1	14	46	1			6	1	0.5078856	4	0.2615172					1	None				24		Å®	22	2023_Dec_16_1140	ÐÅÐÄÅÐ¶Ï	2021.1.4	59.95879632
images/313+60_16.png	images/313_32.png	1	¡û	1	32					1	15	47	31			1	1	0.4096576	2	0.2311707					0	None				24		Å®	22	2023_Dec_16_1140	ÐÅÐÄÅÐ¶Ï	2021.1.4	59.95879632
images/313_18.png	images/313+60_2.png	6	¡ú	1	18					1	16	48	17			6	1	0.4287802	5	0.2737753					1	None				24		Å®	22	2023_Dec_16_1140	ÐÅÐÄÅÐ¶Ï	2021.1.4	59.95879632
images/313+60_10.png	images/313_26.png	1	¡û	1	26					1	17	49	25			1	1	0.4209451	4	0.2259377					1	None				24		Å®	22	2023_Dec_16_1140	ÐÅÐÄÅÐ¶Ï	2021.1.4	59.95879632
images/313_19.png	images/313+60_3.png	6	¡ú	1	19					1	18	50	18			1	0	1.711549	1	0.3901886					0	None				24		Å®	22	2023_Dec_16_1140	ÐÅÐÄÅÐ¶Ï	2021.1.4	59.95879632
images/313+24_15.png	images/313_15.png	1	¡û	2	15					1	19	51	14			1	1	0.2524646	3	0.2644609					0	None				24		Å®	22	2023_Dec_16_1140	ÐÅÐÄÅÐ¶Ï	2021.1.4	59.95879632
images/313_8.png	images/313+24_8.png	6	¡ú	2	8					1	20	52	7			6	1	0.5565589	5	0.2516379					1	None				24		Å®	22	2023_Dec_16_1140	ÐÅÐÄÅÐ¶Ï	2021.1.4	59.95879632
images/313_6.png	images/313+24_6.png	6	¡ú	2	6					1	21	53	5			6	1	0.5135217	5	0.2670291					1	None				24		Å®	22	2023_Dec_16_1140	ÐÅÐÄÅÐ¶Ï	2021.1.4	59.95879632
images/313_1.png	images/313+24_1.png	6	¡ú	2	1					1	22	54	0			1	0	0.3991681	2	0.3254494					0	None				24		Å®	22	2023_Dec_16_1140	ÐÅÐÄÅÐ¶Ï	2021.1.4	59.95879632
images/313_22.png	images/313+60_6.png	6	¡ú	1	22					1	23	55	21			6	1	0.4469845	4	0.5872191					1	None				24		Å®	22	2023_Dec_16_1140	ÐÅÐÄÅÐ¶Ï	2021.1.4	59.95879632
images/313_17.png	images/313+60_1.png	6	¡ú	1	17					1	24	56	16			6	1	0.3210084	5	0.3543682					1	None				24		Å®	22	2023_Dec_16_1140	ÐÅÐÄÅÐ¶Ï	2021.1.4	59.95879632
images/313_23.png	images/313+60_7.png	6	¡ú	1	23					1	25	57	22			6	1	0.682827	2	1.3491233					0	None				24		Å®	22	2023_Dec_16_1140	ÐÅÐÄÅÐ¶Ï	2021.1.4	59.95879632
images/313+60_11.png	images/313_27.png	1	¡û	1	27					1	26	58	26			1	1	0.3481464	5	0.5325962					1	None				24		Å®	22	2023_Dec_16_1140	ÐÅÐÄÅÐ¶Ï	2021.1.4	59.95879632
images/313+60_12.png	images/313_28.png	1	¡û	1	28					1	27	59	27			1	1	0.3254743	2	0.2464308					0	None				24		Å®	22	2023_Dec_16_1140	ÐÅÐÄÅÐ¶Ï	2021.1.4	59.95879632
images/313+24_14.png	images/313_14.png	1	¡û	2	14					1	28	60	13			6	0	0.2514228	1	0.9040789					0	None				24		Å®	22	2023_Dec_16_1140	ÐÅÐÄÅÐ¶Ï	2021.1.4	59.95879632
images/313+24_11.png	images/313_11.png	1	¡û	2	11					1	29	61	10			6	0	0.3531075	1	0.272972					0	None				24		Å®	22	2023_Dec_16_1140	ÐÅÐÄÅÐ¶Ï	2021.1.4	59.95879632
images/313+60_15.png	images/313_31.png	1	¡û	1	31					1	30	62	30			1	1	0.5648824	2	0.3882067					0	None				24		Å®	22	2023_Dec_16_1140	ÐÅÐÄÅÐ¶Ï	2021.1.4	59.95879632
images/313_21.png	images/313+60_5.png	6	¡ú	1	21					1	31	63	20			6	1	0.346456	5	0.970868					1	None				24		Å®	22	2023_Dec_16_1140	ÐÅÐÄÅÐ¶Ï	2021.1.4	59.95879632
images/313_4.png	images/313+24_4.png	6	¡ú	2	4					2	0	64	3			6	1	0.4490696	1	0.221218					0	None				24		Å®	22	2023_Dec_16_1140	ÐÅÐÄÅÐ¶Ï	2021.1.4	59.95879632
images/313_3.png	images/313+24_3.png	6	¡ú	2	3					2	1	65	2			6	1	0.3598244	5	0.2908332					1	None				24		Å®	22	2023_Dec_16_1140	ÐÅÐÄÅÐ¶Ï	2021.1.4	59.95879632
images/313_21.png	images/313+60_5.png	6	¡ú	1	21					2	2	66	20			6	1	0.3256303	5	0.262913					1	None				24		Å®	22	2023_Dec_16_1140	ÐÅÐÄÅÐ¶Ï	2021.1.4	59.95879632
images/313_2.png	images/313+24_2.png	6	¡ú	2	2					2	3	67	1			6	1	0.2914912	5	0.2619452					1	None				24		Å®	22	2023_Dec_16_1140	ÐÅÐÄÅÐ¶Ï	2021.1.4	59.95879632
images/313_20.png	images/313+60_4.png	6	¡ú	1	20					2	4	68	19			6	1	0.5951841	5	0.297212					1	None				24		Å®	22	2023_Dec_16_1140	ÐÅÐÄÅÐ¶Ï	2021.1.4	59.95879632
images/313+60_11.png	images/313_27.png	1	¡û	1	27					2	5	69	26			1	1	1.4284184	2	0.2310189					0	None				24		Å®	22	2023_Dec_16_1140	ÐÅÐÄÅÐ¶Ï	2021.1.4	59.95879632
images/313+24_14.png	images/313_14.png	1	¡û	2	14					2	6	70	13			6	0	0.4208575	3	0.2498172					0	None				24		Å®	22	2023_Dec_16_1140	ÐÅÐÄÅÐ¶Ï	2021.1.4	59.95879632
images/313_7.png	images/313+24_7.png	6	¡ú	2	7					2	7	71	6			6	1	0.708611	4	0.2774596					1	None				24		Å®	22	2023_Dec_16_1140	ÐÅÐÄÅÐ¶Ï	2021.1.4	59.95879632
images/313+24_9.png	images/313_9.png	1	¡û	2	9					2	8	72	8			6	0	0.3762128	4	0.3830294					1	None				24		Å®	22	2023_Dec_16_1140	ÐÅÐÄÅÐ¶Ï	2021.1.4	59.95879632
images/313_18.png	images/313+60_2.png	6	¡ú	1	18					2	9	73	17			6	1	0.3101242	1	0.2800943					0	None				24		Å®	22	2023_Dec_16_1140	ÐÅÐÄÅÐ¶Ï	2021.1.4	59.95879632
images/313_23.png	images/313+60_7.png	6	¡ú	1	23					2	10	74	22			6	1	0.379557	4	0.5227132					1	None				24		Å®	22	2023_Dec_16_1140	ÐÅÐÄÅÐ¶Ï	2021.1.4	59.95879632
images/313_19.png	images/313+60_3.png	6	¡ú	1	19					2	11	75	18			6	1	0.2755267	5	0.3107833					1	None				24		Å®	22	2023_Dec_16_1140	ÐÅÐÄÅÐ¶Ï	2021.1.4	59.95879632
images/313+60_9.png	images/313_25.png	1	¡û	1	25					2	12	76	24			1	1	0.4728612	2	0.3156156					0	None				24		Å®	22	2023_Dec_16_1140	ÐÅÐÄÅÐ¶Ï	2021.1.4	59.95879632
images/313_24.png	images/313+60_8.png	6	¡ú	1	24					2	13	77	23			6	1	0.3578383	6	0.1896371					1	None				24		Å®	22	2023_Dec_16_1140	ÐÅÐÄÅÐ¶Ï	2021.1.4	59.95879632
images/313+60_16.png	images/313_32.png	1	¡û	1	32					2	14	78	31			1	1	0.4772765	6	0.2237656					1	None				24		Å®	22	2023_Dec_16_1140	ÐÅÐÄÅÐ¶Ï	2021.1.4	59.95879632
images/313_1.png	images/313+24_1.png	6	¡ú	2	1					2	15	79	0			1	0	0.5412021	2	0.2371943					0	None				24		Å®	22	2023_Dec_16_1140	ÐÅÐÄÅÐ¶Ï	2021.1.4	59.95879632
images/313_6.png	images/313+24_6.png	6	¡ú	2	6					2	16	80	5			6	1	0.594266	3	0.2559964					0	None				24		Å®	22	2023_Dec_16_1140	ÐÅÐÄÅÐ¶Ï	2021.1.4	59.95879632
images/313_22.png	images/313+60_6.png	6	¡ú	1	22					2	17	81	21			6	1	0.3717907	4	0.2988589					1	space	1.0325595			24		Å®	22	2023_Dec_16_1140	ÐÅÐÄÅÐ¶Ï	2021.1.4	59.95879632
images/313+24_11.png	images/313_11.png	1	¡û	2	11					2	18	82	10			6	0	0.2893828	2	0.235753					0	None				24		Å®	22	2023_Dec_16_1140	ÐÅÐÄÅÐ¶Ï	2021.1.4	59.95879632
images/313_5.png	images/313+24_5.png	6	¡ú	2	5					2	19	83	4			1	0	0.4089704	2	0.1987365					0	None				24		Å®	22	2023_Dec_16_1140	ÐÅÐÄÅÐ¶Ï	2021.1.4	59.95879632
images/313+60_10.png	images/313_26.png	1	¡û	1	26					2	20	84	25			1	1	0.3894525	3	0.3236156					0	None				24		Å®	22	2023_Dec_16_1140	ÐÅÐÄÅÐ¶Ï	2021.1.4	59.95879632
images/313_17.png	images/313+60_1.png	6	¡ú	1	17					2	21	85	16			6	1	0.8114029	4	0.2400242					1	None				24		Å®	22	2023_Dec_16_1140	ÐÅÐÄÅÐ¶Ï	2021.1.4	59.95879632
images/313+60_13.png	images/313_29.png	1	¡û	1	29					2	22	86	28			1	1	0.2776986	2	0.1688401					0	None				24		Å®	22	2023_Dec_16_1140	ÐÅÐÄÅÐ¶Ï	2021.1.4	59.95879632
images/313+24_12.png	images/313_12.png	1	¡û	2	12					2	23	87	11			1	1	0.4089049	5	0.1666728					1	None				24		Å®	22	2023_Dec_16_1140	ÐÅÐÄÅÐ¶Ï	2021.1.4	59.95879632
images/313+24_16.png	images/313_16.png	1	¡û	2	16					2	24	88	15			1	1	0.2473486	5	0.187989					1	None				24		Å®	22	2023_Dec_16_1140	ÐÅÐÄÅÐ¶Ï	2021.1.4	59.95879632
images/313+24_15.png	images/313_15.png	1	¡û	2	15					2	25	89	14			1	1	0.3391585	5	0.195551					1	None				24		Å®	22	2023_Dec_16_1140	ÐÅÐÄÅÐ¶Ï	2021.1.4	59.95879632
images/313+60_12.png	images/313_28.png	1	¡û	1	28					2	26	90	27			1	1	0.4668905	6	0.1505507					1	None				24		Å®	22	2023_Dec_16_1140	ÐÅÐÄÅÐ¶Ï	2021.1.4	59.95879632
images/313+24_13.png	images/313_13.png	1	¡û	2	13					2	27	91	12			6	0	0.9437882	1	0.3107753					0	None				24		Å®	22	2023_Dec_16_1140	ÐÅÐÄÅÐ¶Ï	2021.1.4	59.95879632
images/313+60_14.png	images/313_30.png	1	¡û	1	30					2	28	92	29			1	1	0.3292113	3	0.2904264					0	None				24		Å®	22	2023_Dec_16_1140	ÐÅÐÄÅÐ¶Ï	2021.1.4	59.95879632
images/313+24_10.png	images/313_10.png	1	¡û	2	10					2	29	93	9			6	0	1.1717954	1	0.2090696					0	None				24		Å®	22	2023_Dec_16_1140	ÐÅÐÄÅÐ¶Ï	2021.1.4	59.95879632
images/313+60_15.png	images/313_31.png	1	¡û	1	31					2	30	94	30			1	1	0.5272721	4	0.7199925					1	None				24		Å®	22	2023_Dec_16_1140	ÐÅÐÄÅÐ¶Ï	2021.1.4	59.95879632
images/313_8.png	images/313+24_8.png	6	¡ú	2	8					2	31	95	7			6	1	0.3049996	4	0.6989182					1	None				24		Å®	22	2023_Dec_16_1140	ÐÅÐÄÅÐ¶Ï	2021.1.4	59.95879632
images/313_19.png	images/313+60_3.png	6	¡ú	1	19					3	0	96	18			6	1	0.5730786	5	0.2037015					1	None				24		Å®	22	2023_Dec_16_1140	ÐÅÐÄÅÐ¶Ï	2021.1.4	59.95879632
images/313+60_9.png	images/313_25.png	1	¡û	1	25					3	1	97	24			1	1	0.3460937	2	0.2183577					0	None				24		Å®	22	2023_Dec_16_1140	ÐÅÐÄÅÐ¶Ï	2021.1.4	59.95879632
images/313+24_15.png	images/313_15.png	1	¡û	2	15					3	2	98	14			1	1	0.7297259	1	0.297938					0	None				24		Å®	22	2023_Dec_16_1140	ÐÅÐÄÅÐ¶Ï	2021.1.4	59.95879632
images/313+60_13.png	images/313_29.png	1	¡û	1	29					3	3	99	28			6	0	0.3092265	3	0.2550807					0	None				24		Å®	22	2023_Dec_16_1140	ÐÅÐÄÅÐ¶Ï	2021.1.4	59.95879632
images/313+24_16.png	images/313_16.png	1	¡û	2	16					3	4	100	15			1	1	0.4196315	3	0.7844811					0	None				24		Å®	22	2023_Dec_16_1140	ÐÅÐÄÅÐ¶Ï	2021.1.4	59.95879632
images/313+60_12.png	images/313_28.png	1	¡û	1	28					3	5	101	27			1	1	0.2394716	4	0.5560826					1	None				24		Å®	22	2023_Dec_16_1140	ÐÅÐÄÅÐ¶Ï	2021.1.4	59.95879632
images/313_22.png	images/313+60_6.png	6	¡ú	1	22					3	6	102	21			6	1	0.4122567	4	0.2817816					1	None				24		Å®	22	2023_Dec_16_1140	ÐÅÐÄÅÐ¶Ï	2021.1.4	59.95879632
images/313_18.png	images/313+60_2.png	6	¡ú	1	18					3	7	103	17			6	1	0.3815424	4	0.252403					1	None				24		Å®	22	2023_Dec_16_1140	ÐÅÐÄÅÐ¶Ï	2021.1.4	59.95879632
images/313_23.png	images/313+60_7.png	6	¡ú	1	23					3	8	104	22			6	1	0.2410327	4	0.2856216					1	None				24		Å®	22	2023_Dec_16_1140	ÐÅÐÄÅÐ¶Ï	2021.1.4	59.95879632
images/313+60_11.png	images/313_27.png	1	¡û	1	27					3	9	105	26			6	0	0.729222	1	0.8093402					0	None				24		Å®	22	2023_Dec_16_1140	ÐÅÐÄÅÐ¶Ï	2021.1.4	59.95879632
images/313_6.png	images/313+24_6.png	6	¡ú	2	6					3	10	106	5			6	1	0.2386916	2	0.2352371					0	None				24		Å®	22	2023_Dec_16_1140	ÐÅÐÄÅÐ¶Ï	2021.1.4	59.95879632
images/313+60_16.png	images/313_32.png	1	¡û	1	32					3	11	107	31			1	1	0.3210184	5	0.6260139					1	None				24		Å®	22	2023_Dec_16_1140	ÐÅÐÄÅÐ¶Ï	2021.1.4	59.95879632
images/313_17.png	images/313+60_1.png	6	¡ú	1	17					3	12	108	16			6	1	0.4381391	2	0.7862719					0	None				24		Å®	22	2023_Dec_16_1140	ÐÅÐÄÅÐ¶Ï	2021.1.4	59.95879632
images/313+60_15.png	images/313_31.png	1	¡û	1	31					3	13	109	30			6	0	0.3284734	2	0.2336016					0	None				24		Å®	22	2023_Dec_16_1140	ÐÅÐÄÅÐ¶Ï	2021.1.4	59.95879632
images/313_20.png	images/313+60_4.png	6	¡ú	1	20					3	14	110	19			6	1	0.2313557	3	0.4288424					0	None				24		Å®	22	2023_Dec_16_1140	ÐÅÐÄÅÐ¶Ï	2021.1.4	59.95879632
images/313_5.png	images/313+24_5.png	6	¡ú	2	5					3	15	111	4			6	1	0.3065006	3	0.2682377					0	None				24		Å®	22	2023_Dec_16_1140	ÐÅÐÄÅÐ¶Ï	2021.1.4	59.95879632
images/313_8.png	images/313+24_8.png	6	¡ú	2	8					3	16	112	7			6	1	0.4485171	3	0.5646298					0	None				24		Å®	22	2023_Dec_16_1140	ÐÅÐÄÅÐ¶Ï	2021.1.4	59.95879632
images/313_1.png	images/313+24_1.png	6	¡ú	2	1					3	17	113	0			1	0	0.5470805	2	0.659142					0	None				24		Å®	22	2023_Dec_16_1140	ÐÅÐÄÅÐ¶Ï	2021.1.4	59.95879632
images/313+24_9.png	images/313_9.png	1	¡û	2	9					3	18	114	8			6	0	0.430724	2	0.4516796					0	None				24		Å®	22	2023_Dec_16_1140	ÐÅÐÄÅÐ¶Ï	2021.1.4	59.95879632
images/313+24_13.png	images/313_13.png	1	¡û	2	13					3	19	115	12			1	1	1.728793	2	0.2548707					0	None				24		Å®	22	2023_Dec_16_1140	ÐÅÐÄÅÐ¶Ï	2021.1.4	59.95879632
images/313+60_10.png	images/313_26.png	1	¡û	1	26					3	20	116	25			1	1	0.3772484	1	0.2721072					0	None				24		Å®	22	2023_Dec_16_1140	ÐÅÐÄÅÐ¶Ï	2021.1.4	59.95879632
images/313_21.png	images/313+60_5.png	6	¡ú	1	21					3	21	117	20			6	1	0.4355206	5	0.3364921					1	None				24		Å®	22	2023_Dec_16_1140	ÐÅÐÄÅÐ¶Ï	2021.1.4	59.95879632
images/313+24_12.png	images/313_12.png	1	¡û	2	12					3	22	118	11			1	1	0.7609448	1	0.559935					0	None				24		Å®	22	2023_Dec_16_1140	ÐÅÐÄÅÐ¶Ï	2021.1.4	59.95879632
images/313+60_14.png	images/313_30.png	1	¡û	1	30					3	23	119	29			1	1	0.5993709	2	0.3813908					0	None				24		Å®	22	2023_Dec_16_1140	ÐÅÐÄÅÐ¶Ï	2021.1.4	59.95879632
images/313_3.png	images/313+24_3.png	6	¡ú	2	3					3	24	120	2			6	1	0.3323984	5	0.3015693					1	None				24		Å®	22	2023_Dec_16_1140	ÐÅÐÄÅÐ¶Ï	2021.1.4	59.95879632
images/313_4.png	images/313+24_4.png	6	¡ú	2	4					3	25	121	3			6	1	0.5443835	5	0.3204543					1	None				24		Å®	22	2023_Dec_16_1140	ÐÅÐÄÅÐ¶Ï	2021.1.4	59.95879632
images/313_7.png	images/313+24_7.png	6	¡ú	2	7					3	26	122	6			6	1	0.425869	5	0.246692					1	space	1.1064446			24		Å®	22	2023_Dec_16_1140	ÐÅÐÄÅÐ¶Ï	2021.1.4	59.95879632
images/313_2.png	images/313+24_2.png	6	¡ú	2	2					3	27	123	1			6	1	0.3474442	5	0.395839					1	None				24		Å®	22	2023_Dec_16_1140	ÐÅÐÄÅÐ¶Ï	2021.1.4	59.95879632
images/313+24_11.png	images/313_11.png	1	¡û	2	11					3	28	124	10			1	1	0.586194	2	0.2809157					0	None				24		Å®	22	2023_Dec_16_1140	ÐÅÐÄÅÐ¶Ï	2021.1.4	59.95879632
images/313+24_14.png	images/313_14.png	1	¡û	2	14					3	29	125	13			6	0	0.2521049	5	0.2889792					1	None				24		Å®	22	2023_Dec_16_1140	ÐÅÐÄÅÐ¶Ï	2021.1.4	59.95879632
images/313+24_10.png	images/313_10.png	1	¡û	2	10					3	30	126	9			1	1	0.3556055	2	0.3073084					0	None				24		Å®	22	2023_Dec_16_1140	ÐÅÐÄÅÐ¶Ï	2021.1.4	59.95879632
images/313_24.png	images/313+60_8.png	6	¡ú	1	24					3	31	127	23			6	1	0.4837592	5	0.2786323					1	None				24		Å®	22	2023_Dec_16_1140	ÐÅÐÄÅÐ¶Ï	2021.1.4	59.95879632
images/313_18.png	images/313+60_2.png	6	¡ú	1	18					4	0	128	17			6	1	0.6183958	1	0.279814					0	None				24		Å®	22	2023_Dec_16_1140	ÐÅÐÄÅÐ¶Ï	2021.1.4	59.95879632
images/313+60_11.png	images/313_27.png	1	¡û	1	27					4	1	129	26			1	1	0.4139415	5	0.5073856					1	None				24		Å®	22	2023_Dec_16_1140	ÐÅÐÄÅÐ¶Ï	2021.1.4	59.95879632
images/313_2.png	images/313+24_2.png	6	¡ú	2	2					4	2	130	1			6	1	0.3495522	4	0.2860215					1	None				24		Å®	22	2023_Dec_16_1140	ÐÅÐÄÅÐ¶Ï	2021.1.4	59.95879632
images/313+24_13.png	images/313_13.png	1	¡û	2	13					4	3	131	12			1	1	0.440696	4	0.284785					1	None				24		Å®	22	2023_Dec_16_1140	ÐÅÐÄÅÐ¶Ï	2021.1.4	59.95879632
images/313_5.png	images/313+24_5.png	6	¡ú	2	5					4	4	132	4			6	1	0.6639963	5	0.4672251					1	None				24		Å®	22	2023_Dec_16_1140	ÐÅÐÄÅÐ¶Ï	2021.1.4	59.95879632
images/313+24_9.png	images/313_9.png	1	¡û	2	9					4	5	133	8			1	1	0.3194511	6	0.3206987					1	None				24		Å®	22	2023_Dec_16_1140	ÐÅÐÄÅÐ¶Ï	2021.1.4	59.95879632
images/313+24_10.png	images/313_10.png	1	¡û	2	10					4	6	134	9			1	1	0.3626252	2	0.3144704					0	None				24		Å®	22	2023_Dec_16_1140	ÐÅÐÄÅÐ¶Ï	2021.1.4	59.95879632
images/313_24.png	images/313+60_8.png	6	¡ú	1	24					4	7	135	23			6	1	0.2844486	5	0.2638211					1	None				24		Å®	22	2023_Dec_16_1140	ÐÅÐÄÅÐ¶Ï	2021.1.4	59.95879632
images/313+60_16.png	images/313_32.png	1	¡û	1	32					4	8	136	31			6	0	0.315769	1	0.237592					0	None				24		Å®	22	2023_Dec_16_1140	ÐÅÐÄÅÐ¶Ï	2021.1.4	59.95879632
images/313+24_15.png	images/313_15.png	1	¡û	2	15					4	9	137	14			1	1	0.3464123	3	0.2828825					0	None				24		Å®	22	2023_Dec_16_1140	ÐÅÐÄÅÐ¶Ï	2021.1.4	59.95879632
images/313_8.png	images/313+24_8.png	6	¡ú	2	8					4	10	138	7			6	1	0.3512257	3	0.3834084					0	None				24		Å®	22	2023_Dec_16_1140	ÐÅÐÄÅÐ¶Ï	2021.1.4	59.95879632
images/313_1.png	images/313+24_1.png	6	¡ú	2	1					4	11	139	0			1	0	0.5985995	4	1.4043667					1	None				24		Å®	22	2023_Dec_16_1140	ÐÅÐÄÅÐ¶Ï	2021.1.4	59.95879632
images/313+60_15.png	images/313_31.png	1	¡û	1	31					4	12	140	30			6	0	0.5929599	2	0.2549411					0	None				24		Å®	22	2023_Dec_16_1140	ÐÅÐÄÅÐ¶Ï	2021.1.4	59.95879632
images/313_23.png	images/313+60_7.png	6	¡ú	1	23					4	13	141	22			6	1	0.315359	2	0.2293426					0	None				24		Å®	22	2023_Dec_16_1140	ÐÅÐÄÅÐ¶Ï	2021.1.4	59.95879632
images/313_22.png	images/313+60_6.png	6	¡ú	1	22					4	14	142	21			6	1	0.226963	5	0.2483657					1	None				24		Å®	22	2023_Dec_16_1140	ÐÅÐÄÅÐ¶Ï	2021.1.4	59.95879632
images/313+60_12.png	images/313_28.png	1	¡û	1	28					4	15	143	27			1	1	0.325175	4	0.5102911					1	None				24		Å®	22	2023_Dec_16_1140	ÐÅÐÄÅÐ¶Ï	2021.1.4	59.95879632
images/313+24_16.png	images/313_16.png	1	¡û	2	16					4	16	144	15			1	1	0.2166627	5	0.1987464					1	None				24		Å®	22	2023_Dec_16_1140	ÐÅÐÄÅÐ¶Ï	2021.1.4	59.95879632
images/313_19.png	images/313+60_3.png	6	¡ú	1	19					4	17	145	18			1	0	0.3417217	5	0.2380322					1	None				24		Å®	22	2023_Dec_16_1140	ÐÅÐÄÅÐ¶Ï	2021.1.4	59.95879632
images/313_21.png	images/313+60_5.png	6	¡ú	1	21					4	18	146	20			6	1	0.3314	5	0.2365668					1	None				24		Å®	22	2023_Dec_16_1140	ÐÅÐÄÅÐ¶Ï	2021.1.4	59.95879632
images/313+60_10.png	images/313_26.png	1	¡û	1	26					4	19	147	25			1	1	0.265483	6	0.2212957					1	None				24		Å®	22	2023_Dec_16_1140	ÐÅÐÄÅÐ¶Ï	2021.1.4	59.95879632
images/313_17.png	images/313+60_1.png	6	¡ú	1	17					4	20	148	16			6	1	0.2442577	5	0.2648831					1	None				24		Å®	22	2023_Dec_16_1140	ÐÅÐÄÅÐ¶Ï	2021.1.4	59.95879632
images/313+24_12.png	images/313_12.png	1	¡û	2	12					4	21	149	11			6	0	0.3732821	2	0.2924179					0	None				24		Å®	22	2023_Dec_16_1140	ÐÅÐÄÅÐ¶Ï	2021.1.4	59.95879632
images/313+60_13.png	images/313_29.png	1	¡û	1	29					4	22	150	28			1	1	0.4978386	5	0.3558937					1	None				24		Å®	22	2023_Dec_16_1140	ÐÅÐÄÅÐ¶Ï	2021.1.4	59.95879632
images/313_6.png	images/313+24_6.png	6	¡ú	2	6					4	23	151	5			6	1	0.4516871	5	0.2318683					1	None				24		Å®	22	2023_Dec_16_1140	ÐÅÐÄÅÐ¶Ï	2021.1.4	59.95879632
images/313_20.png	images/313+60_4.png	6	¡ú	1	20					4	24	152	19			6	1	0.3283284	4	0.2974809					1	None				24		Å®	22	2023_Dec_16_1140	ÐÅÐÄÅÐ¶Ï	2021.1.4	59.95879632
images/313+60_9.png	images/313_25.png	1	¡û	1	25					4	25	153	24			1	1	0.612414	2	0.5457718					0	None				24		Å®	22	2023_Dec_16_1140	ÐÅÐÄÅÐ¶Ï	2021.1.4	59.95879632
images/313+60_14.png	images/313_30.png	1	¡û	1	30					4	26	154	29			1	1	0.8493212	2	0.2365826					0	None				24		Å®	22	2023_Dec_16_1140	ÐÅÐÄÅÐ¶Ï	2021.1.4	59.95879632
images/313+24_11.png	images/313_11.png	1	¡û	2	11					4	27	155	10			6	0	0.4703194	1	0.2091199					0	None				24		Å®	22	2023_Dec_16_1140	ÐÅÐÄÅÐ¶Ï	2021.1.4	59.95879632
images/313_7.png	images/313+24_7.png	6	¡ú	2	7					4	28	156	6			6	1	0.2471816	5	0.3719513					1	None				24		Å®	22	2023_Dec_16_1140	ÐÅÐÄÅÐ¶Ï	2021.1.4	59.95879632
images/313_4.png	images/313+24_4.png	6	¡ú	2	4					4	29	157	3			6	1	0.2991461	6	0.2537829					1	None				24		Å®	22	2023_Dec_16_1140	ÐÅÐÄÅÐ¶Ï	2021.1.4	59.95879632
images/313+24_14.png	images/313_14.png	1	¡û	2	14					4	30	158	13			6	0	0.4418472	6	0.1899088					1	None				24		Å®	22	2023_Dec_16_1140	ÐÅÐÄÅÐ¶Ï	2021.1.4	59.95879632
images/313_3.png	images/313+24_3.png	6	¡ú	2	3					4	31	159	2			1	0	0.8141713	2	0.2508315					0	None				24		Å®	22	2023_Dec_16_1140	ÐÅÐÄÅÐ¶Ï	2021.1.4	59.95879632
																					5.993055556	4.4445273						551.1317111	None	24
