# Supplementary material for: Perceptual metacognition and self-esteem: the role of feedback valence in local and global monitoring bias
Source: BMC Psychol. 2025 Sep 22;13:1114. doi: 10.1186/s40359-025-03089-x (PMC12506185; doi:10.1186/s40359-025-03089-x)
Supplement: Supplementary file 1 — Supplementary Material 1. [file 40359_2025_3089_MOESM1_ESM.zip › Data/Study1/Study1data/26_信心判断_2023_Dec_16_1644.csv]

dotLeft	dotRight	dotAns	cue	diffLevel	rows	loop_1.thisRepN	loop_1.thisTrialN	loop_1.thisN	loop_1.thisIndex	loop_2.thisRepN	loop_2.thisTrialN	loop_2.thisN	loop_2.thisIndex	response_00.keys	response_00.rt	response_1.keys	response_1.corr	response_1.rt	response_2.keys	response_2.rt	slider.response	slider.rt	response_01.keys	response_01.rt	response_2.corr	response_03.keys	response_03.rt	end_image.started	end_image.stopped	±»ÊÔ±àºÅ	ÐÕÃû	ÐÔ±ð	ÄêÁä	date	expName	psychopyVersion	frameRate
images/313+24_16.png	images/313_16.png	1	¡û	2	16					0	0	0	15			1	1	0.2553753	6	1.1552595					1	None				26		ÄÐ	23	2023_Dec_16_1644	ÐÅÐÄÅÐ¶Ï	2021.2.3	59.55823272
images/313+60_15.png	images/313_31.png	1	¡û	1	31					0	1	1	30			1	1	0.3614251	6	0.6038156					1	None				26		ÄÐ	23	2023_Dec_16_1644	ÐÅÐÄÅÐ¶Ï	2021.2.3	59.55823272
images/313+60_12.png	images/313_28.png	1	¡û	1	28					0	2	2	27			6	0	0.4203101	6	0.4245626					1	None				26		ÄÐ	23	2023_Dec_16_1644	ÐÅÐÄÅÐ¶Ï	2021.2.3	59.55823272
images/313_23.png	images/313+60_7.png	6	¡ú	1	23					0	3	3	22			6	1	0.3903387	6	0.6916979					1	None				26		ÄÐ	23	2023_Dec_16_1644	ÐÅÐÄÅÐ¶Ï	2021.2.3	59.55823272
images/313+60_9.png	images/313_25.png	1	¡û	1	25					0	4	4	24			6	0	1.1398941	2	1.336828					0	None				26		ÄÐ	23	2023_Dec_16_1644	ÐÅÐÄÅÐ¶Ï	2021.2.3	59.55823272
images/313_1.png	images/313+24_1.png	6	¡ú	2	1					0	5	5	0			6	1	0.5360645	5	1.0293135					1	None				26		ÄÐ	23	2023_Dec_16_1644	ÐÅÐÄÅÐ¶Ï	2021.2.3	59.55823272
images/313_24.png	images/313+60_8.png	6	¡ú	1	24					0	6	6	23			6	1	0.5980325	6	2.5747456					1	None				26		ÄÐ	23	2023_Dec_16_1644	ÐÅÐÄÅÐ¶Ï	2021.2.3	59.55823272
images/313+60_13.png	images/313_29.png	1	¡û	1	29					0	7	7	28			1	1	0.3071485	6	0.5341709					1	None				26		ÄÐ	23	2023_Dec_16_1644	ÐÅÐÄÅÐ¶Ï	2021.2.3	59.55823272
images/313+24_13.png	images/313_13.png	1	¡û	2	13					0	8	8	12			1	1	0.9036308	2	0.5782689					0	None				26		ÄÐ	23	2023_Dec_16_1644	ÐÅÐÄÅÐ¶Ï	2021.2.3	59.55823272
images/313_5.png	images/313+24_5.png	6	¡ú	2	5					0	9	9	4			6	1	0.8324712	6	0.2497915					1	None				26		ÄÐ	23	2023_Dec_16_1644	ÐÅÐÄÅÐ¶Ï	2021.2.3	59.55823272
images/313_19.png	images/313+60_3.png	6	¡ú	1	19					0	10	10	18			6	1	0.2964757	6	0.1894751					1	None				26		ÄÐ	23	2023_Dec_16_1644	ÐÅÐÄÅÐ¶Ï	2021.2.3	59.55823272
images/313+60_10.png	images/313_26.png	1	¡û	1	26					0	11	11	25			1	1	0.65669	5	0.6931883					1	None				26		ÄÐ	23	2023_Dec_16_1644	ÐÅÐÄÅÐ¶Ï	2021.2.3	59.55823272
images/313+24_14.png	images/313_14.png	1	¡û	2	14					0	12	12	13			1	1	0.6228933	5	0.6369521					1	None				26		ÄÐ	23	2023_Dec_16_1644	ÐÅÐÄÅÐ¶Ï	2021.2.3	59.55823272
images/313_22.png	images/313+60_6.png	6	¡ú	1	22					0	13	13	21			6	1	0.6517534	4	0.8580922					1	None				26		ÄÐ	23	2023_Dec_16_1644	ÐÅÐÄÅÐ¶Ï	2021.2.3	59.55823272
images/313_17.png	images/313+60_1.png	6	¡ú	1	17					0	14	14	16			6	1	0.3073702	2	0.7570097					0	None				26		ÄÐ	23	2023_Dec_16_1644	ÐÅÐÄÅÐ¶Ï	2021.2.3	59.55823272
images/313+24_11.png	images/313_11.png	1	¡û	2	11					0	15	15	10			1	1	0.338964	5	0.8316546					1	None				26		ÄÐ	23	2023_Dec_16_1644	ÐÅÐÄÅÐ¶Ï	2021.2.3	59.55823272
images/313+24_15.png	images/313_15.png	1	¡û	2	15					0	16	16	14			1	1	0.7694865	5	0.3431062					1	None				26		ÄÐ	23	2023_Dec_16_1644	ÐÅÐÄÅÐ¶Ï	2021.2.3	59.55823272
images/313+60_16.png	images/313_32.png	1	¡û	1	32					0	17	17	31			1	1	0.3412451	5	0.388214					1	None				26		ÄÐ	23	2023_Dec_16_1644	ÐÅÐÄÅÐ¶Ï	2021.2.3	59.55823272
images/313_4.png	images/313+24_4.png	6	¡ú	2	4					0	18	18	3			1	0	0.3456898	5	0.5739023					1	None				26		ÄÐ	23	2023_Dec_16_1644	ÐÅÐÄÅÐ¶Ï	2021.2.3	59.55823272
images/313_20.png	images/313+60_4.png	6	¡ú	1	20					0	19	19	19			1	0	0.3863614	2	1.0911188					0	None				26		ÄÐ	23	2023_Dec_16_1644	ÐÅÐÄÅÐ¶Ï	2021.2.3	59.55823272
images/313_6.png	images/313+24_6.png	6	¡ú	2	6					0	20	20	5			1	0	0.8901002	2	0.2791329					0	None				26		ÄÐ	23	2023_Dec_16_1644	ÐÅÐÄÅÐ¶Ï	2021.2.3	59.55823272
images/313_3.png	images/313+24_3.png	6	¡ú	2	3					0	21	21	2			6	1	0.6023631	6	0.091395					1	None				26		ÄÐ	23	2023_Dec_16_1644	ÐÅÐÄÅÐ¶Ï	2021.2.3	59.55823272
images/313+24_12.png	images/313_12.png	1	¡û	2	12					0	22	22	11			6	0	1.4313614	3	0.1865333					0	None				26		ÄÐ	23	2023_Dec_16_1644	ÐÅÐÄÅÐ¶Ï	2021.2.3	59.55823272
images/313_8.png	images/313+24_8.png	6	¡ú	2	8					0	23	23	7			1	0	1.4701656	2	0.6443564					0	None				26		ÄÐ	23	2023_Dec_16_1644	ÐÅÐÄÅÐ¶Ï	2021.2.3	59.55823272
images/313+60_14.png	images/313_30.png	1	¡û	1	30					0	24	24	29			1	1	1.0268395	6	0.0803192					1	None				26		ÄÐ	23	2023_Dec_16_1644	ÐÅÐÄÅÐ¶Ï	2021.2.3	59.55823272
images/313_21.png	images/313+60_5.png	6	¡ú	1	21					0	25	25	20			6	1	0.4195893	6	0.1129817					1	None				26		ÄÐ	23	2023_Dec_16_1644	ÐÅÐÄÅÐ¶Ï	2021.2.3	59.55823272
images/313_2.png	images/313+24_2.png	6	¡ú	2	2					0	26	26	1			6	1	0.3991893	6	0.1375082					1	None				26		ÄÐ	23	2023_Dec_16_1644	ÐÅÐÄÅÐ¶Ï	2021.2.3	59.55823272
images/313_7.png	images/313+24_7.png	6	¡ú	2	7					0	27	27	6			6	1	1.2229337	3	0.2378668					0	None				26		ÄÐ	23	2023_Dec_16_1644	ÐÅÐÄÅÐ¶Ï	2021.2.3	59.55823272
images/313+24_9.png	images/313_9.png	1	¡û	2	9					0	28	28	8			1	1	0.5518299	6	0.1042306					1	None				26		ÄÐ	23	2023_Dec_16_1644	ÐÅÐÄÅÐ¶Ï	2021.2.3	59.55823272
images/313+24_10.png	images/313_10.png	1	¡û	2	10					0	29	29	9			1	1	0.8378076	2	0.1744734					0	None				26		ÄÐ	23	2023_Dec_16_1644	ÐÅÐÄÅÐ¶Ï	2021.2.3	59.55823272
images/313_18.png	images/313+60_2.png	6	¡ú	1	18					0	30	30	17			6	1	0.585967	6	0.1169598					1	None				26		ÄÐ	23	2023_Dec_16_1644	ÐÅÐÄÅÐ¶Ï	2021.2.3	59.55823272
images/313+60_11.png	images/313_27.png	1	¡û	1	27					0	31	31	26			1	1	0.5718427	5	0.9460283					1	None				26		ÄÐ	23	2023_Dec_16_1644	ÐÅÐÄÅÐ¶Ï	2021.2.3	59.55823272
images/313+60_16.png	images/313_32.png	1	¡û	1	32					1	0	32	31			1	1	0.6612245	6	0.0433414					1	None				26		ÄÐ	23	2023_Dec_16_1644	ÐÅÐÄÅÐ¶Ï	2021.2.3	59.55823272
images/313_3.png	images/313+24_3.png	6	¡ú	2	3					1	1	33	2			6	1	1.064054	5	0.275073					1	None				26		ÄÐ	23	2023_Dec_16_1644	ÐÅÐÄÅÐ¶Ï	2021.2.3	59.55823272
images/313_19.png	images/313+60_3.png	6	¡ú	1	19					1	2	34	18			6	1	0.6220315	6	0.0594047					1	None				26		ÄÐ	23	2023_Dec_16_1644	ÐÅÐÄÅÐ¶Ï	2021.2.3	59.55823272
images/313+60_13.png	images/313_29.png	1	¡û	1	29					1	3	35	28			1	1	1.0878645	6	0.7536844					1	None				26		ÄÐ	23	2023_Dec_16_1644	ÐÅÐÄÅÐ¶Ï	2021.2.3	59.55823272
images/313+24_15.png	images/313_15.png	1	¡û	2	15					1	4	36	14			1	1	0.4227659	6	0.1099108					1	None				26		ÄÐ	23	2023_Dec_16_1644	ÐÅÐÄÅÐ¶Ï	2021.2.3	59.55823272
images/313_6.png	images/313+24_6.png	6	¡ú	2	6					1	5	37	5			6	1	0.3551774	6	0.1079072					1	None				26		ÄÐ	23	2023_Dec_16_1644	ÐÅÐÄÅÐ¶Ï	2021.2.3	59.55823272
images/313+24_13.png	images/313_13.png	1	¡û	2	13					1	6	38	12			1	1	1.1835302	5	0.3047212					1	None				26		ÄÐ	23	2023_Dec_16_1644	ÐÅÐÄÅÐ¶Ï	2021.2.3	59.55823272
images/313_5.png	images/313+24_5.png	6	¡ú	2	5					1	7	39	4			6	1	0.3580298	6	0.0576008					1	None				26		ÄÐ	23	2023_Dec_16_1644	ÐÅÐÄÅÐ¶Ï	2021.2.3	59.55823272
images/313+60_9.png	images/313_25.png	1	¡û	1	25					1	8	40	24			1	1	0.3099731	6	0.0697243					1	space	1.4415304			26		ÄÐ	23	2023_Dec_16_1644	ÐÅÐÄÅÐ¶Ï	2021.2.3	59.55823272
images/313_2.png	images/313+24_2.png	6	¡ú	2	2					1	9	41	1			6	1	0.3097944	6	0.0876682					1	None				26		ÄÐ	23	2023_Dec_16_1644	ÐÅÐÄÅÐ¶Ï	2021.2.3	59.55823272
images/313_18.png	images/313+60_2.png	6	¡ú	1	18					1	10	42	17			6	1	0.3013946	6	0.1434807					1	None				26		ÄÐ	23	2023_Dec_16_1644	ÐÅÐÄÅÐ¶Ï	2021.2.3	59.55823272
images/313+60_11.png	images/313_27.png	1	¡û	1	27					1	11	43	26			1	1	0.7380974	6	0.0416733					1	None				26		ÄÐ	23	2023_Dec_16_1644	ÐÅÐÄÅÐ¶Ï	2021.2.3	59.55823272
images/313_24.png	images/313+60_8.png	6	¡ú	1	24					1	12	44	23			6	1	0.7722223	6	0.1466194					1	None				26		ÄÐ	23	2023_Dec_16_1644	ÐÅÐÄÅÐ¶Ï	2021.2.3	59.55823272
images/313+24_16.png	images/313_16.png	1	¡û	2	16					1	13	45	15			1	1	0.5832465	4	0.4278171					1	None				26		ÄÐ	23	2023_Dec_16_1644	ÐÅÐÄÅÐ¶Ï	2021.2.3	59.55823272
images/313_17.png	images/313+60_1.png	6	¡ú	1	17					1	14	46	16			6	1	1.1289206	2	0.1411954					0	None				26		ÄÐ	23	2023_Dec_16_1644	ÐÅÐÄÅÐ¶Ï	2021.2.3	59.55823272
images/313+24_9.png	images/313_9.png	1	¡û	2	9					1	15	47	8			1	1	0.9350535	5	0.4783359					1	None				26		ÄÐ	23	2023_Dec_16_1644	ÐÅÐÄÅÐ¶Ï	2021.2.3	59.55823272
images/313_22.png	images/313+60_6.png	6	¡ú	1	22					1	16	48	21			6	1	0.276736	6	0.114994					1	None				26		ÄÐ	23	2023_Dec_16_1644	ÐÅÐÄÅÐ¶Ï	2021.2.3	59.55823272
images/313_23.png	images/313+60_7.png	6	¡ú	1	23					1	17	49	22			6	1	0.9395077	5	0.2549029					1	None				26		ÄÐ	23	2023_Dec_16_1644	ÐÅÐÄÅÐ¶Ï	2021.2.3	59.55823272
images/313_21.png	images/313+60_5.png	6	¡ú	1	21					1	18	50	20			6	1	0.3368703	6	0.1075623					1	None				26		ÄÐ	23	2023_Dec_16_1644	ÐÅÐÄÅÐ¶Ï	2021.2.3	59.55823272
images/313+60_15.png	images/313_31.png	1	¡û	1	31					1	19	51	30			1	1	1.366707	2	0.1753096					0	None				26		ÄÐ	23	2023_Dec_16_1644	ÐÅÐÄÅÐ¶Ï	2021.2.3	59.55823272
images/313+24_10.png	images/313_10.png	1	¡û	2	10					1	20	52	9			1	1	1.2576419	3	0.2078292					0	None				26		ÄÐ	23	2023_Dec_16_1644	ÐÅÐÄÅÐ¶Ï	2021.2.3	59.55823272
images/313_7.png	images/313+24_7.png	6	¡ú	2	7					1	21	53	6			1	0	0.9795909	3	0.6115198					0	None				26		ÄÐ	23	2023_Dec_16_1644	ÐÅÐÄÅÐ¶Ï	2021.2.3	59.55823272
images/313_1.png	images/313+24_1.png	6	¡ú	2	1					1	22	54	0			6	1	0.4834578	6	0.1336923					1	None				26		ÄÐ	23	2023_Dec_16_1644	ÐÅÐÄÅÐ¶Ï	2021.2.3	59.55823272
images/313+24_11.png	images/313_11.png	1	¡û	2	11					1	23	55	10			1	1	0.8828679	2	0.3691161					0	None				26		ÄÐ	23	2023_Dec_16_1644	ÐÅÐÄÅÐ¶Ï	2021.2.3	59.55823272
images/313+60_10.png	images/313_26.png	1	¡û	1	26					1	24	56	25			1	1	0.5248502	6	0.0685404					1	None				26		ÄÐ	23	2023_Dec_16_1644	ÐÅÐÄÅÐ¶Ï	2021.2.3	59.55823272
images/313_4.png	images/313+24_4.png	6	¡ú	2	4					1	25	57	3			6	1	0.4289651	6	0.0813818					1	None				26		ÄÐ	23	2023_Dec_16_1644	ÐÅÐÄÅÐ¶Ï	2021.2.3	59.55823272
images/313+24_14.png	images/313_14.png	1	¡û	2	14					1	26	58	13			1	1	0.4227627	6	0.1618126					1	None				26		ÄÐ	23	2023_Dec_16_1644	ÐÅÐÄÅÐ¶Ï	2021.2.3	59.55823272
images/313+60_14.png	images/313_30.png	1	¡û	1	30					1	27	59	29			1	1	1.1551631	2	0.1508445					0	None				26		ÄÐ	23	2023_Dec_16_1644	ÐÅÐÄÅÐ¶Ï	2021.2.3	59.55823272
images/313_8.png	images/313+24_8.png	6	¡ú	2	8					1	28	60	7			6	1	0.8737482	6	0.1177976					1	None				26		ÄÐ	23	2023_Dec_16_1644	ÐÅÐÄÅÐ¶Ï	2021.2.3	59.55823272
images/313_20.png	images/313+60_4.png	6	¡ú	1	20					1	29	61	19			6	1	1.4564822	2	0.1174674					0	None				26		ÄÐ	23	2023_Dec_16_1644	ÐÅÐÄÅÐ¶Ï	2021.2.3	59.55823272
images/313+60_12.png	images/313_28.png	1	¡û	1	28					1	30	62	27			1	1	0.7111261	2	0.1347468					0	None				26		ÄÐ	23	2023_Dec_16_1644	ÐÅÐÄÅÐ¶Ï	2021.2.3	59.55823272
images/313+24_12.png	images/313_12.png	1	¡û	2	12					1	31	63	11			1	1	0.640798	2	0.1774796					0	None				26		ÄÐ	23	2023_Dec_16_1644	ÐÅÐÄÅÐ¶Ï	2021.2.3	59.55823272
images/313+24_9.png	images/313_9.png	1	¡û	2	9					2	0	64	8			1	1	0.527594	6	0.0911199					1	None				26		ÄÐ	23	2023_Dec_16_1644	ÐÅÐÄÅÐ¶Ï	2021.2.3	59.55823272
images/313+24_16.png	images/313_16.png	1	¡û	2	16					2	1	65	15			1	1	0.3911549	6	0.0587882					1	None				26		ÄÐ	23	2023_Dec_16_1644	ÐÅÐÄÅÐ¶Ï	2021.2.3	59.55823272
images/313+60_9.png	images/313_25.png	1	¡û	1	25					2	2	66	24			1	1	0.3100317	6	0.0262052					1	None				26		ÄÐ	23	2023_Dec_16_1644	ÐÅÐÄÅÐ¶Ï	2021.2.3	59.55823272
images/313_17.png	images/313+60_1.png	6	¡ú	1	17					2	3	67	16			6	1	0.6546076	4	0.684293					1	None				26		ÄÐ	23	2023_Dec_16_1644	ÐÅÐÄÅÐ¶Ï	2021.2.3	59.55823272
images/313_22.png	images/313+60_6.png	6	¡ú	1	22					2	4	68	21			1	0	0.62632	6	0.0487234					1	None				26		ÄÐ	23	2023_Dec_16_1644	ÐÅÐÄÅÐ¶Ï	2021.2.3	59.55823272
images/313_5.png	images/313+24_5.png	6	¡ú	2	5					2	5	69	4			6	1	1.4003909	3	0.9379477					0	None				26		ÄÐ	23	2023_Dec_16_1644	ÐÅÐÄÅÐ¶Ï	2021.2.3	59.55823272
images/313_3.png	images/313+24_3.png	6	¡ú	2	3					2	6	70	2			6	1	0.7317832	6	0.1239018					1	None				26		ÄÐ	23	2023_Dec_16_1644	ÐÅÐÄÅÐ¶Ï	2021.2.3	59.55823272
images/313_2.png	images/313+24_2.png	6	¡ú	2	2					2	7	71	1			6	1	0.6621156	3	0.4076629					0	None				26		ÄÐ	23	2023_Dec_16_1644	ÐÅÐÄÅÐ¶Ï	2021.2.3	59.55823272
images/313+24_13.png	images/313_13.png	1	¡û	2	13					2	8	72	12			1	1	0.8541831	6	0.4348958					1	None				26		ÄÐ	23	2023_Dec_16_1644	ÐÅÐÄÅÐ¶Ï	2021.2.3	59.55823272
images/313+60_14.png	images/313_30.png	1	¡û	1	30					2	9	73	29			1	1	0.8832058	4	0.4417036					1	None				26		ÄÐ	23	2023_Dec_16_1644	ÐÅÐÄÅÐ¶Ï	2021.2.3	59.55823272
images/313+24_10.png	images/313_10.png	1	¡û	2	10					2	10	74	9			1	1	0.428105	6	0.1706976					1	None				26		ÄÐ	23	2023_Dec_16_1644	ÐÅÐÄÅÐ¶Ï	2021.2.3	59.55823272
images/313_7.png	images/313+24_7.png	6	¡ú	2	7					2	11	75	6			6	1	0.4809149	6	0.1112138					1	None				26		ÄÐ	23	2023_Dec_16_1644	ÐÅÐÄÅÐ¶Ï	2021.2.3	59.55823272
images/313+60_12.png	images/313_28.png	1	¡û	1	28					2	12	76	27			1	1	0.4668204	6	0.1797503					1	None				26		ÄÐ	23	2023_Dec_16_1644	ÐÅÐÄÅÐ¶Ï	2021.2.3	59.55823272
images/313+24_14.png	images/313_14.png	1	¡û	2	14					2	13	77	13			1	1	0.5046584	6	0.0513388					1	None				26		ÄÐ	23	2023_Dec_16_1644	ÐÅÐÄÅÐ¶Ï	2021.2.3	59.55823272
images/313+24_11.png	images/313_11.png	1	¡û	2	11					2	14	78	10			6	0	0.7394846	6	0.2875487					1	None				26		ÄÐ	23	2023_Dec_16_1644	ÐÅÐÄÅÐ¶Ï	2021.2.3	59.55823272
images/313+60_15.png	images/313_31.png	1	¡û	1	31					2	15	79	30			1	1	0.3723205	1	0.220946					0	None				26		ÄÐ	23	2023_Dec_16_1644	ÐÅÐÄÅÐ¶Ï	2021.2.3	59.55823272
images/313+60_13.png	images/313_29.png	1	¡û	1	29					2	16	80	28			1	1	0.8795473	5	0.3386417					1	None				26		ÄÐ	23	2023_Dec_16_1644	ÐÅÐÄÅÐ¶Ï	2021.2.3	59.55823272
images/313+60_10.png	images/313_26.png	1	¡û	1	26					2	17	81	25			1	1	0.4347692	5	0.2626511					1	space	1.0954335			26		ÄÐ	23	2023_Dec_16_1644	ÐÅÐÄÅÐ¶Ï	2021.2.3	59.55823272
images/313_19.png	images/313+60_3.png	6	¡ú	1	19					2	18	82	18			6	1	0.7224761	6	0.152506					1	None				26		ÄÐ	23	2023_Dec_16_1644	ÐÅÐÄÅÐ¶Ï	2021.2.3	59.55823272
images/313_6.png	images/313+24_6.png	6	¡ú	2	6					2	19	83	5			6	1	1.5968745	5	0.2314206					1	None				26		ÄÐ	23	2023_Dec_16_1644	ÐÅÐÄÅÐ¶Ï	2021.2.3	59.55823272
images/313+60_16.png	images/313_32.png	1	¡û	1	32					2	20	84	31			1	1	0.4933991	6	0.0958341					1	None				26		ÄÐ	23	2023_Dec_16_1644	ÐÅÐÄÅÐ¶Ï	2021.2.3	59.55823272
images/313+24_12.png	images/313_12.png	1	¡û	2	12					2	21	85	11			1	1	1.4705089	5	0.2821317					1	None				26		ÄÐ	23	2023_Dec_16_1644	ÐÅÐÄÅÐ¶Ï	2021.2.3	59.55823272
images/313_20.png	images/313+60_4.png	6	¡ú	1	20					2	22	86	19			1	0	0.4838269	6	0.0989256					1	None				26		ÄÐ	23	2023_Dec_16_1644	ÐÅÐÄÅÐ¶Ï	2021.2.3	59.55823272
images/313_8.png	images/313+24_8.png	6	¡ú	2	8					2	23	87	7			1	0	1.2558244	3	0.2241245					0	None				26		ÄÐ	23	2023_Dec_16_1644	ÐÅÐÄÅÐ¶Ï	2021.2.3	59.55823272
images/313+60_11.png	images/313_27.png	1	¡û	1	27					2	24	88	26			1	1	0.7148605	5	0.282813					1	None				26		ÄÐ	23	2023_Dec_16_1644	ÐÅÐÄÅÐ¶Ï	2021.2.3	59.55823272
images/313_21.png	images/313+60_5.png	6	¡ú	1	21					2	25	89	20			6	1	0.36032	6	0.1161314					1	None				26		ÄÐ	23	2023_Dec_16_1644	ÐÅÐÄÅÐ¶Ï	2021.2.3	59.55823272
images/313_23.png	images/313+60_7.png	6	¡ú	1	23					2	26	90	22			6	1	0.6223095	5	0.3109733					1	None				26		ÄÐ	23	2023_Dec_16_1644	ÐÅÐÄÅÐ¶Ï	2021.2.3	59.55823272
images/313_24.png	images/313+60_8.png	6	¡ú	1	24					2	27	91	23			6	1	0.2922479	6	0.0730832					1	None				26		ÄÐ	23	2023_Dec_16_1644	ÐÅÐÄÅÐ¶Ï	2021.2.3	59.55823272
images/313+24_15.png	images/313_15.png	1	¡û	2	15					2	28	92	14			1	1	0.9735541	4	0.3061189					1	None				26		ÄÐ	23	2023_Dec_16_1644	ÐÅÐÄÅÐ¶Ï	2021.2.3	59.55823272
images/313_1.png	images/313+24_1.png	6	¡ú	2	1					2	29	93	0			1	0	0.6703427	5	0.2010684					1	None				26		ÄÐ	23	2023_Dec_16_1644	ÐÅÐÄÅÐ¶Ï	2021.2.3	59.55823272
images/313_4.png	images/313+24_4.png	6	¡ú	2	4					2	30	94	3			1	0	0.7900858	5	0.1153909					1	None				26		ÄÐ	23	2023_Dec_16_1644	ÐÅÐÄÅÐ¶Ï	2021.2.3	59.55823272
images/313_18.png	images/313+60_2.png	6	¡ú	1	18					2	31	95	17			6	1	0.3176692	6	0.1008038					1	None				26		ÄÐ	23	2023_Dec_16_1644	ÐÅÐÄÅÐ¶Ï	2021.2.3	59.55823272
images/313+24_13.png	images/313_13.png	1	¡û	2	13					3	0	96	12			1	1	0.7703755	2	0.1612875					0	None				26		ÄÐ	23	2023_Dec_16_1644	ÐÅÐÄÅÐ¶Ï	2021.2.3	59.55823272
images/313_6.png	images/313+24_6.png	6	¡ú	2	6					3	1	97	5			6	1	0.4537696	5	0.3041578					1	None				26		ÄÐ	23	2023_Dec_16_1644	ÐÅÐÄÅÐ¶Ï	2021.2.3	59.55823272
images/313+24_9.png	images/313_9.png	1	¡û	2	9					3	2	98	8			1	1	0.7436431	5	0.3794123					1	None				26		ÄÐ	23	2023_Dec_16_1644	ÐÅÐÄÅÐ¶Ï	2021.2.3	59.55823272
images/313_3.png	images/313+24_3.png	6	¡ú	2	3					3	3	99	2			6	1	0.6143761	5	0.2305407					1	None				26		ÄÐ	23	2023_Dec_16_1644	ÐÅÐÄÅÐ¶Ï	2021.2.3	59.55823272
images/313+60_13.png	images/313_29.png	1	¡û	1	29					3	4	100	28			1	1	0.3952954	5	0.1720974					1	None				26		ÄÐ	23	2023_Dec_16_1644	ÐÅÐÄÅÐ¶Ï	2021.2.3	59.55823272
images/313_2.png	images/313+24_2.png	6	¡ú	2	2					3	5	101	1			6	1	0.552273	6	0.7119976					1	None				26		ÄÐ	23	2023_Dec_16_1644	ÐÅÐÄÅÐ¶Ï	2021.2.3	59.55823272
images/313+24_11.png	images/313_11.png	1	¡û	2	11					3	6	102	10			1	1	0.6176141	5	0.752798					1	None				26		ÄÐ	23	2023_Dec_16_1644	ÐÅÐÄÅÐ¶Ï	2021.2.3	59.55823272
images/313_7.png	images/313+24_7.png	6	¡ú	2	7					3	7	103	6			1	0	1.0338059	5	0.1618008					1	None				26		ÄÐ	23	2023_Dec_16_1644	ÐÅÐÄÅÐ¶Ï	2021.2.3	59.55823272
images/313_24.png	images/313+60_8.png	6	¡ú	1	24					3	8	104	23			6	1	0.3183196	6	0.1261648					1	None				26		ÄÐ	23	2023_Dec_16_1644	ÐÅÐÄÅÐ¶Ï	2021.2.3	59.55823272
images/313_19.png	images/313+60_3.png	6	¡ú	1	19					3	9	105	18			6	1	0.3975611	6	0.1461625					1	None				26		ÄÐ	23	2023_Dec_16_1644	ÐÅÐÄÅÐ¶Ï	2021.2.3	59.55823272
images/313+60_16.png	images/313_32.png	1	¡û	1	32					3	10	106	31			1	1	1.3813953	5	0.0989371					1	None				26		ÄÐ	23	2023_Dec_16_1644	ÐÅÐÄÅÐ¶Ï	2021.2.3	59.55823272
images/313+60_12.png	images/313_28.png	1	¡û	1	28					3	11	107	27			1	1	0.8022265	6	0.1184737					1	None				26		ÄÐ	23	2023_Dec_16_1644	ÐÅÐÄÅÐ¶Ï	2021.2.3	59.55823272
images/313+24_10.png	images/313_10.png	1	¡û	2	10					3	12	108	9			1	1	1.0284244	3	0.2342022					0	None				26		ÄÐ	23	2023_Dec_16_1644	ÐÅÐÄÅÐ¶Ï	2021.2.3	59.55823272
images/313+24_15.png	images/313_15.png	1	¡û	2	15					3	13	109	14			1	1	1.1938691	2	0.2195712					0	None				26		ÄÐ	23	2023_Dec_16_1644	ÐÅÐÄÅÐ¶Ï	2021.2.3	59.55823272
images/313_5.png	images/313+24_5.png	6	¡ú	2	5					3	14	110	4			6	1	0.4017648	6	0.1177761					1	None				26		ÄÐ	23	2023_Dec_16_1644	ÐÅÐÄÅÐ¶Ï	2021.2.3	59.55823272
images/313_22.png	images/313+60_6.png	6	¡ú	1	22					3	15	111	21			6	1	0.2885511	6	0.0953933					1	None				26		ÄÐ	23	2023_Dec_16_1644	ÐÅÐÄÅÐ¶Ï	2021.2.3	59.55823272
images/313+60_9.png	images/313_25.png	1	¡û	1	25					3	16	112	24			6	0	1.2521789	3	0.3597768					0	None				26		ÄÐ	23	2023_Dec_16_1644	ÐÅÐÄÅÐ¶Ï	2021.2.3	59.55823272
images/313+60_10.png	images/313_26.png	1	¡û	1	26					3	17	113	25			1	1	0.4854487	6	0.0522199					1	None				26		ÄÐ	23	2023_Dec_16_1644	ÐÅÐÄÅÐ¶Ï	2021.2.3	59.55823272
images/313_18.png	images/313+60_2.png	6	¡ú	1	18					3	18	114	17			6	1	0.3447642	5	0.2826589					1	None				26		ÄÐ	23	2023_Dec_16_1644	ÐÅÐÄÅÐ¶Ï	2021.2.3	59.55823272
images/313_4.png	images/313+24_4.png	6	¡ú	2	4					3	19	115	3			6	1	0.517798	3	0.6013145					0	None				26		ÄÐ	23	2023_Dec_16_1644	ÐÅÐÄÅÐ¶Ï	2021.2.3	59.55823272
images/313+24_12.png	images/313_12.png	1	¡û	2	12					3	20	116	11			1	1	1.0396447	3	0.2339959					0	None				26		ÄÐ	23	2023_Dec_16_1644	ÐÅÐÄÅÐ¶Ï	2021.2.3	59.55823272
images/313+60_11.png	images/313_27.png	1	¡û	1	27					3	21	117	26			1	1	0.4551811	6	0.0489869					1	None				26		ÄÐ	23	2023_Dec_16_1644	ÐÅÐÄÅÐ¶Ï	2021.2.3	59.55823272
images/313+60_15.png	images/313_31.png	1	¡û	1	31					3	22	118	30			1	1	0.490854	6	0.4683353					1	None				26		ÄÐ	23	2023_Dec_16_1644	ÐÅÐÄÅÐ¶Ï	2021.2.3	59.55823272
images/313+24_14.png	images/313_14.png	1	¡û	2	14					3	23	119	13			6	0	0.5377896	6	0.128154					1	None				26		ÄÐ	23	2023_Dec_16_1644	ÐÅÐÄÅÐ¶Ï	2021.2.3	59.55823272
images/313_20.png	images/313+60_4.png	6	¡ú	1	20					3	24	120	19			6	1	0.4611469	5	0.3757615					1	None				26		ÄÐ	23	2023_Dec_16_1644	ÐÅÐÄÅÐ¶Ï	2021.2.3	59.55823272
images/313+24_16.png	images/313_16.png	1	¡û	2	16					3	25	121	15			1	1	0.6674645	6	0.1021957					1	None				26		ÄÐ	23	2023_Dec_16_1644	ÐÅÐÄÅÐ¶Ï	2021.2.3	59.55823272
images/313_1.png	images/313+24_1.png	6	¡ú	2	1					3	26	122	0			6	1	0.4656552	5	0.1814047					1	space	0.9572068			26		ÄÐ	23	2023_Dec_16_1644	ÐÅÐÄÅÐ¶Ï	2021.2.3	59.55823272
images/313_17.png	images/313+60_1.png	6	¡ú	1	17					3	27	123	16			6	1	0.3530062	5	0.4060506					1	None				26		ÄÐ	23	2023_Dec_16_1644	ÐÅÐÄÅÐ¶Ï	2021.2.3	59.55823272
images/313_8.png	images/313+24_8.png	6	¡ú	2	8					3	28	124	7			6	1	0.4348905	2	0.804955					0	None				26		ÄÐ	23	2023_Dec_16_1644	ÐÅÐÄÅÐ¶Ï	2021.2.3	59.55823272
images/313_21.png	images/313+60_5.png	6	¡ú	1	21					3	29	125	20			6	1	0.2642927	5	0.6505647					1	None				26		ÄÐ	23	2023_Dec_16_1644	ÐÅÐÄÅÐ¶Ï	2021.2.3	59.55823272
images/313+60_14.png	images/313_30.png	1	¡û	1	30					3	30	126	29			1	1	0.6849496	3	0.2618826					0	None				26		ÄÐ	23	2023_Dec_16_1644	ÐÅÐÄÅÐ¶Ï	2021.2.3	59.55823272
images/313_23.png	images/313+60_7.png	6	¡ú	1	23					3	31	127	22			6	1	0.3382668	5	0.1885642					1	None				26		ÄÐ	23	2023_Dec_16_1644	ÐÅÐÄÅÐ¶Ï	2021.2.3	59.55823272
images/313+60_12.png	images/313_28.png	1	¡û	1	28					4	0	128	27			1	1	0.8746857	3	0.2142858					0	None				26		ÄÐ	23	2023_Dec_16_1644	ÐÅÐÄÅÐ¶Ï	2021.2.3	59.55823272
images/313_4.png	images/313+24_4.png	6	¡ú	2	4					4	1	129	3			1	0	0.8006731	2	0.2058409					0	None				26		ÄÐ	23	2023_Dec_16_1644	ÐÅÐÄÅÐ¶Ï	2021.2.3	59.55823272
images/313_20.png	images/313+60_4.png	6	¡ú	1	20					4	2	130	19			6	1	0.4467289	4	0.4087134					1	None				26		ÄÐ	23	2023_Dec_16_1644	ÐÅÐÄÅÐ¶Ï	2021.2.3	59.55823272
images/313_5.png	images/313+24_5.png	6	¡ú	2	5					4	3	131	4			6	1	1.4188137	4	0.6594591					1	None				26		ÄÐ	23	2023_Dec_16_1644	ÐÅÐÄÅÐ¶Ï	2021.2.3	59.55823272
images/313+60_13.png	images/313_29.png	1	¡û	1	29					4	4	132	28			1	1	0.6217924	6	0.3862344					1	None				26		ÄÐ	23	2023_Dec_16_1644	ÐÅÐÄÅÐ¶Ï	2021.2.3	59.55823272
images/313+24_12.png	images/313_12.png	1	¡û	2	12					4	5	133	11			1	1	0.7540581	3	0.2628912					0	None				26		ÄÐ	23	2023_Dec_16_1644	ÐÅÐÄÅÐ¶Ï	2021.2.3	59.55823272
images/313+24_14.png	images/313_14.png	1	¡û	2	14					4	6	134	13			1	1	0.6984483	3	0.2026311					0	None				26		ÄÐ	23	2023_Dec_16_1644	ÐÅÐÄÅÐ¶Ï	2021.2.3	59.55823272
images/313+60_10.png	images/313_26.png	1	¡û	1	26					4	7	135	25			6	0	0.7738945	5	0.3029178					1	None				26		ÄÐ	23	2023_Dec_16_1644	ÐÅÐÄÅÐ¶Ï	2021.2.3	59.55823272
images/313_3.png	images/313+24_3.png	6	¡ú	2	3					4	8	136	2			6	1	0.409593	5	0.1827771					1	None				26		ÄÐ	23	2023_Dec_16_1644	ÐÅÐÄÅÐ¶Ï	2021.2.3	59.55823272
images/313_8.png	images/313+24_8.png	6	¡ú	2	8					4	9	137	7			1	0	0.699989	5	0.2425159					1	None				26		ÄÐ	23	2023_Dec_16_1644	ÐÅÐÄÅÐ¶Ï	2021.2.3	59.55823272
images/313+60_14.png	images/313_30.png	1	¡û	1	30					4	10	138	29			1	1	0.551456	6	0.1130314					1	None				26		ÄÐ	23	2023_Dec_16_1644	ÐÅÐÄÅÐ¶Ï	2021.2.3	59.55823272
images/313+24_9.png	images/313_9.png	1	¡û	2	9					4	11	139	8			1	1	0.6940205	5	0.1074979					1	None				26		ÄÐ	23	2023_Dec_16_1644	ÐÅÐÄÅÐ¶Ï	2021.2.3	59.55823272
images/313+24_16.png	images/313_16.png	1	¡û	2	16					4	12	140	15			1	1	0.4608097	5	0.1225911					1	None				26		ÄÐ	23	2023_Dec_16_1644	ÐÅÐÄÅÐ¶Ï	2021.2.3	59.55823272
images/313_24.png	images/313+60_8.png	6	¡ú	1	24					4	13	141	23			6	1	0.3552209	5	0.1707564					1	None				26		ÄÐ	23	2023_Dec_16_1644	ÐÅÐÄÅÐ¶Ï	2021.2.3	59.55823272
images/313+60_16.png	images/313_32.png	1	¡û	1	32					4	14	142	31			1	1	0.5493064	3	0.2567337					0	None				26		ÄÐ	23	2023_Dec_16_1644	ÐÅÐÄÅÐ¶Ï	2021.2.3	59.55823272
images/313_2.png	images/313+24_2.png	6	¡ú	2	2					4	15	143	1			1	0	0.5851135	3	0.4904537					0	None				26		ÄÐ	23	2023_Dec_16_1644	ÐÅÐÄÅÐ¶Ï	2021.2.3	59.55823272
images/313_17.png	images/313+60_1.png	6	¡ú	1	17					4	16	144	16			6	1	0.4870079	5	0.1976557					1	None				26		ÄÐ	23	2023_Dec_16_1644	ÐÅÐÄÅÐ¶Ï	2021.2.3	59.55823272
images/313+24_10.png	images/313_10.png	1	¡û	2	10					4	17	145	9			1	1	0.485408	6	0.3393245					1	None				26		ÄÐ	23	2023_Dec_16_1644	ÐÅÐÄÅÐ¶Ï	2021.2.3	59.55823272
images/313_6.png	images/313+24_6.png	6	¡ú	2	6					4	18	146	5			6	1	1.2866534	3	0.3714518					0	None				26		ÄÐ	23	2023_Dec_16_1644	ÐÅÐÄÅÐ¶Ï	2021.2.3	59.55823272
images/313_22.png	images/313+60_6.png	6	¡ú	1	22					4	19	147	21			6	1	0.7184287	3	0.0881925					0	None				26		ÄÐ	23	2023_Dec_16_1644	ÐÅÐÄÅÐ¶Ï	2021.2.3	59.55823272
images/313_7.png	images/313+24_7.png	6	¡ú	2	7					4	20	148	6			6	1	0.6133398	5	0.3071857					1	None				26		ÄÐ	23	2023_Dec_16_1644	ÐÅÐÄÅÐ¶Ï	2021.2.3	59.55823272
images/313+60_15.png	images/313_31.png	1	¡û	1	31					4	21	149	30			1	1	0.3259964	6	0.0205184					1	None				26		ÄÐ	23	2023_Dec_16_1644	ÐÅÐÄÅÐ¶Ï	2021.2.3	59.55823272
images/313+24_15.png	images/313_15.png	1	¡û	2	15					4	22	150	14			1	1	0.4583771	6	0.0461738					1	None				26		ÄÐ	23	2023_Dec_16_1644	ÐÅÐÄÅÐ¶Ï	2021.2.3	59.55823272
images/313+60_9.png	images/313_25.png	1	¡û	1	25					4	23	151	24			6	0	1.3241619	3	0.5798601					0	None				26		ÄÐ	23	2023_Dec_16_1644	ÐÅÐÄÅÐ¶Ï	2021.2.3	59.55823272
images/313_18.png	images/313+60_2.png	6	¡ú	1	18					4	24	152	17			6	1	0.3328488	3	0.1179943					0	None				26		ÄÐ	23	2023_Dec_16_1644	ÐÅÐÄÅÐ¶Ï	2021.2.3	59.55823272
images/313_19.png	images/313+60_3.png	6	¡ú	1	19					4	25	153	18			6	1	0.4659637	5	0.23388					1	None				26		ÄÐ	23	2023_Dec_16_1644	ÐÅÐÄÅÐ¶Ï	2021.2.3	59.55823272
images/313_1.png	images/313+24_1.png	6	¡ú	2	1					4	26	154	0			6	1	0.3594674	5	0.1409195					1	None				26		ÄÐ	23	2023_Dec_16_1644	ÐÅÐÄÅÐ¶Ï	2021.2.3	59.55823272
images/313+60_11.png	images/313_27.png	1	¡û	1	27					4	27	155	26			1	1	0.4372848	5	0.1971791					1	None				26		ÄÐ	23	2023_Dec_16_1644	ÐÅÐÄÅÐ¶Ï	2021.2.3	59.55823272
images/313_21.png	images/313+60_5.png	6	¡ú	1	21					4	28	156	20			6	1	0.300948	5	0.220028					1	None				26		ÄÐ	23	2023_Dec_16_1644	ÐÅÐÄÅÐ¶Ï	2021.2.3	59.55823272
images/313_23.png	images/313+60_7.png	6	¡ú	1	23					4	29	157	22			6	1	0.29096	5	0.1751181					1	None				26		ÄÐ	23	2023_Dec_16_1644	ÐÅÐÄÅÐ¶Ï	2021.2.3	59.55823272
images/313+24_13.png	images/313_13.png	1	¡û	2	13					4	30	158	12			1	1	0.4201949	6	0.1291372					1	None				26		ÄÐ	23	2023_Dec_16_1644	ÐÅÐÄÅÐ¶Ï	2021.2.3	59.55823272
images/313+24_11.png	images/313_11.png	1	¡û	2	11					4	31	159	10			1	1	1.025039	3	0.1807918					0	None				26		ÄÐ	23	2023_Dec_16_1644	ÐÅÐÄÅÐ¶Ï	2021.2.3	59.55823272
																					7.934895784	5.4026012						1301.71585	None	26
