# Supplementary material for: Perceptual metacognition and self-esteem: the role of feedback valence in local and global monitoring bias
Source: BMC Psychol. 2025 Sep 22;13:1114. doi: 10.1186/s40359-025-03089-x (PMC12506185; doi:10.1186/s40359-025-03089-x)
Supplement: Supplementary file 1 — Supplementary Material 1. [file 40359_2025_3089_MOESM1_ESM.zip › Data/Study1/Study1data/27_信心判断_2023_Dec_16_1640.csv]

dotLeft	dotRight	dotAns	cue	diffLevel	rows	loop_1.thisRepN	loop_1.thisTrialN	loop_1.thisN	loop_1.thisIndex	loop_2.thisRepN	loop_2.thisTrialN	loop_2.thisN	loop_2.thisIndex	response_00.keys	response_00.rt	response_1.keys	response_1.corr	response_1.rt	response_2.keys	response_2.rt	slider.response	slider.rt	response_01.keys	response_01.rt	response_2.corr	response_03.keys	response_03.rt	end_image.started	end_image.stopped	±»ÊÔ±àºÅ	ÐÕÃû	ÐÔ±ð	ÄêÁä	date	expName	psychopyVersion	frameRate
images/313+24_14.png	images/313_14.png	1	¡û	2	14					0	0	0	13			1	1	1.0734167	2	2.2110721					0	None				27		Å®	23	2023_Dec_16_1640	ÐÅÐÄÅÐ¶Ï	2021.1.4	59.95947938
images/313_4.png	images/313+24_4.png	6	¡ú	2	4					0	1	1	3			6	1	0.5939956	3	1.0400287					0	None				27		Å®	23	2023_Dec_16_1640	ÐÅÐÄÅÐ¶Ï	2021.1.4	59.95947938
images/313+60_10.png	images/313_26.png	1	¡û	1	26					0	2	2	25			6	0	0.8189987	5	1.135853					1	None				27		Å®	23	2023_Dec_16_1640	ÐÅÐÄÅÐ¶Ï	2021.1.4	59.95947938
images/313_18.png	images/313+60_2.png	6	¡ú	1	18					0	3	3	17			6	1	0.6473699	5	0.9313328					1	None				27		Å®	23	2023_Dec_16_1640	ÐÅÐÄÅÐ¶Ï	2021.1.4	59.95947938
images/313_23.png	images/313+60_7.png	6	¡ú	1	23					0	4	4	22			6	1	0.8677581	3	1.3022821					0	None				27		Å®	23	2023_Dec_16_1640	ÐÅÐÄÅÐ¶Ï	2021.1.4	59.95947938
images/313_3.png	images/313+24_3.png	6	¡ú	2	3					0	5	5	2			6	1	0.6149307	6	0.78819					1	None				27		Å®	23	2023_Dec_16_1640	ÐÅÐÄÅÐ¶Ï	2021.1.4	59.95947938
images/313+60_13.png	images/313_29.png	1	¡û	1	29					0	6	6	28			1	1	0.5780747	4	0.9926479					1	None				27		Å®	23	2023_Dec_16_1640	ÐÅÐÄÅÐ¶Ï	2021.1.4	59.95947938
images/313+60_16.png	images/313_32.png	1	¡û	1	32					0	7	7	31			1	1	0.4301094	6	0.5149772					1	None				27		Å®	23	2023_Dec_16_1640	ÐÅÐÄÅÐ¶Ï	2021.1.4	59.95947938
images/313_8.png	images/313+24_8.png	6	¡ú	2	8					0	8	8	7			6	1	0.3889695	3	1.2115082					0	None				27		Å®	23	2023_Dec_16_1640	ÐÅÐÄÅÐ¶Ï	2021.1.4	59.95947938
images/313+24_15.png	images/313_15.png	1	¡û	2	15					0	9	9	14			1	1	0.3903939	3	1.1005351					0	None				27		Å®	23	2023_Dec_16_1640	ÐÅÐÄÅÐ¶Ï	2021.1.4	59.95947938
images/313_5.png	images/313+24_5.png	6	¡ú	2	5					0	10	10	4			6	1	0.3557116	5	0.6194431					1	None				27		Å®	23	2023_Dec_16_1640	ÐÅÐÄÅÐ¶Ï	2021.1.4	59.95947938
images/313_2.png	images/313+24_2.png	6	¡ú	2	2					0	11	11	1			1	0	0.5205881	1	0.6893773					0	None				27		Å®	23	2023_Dec_16_1640	ÐÅÐÄÅÐ¶Ï	2021.1.4	59.95947938
images/313_21.png	images/313+60_5.png	6	¡ú	1	21					0	12	12	20			1	0	0.4831558	1	0.4380473					0	None				27		Å®	23	2023_Dec_16_1640	ÐÅÐÄÅÐ¶Ï	2021.1.4	59.95947938
images/313+24_9.png	images/313_9.png	1	¡û	2	9					0	13	13	8			1	1	0.3907726	4	0.9410679					1	None				27		Å®	23	2023_Dec_16_1640	ÐÅÐÄÅÐ¶Ï	2021.1.4	59.95947938
images/313+60_12.png	images/313_28.png	1	¡û	1	28					0	14	14	27			1	1	0.3481729	4	0.4367187					1	None				27		Å®	23	2023_Dec_16_1640	ÐÅÐÄÅÐ¶Ï	2021.1.4	59.95947938
images/313+24_10.png	images/313_10.png	1	¡û	2	10					0	15	15	9			1	1	0.3203472	4	0.4333098					1	None				27		Å®	23	2023_Dec_16_1640	ÐÅÐÄÅÐ¶Ï	2021.1.4	59.95947938
images/313_6.png	images/313+24_6.png	6	¡ú	2	6					0	16	16	5			6	1	0.2551096	5	0.6349577					1	None				27		Å®	23	2023_Dec_16_1640	ÐÅÐÄÅÐ¶Ï	2021.1.4	59.95947938
images/313_20.png	images/313+60_4.png	6	¡ú	1	20					0	17	17	19			6	1	3.2482333	3	1.3256002					0	None				27		Å®	23	2023_Dec_16_1640	ÐÅÐÄÅÐ¶Ï	2021.1.4	59.95947938
images/313+60_11.png	images/313_27.png	1	¡û	1	27					0	18	18	26			1	1	0.3568377	6	0.5165627					1	None				27		Å®	23	2023_Dec_16_1640	ÐÅÐÄÅÐ¶Ï	2021.1.4	59.95947938
images/313_17.png	images/313+60_1.png	6	¡ú	1	17					0	19	19	16			1	0	0.8466952	6	0.3780438					1	None				27		Å®	23	2023_Dec_16_1640	ÐÅÐÄÅÐ¶Ï	2021.1.4	59.95947938
images/313_24.png	images/313+60_8.png	6	¡ú	1	24					0	20	20	23			6	1	0.3519656	6	0.3683699					1	None				27		Å®	23	2023_Dec_16_1640	ÐÅÐÄÅÐ¶Ï	2021.1.4	59.95947938
images/313_19.png	images/313+60_3.png	6	¡ú	1	19					0	21	21	18			6	1	0.4007822	4	1.2870463					1	None				27		Å®	23	2023_Dec_16_1640	ÐÅÐÄÅÐ¶Ï	2021.1.4	59.95947938
images/313_1.png	images/313+24_1.png	6	¡ú	2	1					0	22	22	0			1	0	0.3522403	4	0.5599973					1	None				27		Å®	23	2023_Dec_16_1640	ÐÅÐÄÅÐ¶Ï	2021.1.4	59.95947938
images/313_7.png	images/313+24_7.png	6	¡ú	2	7					0	23	23	6			1	0	0.3357089	4	0.3521704					1	None				27		Å®	23	2023_Dec_16_1640	ÐÅÐÄÅÐ¶Ï	2021.1.4	59.95947938
images/313+24_16.png	images/313_16.png	1	¡û	2	16					0	24	24	15			1	1	0.3686146	6	0.3203585					1	None				27		Å®	23	2023_Dec_16_1640	ÐÅÐÄÅÐ¶Ï	2021.1.4	59.95947938
images/313+60_9.png	images/313_25.png	1	¡û	1	25					0	25	25	24			1	1	0.4260897	6	0.2789696					1	None				27		Å®	23	2023_Dec_16_1640	ÐÅÐÄÅÐ¶Ï	2021.1.4	59.95947938
images/313+24_11.png	images/313_11.png	1	¡û	2	11					0	26	26	10			1	1	0.3133884	6	0.3391845					1	None				27		Å®	23	2023_Dec_16_1640	ÐÅÐÄÅÐ¶Ï	2021.1.4	59.95947938
images/313+24_12.png	images/313_12.png	1	¡û	2	12					0	27	27	11			1	1	0.3292596	5	0.386313					1	None				27		Å®	23	2023_Dec_16_1640	ÐÅÐÄÅÐ¶Ï	2021.1.4	59.95947938
images/313+60_14.png	images/313_30.png	1	¡û	1	30					0	28	28	29			1	1	0.2810207	6	0.3002211					1	None				27		Å®	23	2023_Dec_16_1640	ÐÅÐÄÅÐ¶Ï	2021.1.4	59.95947938
images/313_22.png	images/313+60_6.png	6	¡ú	1	22					0	29	29	21			6	1	0.3506324	5	0.4312175					1	None				27		Å®	23	2023_Dec_16_1640	ÐÅÐÄÅÐ¶Ï	2021.1.4	59.95947938
images/313+60_15.png	images/313_31.png	1	¡û	1	31					0	30	30	30			1	1	0.2926575	6	0.4473179					1	None				27		Å®	23	2023_Dec_16_1640	ÐÅÐÄÅÐ¶Ï	2021.1.4	59.95947938
images/313+24_13.png	images/313_13.png	1	¡û	2	13					0	31	31	12			1	1	0.3159162	6	0.2778418					1	None				27		Å®	23	2023_Dec_16_1640	ÐÅÐÄÅÐ¶Ï	2021.1.4	59.95947938
images/313+60_12.png	images/313_28.png	1	¡û	1	28					1	0	32	27			1	1	0.6410196	6	0.2687378					1	None				27		Å®	23	2023_Dec_16_1640	ÐÅÐÄÅÐ¶Ï	2021.1.4	59.95947938
images/313_19.png	images/313+60_3.png	6	¡ú	1	19					1	1	33	18			1	0	0.9678591	4	1.2380773					1	None				27		Å®	23	2023_Dec_16_1640	ÐÅÐÄÅÐ¶Ï	2021.1.4	59.95947938
images/313+24_10.png	images/313_10.png	1	¡û	2	10					1	2	34	9			1	1	0.2882343	4	0.2988736					1	None				27		Å®	23	2023_Dec_16_1640	ÐÅÐÄÅÐ¶Ï	2021.1.4	59.95947938
images/313+24_9.png	images/313_9.png	1	¡û	2	9					1	3	35	8			1	1	0.4134954	3	0.395293					0	None				27		Å®	23	2023_Dec_16_1640	ÐÅÐÄÅÐ¶Ï	2021.1.4	59.95947938
images/313+24_12.png	images/313_12.png	1	¡û	2	12					1	4	36	11			1	1	0.4496303	6	0.5818926					1	None				27		Å®	23	2023_Dec_16_1640	ÐÅÐÄÅÐ¶Ï	2021.1.4	59.95947938
images/313+24_11.png	images/313_11.png	1	¡û	2	11					1	5	37	10			6	0	0.6683564	2	0.9194985					0	None				27		Å®	23	2023_Dec_16_1640	ÐÅÐÄÅÐ¶Ï	2021.1.4	59.95947938
images/313+60_11.png	images/313_27.png	1	¡û	1	27					1	6	38	26			1	1	0.4804741	6	1.6592038					1	None				27		Å®	23	2023_Dec_16_1640	ÐÅÐÄÅÐ¶Ï	2021.1.4	59.95947938
images/313_20.png	images/313+60_4.png	6	¡ú	1	20					1	7	39	19			1	0	0.3487088	6	0.461107					1	None				27		Å®	23	2023_Dec_16_1640	ÐÅÐÄÅÐ¶Ï	2021.1.4	59.95947938
images/313+60_13.png	images/313_29.png	1	¡û	1	29					1	8	40	28			1	1	0.5182285	6	0.4316516					1	space	1.7510657			27		Å®	23	2023_Dec_16_1640	ÐÅÐÄÅÐ¶Ï	2021.1.4	59.95947938
images/313+60_14.png	images/313_30.png	1	¡û	1	30					1	9	41	29			1	1	0.247788	6	0.6603556					1	None				27		Å®	23	2023_Dec_16_1640	ÐÅÐÄÅÐ¶Ï	2021.1.4	59.95947938
images/313_6.png	images/313+24_6.png	6	¡ú	2	6					1	10	42	5			1	0	0.4554991	5	0.4189221					1	None				27		Å®	23	2023_Dec_16_1640	ÐÅÐÄÅÐ¶Ï	2021.1.4	59.95947938
images/313+60_9.png	images/313_25.png	1	¡û	1	25					1	11	43	24			1	1	0.4549934	4	0.6422492					1	None				27		Å®	23	2023_Dec_16_1640	ÐÅÐÄÅÐ¶Ï	2021.1.4	59.95947938
images/313+60_15.png	images/313_31.png	1	¡û	1	31					1	12	44	30			1	1	0.7020902	3	0.9357365					0	None				27		Å®	23	2023_Dec_16_1640	ÐÅÐÄÅÐ¶Ï	2021.1.4	59.95947938
images/313+24_14.png	images/313_14.png	1	¡û	2	14					1	13	45	13			1	1	0.4857138	2	0.4885434					0	None				27		Å®	23	2023_Dec_16_1640	ÐÅÐÄÅÐ¶Ï	2021.1.4	59.95947938
images/313+24_13.png	images/313_13.png	1	¡û	2	13					1	14	46	12			1	1	0.4268247	6	0.5036195					1	None				27		Å®	23	2023_Dec_16_1640	ÐÅÐÄÅÐ¶Ï	2021.1.4	59.95947938
images/313+60_16.png	images/313_32.png	1	¡û	1	32					1	15	47	31			1	1	0.2974509	6	0.2758064					1	None				27		Å®	23	2023_Dec_16_1640	ÐÅÐÄÅÐ¶Ï	2021.1.4	59.95947938
images/313_24.png	images/313+60_8.png	6	¡ú	1	24					1	16	48	23			6	1	0.3354264	3	0.8800463					0	None				27		Å®	23	2023_Dec_16_1640	ÐÅÐÄÅÐ¶Ï	2021.1.4	59.95947938
images/313_3.png	images/313+24_3.png	6	¡ú	2	3					1	17	49	2			1	0	0.2391297	3	0.5316423					0	None				27		Å®	23	2023_Dec_16_1640	ÐÅÐÄÅÐ¶Ï	2021.1.4	59.95947938
images/313+60_10.png	images/313_26.png	1	¡û	1	26					1	18	50	25			1	1	0.2443804	5	0.5210358					1	None				27		Å®	23	2023_Dec_16_1640	ÐÅÐÄÅÐ¶Ï	2021.1.4	59.95947938
images/313_22.png	images/313+60_6.png	6	¡ú	1	22					1	19	51	21			6	1	0.3990131	6	0.4531449					1	None				27		Å®	23	2023_Dec_16_1640	ÐÅÐÄÅÐ¶Ï	2021.1.4	59.95947938
images/313_23.png	images/313+60_7.png	6	¡ú	1	23					1	20	52	22			6	1	0.3130227	6	0.2428349					1	None				27		Å®	23	2023_Dec_16_1640	ÐÅÐÄÅÐ¶Ï	2021.1.4	59.95947938
images/313+24_16.png	images/313_16.png	1	¡û	2	16					1	21	53	15			1	1	0.5761033	3	0.6308459					0	None				27		Å®	23	2023_Dec_16_1640	ÐÅÐÄÅÐ¶Ï	2021.1.4	59.95947938
images/313_8.png	images/313+24_8.png	6	¡ú	2	8					1	22	54	7			1	0	0.3474747	3	0.3479196					0	None				27		Å®	23	2023_Dec_16_1640	ÐÅÐÄÅÐ¶Ï	2021.1.4	59.95947938
images/313_17.png	images/313+60_1.png	6	¡ú	1	17					1	23	55	16			6	1	0.4743723	6	0.7410042					1	None				27		Å®	23	2023_Dec_16_1640	ÐÅÐÄÅÐ¶Ï	2021.1.4	59.95947938
images/313_5.png	images/313+24_5.png	6	¡ú	2	5					1	24	56	4			1	0	0.75718	2	0.7241069					0	None				27		Å®	23	2023_Dec_16_1640	ÐÅÐÄÅÐ¶Ï	2021.1.4	59.95947938
images/313_21.png	images/313+60_5.png	6	¡ú	1	21					1	25	57	20			6	1	0.2360065	6	0.2565742					1	None				27		Å®	23	2023_Dec_16_1640	ÐÅÐÄÅÐ¶Ï	2021.1.4	59.95947938
images/313_4.png	images/313+24_4.png	6	¡ú	2	4					1	26	58	3			6	1	0.3010117	6	0.2156568					1	None				27		Å®	23	2023_Dec_16_1640	ÐÅÐÄÅÐ¶Ï	2021.1.4	59.95947938
images/313+24_15.png	images/313_15.png	1	¡û	2	15					1	27	59	14			1	1	0.4126087	6	0.5459841					1	None				27		Å®	23	2023_Dec_16_1640	ÐÅÐÄÅÐ¶Ï	2021.1.4	59.95947938
images/313_18.png	images/313+60_2.png	6	¡ú	1	18					1	28	60	17			6	1	0.4019011	6	0.2562716					1	None				27		Å®	23	2023_Dec_16_1640	ÐÅÐÄÅÐ¶Ï	2021.1.4	59.95947938
images/313_2.png	images/313+24_2.png	6	¡ú	2	2					1	29	61	1			1	0	0.4523902	6	0.3200434					1	None				27		Å®	23	2023_Dec_16_1640	ÐÅÐÄÅÐ¶Ï	2021.1.4	59.95947938
images/313_1.png	images/313+24_1.png	6	¡ú	2	1					1	30	62	0			6	1	0.3227657	5	0.6917097					1	None				27		Å®	23	2023_Dec_16_1640	ÐÅÐÄÅÐ¶Ï	2021.1.4	59.95947938
images/313_7.png	images/313+24_7.png	6	¡ú	2	7					1	31	63	6			6	1	0.3336119	5	0.2467015					1	None				27		Å®	23	2023_Dec_16_1640	ÐÅÐÄÅÐ¶Ï	2021.1.4	59.95947938
images/313+60_15.png	images/313_31.png	1	¡û	1	31					2	0	64	30			1	1	0.6793574	4	0.6256007					1	None				27		Å®	23	2023_Dec_16_1640	ÐÅÐÄÅÐ¶Ï	2021.1.4	59.95947938
images/313_3.png	images/313+24_3.png	6	¡ú	2	3					2	1	65	2			6	1	0.334958	4	0.2720658					1	None				27		Å®	23	2023_Dec_16_1640	ÐÅÐÄÅÐ¶Ï	2021.1.4	59.95947938
images/313+24_11.png	images/313_11.png	1	¡û	2	11					2	2	66	10			1	1	0.3722633	4	0.5150848					1	None				27		Å®	23	2023_Dec_16_1640	ÐÅÐÄÅÐ¶Ï	2021.1.4	59.95947938
images/313_2.png	images/313+24_2.png	6	¡ú	2	2					2	3	67	1			1	0	0.3247925	4	0.2539255					1	None				27		Å®	23	2023_Dec_16_1640	ÐÅÐÄÅÐ¶Ï	2021.1.4	59.95947938
images/313+24_15.png	images/313_15.png	1	¡û	2	15					2	4	68	14			1	1	0.3386999	5	0.5550958					1	None				27		Å®	23	2023_Dec_16_1640	ÐÅÐÄÅÐ¶Ï	2021.1.4	59.95947938
images/313+60_10.png	images/313_26.png	1	¡û	1	26					2	5	69	25			1	1	0.859136	6	0.2619294					1	None				27		Å®	23	2023_Dec_16_1640	ÐÅÐÄÅÐ¶Ï	2021.1.4	59.95947938
images/313+60_16.png	images/313_32.png	1	¡û	1	32					2	6	70	31			1	1	0.9702588	6	0.2640209					1	None				27		Å®	23	2023_Dec_16_1640	ÐÅÐÄÅÐ¶Ï	2021.1.4	59.95947938
images/313_4.png	images/313+24_4.png	6	¡ú	2	4					2	7	71	3			1	0	0.5243642	6	0.245293					1	None				27		Å®	23	2023_Dec_16_1640	ÐÅÐÄÅÐ¶Ï	2021.1.4	59.95947938
images/313+24_10.png	images/313_10.png	1	¡û	2	10					2	8	72	9			1	1	0.5051546	6	0.2266332					1	None				27		Å®	23	2023_Dec_16_1640	ÐÅÐÄÅÐ¶Ï	2021.1.4	59.95947938
images/313_8.png	images/313+24_8.png	6	¡ú	2	8					2	9	73	7			1	0	0.4484769	2	0.4684431					0	None				27		Å®	23	2023_Dec_16_1640	ÐÅÐÄÅÐ¶Ï	2021.1.4	59.95947938
images/313_1.png	images/313+24_1.png	6	¡ú	2	1					2	10	74	0			6	1	0.7605177	2	0.2952355					0	None				27		Å®	23	2023_Dec_16_1640	ÐÅÐÄÅÐ¶Ï	2021.1.4	59.95947938
images/313+60_13.png	images/313_29.png	1	¡û	1	29					2	11	75	28			1	1	1.0008792	4	0.5818892					1	None				27		Å®	23	2023_Dec_16_1640	ÐÅÐÄÅÐ¶Ï	2021.1.4	59.95947938
images/313_21.png	images/313+60_5.png	6	¡ú	1	21					2	12	76	20			6	1	0.370904	6	0.2899654					1	None				27		Å®	23	2023_Dec_16_1640	ÐÅÐÄÅÐ¶Ï	2021.1.4	59.95947938
images/313_22.png	images/313+60_6.png	6	¡ú	1	22					2	13	77	21			6	1	0.4118915	5	0.4494794					1	None				27		Å®	23	2023_Dec_16_1640	ÐÅÐÄÅÐ¶Ï	2021.1.4	59.95947938
images/313+24_9.png	images/313_9.png	1	¡û	2	9					2	14	78	8			6	0	0.4702152	1	1.4251842					0	None				27		Å®	23	2023_Dec_16_1640	ÐÅÐÄÅÐ¶Ï	2021.1.4	59.95947938
images/313+24_14.png	images/313_14.png	1	¡û	2	14					2	15	79	13			1	1	0.3723242	5	1.323376					1	None				27		Å®	23	2023_Dec_16_1640	ÐÅÐÄÅÐ¶Ï	2021.1.4	59.95947938
images/313+60_11.png	images/313_27.png	1	¡û	1	27					2	16	80	26			1	1	0.5620379	3	0.8172644					0	None				27		Å®	23	2023_Dec_16_1640	ÐÅÐÄÅÐ¶Ï	2021.1.4	59.95947938
images/313_18.png	images/313+60_2.png	6	¡ú	1	18					2	17	81	17			6	1	0.2538431	6	0.5539211					1	space	1.077813			27		Å®	23	2023_Dec_16_1640	ÐÅÐÄÅÐ¶Ï	2021.1.4	59.95947938
images/313+60_9.png	images/313_25.png	1	¡û	1	25					2	18	82	24			1	1	0.3213257	6	0.6503224					1	None				27		Å®	23	2023_Dec_16_1640	ÐÅÐÄÅÐ¶Ï	2021.1.4	59.95947938
images/313+24_13.png	images/313_13.png	1	¡û	2	13					2	19	83	12			1	1	0.2699364	5	0.3934404					1	None				27		Å®	23	2023_Dec_16_1640	ÐÅÐÄÅÐ¶Ï	2021.1.4	59.95947938
images/313_17.png	images/313+60_1.png	6	¡ú	1	17					2	20	84	16			6	1	1.0162595	4	0.9167715					1	None				27		Å®	23	2023_Dec_16_1640	ÐÅÐÄÅÐ¶Ï	2021.1.4	59.95947938
images/313+24_16.png	images/313_16.png	1	¡û	2	16					2	21	85	15			6	0	0.5178316	1	1.0551588					0	None				27		Å®	23	2023_Dec_16_1640	ÐÅÐÄÅÐ¶Ï	2021.1.4	59.95947938
images/313+24_12.png	images/313_12.png	1	¡û	2	12					2	22	86	11			1	1	0.3536758	2	0.4095743					0	None				27		Å®	23	2023_Dec_16_1640	ÐÅÐÄÅÐ¶Ï	2021.1.4	59.95947938
images/313_5.png	images/313+24_5.png	6	¡ú	2	5					2	23	87	4			6	1	0.431702	6	0.3245463					1	None				27		Å®	23	2023_Dec_16_1640	ÐÅÐÄÅÐ¶Ï	2021.1.4	59.95947938
images/313_24.png	images/313+60_8.png	6	¡ú	1	24					2	24	88	23			6	1	1.2136979	3	0.4493545					0	None				27		Å®	23	2023_Dec_16_1640	ÐÅÐÄÅÐ¶Ï	2021.1.4	59.95947938
images/313_20.png	images/313+60_4.png	6	¡ú	1	20					2	25	89	19			6	1	0.2777331	5	0.3529532					1	None				27		Å®	23	2023_Dec_16_1640	ÐÅÐÄÅÐ¶Ï	2021.1.4	59.95947938
images/313_6.png	images/313+24_6.png	6	¡ú	2	6					2	26	90	5			1	0	0.3717174	2	0.4586779					0	None				27		Å®	23	2023_Dec_16_1640	ÐÅÐÄÅÐ¶Ï	2021.1.4	59.95947938
images/313+60_12.png	images/313_28.png	1	¡û	1	28					2	27	91	27			1	1	0.5506317	6	1.374708					1	None				27		Å®	23	2023_Dec_16_1640	ÐÅÐÄÅÐ¶Ï	2021.1.4	59.95947938
images/313_7.png	images/313+24_7.png	6	¡ú	2	7					2	28	92	6			1	0	0.5311749	5	0.3799192					1	None				27		Å®	23	2023_Dec_16_1640	ÐÅÐÄÅÐ¶Ï	2021.1.4	59.95947938
images/313_19.png	images/313+60_3.png	6	¡ú	1	19					2	29	93	18			6	1	0.3154441	3	0.733012					0	None				27		Å®	23	2023_Dec_16_1640	ÐÅÐÄÅÐ¶Ï	2021.1.4	59.95947938
images/313+60_14.png	images/313_30.png	1	¡û	1	30					2	30	94	29			1	1	0.5090291	6	0.4304608					1	None				27		Å®	23	2023_Dec_16_1640	ÐÅÐÄÅÐ¶Ï	2021.1.4	59.95947938
images/313_23.png	images/313+60_7.png	6	¡ú	1	23					2	31	95	22			6	1	0.4122196	5	0.6018834					1	None				27		Å®	23	2023_Dec_16_1640	ÐÅÐÄÅÐ¶Ï	2021.1.4	59.95947938
images/313_21.png	images/313+60_5.png	6	¡ú	1	21					3	0	96	20			6	1	0.3360892	3	0.3683945					0	None				27		Å®	23	2023_Dec_16_1640	ÐÅÐÄÅÐ¶Ï	2021.1.4	59.95947938
images/313+24_13.png	images/313_13.png	1	¡û	2	13					3	1	97	12			1	1	0.4166946	5	0.8623682					1	None				27		Å®	23	2023_Dec_16_1640	ÐÅÐÄÅÐ¶Ï	2021.1.4	59.95947938
images/313_24.png	images/313+60_8.png	6	¡ú	1	24					3	2	98	23			1	0	0.3368568	3	0.537462					0	None				27		Å®	23	2023_Dec_16_1640	ÐÅÐÄÅÐ¶Ï	2021.1.4	59.95947938
images/313_3.png	images/313+24_3.png	6	¡ú	2	3					3	3	99	2			6	1	0.3852542	5	0.3846112					1	None				27		Å®	23	2023_Dec_16_1640	ÐÅÐÄÅÐ¶Ï	2021.1.4	59.95947938
images/313+60_13.png	images/313_29.png	1	¡û	1	29					3	4	100	28			1	1	0.2476338	2	0.6283554					0	None				27		Å®	23	2023_Dec_16_1640	ÐÅÐÄÅÐ¶Ï	2021.1.4	59.95947938
images/313_8.png	images/313+24_8.png	6	¡ú	2	8					3	5	101	7			6	1	0.6811877	6	0.2194733					1	None				27		Å®	23	2023_Dec_16_1640	ÐÅÐÄÅÐ¶Ï	2021.1.4	59.95947938
images/313+60_12.png	images/313_28.png	1	¡û	1	28					3	6	102	27			1	1	0.3051469	6	0.2990051					1	None				27		Å®	23	2023_Dec_16_1640	ÐÅÐÄÅÐ¶Ï	2021.1.4	59.95947938
images/313_17.png	images/313+60_1.png	6	¡ú	1	17					3	7	103	16			6	1	0.325887	4	0.7750621					1	None				27		Å®	23	2023_Dec_16_1640	ÐÅÐÄÅÐ¶Ï	2021.1.4	59.95947938
images/313+60_10.png	images/313_26.png	1	¡û	1	26					3	8	104	25			1	1	0.3894981	5	0.2917954					1	None				27		Å®	23	2023_Dec_16_1640	ÐÅÐÄÅÐ¶Ï	2021.1.4	59.95947938
images/313+60_9.png	images/313_25.png	1	¡û	1	25					3	9	105	24			1	1	0.2544754	4	0.4502215					1	None				27		Å®	23	2023_Dec_16_1640	ÐÅÐÄÅÐ¶Ï	2021.1.4	59.95947938
images/313+24_10.png	images/313_10.png	1	¡û	2	10					3	10	106	9			1	1	0.2685582	4	0.5764721					1	None				27		Å®	23	2023_Dec_16_1640	ÐÅÐÄÅÐ¶Ï	2021.1.4	59.95947938
images/313_22.png	images/313+60_6.png	6	¡ú	1	22					3	11	107	21			6	1	0.3432166	6	0.9594936					1	None				27		Å®	23	2023_Dec_16_1640	ÐÅÐÄÅÐ¶Ï	2021.1.4	59.95947938
images/313+24_16.png	images/313_16.png	1	¡û	2	16					3	12	108	15			1	1	0.2225124	6	0.299675					1	None				27		Å®	23	2023_Dec_16_1640	ÐÅÐÄÅÐ¶Ï	2021.1.4	59.95947938
images/313+60_14.png	images/313_30.png	1	¡û	1	30					3	13	109	29			1	1	0.2551828	6	0.2989815					1	None				27		Å®	23	2023_Dec_16_1640	ÐÅÐÄÅÐ¶Ï	2021.1.4	59.95947938
images/313+60_11.png	images/313_27.png	1	¡û	1	27					3	14	110	26			1	1	0.2293326	2	0.4028259					0	None				27		Å®	23	2023_Dec_16_1640	ÐÅÐÄÅÐ¶Ï	2021.1.4	59.95947938
images/313+24_15.png	images/313_15.png	1	¡û	2	15					3	15	111	14			1	1	0.3850038	6	0.2322672					1	None				27		Å®	23	2023_Dec_16_1640	ÐÅÐÄÅÐ¶Ï	2021.1.4	59.95947938
images/313+24_11.png	images/313_11.png	1	¡û	2	11					3	16	112	10			1	1	2.0296951	5	0.3908626					1	None				27		Å®	23	2023_Dec_16_1640	ÐÅÐÄÅÐ¶Ï	2021.1.4	59.95947938
images/313_1.png	images/313+24_1.png	6	¡ú	2	1					3	17	113	0			1	0	0.3892618	3	1.9636374					0	None				27		Å®	23	2023_Dec_16_1640	ÐÅÐÄÅÐ¶Ï	2021.1.4	59.95947938
images/313_20.png	images/313+60_4.png	6	¡ú	1	20					3	18	114	19			6	1	0.3735527	2	0.5806066					0	None				27		Å®	23	2023_Dec_16_1640	ÐÅÐÄÅÐ¶Ï	2021.1.4	59.95947938
images/313+24_14.png	images/313_14.png	1	¡û	2	14					3	19	115	13			6	0	0.3207847	1	0.8739394					0	None				27		Å®	23	2023_Dec_16_1640	ÐÅÐÄÅÐ¶Ï	2021.1.4	59.95947938
images/313_19.png	images/313+60_3.png	6	¡ú	1	19					3	20	116	18			6	1	0.3149958	6	0.3250079					1	None				27		Å®	23	2023_Dec_16_1640	ÐÅÐÄÅÐ¶Ï	2021.1.4	59.95947938
images/313+24_12.png	images/313_12.png	1	¡û	2	12					3	21	117	11			1	1	0.4782386	3	0.8171099					0	None				27		Å®	23	2023_Dec_16_1640	ÐÅÐÄÅÐ¶Ï	2021.1.4	59.95947938
images/313_5.png	images/313+24_5.png	6	¡ú	2	5					3	22	118	4			6	1	0.6465828	6	0.3859671					1	None				27		Å®	23	2023_Dec_16_1640	ÐÅÐÄÅÐ¶Ï	2021.1.4	59.95947938
images/313+60_16.png	images/313_32.png	1	¡û	1	32					3	23	119	31			1	1	0.248536	6	0.8132487					1	None				27		Å®	23	2023_Dec_16_1640	ÐÅÐÄÅÐ¶Ï	2021.1.4	59.95947938
images/313+60_15.png	images/313_31.png	1	¡û	1	31					3	24	120	30			1	1	0.3222098	2	0.3153314					0	None				27		Å®	23	2023_Dec_16_1640	ÐÅÐÄÅÐ¶Ï	2021.1.4	59.95947938
images/313_2.png	images/313+24_2.png	6	¡ú	2	2					3	25	121	1			6	1	0.3654664	4	1.0211611					1	None				27		Å®	23	2023_Dec_16_1640	ÐÅÐÄÅÐ¶Ï	2021.1.4	59.95947938
images/313+24_9.png	images/313_9.png	1	¡û	2	9					3	26	122	8			1	1	1.0280065	5	0.823394					1	space	1.111623			27		Å®	23	2023_Dec_16_1640	ÐÅÐÄÅÐ¶Ï	2021.1.4	59.95947938
images/313_23.png	images/313+60_7.png	6	¡ú	1	23					3	27	123	22			6	1	1.2271834	5	0.5981913					1	None				27		Å®	23	2023_Dec_16_1640	ÐÅÐÄÅÐ¶Ï	2021.1.4	59.95947938
images/313_4.png	images/313+24_4.png	6	¡ú	2	4					3	28	124	3			1	0	0.4500715	4	0.6622464					1	None				27		Å®	23	2023_Dec_16_1640	ÐÅÐÄÅÐ¶Ï	2021.1.4	59.95947938
images/313_6.png	images/313+24_6.png	6	¡ú	2	6					3	29	125	5			1	0	0.3372743	3	0.417899					0	None				27		Å®	23	2023_Dec_16_1640	ÐÅÐÄÅÐ¶Ï	2021.1.4	59.95947938
images/313_18.png	images/313+60_2.png	6	¡ú	1	18					3	30	126	17			6	1	0.5271045	5	0.5039766					1	None				27		Å®	23	2023_Dec_16_1640	ÐÅÐÄÅÐ¶Ï	2021.1.4	59.95947938
images/313_7.png	images/313+24_7.png	6	¡ú	2	7					3	31	127	6			1	0	0.3138076	4	0.4837235					1	None				27		Å®	23	2023_Dec_16_1640	ÐÅÐÄÅÐ¶Ï	2021.1.4	59.95947938
images/313_6.png	images/313+24_6.png	6	¡ú	2	6					4	0	128	5			1	0	0.3991865	3	0.5895619					0	None				27		Å®	23	2023_Dec_16_1640	ÐÅÐÄÅÐ¶Ï	2021.1.4	59.95947938
images/313+60_13.png	images/313_29.png	1	¡û	1	29					4	1	129	28			1	1	0.1239286	2	0.5334362					0	None				27		Å®	23	2023_Dec_16_1640	ÐÅÐÄÅÐ¶Ï	2021.1.4	59.95947938
images/313+60_9.png	images/313_25.png	1	¡û	1	25					4	2	130	24			1	1	0.3426835	5	0.6470356					1	None				27		Å®	23	2023_Dec_16_1640	ÐÅÐÄÅÐ¶Ï	2021.1.4	59.95947938
images/313_2.png	images/313+24_2.png	6	¡ú	2	2					4	3	131	1			1	0	0.3454767	4	0.8019039					1	None				27		Å®	23	2023_Dec_16_1640	ÐÅÐÄÅÐ¶Ï	2021.1.4	59.95947938
images/313+24_12.png	images/313_12.png	1	¡û	2	12					4	4	132	11			1	1	0.312299	3	0.594208					0	None				27		Å®	23	2023_Dec_16_1640	ÐÅÐÄÅÐ¶Ï	2021.1.4	59.95947938
images/313_4.png	images/313+24_4.png	6	¡ú	2	4					4	5	133	3			6	1	0.4162144	2	0.6859448					0	None				27		Å®	23	2023_Dec_16_1640	ÐÅÐÄÅÐ¶Ï	2021.1.4	59.95947938
images/313_21.png	images/313+60_5.png	6	¡ú	1	21					4	6	134	20			6	1	0.3283961	2	0.5855602					0	None				27		Å®	23	2023_Dec_16_1640	ÐÅÐÄÅÐ¶Ï	2021.1.4	59.95947938
images/313_17.png	images/313+60_1.png	6	¡ú	1	17					4	7	135	16			1	0	0.4969995	6	0.3232262					1	None				27		Å®	23	2023_Dec_16_1640	ÐÅÐÄÅÐ¶Ï	2021.1.4	59.95947938
images/313_20.png	images/313+60_4.png	6	¡ú	1	20					4	8	136	19			1	0	0.3645079	6	0.3723033					1	None				27		Å®	23	2023_Dec_16_1640	ÐÅÐÄÅÐ¶Ï	2021.1.4	59.95947938
images/313+24_14.png	images/313_14.png	1	¡û	2	14					4	9	137	13			1	1	0.3695339	3	0.5767346					0	None				27		Å®	23	2023_Dec_16_1640	ÐÅÐÄÅÐ¶Ï	2021.1.4	59.95947938
images/313+60_16.png	images/313_32.png	1	¡û	1	32					4	10	138	31			1	1	0.3279487	6	0.824974					1	None				27		Å®	23	2023_Dec_16_1640	ÐÅÐÄÅÐ¶Ï	2021.1.4	59.95947938
images/313_19.png	images/313+60_3.png	6	¡ú	1	19					4	11	139	18			6	1	0.3970677	4	0.6274859					1	None				27		Å®	23	2023_Dec_16_1640	ÐÅÐÄÅÐ¶Ï	2021.1.4	59.95947938
images/313_22.png	images/313+60_6.png	6	¡ú	1	22					4	12	140	21			6	1	0.39224	3	0.5265814					0	None				27		Å®	23	2023_Dec_16_1640	ÐÅÐÄÅÐ¶Ï	2021.1.4	59.95947938
images/313+24_16.png	images/313_16.png	1	¡û	2	16					4	13	141	15			1	1	0.4139338	6	0.4994235					1	None				27		Å®	23	2023_Dec_16_1640	ÐÅÐÄÅÐ¶Ï	2021.1.4	59.95947938
images/313_8.png	images/313+24_8.png	6	¡ú	2	8					4	14	142	7			6	1	1.29349	5	0.9817987					1	None				27		Å®	23	2023_Dec_16_1640	ÐÅÐÄÅÐ¶Ï	2021.1.4	59.95947938
images/313_7.png	images/313+24_7.png	6	¡ú	2	7					4	15	143	6			6	1	0.4274733	4	0.6085369					1	None				27		Å®	23	2023_Dec_16_1640	ÐÅÐÄÅÐ¶Ï	2021.1.4	59.95947938
images/313_3.png	images/313+24_3.png	6	¡ú	2	3					4	16	144	2			6	1	0.7814929	4	0.8836745					1	None				27		Å®	23	2023_Dec_16_1640	ÐÅÐÄÅÐ¶Ï	2021.1.4	59.95947938
images/313+60_15.png	images/313_31.png	1	¡û	1	31					4	17	145	30			6	0	0.4785	1	0.5134797					0	None				27		Å®	23	2023_Dec_16_1640	ÐÅÐÄÅÐ¶Ï	2021.1.4	59.95947938
images/313+24_11.png	images/313_11.png	1	¡û	2	11					4	18	146	10			6	0	1.3602045	2	1.0855618					0	None				27		Å®	23	2023_Dec_16_1640	ÐÅÐÄÅÐ¶Ï	2021.1.4	59.95947938
images/313_23.png	images/313+60_7.png	6	¡ú	1	23					4	19	147	22			6	1	0.3269747	6	0.3762037					1	None				27		Å®	23	2023_Dec_16_1640	ÐÅÐÄÅÐ¶Ï	2021.1.4	59.95947938
images/313+60_12.png	images/313_28.png	1	¡û	1	28					4	20	148	27			1	1	1.0791406	6	0.2485548					1	None				27		Å®	23	2023_Dec_16_1640	ÐÅÐÄÅÐ¶Ï	2021.1.4	59.95947938
images/313+60_10.png	images/313_26.png	1	¡û	1	26					4	21	149	25			1	1	1.7575247	3	0.9381562					0	None				27		Å®	23	2023_Dec_16_1640	ÐÅÐÄÅÐ¶Ï	2021.1.4	59.95947938
images/313_1.png	images/313+24_1.png	6	¡ú	2	1					4	22	150	0			6	1	1.6813719	1	1.1534445					0	None				27		Å®	23	2023_Dec_16_1640	ÐÅÐÄÅÐ¶Ï	2021.1.4	59.95947938
images/313+24_13.png	images/313_13.png	1	¡û	2	13					4	23	151	12			1	1	0.8135509	2	0.4022976					0	None				27		Å®	23	2023_Dec_16_1640	ÐÅÐÄÅÐ¶Ï	2021.1.4	59.95947938
images/313_18.png	images/313+60_2.png	6	¡ú	1	18					4	24	152	17			1	0	0.6324364	3	0.460869					0	None				27		Å®	23	2023_Dec_16_1640	ÐÅÐÄÅÐ¶Ï	2021.1.4	59.95947938
images/313+24_9.png	images/313_9.png	1	¡û	2	9					4	25	153	8			1	1	0.5919335	4	0.5418568					1	None				27		Å®	23	2023_Dec_16_1640	ÐÅÐÄÅÐ¶Ï	2021.1.4	59.95947938
images/313+60_14.png	images/313_30.png	1	¡û	1	30					4	26	154	29			1	1	0.6137219	6	0.2429484					1	None				27		Å®	23	2023_Dec_16_1640	ÐÅÐÄÅÐ¶Ï	2021.1.4	59.95947938
images/313_24.png	images/313+60_8.png	6	¡ú	1	24					4	27	155	23			6	1	0.4407162	6	0.2528577					1	None				27		Å®	23	2023_Dec_16_1640	ÐÅÐÄÅÐ¶Ï	2021.1.4	59.95947938
images/313_5.png	images/313+24_5.png	6	¡ú	2	5					4	28	156	4			1	0	1.297326	6	0.2814495					1	None				27		Å®	23	2023_Dec_16_1640	ÐÅÐÄÅÐ¶Ï	2021.1.4	59.95947938
images/313+60_11.png	images/313_27.png	1	¡û	1	27					4	29	157	26			1	1	0.3568443	5	0.5647356					1	None				27		Å®	23	2023_Dec_16_1640	ÐÅÐÄÅÐ¶Ï	2021.1.4	59.95947938
images/313+24_10.png	images/313_10.png	1	¡û	2	10					4	30	158	9			6	0	0.5227924	4	0.4193672					1	None				27		Å®	23	2023_Dec_16_1640	ÐÅÐÄÅÐ¶Ï	2021.1.4	59.95947938
images/313+24_15.png	images/313_15.png	1	¡û	2	15					4	31	159	14			1	1	0.3050983	4	0.4188902					1	None				27		Å®	23	2023_Dec_16_1640	ÐÅÐÄÅÐ¶Ï	2021.1.4	59.95947938
																					7	5.3793436						1220.832386	None	27
