# Supplementary material for: Perceptual metacognition and self-esteem: the role of feedback valence in local and global monitoring bias
Source: BMC Psychol. 2025 Sep 22;13:1114. doi: 10.1186/s40359-025-03089-x (PMC12506185; doi:10.1186/s40359-025-03089-x)
Supplement: Supplementary file 1 — Supplementary Material 1. [file 40359_2025_3089_MOESM1_ESM.zip › Data/Study1/Study1data/29_信心判断_2023_Dec_16_1827.csv]

dotLeft	dotRight	dotAns	cue	diffLevel	rows	loop_1.thisRepN	loop_1.thisTrialN	loop_1.thisN	loop_1.thisIndex	loop_2.thisRepN	loop_2.thisTrialN	loop_2.thisN	loop_2.thisIndex	response_00.keys	response_00.rt	response_1.keys	response_1.corr	response_1.rt	response_2.keys	response_2.rt	slider.response	slider.rt	response_01.keys	response_01.rt	response_2.corr	response_03.keys	response_03.rt	end_image.started	end_image.stopped	±»ÊÔ±àºÅ	ÐÕÃû	ÐÔ±ð	ÄêÁä	date	expName	psychopyVersion	frameRate
images/313+24_13.png	images/313_13.png	1	¡û	2	13					0	0	0	12			1	1	0.5158604	3	1.829314					0	None				29		Å®	23	2023_Dec_16_1827	ÐÅÐÄÅÐ¶Ï	2021.1.4	59.96282305
images/313+24_10.png	images/313_10.png	1	¡û	2	10					0	1	1	9			1	1	1.0519135	4	0.8789125					1	None				29		Å®	23	2023_Dec_16_1827	ÐÅÐÄÅÐ¶Ï	2021.1.4	59.96282305
images/313_6.png	images/313+24_6.png	6	¡ú	2	6					0	2	2	5			6	1	2.6320659	2	1.1761145					0	None				29		Å®	23	2023_Dec_16_1827	ÐÅÐÄÅÐ¶Ï	2021.1.4	59.96282305
images/313_8.png	images/313+24_8.png	6	¡ú	2	8					0	3	3	7			1	0	0.6533098	3	0.7203772					0	None				29		Å®	23	2023_Dec_16_1827	ÐÅÐÄÅÐ¶Ï	2021.1.4	59.96282305
images/313_18.png	images/313+60_2.png	6	¡ú	1	18					0	4	4	17			6	1	1.1131496	5	0.6250742					1	None				29		Å®	23	2023_Dec_16_1827	ÐÅÐÄÅÐ¶Ï	2021.1.4	59.96282305
images/313+60_15.png	images/313_31.png	1	¡û	1	31					0	5	5	30			1	1	0.772857	4	1.4988469					1	None				29		Å®	23	2023_Dec_16_1827	ÐÅÐÄÅÐ¶Ï	2021.1.4	59.96282305
images/313_21.png	images/313+60_5.png	6	¡ú	1	21					0	6	6	20			6	1	0.503527	4	0.8807997					1	None				29		Å®	23	2023_Dec_16_1827	ÐÅÐÄÅÐ¶Ï	2021.1.4	59.96282305
images/313_5.png	images/313+24_5.png	6	¡ú	2	5					0	7	7	4			1	0	1.0685678	3	1.1987276					0	None				29		Å®	23	2023_Dec_16_1827	ÐÅÐÄÅÐ¶Ï	2021.1.4	59.96282305
images/313+24_16.png	images/313_16.png	1	¡û	2	16					0	8	8	15			1	1	0.8036785	4	0.7284215					1	None				29		Å®	23	2023_Dec_16_1827	ÐÅÐÄÅÐ¶Ï	2021.1.4	59.96282305
images/313+24_15.png	images/313_15.png	1	¡û	2	15					0	9	9	14			6	0	1.6653295	5	0.4423989					1	None				29		Å®	23	2023_Dec_16_1827	ÐÅÐÄÅÐ¶Ï	2021.1.4	59.96282305
images/313+60_16.png	images/313_32.png	1	¡û	1	32					0	10	10	31			1	1	0.9500761	6	0.7171034					1	None				29		Å®	23	2023_Dec_16_1827	ÐÅÐÄÅÐ¶Ï	2021.1.4	59.96282305
images/313+24_12.png	images/313_12.png	1	¡û	2	12					0	11	11	11			6	0	1.063309	6	0.4893355					1	None				29		Å®	23	2023_Dec_16_1827	ÐÅÐÄÅÐ¶Ï	2021.1.4	59.96282305
images/313_23.png	images/313+60_7.png	6	¡ú	1	23					0	12	12	22			6	1	1.3558235	3	0.6814985					0	None				29		Å®	23	2023_Dec_16_1827	ÐÅÐÄÅÐ¶Ï	2021.1.4	59.96282305
images/313_22.png	images/313+60_6.png	6	¡ú	1	22					0	13	13	21			6	1	1.8192465	3	0.9656744					0	None				29		Å®	23	2023_Dec_16_1827	ÐÅÐÄÅÐ¶Ï	2021.1.4	59.96282305
images/313+24_11.png	images/313_11.png	1	¡û	2	11					0	14	14	10			6	0	2.8192738	2	0.4034151					0	None				29		Å®	23	2023_Dec_16_1827	ÐÅÐÄÅÐ¶Ï	2021.1.4	59.96282305
images/313+60_14.png	images/313_30.png	1	¡û	1	30					0	15	15	29			1	1	0.8097939	2	1.398413					0	None				29		Å®	23	2023_Dec_16_1827	ÐÅÐÄÅÐ¶Ï	2021.1.4	59.96282305
images/313_24.png	images/313+60_8.png	6	¡ú	1	24					0	16	16	23			6	1	0.6649425	6	0.3479795					1	None				29		Å®	23	2023_Dec_16_1827	ÐÅÐÄÅÐ¶Ï	2021.1.4	59.96282305
images/313_19.png	images/313+60_3.png	6	¡ú	1	19					0	17	17	18			6	1	0.580986	6	0.3315836					1	None				29		Å®	23	2023_Dec_16_1827	ÐÅÐÄÅÐ¶Ï	2021.1.4	59.96282305
images/313+60_10.png	images/313_26.png	1	¡û	1	26					0	18	18	25			6	0	2.0036274	3	0.2223765					0	None				29		Å®	23	2023_Dec_16_1827	ÐÅÐÄÅÐ¶Ï	2021.1.4	59.96282305
images/313_17.png	images/313+60_1.png	6	¡ú	1	17					0	19	19	16			6	1	0.8600954	6	0.5026612					1	None				29		Å®	23	2023_Dec_16_1827	ÐÅÐÄÅÐ¶Ï	2021.1.4	59.96282305
images/313+60_13.png	images/313_29.png	1	¡û	1	29					0	20	20	28			1	1	1.3536441	6	0.4395942					1	None				29		Å®	23	2023_Dec_16_1827	ÐÅÐÄÅÐ¶Ï	2021.1.4	59.96282305
images/313+60_11.png	images/313_27.png	1	¡û	1	27					0	21	21	26			6	0	1.5000723	4	0.5078668					1	None				29		Å®	23	2023_Dec_16_1827	ÐÅÐÄÅÐ¶Ï	2021.1.4	59.96282305
images/313_2.png	images/313+24_2.png	6	¡ú	2	2					0	22	22	1			6	1	1.157209	4	0.4592715					1	None				29		Å®	23	2023_Dec_16_1827	ÐÅÐÄÅÐ¶Ï	2021.1.4	59.96282305
images/313_3.png	images/313+24_3.png	6	¡ú	2	3					0	23	23	2			6	1	0.6443537	4	0.8959565					1	None				29		Å®	23	2023_Dec_16_1827	ÐÅÐÄÅÐ¶Ï	2021.1.4	59.96282305
images/313_1.png	images/313+24_1.png	6	¡ú	2	1					0	24	24	0			6	1	1.7782127	3	0.4141645					0	None				29		Å®	23	2023_Dec_16_1827	ÐÅÐÄÅÐ¶Ï	2021.1.4	59.96282305
images/313+60_12.png	images/313_28.png	1	¡û	1	28					0	25	25	27			1	1	1.3229035	6	0.3778125					1	None				29		Å®	23	2023_Dec_16_1827	ÐÅÐÄÅÐ¶Ï	2021.1.4	59.96282305
images/313+24_9.png	images/313_9.png	1	¡û	2	9					0	26	26	8			6	0	0.8412235	5	0.5728861					1	None				29		Å®	23	2023_Dec_16_1827	ÐÅÐÄÅÐ¶Ï	2021.1.4	59.96282305
images/313_7.png	images/313+24_7.png	6	¡ú	2	7					0	27	27	6			6	1	0.7885036	6	0.3298346					1	None				29		Å®	23	2023_Dec_16_1827	ÐÅÐÄÅÐ¶Ï	2021.1.4	59.96282305
images/313+24_14.png	images/313_14.png	1	¡û	2	14					0	28	28	13			1	1	1.0031076	5	0.7202476					1	None				29		Å®	23	2023_Dec_16_1827	ÐÅÐÄÅÐ¶Ï	2021.1.4	59.96282305
images/313_4.png	images/313+24_4.png	6	¡ú	2	4					0	29	29	3			6	1	0.576176	6	0.6302257					1	None				29		Å®	23	2023_Dec_16_1827	ÐÅÐÄÅÐ¶Ï	2021.1.4	59.96282305
images/313+60_9.png	images/313_25.png	1	¡û	1	25					0	30	30	24			1	1	1.6108177	3	0.3899116					0	None				29		Å®	23	2023_Dec_16_1827	ÐÅÐÄÅÐ¶Ï	2021.1.4	59.96282305
images/313_20.png	images/313+60_4.png	6	¡ú	1	20					0	31	31	19			6	1	1.9162525	4	0.5865069					1	None				29		Å®	23	2023_Dec_16_1827	ÐÅÐÄÅÐ¶Ï	2021.1.4	59.96282305
images/313_19.png	images/313+60_3.png	6	¡ú	1	19					1	0	32	18			6	1	0.6732726	4	0.3957257					1	None				29		Å®	23	2023_Dec_16_1827	ÐÅÐÄÅÐ¶Ï	2021.1.4	59.96282305
images/313_17.png	images/313+60_1.png	6	¡ú	1	17					1	1	33	16			6	1	0.8086471	4	0.3811932					1	None				29		Å®	23	2023_Dec_16_1827	ÐÅÐÄÅÐ¶Ï	2021.1.4	59.96282305
images/313_1.png	images/313+24_1.png	6	¡ú	2	1					1	2	34	0			6	1	0.5006898	4	0.4546741					1	None				29		Å®	23	2023_Dec_16_1827	ÐÅÐÄÅÐ¶Ï	2021.1.4	59.96282305
images/313_23.png	images/313+60_7.png	6	¡ú	1	23					1	3	35	22			1	0	1.340756	2	0.6667939					0	None				29		Å®	23	2023_Dec_16_1827	ÐÅÐÄÅÐ¶Ï	2021.1.4	59.96282305
images/313+24_15.png	images/313_15.png	1	¡û	2	15					1	4	36	14			1	1	0.7583806	3	0.3894648					0	None				29		Å®	23	2023_Dec_16_1827	ÐÅÐÄÅÐ¶Ï	2021.1.4	59.96282305
images/313+60_15.png	images/313_31.png	1	¡û	1	31					1	5	37	30			6	0	1.1560144	3	0.4578418					0	None				29		Å®	23	2023_Dec_16_1827	ÐÅÐÄÅÐ¶Ï	2021.1.4	59.96282305
images/313_18.png	images/313+60_2.png	6	¡ú	1	18					1	6	38	17			6	1	0.5083534	5	0.4218715					1	None				29		Å®	23	2023_Dec_16_1827	ÐÅÐÄÅÐ¶Ï	2021.1.4	59.96282305
images/313_6.png	images/313+24_6.png	6	¡ú	2	6					1	7	39	5			6	1	0.6510993	5	0.3908558					1	None				29		Å®	23	2023_Dec_16_1827	ÐÅÐÄÅÐ¶Ï	2021.1.4	59.96282305
images/313+60_14.png	images/313_30.png	1	¡û	1	30					1	8	40	29			1	1	0.8194775	3	0.4241791					0	space	21.3831031			29		Å®	23	2023_Dec_16_1827	ÐÅÐÄÅÐ¶Ï	2021.1.4	59.96282305
images/313_20.png	images/313+60_4.png	6	¡ú	1	20					1	9	41	19			6	1	1.3344424	3	0.4293038					0	None				29		Å®	23	2023_Dec_16_1827	ÐÅÐÄÅÐ¶Ï	2021.1.4	59.96282305
images/313+24_10.png	images/313_10.png	1	¡û	2	10					1	10	42	9			1	1	0.7705852	4	0.752691					1	None				29		Å®	23	2023_Dec_16_1827	ÐÅÐÄÅÐ¶Ï	2021.1.4	59.96282305
images/313_3.png	images/313+24_3.png	6	¡ú	2	3					1	11	43	2			6	1	0.5196672	6	0.3205188					1	None				29		Å®	23	2023_Dec_16_1827	ÐÅÐÄÅÐ¶Ï	2021.1.4	59.96282305
images/313_5.png	images/313+24_5.png	6	¡ú	2	5					1	12	44	4			6	1	0.7698741	3	0.6001439					0	None				29		Å®	23	2023_Dec_16_1827	ÐÅÐÄÅÐ¶Ï	2021.1.4	59.96282305
images/313+24_13.png	images/313_13.png	1	¡û	2	13					1	13	45	12			1	1	0.6379753	4	0.8019037					1	None				29		Å®	23	2023_Dec_16_1827	ÐÅÐÄÅÐ¶Ï	2021.1.4	59.96282305
images/313+24_14.png	images/313_14.png	1	¡û	2	14					1	14	46	13			1	1	0.7913782	3	0.8846394					0	None				29		Å®	23	2023_Dec_16_1827	ÐÅÐÄÅÐ¶Ï	2021.1.4	59.96282305
images/313+24_16.png	images/313_16.png	1	¡û	2	16					1	15	47	15			1	1	0.6471278	3	0.4669489					0	None				29		Å®	23	2023_Dec_16_1827	ÐÅÐÄÅÐ¶Ï	2021.1.4	59.96282305
images/313+60_10.png	images/313_26.png	1	¡û	1	26					1	16	48	25			6	0	1.9383093	3	0.9358613					0	None				29		Å®	23	2023_Dec_16_1827	ÐÅÐÄÅÐ¶Ï	2021.1.4	59.96282305
images/313+60_16.png	images/313_32.png	1	¡û	1	32					1	17	49	31			1	1	0.8159025	4	0.6766109					1	None				29		Å®	23	2023_Dec_16_1827	ÐÅÐÄÅÐ¶Ï	2021.1.4	59.96282305
images/313+60_12.png	images/313_28.png	1	¡û	1	28					1	18	50	27			1	1	1.3914558	2	0.547299					0	None				29		Å®	23	2023_Dec_16_1827	ÐÅÐÄÅÐ¶Ï	2021.1.4	59.96282305
images/313+60_11.png	images/313_27.png	1	¡û	1	27					1	19	51	26			1	1	0.501924	3	0.3679467					0	None				29		Å®	23	2023_Dec_16_1827	ÐÅÐÄÅÐ¶Ï	2021.1.4	59.96282305
images/313+60_9.png	images/313_25.png	1	¡û	1	25					1	20	52	24			1	1	0.568036	3	0.3993572					0	None				29		Å®	23	2023_Dec_16_1827	ÐÅÐÄÅÐ¶Ï	2021.1.4	59.96282305
images/313_24.png	images/313+60_8.png	6	¡ú	1	24					1	21	53	23			6	1	0.4665339	6	0.3419442					1	None				29		Å®	23	2023_Dec_16_1827	ÐÅÐÄÅÐ¶Ï	2021.1.4	59.96282305
images/313_22.png	images/313+60_6.png	6	¡ú	1	22					1	22	54	21			6	1	0.5329619	5	0.3578642					1	None				29		Å®	23	2023_Dec_16_1827	ÐÅÐÄÅÐ¶Ï	2021.1.4	59.96282305
images/313+24_11.png	images/313_11.png	1	¡û	2	11					1	23	55	10			6	0	0.6021012	4	0.4159018					1	None				29		Å®	23	2023_Dec_16_1827	ÐÅÐÄÅÐ¶Ï	2021.1.4	59.96282305
images/313+24_12.png	images/313_12.png	1	¡û	2	12					1	24	56	11			1	1	1.1256522	3	0.4050523					0	None				29		Å®	23	2023_Dec_16_1827	ÐÅÐÄÅÐ¶Ï	2021.1.4	59.96282305
images/313_21.png	images/313+60_5.png	6	¡ú	1	21					1	25	57	20			6	1	0.4510319	6	0.3832243					1	None				29		Å®	23	2023_Dec_16_1827	ÐÅÐÄÅÐ¶Ï	2021.1.4	59.96282305
images/313_8.png	images/313+24_8.png	6	¡ú	2	8					1	26	58	7			6	1	0.4598827	5	0.3912418					1	None				29		Å®	23	2023_Dec_16_1827	ÐÅÐÄÅÐ¶Ï	2021.1.4	59.96282305
images/313_2.png	images/313+24_2.png	6	¡ú	2	2					1	27	59	1			6	1	0.4364192	5	0.3366913					1	None				29		Å®	23	2023_Dec_16_1827	ÐÅÐÄÅÐ¶Ï	2021.1.4	59.96282305
images/313_7.png	images/313+24_7.png	6	¡ú	2	7					1	28	60	6			6	1	0.5289061	4	0.4736191					1	None				29		Å®	23	2023_Dec_16_1827	ÐÅÐÄÅÐ¶Ï	2021.1.4	59.96282305
images/313+24_9.png	images/313_9.png	1	¡û	2	9					1	29	61	8			6	0	0.3648202	5	0.324614					1	None				29		Å®	23	2023_Dec_16_1827	ÐÅÐÄÅÐ¶Ï	2021.1.4	59.96282305
images/313_4.png	images/313+24_4.png	6	¡ú	2	4					1	30	62	3			6	1	1.1733455	4	0.4826373					1	None				29		Å®	23	2023_Dec_16_1827	ÐÅÐÄÅÐ¶Ï	2021.1.4	59.96282305
images/313+60_13.png	images/313_29.png	1	¡û	1	29					1	31	63	28			1	1	0.9095288	4	0.4940421					1	None				29		Å®	23	2023_Dec_16_1827	ÐÅÐÄÅÐ¶Ï	2021.1.4	59.96282305
images/313+24_14.png	images/313_14.png	1	¡û	2	14					2	0	64	13			6	0	1.2083976	3	0.4601424					0	None				29		Å®	23	2023_Dec_16_1827	ÐÅÐÄÅÐ¶Ï	2021.1.4	59.96282305
images/313+60_12.png	images/313_28.png	1	¡û	1	28					2	1	65	27			1	1	0.6237744	5	0.332208					1	None				29		Å®	23	2023_Dec_16_1827	ÐÅÐÄÅÐ¶Ï	2021.1.4	59.96282305
images/313_21.png	images/313+60_5.png	6	¡ú	1	21					2	2	66	20			6	1	0.5098862	5	0.3273188					1	None				29		Å®	23	2023_Dec_16_1827	ÐÅÐÄÅÐ¶Ï	2021.1.4	59.96282305
images/313_20.png	images/313+60_4.png	6	¡ú	1	20					2	3	67	19			6	1	0.4481872	5	0.276369					1	None				29		Å®	23	2023_Dec_16_1827	ÐÅÐÄÅÐ¶Ï	2021.1.4	59.96282305
images/313_5.png	images/313+24_5.png	6	¡ú	2	5					2	4	68	4			1	0	1.1999184	5	0.2603448					1	None				29		Å®	23	2023_Dec_16_1827	ÐÅÐÄÅÐ¶Ï	2021.1.4	59.96282305
images/313+24_9.png	images/313_9.png	1	¡û	2	9					2	5	69	8			1	1	0.65769	3	0.3006789					0	None				29		Å®	23	2023_Dec_16_1827	ÐÅÐÄÅÐ¶Ï	2021.1.4	59.96282305
images/313_7.png	images/313+24_7.png	6	¡ú	2	7					2	6	70	6			6	1	0.3836765	5	0.350506					1	None				29		Å®	23	2023_Dec_16_1827	ÐÅÐÄÅÐ¶Ï	2021.1.4	59.96282305
images/313+60_14.png	images/313_30.png	1	¡û	1	30					2	7	71	29			1	1	0.6496859	3	0.3734053					0	None				29		Å®	23	2023_Dec_16_1827	ÐÅÐÄÅÐ¶Ï	2021.1.4	59.96282305
images/313_2.png	images/313+24_2.png	6	¡ú	2	2					2	8	72	1			6	1	0.4599813	5	0.2153393					1	None				29		Å®	23	2023_Dec_16_1827	ÐÅÐÄÅÐ¶Ï	2021.1.4	59.96282305
images/313_22.png	images/313+60_6.png	6	¡ú	1	22					2	9	73	21			6	1	0.356425	5	0.2600519					1	None				29		Å®	23	2023_Dec_16_1827	ÐÅÐÄÅÐ¶Ï	2021.1.4	59.96282305
images/313+24_12.png	images/313_12.png	1	¡û	2	12					2	10	74	11			1	1	0.5297298	2	0.9062098					0	None				29		Å®	23	2023_Dec_16_1827	ÐÅÐÄÅÐ¶Ï	2021.1.4	59.96282305
images/313_18.png	images/313+60_2.png	6	¡ú	1	18					2	11	75	17			6	1	0.6677182	4	0.2947187					1	None				29		Å®	23	2023_Dec_16_1827	ÐÅÐÄÅÐ¶Ï	2021.1.4	59.96282305
images/313+24_13.png	images/313_13.png	1	¡û	2	13					2	12	76	12			6	0	0.5448443	4	0.3127721					1	None				29		Å®	23	2023_Dec_16_1827	ÐÅÐÄÅÐ¶Ï	2021.1.4	59.96282305
images/313+60_15.png	images/313_31.png	1	¡û	1	31					2	13	77	30			6	0	0.9391441	3	0.5782334					0	None				29		Å®	23	2023_Dec_16_1827	ÐÅÐÄÅÐ¶Ï	2021.1.4	59.96282305
images/313_17.png	images/313+60_1.png	6	¡ú	1	17					2	14	78	16			6	1	0.6411695	2	0.7970489					0	None				29		Å®	23	2023_Dec_16_1827	ÐÅÐÄÅÐ¶Ï	2021.1.4	59.96282305
images/313_23.png	images/313+60_7.png	6	¡ú	1	23					2	15	79	22			1	0	1.0165384	3	0.748604					0	None				29		Å®	23	2023_Dec_16_1827	ÐÅÐÄÅÐ¶Ï	2021.1.4	59.96282305
images/313_6.png	images/313+24_6.png	6	¡ú	2	6					2	16	80	5			6	1	0.5815818	5	0.5880285					1	None				29		Å®	23	2023_Dec_16_1827	ÐÅÐÄÅÐ¶Ï	2021.1.4	59.96282305
images/313_1.png	images/313+24_1.png	6	¡ú	2	1					2	17	81	0			6	1	0.4809763	2	0.963719					0	space	84.3372593			29		Å®	23	2023_Dec_16_1827	ÐÅÐÄÅÐ¶Ï	2021.1.4	59.96282305
images/313_4.png	images/313+24_4.png	6	¡ú	2	4					2	18	82	3			1	0	0.9313599	3	1.3552064					0	None				29		Å®	23	2023_Dec_16_1827	ÐÅÐÄÅÐ¶Ï	2021.1.4	59.96282305
images/313_19.png	images/313+60_3.png	6	¡ú	1	19					2	19	83	18			6	1	0.4892684	6	0.4192141					1	None				29		Å®	23	2023_Dec_16_1827	ÐÅÐÄÅÐ¶Ï	2021.1.4	59.96282305
images/313+24_10.png	images/313_10.png	1	¡û	2	10					2	20	84	9			1	1	0.6736303	5	0.4278714					1	None				29		Å®	23	2023_Dec_16_1827	ÐÅÐÄÅÐ¶Ï	2021.1.4	59.96282305
images/313+60_16.png	images/313_32.png	1	¡û	1	32					2	21	85	31			1	1	0.7932404	4	0.3744718					1	None				29		Å®	23	2023_Dec_16_1827	ÐÅÐÄÅÐ¶Ï	2021.1.4	59.96282305
images/313+24_16.png	images/313_16.png	1	¡û	2	16					2	22	86	15			1	1	0.494339	4	0.4165011					1	None				29		Å®	23	2023_Dec_16_1827	ÐÅÐÄÅÐ¶Ï	2021.1.4	59.96282305
images/313_3.png	images/313+24_3.png	6	¡ú	2	3					2	23	87	2			6	1	0.3907617	5	0.3969445					1	None				29		Å®	23	2023_Dec_16_1827	ÐÅÐÄÅÐ¶Ï	2021.1.4	59.96282305
images/313_24.png	images/313+60_8.png	6	¡ú	1	24					2	24	88	23			6	1	0.4436473	6	0.2479564					1	None				29		Å®	23	2023_Dec_16_1827	ÐÅÐÄÅÐ¶Ï	2021.1.4	59.96282305
images/313+60_9.png	images/313_25.png	1	¡û	1	25					2	25	89	24			1	1	0.7892392	4	0.4027289					1	None				29		Å®	23	2023_Dec_16_1827	ÐÅÐÄÅÐ¶Ï	2021.1.4	59.96282305
images/313+24_11.png	images/313_11.png	1	¡û	2	11					2	26	90	10			1	1	0.8332903	3	0.3491209					0	None				29		Å®	23	2023_Dec_16_1827	ÐÅÐÄÅÐ¶Ï	2021.1.4	59.96282305
images/313+60_11.png	images/313_27.png	1	¡û	1	27					2	27	91	26			1	1	0.5499656	3	0.5900294					0	None				29		Å®	23	2023_Dec_16_1827	ÐÅÐÄÅÐ¶Ï	2021.1.4	59.96282305
images/313_8.png	images/313+24_8.png	6	¡ú	2	8					2	28	92	7			6	1	0.3949994	5	0.4251732					1	None				29		Å®	23	2023_Dec_16_1827	ÐÅÐÄÅÐ¶Ï	2021.1.4	59.96282305
images/313+24_15.png	images/313_15.png	1	¡û	2	15					2	29	93	14			1	1	0.7179573	3	0.4550024					0	None				29		Å®	23	2023_Dec_16_1827	ÐÅÐÄÅÐ¶Ï	2021.1.4	59.96282305
images/313+60_13.png	images/313_29.png	1	¡û	1	29					2	30	94	28			1	1	0.4829017	3	0.3657888					0	None				29		Å®	23	2023_Dec_16_1827	ÐÅÐÄÅÐ¶Ï	2021.1.4	59.96282305
images/313+60_10.png	images/313_26.png	1	¡û	1	26					2	31	95	25			6	0	0.5498864	5	0.4140514					1	None				29		Å®	23	2023_Dec_16_1827	ÐÅÐÄÅÐ¶Ï	2021.1.4	59.96282305
images/313_1.png	images/313+24_1.png	6	¡ú	2	1					3	0	96	0			1	0	0.3647543	3	0.3243225					0	None				29		Å®	23	2023_Dec_16_1827	ÐÅÐÄÅÐ¶Ï	2021.1.4	59.96282305
images/313_22.png	images/313+60_6.png	6	¡ú	1	22					3	1	97	21			1	0	0.5174303	2	0.4869104					0	None				29		Å®	23	2023_Dec_16_1827	ÐÅÐÄÅÐ¶Ï	2021.1.4	59.96282305
images/313_20.png	images/313+60_4.png	6	¡ú	1	20					3	2	98	19			1	0	1.0736075	4	0.5469268					1	None				29		Å®	23	2023_Dec_16_1827	ÐÅÐÄÅÐ¶Ï	2021.1.4	59.96282305
images/313_8.png	images/313+24_8.png	6	¡ú	2	8					3	3	99	7			6	1	0.5204556	4	0.8250546					1	None				29		Å®	23	2023_Dec_16_1827	ÐÅÐÄÅÐ¶Ï	2021.1.4	59.96282305
images/313+24_13.png	images/313_13.png	1	¡û	2	13					3	4	100	12			1	1	0.9304877	3	0.4020455					0	None				29		Å®	23	2023_Dec_16_1827	ÐÅÐÄÅÐ¶Ï	2021.1.4	59.96282305
images/313+60_9.png	images/313_25.png	1	¡û	1	25					3	5	101	24			1	1	0.8749246	3	0.3569022					0	None				29		Å®	23	2023_Dec_16_1827	ÐÅÐÄÅÐ¶Ï	2021.1.4	59.96282305
images/313_6.png	images/313+24_6.png	6	¡ú	2	6					3	6	102	5			6	1	0.4924367	4	0.6864469					1	None				29		Å®	23	2023_Dec_16_1827	ÐÅÐÄÅÐ¶Ï	2021.1.4	59.96282305
images/313_2.png	images/313+24_2.png	6	¡ú	2	2					3	7	103	1			6	1	0.415257	3	0.3650362					0	None				29		Å®	23	2023_Dec_16_1827	ÐÅÐÄÅÐ¶Ï	2021.1.4	59.96282305
images/313+24_15.png	images/313_15.png	1	¡û	2	15					3	8	104	14			1	1	0.9882689	3	0.7293716					0	None				29		Å®	23	2023_Dec_16_1827	ÐÅÐÄÅÐ¶Ï	2021.1.4	59.96282305
images/313+60_11.png	images/313_27.png	1	¡û	1	27					3	9	105	26			1	1	0.447393	4	0.8514311					1	None				29		Å®	23	2023_Dec_16_1827	ÐÅÐÄÅÐ¶Ï	2021.1.4	59.96282305
images/313+60_15.png	images/313_31.png	1	¡û	1	31					3	10	106	30			6	0	0.5588915	4	0.4542552					1	None				29		Å®	23	2023_Dec_16_1827	ÐÅÐÄÅÐ¶Ï	2021.1.4	59.96282305
images/313_21.png	images/313+60_5.png	6	¡ú	1	21					3	11	107	20			6	1	0.5700125	4	0.2323793					1	None				29		Å®	23	2023_Dec_16_1827	ÐÅÐÄÅÐ¶Ï	2021.1.4	59.96282305
images/313+24_14.png	images/313_14.png	1	¡û	2	14					3	12	108	13			1	1	0.5726686	2	0.8911824					0	None				29		Å®	23	2023_Dec_16_1827	ÐÅÐÄÅÐ¶Ï	2021.1.4	59.96282305
images/313_23.png	images/313+60_7.png	6	¡ú	1	23					3	13	109	22			6	1	0.4679948	5	0.4316051					1	None				29		Å®	23	2023_Dec_16_1827	ÐÅÐÄÅÐ¶Ï	2021.1.4	59.96282305
images/313+24_12.png	images/313_12.png	1	¡û	2	12					3	14	110	11			6	0	0.8524342	4	0.4478459					1	None				29		Å®	23	2023_Dec_16_1827	ÐÅÐÄÅÐ¶Ï	2021.1.4	59.96282305
images/313+60_16.png	images/313_32.png	1	¡û	1	32					3	15	111	31			1	1	0.6128213	5	0.3940569					1	None				29		Å®	23	2023_Dec_16_1827	ÐÅÐÄÅÐ¶Ï	2021.1.4	59.96282305
images/313+60_10.png	images/313_26.png	1	¡û	1	26					3	16	112	25			6	0	1.4001422	4	0.8124775					1	None				29		Å®	23	2023_Dec_16_1827	ÐÅÐÄÅÐ¶Ï	2021.1.4	59.96282305
images/313+60_13.png	images/313_29.png	1	¡û	1	29					3	17	113	28			1	1	0.4646948	5	0.3963476					1	None				29		Å®	23	2023_Dec_16_1827	ÐÅÐÄÅÐ¶Ï	2021.1.4	59.96282305
images/313+24_16.png	images/313_16.png	1	¡û	2	16					3	18	114	15			1	1	0.6108424	5	0.5038377					1	None				29		Å®	23	2023_Dec_16_1827	ÐÅÐÄÅÐ¶Ï	2021.1.4	59.96282305
images/313_3.png	images/313+24_3.png	6	¡ú	2	3					3	19	115	2			6	1	0.6253359	6	0.3578606					1	None				29		Å®	23	2023_Dec_16_1827	ÐÅÐÄÅÐ¶Ï	2021.1.4	59.96282305
images/313+24_11.png	images/313_11.png	1	¡û	2	11					3	20	116	10			6	0	1.204562	3	0.3284501					0	None				29		Å®	23	2023_Dec_16_1827	ÐÅÐÄÅÐ¶Ï	2021.1.4	59.96282305
images/313_18.png	images/313+60_2.png	6	¡ú	1	18					3	21	117	17			6	1	0.5043128	4	0.6177896					1	None				29		Å®	23	2023_Dec_16_1827	ÐÅÐÄÅÐ¶Ï	2021.1.4	59.96282305
images/313+60_12.png	images/313_28.png	1	¡û	1	28					3	22	118	27			1	1	0.5739022	3	0.4042413					0	None				29		Å®	23	2023_Dec_16_1827	ÐÅÐÄÅÐ¶Ï	2021.1.4	59.96282305
images/313_24.png	images/313+60_8.png	6	¡ú	1	24					3	23	119	23			6	1	0.3697891	5	0.3609646					1	None				29		Å®	23	2023_Dec_16_1827	ÐÅÐÄÅÐ¶Ï	2021.1.4	59.96282305
images/313_5.png	images/313+24_5.png	6	¡ú	2	5					3	24	120	4			6	1	0.544924	5	0.3688881					1	None				29		Å®	23	2023_Dec_16_1827	ÐÅÐÄÅÐ¶Ï	2021.1.4	59.96282305
images/313_17.png	images/313+60_1.png	6	¡ú	1	17					3	25	121	16			6	1	0.4559777	5	0.3235355					1	None				29		Å®	23	2023_Dec_16_1827	ÐÅÐÄÅÐ¶Ï	2021.1.4	59.96282305
images/313_7.png	images/313+24_7.png	6	¡ú	2	7					3	26	122	6			6	1	0.5111102	5	0.3442746					1	space	93.1004182			29		Å®	23	2023_Dec_16_1827	ÐÅÐÄÅÐ¶Ï	2021.1.4	59.96282305
images/313_19.png	images/313+60_3.png	6	¡ú	1	19					3	27	123	18			6	1	1.1312316	3	0.5067423					0	None				29		Å®	23	2023_Dec_16_1827	ÐÅÐÄÅÐ¶Ï	2021.1.4	59.96282305
images/313_4.png	images/313+24_4.png	6	¡ú	2	4					3	28	124	3			1	0	1.5321485	3	0.3784893					0	None				29		Å®	23	2023_Dec_16_1827	ÐÅÐÄÅÐ¶Ï	2021.1.4	59.96282305
images/313+60_14.png	images/313_30.png	1	¡û	1	30					3	29	125	29			1	1	0.9693207	5	0.3678065					1	None				29		Å®	23	2023_Dec_16_1827	ÐÅÐÄÅÐ¶Ï	2021.1.4	59.96282305
images/313+24_10.png	images/313_10.png	1	¡û	2	10					3	30	126	9			1	1	1.0875723	4	0.3443769					1	None				29		Å®	23	2023_Dec_16_1827	ÐÅÐÄÅÐ¶Ï	2021.1.4	59.96282305
images/313+24_9.png	images/313_9.png	1	¡û	2	9					3	31	127	8			1	1	0.5768011	4	0.3194835					1	None				29		Å®	23	2023_Dec_16_1827	ÐÅÐÄÅÐ¶Ï	2021.1.4	59.96282305
images/313+60_14.png	images/313_30.png	1	¡û	1	30					4	0	128	29			1	1	0.8962136	3	0.2973236					0	None				29		Å®	23	2023_Dec_16_1827	ÐÅÐÄÅÐ¶Ï	2021.1.4	59.96282305
images/313+60_9.png	images/313_25.png	1	¡û	1	25					4	1	129	24			1	1	0.7081473	3	0.3729992					0	None				29		Å®	23	2023_Dec_16_1827	ÐÅÐÄÅÐ¶Ï	2021.1.4	59.96282305
images/313_20.png	images/313+60_4.png	6	¡ú	1	20					4	2	130	19			6	1	0.9241627	3	0.3638285					0	None				29		Å®	23	2023_Dec_16_1827	ÐÅÐÄÅÐ¶Ï	2021.1.4	59.96282305
images/313_7.png	images/313+24_7.png	6	¡ú	2	7					4	3	131	6			6	1	0.5156584	4	0.3331172					1	None				29		Å®	23	2023_Dec_16_1827	ÐÅÐÄÅÐ¶Ï	2021.1.4	59.96282305
images/313_17.png	images/313+60_1.png	6	¡ú	1	17					4	4	132	16			6	1	0.6720084	4	0.2820993					1	None				29		Å®	23	2023_Dec_16_1827	ÐÅÐÄÅÐ¶Ï	2021.1.4	59.96282305
images/313+60_10.png	images/313_26.png	1	¡û	1	26					4	5	133	25			1	1	0.4440993	5	0.6563386					1	None				29		Å®	23	2023_Dec_16_1827	ÐÅÐÄÅÐ¶Ï	2021.1.4	59.96282305
images/313_8.png	images/313+24_8.png	6	¡ú	2	8					4	6	134	7			6	1	0.5796788	5	0.3141816					1	None				29		Å®	23	2023_Dec_16_1827	ÐÅÐÄÅÐ¶Ï	2021.1.4	59.96282305
images/313_19.png	images/313+60_3.png	6	¡ú	1	19					4	7	135	18			6	1	0.4112472	5	0.2968903					1	None				29		Å®	23	2023_Dec_16_1827	ÐÅÐÄÅÐ¶Ï	2021.1.4	59.96282305
images/313+24_13.png	images/313_13.png	1	¡û	2	13					4	8	136	12			1	1	0.6033915	5	0.3685827					1	None				29		Å®	23	2023_Dec_16_1827	ÐÅÐÄÅÐ¶Ï	2021.1.4	59.96282305
images/313+24_10.png	images/313_10.png	1	¡û	2	10					4	9	137	9			1	1	0.5764049	5	0.3348014					1	None				29		Å®	23	2023_Dec_16_1827	ÐÅÐÄÅÐ¶Ï	2021.1.4	59.96282305
images/313_18.png	images/313+60_2.png	6	¡ú	1	18					4	10	138	17			6	1	0.6310251	4	0.2755461					1	None				29		Å®	23	2023_Dec_16_1827	ÐÅÐÄÅÐ¶Ï	2021.1.4	59.96282305
images/313+60_13.png	images/313_29.png	1	¡û	1	29					4	11	139	28			1	1	0.7991129	4	0.4766272					1	None				29		Å®	23	2023_Dec_16_1827	ÐÅÐÄÅÐ¶Ï	2021.1.4	59.96282305
images/313+60_12.png	images/313_28.png	1	¡û	1	28					4	12	140	27			1	1	0.6319226	4	0.2364665					1	None				29		Å®	23	2023_Dec_16_1827	ÐÅÐÄÅÐ¶Ï	2021.1.4	59.96282305
images/313+24_12.png	images/313_12.png	1	¡û	2	12					4	13	141	11			1	1	0.761009	4	0.311757					1	None				29		Å®	23	2023_Dec_16_1827	ÐÅÐÄÅÐ¶Ï	2021.1.4	59.96282305
images/313+24_11.png	images/313_11.png	1	¡û	2	11					4	14	142	10			1	1	0.8722067	4	0.2820547					1	None				29		Å®	23	2023_Dec_16_1827	ÐÅÐÄÅÐ¶Ï	2021.1.4	59.96282305
images/313_2.png	images/313+24_2.png	6	¡ú	2	2					4	15	143	1			1	0	0.7560614	3	0.3070378					0	None				29		Å®	23	2023_Dec_16_1827	ÐÅÐÄÅÐ¶Ï	2021.1.4	59.96282305
images/313_5.png	images/313+24_5.png	6	¡ú	2	5					4	16	144	4			6	1	0.3891818	4	0.459418					1	None				29		Å®	23	2023_Dec_16_1827	ÐÅÐÄÅÐ¶Ï	2021.1.4	59.96282305
images/313+60_16.png	images/313_32.png	1	¡û	1	32					4	17	145	31			1	1	0.4870303	5	0.4490024					1	None				29		Å®	23	2023_Dec_16_1827	ÐÅÐÄÅÐ¶Ï	2021.1.4	59.96282305
images/313+60_15.png	images/313_31.png	1	¡û	1	31					4	18	146	30			6	0	0.5651844	5	0.38848					1	None				29		Å®	23	2023_Dec_16_1827	ÐÅÐÄÅÐ¶Ï	2021.1.4	59.96282305
images/313_3.png	images/313+24_3.png	6	¡ú	2	3					4	19	147	2			6	1	0.4675106	6	0.3348556					1	None				29		Å®	23	2023_Dec_16_1827	ÐÅÐÄÅÐ¶Ï	2021.1.4	59.96282305
images/313+24_9.png	images/313_9.png	1	¡û	2	9					4	20	148	8			6	0	0.7840233	4	0.2543114					1	None				29		Å®	23	2023_Dec_16_1827	ÐÅÐÄÅÐ¶Ï	2021.1.4	59.96282305
images/313_21.png	images/313+60_5.png	6	¡ú	1	21					4	21	149	20			6	1	0.4146663	5	0.3081945					1	None				29		Å®	23	2023_Dec_16_1827	ÐÅÐÄÅÐ¶Ï	2021.1.4	59.96282305
images/313+60_11.png	images/313_27.png	1	¡û	1	27					4	22	150	26			1	1	0.5389537	4	0.7548898					1	None				29		Å®	23	2023_Dec_16_1827	ÐÅÐÄÅÐ¶Ï	2021.1.4	59.96282305
images/313_24.png	images/313+60_8.png	6	¡ú	1	24					4	23	151	23			6	1	0.4337782	5	0.334644					1	None				29		Å®	23	2023_Dec_16_1827	ÐÅÐÄÅÐ¶Ï	2021.1.4	59.96282305
images/313_1.png	images/313+24_1.png	6	¡ú	2	1					4	24	152	0			6	1	0.3479706	5	0.3162773					1	None				29		Å®	23	2023_Dec_16_1827	ÐÅÐÄÅÐ¶Ï	2021.1.4	59.96282305
images/313+24_16.png	images/313_16.png	1	¡û	2	16					4	25	153	15			1	1	0.7500659	4	1.3016817					1	None				29		Å®	23	2023_Dec_16_1827	ÐÅÐÄÅÐ¶Ï	2021.1.4	59.96282305
images/313_22.png	images/313+60_6.png	6	¡ú	1	22					4	26	154	21			6	1	0.4446579	5	0.3928914					1	None				29		Å®	23	2023_Dec_16_1827	ÐÅÐÄÅÐ¶Ï	2021.1.4	59.96282305
images/313+24_14.png	images/313_14.png	1	¡û	2	14					4	27	155	13			1	1	0.4312574	6	0.2521381					1	None				29		Å®	23	2023_Dec_16_1827	ÐÅÐÄÅÐ¶Ï	2021.1.4	59.96282305
images/313_23.png	images/313+60_7.png	6	¡ú	1	23					4	28	156	22			6	1	0.3135865	5	0.2676164					1	None				29		Å®	23	2023_Dec_16_1827	ÐÅÐÄÅÐ¶Ï	2021.1.4	59.96282305
images/313_4.png	images/313+24_4.png	6	¡ú	2	4					4	29	157	3			6	1	0.3634287	5	0.2270628					1	None				29		Å®	23	2023_Dec_16_1827	ÐÅÐÄÅÐ¶Ï	2021.1.4	59.96282305
images/313+24_15.png	images/313_15.png	1	¡û	2	15					4	30	158	14			1	1	0.4489071	6	0.2049905					1	None				29		Å®	23	2023_Dec_16_1827	ÐÅÐÄÅÐ¶Ï	2021.1.4	59.96282305
images/313_6.png	images/313+24_6.png	6	¡ú	2	6					4	31	159	5			6	1	0.4037793	5	0.5616534					1	None				29		Å®	23	2023_Dec_16_1827	ÐÅÐÄÅÐ¶Ï	2021.1.4	59.96282305
																					6.569444444	5.8460951						786.1521808	None	29
