# Supplementary material for: Perceptual metacognition and self-esteem: the role of feedback valence in local and global monitoring bias
Source: BMC Psychol. 2025 Sep 22;13:1114. doi: 10.1186/s40359-025-03089-x (PMC12506185; doi:10.1186/s40359-025-03089-x)
Supplement: Supplementary file 1 — Supplementary Material 1. [file 40359_2025_3089_MOESM1_ESM.zip › Data/Study1/Study1data/30_信心判断_2023_Dec_26_1636.csv]

dotLeft	dotRight	dotAns	cue	diffLevel	rows	loop_1.thisRepN	loop_1.thisTrialN	loop_1.thisN	loop_1.thisIndex	loop_2.thisRepN	loop_2.thisTrialN	loop_2.thisN	loop_2.thisIndex	response_00.keys	response_00.rt	response_1.keys	response_1.corr	response_1.rt	response_2.keys	response_2.rt	slider.response	slider.rt	response_01.keys	response_01.rt	response_2.corr	response_03.keys	response_03.rt	end_image.started	end_image.stopped	±»ÊÔ±àºÅ	ÐÕÃû	ÐÔ±ð	ÄêÁä	date	expName	psychopyVersion	frameRate
images/313_21.png	images/313+60_5.png	6	¡ú	1	21					0	0	0	20			6	1	1.213396	3	1.2256344					0	None				30		ÄÐ	22	2023_Dec_26_1636	ÐÅÐÄÅÐ¶Ï	2021.2.3	60.12766305
images/313+60_11.png	images/313_27.png	1	¡û	1	27					0	1	1	26			1	1	0.4789722	5	1.0751816					1	None				30		ÄÐ	22	2023_Dec_26_1636	ÐÅÐÄÅÐ¶Ï	2021.2.3	60.12766305
images/313+24_16.png	images/313_16.png	1	¡û	2	16					0	2	2	15			1	1	0.5396512	5	0.7112855					1	None				30		ÄÐ	22	2023_Dec_26_1636	ÐÅÐÄÅÐ¶Ï	2021.2.3	60.12766305
images/313+60_15.png	images/313_31.png	1	¡û	1	31					0	3	3	30			1	1	0.5428613	6	1.2367428					1	None				30		ÄÐ	22	2023_Dec_26_1636	ÐÅÐÄÅÐ¶Ï	2021.2.3	60.12766305
images/313_7.png	images/313+24_7.png	6	¡ú	2	7					0	4	4	6			1	0	1.1105927	2	1.0735704					0	None				30		ÄÐ	22	2023_Dec_26_1636	ÐÅÐÄÅÐ¶Ï	2021.2.3	60.12766305
images/313+24_9.png	images/313_9.png	1	¡û	2	9					0	5	5	8			1	1	0.744304	3	1.2279223					0	None				30		ÄÐ	22	2023_Dec_26_1636	ÐÅÐÄÅÐ¶Ï	2021.2.3	60.12766305
images/313_19.png	images/313+60_3.png	6	¡ú	1	19					0	6	6	18			6	1	1.0152777	3	0.5685001					0	None				30		ÄÐ	22	2023_Dec_26_1636	ÐÅÐÄÅÐ¶Ï	2021.2.3	60.12766305
images/313_20.png	images/313+60_4.png	6	¡ú	1	20					0	7	7	19			1	0	0.8294099	3	0.8237476					0	None				30		ÄÐ	22	2023_Dec_26_1636	ÐÅÐÄÅÐ¶Ï	2021.2.3	60.12766305
images/313+60_12.png	images/313_28.png	1	¡û	1	28					0	8	8	27			1	1	0.5208711	5	0.9267146					1	None				30		ÄÐ	22	2023_Dec_26_1636	ÐÅÐÄÅÐ¶Ï	2021.2.3	60.12766305
images/313_2.png	images/313+24_2.png	6	¡ú	2	2					0	9	9	1			6	1	0.6997645	3	0.9125536					0	None				30		ÄÐ	22	2023_Dec_26_1636	ÐÅÐÄÅÐ¶Ï	2021.2.3	60.12766305
images/313+24_14.png	images/313_14.png	1	¡û	2	14					0	10	10	13			1	1	0.48921	3	0.8339205					0	None				30		ÄÐ	22	2023_Dec_26_1636	ÐÅÐÄÅÐ¶Ï	2021.2.3	60.12766305
images/313+60_13.png	images/313_29.png	1	¡û	1	29					0	11	11	28			1	1	0.3609479	5	0.6886441					1	None				30		ÄÐ	22	2023_Dec_26_1636	ÐÅÐÄÅÐ¶Ï	2021.2.3	60.12766305
images/313+60_9.png	images/313_25.png	1	¡û	1	25					0	12	12	24			1	1	0.3555148	5	0.4715969					1	None				30		ÄÐ	22	2023_Dec_26_1636	ÐÅÐÄÅÐ¶Ï	2021.2.3	60.12766305
images/313+24_11.png	images/313_11.png	1	¡û	2	11					0	13	13	10			1	1	0.3605524	5	0.3154719					1	None				30		ÄÐ	22	2023_Dec_26_1636	ÐÅÐÄÅÐ¶Ï	2021.2.3	60.12766305
images/313_17.png	images/313+60_1.png	6	¡ú	1	17					0	14	14	16			1	0	0.2963728	5	0.4218129					1	None				30		ÄÐ	22	2023_Dec_26_1636	ÐÅÐÄÅÐ¶Ï	2021.2.3	60.12766305
images/313_1.png	images/313+24_1.png	6	¡ú	2	1					0	15	15	0			1	0	0.4242099	4	1.6225879					1	None				30		ÄÐ	22	2023_Dec_26_1636	ÐÅÐÄÅÐ¶Ï	2021.2.3	60.12766305
images/313+60_16.png	images/313_32.png	1	¡û	1	32					0	16	16	31			1	1	0.4418232	5	0.3983551					1	None				30		ÄÐ	22	2023_Dec_26_1636	ÐÅÐÄÅÐ¶Ï	2021.2.3	60.12766305
images/313_4.png	images/313+24_4.png	6	¡ú	2	4					0	17	17	3			1	0	0.5169523	3	0.3037527					0	None				30		ÄÐ	22	2023_Dec_26_1636	ÐÅÐÄÅÐ¶Ï	2021.2.3	60.12766305
images/313+24_13.png	images/313_13.png	1	¡û	2	13					0	18	18	12			1	1	0.3789474	6	0.5666959					1	None				30		ÄÐ	22	2023_Dec_26_1636	ÐÅÐÄÅÐ¶Ï	2021.2.3	60.12766305
images/313+24_10.png	images/313_10.png	1	¡û	2	10					0	19	19	9			6	0	1.5621707	4	0.7398411					1	None				30		ÄÐ	22	2023_Dec_26_1636	ÐÅÐÄÅÐ¶Ï	2021.2.3	60.12766305
images/313_24.png	images/313+60_8.png	6	¡ú	1	24					0	20	20	23			6	1	0.8861395	6	0.056052					1	None				30		ÄÐ	22	2023_Dec_26_1636	ÐÅÐÄÅÐ¶Ï	2021.2.3	60.12766305
images/313_6.png	images/313+24_6.png	6	¡ú	2	6					0	21	21	5			6	1	1.2267606	2	0.6029825					0	None				30		ÄÐ	22	2023_Dec_26_1636	ÐÅÐÄÅÐ¶Ï	2021.2.3	60.12766305
images/313+60_10.png	images/313_26.png	1	¡û	1	26					0	22	22	25			6	0	0.6606745	4	0.5389724					1	None				30		ÄÐ	22	2023_Dec_26_1636	ÐÅÐÄÅÐ¶Ï	2021.2.3	60.12766305
images/313_22.png	images/313+60_6.png	6	¡ú	1	22					0	23	23	21			6	1	0.7469564	5	0.3755226					1	None				30		ÄÐ	22	2023_Dec_26_1636	ÐÅÐÄÅÐ¶Ï	2021.2.3	60.12766305
images/313+60_14.png	images/313_30.png	1	¡û	1	30					0	24	24	29			1	1	2.0314874	3	0.3465036					0	None				30		ÄÐ	22	2023_Dec_26_1636	ÐÅÐÄÅÐ¶Ï	2021.2.3	60.12766305
images/313_23.png	images/313+60_7.png	6	¡ú	1	23					0	25	25	22			6	1	0.4026207	6	0.4905431					1	None				30		ÄÐ	22	2023_Dec_26_1636	ÐÅÐÄÅÐ¶Ï	2021.2.3	60.12766305
images/313_3.png	images/313+24_3.png	6	¡ú	2	3					0	26	26	2			6	1	0.7168545	4	0.3730328					1	None				30		ÄÐ	22	2023_Dec_26_1636	ÐÅÐÄÅÐ¶Ï	2021.2.3	60.12766305
images/313_8.png	images/313+24_8.png	6	¡ú	2	8					0	27	27	7			6	1	0.9174952	3	0.6789751					0	None				30		ÄÐ	22	2023_Dec_26_1636	ÐÅÐÄÅÐ¶Ï	2021.2.3	60.12766305
images/313_5.png	images/313+24_5.png	6	¡ú	2	5					0	28	28	4			6	1	0.4447921	2	0.790762					0	None				30		ÄÐ	22	2023_Dec_26_1636	ÐÅÐÄÅÐ¶Ï	2021.2.3	60.12766305
images/313_18.png	images/313+60_2.png	6	¡ú	1	18					0	29	29	17			6	1	0.3852112	5	0.7517174					1	None				30		ÄÐ	22	2023_Dec_26_1636	ÐÅÐÄÅÐ¶Ï	2021.2.3	60.12766305
images/313+24_15.png	images/313_15.png	1	¡û	2	15					0	30	30	14			1	1	0.3886209	5	1.0220108					1	None				30		ÄÐ	22	2023_Dec_26_1636	ÐÅÐÄÅÐ¶Ï	2021.2.3	60.12766305
images/313+24_12.png	images/313_12.png	1	¡û	2	12					0	31	31	11			1	1	0.4842412	5	0.4770138					1	None				30		ÄÐ	22	2023_Dec_26_1636	ÐÅÐÄÅÐ¶Ï	2021.2.3	60.12766305
images/313+60_13.png	images/313_29.png	1	¡û	1	29					1	0	32	28			1	1	0.5931386	5	0.3122799					1	None				30		ÄÐ	22	2023_Dec_26_1636	ÐÅÐÄÅÐ¶Ï	2021.2.3	60.12766305
images/313+24_15.png	images/313_15.png	1	¡û	2	15					1	1	33	14			1	1	0.5032786	4	0.9774454					1	None				30		ÄÐ	22	2023_Dec_26_1636	ÐÅÐÄÅÐ¶Ï	2021.2.3	60.12766305
images/313_21.png	images/313+60_5.png	6	¡ú	1	21					1	2	34	20			6	1	0.4751337	5	0.7460449					1	None				30		ÄÐ	22	2023_Dec_26_1636	ÐÅÐÄÅÐ¶Ï	2021.2.3	60.12766305
images/313+24_16.png	images/313_16.png	1	¡û	2	16					1	3	35	15			1	1	0.5779771	6	0.2050302					1	None				30		ÄÐ	22	2023_Dec_26_1636	ÐÅÐÄÅÐ¶Ï	2021.2.3	60.12766305
images/313_24.png	images/313+60_8.png	6	¡ú	1	24					1	4	36	23			6	1	0.3585791	5	0.4263165					1	None				30		ÄÐ	22	2023_Dec_26_1636	ÐÅÐÄÅÐ¶Ï	2021.2.3	60.12766305
images/313_3.png	images/313+24_3.png	6	¡ú	2	3					1	5	37	2			1	0	0.573034	5	0.4257635					1	None				30		ÄÐ	22	2023_Dec_26_1636	ÐÅÐÄÅÐ¶Ï	2021.2.3	60.12766305
images/313_23.png	images/313+60_7.png	6	¡ú	1	23					1	6	38	22			6	1	0.6778243	5	0.4030514					1	None				30		ÄÐ	22	2023_Dec_26_1636	ÐÅÐÄÅÐ¶Ï	2021.2.3	60.12766305
images/313_18.png	images/313+60_2.png	6	¡ú	1	18					1	7	39	17			6	1	0.9103764	5	0.4717883					1	None				30		ÄÐ	22	2023_Dec_26_1636	ÐÅÐÄÅÐ¶Ï	2021.2.3	60.12766305
images/313+24_11.png	images/313_11.png	1	¡û	2	11					1	8	40	10			1	1	0.4749251	5	0.5437016					1	space	16.3837597			30		ÄÐ	22	2023_Dec_26_1636	ÐÅÐÄÅÐ¶Ï	2021.2.3	60.12766305
images/313+60_12.png	images/313_28.png	1	¡û	1	28					1	9	41	27			6	0	1.0693734	4	0.5899937					1	None				30		ÄÐ	22	2023_Dec_26_1636	ÐÅÐÄÅÐ¶Ï	2021.2.3	60.12766305
images/313_2.png	images/313+24_2.png	6	¡ú	2	2					1	10	42	1			1	0	0.5197185	3	0.4544397					0	None				30		ÄÐ	22	2023_Dec_26_1636	ÐÅÐÄÅÐ¶Ï	2021.2.3	60.12766305
images/313_8.png	images/313+24_8.png	6	¡ú	2	8					1	11	43	7			1	0	0.3742178	2	0.4679767					0	None				30		ÄÐ	22	2023_Dec_26_1636	ÐÅÐÄÅÐ¶Ï	2021.2.3	60.12766305
images/313+24_10.png	images/313_10.png	1	¡û	2	10					1	12	44	9			1	1	0.4496224	5	0.3034495					1	None				30		ÄÐ	22	2023_Dec_26_1636	ÐÅÐÄÅÐ¶Ï	2021.2.3	60.12766305
images/313_7.png	images/313+24_7.png	6	¡ú	2	7					1	13	45	6			1	0	0.4487834	3	0.3509743					0	None				30		ÄÐ	22	2023_Dec_26_1636	ÐÅÐÄÅÐ¶Ï	2021.2.3	60.12766305
images/313_5.png	images/313+24_5.png	6	¡ú	2	5					1	14	46	4			1	0	0.3462467	3	0.2696735					0	None				30		ÄÐ	22	2023_Dec_26_1636	ÐÅÐÄÅÐ¶Ï	2021.2.3	60.12766305
images/313_4.png	images/313+24_4.png	6	¡ú	2	4					1	15	47	3			6	1	0.2133881	4	0.6365822					1	None				30		ÄÐ	22	2023_Dec_26_1636	ÐÅÐÄÅÐ¶Ï	2021.2.3	60.12766305
images/313+24_12.png	images/313_12.png	1	¡û	2	12					1	16	48	11			6	0	0.3343281	4	0.2873598					1	None				30		ÄÐ	22	2023_Dec_26_1636	ÐÅÐÄÅÐ¶Ï	2021.2.3	60.12766305
images/313+24_14.png	images/313_14.png	1	¡û	2	14					1	17	49	13			1	1	0.2720697	3	0.3791563					0	None				30		ÄÐ	22	2023_Dec_26_1636	ÐÅÐÄÅÐ¶Ï	2021.2.3	60.12766305
images/313_17.png	images/313+60_1.png	6	¡ú	1	17					1	18	50	16			6	1	0.4127009	5	0.3791851					1	None				30		ÄÐ	22	2023_Dec_26_1636	ÐÅÐÄÅÐ¶Ï	2021.2.3	60.12766305
images/313_6.png	images/313+24_6.png	6	¡ú	2	6					1	19	51	5			6	1	1.2306739	5	0.3003042					1	None				30		ÄÐ	22	2023_Dec_26_1636	ÐÅÐÄÅÐ¶Ï	2021.2.3	60.12766305
images/313+60_14.png	images/313_30.png	1	¡û	1	30					1	20	52	29			1	1	0.5238585	5	0.3324777					1	None				30		ÄÐ	22	2023_Dec_26_1636	ÐÅÐÄÅÐ¶Ï	2021.2.3	60.12766305
images/313+60_10.png	images/313_26.png	1	¡û	1	26					1	21	53	25			1	1	0.4328832	3	0.4235709					0	None				30		ÄÐ	22	2023_Dec_26_1636	ÐÅÐÄÅÐ¶Ï	2021.2.3	60.12766305
images/313+60_9.png	images/313_25.png	1	¡û	1	25					1	22	54	24			1	1	0.3078718	2	0.2934265					0	None				30		ÄÐ	22	2023_Dec_26_1636	ÐÅÐÄÅÐ¶Ï	2021.2.3	60.12766305
images/313_19.png	images/313+60_3.png	6	¡ú	1	19					1	23	55	18			6	1	0.4264833	3	0.6396782					0	None				30		ÄÐ	22	2023_Dec_26_1636	ÐÅÐÄÅÐ¶Ï	2021.2.3	60.12766305
images/313_1.png	images/313+24_1.png	6	¡ú	2	1					1	24	56	0			1	0	0.3720167	2	0.3202545					0	None				30		ÄÐ	22	2023_Dec_26_1636	ÐÅÐÄÅÐ¶Ï	2021.2.3	60.12766305
images/313+24_9.png	images/313_9.png	1	¡û	2	9					1	25	57	8			1	1	1.0574769	3	0.8040636					0	None				30		ÄÐ	22	2023_Dec_26_1636	ÐÅÐÄÅÐ¶Ï	2021.2.3	60.12766305
images/313_20.png	images/313+60_4.png	6	¡ú	1	20					1	26	58	19			6	1	0.5824515	5	0.2265957					1	None				30		ÄÐ	22	2023_Dec_26_1636	ÐÅÐÄÅÐ¶Ï	2021.2.3	60.12766305
images/313+60_16.png	images/313_32.png	1	¡û	1	32					1	27	59	31			6	0	0.7167699	2	0.6074903					0	None				30		ÄÐ	22	2023_Dec_26_1636	ÐÅÐÄÅÐ¶Ï	2021.2.3	60.12766305
images/313+60_15.png	images/313_31.png	1	¡û	1	31					1	28	60	30			1	1	0.5125137	3	0.3824865					0	None				30		ÄÐ	22	2023_Dec_26_1636	ÐÅÐÄÅÐ¶Ï	2021.2.3	60.12766305
images/313+24_13.png	images/313_13.png	1	¡û	2	13					1	29	61	12			6	0	0.5039162	5	0.2334629					1	None				30		ÄÐ	22	2023_Dec_26_1636	ÐÅÐÄÅÐ¶Ï	2021.2.3	60.12766305
images/313_22.png	images/313+60_6.png	6	¡ú	1	22					1	30	62	21			6	1	0.4028861	5	0.2199002					1	None				30		ÄÐ	22	2023_Dec_26_1636	ÐÅÐÄÅÐ¶Ï	2021.2.3	60.12766305
images/313+60_11.png	images/313_27.png	1	¡û	1	27					1	31	63	26			1	1	0.3318661	3	0.5702598					0	None				30		ÄÐ	22	2023_Dec_26_1636	ÐÅÐÄÅÐ¶Ï	2021.2.3	60.12766305
images/313_3.png	images/313+24_3.png	6	¡ú	2	3					2	0	64	2			6	1	0.3392948	5	0.1825926					1	None				30		ÄÐ	22	2023_Dec_26_1636	ÐÅÐÄÅÐ¶Ï	2021.2.3	60.12766305
images/313_1.png	images/313+24_1.png	6	¡ú	2	1					2	1	65	0			6	1	0.4985966	5	0.2314353					1	None				30		ÄÐ	22	2023_Dec_26_1636	ÐÅÐÄÅÐ¶Ï	2021.2.3	60.12766305
images/313+60_13.png	images/313_29.png	1	¡û	1	29					2	2	66	28			1	1	0.2453839	2	0.3915703					0	None				30		ÄÐ	22	2023_Dec_26_1636	ÐÅÐÄÅÐ¶Ï	2021.2.3	60.12766305
images/313+60_11.png	images/313_27.png	1	¡û	1	27					2	3	67	26			1	1	0.3401023	3	0.4395722					0	None				30		ÄÐ	22	2023_Dec_26_1636	ÐÅÐÄÅÐ¶Ï	2021.2.3	60.12766305
images/313+60_15.png	images/313_31.png	1	¡û	1	31					2	4	68	30			1	1	0.4679013	4	0.7403988					1	None				30		ÄÐ	22	2023_Dec_26_1636	ÐÅÐÄÅÐ¶Ï	2021.2.3	60.12766305
images/313_18.png	images/313+60_2.png	6	¡ú	1	18					2	5	69	17			6	1	3.3867505	5	0.3323246					1	None				30		ÄÐ	22	2023_Dec_26_1636	ÐÅÐÄÅÐ¶Ï	2021.2.3	60.12766305
images/313_22.png	images/313+60_6.png	6	¡ú	1	22					2	6	70	21			6	1	0.3527676	4	0.4455226					1	None				30		ÄÐ	22	2023_Dec_26_1636	ÐÅÐÄÅÐ¶Ï	2021.2.3	60.12766305
images/313_24.png	images/313+60_8.png	6	¡ú	1	24					2	7	71	23			6	1	0.4699623	4	0.3279925					1	None				30		ÄÐ	22	2023_Dec_26_1636	ÐÅÐÄÅÐ¶Ï	2021.2.3	60.12766305
images/313_2.png	images/313+24_2.png	6	¡ú	2	2					2	8	72	1			6	1	0.371609	4	0.24583					1	None				30		ÄÐ	22	2023_Dec_26_1636	ÐÅÐÄÅÐ¶Ï	2021.2.3	60.12766305
images/313+24_11.png	images/313_11.png	1	¡û	2	11					2	9	73	10			1	1	0.3477227	3	0.2729533					0	None				30		ÄÐ	22	2023_Dec_26_1636	ÐÅÐÄÅÐ¶Ï	2021.2.3	60.12766305
images/313+60_10.png	images/313_26.png	1	¡û	1	26					2	10	74	25			1	1	0.3817563	3	0.3142828					0	None				30		ÄÐ	22	2023_Dec_26_1636	ÐÅÐÄÅÐ¶Ï	2021.2.3	60.12766305
images/313+60_16.png	images/313_32.png	1	¡û	1	32					2	11	75	31			1	1	0.417058	4	0.487224					1	None				30		ÄÐ	22	2023_Dec_26_1636	ÐÅÐÄÅÐ¶Ï	2021.2.3	60.12766305
images/313_19.png	images/313+60_3.png	6	¡ú	1	19					2	12	76	18			6	1	0.2636769	4	0.3537231					1	None				30		ÄÐ	22	2023_Dec_26_1636	ÐÅÐÄÅÐ¶Ï	2021.2.3	60.12766305
images/313+24_14.png	images/313_14.png	1	¡û	2	14					2	13	77	13			1	1	0.2922016	2	0.3652557					0	None				30		ÄÐ	22	2023_Dec_26_1636	ÐÅÐÄÅÐ¶Ï	2021.2.3	60.12766305
images/313+60_14.png	images/313_30.png	1	¡û	1	30					2	14	78	29			1	1	0.4585104	5	0.3539646					1	None				30		ÄÐ	22	2023_Dec_26_1636	ÐÅÐÄÅÐ¶Ï	2021.2.3	60.12766305
images/313+60_9.png	images/313_25.png	1	¡û	1	25					2	15	79	24			1	1	0.4190052	4	0.6077448					1	None				30		ÄÐ	22	2023_Dec_26_1636	ÐÅÐÄÅÐ¶Ï	2021.2.3	60.12766305
images/313+24_13.png	images/313_13.png	1	¡û	2	13					2	16	80	12			1	1	0.4214331	3	0.3691107					0	None				30		ÄÐ	22	2023_Dec_26_1636	ÐÅÐÄÅÐ¶Ï	2021.2.3	60.12766305
images/313+60_12.png	images/313_28.png	1	¡û	1	28					2	17	81	27			1	1	0.4200155	3	0.2891765					0	space	3.1321123			30		ÄÐ	22	2023_Dec_26_1636	ÐÅÐÄÅÐ¶Ï	2021.2.3	60.12766305
images/313_7.png	images/313+24_7.png	6	¡ú	2	7					2	18	82	6			1	0	0.7797477	3	0.3685956					0	None				30		ÄÐ	22	2023_Dec_26_1636	ÐÅÐÄÅÐ¶Ï	2021.2.3	60.12766305
images/313+24_15.png	images/313_15.png	1	¡û	2	15					2	19	83	14			1	1	0.4121396	4	0.2932104					1	None				30		ÄÐ	22	2023_Dec_26_1636	ÐÅÐÄÅÐ¶Ï	2021.2.3	60.12766305
images/313_5.png	images/313+24_5.png	6	¡ú	2	5					2	20	84	4			6	1	0.2831732	4	0.1431963					1	None				30		ÄÐ	22	2023_Dec_26_1636	ÐÅÐÄÅÐ¶Ï	2021.2.3	60.12766305
images/313_23.png	images/313+60_7.png	6	¡ú	1	23					2	21	85	22			6	1	0.3229044	4	0.1778395					1	None				30		ÄÐ	22	2023_Dec_26_1636	ÐÅÐÄÅÐ¶Ï	2021.2.3	60.12766305
images/313_21.png	images/313+60_5.png	6	¡ú	1	21					2	22	86	20			6	1	0.2720323	4	0.1861983					1	None				30		ÄÐ	22	2023_Dec_26_1636	ÐÅÐÄÅÐ¶Ï	2021.2.3	60.12766305
images/313_4.png	images/313+24_4.png	6	¡ú	2	4					2	23	87	3			6	1	0.2434127	5	0.3145677					1	None				30		ÄÐ	22	2023_Dec_26_1636	ÐÅÐÄÅÐ¶Ï	2021.2.3	60.12766305
images/313_17.png	images/313+60_1.png	6	¡ú	1	17					2	24	88	16			6	1	0.2150288	4	0.2464493					1	None				30		ÄÐ	22	2023_Dec_26_1636	ÐÅÐÄÅÐ¶Ï	2021.2.3	60.12766305
images/313+24_16.png	images/313_16.png	1	¡û	2	16					2	25	89	15			1	1	0.3350354	3	0.3930931					0	None				30		ÄÐ	22	2023_Dec_26_1636	ÐÅÐÄÅÐ¶Ï	2021.2.3	60.12766305
images/313+24_12.png	images/313_12.png	1	¡û	2	12					2	26	90	11			1	1	0.321048	5	0.3586242					1	None				30		ÄÐ	22	2023_Dec_26_1636	ÐÅÐÄÅÐ¶Ï	2021.2.3	60.12766305
images/313+24_10.png	images/313_10.png	1	¡û	2	10					2	27	91	9			1	1	0.2830742	4	0.4292688					1	None				30		ÄÐ	22	2023_Dec_26_1636	ÐÅÐÄÅÐ¶Ï	2021.2.3	60.12766305
images/313_6.png	images/313+24_6.png	6	¡ú	2	6					2	28	92	5			6	1	0.3829549	5	0.3256767					1	None				30		ÄÐ	22	2023_Dec_26_1636	ÐÅÐÄÅÐ¶Ï	2021.2.3	60.12766305
images/313_8.png	images/313+24_8.png	6	¡ú	2	8					2	29	93	7			6	1	0.62419	5	0.1846613					1	None				30		ÄÐ	22	2023_Dec_26_1636	ÐÅÐÄÅÐ¶Ï	2021.2.3	60.12766305
images/313_20.png	images/313+60_4.png	6	¡ú	1	20					2	30	94	19			1	0	0.4747293	5	0.25735					1	None				30		ÄÐ	22	2023_Dec_26_1636	ÐÅÐÄÅÐ¶Ï	2021.2.3	60.12766305
images/313+24_9.png	images/313_9.png	1	¡û	2	9					2	31	95	8			1	1	0.4003478	5	0.1758504					1	None				30		ÄÐ	22	2023_Dec_26_1636	ÐÅÐÄÅÐ¶Ï	2021.2.3	60.12766305
images/313_6.png	images/313+24_6.png	6	¡ú	2	6					3	0	96	5			6	1	0.4235683	6	0.2449165					1	None				30		ÄÐ	22	2023_Dec_26_1636	ÐÅÐÄÅÐ¶Ï	2021.2.3	60.12766305
images/313+24_11.png	images/313_11.png	1	¡û	2	11					3	1	97	10			1	1	0.4489088	3	0.3892688					0	None				30		ÄÐ	22	2023_Dec_26_1636	ÐÅÐÄÅÐ¶Ï	2021.2.3	60.12766305
images/313_19.png	images/313+60_3.png	6	¡ú	1	19					3	2	98	18			1	0	0.3113599	5	0.3016972					1	None				30		ÄÐ	22	2023_Dec_26_1636	ÐÅÐÄÅÐ¶Ï	2021.2.3	60.12766305
images/313+60_11.png	images/313_27.png	1	¡û	1	27					3	3	99	26			1	1	0.2879631	3	0.3998951					0	None				30		ÄÐ	22	2023_Dec_26_1636	ÐÅÐÄÅÐ¶Ï	2021.2.3	60.12766305
images/313_7.png	images/313+24_7.png	6	¡ú	2	7					3	4	100	6			6	1	0.4949166	4	0.293642					1	None				30		ÄÐ	22	2023_Dec_26_1636	ÐÅÐÄÅÐ¶Ï	2021.2.3	60.12766305
images/313_4.png	images/313+24_4.png	6	¡ú	2	4					3	5	101	3			1	0	0.5564316	5	0.1795514					1	None				30		ÄÐ	22	2023_Dec_26_1636	ÐÅÐÄÅÐ¶Ï	2021.2.3	60.12766305
images/313_22.png	images/313+60_6.png	6	¡ú	1	22					3	6	102	21			6	1	0.3345099	5	0.2630964					1	None				30		ÄÐ	22	2023_Dec_26_1636	ÐÅÐÄÅÐ¶Ï	2021.2.3	60.12766305
images/313+60_14.png	images/313_30.png	1	¡û	1	30					3	7	103	29			1	1	0.3526318	3	0.2223396					0	None				30		ÄÐ	22	2023_Dec_26_1636	ÐÅÐÄÅÐ¶Ï	2021.2.3	60.12766305
images/313+24_9.png	images/313_9.png	1	¡û	2	9					3	8	104	8			1	1	0.5583277	3	0.1951511					0	None				30		ÄÐ	22	2023_Dec_26_1636	ÐÅÐÄÅÐ¶Ï	2021.2.3	60.12766305
images/313_2.png	images/313+24_2.png	6	¡ú	2	2					3	9	105	1			6	1	0.3035255	5	0.1558813					1	None				30		ÄÐ	22	2023_Dec_26_1636	ÐÅÐÄÅÐ¶Ï	2021.2.3	60.12766305
images/313_8.png	images/313+24_8.png	6	¡ú	2	8					3	10	106	7			1	0	0.2724784	5	0.1402998					1	None				30		ÄÐ	22	2023_Dec_26_1636	ÐÅÐÄÅÐ¶Ï	2021.2.3	60.12766305
images/313+60_16.png	images/313_32.png	1	¡û	1	32					3	11	107	31			1	1	0.456146	3	0.1936544					0	None				30		ÄÐ	22	2023_Dec_26_1636	ÐÅÐÄÅÐ¶Ï	2021.2.3	60.12766305
images/313_18.png	images/313+60_2.png	6	¡ú	1	18					3	12	108	17			6	1	0.374685	4	0.2838815					1	None				30		ÄÐ	22	2023_Dec_26_1636	ÐÅÐÄÅÐ¶Ï	2021.2.3	60.12766305
images/313+60_15.png	images/313_31.png	1	¡û	1	31					3	13	109	30			1	1	0.2430415	3	0.2197628					0	None				30		ÄÐ	22	2023_Dec_26_1636	ÐÅÐÄÅÐ¶Ï	2021.2.3	60.12766305
images/313_3.png	images/313+24_3.png	6	¡ú	2	3					3	14	110	2			1	0	0.475714	5	0.4633387					1	None				30		ÄÐ	22	2023_Dec_26_1636	ÐÅÐÄÅÐ¶Ï	2021.2.3	60.12766305
images/313+24_10.png	images/313_10.png	1	¡û	2	10					3	15	111	9			1	1	0.2502015	3	0.3816406					0	None				30		ÄÐ	22	2023_Dec_26_1636	ÐÅÐÄÅÐ¶Ï	2021.2.3	60.12766305
images/313+24_12.png	images/313_12.png	1	¡û	2	12					3	16	112	11			1	1	0.2846027	3	0.2252192					0	None				30		ÄÐ	22	2023_Dec_26_1636	ÐÅÐÄÅÐ¶Ï	2021.2.3	60.12766305
images/313+24_14.png	images/313_14.png	1	¡û	2	14					3	17	113	13			1	1	0.2364404	5	0.2352803					1	None				30		ÄÐ	22	2023_Dec_26_1636	ÐÅÐÄÅÐ¶Ï	2021.2.3	60.12766305
images/313_21.png	images/313+60_5.png	6	¡ú	1	21					3	18	114	20			1	0	0.3432436	5	0.2053184					1	None				30		ÄÐ	22	2023_Dec_26_1636	ÐÅÐÄÅÐ¶Ï	2021.2.3	60.12766305
images/313_17.png	images/313+60_1.png	6	¡ú	1	17					3	19	115	16			6	1	0.8887126	5	0.1806688					1	None				30		ÄÐ	22	2023_Dec_26_1636	ÐÅÐÄÅÐ¶Ï	2021.2.3	60.12766305
images/313+60_9.png	images/313_25.png	1	¡û	1	25					3	20	116	24			1	1	0.7019893	4	0.3117776					1	None				30		ÄÐ	22	2023_Dec_26_1636	ÐÅÐÄÅÐ¶Ï	2021.2.3	60.12766305
images/313+60_10.png	images/313_26.png	1	¡û	1	26					3	21	117	25			1	1	0.3923531	5	0.3938164					1	None				30		ÄÐ	22	2023_Dec_26_1636	ÐÅÐÄÅÐ¶Ï	2021.2.3	60.12766305
images/313+24_13.png	images/313_13.png	1	¡û	2	13					3	22	118	12			1	1	0.5541944	4	0.3143659					1	None				30		ÄÐ	22	2023_Dec_26_1636	ÐÅÐÄÅÐ¶Ï	2021.2.3	60.12766305
images/313+24_16.png	images/313_16.png	1	¡û	2	16					3	23	119	15			1	1	0.2809645	4	0.1624362					1	None				30		ÄÐ	22	2023_Dec_26_1636	ÐÅÐÄÅÐ¶Ï	2021.2.3	60.12766305
images/313+60_13.png	images/313_29.png	1	¡û	1	29					3	24	120	28			1	1	0.2190082	4	0.2359204					1	None				30		ÄÐ	22	2023_Dec_26_1636	ÐÅÐÄÅÐ¶Ï	2021.2.3	60.12766305
images/313_24.png	images/313+60_8.png	6	¡ú	1	24					3	25	121	23			6	1	0.4512885	5	0.3751988					1	None				30		ÄÐ	22	2023_Dec_26_1636	ÐÅÐÄÅÐ¶Ï	2021.2.3	60.12766305
images/313_1.png	images/313+24_1.png	6	¡ú	2	1					3	26	122	0			1	0	0.5260388	4	0.3722795					1	space	1.4952863			30		ÄÐ	22	2023_Dec_26_1636	ÐÅÐÄÅÐ¶Ï	2021.2.3	60.12766305
images/313_20.png	images/313+60_4.png	6	¡ú	1	20					3	27	123	19			1	0	0.734361	3	0.1734257					0	None				30		ÄÐ	22	2023_Dec_26_1636	ÐÅÐÄÅÐ¶Ï	2021.2.3	60.12766305
images/313_23.png	images/313+60_7.png	6	¡ú	1	23					3	28	124	22			6	1	0.2695543	4	0.1926208					1	None				30		ÄÐ	22	2023_Dec_26_1636	ÐÅÐÄÅÐ¶Ï	2021.2.3	60.12766305
images/313+24_15.png	images/313_15.png	1	¡û	2	15					3	29	125	14			1	1	0.4847076	4	0.2534024					1	None				30		ÄÐ	22	2023_Dec_26_1636	ÐÅÐÄÅÐ¶Ï	2021.2.3	60.12766305
images/313+60_12.png	images/313_28.png	1	¡û	1	28					3	30	126	27			1	1	0.3646623	5	0.5441528					1	None				30		ÄÐ	22	2023_Dec_26_1636	ÐÅÐÄÅÐ¶Ï	2021.2.3	60.12766305
images/313_5.png	images/313+24_5.png	6	¡ú	2	5					3	31	127	4			6	1	0.4528387	5	0.2570767					1	None				30		ÄÐ	22	2023_Dec_26_1636	ÐÅÐÄÅÐ¶Ï	2021.2.3	60.12766305
images/313_23.png	images/313+60_7.png	6	¡ú	1	23					4	0	128	22			6	1	0.5582042	5	0.5225663					1	None				30		ÄÐ	22	2023_Dec_26_1636	ÐÅÐÄÅÐ¶Ï	2021.2.3	60.12766305
images/313+24_15.png	images/313_15.png	1	¡û	2	15					4	1	129	14			1	1	0.4809144	3	0.335745					0	None				30		ÄÐ	22	2023_Dec_26_1636	ÐÅÐÄÅÐ¶Ï	2021.2.3	60.12766305
images/313_22.png	images/313+60_6.png	6	¡ú	1	22					4	2	130	21			1	0	0.5378856	4	0.231777					1	None				30		ÄÐ	22	2023_Dec_26_1636	ÐÅÐÄÅÐ¶Ï	2021.2.3	60.12766305
images/313+24_13.png	images/313_13.png	1	¡û	2	13					4	3	131	12			1	1	0.3193729	4	0.2427199					1	None				30		ÄÐ	22	2023_Dec_26_1636	ÐÅÐÄÅÐ¶Ï	2021.2.3	60.12766305
images/313+60_10.png	images/313_26.png	1	¡û	1	26					4	4	132	25			1	1	0.2949435	5	0.3238287					1	None				30		ÄÐ	22	2023_Dec_26_1636	ÐÅÐÄÅÐ¶Ï	2021.2.3	60.12766305
images/313_1.png	images/313+24_1.png	6	¡ú	2	1					4	5	133	0			1	0	0.2320096	5	0.1833722					1	None				30		ÄÐ	22	2023_Dec_26_1636	ÐÅÐÄÅÐ¶Ï	2021.2.3	60.12766305
images/313_7.png	images/313+24_7.png	6	¡ú	2	7					4	6	134	6			1	0	0.3402285	4	0.5400817					1	None				30		ÄÐ	22	2023_Dec_26_1636	ÐÅÐÄÅÐ¶Ï	2021.2.3	60.12766305
images/313+60_14.png	images/313_30.png	1	¡û	1	30					4	7	135	29			1	1	0.7252889	4	0.2534373					1	None				30		ÄÐ	22	2023_Dec_26_1636	ÐÅÐÄÅÐ¶Ï	2021.2.3	60.12766305
images/313_8.png	images/313+24_8.png	6	¡ú	2	8					4	8	136	7			1	0	0.3236223	3	0.2485159					0	None				30		ÄÐ	22	2023_Dec_26_1636	ÐÅÐÄÅÐ¶Ï	2021.2.3	60.12766305
images/313_3.png	images/313+24_3.png	6	¡ú	2	3					4	9	137	2			6	1	0.2849593	4	0.1524235					1	None				30		ÄÐ	22	2023_Dec_26_1636	ÐÅÐÄÅÐ¶Ï	2021.2.3	60.12766305
images/313_24.png	images/313+60_8.png	6	¡ú	1	24					4	10	138	23			1	0	0.5634341	4	0.1338339					1	None				30		ÄÐ	22	2023_Dec_26_1636	ÐÅÐÄÅÐ¶Ï	2021.2.3	60.12766305
images/313+60_9.png	images/313_25.png	1	¡û	1	25					4	11	139	24			6	0	0.475015	4	0.1381876					1	None				30		ÄÐ	22	2023_Dec_26_1636	ÐÅÐÄÅÐ¶Ï	2021.2.3	60.12766305
images/313_2.png	images/313+24_2.png	6	¡ú	2	2					4	12	140	1			6	1	0.3708874	4	0.2614384					1	None				30		ÄÐ	22	2023_Dec_26_1636	ÐÅÐÄÅÐ¶Ï	2021.2.3	60.12766305
images/313_4.png	images/313+24_4.png	6	¡ú	2	4					4	13	141	3			6	1	0.3501694	5	0.263858					1	None				30		ÄÐ	22	2023_Dec_26_1636	ÐÅÐÄÅÐ¶Ï	2021.2.3	60.12766305
images/313+24_10.png	images/313_10.png	1	¡û	2	10					4	14	142	9			6	0	0.3198169	3	0.330108					0	None				30		ÄÐ	22	2023_Dec_26_1636	ÐÅÐÄÅÐ¶Ï	2021.2.3	60.12766305
images/313+60_15.png	images/313_31.png	1	¡û	1	31					4	15	143	30			1	1	0.3552814	3	0.3045006					0	None				30		ÄÐ	22	2023_Dec_26_1636	ÐÅÐÄÅÐ¶Ï	2021.2.3	60.12766305
images/313_19.png	images/313+60_3.png	6	¡ú	1	19					4	16	144	18			6	1	0.5169863	4	0.258604					1	None				30		ÄÐ	22	2023_Dec_26_1636	ÐÅÐÄÅÐ¶Ï	2021.2.3	60.12766305
images/313_5.png	images/313+24_5.png	6	¡ú	2	5					4	17	145	4			6	1	0.3219041	5	0.3877754					1	None				30		ÄÐ	22	2023_Dec_26_1636	ÐÅÐÄÅÐ¶Ï	2021.2.3	60.12766305
images/313+60_11.png	images/313_27.png	1	¡û	1	27					4	18	146	26			6	0	0.4751267	3	0.1795731					0	None				30		ÄÐ	22	2023_Dec_26_1636	ÐÅÐÄÅÐ¶Ï	2021.2.3	60.12766305
images/313_6.png	images/313+24_6.png	6	¡ú	2	6					4	19	147	5			6	1	0.389668	3	0.1898274					0	None				30		ÄÐ	22	2023_Dec_26_1636	ÐÅÐÄÅÐ¶Ï	2021.2.3	60.12766305
images/313+60_16.png	images/313_32.png	1	¡û	1	32					4	20	148	31			1	1	0.1990152	6	0.8349128					1	None				30		ÄÐ	22	2023_Dec_26_1636	ÐÅÐÄÅÐ¶Ï	2021.2.3	60.12766305
images/313+24_12.png	images/313_12.png	1	¡û	2	12					4	21	149	11			1	1	0.2990393	4	0.4531806					1	None				30		ÄÐ	22	2023_Dec_26_1636	ÐÅÐÄÅÐ¶Ï	2021.2.3	60.12766305
images/313+60_13.png	images/313_29.png	1	¡û	1	29					4	22	150	28			1	1	0.3061104	4	0.3063909					1	None				30		ÄÐ	22	2023_Dec_26_1636	ÐÅÐÄÅÐ¶Ï	2021.2.3	60.12766305
images/313+24_9.png	images/313_9.png	1	¡û	2	9					4	23	151	8			6	0	0.3548516	5	0.1928152					1	None				30		ÄÐ	22	2023_Dec_26_1636	ÐÅÐÄÅÐ¶Ï	2021.2.3	60.12766305
images/313_17.png	images/313+60_1.png	6	¡ú	1	17					4	24	152	16			6	1	0.3587977	5	0.0691305					1	None				30		ÄÐ	22	2023_Dec_26_1636	ÐÅÐÄÅÐ¶Ï	2021.2.3	60.12766305
images/313+24_16.png	images/313_16.png	1	¡û	2	16					4	25	153	15			1	1	0.1438075	3	0.1324884					0	None				30		ÄÐ	22	2023_Dec_26_1636	ÐÅÐÄÅÐ¶Ï	2021.2.3	60.12766305
images/313+60_12.png	images/313_28.png	1	¡û	1	28					4	26	154	27			1	1	0.3356273	3	0.0059747					0	None				30		ÄÐ	22	2023_Dec_26_1636	ÐÅÐÄÅÐ¶Ï	2021.2.3	60.12766305
images/313+24_14.png	images/313_14.png	1	¡û	2	14					4	27	155	13			6	0	0.3419684	5	0.0127287					1	None				30		ÄÐ	22	2023_Dec_26_1636	ÐÅÐÄÅÐ¶Ï	2021.2.3	60.12766305
images/313_20.png	images/313+60_4.png	6	¡ú	1	20					4	28	156	19			1	0	0.2582013	5	0.8836007					1	None				30		ÄÐ	22	2023_Dec_26_1636	ÐÅÐÄÅÐ¶Ï	2021.2.3	60.12766305
images/313+24_11.png	images/313_11.png	1	¡û	2	11					4	29	157	10			1	1	0.7908016	6	0.164902					1	None				30		ÄÐ	22	2023_Dec_26_1636	ÐÅÐÄÅÐ¶Ï	2021.2.3	60.12766305
images/313_21.png	images/313+60_5.png	6	¡ú	1	21					4	30	158	20			6	1	0.2623857	6	0.1532624					1	None				30		ÄÐ	22	2023_Dec_26_1636	ÐÅÐÄÅÐ¶Ï	2021.2.3	60.12766305
images/313_18.png	images/313+60_2.png	6	¡ú	1	18					4	31	159	17			6	1	0.7009791	3	0.0763993					0	None				30		ÄÐ	22	2023_Dec_26_1636	ÐÅÐÄÅÐ¶Ï	2021.2.3	60.12766305
																					5.421875	6.757425						654.5514667	None	30
