# Supplementary material for: Perceptual metacognition and self-esteem: the role of feedback valence in local and global monitoring bias
Source: BMC Psychol. 2025 Sep 22;13:1114. doi: 10.1186/s40359-025-03089-x (PMC12506185; doi:10.1186/s40359-025-03089-x)
Supplement: Supplementary file 1 — Supplementary Material 1. [file 40359_2025_3089_MOESM1_ESM.zip › Data/Study1/Study1data/31_信心判断_2023_Dec_26_1651.csv]

dotLeft	dotRight	dotAns	cue	diffLevel	rows	loop_1.thisRepN	loop_1.thisTrialN	loop_1.thisN	loop_1.thisIndex	loop_2.thisRepN	loop_2.thisTrialN	loop_2.thisN	loop_2.thisIndex	response_00.keys	response_00.rt	response_1.keys	response_1.corr	response_1.rt	response_2.keys	response_2.rt	slider.response	slider.rt	response_01.keys	response_01.rt	response_2.corr	response_03.keys	response_03.rt	end_image.started	end_image.stopped	±»ÊÔ±àºÅ	ÐÕÃû	ÐÔ±ð	ÄêÁä	date	expName	psychopyVersion	frameRate
images/313+60_14.png	images/313_30.png	1	¡û	1	30					0	0	0	29			1	1	0.3898456	3	0.8477358					0	None				31		ÄÐ	26	2023_Dec_26_1651	ÐÅÐÄÅÐ¶Ï	2021.2.3	59.58474204
images/313_22.png	images/313+60_6.png	6	¡ú	1	22					0	1	1	21			1	0	0.5623099	2	0.3504591					0	None				31		ÄÐ	26	2023_Dec_26_1651	ÐÅÐÄÅÐ¶Ï	2021.2.3	59.58474204
images/313+24_9.png	images/313_9.png	1	¡û	2	9					0	2	2	8			1	1	0.5662408	3	0.3194196					0	None				31		ÄÐ	26	2023_Dec_26_1651	ÐÅÐÄÅÐ¶Ï	2021.2.3	59.58474204
images/313+60_13.png	images/313_29.png	1	¡û	1	29					0	3	3	28			1	1	0.3007099	5	0.5206315					1	None				31		ÄÐ	26	2023_Dec_26_1651	ÐÅÐÄÅÐ¶Ï	2021.2.3	59.58474204
images/313_19.png	images/313+60_3.png	6	¡ú	1	19					0	4	4	18			6	1	0.3725202	5	0.2244443					1	None				31		ÄÐ	26	2023_Dec_26_1651	ÐÅÐÄÅÐ¶Ï	2021.2.3	59.58474204
images/313+60_12.png	images/313_28.png	1	¡û	1	28					0	5	5	27			1	1	0.3217661	3	0.2432815					0	None				31		ÄÐ	26	2023_Dec_26_1651	ÐÅÐÄÅÐ¶Ï	2021.2.3	59.58474204
images/313+24_10.png	images/313_10.png	1	¡û	2	10					0	6	6	9			1	1	0.4130226	2	0.3027155					0	None				31		ÄÐ	26	2023_Dec_26_1651	ÐÅÐÄÅÐ¶Ï	2021.2.3	59.58474204
images/313+60_10.png	images/313_26.png	1	¡û	1	26					0	7	7	25			1	1	0.3298124	1	0.3046872					0	None				31		ÄÐ	26	2023_Dec_26_1651	ÐÅÐÄÅÐ¶Ï	2021.2.3	59.58474204
images/313+24_12.png	images/313_12.png	1	¡û	2	12					0	8	8	11			1	1	0.2879772	3	0.2021596					0	None				31		ÄÐ	26	2023_Dec_26_1651	ÐÅÐÄÅÐ¶Ï	2021.2.3	59.58474204
images/313_2.png	images/313+24_2.png	6	¡ú	2	2					0	9	9	1			6	1	0.6991844	5	0.2625576					1	None				31		ÄÐ	26	2023_Dec_26_1651	ÐÅÐÄÅÐ¶Ï	2021.2.3	59.58474204
images/313_23.png	images/313+60_7.png	6	¡ú	1	23					0	10	10	22			6	1	0.4572854	2	0.2397203					0	None				31		ÄÐ	26	2023_Dec_26_1651	ÐÅÐÄÅÐ¶Ï	2021.2.3	59.58474204
images/313_4.png	images/313+24_4.png	6	¡ú	2	4					0	11	11	3			1	0	0.3771857	1	0.2317019					0	None				31		ÄÐ	26	2023_Dec_26_1651	ÐÅÐÄÅÐ¶Ï	2021.2.3	59.58474204
images/313_1.png	images/313+24_1.png	6	¡ú	2	1					0	12	12	0			1	0	0.501724	1	0.2088486					0	None				31		ÄÐ	26	2023_Dec_26_1651	ÐÅÐÄÅÐ¶Ï	2021.2.3	59.58474204
images/313+24_15.png	images/313_15.png	1	¡û	2	15					0	13	13	14			1	1	0.3215392	1	0.2672094					0	None				31		ÄÐ	26	2023_Dec_26_1651	ÐÅÐÄÅÐ¶Ï	2021.2.3	59.58474204
images/313_20.png	images/313+60_4.png	6	¡ú	1	20					0	14	14	19			1	0	0.5071917	1	0.2258107					0	None				31		ÄÐ	26	2023_Dec_26_1651	ÐÅÐÄÅÐ¶Ï	2021.2.3	59.58474204
images/313+24_13.png	images/313_13.png	1	¡û	2	13					0	15	15	12			6	0	0.3931209	6	0.4491889					1	None				31		ÄÐ	26	2023_Dec_26_1651	ÐÅÐÄÅÐ¶Ï	2021.2.3	59.58474204
images/313_18.png	images/313+60_2.png	6	¡ú	1	18					0	16	16	17			6	1	0.468549	5	0.3498278					1	None				31		ÄÐ	26	2023_Dec_26_1651	ÐÅÐÄÅÐ¶Ï	2021.2.3	59.58474204
images/313+60_9.png	images/313_25.png	1	¡û	1	25					0	17	17	24			1	1	0.2683287	5	0.2915894					1	None				31		ÄÐ	26	2023_Dec_26_1651	ÐÅÐÄÅÐ¶Ï	2021.2.3	59.58474204
images/313_7.png	images/313+24_7.png	6	¡ú	2	7					0	18	18	6			1	0	0.2726363	3	0.27202					0	None				31		ÄÐ	26	2023_Dec_26_1651	ÐÅÐÄÅÐ¶Ï	2021.2.3	59.58474204
images/313_17.png	images/313+60_1.png	6	¡ú	1	17					0	19	19	16			1	0	0.3843214	2	0.5996027					0	None				31		ÄÐ	26	2023_Dec_26_1651	ÐÅÐÄÅÐ¶Ï	2021.2.3	59.58474204
images/313+24_16.png	images/313_16.png	1	¡û	2	16					0	20	20	15			6	0	0.2750577	2	0.3264723					0	None				31		ÄÐ	26	2023_Dec_26_1651	ÐÅÐÄÅÐ¶Ï	2021.2.3	59.58474204
images/313_5.png	images/313+24_5.png	6	¡ú	2	5					0	21	21	4			1	0	0.4498278	5	0.3254043					1	None				31		ÄÐ	26	2023_Dec_26_1651	ÐÅÐÄÅÐ¶Ï	2021.2.3	59.58474204
images/313_21.png	images/313+60_5.png	6	¡ú	1	21					0	22	22	20			6	1	0.5334137	4	0.4818031					1	None				31		ÄÐ	26	2023_Dec_26_1651	ÐÅÐÄÅÐ¶Ï	2021.2.3	59.58474204
images/313+24_14.png	images/313_14.png	1	¡û	2	14					0	23	23	13			1	1	0.2915513	2	0.2402378					0	None				31		ÄÐ	26	2023_Dec_26_1651	ÐÅÐÄÅÐ¶Ï	2021.2.3	59.58474204
images/313_3.png	images/313+24_3.png	6	¡ú	2	3					0	24	24	2			6	1	0.4435615	2	0.3080655					0	None				31		ÄÐ	26	2023_Dec_26_1651	ÐÅÐÄÅÐ¶Ï	2021.2.3	59.58474204
images/313+60_16.png	images/313_32.png	1	¡û	1	32					0	25	25	31			1	1	0.358747	6	0.3157909					1	None				31		ÄÐ	26	2023_Dec_26_1651	ÐÅÐÄÅÐ¶Ï	2021.2.3	59.58474204
images/313_24.png	images/313+60_8.png	6	¡ú	1	24					0	26	26	23			6	1	0.3343051	5	0.2880842					1	None				31		ÄÐ	26	2023_Dec_26_1651	ÐÅÐÄÅÐ¶Ï	2021.2.3	59.58474204
images/313+60_11.png	images/313_27.png	1	¡û	1	27					0	27	27	26			1	1	0.2573184	5	0.2570211					1	None				31		ÄÐ	26	2023_Dec_26_1651	ÐÅÐÄÅÐ¶Ï	2021.2.3	59.58474204
images/313_8.png	images/313+24_8.png	6	¡ú	2	8					0	28	28	7			1	0	0.4977409	2	0.2808549					0	None				31		ÄÐ	26	2023_Dec_26_1651	ÐÅÐÄÅÐ¶Ï	2021.2.3	59.58474204
images/313+24_11.png	images/313_11.png	1	¡û	2	11					0	29	29	10			1	1	0.4848835	2	0.3429757					0	None				31		ÄÐ	26	2023_Dec_26_1651	ÐÅÐÄÅÐ¶Ï	2021.2.3	59.58474204
images/313+60_15.png	images/313_31.png	1	¡û	1	31					0	30	30	30			1	1	0.2840679	5	0.276274					1	None				31		ÄÐ	26	2023_Dec_26_1651	ÐÅÐÄÅÐ¶Ï	2021.2.3	59.58474204
images/313_6.png	images/313+24_6.png	6	¡ú	2	6					0	31	31	5			1	0	0.9645562	6	0.5197336					1	None				31		ÄÐ	26	2023_Dec_26_1651	ÐÅÐÄÅÐ¶Ï	2021.2.3	59.58474204
images/313_4.png	images/313+24_4.png	6	¡ú	2	4					1	0	32	3			6	1	0.4333454	6	0.3836159					1	None				31		ÄÐ	26	2023_Dec_26_1651	ÐÅÐÄÅÐ¶Ï	2021.2.3	59.58474204
images/313_19.png	images/313+60_3.png	6	¡ú	1	19					1	1	33	18			1	0	0.7700248	2	0.3147206					0	None				31		ÄÐ	26	2023_Dec_26_1651	ÐÅÐÄÅÐ¶Ï	2021.2.3	59.58474204
images/313+60_14.png	images/313_30.png	1	¡û	1	30					1	2	34	29			1	1	0.3777926	3	0.4313908					0	None				31		ÄÐ	26	2023_Dec_26_1651	ÐÅÐÄÅÐ¶Ï	2021.2.3	59.58474204
images/313_17.png	images/313+60_1.png	6	¡ú	1	17					1	3	35	16			6	1	0.7021433	5	0.3725777					1	None				31		ÄÐ	26	2023_Dec_26_1651	ÐÅÐÄÅÐ¶Ï	2021.2.3	59.58474204
images/313+60_10.png	images/313_26.png	1	¡û	1	26					1	4	36	25			1	1	0.3820893	3	0.3753724					0	None				31		ÄÐ	26	2023_Dec_26_1651	ÐÅÐÄÅÐ¶Ï	2021.2.3	59.58474204
images/313+24_11.png	images/313_11.png	1	¡û	2	11					1	5	37	10			1	1	0.7907848	2	0.3034813					0	None				31		ÄÐ	26	2023_Dec_26_1651	ÐÅÐÄÅÐ¶Ï	2021.2.3	59.58474204
images/313_8.png	images/313+24_8.png	6	¡ú	2	8					1	6	38	7			1	0	0.4014554	2	0.3493881					0	None				31		ÄÐ	26	2023_Dec_26_1651	ÐÅÐÄÅÐ¶Ï	2021.2.3	59.58474204
images/313+60_11.png	images/313_27.png	1	¡û	1	27					1	7	39	26			1	1	0.3358491	5	0.6202351					1	None				31		ÄÐ	26	2023_Dec_26_1651	ÐÅÐÄÅÐ¶Ï	2021.2.3	59.58474204
images/313_18.png	images/313+60_2.png	6	¡ú	1	18					1	8	40	17			6	1	0.5295146	1	0.3144295					0	space	1.3244697			31		ÄÐ	26	2023_Dec_26_1651	ÐÅÐÄÅÐ¶Ï	2021.2.3	59.58474204
images/313+24_10.png	images/313_10.png	1	¡û	2	10					1	9	41	9			1	1	0.5330127	2	0.4200058					0	None				31		ÄÐ	26	2023_Dec_26_1651	ÐÅÐÄÅÐ¶Ï	2021.2.3	59.58474204
images/313+24_16.png	images/313_16.png	1	¡û	2	16					1	10	42	15			1	1	0.2911837	6	0.379788					1	None				31		ÄÐ	26	2023_Dec_26_1651	ÐÅÐÄÅÐ¶Ï	2021.2.3	59.58474204
images/313_24.png	images/313+60_8.png	6	¡ú	1	24					1	11	43	23			6	1	1.1006852	2	0.275627					0	None				31		ÄÐ	26	2023_Dec_26_1651	ÐÅÐÄÅÐ¶Ï	2021.2.3	59.58474204
images/313+24_14.png	images/313_14.png	1	¡û	2	14					1	12	44	13			1	1	0.2981452	3	0.2540585					0	None				31		ÄÐ	26	2023_Dec_26_1651	ÐÅÐÄÅÐ¶Ï	2021.2.3	59.58474204
images/313+60_12.png	images/313_28.png	1	¡û	1	28					1	13	45	27			1	1	0.2523459	6	0.4061681					1	None				31		ÄÐ	26	2023_Dec_26_1651	ÐÅÐÄÅÐ¶Ï	2021.2.3	59.58474204
images/313+24_13.png	images/313_13.png	1	¡û	2	13					1	14	46	12			6	0	1.8487643	2	0.2710387					0	None				31		ÄÐ	26	2023_Dec_26_1651	ÐÅÐÄÅÐ¶Ï	2021.2.3	59.58474204
images/313_5.png	images/313+24_5.png	6	¡ú	2	5					1	15	47	4			1	0	0.3344555	3	0.3148539					0	None				31		ÄÐ	26	2023_Dec_26_1651	ÐÅÐÄÅÐ¶Ï	2021.2.3	59.58474204
images/313+60_15.png	images/313_31.png	1	¡û	1	31					1	16	48	30			1	1	0.3346742	1	0.1889609					0	None				31		ÄÐ	26	2023_Dec_26_1651	ÐÅÐÄÅÐ¶Ï	2021.2.3	59.58474204
images/313+24_15.png	images/313_15.png	1	¡û	2	15					1	17	49	14			1	1	0.291463	3	0.2304721					0	None				31		ÄÐ	26	2023_Dec_26_1651	ÐÅÐÄÅÐ¶Ï	2021.2.3	59.58474204
images/313_6.png	images/313+24_6.png	6	¡ú	2	6					1	18	50	5			1	0	0.341868	2	0.2383807					0	None				31		ÄÐ	26	2023_Dec_26_1651	ÐÅÐÄÅÐ¶Ï	2021.2.3	59.58474204
images/313_1.png	images/313+24_1.png	6	¡ú	2	1					1	19	51	0			1	0	0.4314299	1	0.5305076					0	None				31		ÄÐ	26	2023_Dec_26_1651	ÐÅÐÄÅÐ¶Ï	2021.2.3	59.58474204
images/313+60_16.png	images/313_32.png	1	¡û	1	32					1	20	52	31			1	1	0.343983	5	0.2517004					1	None				31		ÄÐ	26	2023_Dec_26_1651	ÐÅÐÄÅÐ¶Ï	2021.2.3	59.58474204
images/313_22.png	images/313+60_6.png	6	¡ú	1	22					1	21	53	21			6	1	0.5097428	5	0.416278					1	None				31		ÄÐ	26	2023_Dec_26_1651	ÐÅÐÄÅÐ¶Ï	2021.2.3	59.58474204
images/313+60_13.png	images/313_29.png	1	¡û	1	29					1	22	54	28			1	1	0.3156661	3	0.2744024					0	None				31		ÄÐ	26	2023_Dec_26_1651	ÐÅÐÄÅÐ¶Ï	2021.2.3	59.58474204
images/313_23.png	images/313+60_7.png	6	¡ú	1	23					1	23	55	22			1	0	0.3714473	4	0.2253628					1	None				31		ÄÐ	26	2023_Dec_26_1651	ÐÅÐÄÅÐ¶Ï	2021.2.3	59.58474204
images/313_7.png	images/313+24_7.png	6	¡ú	2	7					1	24	56	6			1	0	0.3695581	4	0.3739957					1	None				31		ÄÐ	26	2023_Dec_26_1651	ÐÅÐÄÅÐ¶Ï	2021.2.3	59.58474204
images/313+60_9.png	images/313_25.png	1	¡û	1	25					1	25	57	24			1	1	0.2913213	6	0.3095534					1	None				31		ÄÐ	26	2023_Dec_26_1651	ÐÅÐÄÅÐ¶Ï	2021.2.3	59.58474204
images/313+24_9.png	images/313_9.png	1	¡û	2	9					1	26	58	8			6	0	0.4490201	1	0.369832					0	None				31		ÄÐ	26	2023_Dec_26_1651	ÐÅÐÄÅÐ¶Ï	2021.2.3	59.58474204
images/313_21.png	images/313+60_5.png	6	¡ú	1	21					1	27	59	20			6	1	0.6884666	6	0.4411595					1	None				31		ÄÐ	26	2023_Dec_26_1651	ÐÅÐÄÅÐ¶Ï	2021.2.3	59.58474204
images/313+24_12.png	images/313_12.png	1	¡û	2	12					1	28	60	11			1	1	0.780377	4	0.2716192					1	None				31		ÄÐ	26	2023_Dec_26_1651	ÐÅÐÄÅÐ¶Ï	2021.2.3	59.58474204
images/313_3.png	images/313+24_3.png	6	¡ú	2	3					1	29	61	2			6	1	0.4961063	3	0.3189892					0	None				31		ÄÐ	26	2023_Dec_26_1651	ÐÅÐÄÅÐ¶Ï	2021.2.3	59.58474204
images/313_2.png	images/313+24_2.png	6	¡ú	2	2					1	30	62	1			6	1	0.6148418	2	0.2947335					0	None				31		ÄÐ	26	2023_Dec_26_1651	ÐÅÐÄÅÐ¶Ï	2021.2.3	59.58474204
images/313_20.png	images/313+60_4.png	6	¡ú	1	20					1	31	63	19			6	1	0.4153424	1	0.4020406					0	None				31		ÄÐ	26	2023_Dec_26_1651	ÐÅÐÄÅÐ¶Ï	2021.2.3	59.58474204
images/313_21.png	images/313+60_5.png	6	¡ú	1	21					2	0	64	20			6	1	0.4210029	3	0.4161667					0	None				31		ÄÐ	26	2023_Dec_26_1651	ÐÅÐÄÅÐ¶Ï	2021.2.3	59.58474204
images/313+24_10.png	images/313_10.png	1	¡û	2	10					2	1	65	9			1	1	0.3258931	5	0.4606342					1	None				31		ÄÐ	26	2023_Dec_26_1651	ÐÅÐÄÅÐ¶Ï	2021.2.3	59.58474204
images/313+24_16.png	images/313_16.png	1	¡û	2	16					2	2	66	15			1	1	0.3626003	3	0.395606					0	None				31		ÄÐ	26	2023_Dec_26_1651	ÐÅÐÄÅÐ¶Ï	2021.2.3	59.58474204
images/313+24_13.png	images/313_13.png	1	¡û	2	13					2	3	67	12			1	1	0.4695057	1	0.3678717					0	None				31		ÄÐ	26	2023_Dec_26_1651	ÐÅÐÄÅÐ¶Ï	2021.2.3	59.58474204
images/313+60_12.png	images/313_28.png	1	¡û	1	28					2	4	68	27			1	1	1.3763867	2	0.2666564					0	None				31		ÄÐ	26	2023_Dec_26_1651	ÐÅÐÄÅÐ¶Ï	2021.2.3	59.58474204
images/313_20.png	images/313+60_4.png	6	¡ú	1	20					2	5	69	19			6	1	0.3762401	3	0.3396525					0	None				31		ÄÐ	26	2023_Dec_26_1651	ÐÅÐÄÅÐ¶Ï	2021.2.3	59.58474204
images/313+60_16.png	images/313_32.png	1	¡û	1	32					2	6	70	31			1	1	0.3218204	2	0.3090511					0	None				31		ÄÐ	26	2023_Dec_26_1651	ÐÅÐÄÅÐ¶Ï	2021.2.3	59.58474204
images/313+24_9.png	images/313_9.png	1	¡û	2	9					2	7	71	8			1	1	0.4141399	5	0.2533064					1	None				31		ÄÐ	26	2023_Dec_26_1651	ÐÅÐÄÅÐ¶Ï	2021.2.3	59.58474204
images/313_8.png	images/313+24_8.png	6	¡ú	2	8					2	8	72	7			6	1	0.3721884	1	0.4144829					0	None				31		ÄÐ	26	2023_Dec_26_1651	ÐÅÐÄÅÐ¶Ï	2021.2.3	59.58474204
images/313_24.png	images/313+60_8.png	6	¡ú	1	24					2	9	73	23			6	1	0.6114876	3	0.4028					0	None				31		ÄÐ	26	2023_Dec_26_1651	ÐÅÐÄÅÐ¶Ï	2021.2.3	59.58474204
images/313_6.png	images/313+24_6.png	6	¡ú	2	6					2	10	74	5			6	1	0.422187	2	0.5610424					0	None				31		ÄÐ	26	2023_Dec_26_1651	ÐÅÐÄÅÐ¶Ï	2021.2.3	59.58474204
images/313_5.png	images/313+24_5.png	6	¡ú	2	5					2	11	75	4			6	1	0.5429031	1	0.3615792					0	None				31		ÄÐ	26	2023_Dec_26_1651	ÐÅÐÄÅÐ¶Ï	2021.2.3	59.58474204
images/313+24_14.png	images/313_14.png	1	¡û	2	14					2	12	76	13			6	0	0.586486	1	0.3504327					0	None				31		ÄÐ	26	2023_Dec_26_1651	ÐÅÐÄÅÐ¶Ï	2021.2.3	59.58474204
images/313+24_12.png	images/313_12.png	1	¡û	2	12					2	13	77	11			6	0	0.4913876	1	0.3048671					0	None				31		ÄÐ	26	2023_Dec_26_1651	ÐÅÐÄÅÐ¶Ï	2021.2.3	59.58474204
images/313_23.png	images/313+60_7.png	6	¡ú	1	23					2	14	78	22			6	1	0.6399889	3	0.2956784					0	None				31		ÄÐ	26	2023_Dec_26_1651	ÐÅÐÄÅÐ¶Ï	2021.2.3	59.58474204
images/313+24_11.png	images/313_11.png	1	¡û	2	11					2	15	79	10			6	0	0.4507606	1	0.293549					0	None				31		ÄÐ	26	2023_Dec_26_1651	ÐÅÐÄÅÐ¶Ï	2021.2.3	59.58474204
images/313+60_11.png	images/313_27.png	1	¡û	1	27					2	16	80	26			6	0	0.4781153	5	0.4429952					1	None				31		ÄÐ	26	2023_Dec_26_1651	ÐÅÐÄÅÐ¶Ï	2021.2.3	59.58474204
images/313+60_14.png	images/313_30.png	1	¡û	1	30					2	17	81	29			1	1	0.4535699	6	0.2962413					1	space	1.2011343			31		ÄÐ	26	2023_Dec_26_1651	ÐÅÐÄÅÐ¶Ï	2021.2.3	59.58474204
images/313_3.png	images/313+24_3.png	6	¡ú	2	3					2	18	82	2			6	1	0.5781825	2	0.2768809					0	None				31		ÄÐ	26	2023_Dec_26_1651	ÐÅÐÄÅÐ¶Ï	2021.2.3	59.58474204
images/313_22.png	images/313+60_6.png	6	¡ú	1	22					2	19	83	21			6	1	0.3715391	5	0.2675385					1	None				31		ÄÐ	26	2023_Dec_26_1651	ÐÅÐÄÅÐ¶Ï	2021.2.3	59.58474204
images/313_1.png	images/313+24_1.png	6	¡ú	2	1					2	20	84	0			1	0	1.5085496	1	0.3510699					0	None				31		ÄÐ	26	2023_Dec_26_1651	ÐÅÐÄÅÐ¶Ï	2021.2.3	59.58474204
images/313+24_15.png	images/313_15.png	1	¡û	2	15					2	21	85	14			1	1	0.4431357	5	0.2793028					1	None				31		ÄÐ	26	2023_Dec_26_1651	ÐÅÐÄÅÐ¶Ï	2021.2.3	59.58474204
images/313+60_15.png	images/313_31.png	1	¡û	1	31					2	22	86	30			1	1	0.4906341	3	0.2603805					0	None				31		ÄÐ	26	2023_Dec_26_1651	ÐÅÐÄÅÐ¶Ï	2021.2.3	59.58474204
images/313_17.png	images/313+60_1.png	6	¡ú	1	17					2	23	87	16			1	0	0.4206038	5	0.3543454					1	None				31		ÄÐ	26	2023_Dec_26_1651	ÐÅÐÄÅÐ¶Ï	2021.2.3	59.58474204
images/313+60_13.png	images/313_29.png	1	¡û	1	29					2	24	88	28			1	1	0.4098983	6	0.4298704					1	None				31		ÄÐ	26	2023_Dec_26_1651	ÐÅÐÄÅÐ¶Ï	2021.2.3	59.58474204
images/313_7.png	images/313+24_7.png	6	¡ú	2	7					2	25	89	6			1	0	0.3689895	6	0.2897196					1	None				31		ÄÐ	26	2023_Dec_26_1651	ÐÅÐÄÅÐ¶Ï	2021.2.3	59.58474204
images/313_18.png	images/313+60_2.png	6	¡ú	1	18					2	26	90	17			1	0	0.407347	5	0.2844295					1	None				31		ÄÐ	26	2023_Dec_26_1651	ÐÅÐÄÅÐ¶Ï	2021.2.3	59.58474204
images/313_4.png	images/313+24_4.png	6	¡ú	2	4					2	27	91	3			1	0	0.3958519	3	0.3277076					0	None				31		ÄÐ	26	2023_Dec_26_1651	ÐÅÐÄÅÐ¶Ï	2021.2.3	59.58474204
images/313+60_9.png	images/313_25.png	1	¡û	1	25					2	28	92	24			1	1	0.3687049	5	0.3072383					1	None				31		ÄÐ	26	2023_Dec_26_1651	ÐÅÐÄÅÐ¶Ï	2021.2.3	59.58474204
images/313+60_10.png	images/313_26.png	1	¡û	1	26					2	29	93	25			1	1	0.464502	2	0.4825724					0	None				31		ÄÐ	26	2023_Dec_26_1651	ÐÅÐÄÅÐ¶Ï	2021.2.3	59.58474204
images/313_19.png	images/313+60_3.png	6	¡ú	1	19					2	30	94	18			6	1	0.3017241	5	0.3037583					1	None				31		ÄÐ	26	2023_Dec_26_1651	ÐÅÐÄÅÐ¶Ï	2021.2.3	59.58474204
images/313_2.png	images/313+24_2.png	6	¡ú	2	2					2	31	95	1			6	1	0.3732397	2	0.2756221					0	None				31		ÄÐ	26	2023_Dec_26_1651	ÐÅÐÄÅÐ¶Ï	2021.2.3	59.58474204
images/313+60_11.png	images/313_27.png	1	¡û	1	27					3	0	96	26			1	1	0.3989577	4	0.3176206					1	None				31		ÄÐ	26	2023_Dec_26_1651	ÐÅÐÄÅÐ¶Ï	2021.2.3	59.58474204
images/313_7.png	images/313+24_7.png	6	¡ú	2	7					3	1	97	6			1	0	1.3468518	4	0.2087105					1	None				31		ÄÐ	26	2023_Dec_26_1651	ÐÅÐÄÅÐ¶Ï	2021.2.3	59.58474204
images/313_24.png	images/313+60_8.png	6	¡ú	1	24					3	2	98	23			6	1	0.572098	6	1.123843					1	None				31		ÄÐ	26	2023_Dec_26_1651	ÐÅÐÄÅÐ¶Ï	2021.2.3	59.58474204
images/313+24_15.png	images/313_15.png	1	¡û	2	15					3	3	99	14			1	1	0.6401059	6	0.3115744					1	None				31		ÄÐ	26	2023_Dec_26_1651	ÐÅÐÄÅÐ¶Ï	2021.2.3	59.58474204
images/313+60_15.png	images/313_31.png	1	¡û	1	31					3	4	100	30			1	1	0.3542021	2	0.396723					0	None				31		ÄÐ	26	2023_Dec_26_1651	ÐÅÐÄÅÐ¶Ï	2021.2.3	59.58474204
images/313+60_14.png	images/313_30.png	1	¡û	1	30					3	5	101	29			1	1	0.3641819	3	0.2596591					0	None				31		ÄÐ	26	2023_Dec_26_1651	ÐÅÐÄÅÐ¶Ï	2021.2.3	59.58474204
images/313_8.png	images/313+24_8.png	6	¡ú	2	8					3	6	102	7			1	0	0.4048806	1	0.285103					0	None				31		ÄÐ	26	2023_Dec_26_1651	ÐÅÐÄÅÐ¶Ï	2021.2.3	59.58474204
images/313+24_9.png	images/313_9.png	1	¡û	2	9					3	7	103	8			1	1	0.6513279	1	0.2851133					0	None				31		ÄÐ	26	2023_Dec_26_1651	ÐÅÐÄÅÐ¶Ï	2021.2.3	59.58474204
images/313+60_9.png	images/313_25.png	1	¡û	1	25					3	8	104	24			1	1	0.7577354	2	0.4063097					0	None				31		ÄÐ	26	2023_Dec_26_1651	ÐÅÐÄÅÐ¶Ï	2021.2.3	59.58474204
images/313_6.png	images/313+24_6.png	6	¡ú	2	6					3	9	105	5			1	0	0.4831009	3	0.3216751					0	None				31		ÄÐ	26	2023_Dec_26_1651	ÐÅÐÄÅÐ¶Ï	2021.2.3	59.58474204
images/313+60_10.png	images/313_26.png	1	¡û	1	26					3	10	106	25			1	1	0.4958658	5	0.2062701					1	None				31		ÄÐ	26	2023_Dec_26_1651	ÐÅÐÄÅÐ¶Ï	2021.2.3	59.58474204
images/313+24_16.png	images/313_16.png	1	¡û	2	16					3	11	107	15			6	0	0.3799667	1	0.2908134					0	None				31		ÄÐ	26	2023_Dec_26_1651	ÐÅÐÄÅÐ¶Ï	2021.2.3	59.58474204
images/313_20.png	images/313+60_4.png	6	¡ú	1	20					3	12	108	19			6	1	0.4393104	6	0.5403393					1	None				31		ÄÐ	26	2023_Dec_26_1651	ÐÅÐÄÅÐ¶Ï	2021.2.3	59.58474204
images/313+24_11.png	images/313_11.png	1	¡û	2	11					3	13	109	10			1	1	0.4373464	1	0.4071117					0	None				31		ÄÐ	26	2023_Dec_26_1651	ÐÅÐÄÅÐ¶Ï	2021.2.3	59.58474204
images/313_19.png	images/313+60_3.png	6	¡ú	1	19					3	14	110	18			6	1	0.4468539	2	0.5559509					0	None				31		ÄÐ	26	2023_Dec_26_1651	ÐÅÐÄÅÐ¶Ï	2021.2.3	59.58474204
images/313_17.png	images/313+60_1.png	6	¡ú	1	17					3	15	111	16			6	1	0.4595731	6	0.4501625					1	None				31		ÄÐ	26	2023_Dec_26_1651	ÐÅÐÄÅÐ¶Ï	2021.2.3	59.58474204
images/313_21.png	images/313+60_5.png	6	¡ú	1	21					3	16	112	20			6	1	0.7006494	5	0.4679291					1	None				31		ÄÐ	26	2023_Dec_26_1651	ÐÅÐÄÅÐ¶Ï	2021.2.3	59.58474204
images/313_5.png	images/313+24_5.png	6	¡ú	2	5					3	17	113	4			6	1	0.4755096	3	0.389715					0	None				31		ÄÐ	26	2023_Dec_26_1651	ÐÅÐÄÅÐ¶Ï	2021.2.3	59.58474204
images/313+24_10.png	images/313_10.png	1	¡û	2	10					3	18	114	9			1	1	0.4786444	1	0.4396904					0	None				31		ÄÐ	26	2023_Dec_26_1651	ÐÅÐÄÅÐ¶Ï	2021.2.3	59.58474204
images/313+24_14.png	images/313_14.png	1	¡û	2	14					3	19	115	13			1	1	0.4008739	4	0.3572751					1	None				31		ÄÐ	26	2023_Dec_26_1651	ÐÅÐÄÅÐ¶Ï	2021.2.3	59.58474204
images/313_23.png	images/313+60_7.png	6	¡ú	1	23					3	20	116	22			6	1	0.7725823	5	0.3235818					1	None				31		ÄÐ	26	2023_Dec_26_1651	ÐÅÐÄÅÐ¶Ï	2021.2.3	59.58474204
images/313_4.png	images/313+24_4.png	6	¡ú	2	4					3	21	117	3			6	1	0.3940256	3	0.4435158					0	None				31		ÄÐ	26	2023_Dec_26_1651	ÐÅÐÄÅÐ¶Ï	2021.2.3	59.58474204
images/313+60_13.png	images/313_29.png	1	¡û	1	29					3	22	118	28			6	0	0.5656635	2	0.3954869					0	None				31		ÄÐ	26	2023_Dec_26_1651	ÐÅÐÄÅÐ¶Ï	2021.2.3	59.58474204
images/313+60_12.png	images/313_28.png	1	¡û	1	28					3	23	119	27			6	0	0.4798914	5	0.3172623					1	None				31		ÄÐ	26	2023_Dec_26_1651	ÐÅÐÄÅÐ¶Ï	2021.2.3	59.58474204
images/313_18.png	images/313+60_2.png	6	¡ú	1	18					3	24	120	17			6	1	0.3943262	6	0.4726285					1	None				31		ÄÐ	26	2023_Dec_26_1651	ÐÅÐÄÅÐ¶Ï	2021.2.3	59.58474204
images/313+60_16.png	images/313_32.png	1	¡û	1	32					3	25	121	31			1	1	2.0508335	2	0.3208973					0	None				31		ÄÐ	26	2023_Dec_26_1651	ÐÅÐÄÅÐ¶Ï	2021.2.3	59.58474204
images/313_3.png	images/313+24_3.png	6	¡ú	2	3					3	26	122	2			6	1	0.6540908	3	0.4729399					0	space	1.1224133			31		ÄÐ	26	2023_Dec_26_1651	ÐÅÐÄÅÐ¶Ï	2021.2.3	59.58474204
images/313+24_13.png	images/313_13.png	1	¡û	2	13					3	27	123	12			1	1	0.3256825	3	0.3535471					0	None				31		ÄÐ	26	2023_Dec_26_1651	ÐÅÐÄÅÐ¶Ï	2021.2.3	59.58474204
images/313_2.png	images/313+24_2.png	6	¡ú	2	2					3	28	124	1			6	1	0.3327486	3	0.2654966					0	None				31		ÄÐ	26	2023_Dec_26_1651	ÐÅÐÄÅÐ¶Ï	2021.2.3	59.58474204
images/313_22.png	images/313+60_6.png	6	¡ú	1	22					3	29	125	21			6	1	0.3362358	5	0.39151					1	None				31		ÄÐ	26	2023_Dec_26_1651	ÐÅÐÄÅÐ¶Ï	2021.2.3	59.58474204
images/313_1.png	images/313+24_1.png	6	¡ú	2	1					3	30	126	0			6	1	0.3493854	2	0.3158285					0	None				31		ÄÐ	26	2023_Dec_26_1651	ÐÅÐÄÅÐ¶Ï	2021.2.3	59.58474204
images/313+24_12.png	images/313_12.png	1	¡û	2	12					3	31	127	11			6	0	0.4241351	1	0.6136469					0	None				31		ÄÐ	26	2023_Dec_26_1651	ÐÅÐÄÅÐ¶Ï	2021.2.3	59.58474204
images/313_4.png	images/313+24_4.png	6	¡ú	2	4					4	0	128	3			1	0	0.7625896	1	0.2874259					0	None				31		ÄÐ	26	2023_Dec_26_1651	ÐÅÐÄÅÐ¶Ï	2021.2.3	59.58474204
images/313_8.png	images/313+24_8.png	6	¡ú	2	8					4	1	129	7			6	1	0.4589268	3	0.2959039					0	None				31		ÄÐ	26	2023_Dec_26_1651	ÐÅÐÄÅÐ¶Ï	2021.2.3	59.58474204
images/313_18.png	images/313+60_2.png	6	¡ú	1	18					4	2	130	17			6	1	0.3786031	6	0.3300724					1	None				31		ÄÐ	26	2023_Dec_26_1651	ÐÅÐÄÅÐ¶Ï	2021.2.3	59.58474204
images/313+24_12.png	images/313_12.png	1	¡û	2	12					4	3	131	11			6	0	0.687884	2	0.2827168					0	None				31		ÄÐ	26	2023_Dec_26_1651	ÐÅÐÄÅÐ¶Ï	2021.2.3	59.58474204
images/313+60_12.png	images/313_28.png	1	¡û	1	28					4	4	132	27			1	1	0.5210075	3	0.4452979					0	None				31		ÄÐ	26	2023_Dec_26_1651	ÐÅÐÄÅÐ¶Ï	2021.2.3	59.58474204
images/313+24_9.png	images/313_9.png	1	¡û	2	9					4	5	133	8			1	1	0.3977795	4	0.3768663					1	None				31		ÄÐ	26	2023_Dec_26_1651	ÐÅÐÄÅÐ¶Ï	2021.2.3	59.58474204
images/313+24_11.png	images/313_11.png	1	¡û	2	11					4	6	134	10			1	1	0.413346	5	0.3704863					1	None				31		ÄÐ	26	2023_Dec_26_1651	ÐÅÐÄÅÐ¶Ï	2021.2.3	59.58474204
images/313+60_13.png	images/313_29.png	1	¡û	1	29					4	7	135	28			1	1	1.7973429	3	0.22156					0	None				31		ÄÐ	26	2023_Dec_26_1651	ÐÅÐÄÅÐ¶Ï	2021.2.3	59.58474204
images/313+60_15.png	images/313_31.png	1	¡û	1	31					4	8	136	30			6	0	1.1176239	2	0.287257					0	None				31		ÄÐ	26	2023_Dec_26_1651	ÐÅÐÄÅÐ¶Ï	2021.2.3	59.58474204
images/313+24_15.png	images/313_15.png	1	¡û	2	15					4	9	137	14			1	1	0.363336	3	0.4208909					0	None				31		ÄÐ	26	2023_Dec_26_1651	ÐÅÐÄÅÐ¶Ï	2021.2.3	59.58474204
images/313_17.png	images/313+60_1.png	6	¡ú	1	17					4	10	138	16			6	1	0.4502403	5	0.2873303					1	None				31		ÄÐ	26	2023_Dec_26_1651	ÐÅÐÄÅÐ¶Ï	2021.2.3	59.58474204
images/313+24_14.png	images/313_14.png	1	¡û	2	14					4	11	139	13			1	1	0.2865777	3	0.2847778					0	None				31		ÄÐ	26	2023_Dec_26_1651	ÐÅÐÄÅÐ¶Ï	2021.2.3	59.58474204
images/313_5.png	images/313+24_5.png	6	¡ú	2	5					4	12	140	4			6	1	0.3534533	5	0.3743821					1	None				31		ÄÐ	26	2023_Dec_26_1651	ÐÅÐÄÅÐ¶Ï	2021.2.3	59.58474204
images/313+24_13.png	images/313_13.png	1	¡û	2	13					4	13	141	12			1	1	0.4724234	1	0.3524479					0	None				31		ÄÐ	26	2023_Dec_26_1651	ÐÅÐÄÅÐ¶Ï	2021.2.3	59.58474204
images/313+60_14.png	images/313_30.png	1	¡û	1	30					4	14	142	29			1	1	0.4235558	2	0.4115288					0	None				31		ÄÐ	26	2023_Dec_26_1651	ÐÅÐÄÅÐ¶Ï	2021.2.3	59.58474204
images/313_3.png	images/313+24_3.png	6	¡ú	2	3					4	15	143	2			6	1	0.3981606	6	0.4520386					1	None				31		ÄÐ	26	2023_Dec_26_1651	ÐÅÐÄÅÐ¶Ï	2021.2.3	59.58474204
images/313_24.png	images/313+60_8.png	6	¡ú	1	24					4	16	144	23			6	1	0.3475855	6	0.2162553					1	None				31		ÄÐ	26	2023_Dec_26_1651	ÐÅÐÄÅÐ¶Ï	2021.2.3	59.58474204
images/313_2.png	images/313+24_2.png	6	¡ú	2	2					4	17	145	1			1	0	0.3979533	3	0.3325362					0	None				31		ÄÐ	26	2023_Dec_26_1651	ÐÅÐÄÅÐ¶Ï	2021.2.3	59.58474204
images/313+60_10.png	images/313_26.png	1	¡û	1	26					4	18	146	25			1	1	0.3585802	5	0.3347407					1	None				31		ÄÐ	26	2023_Dec_26_1651	ÐÅÐÄÅÐ¶Ï	2021.2.3	59.58474204
images/313+24_16.png	images/313_16.png	1	¡û	2	16					4	19	147	15			1	1	0.3769484	3	0.4161001					0	None				31		ÄÐ	26	2023_Dec_26_1651	ÐÅÐÄÅÐ¶Ï	2021.2.3	59.58474204
images/313_19.png	images/313+60_3.png	6	¡ú	1	19					4	20	148	18			6	1	1.0844222	6	0.1152851					1	None				31		ÄÐ	26	2023_Dec_26_1651	ÐÅÐÄÅÐ¶Ï	2021.2.3	59.58474204
images/313_6.png	images/313+24_6.png	6	¡ú	2	6					4	21	149	5			6	1	0.9448676	3	0.3675378					0	None				31		ÄÐ	26	2023_Dec_26_1651	ÐÅÐÄÅÐ¶Ï	2021.2.3	59.58474204
images/313_23.png	images/313+60_7.png	6	¡ú	1	23					4	22	150	22			6	1	0.542114	1	0.3376508					0	None				31		ÄÐ	26	2023_Dec_26_1651	ÐÅÐÄÅÐ¶Ï	2021.2.3	59.58474204
images/313+60_16.png	images/313_32.png	1	¡û	1	32					4	23	151	31			1	1	0.5067931	1	0.2614096					0	None				31		ÄÐ	26	2023_Dec_26_1651	ÐÅÐÄÅÐ¶Ï	2021.2.3	59.58474204
images/313_7.png	images/313+24_7.png	6	¡ú	2	7					4	24	152	6			1	0	0.3735943	5	0.2739126					1	None				31		ÄÐ	26	2023_Dec_26_1651	ÐÅÐÄÅÐ¶Ï	2021.2.3	59.58474204
images/313_1.png	images/313+24_1.png	6	¡ú	2	1					4	25	153	0			1	0	0.3244815	5	0.2672819					1	None				31		ÄÐ	26	2023_Dec_26_1651	ÐÅÐÄÅÐ¶Ï	2021.2.3	59.58474204
images/313_22.png	images/313+60_6.png	6	¡ú	1	22					4	26	154	21			1	0	0.4611422	6	0.3378694					1	None				31		ÄÐ	26	2023_Dec_26_1651	ÐÅÐÄÅÐ¶Ï	2021.2.3	59.58474204
images/313_20.png	images/313+60_4.png	6	¡ú	1	20					4	27	155	19			1	0	0.4751147	1	0.4350648					0	None				31		ÄÐ	26	2023_Dec_26_1651	ÐÅÐÄÅÐ¶Ï	2021.2.3	59.58474204
images/313+60_9.png	images/313_25.png	1	¡û	1	25					4	28	156	24			1	1	0.4492317	1	0.541438					0	None				31		ÄÐ	26	2023_Dec_26_1651	ÐÅÐÄÅÐ¶Ï	2021.2.3	59.58474204
images/313_21.png	images/313+60_5.png	6	¡ú	1	21					4	29	157	20			1	0	0.4044979	6	0.3175355					1	None				31		ÄÐ	26	2023_Dec_26_1651	ÐÅÐÄÅÐ¶Ï	2021.2.3	59.58474204
images/313+24_10.png	images/313_10.png	1	¡û	2	10					4	30	158	9			1	1	0.3641195	1	0.3730015					0	None				31		ÄÐ	26	2023_Dec_26_1651	ÐÅÐÄÅÐ¶Ï	2021.2.3	59.58474204
images/313+60_11.png	images/313_27.png	1	¡û	1	27					4	31	159	26			1	1	0.4239704	1	0.4376583					0	None				31		ÄÐ	26	2023_Dec_26_1651	ÐÅÐÄÅÐ¶Ï	2021.2.3	59.58474204
																					6.997395784	5.270869						542.6704901	None	31
