# Supplementary material for: Perceptual metacognition and self-esteem: the role of feedback valence in local and global monitoring bias
Source: BMC Psychol. 2025 Sep 22;13:1114. doi: 10.1186/s40359-025-03089-x (PMC12506185; doi:10.1186/s40359-025-03089-x)
Supplement: Supplementary file 1 — Supplementary Material 1. [file 40359_2025_3089_MOESM1_ESM.zip › Data/Study1/Study1data/32_信心判断_2023_Dec_26_1741.csv]

dotLeft	dotRight	dotAns	cue	diffLevel	rows	loop_1.thisRepN	loop_1.thisTrialN	loop_1.thisN	loop_1.thisIndex	loop_2.thisRepN	loop_2.thisTrialN	loop_2.thisN	loop_2.thisIndex	response_00.keys	response_00.rt	response_1.keys	response_1.corr	response_1.rt	response_2.keys	response_2.rt	slider.response	slider.rt	response_01.keys	response_01.rt	response_2.corr	response_03.keys	response_03.rt	end_image.started	end_image.stopped	±»ÊÔ±àºÅ	ÐÕÃû	ÐÔ±ð	ÄêÁä	date	expName	psychopyVersion	frameRate
images/313+60_16.png	images/313_32.png	1	¡û	1	32					0	0	0	31			1	1	1.039238	3	2.2704516					0	None				32		ÄÐ	26	2023_Dec_26_1741	ÐÅÐÄÅÐ¶Ï	2021.2.3	60.09362585
images/313_17.png	images/313+60_1.png	6	¡ú	1	17					0	1	1	16			6	1	0.3997709	6	0.4705775					1	None				32		ÄÐ	26	2023_Dec_26_1741	ÐÅÐÄÅÐ¶Ï	2021.2.3	60.09362585
images/313_7.png	images/313+24_7.png	6	¡ú	2	7					0	2	2	6			1	0	0.5524309	4	1.3695335					1	None				32		ÄÐ	26	2023_Dec_26_1741	ÐÅÐÄÅÐ¶Ï	2021.2.3	60.09362585
images/313_1.png	images/313+24_1.png	6	¡ú	2	1					0	3	3	0			6	1	0.5075379	4	1.2803027					1	None				32		ÄÐ	26	2023_Dec_26_1741	ÐÅÐÄÅÐ¶Ï	2021.2.3	60.09362585
images/313+60_14.png	images/313_30.png	1	¡û	1	30					0	4	4	29			1	1	0.4759752	6	1.6249178					1	None				32		ÄÐ	26	2023_Dec_26_1741	ÐÅÐÄÅÐ¶Ï	2021.2.3	60.09362585
images/313+60_9.png	images/313_25.png	1	¡û	1	25					0	5	5	24			1	1	0.5960483	4	1.4595513					1	None				32		ÄÐ	26	2023_Dec_26_1741	ÐÅÐÄÅÐ¶Ï	2021.2.3	60.09362585
images/313_20.png	images/313+60_4.png	6	¡ú	1	20					0	6	6	19			6	1	0.4394676	4	0.6334602					1	None				32		ÄÐ	26	2023_Dec_26_1741	ÐÅÐÄÅÐ¶Ï	2021.2.3	60.09362585
images/313_5.png	images/313+24_5.png	6	¡ú	2	5					0	7	7	4			1	0	0.5922427	3	1.1166364					0	None				32		ÄÐ	26	2023_Dec_26_1741	ÐÅÐÄÅÐ¶Ï	2021.2.3	60.09362585
images/313_6.png	images/313+24_6.png	6	¡ú	2	6					0	8	8	5			6	1	0.3728262	5	1.0073932					1	None				32		ÄÐ	26	2023_Dec_26_1741	ÐÅÐÄÅÐ¶Ï	2021.2.3	60.09362585
images/313_3.png	images/313+24_3.png	6	¡ú	2	3					0	9	9	2			6	1	0.5558434	6	0.534997					1	None				32		ÄÐ	26	2023_Dec_26_1741	ÐÅÐÄÅÐ¶Ï	2021.2.3	60.09362585
images/313+60_10.png	images/313_26.png	1	¡û	1	26					0	10	10	25			1	1	0.6425936	4	0.90845					1	None				32		ÄÐ	26	2023_Dec_26_1741	ÐÅÐÄÅÐ¶Ï	2021.2.3	60.09362585
images/313+24_9.png	images/313_9.png	1	¡û	2	9					0	11	11	8			6	0	0.5006037	3	0.527732					0	None				32		ÄÐ	26	2023_Dec_26_1741	ÐÅÐÄÅÐ¶Ï	2021.2.3	60.09362585
images/313_4.png	images/313+24_4.png	6	¡ú	2	4					0	12	12	3			6	1	1.404071	2	0.765766					0	None				32		ÄÐ	26	2023_Dec_26_1741	ÐÅÐÄÅÐ¶Ï	2021.2.3	60.09362585
images/313+60_11.png	images/313_27.png	1	¡û	1	27					0	13	13	26			1	1	0.6880715	2	0.6368119					0	None				32		ÄÐ	26	2023_Dec_26_1741	ÐÅÐÄÅÐ¶Ï	2021.2.3	60.09362585
images/313_23.png	images/313+60_7.png	6	¡ú	1	23					0	14	14	22			6	1	0.5728488	6	0.5545779					1	None				32		ÄÐ	26	2023_Dec_26_1741	ÐÅÐÄÅÐ¶Ï	2021.2.3	60.09362585
images/313+60_13.png	images/313_29.png	1	¡û	1	29					0	15	15	28			1	1	0.6334542	6	0.4740215					1	None				32		ÄÐ	26	2023_Dec_26_1741	ÐÅÐÄÅÐ¶Ï	2021.2.3	60.09362585
images/313_19.png	images/313+60_3.png	6	¡ú	1	19					0	16	16	18			6	1	0.3525267	6	0.2779514					1	None				32		ÄÐ	26	2023_Dec_26_1741	ÐÅÐÄÅÐ¶Ï	2021.2.3	60.09362585
images/313_24.png	images/313+60_8.png	6	¡ú	1	24					0	17	17	23			6	1	0.4090446	6	0.2693593					1	None				32		ÄÐ	26	2023_Dec_26_1741	ÐÅÐÄÅÐ¶Ï	2021.2.3	60.09362585
images/313+24_13.png	images/313_13.png	1	¡û	2	13					0	18	18	12			1	1	0.5685902	5	1.0824577					1	None				32		ÄÐ	26	2023_Dec_26_1741	ÐÅÐÄÅÐ¶Ï	2021.2.3	60.09362585
images/313+24_16.png	images/313_16.png	1	¡û	2	16					0	19	19	15			6	0	0.5721117	5	0.5945131					1	None				32		ÄÐ	26	2023_Dec_26_1741	ÐÅÐÄÅÐ¶Ï	2021.2.3	60.09362585
images/313+60_15.png	images/313_31.png	1	¡û	1	31					0	20	20	30			6	0	0.5307332	6	1.3717105					1	None				32		ÄÐ	26	2023_Dec_26_1741	ÐÅÐÄÅÐ¶Ï	2021.2.3	60.09362585
images/313+24_12.png	images/313_12.png	1	¡û	2	12					0	21	21	11			6	0	0.4801778	4	1.0672636					1	None				32		ÄÐ	26	2023_Dec_26_1741	ÐÅÐÄÅÐ¶Ï	2021.2.3	60.09362585
images/313_21.png	images/313+60_5.png	6	¡ú	1	21					0	22	22	20			6	1	0.3579453	6	0.2139113					1	None				32		ÄÐ	26	2023_Dec_26_1741	ÐÅÐÄÅÐ¶Ï	2021.2.3	60.09362585
images/313_18.png	images/313+60_2.png	6	¡ú	1	18					0	23	23	17			6	1	0.4337609	6	0.254483					1	None				32		ÄÐ	26	2023_Dec_26_1741	ÐÅÐÄÅÐ¶Ï	2021.2.3	60.09362585
images/313+24_11.png	images/313_11.png	1	¡û	2	11					0	24	24	10			1	1	0.6316431	4	0.804347					1	None				32		ÄÐ	26	2023_Dec_26_1741	ÐÅÐÄÅÐ¶Ï	2021.2.3	60.09362585
images/313_22.png	images/313+60_6.png	6	¡ú	1	22					0	25	25	21			6	1	0.3787471	6	0.2617391					1	None				32		ÄÐ	26	2023_Dec_26_1741	ÐÅÐÄÅÐ¶Ï	2021.2.3	60.09362585
images/313_8.png	images/313+24_8.png	6	¡ú	2	8					0	26	26	7			6	1	0.3302924	6	0.1535177					1	None				32		ÄÐ	26	2023_Dec_26_1741	ÐÅÐÄÅÐ¶Ï	2021.2.3	60.09362585
images/313+24_15.png	images/313_15.png	1	¡û	2	15					0	27	27	14			1	1	0.5229274	5	0.8232252					1	None				32		ÄÐ	26	2023_Dec_26_1741	ÐÅÐÄÅÐ¶Ï	2021.2.3	60.09362585
images/313+24_10.png	images/313_10.png	1	¡û	2	10					0	28	28	9			1	1	1.7017504	4	1.2150043					1	None				32		ÄÐ	26	2023_Dec_26_1741	ÐÅÐÄÅÐ¶Ï	2021.2.3	60.09362585
images/313_2.png	images/313+24_2.png	6	¡ú	2	2					0	29	29	1			6	1	0.4631251	5	0.8877542					1	None				32		ÄÐ	26	2023_Dec_26_1741	ÐÅÐÄÅÐ¶Ï	2021.2.3	60.09362585
images/313+60_12.png	images/313_28.png	1	¡û	1	28					0	30	30	27			1	1	0.5596872	6	0.3469028					1	None				32		ÄÐ	26	2023_Dec_26_1741	ÐÅÐÄÅÐ¶Ï	2021.2.3	60.09362585
images/313+24_14.png	images/313_14.png	1	¡û	2	14					0	31	31	13			1	1	0.7036759	4	0.9092647					1	None				32		ÄÐ	26	2023_Dec_26_1741	ÐÅÐÄÅÐ¶Ï	2021.2.3	60.09362585
images/313+60_11.png	images/313_27.png	1	¡û	1	27					1	0	32	26			1	1	0.6057379	5	0.3867862					1	None				32		ÄÐ	26	2023_Dec_26_1741	ÐÅÐÄÅÐ¶Ï	2021.2.3	60.09362585
images/313+24_16.png	images/313_16.png	1	¡û	2	16					1	1	33	15			1	1	0.9371644	2	1.0755504					0	None				32		ÄÐ	26	2023_Dec_26_1741	ÐÅÐÄÅÐ¶Ï	2021.2.3	60.09362585
images/313_22.png	images/313+60_6.png	6	¡ú	1	22					1	2	34	21			6	1	0.4236562	5	0.6406489					1	None				32		ÄÐ	26	2023_Dec_26_1741	ÐÅÐÄÅÐ¶Ï	2021.2.3	60.09362585
images/313+60_13.png	images/313_29.png	1	¡û	1	29					1	3	35	28			1	1	0.54328	6	1.0520992					1	None				32		ÄÐ	26	2023_Dec_26_1741	ÐÅÐÄÅÐ¶Ï	2021.2.3	60.09362585
images/313+60_15.png	images/313_31.png	1	¡û	1	31					1	4	36	30			1	1	0.8321807	6	0.5190394					1	None				32		ÄÐ	26	2023_Dec_26_1741	ÐÅÐÄÅÐ¶Ï	2021.2.3	60.09362585
images/313+24_11.png	images/313_11.png	1	¡û	2	11					1	5	37	10			1	1	0.8844787	4	0.5332025					1	None				32		ÄÐ	26	2023_Dec_26_1741	ÐÅÐÄÅÐ¶Ï	2021.2.3	60.09362585
images/313_8.png	images/313+24_8.png	6	¡ú	2	8					1	6	38	7			1	0	2.3536313	5	0.7681194					1	None				32		ÄÐ	26	2023_Dec_26_1741	ÐÅÐÄÅÐ¶Ï	2021.2.3	60.09362585
images/313_4.png	images/313+24_4.png	6	¡ú	2	4					1	7	39	3			6	1	0.3662123	6	0.185861					1	None				32		ÄÐ	26	2023_Dec_26_1741	ÐÅÐÄÅÐ¶Ï	2021.2.3	60.09362585
images/313_7.png	images/313+24_7.png	6	¡ú	2	7					1	8	40	6			6	1	1.0643387	4	0.7696433					1	space	1.252615			32		ÄÐ	26	2023_Dec_26_1741	ÐÅÐÄÅÐ¶Ï	2021.2.3	60.09362585
images/313+60_12.png	images/313_28.png	1	¡û	1	28					1	9	41	27			1	1	0.4938169	6	0.7885294					1	None				32		ÄÐ	26	2023_Dec_26_1741	ÐÅÐÄÅÐ¶Ï	2021.2.3	60.09362585
images/313_24.png	images/313+60_8.png	6	¡ú	1	24					1	10	42	23			6	1	0.3338138	6	0.1518848					1	None				32		ÄÐ	26	2023_Dec_26_1741	ÐÅÐÄÅÐ¶Ï	2021.2.3	60.09362585
images/313_2.png	images/313+24_2.png	6	¡ú	2	2					1	11	43	1			6	1	2.5164771	3	0.8044975					0	None				32		ÄÐ	26	2023_Dec_26_1741	ÐÅÐÄÅÐ¶Ï	2021.2.3	60.09362585
images/313+24_15.png	images/313_15.png	1	¡û	2	15					1	12	44	14			1	1	0.5138126	3	0.7469902					0	None				32		ÄÐ	26	2023_Dec_26_1741	ÐÅÐÄÅÐ¶Ï	2021.2.3	60.09362585
images/313+60_14.png	images/313_30.png	1	¡û	1	30					1	13	45	29			1	1	0.6622855	5	0.5126485					1	None				32		ÄÐ	26	2023_Dec_26_1741	ÐÅÐÄÅÐ¶Ï	2021.2.3	60.09362585
images/313+24_10.png	images/313_10.png	1	¡û	2	10					1	14	46	9			1	1	0.5312117	5	0.8903168					1	None				32		ÄÐ	26	2023_Dec_26_1741	ÐÅÐÄÅÐ¶Ï	2021.2.3	60.09362585
images/313_19.png	images/313+60_3.png	6	¡ú	1	19					1	15	47	18			6	1	0.2889999	6	0.1800357					1	None				32		ÄÐ	26	2023_Dec_26_1741	ÐÅÐÄÅÐ¶Ï	2021.2.3	60.09362585
images/313+60_10.png	images/313_26.png	1	¡û	1	26					1	16	48	25			1	1	0.8006476	6	0.3459837					1	None				32		ÄÐ	26	2023_Dec_26_1741	ÐÅÐÄÅÐ¶Ï	2021.2.3	60.09362585
images/313+24_14.png	images/313_14.png	1	¡û	2	14					1	17	49	13			1	1	0.4388378	6	0.3890049					1	None				32		ÄÐ	26	2023_Dec_26_1741	ÐÅÐÄÅÐ¶Ï	2021.2.3	60.09362585
images/313_3.png	images/313+24_3.png	6	¡ú	2	3					1	18	50	2			6	1	0.3142237	6	0.1380223					1	None				32		ÄÐ	26	2023_Dec_26_1741	ÐÅÐÄÅÐ¶Ï	2021.2.3	60.09362585
images/313_5.png	images/313+24_5.png	6	¡ú	2	5					1	19	51	4			6	1	0.33876	6	0.1212874					1	None				32		ÄÐ	26	2023_Dec_26_1741	ÐÅÐÄÅÐ¶Ï	2021.2.3	60.09362585
images/313+24_12.png	images/313_12.png	1	¡û	2	12					1	20	52	11			1	1	0.5426226	4	0.6323848					1	None				32		ÄÐ	26	2023_Dec_26_1741	ÐÅÐÄÅÐ¶Ï	2021.2.3	60.09362585
images/313_17.png	images/313+60_1.png	6	¡ú	1	17					1	21	53	16			6	1	0.3088051	6	0.1861169					1	None				32		ÄÐ	26	2023_Dec_26_1741	ÐÅÐÄÅÐ¶Ï	2021.2.3	60.09362585
images/313+24_13.png	images/313_13.png	1	¡û	2	13					1	22	54	12			6	0	0.7428884	4	0.4011415					1	None				32		ÄÐ	26	2023_Dec_26_1741	ÐÅÐÄÅÐ¶Ï	2021.2.3	60.09362585
images/313+60_9.png	images/313_25.png	1	¡û	1	25					1	23	55	24			6	0	0.7041192	5	0.9155428					1	None				32		ÄÐ	26	2023_Dec_26_1741	ÐÅÐÄÅÐ¶Ï	2021.2.3	60.09362585
images/313_1.png	images/313+24_1.png	6	¡ú	2	1					1	24	56	0			6	1	0.4005591	5	0.5121749					1	None				32		ÄÐ	26	2023_Dec_26_1741	ÐÅÐÄÅÐ¶Ï	2021.2.3	60.09362585
images/313_21.png	images/313+60_5.png	6	¡ú	1	21					1	25	57	20			6	1	0.3756019	6	0.1490245					1	None				32		ÄÐ	26	2023_Dec_26_1741	ÐÅÐÄÅÐ¶Ï	2021.2.3	60.09362585
images/313_18.png	images/313+60_2.png	6	¡ú	1	18					1	26	58	17			6	1	0.5830736	6	0.1408105					1	None				32		ÄÐ	26	2023_Dec_26_1741	ÐÅÐÄÅÐ¶Ï	2021.2.3	60.09362585
images/313_23.png	images/313+60_7.png	6	¡ú	1	23					1	27	59	22			6	1	0.3373968	6	0.1099279					1	None				32		ÄÐ	26	2023_Dec_26_1741	ÐÅÐÄÅÐ¶Ï	2021.2.3	60.09362585
images/313+24_9.png	images/313_9.png	1	¡û	2	9					1	28	60	8			1	1	0.6484085	4	0.7255143					1	None				32		ÄÐ	26	2023_Dec_26_1741	ÐÅÐÄÅÐ¶Ï	2021.2.3	60.09362585
images/313_20.png	images/313+60_4.png	6	¡ú	1	20					1	29	61	19			6	1	0.324943	6	0.2284369					1	None				32		ÄÐ	26	2023_Dec_26_1741	ÐÅÐÄÅÐ¶Ï	2021.2.3	60.09362585
images/313+60_16.png	images/313_32.png	1	¡û	1	32					1	30	62	31			6	0	0.923347	5	0.61016					1	None				32		ÄÐ	26	2023_Dec_26_1741	ÐÅÐÄÅÐ¶Ï	2021.2.3	60.09362585
images/313_6.png	images/313+24_6.png	6	¡ú	2	6					1	31	63	5			6	1	0.7881899	4	0.8531035					1	None				32		ÄÐ	26	2023_Dec_26_1741	ÐÅÐÄÅÐ¶Ï	2021.2.3	60.09362585
images/313_24.png	images/313+60_8.png	6	¡ú	1	24					2	0	64	23			6	1	0.3376378	6	0.2897656					1	None				32		ÄÐ	26	2023_Dec_26_1741	ÐÅÐÄÅÐ¶Ï	2021.2.3	60.09362585
images/313_5.png	images/313+24_5.png	6	¡ú	2	5					2	1	65	4			1	0	0.5981707	4	0.7525142					1	None				32		ÄÐ	26	2023_Dec_26_1741	ÐÅÐÄÅÐ¶Ï	2021.2.3	60.09362585
images/313+24_11.png	images/313_11.png	1	¡û	2	11					2	2	66	10			1	1	0.6674414	4	0.3056081					1	None				32		ÄÐ	26	2023_Dec_26_1741	ÐÅÐÄÅÐ¶Ï	2021.2.3	60.09362585
images/313_18.png	images/313+60_2.png	6	¡ú	1	18					2	3	67	17			6	1	0.253736	6	0.2095363					1	None				32		ÄÐ	26	2023_Dec_26_1741	ÐÅÐÄÅÐ¶Ï	2021.2.3	60.09362585
images/313+24_13.png	images/313_13.png	1	¡û	2	13					2	4	68	12			1	1	0.4573725	6	0.3021763					1	None				32		ÄÐ	26	2023_Dec_26_1741	ÐÅÐÄÅÐ¶Ï	2021.2.3	60.09362585
images/313_2.png	images/313+24_2.png	6	¡ú	2	2					2	5	69	1			6	1	0.8839772	3	0.8109684					0	None				32		ÄÐ	26	2023_Dec_26_1741	ÐÅÐÄÅÐ¶Ï	2021.2.3	60.09362585
images/313_1.png	images/313+24_1.png	6	¡ú	2	1					2	6	70	0			6	1	0.4123733	4	0.7820918					1	None				32		ÄÐ	26	2023_Dec_26_1741	ÐÅÐÄÅÐ¶Ï	2021.2.3	60.09362585
images/313+60_16.png	images/313_32.png	1	¡û	1	32					2	7	71	31			1	1	0.3784822	4	0.8294317					1	None				32		ÄÐ	26	2023_Dec_26_1741	ÐÅÐÄÅÐ¶Ï	2021.2.3	60.09362585
images/313_3.png	images/313+24_3.png	6	¡ú	2	3					2	8	72	2			6	1	0.4770774	6	0.254449					1	None				32		ÄÐ	26	2023_Dec_26_1741	ÐÅÐÄÅÐ¶Ï	2021.2.3	60.09362585
images/313_4.png	images/313+24_4.png	6	¡ú	2	4					2	9	73	3			6	1	0.4814574	4	0.8879033					1	None				32		ÄÐ	26	2023_Dec_26_1741	ÐÅÐÄÅÐ¶Ï	2021.2.3	60.09362585
images/313_19.png	images/313+60_3.png	6	¡ú	1	19					2	10	74	18			6	1	0.3621918	6	0.1689752					1	None				32		ÄÐ	26	2023_Dec_26_1741	ÐÅÐÄÅÐ¶Ï	2021.2.3	60.09362585
images/313+60_13.png	images/313_29.png	1	¡û	1	29					2	11	75	28			1	1	0.3024655	6	0.3675198					1	None				32		ÄÐ	26	2023_Dec_26_1741	ÐÅÐÄÅÐ¶Ï	2021.2.3	60.09362585
images/313+60_14.png	images/313_30.png	1	¡û	1	30					2	12	76	29			1	1	0.9457192	4	0.561278					1	None				32		ÄÐ	26	2023_Dec_26_1741	ÐÅÐÄÅÐ¶Ï	2021.2.3	60.09362585
images/313+24_10.png	images/313_10.png	1	¡û	2	10					2	13	77	9			1	1	0.6067985	5	0.3303806					1	None				32		ÄÐ	26	2023_Dec_26_1741	ÐÅÐÄÅÐ¶Ï	2021.2.3	60.09362585
images/313_6.png	images/313+24_6.png	6	¡ú	2	6					2	14	78	5			1	0	0.8018485	3	0.2993243					0	None				32		ÄÐ	26	2023_Dec_26_1741	ÐÅÐÄÅÐ¶Ï	2021.2.3	60.09362585
images/313+60_11.png	images/313_27.png	1	¡û	1	27					2	15	79	26			1	1	0.6074881	5	0.6604669					1	None				32		ÄÐ	26	2023_Dec_26_1741	ÐÅÐÄÅÐ¶Ï	2021.2.3	60.09362585
images/313+60_15.png	images/313_31.png	1	¡û	1	31					2	16	80	30			1	1	0.5103025	5	0.3777776					1	None				32		ÄÐ	26	2023_Dec_26_1741	ÐÅÐÄÅÐ¶Ï	2021.2.3	60.09362585
images/313+24_15.png	images/313_15.png	1	¡û	2	15					2	17	81	14			1	1	0.4731968	6	0.2261811					1	space	1.5384637			32		ÄÐ	26	2023_Dec_26_1741	ÐÅÐÄÅÐ¶Ï	2021.2.3	60.09362585
images/313+24_9.png	images/313_9.png	1	¡û	2	9					2	18	82	8			1	1	0.4404007	4	0.6914479					1	None				32		ÄÐ	26	2023_Dec_26_1741	ÐÅÐÄÅÐ¶Ï	2021.2.3	60.09362585
images/313_23.png	images/313+60_7.png	6	¡ú	1	23					2	19	83	22			6	1	0.4808513	6	0.2497511					1	None				32		ÄÐ	26	2023_Dec_26_1741	ÐÅÐÄÅÐ¶Ï	2021.2.3	60.09362585
images/313_8.png	images/313+24_8.png	6	¡ú	2	8					2	20	84	7			6	1	0.2757784	6	0.2579419					1	None				32		ÄÐ	26	2023_Dec_26_1741	ÐÅÐÄÅÐ¶Ï	2021.2.3	60.09362585
images/313+24_12.png	images/313_12.png	1	¡û	2	12					2	21	85	11			6	0	0.6748793	3	0.2713009					0	None				32		ÄÐ	26	2023_Dec_26_1741	ÐÅÐÄÅÐ¶Ï	2021.2.3	60.09362585
images/313+60_12.png	images/313_28.png	1	¡û	1	28					2	22	86	27			1	1	0.2981857	5	0.5437502					1	None				32		ÄÐ	26	2023_Dec_26_1741	ÐÅÐÄÅÐ¶Ï	2021.2.3	60.09362585
images/313+24_16.png	images/313_16.png	1	¡û	2	16					2	23	87	15			6	0	0.5195653	1	0.8086369					0	None				32		ÄÐ	26	2023_Dec_26_1741	ÐÅÐÄÅÐ¶Ï	2021.2.3	60.09362585
images/313_17.png	images/313+60_1.png	6	¡ú	1	17					2	24	88	16			6	1	0.409529	5	0.9136305					1	None				32		ÄÐ	26	2023_Dec_26_1741	ÐÅÐÄÅÐ¶Ï	2021.2.3	60.09362585
images/313_22.png	images/313+60_6.png	6	¡ú	1	22					2	25	89	21			6	1	0.256712	3	1.2392194					0	None				32		ÄÐ	26	2023_Dec_26_1741	ÐÅÐÄÅÐ¶Ï	2021.2.3	60.09362585
images/313_20.png	images/313+60_4.png	6	¡ú	1	20					2	26	90	19			6	1	0.4934016	4	0.7375473					1	None				32		ÄÐ	26	2023_Dec_26_1741	ÐÅÐÄÅÐ¶Ï	2021.2.3	60.09362585
images/313_7.png	images/313+24_7.png	6	¡ú	2	7					2	27	91	6			1	0	0.5411332	4	0.53534					1	None				32		ÄÐ	26	2023_Dec_26_1741	ÐÅÐÄÅÐ¶Ï	2021.2.3	60.09362585
images/313+24_14.png	images/313_14.png	1	¡û	2	14					2	28	92	13			6	0	0.4098562	3	0.45443					0	None				32		ÄÐ	26	2023_Dec_26_1741	ÐÅÐÄÅÐ¶Ï	2021.2.3	60.09362585
images/313_21.png	images/313+60_5.png	6	¡ú	1	21					2	29	93	20			6	1	0.2342459	6	0.6400832					1	None				32		ÄÐ	26	2023_Dec_26_1741	ÐÅÐÄÅÐ¶Ï	2021.2.3	60.09362585
images/313+60_10.png	images/313_26.png	1	¡û	1	26					2	30	94	25			1	1	0.4253646	6	0.3735793					1	None				32		ÄÐ	26	2023_Dec_26_1741	ÐÅÐÄÅÐ¶Ï	2021.2.3	60.09362585
images/313+60_9.png	images/313_25.png	1	¡û	1	25					2	31	95	24			1	1	0.5097441	5	0.4123362					1	None				32		ÄÐ	26	2023_Dec_26_1741	ÐÅÐÄÅÐ¶Ï	2021.2.3	60.09362585
images/313_20.png	images/313+60_4.png	6	¡ú	1	20					3	0	96	19			6	1	0.4340721	6	0.4428945					1	None				32		ÄÐ	26	2023_Dec_26_1741	ÐÅÐÄÅÐ¶Ï	2021.2.3	60.09362585
images/313_4.png	images/313+24_4.png	6	¡ú	2	4					3	1	97	3			6	1	0.2918562	6	0.2014173					1	None				32		ÄÐ	26	2023_Dec_26_1741	ÐÅÐÄÅÐ¶Ï	2021.2.3	60.09362585
images/313+60_16.png	images/313_32.png	1	¡û	1	32					3	2	98	31			1	1	0.466321	5	0.7207239					1	None				32		ÄÐ	26	2023_Dec_26_1741	ÐÅÐÄÅÐ¶Ï	2021.2.3	60.09362585
images/313+60_9.png	images/313_25.png	1	¡û	1	25					3	3	99	24			1	1	0.2527211	6	0.9067231					1	None				32		ÄÐ	26	2023_Dec_26_1741	ÐÅÐÄÅÐ¶Ï	2021.2.3	60.09362585
images/313_5.png	images/313+24_5.png	6	¡ú	2	5					3	4	100	4			6	1	0.3750825	5	0.2887741					1	None				32		ÄÐ	26	2023_Dec_26_1741	ÐÅÐÄÅÐ¶Ï	2021.2.3	60.09362585
images/313+24_15.png	images/313_15.png	1	¡û	2	15					3	5	101	14			1	1	0.3200419	6	0.3808925					1	None				32		ÄÐ	26	2023_Dec_26_1741	ÐÅÐÄÅÐ¶Ï	2021.2.3	60.09362585
images/313+24_16.png	images/313_16.png	1	¡û	2	16					3	6	102	15			1	1	0.4518049	6	0.2235655					1	None				32		ÄÐ	26	2023_Dec_26_1741	ÐÅÐÄÅÐ¶Ï	2021.2.3	60.09362585
images/313_3.png	images/313+24_3.png	6	¡ú	2	3					3	7	103	2			6	1	0.4222727	6	1.0704299					1	None				32		ÄÐ	26	2023_Dec_26_1741	ÐÅÐÄÅÐ¶Ï	2021.2.3	60.09362585
images/313_21.png	images/313+60_5.png	6	¡ú	1	21					3	8	104	20			6	1	0.3129881	6	0.4096773					1	None				32		ÄÐ	26	2023_Dec_26_1741	ÐÅÐÄÅÐ¶Ï	2021.2.3	60.09362585
images/313+24_14.png	images/313_14.png	1	¡û	2	14					3	9	105	13			1	1	0.6757144	5	0.4765428					1	None				32		ÄÐ	26	2023_Dec_26_1741	ÐÅÐÄÅÐ¶Ï	2021.2.3	60.09362585
images/313+60_11.png	images/313_27.png	1	¡û	1	27					3	10	106	26			1	1	0.4132812	5	0.3115194					1	None				32		ÄÐ	26	2023_Dec_26_1741	ÐÅÐÄÅÐ¶Ï	2021.2.3	60.09362585
images/313_24.png	images/313+60_8.png	6	¡ú	1	24					3	11	107	23			6	1	0.2268358	6	0.1276706					1	None				32		ÄÐ	26	2023_Dec_26_1741	ÐÅÐÄÅÐ¶Ï	2021.2.3	60.09362585
images/313+24_12.png	images/313_12.png	1	¡û	2	12					3	12	108	11			6	0	1.8986437	4	1.1230792					1	None				32		ÄÐ	26	2023_Dec_26_1741	ÐÅÐÄÅÐ¶Ï	2021.2.3	60.09362585
images/313+60_14.png	images/313_30.png	1	¡û	1	30					3	13	109	29			6	0	0.4512209	4	0.526018					1	None				32		ÄÐ	26	2023_Dec_26_1741	ÐÅÐÄÅÐ¶Ï	2021.2.3	60.09362585
images/313_18.png	images/313+60_2.png	6	¡ú	1	18					3	14	110	17			6	1	0.3207361	6	0.4257354					1	None				32		ÄÐ	26	2023_Dec_26_1741	ÐÅÐÄÅÐ¶Ï	2021.2.3	60.09362585
images/313+24_9.png	images/313_9.png	1	¡û	2	9					3	15	111	8			1	1	0.3022819	6	0.2468717					1	None				32		ÄÐ	26	2023_Dec_26_1741	ÐÅÐÄÅÐ¶Ï	2021.2.3	60.09362585
images/313_7.png	images/313+24_7.png	6	¡ú	2	7					3	16	112	6			6	1	0.4036624	6	0.2687839					1	None				32		ÄÐ	26	2023_Dec_26_1741	ÐÅÐÄÅÐ¶Ï	2021.2.3	60.09362585
images/313_17.png	images/313+60_1.png	6	¡ú	1	17					3	17	113	16			6	1	0.2608458	6	0.1405195					1	None				32		ÄÐ	26	2023_Dec_26_1741	ÐÅÐÄÅÐ¶Ï	2021.2.3	60.09362585
images/313+60_13.png	images/313_29.png	1	¡û	1	29					3	18	114	28			1	1	1.0902968	6	0.2659969					1	None				32		ÄÐ	26	2023_Dec_26_1741	ÐÅÐÄÅÐ¶Ï	2021.2.3	60.09362585
images/313+60_10.png	images/313_26.png	1	¡û	1	26					3	19	115	25			1	1	0.8446571	4	0.3125417					1	None				32		ÄÐ	26	2023_Dec_26_1741	ÐÅÐÄÅÐ¶Ï	2021.2.3	60.09362585
images/313+60_15.png	images/313_31.png	1	¡û	1	31					3	20	116	30			1	1	0.5920094	4	0.3410207					1	None				32		ÄÐ	26	2023_Dec_26_1741	ÐÅÐÄÅÐ¶Ï	2021.2.3	60.09362585
images/313_22.png	images/313+60_6.png	6	¡ú	1	22					3	21	117	21			6	1	0.4209847	6	0.2014783					1	None				32		ÄÐ	26	2023_Dec_26_1741	ÐÅÐÄÅÐ¶Ï	2021.2.3	60.09362585
images/313+24_11.png	images/313_11.png	1	¡û	2	11					3	22	118	10			1	1	0.4157276	6	0.2262044					1	None				32		ÄÐ	26	2023_Dec_26_1741	ÐÅÐÄÅÐ¶Ï	2021.2.3	60.09362585
images/313_6.png	images/313+24_6.png	6	¡ú	2	6					3	23	119	5			6	1	0.2890313	6	0.1381863					1	None				32		ÄÐ	26	2023_Dec_26_1741	ÐÅÐÄÅÐ¶Ï	2021.2.3	60.09362585
images/313_2.png	images/313+24_2.png	6	¡ú	2	2					3	24	120	1			6	1	0.5963332	4	0.5416928					1	None				32		ÄÐ	26	2023_Dec_26_1741	ÐÅÐÄÅÐ¶Ï	2021.2.3	60.09362585
images/313_1.png	images/313+24_1.png	6	¡ú	2	1					3	25	121	0			6	1	0.6154331	5	0.3036432					1	None				32		ÄÐ	26	2023_Dec_26_1741	ÐÅÐÄÅÐ¶Ï	2021.2.3	60.09362585
images/313+24_13.png	images/313_13.png	1	¡û	2	13					3	26	122	12			6	0	0.2733444	5	0.1419393					1	space	1.4369459			32		ÄÐ	26	2023_Dec_26_1741	ÐÅÐÄÅÐ¶Ï	2021.2.3	60.09362585
images/313_19.png	images/313+60_3.png	6	¡ú	1	19					3	27	123	18			6	1	0.4981568	3	0.769496					0	None				32		ÄÐ	26	2023_Dec_26_1741	ÐÅÐÄÅÐ¶Ï	2021.2.3	60.09362585
images/313+24_10.png	images/313_10.png	1	¡û	2	10					3	28	124	9			6	0	0.6637709	3	0.4144264					0	None				32		ÄÐ	26	2023_Dec_26_1741	ÐÅÐÄÅÐ¶Ï	2021.2.3	60.09362585
images/313_8.png	images/313+24_8.png	6	¡ú	2	8					3	29	125	7			6	1	0.3204427	5	0.4551103					1	None				32		ÄÐ	26	2023_Dec_26_1741	ÐÅÐÄÅÐ¶Ï	2021.2.3	60.09362585
images/313+60_12.png	images/313_28.png	1	¡û	1	28					3	30	126	27			6	0	0.5511909	6	0.2895953					1	None				32		ÄÐ	26	2023_Dec_26_1741	ÐÅÐÄÅÐ¶Ï	2021.2.3	60.09362585
images/313_23.png	images/313+60_7.png	6	¡ú	1	23					3	31	127	22			6	1	0.4794132	5	0.339213					1	None				32		ÄÐ	26	2023_Dec_26_1741	ÐÅÐÄÅÐ¶Ï	2021.2.3	60.09362585
images/313_24.png	images/313+60_8.png	6	¡ú	1	24					4	0	128	23			6	1	0.591718	4	0.7220466					1	None				32		ÄÐ	26	2023_Dec_26_1741	ÐÅÐÄÅÐ¶Ï	2021.2.3	60.09362585
images/313_4.png	images/313+24_4.png	6	¡ú	2	4					4	1	129	3			6	1	1.8002021	2	0.6953075					0	None				32		ÄÐ	26	2023_Dec_26_1741	ÐÅÐÄÅÐ¶Ï	2021.2.3	60.09362585
images/313+60_16.png	images/313_32.png	1	¡û	1	32					4	2	130	31			6	0	0.5891539	1	1.514346					0	None				32		ÄÐ	26	2023_Dec_26_1741	ÐÅÐÄÅÐ¶Ï	2021.2.3	60.09362585
images/313+60_14.png	images/313_30.png	1	¡û	1	30					4	3	131	29			1	1	1.3731319	2	1.395236					0	None				32		ÄÐ	26	2023_Dec_26_1741	ÐÅÐÄÅÐ¶Ï	2021.2.3	60.09362585
images/313_3.png	images/313+24_3.png	6	¡ú	2	3					4	4	132	2			6	1	0.7281866	2	0.5386611					0	None				32		ÄÐ	26	2023_Dec_26_1741	ÐÅÐÄÅÐ¶Ï	2021.2.3	60.09362585
images/313+60_15.png	images/313_31.png	1	¡û	1	31					4	5	133	30			6	0	1.4450914	3	1.1798077					0	None				32		ÄÐ	26	2023_Dec_26_1741	ÐÅÐÄÅÐ¶Ï	2021.2.3	60.09362585
images/313_18.png	images/313+60_2.png	6	¡ú	1	18					4	6	134	17			6	1	0.3046456	6	0.2081275					1	None				32		ÄÐ	26	2023_Dec_26_1741	ÐÅÐÄÅÐ¶Ï	2021.2.3	60.09362585
images/313+60_12.png	images/313_28.png	1	¡û	1	28					4	7	135	27			1	1	0.5903859	3	0.4354215					0	None				32		ÄÐ	26	2023_Dec_26_1741	ÐÅÐÄÅÐ¶Ï	2021.2.3	60.09362585
images/313+24_12.png	images/313_12.png	1	¡û	2	12					4	8	136	11			6	0	0.9651412	2	0.431106					0	None				32		ÄÐ	26	2023_Dec_26_1741	ÐÅÐÄÅÐ¶Ï	2021.2.3	60.09362585
images/313_2.png	images/313+24_2.png	6	¡ú	2	2					4	9	137	1			6	1	0.3897841	1	0.469126					0	None				32		ÄÐ	26	2023_Dec_26_1741	ÐÅÐÄÅÐ¶Ï	2021.2.3	60.09362585
images/313+24_14.png	images/313_14.png	1	¡û	2	14					4	10	138	13			1	1	1.7874334	4	1.2457681					1	None				32		ÄÐ	26	2023_Dec_26_1741	ÐÅÐÄÅÐ¶Ï	2021.2.3	60.09362585
images/313+24_9.png	images/313_9.png	1	¡û	2	9					4	11	139	8			6	0	0.5088095	5	0.8169932					1	None				32		ÄÐ	26	2023_Dec_26_1741	ÐÅÐÄÅÐ¶Ï	2021.2.3	60.09362585
images/313+24_11.png	images/313_11.png	1	¡û	2	11					4	12	140	10			6	0	1.187223	4	0.3935398					1	None				32		ÄÐ	26	2023_Dec_26_1741	ÐÅÐÄÅÐ¶Ï	2021.2.3	60.09362585
images/313_17.png	images/313+60_1.png	6	¡ú	1	17					4	13	141	16			6	1	0.3686836	6	0.1719759					1	None				32		ÄÐ	26	2023_Dec_26_1741	ÐÅÐÄÅÐ¶Ï	2021.2.3	60.09362585
images/313+24_15.png	images/313_15.png	1	¡û	2	15					4	14	142	14			1	1	1.2819768	6	0.2915363					1	None				32		ÄÐ	26	2023_Dec_26_1741	ÐÅÐÄÅÐ¶Ï	2021.2.3	60.09362585
images/313_6.png	images/313+24_6.png	6	¡ú	2	6					4	15	143	5			6	1	0.77698	6	0.3225239					1	None				32		ÄÐ	26	2023_Dec_26_1741	ÐÅÐÄÅÐ¶Ï	2021.2.3	60.09362585
images/313_23.png	images/313+60_7.png	6	¡ú	1	23					4	16	144	22			6	1	0.4783533	6	0.2704645					1	None				32		ÄÐ	26	2023_Dec_26_1741	ÐÅÐÄÅÐ¶Ï	2021.2.3	60.09362585
images/313+60_11.png	images/313_27.png	1	¡û	1	27					4	17	145	26			1	1	0.6338264	4	0.6291682					1	None				32		ÄÐ	26	2023_Dec_26_1741	ÐÅÐÄÅÐ¶Ï	2021.2.3	60.09362585
images/313+60_9.png	images/313_25.png	1	¡û	1	25					4	18	146	24			1	1	0.7665006	4	0.4566342					1	None				32		ÄÐ	26	2023_Dec_26_1741	ÐÅÐÄÅÐ¶Ï	2021.2.3	60.09362585
images/313_19.png	images/313+60_3.png	6	¡ú	1	19					4	19	147	18			6	1	0.9388162	6	0.7127708					1	None				32		ÄÐ	26	2023_Dec_26_1741	ÐÅÐÄÅÐ¶Ï	2021.2.3	60.09362585
images/313_21.png	images/313+60_5.png	6	¡ú	1	21					4	20	148	20			6	1	0.8222095	4	0.784696					1	None				32		ÄÐ	26	2023_Dec_26_1741	ÐÅÐÄÅÐ¶Ï	2021.2.3	60.09362585
images/313+60_13.png	images/313_29.png	1	¡û	1	29					4	21	149	28			1	1	0.3736151	6	0.2719848					1	None				32		ÄÐ	26	2023_Dec_26_1741	ÐÅÐÄÅÐ¶Ï	2021.2.3	60.09362585
images/313+24_13.png	images/313_13.png	1	¡û	2	13					4	22	150	12			6	0	0.303973	6	0.3250971					1	None				32		ÄÐ	26	2023_Dec_26_1741	ÐÅÐÄÅÐ¶Ï	2021.2.3	60.09362585
images/313+24_10.png	images/313_10.png	1	¡û	2	10					4	23	151	9			1	1	0.7809992	3	1.5943371					0	None				32		ÄÐ	26	2023_Dec_26_1741	ÐÅÐÄÅÐ¶Ï	2021.2.3	60.09362585
images/313_7.png	images/313+24_7.png	6	¡ú	2	7					4	24	152	6			1	0	0.3598897	6	0.3677472					1	None				32		ÄÐ	26	2023_Dec_26_1741	ÐÅÐÄÅÐ¶Ï	2021.2.3	60.09362585
images/313_5.png	images/313+24_5.png	6	¡ú	2	5					4	25	153	4			1	0	0.7639662	5	0.3596107					1	None				32		ÄÐ	26	2023_Dec_26_1741	ÐÅÐÄÅÐ¶Ï	2021.2.3	60.09362585
images/313_1.png	images/313+24_1.png	6	¡ú	2	1					4	26	154	0			1	0	0.4217639	6	0.1695142					1	None				32		ÄÐ	26	2023_Dec_26_1741	ÐÅÐÄÅÐ¶Ï	2021.2.3	60.09362585
images/313_20.png	images/313+60_4.png	6	¡ú	1	20					4	27	155	19			6	1	0.3051924	6	0.1572011					1	None				32		ÄÐ	26	2023_Dec_26_1741	ÐÅÐÄÅÐ¶Ï	2021.2.3	60.09362585
images/313+24_16.png	images/313_16.png	1	¡û	2	16					4	28	156	15			6	0	0.4521409	6	0.1310915					1	None				32		ÄÐ	26	2023_Dec_26_1741	ÐÅÐÄÅÐ¶Ï	2021.2.3	60.09362585
images/313+60_10.png	images/313_26.png	1	¡û	1	26					4	29	157	25			1	1	1.5451505	5	1.1315803					1	None				32		ÄÐ	26	2023_Dec_26_1741	ÐÅÐÄÅÐ¶Ï	2021.2.3	60.09362585
images/313_22.png	images/313+60_6.png	6	¡ú	1	22					4	30	158	21			6	1	0.3895404	6	0.1550121					1	None				32		ÄÐ	26	2023_Dec_26_1741	ÐÅÐÄÅÐ¶Ï	2021.2.3	60.09362585
images/313_8.png	images/313+24_8.png	6	¡ú	2	8					4	31	159	7			6	1	0.3620604	6	0.235142					1	None				32		ÄÐ	26	2023_Dec_26_1741	ÐÅÐÄÅÐ¶Ï	2021.2.3	60.09362585
																					7.934895784	8.5191291						691.0017009	None	32
