# Supplementary material for: Perceptual metacognition and self-esteem: the role of feedback valence in local and global monitoring bias
Source: BMC Psychol. 2025 Sep 22;13:1114. doi: 10.1186/s40359-025-03089-x (PMC12506185; doi:10.1186/s40359-025-03089-x)
Supplement: Supplementary file 1 — Supplementary Material 1. [file 40359_2025_3089_MOESM1_ESM.zip › Data/Study1/Study1data/33_信心判断_2023_Dec_28_1130.csv]

dotLeft	dotRight	dotAns	cue	diffLevel	rows	loop_1.thisRepN	loop_1.thisTrialN	loop_1.thisN	loop_1.thisIndex	loop_2.thisRepN	loop_2.thisTrialN	loop_2.thisN	loop_2.thisIndex	response_00.keys	response_00.rt	response_1.keys	response_1.corr	response_1.rt	response_2.keys	response_2.rt	slider.response	slider.rt	response_01.keys	response_01.rt	response_2.corr	response_03.keys	response_03.rt	end_image.started	end_image.stopped	±»ÊÔ±àºÅ	ÐÕÃû	ÐÔ±ð	ÄêÁä	date	expName	psychopyVersion	frameRate
images/313+24_12.png	images/313_12.png	1	¡û	2	12					0	0	0	11			6	0	0.5321065	3	1.0375037					0	None				33		ÄÐ	21	2023_Dec_28_1130	ÐÅÐÄÅÐ¶Ï	2021.2.3	59.91938442
images/313+24_11.png	images/313_11.png	1	¡û	2	11					0	1	1	10			6	0	0.8083244	2	0.9110221					0	None				33		ÄÐ	21	2023_Dec_28_1130	ÐÅÐÄÅÐ¶Ï	2021.2.3	59.91938442
images/313_21.png	images/313+60_5.png	6	¡ú	1	21					0	2	2	20			6	1	0.5547672	6	0.498466					1	None				33		ÄÐ	21	2023_Dec_28_1130	ÐÅÐÄÅÐ¶Ï	2021.2.3	59.91938442
images/313_24.png	images/313+60_8.png	6	¡ú	1	24					0	3	3	23			6	1	0.5660086	6	0.3116622					1	None				33		ÄÐ	21	2023_Dec_28_1130	ÐÅÐÄÅÐ¶Ï	2021.2.3	59.91938442
images/313+60_9.png	images/313_25.png	1	¡û	1	25					0	4	4	24			6	0	0.9478593	3	0.6491793					0	None				33		ÄÐ	21	2023_Dec_28_1130	ÐÅÐÄÅÐ¶Ï	2021.2.3	59.91938442
images/313+60_11.png	images/313_27.png	1	¡û	1	27					0	5	5	26			1	1	1.0057759	2	0.87302					0	None				33		ÄÐ	21	2023_Dec_28_1130	ÐÅÐÄÅÐ¶Ï	2021.2.3	59.91938442
images/313+60_14.png	images/313_30.png	1	¡û	1	30					0	6	6	29			1	1	1.2430734	2	1.0491053					0	None				33		ÄÐ	21	2023_Dec_28_1130	ÐÅÐÄÅÐ¶Ï	2021.2.3	59.91938442
images/313_20.png	images/313+60_4.png	6	¡ú	1	20					0	7	7	19			1	0	0.7798431	3	0.5438656					0	None				33		ÄÐ	21	2023_Dec_28_1130	ÐÅÐÄÅÐ¶Ï	2021.2.3	59.91938442
images/313_4.png	images/313+24_4.png	6	¡ú	2	4					0	8	8	3			6	1	0.900665	5	0.4291281					1	None				33		ÄÐ	21	2023_Dec_28_1130	ÐÅÐÄÅÐ¶Ï	2021.2.3	59.91938442
images/313+24_16.png	images/313_16.png	1	¡û	2	16					0	9	9	15			1	1	0.7730427	3	0.5646774					0	None				33		ÄÐ	21	2023_Dec_28_1130	ÐÅÐÄÅÐ¶Ï	2021.2.3	59.91938442
images/313_5.png	images/313+24_5.png	6	¡ú	2	5					0	10	10	4			1	0	1.0662406	2	0.5587176					0	None				33		ÄÐ	21	2023_Dec_28_1130	ÐÅÐÄÅÐ¶Ï	2021.2.3	59.91938442
images/313+24_15.png	images/313_15.png	1	¡û	2	15					0	11	11	14			1	1	0.9510504	1	1.0000034					0	None				33		ÄÐ	21	2023_Dec_28_1130	ÐÅÐÄÅÐ¶Ï	2021.2.3	59.91938442
images/313_2.png	images/313+24_2.png	6	¡ú	2	2					0	12	12	1			6	1	0.9062378	5	0.6834873					1	None				33		ÄÐ	21	2023_Dec_28_1130	ÐÅÐÄÅÐ¶Ï	2021.2.3	59.91938442
images/313+60_10.png	images/313_26.png	1	¡û	1	26					0	13	13	25			6	0	0.6598048	5	0.4510332					1	None				33		ÄÐ	21	2023_Dec_28_1130	ÐÅÐÄÅÐ¶Ï	2021.2.3	59.91938442
images/313+60_16.png	images/313_32.png	1	¡û	1	32					0	14	14	31			1	1	1.0350996	2	0.7218416					0	None				33		ÄÐ	21	2023_Dec_28_1130	ÐÅÐÄÅÐ¶Ï	2021.2.3	59.91938442
images/313_19.png	images/313+60_3.png	6	¡ú	1	19					0	15	15	18			6	1	0.7218391	6	0.2628125					1	None				33		ÄÐ	21	2023_Dec_28_1130	ÐÅÐÄÅÐ¶Ï	2021.2.3	59.91938442
images/313+60_15.png	images/313_31.png	1	¡û	1	31					0	16	16	30			1	1	0.5601227	1	0.3518222					0	None				33		ÄÐ	21	2023_Dec_28_1130	ÐÅÐÄÅÐ¶Ï	2021.2.3	59.91938442
images/313_1.png	images/313+24_1.png	6	¡ú	2	1					0	17	17	0			6	1	0.6628094	5	0.4974826					1	None				33		ÄÐ	21	2023_Dec_28_1130	ÐÅÐÄÅÐ¶Ï	2021.2.3	59.91938442
images/313_6.png	images/313+24_6.png	6	¡ú	2	6					0	18	18	5			6	1	1.2401117	4	0.6200616					1	None				33		ÄÐ	21	2023_Dec_28_1130	ÐÅÐÄÅÐ¶Ï	2021.2.3	59.91938442
images/313+60_12.png	images/313_28.png	1	¡û	1	28					0	19	19	27			1	1	0.6206264	5	0.5574099					1	None				33		ÄÐ	21	2023_Dec_28_1130	ÐÅÐÄÅÐ¶Ï	2021.2.3	59.91938442
images/313_23.png	images/313+60_7.png	6	¡ú	1	23					0	20	20	22			6	1	0.5320893	6	0.2873337					1	None				33		ÄÐ	21	2023_Dec_28_1130	ÐÅÐÄÅÐ¶Ï	2021.2.3	59.91938442
images/313+24_13.png	images/313_13.png	1	¡û	2	13					0	21	21	12			1	1	0.827398	4	1.1460328					1	None				33		ÄÐ	21	2023_Dec_28_1130	ÐÅÐÄÅÐ¶Ï	2021.2.3	59.91938442
images/313_17.png	images/313+60_1.png	6	¡ú	1	17					0	22	22	16			6	1	0.9825254	5	0.4465286					1	None				33		ÄÐ	21	2023_Dec_28_1130	ÐÅÐÄÅÐ¶Ï	2021.2.3	59.91938442
images/313_7.png	images/313+24_7.png	6	¡ú	2	7					0	23	23	6			6	1	1.5394508	5	0.466					1	None				33		ÄÐ	21	2023_Dec_28_1130	ÐÅÐÄÅÐ¶Ï	2021.2.3	59.91938442
images/313+24_10.png	images/313_10.png	1	¡û	2	10					0	24	24	9			1	1	0.5572839	6	0.569497					1	None				33		ÄÐ	21	2023_Dec_28_1130	ÐÅÐÄÅÐ¶Ï	2021.2.3	59.91938442
images/313_3.png	images/313+24_3.png	6	¡ú	2	3					0	25	25	2			6	1	1.4401924	2	1.1922381					0	None				33		ÄÐ	21	2023_Dec_28_1130	ÐÅÐÄÅÐ¶Ï	2021.2.3	59.91938442
images/313+24_14.png	images/313_14.png	1	¡û	2	14					0	26	26	13			1	1	1.1200133	1	0.4772173					0	None				33		ÄÐ	21	2023_Dec_28_1130	ÐÅÐÄÅÐ¶Ï	2021.2.3	59.91938442
images/313_18.png	images/313+60_2.png	6	¡ú	1	18					0	27	27	17			6	1	0.4803232	4	0.7646483					1	None				33		ÄÐ	21	2023_Dec_28_1130	ÐÅÐÄÅÐ¶Ï	2021.2.3	59.91938442
images/313+60_13.png	images/313_29.png	1	¡û	1	29					0	28	28	28			1	1	0.8411179	3	0.6866585					0	None				33		ÄÐ	21	2023_Dec_28_1130	ÐÅÐÄÅÐ¶Ï	2021.2.3	59.91938442
images/313+24_9.png	images/313_9.png	1	¡û	2	9					0	29	29	8			6	0	0.9771041	4	1.1668309					1	None				33		ÄÐ	21	2023_Dec_28_1130	ÐÅÐÄÅÐ¶Ï	2021.2.3	59.91938442
images/313_22.png	images/313+60_6.png	6	¡ú	1	22					0	30	30	21			6	1	0.6242206	5	0.3137573					1	None				33		ÄÐ	21	2023_Dec_28_1130	ÐÅÐÄÅÐ¶Ï	2021.2.3	59.91938442
images/313_8.png	images/313+24_8.png	6	¡ú	2	8					0	31	31	7			6	1	0.8581613	2	0.3852515					0	None				33		ÄÐ	21	2023_Dec_28_1130	ÐÅÐÄÅÐ¶Ï	2021.2.3	59.91938442
images/313+60_10.png	images/313_26.png	1	¡û	1	26					1	0	32	25			1	1	0.6890731	3	0.5825871					0	None				33		ÄÐ	21	2023_Dec_28_1130	ÐÅÐÄÅÐ¶Ï	2021.2.3	59.91938442
images/313_24.png	images/313+60_8.png	6	¡ú	1	24					1	1	33	23			6	1	0.5399925	6	0.2752412					1	None				33		ÄÐ	21	2023_Dec_28_1130	ÐÅÐÄÅÐ¶Ï	2021.2.3	59.91938442
images/313_23.png	images/313+60_7.png	6	¡ú	1	23					1	2	34	22			6	1	0.4512951	6	0.4099618					1	None				33		ÄÐ	21	2023_Dec_28_1130	ÐÅÐÄÅÐ¶Ï	2021.2.3	59.91938442
images/313+60_16.png	images/313_32.png	1	¡û	1	32					1	3	35	31			1	1	0.605069	4	0.6668547					1	None				33		ÄÐ	21	2023_Dec_28_1130	ÐÅÐÄÅÐ¶Ï	2021.2.3	59.91938442
images/313_19.png	images/313+60_3.png	6	¡ú	1	19					1	4	36	18			6	1	0.4763152	5	0.305268					1	None				33		ÄÐ	21	2023_Dec_28_1130	ÐÅÐÄÅÐ¶Ï	2021.2.3	59.91938442
images/313_17.png	images/313+60_1.png	6	¡ú	1	17					1	5	37	16			6	1	0.9717142	4	0.5290235					1	None				33		ÄÐ	21	2023_Dec_28_1130	ÐÅÐÄÅÐ¶Ï	2021.2.3	59.91938442
images/313+60_13.png	images/313_29.png	1	¡û	1	29					1	6	38	28			1	1	0.6086877	3	0.5535114					0	None				33		ÄÐ	21	2023_Dec_28_1130	ÐÅÐÄÅÐ¶Ï	2021.2.3	59.91938442
images/313+60_14.png	images/313_30.png	1	¡û	1	30					1	7	39	29			1	1	0.9749712	2	1.0317097					0	None				33		ÄÐ	21	2023_Dec_28_1130	ÐÅÐÄÅÐ¶Ï	2021.2.3	59.91938442
images/313+24_13.png	images/313_13.png	1	¡û	2	13					1	8	40	12			6	0	1.0103159	2	1.3077285					0	space	1.9975284			33		ÄÐ	21	2023_Dec_28_1130	ÐÅÐÄÅÐ¶Ï	2021.2.3	59.91938442
images/313+24_15.png	images/313_15.png	1	¡û	2	15					1	9	41	14			6	0	0.5945678	2	0.5411488					0	None				33		ÄÐ	21	2023_Dec_28_1130	ÐÅÐÄÅÐ¶Ï	2021.2.3	59.91938442
images/313+60_11.png	images/313_27.png	1	¡û	1	27					1	10	42	26			1	1	0.6584837	4	0.8687087					1	None				33		ÄÐ	21	2023_Dec_28_1130	ÐÅÐÄÅÐ¶Ï	2021.2.3	59.91938442
images/313+60_15.png	images/313_31.png	1	¡û	1	31					1	11	43	30			6	0	0.5824002	3	0.6974531					0	None				33		ÄÐ	21	2023_Dec_28_1130	ÐÅÐÄÅÐ¶Ï	2021.2.3	59.91938442
images/313_1.png	images/313+24_1.png	6	¡ú	2	1					1	12	44	0			6	1	0.5907476	2	0.8732695					0	None				33		ÄÐ	21	2023_Dec_28_1130	ÐÅÐÄÅÐ¶Ï	2021.2.3	59.91938442
images/313+24_10.png	images/313_10.png	1	¡û	2	10					1	13	45	9			1	1	0.5120308	5	0.5186897					1	None				33		ÄÐ	21	2023_Dec_28_1130	ÐÅÐÄÅÐ¶Ï	2021.2.3	59.91938442
images/313+60_12.png	images/313_28.png	1	¡û	1	28					1	14	46	27			1	1	0.5598653	5	0.8930584					1	None				33		ÄÐ	21	2023_Dec_28_1130	ÐÅÐÄÅÐ¶Ï	2021.2.3	59.91938442
images/313+24_14.png	images/313_14.png	1	¡û	2	14					1	15	47	13			6	0	0.8664925	1	0.5389803					0	None				33		ÄÐ	21	2023_Dec_28_1130	ÐÅÐÄÅÐ¶Ï	2021.2.3	59.91938442
images/313_8.png	images/313+24_8.png	6	¡ú	2	8					1	16	48	7			6	1	0.4825901	5	0.5482712					1	None				33		ÄÐ	21	2023_Dec_28_1130	ÐÅÐÄÅÐ¶Ï	2021.2.3	59.91938442
images/313+24_16.png	images/313_16.png	1	¡û	2	16					1	17	49	15			1	1	0.494314	2	0.7358737					0	None				33		ÄÐ	21	2023_Dec_28_1130	ÐÅÐÄÅÐ¶Ï	2021.2.3	59.91938442
images/313_4.png	images/313+24_4.png	6	¡ú	2	4					1	18	50	3			6	1	0.4953157	4	0.8663141					1	None				33		ÄÐ	21	2023_Dec_28_1130	ÐÅÐÄÅÐ¶Ï	2021.2.3	59.91938442
images/313+24_12.png	images/313_12.png	1	¡û	2	12					1	19	51	11			1	1	0.7736387	1	0.2978776					0	None				33		ÄÐ	21	2023_Dec_28_1130	ÐÅÐÄÅÐ¶Ï	2021.2.3	59.91938442
images/313+60_9.png	images/313_25.png	1	¡û	1	25					1	20	52	24			1	1	2.0533305	1	0.5502006					0	None				33		ÄÐ	21	2023_Dec_28_1130	ÐÅÐÄÅÐ¶Ï	2021.2.3	59.91938442
images/313_5.png	images/313+24_5.png	6	¡ú	2	5					1	21	53	4			1	0	1.0886237	1	0.5503411					0	None				33		ÄÐ	21	2023_Dec_28_1130	ÐÅÐÄÅÐ¶Ï	2021.2.3	59.91938442
images/313_6.png	images/313+24_6.png	6	¡ú	2	6					1	22	54	5			6	1	0.7053464	2	0.9349174					0	None				33		ÄÐ	21	2023_Dec_28_1130	ÐÅÐÄÅÐ¶Ï	2021.2.3	59.91938442
images/313_21.png	images/313+60_5.png	6	¡ú	1	21					1	23	55	20			6	1	0.6380035	5	0.4696373					1	None				33		ÄÐ	21	2023_Dec_28_1130	ÐÅÐÄÅÐ¶Ï	2021.2.3	59.91938442
images/313_7.png	images/313+24_7.png	6	¡ú	2	7					1	24	56	6			6	1	0.7846359	3	0.9501622					0	None				33		ÄÐ	21	2023_Dec_28_1130	ÐÅÐÄÅÐ¶Ï	2021.2.3	59.91938442
images/313+24_11.png	images/313_11.png	1	¡û	2	11					1	25	57	10			1	1	0.8519172	4	0.714264					1	None				33		ÄÐ	21	2023_Dec_28_1130	ÐÅÐÄÅÐ¶Ï	2021.2.3	59.91938442
images/313_2.png	images/313+24_2.png	6	¡ú	2	2					1	26	58	1			6	1	0.6867418	6	0.3204074					1	None				33		ÄÐ	21	2023_Dec_28_1130	ÐÅÐÄÅÐ¶Ï	2021.2.3	59.91938442
images/313_3.png	images/313+24_3.png	6	¡ú	2	3					1	27	59	2			6	1	0.5347593	6	0.3256829					1	None				33		ÄÐ	21	2023_Dec_28_1130	ÐÅÐÄÅÐ¶Ï	2021.2.3	59.91938442
images/313+24_9.png	images/313_9.png	1	¡û	2	9					1	28	60	8			6	0	0.6373501	3	0.6336867					0	None				33		ÄÐ	21	2023_Dec_28_1130	ÐÅÐÄÅÐ¶Ï	2021.2.3	59.91938442
images/313_18.png	images/313+60_2.png	6	¡ú	1	18					1	29	61	17			6	1	0.4938038	5	0.3806149					1	None				33		ÄÐ	21	2023_Dec_28_1130	ÐÅÐÄÅÐ¶Ï	2021.2.3	59.91938442
images/313_22.png	images/313+60_6.png	6	¡ú	1	22					1	30	62	21			6	1	0.5025472	4	1.0124754					1	None				33		ÄÐ	21	2023_Dec_28_1130	ÐÅÐÄÅÐ¶Ï	2021.2.3	59.91938442
images/313_20.png	images/313+60_4.png	6	¡ú	1	20					1	31	63	19			6	1	0.5582943	6	0.4965272					1	None				33		ÄÐ	21	2023_Dec_28_1130	ÐÅÐÄÅÐ¶Ï	2021.2.3	59.91938442
images/313_3.png	images/313+24_3.png	6	¡ú	2	3					2	0	64	2			6	1	0.5975505	3	0.9096256					0	None				33		ÄÐ	21	2023_Dec_28_1130	ÐÅÐÄÅÐ¶Ï	2021.2.3	59.91938442
images/313+60_12.png	images/313_28.png	1	¡û	1	28					2	1	65	27			1	1	1.7663222	2	0.6863327					0	None				33		ÄÐ	21	2023_Dec_28_1130	ÐÅÐÄÅÐ¶Ï	2021.2.3	59.91938442
images/313_23.png	images/313+60_7.png	6	¡ú	1	23					2	2	66	22			6	1	0.6551429	4	0.8820666					1	None				33		ÄÐ	21	2023_Dec_28_1130	ÐÅÐÄÅÐ¶Ï	2021.2.3	59.91938442
images/313_4.png	images/313+24_4.png	6	¡ú	2	4					2	3	67	3			6	1	1.0541177	1	0.7279173					0	None				33		ÄÐ	21	2023_Dec_28_1130	ÐÅÐÄÅÐ¶Ï	2021.2.3	59.91938442
images/313_8.png	images/313+24_8.png	6	¡ú	2	8					2	4	68	7			1	0	0.924831	1	0.320282					0	None				33		ÄÐ	21	2023_Dec_28_1130	ÐÅÐÄÅÐ¶Ï	2021.2.3	59.91938442
images/313+24_10.png	images/313_10.png	1	¡û	2	10					2	5	69	9			1	1	1.1599942	1	0.2654144					0	None				33		ÄÐ	21	2023_Dec_28_1130	ÐÅÐÄÅÐ¶Ï	2021.2.3	59.91938442
images/313+24_11.png	images/313_11.png	1	¡û	2	11					2	6	70	10			1	1	0.665322	1	0.5847067					0	None				33		ÄÐ	21	2023_Dec_28_1130	ÐÅÐÄÅÐ¶Ï	2021.2.3	59.91938442
images/313_1.png	images/313+24_1.png	6	¡ú	2	1					2	7	71	0			6	1	0.8986213	1	0.6219301					0	None				33		ÄÐ	21	2023_Dec_28_1130	ÐÅÐÄÅÐ¶Ï	2021.2.3	59.91938442
images/313+60_11.png	images/313_27.png	1	¡û	1	27					2	8	72	26			1	1	0.8412859	3	0.8665172					0	None				33		ÄÐ	21	2023_Dec_28_1130	ÐÅÐÄÅÐ¶Ï	2021.2.3	59.91938442
images/313_7.png	images/313+24_7.png	6	¡ú	2	7					2	9	73	6			6	1	0.6067099	5	0.6308502					1	None				33		ÄÐ	21	2023_Dec_28_1130	ÐÅÐÄÅÐ¶Ï	2021.2.3	59.91938442
images/313_19.png	images/313+60_3.png	6	¡ú	1	19					2	10	74	18			6	1	0.9070752	2	0.4450778					0	None				33		ÄÐ	21	2023_Dec_28_1130	ÐÅÐÄÅÐ¶Ï	2021.2.3	59.91938442
images/313+60_13.png	images/313_29.png	1	¡û	1	29					2	11	75	28			1	1	0.570372	3	0.5692286					0	None				33		ÄÐ	21	2023_Dec_28_1130	ÐÅÐÄÅÐ¶Ï	2021.2.3	59.91938442
images/313+24_14.png	images/313_14.png	1	¡û	2	14					2	12	76	13			1	1	0.7552401	2	0.3508917					0	None				33		ÄÐ	21	2023_Dec_28_1130	ÐÅÐÄÅÐ¶Ï	2021.2.3	59.91938442
images/313+24_12.png	images/313_12.png	1	¡û	2	12					2	13	77	11			1	1	0.7091236	6	0.8760889					1	None				33		ÄÐ	21	2023_Dec_28_1130	ÐÅÐÄÅÐ¶Ï	2021.2.3	59.91938442
images/313_18.png	images/313+60_2.png	6	¡ú	1	18					2	14	78	17			6	1	0.6389499	5	0.4944742					1	None				33		ÄÐ	21	2023_Dec_28_1130	ÐÅÐÄÅÐ¶Ï	2021.2.3	59.91938442
images/313+60_15.png	images/313_31.png	1	¡û	1	31					2	15	79	30			1	1	1.0388327	5	0.4529092					1	None				33		ÄÐ	21	2023_Dec_28_1130	ÐÅÐÄÅÐ¶Ï	2021.2.3	59.91938442
images/313_21.png	images/313+60_5.png	6	¡ú	1	21					2	16	80	20			6	1	0.5033297	6	0.3733462					1	None				33		ÄÐ	21	2023_Dec_28_1130	ÐÅÐÄÅÐ¶Ï	2021.2.3	59.91938442
images/313+24_16.png	images/313_16.png	1	¡û	2	16					2	17	81	15			1	1	0.8063616	5	0.3770287					1	space	17.1938672			33		ÄÐ	21	2023_Dec_28_1130	ÐÅÐÄÅÐ¶Ï	2021.2.3	59.91938442
images/313_2.png	images/313+24_2.png	6	¡ú	2	2					2	18	82	1			6	1	0.5110555	4	0.7960617					1	None				33		ÄÐ	21	2023_Dec_28_1130	ÐÅÐÄÅÐ¶Ï	2021.2.3	59.91938442
images/313+60_9.png	images/313_25.png	1	¡û	1	25					2	19	83	24			1	1	0.6095589	2	0.4265754					0	None				33		ÄÐ	21	2023_Dec_28_1130	ÐÅÐÄÅÐ¶Ï	2021.2.3	59.91938442
images/313+60_14.png	images/313_30.png	1	¡û	1	30					2	20	84	29			1	1	2.237668	5	0.8138846					1	None				33		ÄÐ	21	2023_Dec_28_1130	ÐÅÐÄÅÐ¶Ï	2021.2.3	59.91938442
images/313_17.png	images/313+60_1.png	6	¡ú	1	17					2	21	85	16			6	1	0.8675795	2	0.4534088					0	None				33		ÄÐ	21	2023_Dec_28_1130	ÐÅÐÄÅÐ¶Ï	2021.2.3	59.91938442
images/313+24_13.png	images/313_13.png	1	¡û	2	13					2	22	86	12			6	0	0.7936388	1	0.4555456					0	None				33		ÄÐ	21	2023_Dec_28_1130	ÐÅÐÄÅÐ¶Ï	2021.2.3	59.91938442
images/313_6.png	images/313+24_6.png	6	¡ú	2	6					2	23	87	5			1	0	1.0814206	1	0.251172					0	None				33		ÄÐ	21	2023_Dec_28_1130	ÐÅÐÄÅÐ¶Ï	2021.2.3	59.91938442
images/313_20.png	images/313+60_4.png	6	¡ú	1	20					2	24	88	19			1	0	0.9032344	1	0.5522695					0	None				33		ÄÐ	21	2023_Dec_28_1130	ÐÅÐÄÅÐ¶Ï	2021.2.3	59.91938442
images/313_22.png	images/313+60_6.png	6	¡ú	1	22					2	25	89	21			6	1	0.5501368	2	0.5779782					0	None				33		ÄÐ	21	2023_Dec_28_1130	ÐÅÐÄÅÐ¶Ï	2021.2.3	59.91938442
images/313+60_16.png	images/313_32.png	1	¡û	1	32					2	26	90	31			1	1	0.4542886	6	0.4001552					1	None				33		ÄÐ	21	2023_Dec_28_1130	ÐÅÐÄÅÐ¶Ï	2021.2.3	59.91938442
images/313+24_9.png	images/313_9.png	1	¡û	2	9					2	27	91	8			6	0	0.9191873	2	0.7392924					0	None				33		ÄÐ	21	2023_Dec_28_1130	ÐÅÐÄÅÐ¶Ï	2021.2.3	59.91938442
images/313+24_15.png	images/313_15.png	1	¡û	2	15					2	28	92	14			1	1	0.5999244	5	0.5527676					1	None				33		ÄÐ	21	2023_Dec_28_1130	ÐÅÐÄÅÐ¶Ï	2021.2.3	59.91938442
images/313_24.png	images/313+60_8.png	6	¡ú	1	24					2	29	93	23			6	1	0.5851351	6	0.6036295					1	None				33		ÄÐ	21	2023_Dec_28_1130	ÐÅÐÄÅÐ¶Ï	2021.2.3	59.91938442
images/313+60_10.png	images/313_26.png	1	¡û	1	26					2	30	94	25			1	1	0.5388138	5	0.3775816					1	None				33		ÄÐ	21	2023_Dec_28_1130	ÐÅÐÄÅÐ¶Ï	2021.2.3	59.91938442
images/313_5.png	images/313+24_5.png	6	¡ú	2	5					2	31	95	4			6	1	0.5420637	4	0.7232155					1	None				33		ÄÐ	21	2023_Dec_28_1130	ÐÅÐÄÅÐ¶Ï	2021.2.3	59.91938442
images/313_5.png	images/313+24_5.png	6	¡ú	2	5					3	0	96	4			6	1	1.205651	1	0.2033477					0	None				33		ÄÐ	21	2023_Dec_28_1130	ÐÅÐÄÅÐ¶Ï	2021.2.3	59.91938442
images/313_24.png	images/313+60_8.png	6	¡ú	1	24					3	1	97	23			6	1	0.4386263	6	0.2763202					1	None				33		ÄÐ	21	2023_Dec_28_1130	ÐÅÐÄÅÐ¶Ï	2021.2.3	59.91938442
images/313+24_11.png	images/313_11.png	1	¡û	2	11					3	2	98	10			1	1	0.626876	2	0.297868					0	None				33		ÄÐ	21	2023_Dec_28_1130	ÐÅÐÄÅÐ¶Ï	2021.2.3	59.91938442
images/313+60_11.png	images/313_27.png	1	¡û	1	27					3	3	99	26			1	1	0.9844077	5	0.2677752					1	None				33		ÄÐ	21	2023_Dec_28_1130	ÐÅÐÄÅÐ¶Ï	2021.2.3	59.91938442
images/313_19.png	images/313+60_3.png	6	¡ú	1	19					3	4	100	18			6	1	0.4738845	6	0.2840889					1	None				33		ÄÐ	21	2023_Dec_28_1130	ÐÅÐÄÅÐ¶Ï	2021.2.3	59.91938442
images/313+60_9.png	images/313_25.png	1	¡û	1	25					3	5	101	24			1	1	0.7500548	1	0.6331132					0	None				33		ÄÐ	21	2023_Dec_28_1130	ÐÅÐÄÅÐ¶Ï	2021.2.3	59.91938442
images/313_3.png	images/313+24_3.png	6	¡ú	2	3					3	6	102	2			6	1	0.4233139	6	0.2641425					1	None				33		ÄÐ	21	2023_Dec_28_1130	ÐÅÐÄÅÐ¶Ï	2021.2.3	59.91938442
images/313+60_12.png	images/313_28.png	1	¡û	1	28					3	7	103	27			6	0	1.0364905	1	0.6941961					0	None				33		ÄÐ	21	2023_Dec_28_1130	ÐÅÐÄÅÐ¶Ï	2021.2.3	59.91938442
images/313_18.png	images/313+60_2.png	6	¡ú	1	18					3	8	104	17			6	1	0.5779789	3	0.8892992					0	None				33		ÄÐ	21	2023_Dec_28_1130	ÐÅÐÄÅÐ¶Ï	2021.2.3	59.91938442
images/313+24_9.png	images/313_9.png	1	¡û	2	9					3	9	105	8			1	1	0.6543866	2	0.5044789					0	None				33		ÄÐ	21	2023_Dec_28_1130	ÐÅÐÄÅÐ¶Ï	2021.2.3	59.91938442
images/313_6.png	images/313+24_6.png	6	¡ú	2	6					3	10	106	5			6	1	0.57212	5	1.7353153					1	None				33		ÄÐ	21	2023_Dec_28_1130	ÐÅÐÄÅÐ¶Ï	2021.2.3	59.91938442
images/313+24_10.png	images/313_10.png	1	¡û	2	10					3	11	107	9			1	1	0.4847525	3	0.6030095					0	None				33		ÄÐ	21	2023_Dec_28_1130	ÐÅÐÄÅÐ¶Ï	2021.2.3	59.91938442
images/313+60_14.png	images/313_30.png	1	¡û	1	30					3	12	108	29			1	1	0.7496069	1	0.508527					0	None				33		ÄÐ	21	2023_Dec_28_1130	ÐÅÐÄÅÐ¶Ï	2021.2.3	59.91938442
images/313_21.png	images/313+60_5.png	6	¡ú	1	21					3	13	109	20			6	1	0.4417208	5	0.6365704					1	None				33		ÄÐ	21	2023_Dec_28_1130	ÐÅÐÄÅÐ¶Ï	2021.2.3	59.91938442
images/313_20.png	images/313+60_4.png	6	¡ú	1	20					3	14	110	19			1	0	0.5563653	1	0.2518015					0	None				33		ÄÐ	21	2023_Dec_28_1130	ÐÅÐÄÅÐ¶Ï	2021.2.3	59.91938442
images/313+24_16.png	images/313_16.png	1	¡û	2	16					3	15	111	15			1	1	0.5669577	2	0.51482					0	None				33		ÄÐ	21	2023_Dec_28_1130	ÐÅÐÄÅÐ¶Ï	2021.2.3	59.91938442
images/313+24_12.png	images/313_12.png	1	¡û	2	12					3	16	112	11			1	1	0.514818	1	0.3090857					0	None				33		ÄÐ	21	2023_Dec_28_1130	ÐÅÐÄÅÐ¶Ï	2021.2.3	59.91938442
images/313+60_13.png	images/313_29.png	1	¡û	1	29					3	17	113	28			6	0	0.7166927	1	1.3203095					0	None				33		ÄÐ	21	2023_Dec_28_1130	ÐÅÐÄÅÐ¶Ï	2021.2.3	59.91938442
images/313_23.png	images/313+60_7.png	6	¡ú	1	23					3	18	114	22			6	1	0.5623391	4	0.8466687					1	None				33		ÄÐ	21	2023_Dec_28_1130	ÐÅÐÄÅÐ¶Ï	2021.2.3	59.91938442
images/313_22.png	images/313+60_6.png	6	¡ú	1	22					3	19	115	21			6	1	0.6147546	5	1.0871245					1	None				33		ÄÐ	21	2023_Dec_28_1130	ÐÅÐÄÅÐ¶Ï	2021.2.3	59.91938442
images/313_4.png	images/313+24_4.png	6	¡ú	2	4					3	20	116	3			1	0	0.7439095	3	0.5956128					0	None				33		ÄÐ	21	2023_Dec_28_1130	ÐÅÐÄÅÐ¶Ï	2021.2.3	59.91938442
images/313+60_15.png	images/313_31.png	1	¡û	1	31					3	21	117	30			1	1	0.73774	4	0.5384506					1	None				33		ÄÐ	21	2023_Dec_28_1130	ÐÅÐÄÅÐ¶Ï	2021.2.3	59.91938442
images/313_1.png	images/313+24_1.png	6	¡ú	2	1					3	22	118	0			6	1	1.3122769	4	0.8891403					1	None				33		ÄÐ	21	2023_Dec_28_1130	ÐÅÐÄÅÐ¶Ï	2021.2.3	59.91938442
images/313+24_14.png	images/313_14.png	1	¡û	2	14					3	23	119	13			1	1	0.6663239	2	0.5315178					0	None				33		ÄÐ	21	2023_Dec_28_1130	ÐÅÐÄÅÐ¶Ï	2021.2.3	59.91938442
images/313_17.png	images/313+60_1.png	6	¡ú	1	17					3	24	120	16			6	1	1.3910207	1	0.338512					0	None				33		ÄÐ	21	2023_Dec_28_1130	ÐÅÐÄÅÐ¶Ï	2021.2.3	59.91938442
images/313_7.png	images/313+24_7.png	6	¡ú	2	7					3	25	121	6			1	0	0.5836992	2	0.2970615					0	None				33		ÄÐ	21	2023_Dec_28_1130	ÐÅÐÄÅÐ¶Ï	2021.2.3	59.91938442
images/313_8.png	images/313+24_8.png	6	¡ú	2	8					3	26	122	7			1	0	0.6421717	1	0.2912475					0	space	2.0117282			33		ÄÐ	21	2023_Dec_28_1130	ÐÅÐÄÅÐ¶Ï	2021.2.3	59.91938442
images/313+24_13.png	images/313_13.png	1	¡û	2	13					3	27	123	12			1	1	0.4645282	1	0.3839244					0	None				33		ÄÐ	21	2023_Dec_28_1130	ÐÅÐÄÅÐ¶Ï	2021.2.3	59.91938442
images/313_2.png	images/313+24_2.png	6	¡ú	2	2					3	28	124	1			6	1	0.4489882	5	0.4139777					1	None				33		ÄÐ	21	2023_Dec_28_1130	ÐÅÐÄÅÐ¶Ï	2021.2.3	59.91938442
images/313+60_10.png	images/313_26.png	1	¡û	1	26					3	29	125	25			1	1	0.439244	5	0.2951662					1	None				33		ÄÐ	21	2023_Dec_28_1130	ÐÅÐÄÅÐ¶Ï	2021.2.3	59.91938442
images/313+60_16.png	images/313_32.png	1	¡û	1	32					3	30	126	31			1	1	0.4171825	6	0.2156404					1	None				33		ÄÐ	21	2023_Dec_28_1130	ÐÅÐÄÅÐ¶Ï	2021.2.3	59.91938442
images/313+24_15.png	images/313_15.png	1	¡û	2	15					3	31	127	14			1	1	0.7913012	3	0.6263189					0	None				33		ÄÐ	21	2023_Dec_28_1130	ÐÅÐÄÅÐ¶Ï	2021.2.3	59.91938442
images/313+60_11.png	images/313_27.png	1	¡û	1	27					4	0	128	26			1	1	0.4956678	5	0.3431763					1	None				33		ÄÐ	21	2023_Dec_28_1130	ÐÅÐÄÅÐ¶Ï	2021.2.3	59.91938442
images/313_7.png	images/313+24_7.png	6	¡ú	2	7					4	1	129	6			6	1	0.9915317	1	0.4629173					0	None				33		ÄÐ	21	2023_Dec_28_1130	ÐÅÐÄÅÐ¶Ï	2021.2.3	59.91938442
images/313+24_15.png	images/313_15.png	1	¡û	2	15					4	2	130	14			1	1	0.6775186	2	0.4477393					0	None				33		ÄÐ	21	2023_Dec_28_1130	ÐÅÐÄÅÐ¶Ï	2021.2.3	59.91938442
images/313_2.png	images/313+24_2.png	6	¡ú	2	2					4	3	131	1			6	1	0.8491594	1	0.4235417					0	None				33		ÄÐ	21	2023_Dec_28_1130	ÐÅÐÄÅÐ¶Ï	2021.2.3	59.91938442
images/313+24_9.png	images/313_9.png	1	¡û	2	9					4	4	132	8			6	0	0.6720668	4	0.6606851					1	None				33		ÄÐ	21	2023_Dec_28_1130	ÐÅÐÄÅÐ¶Ï	2021.2.3	59.91938442
images/313+24_10.png	images/313_10.png	1	¡û	2	10					4	5	133	9			1	1	0.6032028	3	0.5418983					0	None				33		ÄÐ	21	2023_Dec_28_1130	ÐÅÐÄÅÐ¶Ï	2021.2.3	59.91938442
images/313_6.png	images/313+24_6.png	6	¡ú	2	6					4	6	134	5			6	1	0.5287347	3	0.5574757					0	None				33		ÄÐ	21	2023_Dec_28_1130	ÐÅÐÄÅÐ¶Ï	2021.2.3	59.91938442
images/313+24_13.png	images/313_13.png	1	¡û	2	13					4	7	135	12			6	0	0.9170141	1	0.227088					0	None				33		ÄÐ	21	2023_Dec_28_1130	ÐÅÐÄÅÐ¶Ï	2021.2.3	59.91938442
images/313_5.png	images/313+24_5.png	6	¡ú	2	5					4	8	136	4			6	1	0.6134392	3	0.7262732					0	None				33		ÄÐ	21	2023_Dec_28_1130	ÐÅÐÄÅÐ¶Ï	2021.2.3	59.91938442
images/313+60_16.png	images/313_32.png	1	¡û	1	32					4	9	137	31			1	1	0.5893369	1	0.3607146					0	None				33		ÄÐ	21	2023_Dec_28_1130	ÐÅÐÄÅÐ¶Ï	2021.2.3	59.91938442
images/313+60_10.png	images/313_26.png	1	¡û	1	26					4	10	138	25			1	1	0.5912337	1	1.7446618					0	None				33		ÄÐ	21	2023_Dec_28_1130	ÐÅÐÄÅÐ¶Ï	2021.2.3	59.91938442
images/313_8.png	images/313+24_8.png	6	¡ú	2	8					4	11	139	7			1	0	0.9180765	1	0.4283915					0	None				33		ÄÐ	21	2023_Dec_28_1130	ÐÅÐÄÅÐ¶Ï	2021.2.3	59.91938442
images/313+24_12.png	images/313_12.png	1	¡û	2	12					4	12	140	11			1	1	0.4787384	3	0.4388794					0	None				33		ÄÐ	21	2023_Dec_28_1130	ÐÅÐÄÅÐ¶Ï	2021.2.3	59.91938442
images/313_3.png	images/313+24_3.png	6	¡ú	2	3					4	13	141	2			6	1	0.5262791	5	0.5552748					1	None				33		ÄÐ	21	2023_Dec_28_1130	ÐÅÐÄÅÐ¶Ï	2021.2.3	59.91938442
images/313_24.png	images/313+60_8.png	6	¡ú	1	24					4	14	142	23			6	1	0.5833642	3	0.7630033					0	None				33		ÄÐ	21	2023_Dec_28_1130	ÐÅÐÄÅÐ¶Ï	2021.2.3	59.91938442
images/313_23.png	images/313+60_7.png	6	¡ú	1	23					4	15	143	22			6	1	0.8015261	2	0.7738566					0	None				33		ÄÐ	21	2023_Dec_28_1130	ÐÅÐÄÅÐ¶Ï	2021.2.3	59.91938442
images/313_19.png	images/313+60_3.png	6	¡ú	1	19					4	16	144	18			6	1	0.7593446	1	0.454935					0	None				33		ÄÐ	21	2023_Dec_28_1130	ÐÅÐÄÅÐ¶Ï	2021.2.3	59.91938442
images/313+24_11.png	images/313_11.png	1	¡û	2	11					4	17	145	10			1	1	0.6137651	2	0.2716777					0	None				33		ÄÐ	21	2023_Dec_28_1130	ÐÅÐÄÅÐ¶Ï	2021.2.3	59.91938442
images/313+24_16.png	images/313_16.png	1	¡û	2	16					4	18	146	15			1	1	0.7872476	3	0.6295477					0	None				33		ÄÐ	21	2023_Dec_28_1130	ÐÅÐÄÅÐ¶Ï	2021.2.3	59.91938442
images/313_22.png	images/313+60_6.png	6	¡ú	1	22					4	19	147	21			6	1	0.5418535	2	0.3307981					0	None				33		ÄÐ	21	2023_Dec_28_1130	ÐÅÐÄÅÐ¶Ï	2021.2.3	59.91938442
images/313_20.png	images/313+60_4.png	6	¡ú	1	20					4	20	148	19			1	0	0.6426391	3	0.7247705					0	None				33		ÄÐ	21	2023_Dec_28_1130	ÐÅÐÄÅÐ¶Ï	2021.2.3	59.91938442
images/313+60_14.png	images/313_30.png	1	¡û	1	30					4	21	149	29			1	1	0.887722	3	0.6313742					0	None				33		ÄÐ	21	2023_Dec_28_1130	ÐÅÐÄÅÐ¶Ï	2021.2.3	59.91938442
images/313_18.png	images/313+60_2.png	6	¡ú	1	18					4	22	150	17			6	1	0.4325361	4	0.6891422					1	None				33		ÄÐ	21	2023_Dec_28_1130	ÐÅÐÄÅÐ¶Ï	2021.2.3	59.91938442
images/313_21.png	images/313+60_5.png	6	¡ú	1	21					4	23	151	20			6	1	0.4823227	5	0.4840762					1	None				33		ÄÐ	21	2023_Dec_28_1130	ÐÅÐÄÅÐ¶Ï	2021.2.3	59.91938442
images/313_1.png	images/313+24_1.png	6	¡ú	2	1					4	24	152	0			6	1	0.9715046	4	0.6812895					1	None				33		ÄÐ	21	2023_Dec_28_1130	ÐÅÐÄÅÐ¶Ï	2021.2.3	59.91938442
images/313_4.png	images/313+24_4.png	6	¡ú	2	4					4	25	153	3			1	0	0.7672002	1	0.3696517					0	None				33		ÄÐ	21	2023_Dec_28_1130	ÐÅÐÄÅÐ¶Ï	2021.2.3	59.91938442
images/313_17.png	images/313+60_1.png	6	¡ú	1	17					4	26	154	16			1	0	0.6603863	2	0.2624928					0	None				33		ÄÐ	21	2023_Dec_28_1130	ÐÅÐÄÅÐ¶Ï	2021.2.3	59.91938442
images/313+60_13.png	images/313_29.png	1	¡û	1	29					4	27	155	28			1	1	0.5898803	3	0.2860467					0	None				33		ÄÐ	21	2023_Dec_28_1130	ÐÅÐÄÅÐ¶Ï	2021.2.3	59.91938442
images/313+24_14.png	images/313_14.png	1	¡û	2	14					4	28	156	13			1	1	1.0163291	1	0.588331					0	None				33		ÄÐ	21	2023_Dec_28_1130	ÐÅÐÄÅÐ¶Ï	2021.2.3	59.91938442
images/313+60_15.png	images/313_31.png	1	¡û	1	31					4	29	157	30			1	1	0.8164346	2	0.6390556					0	None				33		ÄÐ	21	2023_Dec_28_1130	ÐÅÐÄÅÐ¶Ï	2021.2.3	59.91938442
images/313+60_12.png	images/313_28.png	1	¡û	1	28					4	30	158	27			1	1	1.0159585	3	0.3715852					0	None				33		ÄÐ	21	2023_Dec_28_1130	ÐÅÐÄÅÐ¶Ï	2021.2.3	59.91938442
images/313+60_9.png	images/313_25.png	1	¡û	1	25					4	31	159	24			1	1	0.6556482	5	0.3438178					1	None				33		ÄÐ	21	2023_Dec_28_1130	ÐÅÐÄÅÐ¶Ï	2021.2.3	59.91938442
																					7.752604216	5.2474096						698.1766372	None	33
