# Supplementary material for: Perceptual metacognition and self-esteem: the role of feedback valence in local and global monitoring bias
Source: BMC Psychol. 2025 Sep 22;13:1114. doi: 10.1186/s40359-025-03089-x (PMC12506185; doi:10.1186/s40359-025-03089-x)
Supplement: Supplementary file 1 — Supplementary Material 1. [file 40359_2025_3089_MOESM1_ESM.zip › Data/Study1/Study1data/34_信心判断_2023-12-28_19h07.04.675.csv]

dotLeft	dotRight	dotAns	cue	diffLevel	rows	loop_1.thisRepN	loop_1.thisTrialN	loop_1.thisN	loop_1.thisIndex	loop_2.thisRepN	loop_2.thisTrialN	loop_2.thisN	loop_2.thisIndex	response_00.keys	response_00.rt	response_1.keys	response_1.corr	response_1.rt	response_2.keys	response_2.rt	slider.response	slider.rt	response_01.keys	response_01.rt	response_2.corr	response_03.keys	response_03.rt	end_image.started	±»ÊÔ±àºÅ	ÐÕÃû	ÐÔ±ð	ÄêÁä	date	expName	psychopyVersion	frameRate
images/313+60_11.png	images/313_27.png	1	¡û	1	27					0	0	0	26			6	0	0.8848842	4	1.0131676					1	None			34		ÄÐ	22	2023-12-28_19h07.04.675	ÐÅÐÄÅÐ¶Ï	2022.2.5	143.8805446
images/313+60_16.png	images/313_32.png	1	¡û	1	32					0	1	1	31			1	1	0.6227026	4	0.8057636					1	None			34		ÄÐ	22	2023-12-28_19h07.04.675	ÐÅÐÄÅÐ¶Ï	2022.2.5	143.8805446
images/313+60_10.png	images/313_26.png	1	¡û	1	26					0	2	2	25			6	0	0.4966025	5	1.5348853					1	None			34		ÄÐ	22	2023-12-28_19h07.04.675	ÐÅÐÄÅÐ¶Ï	2022.2.5	143.8805446
images/313_7.png	images/313+24_7.png	6	¡ú	2	7					0	3	3	6			1	0	0.5214775	5	0.8248315					1	None			34		ÄÐ	22	2023-12-28_19h07.04.675	ÐÅÐÄÅÐ¶Ï	2022.2.5	143.8805446
images/313_21.png	images/313+60_5.png	6	¡ú	1	21					0	4	4	20			6	1	0.8215749	4	0.898738					1	None			34		ÄÐ	22	2023-12-28_19h07.04.675	ÐÅÐÄÅÐ¶Ï	2022.2.5	143.8805446
images/313+24_9.png	images/313_9.png	1	¡û	2	9					0	5	5	8			1	1	0.863487	3	0.6585914					0	None			34		ÄÐ	22	2023-12-28_19h07.04.675	ÐÅÐÄÅÐ¶Ï	2022.2.5	143.8805446
images/313+60_13.png	images/313_29.png	1	¡û	1	29					0	6	6	28			1	1	0.4778482	5	0.7909779					1	None			34		ÄÐ	22	2023-12-28_19h07.04.675	ÐÅÐÄÅÐ¶Ï	2022.2.5	143.8805446
images/313+24_14.png	images/313_14.png	1	¡û	2	14					0	7	7	13			6	0	0.4947497	3	2.0526692					0	None			34		ÄÐ	22	2023-12-28_19h07.04.675	ÐÅÐÄÅÐ¶Ï	2022.2.5	143.8805446
images/313+60_15.png	images/313_31.png	1	¡û	1	31					0	8	8	30			1	1	0.5147092	5	0.6893782					1	None			34		ÄÐ	22	2023-12-28_19h07.04.675	ÐÅÐÄÅÐ¶Ï	2022.2.5	143.8805446
images/313_5.png	images/313+24_5.png	6	¡ú	2	5					0	9	9	4			6	1	0.5839861	5	0.7289871					1	None			34		ÄÐ	22	2023-12-28_19h07.04.675	ÐÅÐÄÅÐ¶Ï	2022.2.5	143.8805446
images/313_17.png	images/313+60_1.png	6	¡ú	1	17					0	10	10	16			6	1	0.4327925	4	1.659342					1	None			34		ÄÐ	22	2023-12-28_19h07.04.675	ÐÅÐÄÅÐ¶Ï	2022.2.5	143.8805446
images/313_23.png	images/313+60_7.png	6	¡ú	1	23					0	11	11	22			6	1	0.6231444	5	1.8464901					1	None			34		ÄÐ	22	2023-12-28_19h07.04.675	ÐÅÐÄÅÐ¶Ï	2022.2.5	143.8805446
images/313_4.png	images/313+24_4.png	6	¡ú	2	4					0	12	12	3			6	1	0.4774009	5	0.6459647					1	None			34		ÄÐ	22	2023-12-28_19h07.04.675	ÐÅÐÄÅÐ¶Ï	2022.2.5	143.8805446
images/313+24_16.png	images/313_16.png	1	¡û	2	16					0	13	13	15			1	1	1.4167225	3	0.7582638					0	None			34		ÄÐ	22	2023-12-28_19h07.04.675	ÐÅÐÄÅÐ¶Ï	2022.2.5	143.8805446
images/313+24_15.png	images/313_15.png	1	¡û	2	15					0	14	14	14			1	1	0.8992152	3	0.6056887					0	None			34		ÄÐ	22	2023-12-28_19h07.04.675	ÐÅÐÄÅÐ¶Ï	2022.2.5	143.8805446
images/313_1.png	images/313+24_1.png	6	¡ú	2	1					0	15	15	0			6	1	0.5677024	5	1.1797452					1	None			34		ÄÐ	22	2023-12-28_19h07.04.675	ÐÅÐÄÅÐ¶Ï	2022.2.5	143.8805446
images/313_20.png	images/313+60_4.png	6	¡ú	1	20					0	16	16	19			6	1	0.5799312	2	1.5726912					0	None			34		ÄÐ	22	2023-12-28_19h07.04.675	ÐÅÐÄÅÐ¶Ï	2022.2.5	143.8805446
images/313_18.png	images/313+60_2.png	6	¡ú	1	18					0	17	17	17			6	1	0.4615078	5	0.4205226					1	None			34		ÄÐ	22	2023-12-28_19h07.04.675	ÐÅÐÄÅÐ¶Ï	2022.2.5	143.8805446
images/313_24.png	images/313+60_8.png	6	¡ú	1	24					0	18	18	23			6	1	0.7485152	2	0.7027041					0	None			34		ÄÐ	22	2023-12-28_19h07.04.675	ÐÅÐÄÅÐ¶Ï	2022.2.5	143.8805446
images/313_2.png	images/313+24_2.png	6	¡ú	2	2					0	19	19	1			6	1	0.981825	3	1.3079876					0	None			34		ÄÐ	22	2023-12-28_19h07.04.675	ÐÅÐÄÅÐ¶Ï	2022.2.5	143.8805446
images/313+24_13.png	images/313_13.png	1	¡û	2	13					0	20	20	12			1	1	0.9035231	5	1.5275451					1	None			34		ÄÐ	22	2023-12-28_19h07.04.675	ÐÅÐÄÅÐ¶Ï	2022.2.5	143.8805446
images/313_19.png	images/313+60_3.png	6	¡ú	1	19					0	21	21	18			6	1	1.1842624	5	0.4281838					1	None			34		ÄÐ	22	2023-12-28_19h07.04.675	ÐÅÐÄÅÐ¶Ï	2022.2.5	143.8805446
images/313_22.png	images/313+60_6.png	6	¡ú	1	22					0	22	22	21			1	0	0.6532386	3	0.7766049					0	None			34		ÄÐ	22	2023-12-28_19h07.04.675	ÐÅÐÄÅÐ¶Ï	2022.2.5	143.8805446
images/313+24_11.png	images/313_11.png	1	¡û	2	11					0	23	23	10			1	1	0.5665724	4	0.6456943					1	None			34		ÄÐ	22	2023-12-28_19h07.04.675	ÐÅÐÄÅÐ¶Ï	2022.2.5	143.8805446
images/313+60_9.png	images/313_25.png	1	¡û	1	25					0	24	24	24			1	1	0.8283779	4	0.8517181					1	None			34		ÄÐ	22	2023-12-28_19h07.04.675	ÐÅÐÄÅÐ¶Ï	2022.2.5	143.8805446
images/313_8.png	images/313+24_8.png	6	¡ú	2	8					0	25	25	7			1	0	0.624829	2	0.6562646					0	None			34		ÄÐ	22	2023-12-28_19h07.04.675	ÐÅÐÄÅÐ¶Ï	2022.2.5	143.8805446
images/313+24_10.png	images/313_10.png	1	¡û	2	10					0	26	26	9			1	1	1.0483232	3	0.5678724					0	None			34		ÄÐ	22	2023-12-28_19h07.04.675	ÐÅÐÄÅÐ¶Ï	2022.2.5	143.8805446
images/313+24_12.png	images/313_12.png	1	¡û	2	12					0	27	27	11			1	1	1.836805	3	1.115282					0	None			34		ÄÐ	22	2023-12-28_19h07.04.675	ÐÅÐÄÅÐ¶Ï	2022.2.5	143.8805446
images/313+60_14.png	images/313_30.png	1	¡û	1	30					0	28	28	29			1	1	0.5535597	2	1.8204382					0	None			34		ÄÐ	22	2023-12-28_19h07.04.675	ÐÅÐÄÅÐ¶Ï	2022.2.5	143.8805446
images/313+60_12.png	images/313_28.png	1	¡û	1	28					0	29	29	27			1	1	0.7169059	3	0.7078879					0	None			34		ÄÐ	22	2023-12-28_19h07.04.675	ÐÅÐÄÅÐ¶Ï	2022.2.5	143.8805446
images/313_3.png	images/313+24_3.png	6	¡ú	2	3					0	30	30	2			6	1	1.0615205	5	0.6150405					1	None			34		ÄÐ	22	2023-12-28_19h07.04.675	ÐÅÐÄÅÐ¶Ï	2022.2.5	143.8805446
images/313_6.png	images/313+24_6.png	6	¡ú	2	6					0	31	31	5			6	1	0.4370241	5	0.3999115					1	None			34		ÄÐ	22	2023-12-28_19h07.04.675	ÐÅÐÄÅÐ¶Ï	2022.2.5	143.8805446
images/313_23.png	images/313+60_7.png	6	¡ú	1	23					1	0	32	22			6	1	0.4134144	5	0.35728					1	None			34		ÄÐ	22	2023-12-28_19h07.04.675	ÐÅÐÄÅÐ¶Ï	2022.2.5	143.8805446
images/313+24_12.png	images/313_12.png	1	¡û	2	12					1	1	33	11			1	1	0.661252	5	0.4914609					1	None			34		ÄÐ	22	2023-12-28_19h07.04.675	ÐÅÐÄÅÐ¶Ï	2022.2.5	143.8805446
images/313+24_14.png	images/313_14.png	1	¡û	2	14					1	2	34	13			1	1	0.4537978	5	1.4051436					1	None			34		ÄÐ	22	2023-12-28_19h07.04.675	ÐÅÐÄÅÐ¶Ï	2022.2.5	143.8805446
images/313+24_15.png	images/313_15.png	1	¡û	2	15					1	3	35	14			1	1	0.5450282	4	0.597147					1	None			34		ÄÐ	22	2023-12-28_19h07.04.675	ÐÅÐÄÅÐ¶Ï	2022.2.5	143.8805446
images/313_22.png	images/313+60_6.png	6	¡ú	1	22					1	4	36	21			6	1	0.7631577	3	0.8231113					0	None			34		ÄÐ	22	2023-12-28_19h07.04.675	ÐÅÐÄÅÐ¶Ï	2022.2.5	143.8805446
images/313+60_11.png	images/313_27.png	1	¡û	1	27					1	5	37	26			1	1	0.5170372	4	0.565105					1	None			34		ÄÐ	22	2023-12-28_19h07.04.675	ÐÅÐÄÅÐ¶Ï	2022.2.5	143.8805446
images/313+24_10.png	images/313_10.png	1	¡û	2	10					1	6	38	9			1	1	0.5304921	5	0.5895295					1	None			34		ÄÐ	22	2023-12-28_19h07.04.675	ÐÅÐÄÅÐ¶Ï	2022.2.5	143.8805446
images/313_8.png	images/313+24_8.png	6	¡ú	2	8					1	7	39	7			1	0	0.4551474	5	0.6545067					1	None			34		ÄÐ	22	2023-12-28_19h07.04.675	ÐÅÐÄÅÐ¶Ï	2022.2.5	143.8805446
images/313_24.png	images/313+60_8.png	6	¡ú	1	24					1	8	40	23			6	1	0.4536424	6	0.9322354					1	space	1.6807406		34		ÄÐ	22	2023-12-28_19h07.04.675	ÐÅÐÄÅÐ¶Ï	2022.2.5	143.8805446
images/313_21.png	images/313+60_5.png	6	¡ú	1	21					1	9	41	20			6	1	1.5225802	3	1.9935315					0	None			34		ÄÐ	22	2023-12-28_19h07.04.675	ÐÅÐÄÅÐ¶Ï	2022.2.5	143.8805446
images/313_2.png	images/313+24_2.png	6	¡ú	2	2					1	10	42	1			6	1	0.4509706	5	0.7759609					1	None			34		ÄÐ	22	2023-12-28_19h07.04.675	ÐÅÐÄÅÐ¶Ï	2022.2.5	143.8805446
images/313+24_11.png	images/313_11.png	1	¡û	2	11					1	11	43	10			6	0	1.7475307	3	0.4850404					0	None			34		ÄÐ	22	2023-12-28_19h07.04.675	ÐÅÐÄÅÐ¶Ï	2022.2.5	143.8805446
images/313+60_12.png	images/313_28.png	1	¡û	1	28					1	12	44	27			1	1	0.4611538	3	0.3563522					0	None			34		ÄÐ	22	2023-12-28_19h07.04.675	ÐÅÐÄÅÐ¶Ï	2022.2.5	143.8805446
images/313_5.png	images/313+24_5.png	6	¡ú	2	5					1	13	45	4			6	1	0.3601526	5	0.3915198					1	None			34		ÄÐ	22	2023-12-28_19h07.04.675	ÐÅÐÄÅÐ¶Ï	2022.2.5	143.8805446
images/313+24_13.png	images/313_13.png	1	¡û	2	13					1	14	46	12			1	1	0.517427	3	0.6053402					0	None			34		ÄÐ	22	2023-12-28_19h07.04.675	ÐÅÐÄÅÐ¶Ï	2022.2.5	143.8805446
images/313_1.png	images/313+24_1.png	6	¡ú	2	1					1	15	47	0			1	0	0.7304225	4	0.7713207					1	None			34		ÄÐ	22	2023-12-28_19h07.04.675	ÐÅÐÄÅÐ¶Ï	2022.2.5	143.8805446
images/313+60_10.png	images/313_26.png	1	¡û	1	26					1	16	48	25			6	0	0.4798363	4	0.5296794					1	None			34		ÄÐ	22	2023-12-28_19h07.04.675	ÐÅÐÄÅÐ¶Ï	2022.2.5	143.8805446
images/313+60_16.png	images/313_32.png	1	¡û	1	32					1	17	49	31			1	1	1.8567032	2	0.9546632					0	None			34		ÄÐ	22	2023-12-28_19h07.04.675	ÐÅÐÄÅÐ¶Ï	2022.2.5	143.8805446
images/313_6.png	images/313+24_6.png	6	¡ú	2	6					1	18	50	5			6	1	0.4709401	3	1.5031318					0	None			34		ÄÐ	22	2023-12-28_19h07.04.675	ÐÅÐÄÅÐ¶Ï	2022.2.5	143.8805446
images/313+60_14.png	images/313_30.png	1	¡û	1	30					1	19	51	29			1	1	0.5758657	3	0.8803658					0	None			34		ÄÐ	22	2023-12-28_19h07.04.675	ÐÅÐÄÅÐ¶Ï	2022.2.5	143.8805446
images/313+60_13.png	images/313_29.png	1	¡û	1	29					1	20	52	28			1	1	0.7049175	4	0.500376					1	None			34		ÄÐ	22	2023-12-28_19h07.04.675	ÐÅÐÄÅÐ¶Ï	2022.2.5	143.8805446
images/313_19.png	images/313+60_3.png	6	¡ú	1	19					1	21	53	18			6	1	0.4960331	4	0.5010781					1	None			34		ÄÐ	22	2023-12-28_19h07.04.675	ÐÅÐÄÅÐ¶Ï	2022.2.5	143.8805446
images/313+24_16.png	images/313_16.png	1	¡û	2	16					1	22	54	15			1	1	0.4191586	3	0.4757608					0	None			34		ÄÐ	22	2023-12-28_19h07.04.675	ÐÅÐÄÅÐ¶Ï	2022.2.5	143.8805446
images/313_17.png	images/313+60_1.png	6	¡ú	1	17					1	23	55	16			6	1	0.8218347	3	0.7633528					0	None			34		ÄÐ	22	2023-12-28_19h07.04.675	ÐÅÐÄÅÐ¶Ï	2022.2.5	143.8805446
images/313_7.png	images/313+24_7.png	6	¡ú	2	7					1	24	56	6			1	0	0.7894471	3	0.4136906					0	None			34		ÄÐ	22	2023-12-28_19h07.04.675	ÐÅÐÄÅÐ¶Ï	2022.2.5	143.8805446
images/313_18.png	images/313+60_2.png	6	¡ú	1	18					1	25	57	17			6	1	0.7110487	4	0.5154913					1	None			34		ÄÐ	22	2023-12-28_19h07.04.675	ÐÅÐÄÅÐ¶Ï	2022.2.5	143.8805446
images/313_20.png	images/313+60_4.png	6	¡ú	1	20					1	26	58	19			1	0	0.8052884	5	0.4634963					1	None			34		ÄÐ	22	2023-12-28_19h07.04.675	ÐÅÐÄÅÐ¶Ï	2022.2.5	143.8805446
images/313+60_9.png	images/313_25.png	1	¡û	1	25					1	27	59	24			1	1	0.5902192	4	0.5527409					1	None			34		ÄÐ	22	2023-12-28_19h07.04.675	ÐÅÐÄÅÐ¶Ï	2022.2.5	143.8805446
images/313+60_15.png	images/313_31.png	1	¡û	1	31					1	28	60	30			1	1	0.715017	4	0.3768341					1	None			34		ÄÐ	22	2023-12-28_19h07.04.675	ÐÅÐÄÅÐ¶Ï	2022.2.5	143.8805446
images/313_4.png	images/313+24_4.png	6	¡ú	2	4					1	29	61	3			1	0	0.4451792	5	0.6903686					1	None			34		ÄÐ	22	2023-12-28_19h07.04.675	ÐÅÐÄÅÐ¶Ï	2022.2.5	143.8805446
images/313_3.png	images/313+24_3.png	6	¡ú	2	3					1	30	62	2			6	1	0.6262911	5	0.3705735					1	None			34		ÄÐ	22	2023-12-28_19h07.04.675	ÐÅÐÄÅÐ¶Ï	2022.2.5	143.8805446
images/313+24_9.png	images/313_9.png	1	¡û	2	9					1	31	63	8			1	1	0.9013205	5	0.3744263					1	None			34		ÄÐ	22	2023-12-28_19h07.04.675	ÐÅÐÄÅÐ¶Ï	2022.2.5	143.8805446
images/313_22.png	images/313+60_6.png	6	¡ú	1	22					2	0	64	21			6	1	1.2174005	5	0.2988383					1	None			34		ÄÐ	22	2023-12-28_19h07.04.675	ÐÅÐÄÅÐ¶Ï	2022.2.5	143.8805446
images/313+60_11.png	images/313_27.png	1	¡û	1	27					2	1	65	26			1	1	0.6486428	5	0.5256458					1	None			34		ÄÐ	22	2023-12-28_19h07.04.675	ÐÅÐÄÅÐ¶Ï	2022.2.5	143.8805446
images/313+60_9.png	images/313_25.png	1	¡û	1	25					2	2	66	24			1	1	1.9707628	3	0.365112					0	None			34		ÄÐ	22	2023-12-28_19h07.04.675	ÐÅÐÄÅÐ¶Ï	2022.2.5	143.8805446
images/313+24_13.png	images/313_13.png	1	¡û	2	13					2	3	67	12			1	1	0.5067656	4	0.7841648					1	None			34		ÄÐ	22	2023-12-28_19h07.04.675	ÐÅÐÄÅÐ¶Ï	2022.2.5	143.8805446
images/313_1.png	images/313+24_1.png	6	¡ú	2	1					2	4	68	0			1	0	1.1765287	3	1.9971482					0	None			34		ÄÐ	22	2023-12-28_19h07.04.675	ÐÅÐÄÅÐ¶Ï	2022.2.5	143.8805446
images/313_23.png	images/313+60_7.png	6	¡ú	1	23					2	5	69	22			1	0	0.7951988	3	0.3965456					0	None			34		ÄÐ	22	2023-12-28_19h07.04.675	ÐÅÐÄÅÐ¶Ï	2022.2.5	143.8805446
images/313_5.png	images/313+24_5.png	6	¡ú	2	5					2	6	70	4			1	0	0.4906846	3	0.359045					0	None			34		ÄÐ	22	2023-12-28_19h07.04.675	ÐÅÐÄÅÐ¶Ï	2022.2.5	143.8805446
images/313+24_10.png	images/313_10.png	1	¡û	2	10					2	7	71	9			1	1	0.6067428	4	1.1876897					1	None			34		ÄÐ	22	2023-12-28_19h07.04.675	ÐÅÐÄÅÐ¶Ï	2022.2.5	143.8805446
images/313_24.png	images/313+60_8.png	6	¡ú	1	24					2	8	72	23			6	1	0.9859491	5	0.6638588					1	None			34		ÄÐ	22	2023-12-28_19h07.04.675	ÐÅÐÄÅÐ¶Ï	2022.2.5	143.8805446
images/313+60_15.png	images/313_31.png	1	¡û	1	31					2	9	73	30			1	1	0.6697983	4	1.6449529					1	None			34		ÄÐ	22	2023-12-28_19h07.04.675	ÐÅÐÄÅÐ¶Ï	2022.2.5	143.8805446
images/313_3.png	images/313+24_3.png	6	¡ú	2	3					2	10	74	2			6	1	1.0075724	4	0.4880732					1	None			34		ÄÐ	22	2023-12-28_19h07.04.675	ÐÅÐÄÅÐ¶Ï	2022.2.5	143.8805446
images/313+60_16.png	images/313_32.png	1	¡û	1	32					2	11	75	31			1	1	0.6781375	3	0.5648761					0	None			34		ÄÐ	22	2023-12-28_19h07.04.675	ÐÅÐÄÅÐ¶Ï	2022.2.5	143.8805446
images/313+24_12.png	images/313_12.png	1	¡û	2	12					2	12	76	11			1	1	2.5655817	2	0.5922992					0	None			34		ÄÐ	22	2023-12-28_19h07.04.675	ÐÅÐÄÅÐ¶Ï	2022.2.5	143.8805446
images/313+60_13.png	images/313_29.png	1	¡û	1	29					2	13	77	28			1	1	0.891091	4	0.6194826					1	None			34		ÄÐ	22	2023-12-28_19h07.04.675	ÐÅÐÄÅÐ¶Ï	2022.2.5	143.8805446
images/313_8.png	images/313+24_8.png	6	¡ú	2	8					2	14	78	7			6	1	1.6017166	4	0.5161673					1	None			34		ÄÐ	22	2023-12-28_19h07.04.675	ÐÅÐÄÅÐ¶Ï	2022.2.5	143.8805446
images/313+60_10.png	images/313_26.png	1	¡û	1	26					2	15	79	25			1	1	0.9503455	3	1.2374997					0	None			34		ÄÐ	22	2023-12-28_19h07.04.675	ÐÅÐÄÅÐ¶Ï	2022.2.5	143.8805446
images/313+60_14.png	images/313_30.png	1	¡û	1	30					2	16	80	29			1	1	0.6730701	4	0.6558918					1	None			34		ÄÐ	22	2023-12-28_19h07.04.675	ÐÅÐÄÅÐ¶Ï	2022.2.5	143.8805446
images/313+24_14.png	images/313_14.png	1	¡û	2	14					2	17	81	13			1	1	0.5804732	4	0.4213077					1	space	1.753492		34		ÄÐ	22	2023-12-28_19h07.04.675	ÐÅÐÄÅÐ¶Ï	2022.2.5	143.8805446
images/313+24_9.png	images/313_9.png	1	¡û	2	9					2	18	82	8			6	0	0.9818771	3	0.6278665					0	None			34		ÄÐ	22	2023-12-28_19h07.04.675	ÐÅÐÄÅÐ¶Ï	2022.2.5	143.8805446
images/313_6.png	images/313+24_6.png	6	¡ú	2	6					2	19	83	5			6	1	0.3673771	4	0.4157677					1	None			34		ÄÐ	22	2023-12-28_19h07.04.675	ÐÅÐÄÅÐ¶Ï	2022.2.5	143.8805446
images/313_2.png	images/313+24_2.png	6	¡ú	2	2					2	20	84	1			1	0	0.7207917	3	0.3986061					0	None			34		ÄÐ	22	2023-12-28_19h07.04.675	ÐÅÐÄÅÐ¶Ï	2022.2.5	143.8805446
images/313+60_12.png	images/313_28.png	1	¡û	1	28					2	21	85	27			1	1	0.4542824	4	0.8441309					1	None			34		ÄÐ	22	2023-12-28_19h07.04.675	ÐÅÐÄÅÐ¶Ï	2022.2.5	143.8805446
images/313_21.png	images/313+60_5.png	6	¡ú	1	21					2	22	86	20			1	0	0.6722437	4	0.4147203					1	None			34		ÄÐ	22	2023-12-28_19h07.04.675	ÐÅÐÄÅÐ¶Ï	2022.2.5	143.8805446
images/313_17.png	images/313+60_1.png	6	¡ú	1	17					2	23	87	16			1	0	0.5411371	4	0.3907121					1	None			34		ÄÐ	22	2023-12-28_19h07.04.675	ÐÅÐÄÅÐ¶Ï	2022.2.5	143.8805446
images/313_19.png	images/313+60_3.png	6	¡ú	1	19					2	24	88	18			1	0	0.6313798	4	0.2968896					1	None			34		ÄÐ	22	2023-12-28_19h07.04.675	ÐÅÐÄÅÐ¶Ï	2022.2.5	143.8805446
images/313+24_16.png	images/313_16.png	1	¡û	2	16					2	25	89	15			1	1	0.4723767	4	0.2479245					1	None			34		ÄÐ	22	2023-12-28_19h07.04.675	ÐÅÐÄÅÐ¶Ï	2022.2.5	143.8805446
images/313_18.png	images/313+60_2.png	6	¡ú	1	18					2	26	90	17			1	0	0.8878926	5	0.7508916					1	None			34		ÄÐ	22	2023-12-28_19h07.04.675	ÐÅÐÄÅÐ¶Ï	2022.2.5	143.8805446
images/313_20.png	images/313+60_4.png	6	¡ú	1	20					2	27	91	19			1	0	0.7933418	4	0.331854					1	None			34		ÄÐ	22	2023-12-28_19h07.04.675	ÐÅÐÄÅÐ¶Ï	2022.2.5	143.8805446
images/313_7.png	images/313+24_7.png	6	¡ú	2	7					2	28	92	6			6	1	1.1182828	3	1.360176					0	None			34		ÄÐ	22	2023-12-28_19h07.04.675	ÐÅÐÄÅÐ¶Ï	2022.2.5	143.8805446
images/313+24_11.png	images/313_11.png	1	¡û	2	11					2	29	93	10			1	1	0.5265398	4	0.3182883					1	None			34		ÄÐ	22	2023-12-28_19h07.04.675	ÐÅÐÄÅÐ¶Ï	2022.2.5	143.8805446
images/313+24_15.png	images/313_15.png	1	¡û	2	15					2	30	94	14			1	1	0.471149	5	0.4960487					1	None			34		ÄÐ	22	2023-12-28_19h07.04.675	ÐÅÐÄÅÐ¶Ï	2022.2.5	143.8805446
images/313_4.png	images/313+24_4.png	6	¡ú	2	4					2	31	95	3			6	1	1.1807521	5	0.9920979					1	None			34		ÄÐ	22	2023-12-28_19h07.04.675	ÐÅÐÄÅÐ¶Ï	2022.2.5	143.8805446
images/313+24_16.png	images/313_16.png	1	¡û	2	16					3	0	96	15			1	1	1.1816516	5	0.368708					1	None			34		ÄÐ	22	2023-12-28_19h07.04.675	ÐÅÐÄÅÐ¶Ï	2022.2.5	143.8805446
images/313_7.png	images/313+24_7.png	6	¡ú	2	7					3	1	97	6			1	0	0.8817788	4	0.4874357					1	None			34		ÄÐ	22	2023-12-28_19h07.04.675	ÐÅÐÄÅÐ¶Ï	2022.2.5	143.8805446
images/313+24_9.png	images/313_9.png	1	¡û	2	9					3	2	98	8			1	1	0.4456744	4	0.6978616					1	None			34		ÄÐ	22	2023-12-28_19h07.04.675	ÐÅÐÄÅÐ¶Ï	2022.2.5	143.8805446
images/313+60_13.png	images/313_29.png	1	¡û	1	29					3	3	99	28			1	1	0.4703633	4	0.6209172					1	None			34		ÄÐ	22	2023-12-28_19h07.04.675	ÐÅÐÄÅÐ¶Ï	2022.2.5	143.8805446
images/313_22.png	images/313+60_6.png	6	¡ú	1	22					3	4	100	21			6	1	0.5488552	4	1.1375226					1	None			34		ÄÐ	22	2023-12-28_19h07.04.675	ÐÅÐÄÅÐ¶Ï	2022.2.5	143.8805446
images/313_3.png	images/313+24_3.png	6	¡ú	2	3					3	5	101	2			6	1	0.7275284	5	0.8711293					1	None			34		ÄÐ	22	2023-12-28_19h07.04.675	ÐÅÐÄÅÐ¶Ï	2022.2.5	143.8805446
images/313+24_12.png	images/313_12.png	1	¡û	2	12					3	6	102	11			1	1	0.6608386	4	0.3304268					1	None			34		ÄÐ	22	2023-12-28_19h07.04.675	ÐÅÐÄÅÐ¶Ï	2022.2.5	143.8805446
images/313+60_12.png	images/313_28.png	1	¡û	1	28					3	7	103	27			1	1	0.4297861	4	1.3760028					1	None			34		ÄÐ	22	2023-12-28_19h07.04.675	ÐÅÐÄÅÐ¶Ï	2022.2.5	143.8805446
images/313+60_11.png	images/313_27.png	1	¡û	1	27					3	8	104	26			1	1	0.9271972	4	0.9499567					1	None			34		ÄÐ	22	2023-12-28_19h07.04.675	ÐÅÐÄÅÐ¶Ï	2022.2.5	143.8805446
images/313_20.png	images/313+60_4.png	6	¡ú	1	20					3	9	105	19			1	0	2.1262163	3	0.8233457					0	None			34		ÄÐ	22	2023-12-28_19h07.04.675	ÐÅÐÄÅÐ¶Ï	2022.2.5	143.8805446
images/313+60_14.png	images/313_30.png	1	¡û	1	30					3	10	106	29			1	1	0.5847518	5	0.7218018					1	None			34		ÄÐ	22	2023-12-28_19h07.04.675	ÐÅÐÄÅÐ¶Ï	2022.2.5	143.8805446
images/313_8.png	images/313+24_8.png	6	¡ú	2	8					3	11	107	7			1	0	0.5303735	4	2.0914135					1	None			34		ÄÐ	22	2023-12-28_19h07.04.675	ÐÅÐÄÅÐ¶Ï	2022.2.5	143.8805446
images/313_6.png	images/313+24_6.png	6	¡ú	2	6					3	12	108	5			1	0	0.818689	4	0.9187773					1	None			34		ÄÐ	22	2023-12-28_19h07.04.675	ÐÅÐÄÅÐ¶Ï	2022.2.5	143.8805446
images/313_17.png	images/313+60_1.png	6	¡ú	1	17					3	13	109	16			6	1	0.8042981	4	0.8225538					1	None			34		ÄÐ	22	2023-12-28_19h07.04.675	ÐÅÐÄÅÐ¶Ï	2022.2.5	143.8805446
images/313_23.png	images/313+60_7.png	6	¡ú	1	23					3	14	110	22			6	1	2.0119134	2	0.7415275					0	None			34		ÄÐ	22	2023-12-28_19h07.04.675	ÐÅÐÄÅÐ¶Ï	2022.2.5	143.8805446
images/313_1.png	images/313+24_1.png	6	¡ú	2	1					3	15	111	0			6	1	1.8414501	3	0.4566434					0	None			34		ÄÐ	22	2023-12-28_19h07.04.675	ÐÅÐÄÅÐ¶Ï	2022.2.5	143.8805446
images/313_19.png	images/313+60_3.png	6	¡ú	1	19					3	16	112	18			6	1	0.5746116	3	0.4543149					0	None			34		ÄÐ	22	2023-12-28_19h07.04.675	ÐÅÐÄÅÐ¶Ï	2022.2.5	143.8805446
images/313+24_10.png	images/313_10.png	1	¡û	2	10					3	17	113	9			1	1	1.0224449	3	0.6746794					0	None			34		ÄÐ	22	2023-12-28_19h07.04.675	ÐÅÐÄÅÐ¶Ï	2022.2.5	143.8805446
images/313+24_14.png	images/313_14.png	1	¡û	2	14					3	18	114	13			1	1	0.7004242	4	0.9117346					1	None			34		ÄÐ	22	2023-12-28_19h07.04.675	ÐÅÐÄÅÐ¶Ï	2022.2.5	143.8805446
images/313+60_15.png	images/313_31.png	1	¡û	1	31					3	19	115	30			1	1	0.4992813	3	0.4723957					0	None			34		ÄÐ	22	2023-12-28_19h07.04.675	ÐÅÐÄÅÐ¶Ï	2022.2.5	143.8805446
images/313_24.png	images/313+60_8.png	6	¡ú	1	24					3	20	116	23			1	0	0.4661415	3	0.5209018					0	None			34		ÄÐ	22	2023-12-28_19h07.04.675	ÐÅÐÄÅÐ¶Ï	2022.2.5	143.8805446
images/313+60_16.png	images/313_32.png	1	¡û	1	32					3	21	117	31			1	1	0.3581183	3	0.2598744					0	None			34		ÄÐ	22	2023-12-28_19h07.04.675	ÐÅÐÄÅÐ¶Ï	2022.2.5	143.8805446
images/313+60_10.png	images/313_26.png	1	¡û	1	26					3	22	118	25			1	1	0.405046	3	0.8914293					0	None			34		ÄÐ	22	2023-12-28_19h07.04.675	ÐÅÐÄÅÐ¶Ï	2022.2.5	143.8805446
images/313_21.png	images/313+60_5.png	6	¡ú	1	21					3	23	119	20			6	1	0.5405523	4	0.4649688					1	None			34		ÄÐ	22	2023-12-28_19h07.04.675	ÐÅÐÄÅÐ¶Ï	2022.2.5	143.8805446
images/313+24_15.png	images/313_15.png	1	¡û	2	15					3	24	120	14			1	1	0.3824901	3	0.4239415					0	None			34		ÄÐ	22	2023-12-28_19h07.04.675	ÐÅÐÄÅÐ¶Ï	2022.2.5	143.8805446
images/313_5.png	images/313+24_5.png	6	¡ú	2	5					3	25	121	4			1	0	1.1141915	3	0.324871					0	None			34		ÄÐ	22	2023-12-28_19h07.04.675	ÐÅÐÄÅÐ¶Ï	2022.2.5	143.8805446
images/313+24_11.png	images/313_11.png	1	¡û	2	11					3	26	122	10			1	1	0.6689871	4	1.292088					1	space	2.6592238		34		ÄÐ	22	2023-12-28_19h07.04.675	ÐÅÐÄÅÐ¶Ï	2022.2.5	143.8805446
images/313_18.png	images/313+60_2.png	6	¡ú	1	18					3	27	123	17			6	1	1.2963744	4	0.4289309					1	None			34		ÄÐ	22	2023-12-28_19h07.04.675	ÐÅÐÄÅÐ¶Ï	2022.2.5	143.8805446
images/313+24_13.png	images/313_13.png	1	¡û	2	13					3	28	124	12			6	0	0.6885379	3	0.5687098					0	None			34		ÄÐ	22	2023-12-28_19h07.04.675	ÐÅÐÄÅÐ¶Ï	2022.2.5	143.8805446
images/313+60_9.png	images/313_25.png	1	¡û	1	25					3	29	125	24			1	1	0.6241401	3	0.3744068					0	None			34		ÄÐ	22	2023-12-28_19h07.04.675	ÐÅÐÄÅÐ¶Ï	2022.2.5	143.8805446
images/313_4.png	images/313+24_4.png	6	¡ú	2	4					3	30	126	3			1	0	0.6955505	3	0.3144786					0	None			34		ÄÐ	22	2023-12-28_19h07.04.675	ÐÅÐÄÅÐ¶Ï	2022.2.5	143.8805446
images/313_2.png	images/313+24_2.png	6	¡ú	2	2					3	31	127	1			6	1	0.4201801	5	0.741078					1	None			34		ÄÐ	22	2023-12-28_19h07.04.675	ÐÅÐÄÅÐ¶Ï	2022.2.5	143.8805446
images/313+60_13.png	images/313_29.png	1	¡û	1	29					4	0	128	28			1	1	0.3266618	5	0.6082518					1	None			34		ÄÐ	22	2023-12-28_19h07.04.675	ÐÅÐÄÅÐ¶Ï	2022.2.5	143.8805446
images/313+60_15.png	images/313_31.png	1	¡û	1	31					4	1	129	30			1	1	0.5348661	5	0.320642					1	None			34		ÄÐ	22	2023-12-28_19h07.04.675	ÐÅÐÄÅÐ¶Ï	2022.2.5	143.8805446
images/313+24_15.png	images/313_15.png	1	¡û	2	15					4	2	130	14			1	1	0.5090063	5	0.2577846					1	None			34		ÄÐ	22	2023-12-28_19h07.04.675	ÐÅÐÄÅÐ¶Ï	2022.2.5	143.8805446
images/313_2.png	images/313+24_2.png	6	¡ú	2	2					4	3	131	1			6	1	0.7339234	5	0.50855					1	None			34		ÄÐ	22	2023-12-28_19h07.04.675	ÐÅÐÄÅÐ¶Ï	2022.2.5	143.8805446
images/313+24_10.png	images/313_10.png	1	¡û	2	10					4	4	132	9			1	1	0.4536749	5	0.3877324					1	None			34		ÄÐ	22	2023-12-28_19h07.04.675	ÐÅÐÄÅÐ¶Ï	2022.2.5	143.8805446
images/313+24_12.png	images/313_12.png	1	¡û	2	12					4	5	133	11			1	1	0.6718012	5	0.4860605					1	None			34		ÄÐ	22	2023-12-28_19h07.04.675	ÐÅÐÄÅÐ¶Ï	2022.2.5	143.8805446
images/313+60_9.png	images/313_25.png	1	¡û	1	25					4	6	134	24			6	0	0.4719463	5	0.3602404					1	None			34		ÄÐ	22	2023-12-28_19h07.04.675	ÐÅÐÄÅÐ¶Ï	2022.2.5	143.8805446
images/313_20.png	images/313+60_4.png	6	¡ú	1	20					4	7	135	19			1	0	1.0893475	2	0.7098102					0	None			34		ÄÐ	22	2023-12-28_19h07.04.675	ÐÅÐÄÅÐ¶Ï	2022.2.5	143.8805446
images/313+60_14.png	images/313_30.png	1	¡û	1	30					4	8	136	29			6	0	1.8775747	3	0.7791434					0	None			34		ÄÐ	22	2023-12-28_19h07.04.675	ÐÅÐÄÅÐ¶Ï	2022.2.5	143.8805446
images/313_1.png	images/313+24_1.png	6	¡ú	2	1					4	9	137	0			1	0	0.6045753	3	0.3607213					0	None			34		ÄÐ	22	2023-12-28_19h07.04.675	ÐÅÐÄÅÐ¶Ï	2022.2.5	143.8805446
images/313_19.png	images/313+60_3.png	6	¡ú	1	19					4	10	138	18			1	0	0.5859983	3	0.324114					0	None			34		ÄÐ	22	2023-12-28_19h07.04.675	ÐÅÐÄÅÐ¶Ï	2022.2.5	143.8805446
images/313_7.png	images/313+24_7.png	6	¡ú	2	7					4	11	139	6			1	0	0.3598247	3	2.3440207					0	None			34		ÄÐ	22	2023-12-28_19h07.04.675	ÐÅÐÄÅÐ¶Ï	2022.2.5	143.8805446
images/313_4.png	images/313+24_4.png	6	¡ú	2	4					4	12	140	3			1	0	0.6903186	4	1.1319802					1	None			34		ÄÐ	22	2023-12-28_19h07.04.675	ÐÅÐÄÅÐ¶Ï	2022.2.5	143.8805446
images/313+24_11.png	images/313_11.png	1	¡û	2	11					4	13	141	10			1	1	0.8707537	4	0.5472					1	None			34		ÄÐ	22	2023-12-28_19h07.04.675	ÐÅÐÄÅÐ¶Ï	2022.2.5	143.8805446
images/313+60_10.png	images/313_26.png	1	¡û	1	26					4	14	142	25			1	1	0.7438153	3	0.8416126					0	None			34		ÄÐ	22	2023-12-28_19h07.04.675	ÐÅÐÄÅÐ¶Ï	2022.2.5	143.8805446
images/313_8.png	images/313+24_8.png	6	¡ú	2	8					4	15	143	7			6	1	0.7274	4	0.8471171					1	None			34		ÄÐ	22	2023-12-28_19h07.04.675	ÐÅÐÄÅÐ¶Ï	2022.2.5	143.8805446
images/313+60_12.png	images/313_28.png	1	¡û	1	28					4	16	144	27			1	1	0.878439	4	0.3564223					1	None			34		ÄÐ	22	2023-12-28_19h07.04.675	ÐÅÐÄÅÐ¶Ï	2022.2.5	143.8805446
images/313+60_16.png	images/313_32.png	1	¡û	1	32					4	17	145	31			1	1	1.2812547	5	0.4686662					1	None			34		ÄÐ	22	2023-12-28_19h07.04.675	ÐÅÐÄÅÐ¶Ï	2022.2.5	143.8805446
images/313_17.png	images/313+60_1.png	6	¡ú	1	17					4	18	146	16			6	1	0.5510275	5	0.4755107					1	None			34		ÄÐ	22	2023-12-28_19h07.04.675	ÐÅÐÄÅÐ¶Ï	2022.2.5	143.8805446
images/313_22.png	images/313+60_6.png	6	¡ú	1	22					4	19	147	21			6	1	0.5109623	5	0.2777113					1	None			34		ÄÐ	22	2023-12-28_19h07.04.675	ÐÅÐÄÅÐ¶Ï	2022.2.5	143.8805446
images/313_21.png	images/313+60_5.png	6	¡ú	1	21					4	20	148	20			6	1	0.5451071	5	0.5004824					1	None			34		ÄÐ	22	2023-12-28_19h07.04.675	ÐÅÐÄÅÐ¶Ï	2022.2.5	143.8805446
images/313+24_9.png	images/313_9.png	1	¡û	2	9					4	21	149	8			1	1	0.4458727	5	0.2432667					1	None			34		ÄÐ	22	2023-12-28_19h07.04.675	ÐÅÐÄÅÐ¶Ï	2022.2.5	143.8805446
images/313_18.png	images/313+60_2.png	6	¡ú	1	18					4	22	150	17			6	1	0.4747441	5	0.5155991					1	None			34		ÄÐ	22	2023-12-28_19h07.04.675	ÐÅÐÄÅÐ¶Ï	2022.2.5	143.8805446
images/313_5.png	images/313+24_5.png	6	¡ú	2	5					4	23	151	4			6	1	0.3315532	5	0.3907543					1	None			34		ÄÐ	22	2023-12-28_19h07.04.675	ÐÅÐÄÅÐ¶Ï	2022.2.5	143.8805446
images/313_3.png	images/313+24_3.png	6	¡ú	2	3					4	24	152	2			6	1	0.3425825	5	0.340016					1	None			34		ÄÐ	22	2023-12-28_19h07.04.675	ÐÅÐÄÅÐ¶Ï	2022.2.5	143.8805446
images/313+24_13.png	images/313_13.png	1	¡û	2	13					4	25	153	12			6	0	0.3661817	5	0.2928891					1	None			34		ÄÐ	22	2023-12-28_19h07.04.675	ÐÅÐÄÅÐ¶Ï	2022.2.5	143.8805446
images/313_23.png	images/313+60_7.png	6	¡ú	1	23					4	26	154	22			6	1	0.4608412	5	0.3311034					1	None			34		ÄÐ	22	2023-12-28_19h07.04.675	ÐÅÐÄÅÐ¶Ï	2022.2.5	143.8805446
images/313_24.png	images/313+60_8.png	6	¡ú	1	24					4	27	155	23			6	1	0.419307	4	0.7880748					1	None			34		ÄÐ	22	2023-12-28_19h07.04.675	ÐÅÐÄÅÐ¶Ï	2022.2.5	143.8805446
images/313_6.png	images/313+24_6.png	6	¡ú	2	6					4	28	156	5			6	1	0.3112149	5	0.5110038					1	None			34		ÄÐ	22	2023-12-28_19h07.04.675	ÐÅÐÄÅÐ¶Ï	2022.2.5	143.8805446
images/313+60_11.png	images/313_27.png	1	¡û	1	27					4	29	157	26			6	0	0.4358827	3	1.5746253					0	None			34		ÄÐ	22	2023-12-28_19h07.04.675	ÐÅÐÄÅÐ¶Ï	2022.2.5	143.8805446
images/313+24_16.png	images/313_16.png	1	¡û	2	16					4	30	158	15			1	1	1.0432546	3	0.3473946					0	None			34		ÄÐ	22	2023-12-28_19h07.04.675	ÐÅÐÄÅÐ¶Ï	2022.2.5	143.8805446
images/313+24_14.png	images/313_14.png	1	¡û	2	14					4	31	159	13			1	1	1.0352443	3	0.479966					0	None			34		ÄÐ	22	2023-12-28_19h07.04.675	ÐÅÐÄÅÐ¶Ï	2022.2.5	143.8805446
																					4.430555556	7.1251713						1078.873962	34
