# Supplementary material for: Perceptual metacognition and self-esteem: the role of feedback valence in local and global monitoring bias
Source: BMC Psychol. 2025 Sep 22;13:1114. doi: 10.1186/s40359-025-03089-x (PMC12506185; doi:10.1186/s40359-025-03089-x)
Supplement: Supplementary file 1 — Supplementary Material 1. [file 40359_2025_3089_MOESM1_ESM.zip › Data/Study1/Study1_data_export_for_spss.py]

# -*- coding: utf-8 -*-
"""
Created on Wed Nov 20 11:59:11 2024

@author: Administrator
"""

import os
import pandas as pd
import statistics

Namelist=[]
Numberlist = []
Genderlist = []
Agelist = []
Scorelist = []
EasyBiaslist = []
DiffBiaslist = []
EasyObjAcclist = []
DiffObjAcclist = []
EasyConfidencelist = []
DiffConfidencelist = []

Biaslist=[]
ObjAcclist=[]
Confidencelist=[]

dir_str = r'./Study1data' 

file_name = os.listdir(dir_str)


file_dir_list = [os.path.join(dir_str, x) for x in file_name]


for i in range(36): 
    data = pd.read_csv(file_dir_list[i],encoding='gbk')
    biasList_easy=[]
    biasList_diff=[]
    
    '''获取不同难度等级的监测偏差'''
    indexEasy = data.loc[data['diffLevel'] == 1].index
    indexDiff = data.loc[data['diffLevel'] == 2].index
    
    # 根据索引获取对应行
    data_easy = data.iloc[indexEasy]  
    data_diff = data.iloc[indexDiff]
    
    for index, row in data_easy.iterrows():
        if row['response_1.corr'] == 1 and row['response_2.keys'] == 1:
            biasList_easy.append(-5)
        elif row['response_1.corr'] == 1 and row['response_2.keys'] == 2:
            biasList_easy.append(-4)
        elif row['response_1.corr'] == 1 and row['response_2.keys'] == 3:
            biasList_easy.append(-3)
        elif row['response_1.corr'] == 1 and row['response_2.keys'] == 4:
            biasList_easy.append(-2)
        elif row['response_1.corr'] == 1 and row['response_2.keys'] == 5:
            biasList_easy.append(-1)
        elif row['response_1.corr'] == 1 and row['response_2.keys'] == 6:
            biasList_easy.append(0)
        elif row['response_1.corr'] == 0 and row['response_2.keys'] == 1:
            biasList_easy.append(0)
        elif row['response_1.corr'] == 0 and row['response_2.keys'] == 2:
            biasList_easy.append(1)
        elif row['response_1.corr'] == 0 and row['response_2.keys'] == 3:
            biasList_easy.append(2)
        elif row['response_1.corr'] == 0 and row['response_2.keys'] == 4:
            biasList_easy.append(3)
        elif row['response_1.corr'] == 0 and row['response_2.keys'] == 5:
            biasList_easy.append(4)
        else:
            biasList_easy.append(5)
        bias_easy=statistics.mean(biasList_easy)
    EasyBiaslist.append(bias_easy)    
    
    
    for index, row in data_diff.iterrows():
        if row['response_1.corr'] == 1 and row['response_2.keys'] == 1:
            biasList_diff.append(-5)
        elif row['response_1.corr'] == 1 and row['response_2.keys'] == 2:
            biasList_diff.append(-4)
        elif row['response_1.corr'] == 1 and row['response_2.keys'] == 3:
            biasList_diff.append(-3)
        elif row['response_1.corr'] == 1 and row['response_2.keys'] == 4:
            biasList_diff.append(-2)
        elif row['response_1.corr'] == 1 and row['response_2.keys'] == 5:
            biasList_diff.append(-1)
        elif row['response_1.corr'] == 1 and row['response_2.keys'] == 6:
            biasList_diff.append(0)
        elif row['response_1.corr'] == 0 and row['response_2.keys'] == 1:
            biasList_diff.append(0)
        elif row['response_1.corr'] == 0 and row['response_2.keys'] == 2:
            biasList_diff.append(1)
        elif row['response_1.corr'] == 0 and row['response_2.keys'] == 3:
            biasList_diff.append(2)
        elif row['response_1.corr'] == 0 and row['response_2.keys'] == 4:
            biasList_diff.append(3)
        elif row['response_1.corr'] == 0 and row['response_2.keys'] == 5:
            biasList_diff.append(4)
        else:
            biasList_diff.append(5)
        bias_diff=statistics.mean(biasList_diff) 
    DiffBiaslist.append(bias_diff)
    Bias=(bias_easy+bias_diff)/2
    Biaslist.append(Bias)
    
    '''获取不同难度等级客观准确率和信心'''
    EasyObjAcc=data_easy['response_1.corr'].mean()
    DiffObjAcc=data_diff['response_1.corr'].mean()
    ObjAcc=(EasyObjAcc+DiffObjAcc)/2
    
    EasyConfidence=data_easy['response_2.keys'].mean()
    DiffConfidence=data_diff['response_2.keys'].mean()
    Confidence=(EasyConfidence+DiffConfidence)/2
    
    EasyObjAcclist.append(EasyObjAcc)
    DiffObjAcclist.append(DiffObjAcc)
    EasyConfidencelist.append(EasyConfidence)
    DiffConfidencelist.append(DiffConfidence)
    ObjAcclist.append(ObjAcc)
    Confidencelist.append(Confidence)
    
    
    '''获取主观评分'''
    score=data.loc[160,'slider.response']
    
    Scorelist.append(score)
    
    '''获取被试性别、年龄'''
    name = data['姓名'].values[2]
    gender = data['性别'].values[2]
    age = data['年龄'].values[2]   
    number = data['被试编号'].values[2] 
    # print(name,gender,age,number)
    
    # 添加至列表
    Namelist.append(name)
    Numberlist.append(number)
    Genderlist.append(gender)
    Agelist.append(age)

# print(EasyBiaslist,DiffBiaslist)

DATA = {'被试编号':Numberlist,
        '姓名':Namelist,
        '性别':Genderlist,
        '年龄':Agelist,
        '主观评分':Scorelist,
        '简单难度客观准确率':EasyObjAcclist,
        '困难难度客观准确率':DiffObjAcclist,
        '简单难度信心评级':EasyConfidencelist,
        '困难难度信心评级':DiffConfidencelist,
        '简单错误估计偏差':EasyBiaslist,
        '困难错误估计偏差':DiffBiaslist,
        '客观准确率':ObjAcclist,
        '信心程度':Confidencelist,
        '错误估计偏差':Biaslist
        }

df = pd.DataFrame(DATA)
print(df)
df.to_csv('./Study1Results.csv')  # 需要更改
