# Supplementary material for: Perceptual metacognition and self-esteem: the role of feedback valence in local and global monitoring bias
Source: BMC Psychol. 2025 Sep 22;13:1114. doi: 10.1186/s40359-025-03089-x (PMC12506185; doi:10.1186/s40359-025-03089-x)
Supplement: Supplementary file 1 — Supplementary Material 1. [file 40359_2025_3089_MOESM1_ESM.zip › Data/Study1/Study1_detailed_trial_analysis.py]

# -*- coding: utf-8 -*-
"""
Created on Sat May 17 14:59:44 2025

@author: Administrator
"""

import os
import pandas as pd
import statistics
import numpy as np

Namelist=[]
Numberlist = []
Genderlist = []
Agelist = []
Scorelist = []
EasyBiaslist = []
DiffBiaslist = []
EasyObjAcclist = []
DiffObjAcclist = []
EasyConfidencelist = []
DiffConfidencelist = []

Biaslist=[]
ObjAcclist=[]
Confidencelist=[]

Count=[]
EasyCount=[]
DiffCount=[]

dir_str = r'./Study1data' 


file_name = os.listdir(dir_str)


file_dir_list = [os.path.join(dir_str, x) for x in file_name]

#%% Incorrect Trials
for i in range(64): 
    data = pd.read_csv(file_dir_list[i],encoding='gbk')
    biasList_easy=[]
    biasList_diff=[]

    '''分离试次'''
    indexCorr = data.loc[data['response_1.corr'] == 0].index  # incorrect trials 
    data_Corr = data.iloc[indexCorr] 
    Count.append(len(indexCorr))
    
    
    '''获取不同难度等级的监测偏差'''
    indexEasy = data_Corr.loc[data_Corr['diffLevel'] == 1].index
    indexDiff = data_Corr.loc[data_Corr['diffLevel'] == 2].index
    
    EasyCount.append(len(indexEasy))
    DiffCount.append(len(indexDiff))
    
    # 根据索引获取对应行
    data_easy = data.iloc[indexEasy]  
    data_diff = data.iloc[indexDiff]
    
    for index, row in data_easy.iterrows():
        if row['response_2.keys'] == 1:
            biasList_easy.append(0)
        elif row['response_2.keys'] == 2:
            biasList_easy.append(1)
        elif row['response_2.keys'] == 3:
            biasList_easy.append(2)
        elif row['response_2.keys'] == 4:
            biasList_easy.append(3)
        elif row['response_2.keys'] == 5:
            biasList_easy.append(4)
        elif row['response_2.keys'] == 6:
            biasList_easy.append(5)

        bias_easy=statistics.mean(biasList_easy)

    EasyBiaslist.append(bias_easy)    
    
    for index, row in data_diff.iterrows():
        if row['response_2.keys'] == 1:
            biasList_diff.append(0)
        elif row['response_2.keys'] == 2:
            biasList_diff.append(1)
        elif  row['response_2.keys'] == 3:
            biasList_diff.append(2)
        elif row['response_2.keys'] == 4:
            biasList_diff.append(3)
        elif row['response_2.keys'] == 5:
            biasList_diff.append(4)
        elif row['response_2.keys'] == 6:
            biasList_diff.append(5)

        # non_zero_diff = np.count_nonzero(biasList_diff)
        bias_diff=statistics.mean(biasList_diff) 

    
    DiffBiaslist.append(bias_diff)
    Bias=(bias_easy+bias_diff)/2
    Biaslist.append(Bias)
    
    # print(EasyBiaslist,DiffBiaslist)
    
    '''获取被试性别、年龄'''
    name = data['姓名'].values[2]
    gender = data['性别'].values[2]
    age = data['年龄'].values[2]   
    number = data['被试编号'].values[2] 

    
    # 添加至列表
    Namelist.append(name)
    Numberlist.append(number)
    Genderlist.append(gender)
    Agelist.append(age)
    


DATA = {'被试编号':Numberlist,
        '姓名':Namelist,
        '性别':Genderlist,
        '年龄':Agelist,
        '简单条件偏差':EasyBiaslist,
        '困难条件偏差':DiffBiaslist,
        '整体偏差':Biaslist,
        '简单试次数':EasyCount,
        '困难试次数':DiffCount,
        '试次数':Count
        }

df = pd.DataFrame(DATA)
print(df)
df.to_csv(r'./IncorrectTrials.csv')

#%% Correct Trials
for i in range(64): 
    data = pd.read_csv(file_dir_list[i],encoding='gbk')
    biasList_easy=[]
    biasList_diff=[]

    '''分离试次'''
    indexCorr = data.loc[data['response_1.corr'] == 1].index  # correct trials  
    data_Corr = data.iloc[indexCorr] 
    Count.append(len(indexCorr))
    
    
    '''获取不同难度等级的监测偏差'''
    indexEasy = data_Corr.loc[data_Corr['diffLevel'] == 1].index
    indexDiff = data_Corr.loc[data_Corr['diffLevel'] == 2].index
    
    EasyCount.append(len(indexEasy))
    DiffCount.append(len(indexDiff))
    
    # 根据索引获取对应行
    data_easy = data.iloc[indexEasy]  
    data_diff = data.iloc[indexDiff]
    
    for index, row in data_easy.iterrows():
        if row['response_2.keys'] == 1:
            biasList_easy.append(-5)
        elif row['response_2.keys'] == 2:
            biasList_easy.append(-4)
        elif row['response_2.keys'] == 3:
            biasList_easy.append(-3)
        elif row['response_2.keys'] == 4:
            biasList_easy.append(-2)
        elif row['response_2.keys'] == 5:
            biasList_easy.append(-1)
        elif row['response_2.keys'] == 6:
            biasList_easy.append(0)

        bias_easy=statistics.mean(biasList_easy)

    EasyBiaslist.append(bias_easy)    
    
    for index, row in data_diff.iterrows():
        if row['response_2.keys'] == 1:
            biasList_diff.append(-5)
        elif row['response_2.keys'] == 2:
            biasList_diff.append(-4)
        elif  row['response_2.keys'] == 3:
            biasList_diff.append(-3)
        elif row['response_2.keys'] == 4:
            biasList_diff.append(-2)
        elif row['response_2.keys'] == 5:
            biasList_diff.append(-1)
        elif row['response_2.keys'] == 6:
            biasList_diff.append(0)

        bias_diff=statistics.mean(biasList_diff) 

    
    DiffBiaslist.append(bias_diff)
    Bias=(bias_easy+bias_diff)/2
    Biaslist.append(Bias)
    
    
    '''获取被试性别、年龄'''
    name = data['姓名'].values[2]
    gender = data['性别'].values[2]
    age = data['年龄'].values[2]   
    number = data['被试编号'].values[2] 

    
    # 添加至列表
    Namelist.append(name)
    Numberlist.append(number)
    Genderlist.append(gender)
    Agelist.append(age)
    


DATA = {'被试编号':Numberlist,
        '姓名':Namelist,
        '性别':Genderlist,
        '年龄':Agelist,
        '简单条件偏差':EasyBiaslist,
        '困难条件偏差':DiffBiaslist,
        '整体偏差':Biaslist,
        '简单试次数':EasyCount,
        '困难试次数':DiffCount,
        '试次数':Count
        }

df = pd.DataFrame(DATA)
print(df)
df.to_csv(r'./CorrectTrials.csv')
