# Supplementary material for: Perceptual metacognition and self-esteem: the role of feedback valence in local and global monitoring bias
Source: BMC Psychol. 2025 Sep 22;13:1114. doi: 10.1186/s40359-025-03089-x (PMC12506185; doi:10.1186/s40359-025-03089-x)
Supplement: Supplementary file 1 — Supplementary Material 1. [file 40359_2025_3089_MOESM1_ESM.zip › Data/Study2/Study2data/02_信心判断_2023-12-12_1847.csv]

dotLeft	dotRight	dotAns	cue	diffLevel	rows	loop_1.thisRepN	loop_1.thisTrialN	loop_1.thisN	loop_1.thisIndex	loop_2.thisRepN	loop_2.thisTrialN	loop_2.thisN	loop_2.thisIndex	thisRow.t	notes	Intro.started	Intro.stopped	response_00.keys	response_00.rt	response_00.duration	blank.started	blank.stopped	trail.started	trail.stopped	response_1.keys	response_1.corr	response_1.rt	response_1.duration	feedback.started	feedback.stopped	confidence.started	confidence.stopped	response_2.keys	response_2.rt	response_2.duration	Total.started	Total.stopped	slider.response	slider.rt	Practice_end.started	Practice_end.stopped	response_01.keys	response_01.rt	response_01.duration	sub_acc.started	response_2.corr	sub_acc.stopped	Break.started	Break.stopped
images/313+24_12.png	images/313_12.png	1	¡û	2	12					0	0	0	11	147.2551756							147.2512216	148.2416531	148.2416618	149.1558273	6	0	0.6167164	None			149.1563358	150.1709667	4	1.0061077	None										150.1714012	1	150.171773	150.1717829	150.3192776
images/313+60_10.png	images/313_26.png	1	¡û	1	26					0	1	1	25	150.3242874							150.3197521	151.318061	151.3180711	151.9652095	1	1	0.3367064	None			151.9654909	152.7577781	5	0.7809694	None										152.758016	1	152.7583136	152.7583231	152.7978218
images/313+24_15.png	images/313_15.png	1	¡û	2	15					0	2	2	14	152.8045527							152.7981232	153.7987628	153.7987721	155.2779281	6	0	1.1719072	None			155.2782081	157.2251788	2	1.9400911	None										157.2254169	0	157.2257192	157.2257289	157.2653586
images/313_4.png	images/313+24_4.png	6	¡ú	2	4					0	3	3	3	157.2724314							157.2656572	158.2666466	158.2666556	158.9657489	6	1	0.3921478	None			158.9660289	159.6680862	6	0.6929604	None										159.6683234	1	159.6686065	159.6686154	159.7079402
images/313_6.png	images/313+24_6.png	6	¡ú	2	6					0	4	4	5	159.7116515							159.7082358	160.705976	160.7059853	161.6453373	6	1	0.6287734	None			161.6456235	162.6395723	4	0.981403	None										162.6398182	1	162.6401133	162.6401226	162.6792003
images/313_5.png	images/313+24_5.png	6	¡ú	2	5					0	5	5	4	162.6837568							162.6794967	163.6779761	163.6779855	164.436542	1	0	0.4482731	None			164.4368247	164.9581583	5	0.5099265	None										164.9583967	1	164.9586904	164.9586996	164.9974033
images/313+24_16.png	images/313_16.png	1	¡û	2	16					0	6	6	15	165.0016092							164.9977037	165.9961258	165.9961351	166.7369677	6	0	0.4382591	None			166.7372497	167.1259499	5	0.3780345	None										167.1261847	1	167.1264671	167.1264762	167.165682
images/313_24.png	images/313+60_8.png	6	¡ú	1	24					0	7	7	23	167.1700663							167.16598	168.1645443	168.1645528	168.7939501	6	1	0.3261078	None			168.7942349	169.4335582	6	0.6326338	None										169.433799	1	169.4340711	169.4340801	169.4732174
images/313_1.png	images/313+24_1.png	6	¡ú	2	1					0	8	8	0	169.4796656							169.4735148	170.4738875	170.4738966	171.2284273	6	1	0.449482	None			171.2287142	171.5827427	5	0.3416391	None										171.5829872	1	171.5832747	171.5832846	171.6212404
images/313_2.png	images/313+24_2.png	6	¡ú	2	2					0	9	9	1	171.6267228							171.6215325	172.6212237	172.6212336	173.4350383	6	1	0.5054064	None			173.435325	174.3110897	4	0.86355	None										174.3113238	1	174.3116014	174.3116111	174.3490563
images/313+60_9.png	images/313_25.png	1	¡û	1	25					0	10	10	24	174.3557002							174.3493522	175.3498755	175.3498846	176.5700299	1	1	0.917319	None			176.5703152	177.6755842	4	1.0965361	None										177.675822	1	177.6761185	177.6761277	177.7146937
images/313+60_15.png	images/313_31.png	1	¡û	1	31					0	11	11	30	177.7216789							177.7149914	178.715913	178.7159219	179.4982601	6	0	0.4791799	None			179.498546	180.6037975	4	1.0964589	None										180.6040339	1	180.604335	180.6043439	180.6414527
images/313_19.png	images/313+60_3.png	6	¡ú	1	19					0	12	12	18	180.6458559							180.6417599	181.6401974	181.6402067	182.3011983	6	1	0.3504783	None			182.301482	182.7464003	5	0.4366477	None										182.7466383	1	182.7469217	182.7469306	182.7847494
images/313_8.png	images/313+24_8.png	6	¡ú	2	8					0	13	13	7	182.7917531							182.7850528	183.786042	183.786051	184.478171	6	1	0.3844135	None			184.4784562	185.0832496	5	0.5964621	None										185.0834867	1	185.0837748	185.0837849	185.1220656
images/313_20.png	images/313+60_4.png	6	¡ú	1	20					0	14	14	19	185.1293935							185.1223644	186.1235981	186.1236072	186.9823732	6	1	0.5516041	None			186.9826583	187.6986126	4	0.708351	None										187.6988896	1	187.6990919	187.6991023	187.738686
images/313+60_14.png	images/313_30.png	1	¡û	1	30					0	15	15	29	187.7456036							187.7389855	188.7398089	188.7398179	189.7376369	1	1	0.6950739	None			189.7379197	190.5374556	4	0.7925482	None										190.5376915	1	190.5379801	190.5379894	190.5772594
images/313+60_13.png	images/313_29.png	1	¡û	1	29					0	16	16	28	190.5845757							190.5775577	191.578792	191.5788008	192.4581822	1	1	0.5757041	None			192.4585369	193.4316415	5	0.9600924	None										193.4318812	1	193.4323116	193.4323237	193.4714828
images/313+60_12.png	images/313_28.png	1	¡û	1	28					0	17	17	27	193.4778044							193.4717763	194.4720984	194.4721078	196.700758	1	1	1.9230966	None			196.7010429	196.9227436	6	0.2135122	None										196.92298	1	196.923152	196.9231613	196.9621436
images/313+60_16.png	images/313_32.png	1	¡û	1	32					0	18	18	31	196.9692182							196.962439	197.9634703	197.9634799	198.8914345	6	0	0.6239568	None			198.8917128	199.8928391	4	0.990587	None										199.8930751	1	199.8933671	199.8933761	199.9308533
images/313_23.png	images/313+60_7.png	6	¡ú	1	23					0	19	19	22	199.9355765							199.9311512	200.9296849	200.9296939	201.7225058	6	1	0.4850653	None			201.722788	202.5015262	5	0.7672911	None										202.5017608	1	202.5020205	202.5020295	202.5389227
images/313+60_11.png	images/313_27.png	1	¡û	1	27					0	20	20	26	202.5435343							202.5392242	203.537926	203.5379352	204.2896073	1	1	0.4449069	None			204.2898898	204.6229828	6	0.3210406	None										204.6232208	1	204.6233911	204.6234008	204.6635006
images/313_17.png	images/313+60_1.png	6	¡ú	1	17					0	21	21	16	204.6673328							204.6637985	205.6613301	205.6613395	206.5798514	6	1	0.6094456	None			206.5801324	207.4069221	4	0.8142921	None										207.4071639	1	207.4075628	207.4075728	207.4461599
images/313+24_9.png	images/313_9.png	1	¡û	2	9					0	22	22	8	207.4537877							207.4464542	208.4480656	208.4480747	209.8979356	1	1	1.1466914	None			209.8982172	210.7533172	3	0.8482551	None										210.7535525	0	210.7538432	210.7538527	210.7915324
images/313_18.png	images/313+60_2.png	6	¡ú	1	18					0	23	23	17	210.7960156							210.791829	211.7902765	211.7902861	212.6599943	6	1	0.5611839	None			212.6602782	213.1467849	3	0.4786876	None										213.1470214	0	213.147314	213.1473233	213.1844307
images/313+24_10.png	images/313_10.png	1	¡û	2	10					0	24	24	9	213.1915406							213.1847297	214.1858125	214.1858217	215.093315	1	1	0.6012913	None			215.0935982	215.5660006	5	0.4611632	None										215.5662378	1	215.5665132	215.5665221	215.6057775
images/313+24_13.png	images/313_13.png	1	¡û	2	13					0	25	25	12	215.6121851							215.6060708	216.6064639	216.6064727	217.5900184	6	0	0.6761096	None			217.5903022	218.4869527	5	0.8844332	None										218.4873183	1	218.4875999	218.4876128	218.5259135
images/313_3.png	images/313+24_3.png	6	¡ú	2	3					0	26	26	2	218.5331916							218.5262104	219.5274231	219.527432	220.2677147	6	1	0.4360982	None			220.2680001	221.053464	4	0.774936	None										221.0537027	1	221.0539942	221.0540028	221.0928545
images/313_22.png	images/313+60_6.png	6	¡ú	1	22					0	27	27	21	221.0965614							221.0931549	222.0906121	222.0906214	222.9254965	6	1	0.5245914	None			222.9257819	223.3705172	5	0.4370242	None										223.3707671	1	223.3712647	223.3712739	223.4160071
images/313_21.png	images/313+60_5.png	6	¡ú	1	21					0	28	28	20	223.420457							223.4163024	224.4148767	224.4148857	225.1591281	6	1	0.4324946	None			225.1594097	225.4721817	4	0.2996057	None										225.4724239	1	225.4727006	225.4727098	225.5118943
images/313+24_11.png	images/313_11.png	1	¡û	2	11					0	29	29	10	225.5189726							225.5121904	226.513217	226.5132263	227.2506623	1	1	0.4364499	None			227.2509478	227.6331933	4	0.3753713	None										227.6334298	1	227.6337195	227.6337288	227.6726081
images/313+24_14.png	images/313_14.png	1	¡û	2	14					0	30	30	13	227.6799987							227.6729067	228.6742369	228.6742458	229.490788	1	1	0.5124494	None			229.4910673	230.1654138	5	0.6632162	None										230.1656475	1	230.165931	230.1659402	230.2044787
images/313_7.png	images/313+24_7.png	6	¡ú	2	7					0	31	31	6	230.2115936							230.2047771	231.2058158	231.2058249	232.2034146	1	0	0.6937013	None			232.2036947	233.0374552	3	0.8230953	None										233.0376952	0	233.0378708	233.0378808	233.0759198
images/313_7.png	images/313+24_7.png	6	¡ú	2	7					1	0	32	6	233.0797789							233.0762303	234.0741458	234.0741572	235.1661021	1	0	0.7803174	None			235.1663854	236.9182617	6	1.7400595	None										236.9185241	1	236.9188101	236.918819	236.9578092
images/313_24.png	images/313+60_8.png	6	¡ú	1	24					1	1	33	23	236.9652203							236.9581046	237.9594798	237.9594891	239.5480386	6	1	1.2833536	None			239.5483204	239.9379907	5	0.3819564	None										239.9382289	1	239.9385231	239.9385319	239.9779953
images/313+60_9.png	images/313_25.png	1	¡û	1	25					1	2	34	24	239.9846266							239.9782943	240.9789018	240.9789109	241.7195768	1	1	0.4319037	None			241.7198635	242.4435297	4	0.714993	None										242.4437668	1	242.4439944	242.4440042	242.4836375
images/313+60_13.png	images/313_29.png	1	¡û	1	29					1	3	35	28	242.4896825							242.4839309	243.4839484	243.4839576	244.1619489	1	1	0.3753557	None			244.16223	244.5025697	5	0.3279814	None										244.5028111	1	244.5031004	244.5031094	244.5420383
images/313+60_12.png	images/313_28.png	1	¡û	1	28					1	4	36	27	244.549443							244.542336	245.5437146	245.5437241	246.4585923	1	1	0.6110711	None			246.458884	246.8339034	4	0.3682757	None										246.8341388	1	246.8344268	246.8344367	246.8739675
images/313_22.png	images/313+60_6.png	6	¡ú	1	22					1	5	37	21	246.8774422							246.8742617	247.8715543	247.8715642	248.6228306	6	1	0.4389933	None			248.6231145	248.9219645	5	0.29122	None										248.9222009	1	248.9225836	248.9225926	248.9615327
images/313+24_16.png	images/313_16.png	1	¡û	2	16					1	6	38	15	248.9687006							248.9618296	249.9646125	249.9646219	250.6781722	1	1	0.4064765	None			250.6784576	250.9353537	4	0.2446511	None										250.9355894	1	250.9358691	250.9358788	250.9758403
images/313+60_14.png	images/313_30.png	1	¡û	1	30					1	7	39	29	250.980312							250.9761364	251.9745053	251.974515	252.6632834	1	1	0.3761751	None			252.6635673	253.0744595	5	0.4026751	None										253.0746973	1	253.0749777	253.0749871	253.1139589
images/313_17.png	images/313+60_1.png	6	¡ú	1	17					1	8	40	16	253.1210055							253.1142568	254.1152719	254.1152807	254.9014365	6	1	0.4824092	None			254.9017163	255.4374352	6	0.5252357	None										255.4376712	1	255.4378623	255.4378717	258.0706002
images/313+60_11.png	images/313_27.png	1	¡û	1	27					1	9	41	26	258.0769228							258.0711524	259.0712904	259.0712995	259.8017352	1	1	0.4234836	None			259.8020245	260.1422851	6	0.3284562	None										260.1425227	1	260.1428073	260.1428166	260.1817476
images/313_20.png	images/313+60_4.png	6	¡ú	1	20					1	10	42	19	260.186112							260.1820487	261.1805966	261.1806066	262.0310416	6	1	0.5365847	None			262.0313288	263.0257762	4	0.9873391	None										263.0260117	1	263.0263005	263.0263098	263.0656798
images/313_19.png	images/313+60_3.png	6	¡ú	1	19					1	11	43	18	263.0717361							263.0659748	264.0659995	264.066008	264.8418147	6	1	0.4731797	None			264.8420977	265.676088	4	0.8246815	None										265.6763206	1	265.6766079	265.6766171	265.7158741
images/313+24_15.png	images/313_15.png	1	¡û	2	15					1	12	44	14	265.7201352							265.7161679	266.7145736	266.7145829	267.6772663	1	1	0.6561559	None			267.6775475	268.4838226	4	0.7975055	None										268.4840592	1	268.4843444	268.4843535	268.5237798
images/313+24_10.png	images/313_10.png	1	¡û	2	10					1	13	45	9	268.5274503							268.5240759	269.5215685	269.5215774	270.700017	1	1	0.8729933	None			270.7003035	271.1033483	4	0.3899624	None										271.1035901	1	271.1038745	271.1038835	271.1417501
images/313+60_15.png	images/313_31.png	1	¡û	1	31					1	14	46	30	271.1490784							271.1420476	272.1433567	272.1433653	272.8698643	6	0	0.4194188	None			272.8701484	273.1409729	5	0.260595	None										273.1412074	1	273.141486	273.1414955	273.1793757
images/313+24_9.png	images/313_9.png	1	¡û	2	9					1	15	47	8	273.1830533							273.1796768	274.177137	274.1771467	275.0502919	1	1	0.5698051	None			275.0505799	275.9542127	4	0.8967585	None										275.9544547	1	275.9547466	275.954756	275.9927681
images/313+24_14.png	images/313_14.png	1	¡û	2	14					1	16	48	13	275.9999425							275.9930705	276.9942079	276.9942177	277.6998514	1	1	0.4006453	None			277.7001311	278.0613973	4	0.3504379	None										278.0616348	1	278.0619229	278.0619326	278.1010933
images/313+24_11.png	images/313_11.png	1	¡û	2	11					1	17	49	10	278.1074545							278.1013927	279.1017277	279.1017364	279.8420242	1	1	0.4375102	None			279.8423101	280.1140251	3	0.2647096	None										280.1142619	0	280.1145417	280.1145507	280.1548579
images/313_1.png	images/313+24_1.png	6	¡ú	2	1					1	18	50	0	280.1619604							280.1551521	281.1562206	281.1562299	281.8276471	6	1	0.3659198	None			281.8279266	282.4603964	4	0.6228426	None										282.460644	1	282.4609251	282.4609343	282.4991511
images/313+60_10.png	images/313_26.png	1	¡û	1	26					1	19	51	25	282.5047555							282.4994457	283.499261	283.4992707	284.2049343	1	1	0.4001497	None			284.2052191	284.4620998	4	0.2451925	None										284.4623396	1	284.4626255	284.4626348	284.5007271
images/313_2.png	images/313+24_2.png	6	¡ú	2	2					1	20	52	1	284.5079037							284.5010218	285.5021616	285.5021711	286.1877213	6	1	0.3802382	None			286.1880024	286.8273062	5	0.6311057	None										286.8275422	1	286.8278201	286.8278298	286.8682364
images/313_18.png	images/313+60_2.png	6	¡ú	1	18					1	21	53	17	286.875066							286.8685311	287.8693291	287.869338	288.5193194	6	1	0.341561	None			288.5196071	288.8670397	5	0.3390202	None										288.867274	1	288.8675558	288.8675645	288.9064001
images/313+24_12.png	images/313_12.png	1	¡û	2	12					1	22	54	11	288.9098968							288.9067022	289.9042695	289.9042782	290.7736946	1	1	0.5586594	None			290.7739777	291.3378693	6	0.5569536	None										291.3381065	1	291.33839	291.3383995	291.3807852
images/313_21.png	images/313+60_5.png	6	¡ú	1	21					1	23	55	20	291.3878592							291.3810988	292.3821248	292.3821336	293.1828257	6	1	0.4962175	None			293.1831086	293.8156318	6	0.6193606	None										293.8158701	1	293.8161596	293.8161687	293.8566269
images/313+24_13.png	images/313_13.png	1	¡û	2	13					1	24	56	12	293.8639798							293.856921	294.8582588	294.8582676	295.6194929	1	1	0.4567159	None			295.6197722	295.8906265	4	0.2631171	None										295.8908622	1	295.8911414	295.8911509	295.9289094
images/313_23.png	images/313+60_7.png	6	¡ú	1	23					1	25	57	22	295.935929							295.9292046	296.9301958	296.9302053	298.7829923	6	1	1.5452932	None			298.783272	299.5479918	2	0.7557273	None										299.5482294	0	299.5485202	299.5485303	299.5879321
images/313_8.png	images/313+24_8.png	6	¡ú	2	8					1	26	58	7	299.5950102							299.5882267	300.5892682	300.5892772	301.8540846	6	1	0.9550296	None			301.8543643	302.167053	5	0.3006786	None										302.1672855	1	302.1675698	302.1675795	302.2066351
images/313_5.png	images/313+24_5.png	6	¡ú	2	5					1	27	59	4	302.2136467							302.2069487	303.2079076	303.2079176	303.9136655	1	0	0.4028975	None			303.9139431	304.2680919	4	0.3447257	None										304.2683252	1	304.2686044	304.2686138	304.3079484
images/313_6.png	images/313+24_6.png	6	¡ú	2	6					1	28	60	5	304.3141631							304.3082462	305.3084265	305.308436	305.9652679	6	1	0.350891	None			305.9655485	306.2712489	5	0.2925721	None										306.2714861	1	306.271764	306.2717729	306.3108279
images/313_4.png	images/313+24_4.png	6	¡ú	2	4					1	29	61	3	306.3169947							306.3111289	307.3112603	307.3112695	308.0034347	6	1	0.3876188	None			308.0037161	309.2835834	3	1.2713801	None										309.2838174	0	309.2841003	309.2841091	309.3231106
images/313+60_16.png	images/313_32.png	1	¡û	1	32					1	30	62	31	309.3291385							309.3234062	310.3229164	310.3229262	311.3734285	1	1	0.7399429	None			311.3737922	311.7417853	1	0.3569643	None										311.742021	0	311.7422967	311.7423061	311.7815737
images/313_3.png	images/313+24_3.png	6	¡ú	2	3					1	31	63	2	311.7875384							311.7818681	312.7816759	312.7816854	313.4426134	6	1	0.3536669	None			313.4428987	314.8622041	4	1.4082983	None										314.8624371	1	314.8627192	314.8627283	314.902255
images/313+24_9.png	images/313_9.png	1	¡û	2	9					2	0	64	8	314.9092786							314.9025477	315.9035453	315.9035546	316.5952847	6	0	0.3873571	None			316.595571	317.3946076	2	0.7908752	None										317.3948494	0	317.3950215	317.395031	317.4339834
images/313_21.png	images/313+60_5.png	6	¡ú	1	21					2	1	65	20	317.4408125							317.4343959	318.436583	318.4365924	319.0800639	6	1	0.3346834	None			319.0803443	319.7894871	3	0.6985213	None										319.7897239	0	319.7900114	319.7900207	319.8276033
images/313+60_11.png	images/313_27.png	1	¡û	1	27					2	2	66	26	319.8339671							319.8279006	320.8283766	320.828386	321.6312553	1	1	0.4951952	None			321.6315363	322.2857689	4	0.6428204	None										322.2860047	1	322.2862812	322.2862908	322.3244697
images/313_18.png	images/313+60_2.png	6	¡ú	1	18					2	3	67	17	322.330488							322.3247635	323.3243459	323.3243556	323.9991377	6	1	0.3627372	None			323.9994212	324.4092957	4	0.4030693	None										324.4095341	1	324.4097506	324.4097597	324.4491734
images/313_7.png	images/313+24_7.png	6	¡ú	2	7					2	4	68	6	324.4527682							324.4494735	325.4470937	325.447103	326.2335494	6	1	0.4798964	None			326.2338341	326.7806255	4	0.5366263	None										326.7808631	1	326.7811379	326.7811476	326.8204114
images/313_20.png	images/313+60_4.png	6	¡ú	1	20					2	5	69	19	326.8272317							326.8207057	327.8216051	327.8216141	328.721979	6	1	0.5978862	None			328.722262	329.2017052	3	0.4726832	None										329.2019403	0	329.2022249	329.2022342	329.2419205
images/313+24_16.png	images/313_16.png	1	¡û	2	16					2	6	70	15	329.2491628							329.242216	330.2448005	330.24481	330.9503565	1	1	0.3987343	None			330.9506396	331.4299101	4	0.4681517	None										331.4301466	1	331.430399	331.4304089	331.4683973
images/313_23.png	images/313+60_7.png	6	¡ú	1	23					2	7	71	22	331.4747051							331.4686973	332.468962	332.4689712	333.2857233	6	1	0.5103377	None			333.2860089	333.4735967	6	0.1802989	None										333.4738321	1	333.4741234	333.4741324	333.5137493
images/313+60_16.png	images/313_32.png	1	¡û	1	32					2	8	72	31	333.5208452							333.5140484	334.5151035	334.5151134	335.1859013	1	1	0.3681834	None			335.1861835	335.4779037	6	0.2809318	None										335.4781417	1	335.4784303	335.4784398	335.518006
images/313_22.png	images/313+60_6.png	6	¡ú	1	22					2	9	73	21	335.5248058							335.5182998	336.5190715	336.5190804	337.7184393	6	1	0.8923462	None			337.718724	338.2677664	4	0.5399376	None										338.2680025	1	338.2682823	338.2682914	338.3059275
images/313+24_14.png	images/313_14.png	1	¡û	2	14					2	10	74	13	338.3108454							338.3062261	339.3052649	339.3052752	339.9941611	1	1	0.3820083	None			339.9944425	340.738167	3	0.7366141	None										340.7384033	0	340.7386845	340.7386936	340.7782616
images/313_5.png	images/313+24_5.png	6	¡ú	2	5					2	11	75	4	340.7840742							340.7785549	341.7778589	341.7778684	343.0228066	1	0	0.9334869	None			343.0230877	343.3079059	4	0.2760628	None										343.3081429	1	343.3084263	343.3084355	343.3481152
images/313_2.png	images/313+24_2.png	6	¡ú	2	2					2	12	76	1	343.3518329							343.3484088	344.3447553	344.3447645	345.2382962	6	1	0.5794966	None			345.2385791	345.6622998	4	0.4122991	None										345.6625407	1	345.6628157	345.6628254	345.700977
images/313+60_14.png	images/313_30.png	1	¡û	1	30					2	13	77	29	345.7072284							345.7012719	346.7014941	346.701503	347.4995761	1	1	0.493694	None			347.4998572	348.1462244	3	0.6393386	None										348.1464605	0	348.1467397	348.1467496	348.1850698
images/313+24_12.png	images/313_12.png	1	¡û	2	12					2	14	78	11	348.1922704							348.1854304	349.1865372	349.1865464	351.0670329	1	1	1.5764347	None			351.0673163	352.3186415	4	1.2398012	None										352.3188798	1	352.3194084	352.3194199	352.3601823
images/313+60_15.png	images/313_31.png	1	¡û	1	31					2	15	79	30	352.3672089							352.3604847	353.3614596	353.3614685	354.5191043	1	1	0.8501371	None			354.5193908	354.9986837	3	0.4675831	None										354.9989193	0	354.9991979	354.9992074	355.0382258
images/313+60_13.png	images/313_29.png	1	¡û	1	29					2	16	80	28	355.0428737							355.0385226	356.0372671	356.0372764	356.7370025	1	1	0.396827	None			356.7372865	357.2376217	6	0.4896632	None										357.2378588	1	357.2381387	357.2381479	357.2771317
images/313_24.png	images/313+60_8.png	6	¡ú	1	24					2	17	81	23	357.2839451							357.2774251	358.2782046	358.278214	359.0535111	1	0	0.4690755	None			359.0537916	359.234278	6	0.172811	None										359.2345167	1	359.2348049	359.2348143	360.8995515
images/313_1.png	images/313+24_1.png	6	¡ú	2	1					2	18	82	0	360.9057468							360.8999334	361.900111	361.9001203	363.0571703	1	0	0.8554101	None			363.0574548	363.5158742	5	0.4499585	None										363.5161148	1	363.5164057	363.5164147	363.5555212
images/313+24_11.png	images/313_11.png	1	¡û	2	11					2	19	83	10	363.5623832							363.5558198	364.556642	364.5566513	365.3178552	1	1	0.4541191	None			365.3181363	365.5751235	4	0.2445781	None										365.5753647	1	365.5756517	365.575661	365.6150314
images/313_3.png	images/313+24_3.png	6	¡ú	2	3					2	20	84	2	365.6222214							365.6153254	366.6164966	366.6165057	367.6210365	6	1	0.6990818	None			367.6213178	368.1356102	5	0.5014872	None										368.1358504	1	368.1361348	368.1361441	368.1749459
images/313_4.png	images/313+24_4.png	6	¡ú	2	4					2	21	85	3	368.1811052							368.1752443	369.175382	369.1753912	369.9297724	6	1	0.4519986	None			369.930054	370.2911931	4	0.3531051	None										370.2914247	1	370.2917049	370.2917141	370.3311447
images/313_6.png	images/313+24_6.png	6	¡ú	2	6					2	22	86	5	370.3382101							370.3314388	371.332474	371.3324833	372.1148574	6	1	0.4787401	None			372.1151402	372.5041504	5	0.3760141	None										372.5043857	1	372.5046707	372.5046798	372.5437602
images/313+60_12.png	images/313_28.png	1	¡û	1	28					2	23	87	27	372.5500384							372.5440597	373.5443177	373.5443268	374.1803151	1	1	0.3306432	None			374.1805999	374.4375004	4	0.2461986	None										374.4377328	1	374.4379672	374.4379763	374.478694
images/313+24_15.png	images/313_15.png	1	¡û	2	15					2	24	88	14	374.4859614							374.4789893	375.4802132	375.4802222	376.1579438	1	1	0.3704952	None			376.1582265	376.4638104	5	0.2924091	None										376.4640479	1	376.464317	376.4643254	376.5023667
images/313+24_13.png	images/313_13.png	1	¡û	2	13					2	25	89	12	376.5062184							376.5026564	377.5003975	377.5004069	378.2447398	1	1	0.4347855	None			378.2450198	378.46034	4	0.2062176	None										378.460575	1	378.4608497	378.4608587	378.4989715
images/313_8.png	images/313+24_8.png	6	¡ú	2	8					2	26	90	7	378.5033242							378.4992662	379.4977486	379.4977584	380.2218524	1	0	0.413057	None			380.2221329	380.4859546	3	0.2527177	None										380.486191	0	380.4864755	380.4864848	380.5244474
images/313+60_10.png	images/313_26.png	1	¡û	1	26					2	27	91	25	380.5280364							380.5247451	381.5221169	381.5221259	382.3676848	1	1	0.5370708	None			382.3684547	382.6621095	5	0.2810248	None										382.6623432	1	382.6626208	382.6626296	382.7019916
images/313_19.png	images/313+60_3.png	6	¡ú	1	19					2	28	92	18	382.7090756							382.7022849	383.7033344	383.7033439	384.4019896	6	1	0.395353	None			384.4022733	384.6595836	5	0.2480327	None										384.6598199	1	384.6601047	384.6601136	384.6986735
images/313_17.png	images/313+60_1.png	6	¡ú	1	17					2	29	93	16	384.703199							384.6990719	385.6973995	385.6974093	386.3404261	6	1	0.3381173	None			386.3407059	386.7019719	5	0.3505275	None										386.7022075	1	386.7024847	386.7024939	386.7415356
images/313+24_10.png	images/313_10.png	1	¡û	2	10					2	30	94	9	386.7467542							386.7418294	387.74127	387.7412806	388.5305731	1	1	0.4861028	None			388.5308499	388.9198721	6	0.3764008	None										388.9201147	1	388.920402	388.9204109	388.9596505
images/313+60_9.png	images/313_25.png	1	¡û	1	25					2	31	95	24	388.9666393							388.9599435	389.9609137	389.9609229	390.666482	1	1	0.4020685	None			390.6667622	390.895827	6	0.2162299	None										390.8960583	1	390.8963404	390.89635	390.9341567
images/313_8.png	images/313+24_8.png	6	¡ú	2	8					3	0	96	7	390.9406842							390.934454	391.9349784	391.9349877	392.8979239	6	1	0.6599383	None			392.898202	393.2871971	4	0.3763842	None										393.2874344	1	393.2877194	393.2877289	393.3257937
images/313+60_10.png	images/313_26.png	1	¡û	1	26					3	1	97	25	393.3319891							393.3260884	394.3262674	394.3262766	394.9901945	1	1	0.3575191	None			394.990474	395.3519827	4	0.3486497	None										395.3522779	1	395.3526251	395.3526378	395.396502
images/313+24_13.png	images/313_13.png	1	¡û	2	13					3	2	98	12	395.4006311							395.3968293	396.3951694	396.3951793	397.1603792	1	1	0.4525388	None			397.1606634	397.8416902	5	0.673845	None										397.8419196	1	397.8421988	397.8422082	397.8804391
images/313+24_15.png	images/313_15.png	1	¡û	2	15					3	3	99	14	397.8851371							397.8807302	398.8785287	398.8785382	399.6467779	1	1	0.4604684	None			399.6470557	399.973473	6	0.3157404	None										399.9737067	1	399.9739913	399.9740007	400.0130541
images/313_21.png	images/313+60_5.png	6	¡ú	1	21					3	4	100	20	400.0204737							400.0133484	401.0147346	401.0147436	402.0129453	1	0	0.6928672	None			402.0132255	402.290915	5	0.2694624	None										402.291148	1	402.2914334	402.2914428	402.3311414
images/313_22.png	images/313+60_6.png	6	¡ú	1	22					3	5	101	21	402.3353169							402.3314361	403.3295466	403.3295559	404.2855442	1	0	0.6499416	None			404.2858211	404.5635567	6	0.2686592	None										404.563791	1	404.5640677	404.5640767	404.6034144
images/313+24_14.png	images/313_14.png	1	¡û	2	14					3	6	102	13	404.6108556							404.6037038	405.605123	405.6051322	406.2133017	1	1	0.3022811	None			406.2135771	406.4426395	6	0.2206835	None										406.4428734	1	406.443109	406.4431189	406.4827239
images/313_6.png	images/313+24_6.png	6	¡ú	2	6					3	7	103	5	406.4896013							406.4830171	407.4838683	407.4838775	408.4394654	6	1	0.6476156	None			408.4397474	408.9474566	5	0.4987311	None										408.9476903	1	408.947985	408.9479945	408.9874702
images/313_20.png	images/313+60_4.png	6	¡ú	1	20					3	8	104	19	408.9945335							408.9877647	409.9887947	409.9888043	410.7223372	6	1	0.4304964	None			410.7226159	411.959818	4	1.2241641	None										411.9600555	1	411.9603396	411.960349	411.9986525
images/313_1.png	images/313+24_1.png	6	¡ú	2	1					3	9	105	0	412.0031179							411.9989482	412.9973794	412.9973881	413.6738458	6	1	0.3684719	None			413.6741263	414.5431543	4	0.8566397	None										414.5433873	1	414.5436737	414.5436827	414.5819856
images/313+60_13.png	images/313_29.png	1	¡û	1	29					3	10	106	28	414.5856018							414.5823896	415.5799599	415.5799693	416.3967514	1	1	0.5110747	None			416.3970337	416.6750533	6	0.2698847	None										416.6752884	1	416.6755724	416.6755819	416.7148619
images/313+24_16.png	images/313_16.png	1	¡û	2	16					3	11	107	15	416.7216755							416.7151564	417.715943	417.7159524	418.5397264	1	1	0.5195332	None			418.5400072	418.7621984	6	0.2144657	None										418.7624336	1	418.7627142	418.7627233	418.800688
images/313+24_10.png	images/313_10.png	1	¡û	2	10					3	12	108	9	418.8070161							418.8009831	419.8012871	419.801296	420.5277496	1	1	0.4179337	None			420.5280318	420.8056936	6	0.2670585	None										420.8059285	1	420.8062035	420.8062127	420.8448117
images/313+60_15.png	images/313_31.png	1	¡û	1	31					3	13	109	30	420.851836							420.8452201	421.8460991	421.8461082	422.6281841	1	1	0.4774338	None			422.6284656	422.8714388	6	0.230064	None										422.8716721	1	422.8719587	422.8719677	422.9096688
images/313_4.png	images/313+24_4.png	6	¡ú	2	4					3	14	110	3	422.9134476							422.9099614	423.907823	423.9078321	425.695668	6	1	1.4750938	None			425.6959503	426.2378423	3	0.530635	None										426.2380739	0	426.2383491	426.2383587	426.2780441
images/313+24_9.png	images/313_9.png	1	¡û	2	9					3	15	111	8	426.2848849							426.2783383	427.2791442	427.2791533	428.0054379	1	1	0.4200427	None			428.0057184	428.2696602	2	0.2532501	None										428.269895	0	428.2701791	428.2701885	428.3096524
images/313_7.png	images/313+24_7.png	6	¡ú	2	7					3	16	112	6	428.3167248							428.3099485	429.3109878	429.3109972	430.1139649	1	0	0.5005101	None			430.1142481	431.0193242	6	0.896498	None										431.0195603	1	431.019827	431.019837	431.0600241
images/313+60_11.png	images/313_27.png	1	¡û	1	27					3	17	113	26	431.0643971							431.0603186	432.0585762	432.0585856	432.7680127	1	1	0.3979043	None			432.768292	433.4563513	6	0.6748461	None										433.4565875	1	433.4568386	433.4568472	433.4964617
images/313_19.png	images/313+60_3.png	6	¡ú	1	19					3	18	114	18	433.5030357							433.4967564	434.4973046	434.4973143	435.8848735	6	1	1.0818714	None			435.8851547	437.0737778	2	1.1814688	None										437.0740133	0	437.0742881	437.0742977	437.1137718
images/313+24_12.png	images/313_12.png	1	¡û	2	12					3	19	115	11	437.1206202							437.1140659	438.1148824	438.1148915	438.7787601	1	1	0.3604717	None			438.7790395	439.0360104	6	0.2482543	None										439.036246	1	439.0365256	439.0365345	439.0757468
images/313+60_12.png	images/313_28.png	1	¡û	1	28					3	20	116	27	439.0828998							439.0760428	440.0771612	440.07717	441.2417315	1	1	0.8615586	None			441.2420118	441.4931128	6	0.2407504	None										441.4933478	1	441.4936306	441.49364	441.5330336
images/313_24.png	images/313+60_8.png	6	¡ú	1	24					3	21	117	23	441.5365331							441.533326	442.5306658	442.530675	443.2752341	1	0	0.4365901	None			443.2755121	443.519259	6	0.2309792	None										443.5194933	1	443.5197741	443.5197834	443.5597256
images/313_18.png	images/313+60_2.png	6	¡ú	1	18					3	22	118	17	443.5636523							443.5600159	444.5579324	444.5579423	445.3736008	1	0	0.504143	None			445.3738908	447.2925946	6	1.9094775	None										447.2928242	1	447.2931003	447.2931102	447.3323953
images/313_2.png	images/313+24_2.png	6	¡ú	2	2					3	23	119	1	447.338379							447.3326866	448.3326321	448.3326422	449.0382231	6	1	0.3983331	None			449.0385053	450.2063532	4	1.1559502	None										450.2065875	1	450.2068711	450.2068806	450.2461164
images/313_17.png	images/313+60_1.png	6	¡ú	1	17					3	24	120	16	450.2498316							450.2464128	451.2439886	451.2439987	451.8595365	6	1	0.3111067	None			451.8598175	452.179273	4	0.3113877	None										452.1795068	1	452.1797807	452.1797905	452.2195004
images/313_3.png	images/313+24_3.png	6	¡ú	2	3					3	25	121	2	452.2237529							452.2197951	453.2179383	453.2179476	453.9512881	6	1	0.4249014	None			453.951569	454.9616294	4	1.0031319	None										454.9618619	1	454.9621493	454.9621591	455.0002301
images/313_5.png	images/313+24_5.png	6	¡ú	2	5					3	26	122	4	455.0073355							455.0005224	456.0016151	456.0016245	457.1313298	6	1	0.8257196	None			457.131609	457.5554615	5	0.4151951	None										457.5556994	1	457.5559797	457.5559887	459.2994627
images/313+24_11.png	images/313_11.png	1	¡û	2	11					3	27	123	10	459.3056662							459.2998431	460.3000306	460.3000394	461.0513773	1	1	0.4427881	None			461.051655	461.2738917	6	0.2152325	None										461.2741247	1	461.2744098	461.2744193	461.3133824
images/313+60_14.png	images/313_30.png	1	¡û	1	30					3	28	124	29	461.3178677							461.3136806	462.3123272	462.3123365	462.9067272	1	1	0.2904861	None			462.9070079	463.2055742	5	0.2877385	None										463.2058106	1	463.2060885	463.2060977	463.2453715
images/313_23.png	images/313+60_7.png	6	¡ú	1	23					3	29	125	22	463.2513889							463.2456635	464.2456521	464.2456615	465.1811927	6	1	0.6286519	None			465.1814784	465.4592681	5	0.2692051	None										465.4595009	1	465.4598696	465.4598791	465.4980643
images/313+60_16.png	images/313_32.png	1	¡û	1	32					3	30	126	31	465.5052721							465.4983566	466.4995385	466.4995478	467.1284767	1	1	0.3201918	None			467.1287579	467.4483188	5	0.3064819	None										467.4485534	1	467.4487916	467.4488003	467.4885139
images/313+60_9.png	images/313_25.png	1	¡û	1	25					3	31	127	24	467.4955053							467.4888107	468.4911384	468.4911473	469.2176815	1	1	0.4237986	None			469.2179593	469.4818981	5	0.2570132	None										469.4821329	1	469.4824199	469.4824296	469.5202478
images/313+24_14.png	images/313_14.png	1	¡û	2	14					4	0	128	13	469.5277489							469.5205397	470.522019	470.5220285	471.1719869	1	1	0.3448209	None			471.1722687	471.3943734	6	0.2145814	None										471.3946101	1	471.3948897	471.3948987	471.4341918
images/313+24_11.png	images/313_11.png	1	¡û	2	11					4	1	129	10	471.4375873							471.4344863	472.4320482	472.4320582	473.2738386	1	1	0.5352078	None			473.2741178	473.6074422	6	0.3209253	None										473.6076754	1	473.608163	473.6081728	473.6462653
images/313_5.png	images/313+24_5.png	6	¡ú	2	5					4	2	130	4	473.6537515							473.6465623	474.6481551	474.6481641	475.660168	6	1	0.7067091	None			475.6604658	476.8560229	3	1.1827969	None										476.8562618	0	476.8565455	476.8565543	476.8962787
images/313+60_10.png	images/313_26.png	1	¡û	1	26					4	3	131	25	476.900769							476.8965732	477.8950012	477.8950106	478.5559922	1	1	0.3519876	None			478.5562723	479.1469869	6	0.5828387	None										479.1472212	1	479.1475017	479.1475106	479.1874696
images/313+60_16.png	images/313_32.png	1	¡û	1	32					4	4	132	31	479.194537							479.1877631	480.1888023	480.1888115	480.8983776	1	1	0.4089894	None			480.8986556	481.1277327	6	0.2161917	None										481.1279726	1	481.128258	481.1282675	481.1665014
images/313+60_13.png	images/313_29.png	1	¡û	1	29					4	5	133	28	481.1737305							481.1667997	482.1680094	482.1680182	482.8528464	1	1	0.3793351	None			482.8531245	483.1102235	5	0.2452824	None										483.110459	1	483.1107405	483.1107494	483.1488301
images/313+60_9.png	images/313_25.png	1	¡û	1	25					4	6	134	24	483.1559382							483.1491281	484.1502046	484.1502138	484.7916729	1	1	0.3348446	None			484.7919594	485.3409376	4	0.5386574	None										485.3411732	1	485.3414562	485.3414659	485.3851532
images/313+60_12.png	images/313_28.png	1	¡û	1	28					4	7	135	27	485.3922631							485.3854647	486.3865238	486.3865332	487.3909047	1	1	0.6969218	None			487.3912737	488.4198936	2	1.0198664	None										488.4201291	0	488.4203096	488.4203186	488.4586114
images/313+60_15.png	images/313_31.png	1	¡û	1	31					4	8	136	30	488.4658614							488.4589037	489.4600888	489.4600982	490.3816814	6	0	0.6152921	None			490.381972	490.7573258	2	0.3649249	None										490.7575563	0	490.7578349	490.7578436	490.7975576
images/313+24_9.png	images/313_9.png	1	¡û	2	9					4	9	137	8	490.8043441							490.7978525	491.7986059	491.7986155	492.6386337	1	1	0.5327913	None			492.6389157	493.1809699	2	0.5317227	None										493.1812013	0	493.1814855	493.1814945	493.2197291
images/313_21.png	images/313+60_5.png	6	¡ú	1	21					4	10	138	20	493.2269798							493.2200252	494.2212422	494.2212518	494.9061394	6	1	0.3820123	None			494.9064177	495.6509091	5	0.7366546	None										495.6511414	1	495.6514265	495.6514356	495.6900102
images/313+60_11.png	images/313_27.png	1	¡û	1	27					4	11	139	26	495.6943086							495.6904083	496.6885033	496.6885123	497.4050273	1	1	0.4071951	None			497.405309	497.7248571	5	0.3091543	None										497.7250905	1	497.7253758	497.7253852	497.763944
images/313_8.png	images/313+24_8.png	6	¡ú	2	8					4	12	140	7	497.7713613							497.764346	498.7657062	498.7657147	499.5268162	6	1	0.4533522	None			499.5270971	500.5698996	3	1.0356394	None										500.5701373	0	500.5704203	500.57043	500.6093814
images/313+60_14.png	images/313_30.png	1	¡û	1	30					4	13	141	29	500.6135977							500.6096769	501.6078145	501.6078238	502.2688712	1	1	0.3517876	None			502.2691539	502.6999258	3	0.42202	None										502.700162	0	502.7004445	502.7004539	502.7408432
images/313+24_13.png	images/313_13.png	1	¡û	2	13					4	14	142	12	502.7471285							502.7411625	503.7413873	503.7413965	504.4821899	6	0	0.4369932	None			504.4824729	505.0799961	3	0.5844222	None										505.0802316	0	505.080513	505.0805225	505.1189883
images/313+24_10.png	images/313_10.png	1	¡û	2	10					4	15	143	9	505.1254626							505.119347	506.1197404	506.1197493	507.7569277	1	1	1.3312956	None			507.7572066	508.7791823	5	1.0135854	None										508.779416	1	508.7796962	508.7797057	508.8193194
images/313_7.png	images/313+24_7.png	6	¡ú	2	7					4	16	144	6	508.8263781							508.8196129	509.8206378	509.8206467	510.6930479	1	0	0.56648	None			510.6933258	510.9088083	5	0.2057464	None										510.9090411	1	510.9093078	510.9093171	510.9485016
images/313_24.png	images/313+60_8.png	6	¡ú	1	24					4	17	145	23	510.9556969							510.9487942	511.9499547	511.9499641	512.6906572	1	0	0.4375358	None			512.6909353	512.8922471	6	0.1919853	None										512.8924803	1	512.8927569	512.8927662	512.9328481
images/313_23.png	images/313+60_7.png	6	¡ú	1	23					4	18	146	22	512.9366256							512.9331431	513.9312396	513.9312486	514.5784545	1	0	0.3404707	None			514.5787351	514.7590158	6	0.1683292	None										514.7592517	1	514.759524	514.7595336	514.7998136
images/313_18.png	images/313+60_2.png	6	¡ú	1	18					4	19	147	17	514.8074694							514.8001077	515.801741	515.8017501	516.9106555	6	1	0.801752	None			516.9109347	517.6268812	2	0.7082702	None										517.6271168	0	517.6274011	517.62741	517.6676151
images/313+24_12.png	images/313_12.png	1	¡û	2	12					4	20	148	11	517.6746894							517.6679081	518.6689555	518.6689646	519.5976562	1	1	0.6223678	None			519.5979425	520.2512346	2	0.6453039	None										520.2514674	0	520.2517512	520.2517604	520.290747
images/313+24_16.png	images/313_16.png	1	¡û	2	16					4	21	149	15	520.2953774							520.2910427	521.2909927	521.2910023	522.2439299	1	1	0.6443206	None			522.2442162	522.4174756	2	0.1662799	None										522.417712	0	522.4178848	522.4178941	522.4543476
images/313+24_15.png	images/313_15.png	1	¡û	2	15					4	22	150	14	522.4587335							522.4546421	523.4531854	523.4531943	524.315654	1	1	0.5546758	None			524.3159345	524.5312632	5	0.2068789	None										524.5315001	1	524.5317882	524.5317976	524.568485
images/313_6.png	images/313+24_6.png	6	¡ú	2	6					4	23	151	5	524.57571							524.5687825	525.56998	525.5699896	526.310347	6	1	0.433484	None			526.3106261	527.242038	5	0.9239603	None										527.242273	1	527.2425602	527.2425694	527.2803359
images/313_20.png	images/313+60_4.png	6	¡ú	1	20					4	24	152	19	527.2866608							527.2806301	528.2809262	528.2809352	529.2232944	6	1	0.6343742	None			529.2235758	529.5988101	5	0.3637038	None										529.5990442	1	529.5993613	529.5993703	529.6394493
images/313_1.png	images/313+24_1.png	6	¡ú	2	1					4	25	153	0	529.6438999							529.639743	530.6379938	530.6380031	531.3407849	6	1	0.3928705	None			531.3410642	531.7925645	5	0.4383954	None										531.7928036	1	531.7930805	531.7930899	531.8330443
images/313_17.png	images/313+60_1.png	6	¡ú	1	17					4	26	154	16	531.8389904							531.8333921	532.8332618	532.8332711	533.4677573	6	1	0.3326637	None			533.4680381	533.6555617	6	0.1744658	None										533.655801	1	533.6560844	533.6560935	533.6955422
images/313_22.png	images/313+60_6.png	6	¡ú	1	22					4	27	155	21	533.7025073							533.6958373	534.6967837	534.696793	535.3952303	6	1	0.3942796	None			535.3955122	535.596961	6	0.1914985	None										535.5971974	1	535.5974762	535.5974858	535.632997
images/313_3.png	images/313+24_3.png	6	¡ú	2	3					4	28	156	2	535.6365287							535.6332929	536.6309762	536.6309863	537.287685	6	1	0.348265	None			537.2879678	537.4824293	6	0.1871767	None										537.4826636	1	537.4829416	537.4829509	537.5214779
images/313_19.png	images/313+60_3.png	6	¡ú	1	19					4	29	157	18	537.5291857							537.5218798	538.5234586	538.5234684	540.1258582	6	1	1.2960708	None			540.1261393	540.543144	3	0.4048064	None										540.5433759	0	540.5436552	540.5436645	540.5794861
images/313_2.png	images/313+24_2.png	6	¡ú	2	2					4	30	158	1	540.5857769							540.5797814	541.5813563	541.5813767	542.3010323	6	1	0.4143808	None			542.3013173	542.5313783	3	0.2215661	None										542.5316157	0	542.5318943	542.5319037	542.5681272
images/313_4.png	images/313+24_4.png	6	¡ú	2	4					4	31	159	3	542.575111							542.5684234	543.5693724	543.5693815	544.3865707	6	1	0.5134607	None			544.3868694	545.3460114	2	0.952443	None										545.3462461	0	545.3465267	545.3465363	545.3915607
																																				545.3917389	549.003456	6.9375	3.6017867
[truncated: 16 more columns]
