# Supplementary material for: Perceptual metacognition and self-esteem: the role of feedback valence in local and global monitoring bias
Source: BMC Psychol. 2025 Sep 22;13:1114. doi: 10.1186/s40359-025-03089-x (PMC12506185; doi:10.1186/s40359-025-03089-x)
Supplement: Supplementary file 1 — Supplementary Material 1. [file 40359_2025_3089_MOESM1_ESM.zip › Data/Study2/Study2data/03_信心判断_2023-12-12_1833.csv]

dotLeft	dotRight	dotAns	cue	diffLevel	rows	loop_1.thisRepN	loop_1.thisTrialN	loop_1.thisN	loop_1.thisIndex	loop_2.thisRepN	loop_2.thisTrialN	loop_2.thisN	loop_2.thisIndex	response_00.keys	response_00.rt	response_1.keys	response_1.corr	response_1.rt	response_2.keys	response_2.rt	slider.response	slider.rt	response_01.keys	response_01.rt	response_2.corr	response_03.keys	response_03.rt	end_image.started	±»ÊÔ±àºÅ	ÐÕÃû	ÐÔ±ð	ÄêÁä	date	expName	psychopyVersion	frameRate
images/313_1.png	images/313+24_1.png	6	¡ú	2	1					0	0	0	0			1	0	2.1607519	1	0.8231529					0	None			03		ÄÐ	24	2023-12-12_18h33.37.320	ÐÅÐÄÅÐ¶Ï	2022.2.5	143.9130535
images/313+60_12.png	images/313_28.png	1	¡û	1	28					0	1	1	27			1	1	0.875062	4	0.8008106					1	None			03		ÄÐ	24	2023-12-12_18h33.37.320	ÐÅÐÄÅÐ¶Ï	2022.2.5	143.9130535
images/313+60_15.png	images/313_31.png	1	¡û	1	31					0	2	2	30			1	1	1.0312772	4	0.47699					1	None			03		ÄÐ	24	2023-12-12_18h33.37.320	ÐÅÐÄÅÐ¶Ï	2022.2.5	143.9130535
images/313_20.png	images/313+60_4.png	6	¡ú	1	20					0	3	3	19			1	0	0.8898248	3	0.6181868					0	None			03		ÄÐ	24	2023-12-12_18h33.37.320	ÐÅÐÄÅÐ¶Ï	2022.2.5	143.9130535
images/313+24_10.png	images/313_10.png	1	¡û	2	10					0	4	4	9			1	1	0.3814991	3	0.4070027					0	None			03		ÄÐ	24	2023-12-12_18h33.37.320	ÐÅÐÄÅÐ¶Ï	2022.2.5	143.9130535
images/313_7.png	images/313+24_7.png	6	¡ú	2	7					0	5	5	6			1	0	0.9544446	3	0.2682173					0	None			03		ÄÐ	24	2023-12-12_18h33.37.320	ÐÅÐÄÅÐ¶Ï	2022.2.5	143.9130535
images/313_19.png	images/313+60_3.png	6	¡ú	1	19					0	6	6	18			6	1	1.0445913	6	0.4036172					1	None			03		ÄÐ	24	2023-12-12_18h33.37.320	ÐÅÐÄÅÐ¶Ï	2022.2.5	143.9130535
images/313_6.png	images/313+24_6.png	6	¡ú	2	6					0	7	7	5			6	1	0.4854832	5	1.009125					1	None			03		ÄÐ	24	2023-12-12_18h33.37.320	ÐÅÐÄÅÐ¶Ï	2022.2.5	143.9130535
images/313_4.png	images/313+24_4.png	6	¡ú	2	4					0	8	8	3			6	1	0.4916955	6	0.6861757					1	None			03		ÄÐ	24	2023-12-12_18h33.37.320	ÐÅÐÄÅÐ¶Ï	2022.2.5	143.9130535
images/313_18.png	images/313+60_2.png	6	¡ú	1	18					0	9	9	17			6	1	0.5214914	6	0.2174477					1	None			03		ÄÐ	24	2023-12-12_18h33.37.320	ÐÅÐÄÅÐ¶Ï	2022.2.5	143.9130535
images/313+24_14.png	images/313_14.png	1	¡û	2	14					0	10	10	13			6	0	0.477846	6	0.3432424					1	None			03		ÄÐ	24	2023-12-12_18h33.37.320	ÐÅÐÄÅÐ¶Ï	2022.2.5	143.9130535
images/313_2.png	images/313+24_2.png	6	¡ú	2	2					0	11	11	1			6	1	0.5325427	6	0.1408348					1	None			03		ÄÐ	24	2023-12-12_18h33.37.320	ÐÅÐÄÅÐ¶Ï	2022.2.5	143.9130535
images/313_23.png	images/313+60_7.png	6	¡ú	1	23					0	12	12	22			6	1	0.6124275	5	1.0169284					1	None			03		ÄÐ	24	2023-12-12_18h33.37.320	ÐÅÐÄÅÐ¶Ï	2022.2.5	143.9130535
images/313+60_11.png	images/313_27.png	1	¡û	1	27					0	13	13	26			1	1	0.5611119	5	1.1677718					1	None			03		ÄÐ	24	2023-12-12_18h33.37.320	ÐÅÐÄÅÐ¶Ï	2022.2.5	143.9130535
images/313_22.png	images/313+60_6.png	6	¡ú	1	22					0	14	14	21			6	1	0.3907697	6	0.2677304					1	None			03		ÄÐ	24	2023-12-12_18h33.37.320	ÐÅÐÄÅÐ¶Ï	2022.2.5	143.9130535
images/313_17.png	images/313+60_1.png	6	¡ú	1	17					0	15	15	16			6	1	0.6052051	6	0.8261464					1	None			03		ÄÐ	24	2023-12-12_18h33.37.320	ÐÅÐÄÅÐ¶Ï	2022.2.5	143.9130535
images/313+60_9.png	images/313_25.png	1	¡û	1	25					0	16	16	24			1	1	0.6924143	5	0.6543518					1	None			03		ÄÐ	24	2023-12-12_18h33.37.320	ÐÅÐÄÅÐ¶Ï	2022.2.5	143.9130535
images/313_5.png	images/313+24_5.png	6	¡ú	2	5					0	17	17	4			6	1	0.6017058	5	0.2302294					1	None			03		ÄÐ	24	2023-12-12_18h33.37.320	ÐÅÐÄÅÐ¶Ï	2022.2.5	143.9130535
images/313+24_13.png	images/313_13.png	1	¡û	2	13					0	18	18	12			6	0	0.3361949	5	0.268779					1	None			03		ÄÐ	24	2023-12-12_18h33.37.320	ÐÅÐÄÅÐ¶Ï	2022.2.5	143.9130535
images/313+24_16.png	images/313_16.png	1	¡û	2	16					0	19	19	15			6	0	0.780318	4	0.5232383					1	None			03		ÄÐ	24	2023-12-12_18h33.37.320	ÐÅÐÄÅÐ¶Ï	2022.2.5	143.9130535
images/313_8.png	images/313+24_8.png	6	¡ú	2	8					0	20	20	7			6	1	0.4588744	4	0.3051655					1	None			03		ÄÐ	24	2023-12-12_18h33.37.320	ÐÅÐÄÅÐ¶Ï	2022.2.5	143.9130535
images/313+60_10.png	images/313_26.png	1	¡û	1	26					0	21	21	25			6	0	0.4203339	1	0.196692					0	None			03		ÄÐ	24	2023-12-12_18h33.37.320	ÐÅÐÄÅÐ¶Ï	2022.2.5	143.9130535
images/313+24_11.png	images/313_11.png	1	¡û	2	11					0	22	22	10			6	0	0.5262608	3	1.086952					0	None			03		ÄÐ	24	2023-12-12_18h33.37.320	ÐÅÐÄÅÐ¶Ï	2022.2.5	143.9130535
images/313+60_13.png	images/313_29.png	1	¡û	1	29					0	23	23	28			1	1	1.0457519	3	0.6052549					0	None			03		ÄÐ	24	2023-12-12_18h33.37.320	ÐÅÐÄÅÐ¶Ï	2022.2.5	143.9130535
images/313+24_9.png	images/313_9.png	1	¡û	2	9					0	24	24	8			6	0	0.4047792	3	0.2588152					0	None			03		ÄÐ	24	2023-12-12_18h33.37.320	ÐÅÐÄÅÐ¶Ï	2022.2.5	143.9130535
images/313_21.png	images/313+60_5.png	6	¡ú	1	21					0	25	25	20			6	1	0.4149683	6	0.6629748					1	None			03		ÄÐ	24	2023-12-12_18h33.37.320	ÐÅÐÄÅÐ¶Ï	2022.2.5	143.9130535
images/313_3.png	images/313+24_3.png	6	¡ú	2	3					0	26	26	2			6	1	0.2815326	6	0.1420603					1	None			03		ÄÐ	24	2023-12-12_18h33.37.320	ÐÅÐÄÅÐ¶Ï	2022.2.5	143.9130535
images/313+60_16.png	images/313_32.png	1	¡û	1	32					0	27	27	31			1	1	0.8319318	4	0.6628035					1	None			03		ÄÐ	24	2023-12-12_18h33.37.320	ÐÅÐÄÅÐ¶Ï	2022.2.5	143.9130535
images/313+24_15.png	images/313_15.png	1	¡û	2	15					0	28	28	14			1	1	0.9707404	3	1.293869					0	None			03		ÄÐ	24	2023-12-12_18h33.37.320	ÐÅÐÄÅÐ¶Ï	2022.2.5	143.9130535
images/313_24.png	images/313+60_8.png	6	¡ú	1	24					0	29	29	23			6	1	0.470531	6	0.1832688					1	None			03		ÄÐ	24	2023-12-12_18h33.37.320	ÐÅÐÄÅÐ¶Ï	2022.2.5	143.9130535
images/313+24_12.png	images/313_12.png	1	¡û	2	12					0	30	30	11			1	1	0.8425785	4	0.5487711					1	None			03		ÄÐ	24	2023-12-12_18h33.37.320	ÐÅÐÄÅÐ¶Ï	2022.2.5	143.9130535
images/313+60_14.png	images/313_30.png	1	¡û	1	30					0	31	31	29			1	1	0.5727704	4	0.3008041					1	None			03		ÄÐ	24	2023-12-12_18h33.37.320	ÐÅÐÄÅÐ¶Ï	2022.2.5	143.9130535
images/313_3.png	images/313+24_3.png	6	¡ú	2	3					1	0	32	2			6	1	0.5087607	6	0.2584924					1	None			03		ÄÐ	24	2023-12-12_18h33.37.320	ÐÅÐÄÅÐ¶Ï	2022.2.5	143.9130535
images/313+60_10.png	images/313_26.png	1	¡û	1	26					1	1	33	25			6	0	0.5946859	5	0.4455437					1	None			03		ÄÐ	24	2023-12-12_18h33.37.320	ÐÅÐÄÅÐ¶Ï	2022.2.5	143.9130535
images/313_2.png	images/313+24_2.png	6	¡ú	2	2					1	2	34	1			6	1	0.4136212	5	0.7903418					1	None			03		ÄÐ	24	2023-12-12_18h33.37.320	ÐÅÐÄÅÐ¶Ï	2022.2.5	143.9130535
images/313_8.png	images/313+24_8.png	6	¡ú	2	8					1	3	35	7			6	1	0.5108851	6	0.1499273					1	None			03		ÄÐ	24	2023-12-12_18h33.37.320	ÐÅÐÄÅÐ¶Ï	2022.2.5	143.9130535
images/313+24_11.png	images/313_11.png	1	¡û	2	11					1	4	36	10			6	0	0.8844349	4	0.2756886					1	None			03		ÄÐ	24	2023-12-12_18h33.37.320	ÐÅÐÄÅÐ¶Ï	2022.2.5	143.9130535
images/313_5.png	images/313+24_5.png	6	¡ú	2	5					1	5	37	4			6	1	0.374628	6	0.1447236					1	None			03		ÄÐ	24	2023-12-12_18h33.37.320	ÐÅÐÄÅÐ¶Ï	2022.2.5	143.9130535
images/313_18.png	images/313+60_2.png	6	¡ú	1	18					1	6	38	17			6	1	0.3977645	6	0.1470946					1	None			03		ÄÐ	24	2023-12-12_18h33.37.320	ÐÅÐÄÅÐ¶Ï	2022.2.5	143.9130535
images/313_24.png	images/313+60_8.png	6	¡ú	1	24					1	7	39	23			6	1	0.4981888	6	0.1501617					1	None			03		ÄÐ	24	2023-12-12_18h33.37.320	ÐÅÐÄÅÐ¶Ï	2022.2.5	143.9130535
images/313+60_15.png	images/313_31.png	1	¡û	1	31					1	8	40	30			1	1	0.8542669	3	0.7759766					0	space	0.9050087		03		ÄÐ	24	2023-12-12_18h33.37.320	ÐÅÐÄÅÐ¶Ï	2022.2.5	143.9130535
images/313+60_9.png	images/313_25.png	1	¡û	1	25					1	9	41	24			1	1	0.406037	3	0.2372118					0	None			03		ÄÐ	24	2023-12-12_18h33.37.320	ÐÅÐÄÅÐ¶Ï	2022.2.5	143.9130535
images/313_20.png	images/313+60_4.png	6	¡ú	1	20					1	10	42	19			6	1	0.3644268	3	0.3240524					0	None			03		ÄÐ	24	2023-12-12_18h33.37.320	ÐÅÐÄÅÐ¶Ï	2022.2.5	143.9130535
images/313+24_9.png	images/313_9.png	1	¡û	2	9					1	11	43	8			1	1	0.7418966	3	0.2233387					0	None			03		ÄÐ	24	2023-12-12_18h33.37.320	ÐÅÐÄÅÐ¶Ï	2022.2.5	143.9130535
images/313+60_16.png	images/313_32.png	1	¡û	1	32					1	12	44	31			1	1	0.5294555	3	0.1785682					0	None			03		ÄÐ	24	2023-12-12_18h33.37.320	ÐÅÐÄÅÐ¶Ï	2022.2.5	143.9130535
images/313+60_12.png	images/313_28.png	1	¡û	1	28					1	13	45	27			1	1	0.4028473	3	0.1761031					0	None			03		ÄÐ	24	2023-12-12_18h33.37.320	ÐÅÐÄÅÐ¶Ï	2022.2.5	143.9130535
images/313_7.png	images/313+24_7.png	6	¡ú	2	7					1	14	46	6			6	1	0.6087947	6	0.7030402					1	None			03		ÄÐ	24	2023-12-12_18h33.37.320	ÐÅÐÄÅÐ¶Ï	2022.2.5	143.9130535
images/313+24_14.png	images/313_14.png	1	¡û	2	14					1	15	47	13			1	1	0.4177563	3	0.3137918					0	None			03		ÄÐ	24	2023-12-12_18h33.37.320	ÐÅÐÄÅÐ¶Ï	2022.2.5	143.9130535
images/313_22.png	images/313+60_6.png	6	¡ú	1	22					1	16	48	21			6	1	0.6374327	6	0.1503574					1	None			03		ÄÐ	24	2023-12-12_18h33.37.320	ÐÅÐÄÅÐ¶Ï	2022.2.5	143.9130535
images/313+24_16.png	images/313_16.png	1	¡û	2	16					1	17	49	15			6	0	0.6296599	3	0.4307724					0	None			03		ÄÐ	24	2023-12-12_18h33.37.320	ÐÅÐÄÅÐ¶Ï	2022.2.5	143.9130535
images/313_19.png	images/313+60_3.png	6	¡ú	1	19					1	18	50	18			6	1	0.2769208	6	0.1753522					1	None			03		ÄÐ	24	2023-12-12_18h33.37.320	ÐÅÐÄÅÐ¶Ï	2022.2.5	143.9130535
images/313+24_10.png	images/313_10.png	1	¡û	2	10					1	19	51	9			1	1	0.4508555	1	0.383914					0	None			03		ÄÐ	24	2023-12-12_18h33.37.320	ÐÅÐÄÅÐ¶Ï	2022.2.5	143.9130535
images/313+60_13.png	images/313_29.png	1	¡û	1	29					1	20	52	28			1	1	0.3081516	1	0.2376172					0	None			03		ÄÐ	24	2023-12-12_18h33.37.320	ÐÅÐÄÅÐ¶Ï	2022.2.5	143.9130535
images/313_6.png	images/313+24_6.png	6	¡ú	2	6					1	21	53	5			6	1	0.7940721	1	0.2507583					0	None			03		ÄÐ	24	2023-12-12_18h33.37.320	ÐÅÐÄÅÐ¶Ï	2022.2.5	143.9130535
images/313_23.png	images/313+60_7.png	6	¡ú	1	23					1	22	54	22			6	1	0.4341952	6	0.1567033					1	None			03		ÄÐ	24	2023-12-12_18h33.37.320	ÐÅÐÄÅÐ¶Ï	2022.2.5	143.9130535
images/313+24_12.png	images/313_12.png	1	¡û	2	12					1	23	55	11			6	0	0.3888686	6	0.207958					1	None			03		ÄÐ	24	2023-12-12_18h33.37.320	ÐÅÐÄÅÐ¶Ï	2022.2.5	143.9130535
images/313_17.png	images/313+60_1.png	6	¡ú	1	17					1	24	56	16			1	0	0.3183209	6	0.4323517					1	None			03		ÄÐ	24	2023-12-12_18h33.37.320	ÐÅÐÄÅÐ¶Ï	2022.2.5	143.9130535
images/313+24_15.png	images/313_15.png	1	¡û	2	15					1	25	57	14			1	1	0.4326197	1	0.1871145					0	None			03		ÄÐ	24	2023-12-12_18h33.37.320	ÐÅÐÄÅÐ¶Ï	2022.2.5	143.9130535
images/313+60_11.png	images/313_27.png	1	¡û	1	27					1	26	58	26			1	1	0.4310307	6	0.672151					1	None			03		ÄÐ	24	2023-12-12_18h33.37.320	ÐÅÐÄÅÐ¶Ï	2022.2.5	143.9130535
images/313_4.png	images/313+24_4.png	6	¡ú	2	4					1	27	59	3			1	0	0.4939554	1	0.3952349					0	None			03		ÄÐ	24	2023-12-12_18h33.37.320	ÐÅÐÄÅÐ¶Ï	2022.2.5	143.9130535
images/313_1.png	images/313+24_1.png	6	¡ú	2	1					1	28	60	0			6	1	0.4243824	6	0.1867629					1	None			03		ÄÐ	24	2023-12-12_18h33.37.320	ÐÅÐÄÅÐ¶Ï	2022.2.5	143.9130535
images/313_21.png	images/313+60_5.png	6	¡ú	1	21					1	29	61	20			6	1	0.2787107	6	0.1702302					1	None			03		ÄÐ	24	2023-12-12_18h33.37.320	ÐÅÐÄÅÐ¶Ï	2022.2.5	143.9130535
images/313+24_13.png	images/313_13.png	1	¡û	2	13					1	30	62	12			1	1	0.5574319	6	0.2993857					1	None			03		ÄÐ	24	2023-12-12_18h33.37.320	ÐÅÐÄÅÐ¶Ï	2022.2.5	143.9130535
images/313+60_14.png	images/313_30.png	1	¡û	1	30					1	31	63	29			1	1	0.4103804	6	0.2585596					1	None			03		ÄÐ	24	2023-12-12_18h33.37.320	ÐÅÐÄÅÐ¶Ï	2022.2.5	143.9130535
images/313+60_16.png	images/313_32.png	1	¡û	1	32					2	0	64	31			6	0	1.4786321	6	0.7595928					1	None			03		ÄÐ	24	2023-12-12_18h33.37.320	ÐÅÐÄÅÐ¶Ï	2022.2.5	143.9130535
images/313_18.png	images/313+60_2.png	6	¡ú	1	18					2	1	65	17			6	1	0.5436216	6	0.1389446					1	None			03		ÄÐ	24	2023-12-12_18h33.37.320	ÐÅÐÄÅÐ¶Ï	2022.2.5	143.9130535
images/313_24.png	images/313+60_8.png	6	¡ú	1	24					2	2	66	23			6	1	0.3129149	6	0.1855024					1	None			03		ÄÐ	24	2023-12-12_18h33.37.320	ÐÅÐÄÅÐ¶Ï	2022.2.5	143.9130535
images/313+24_11.png	images/313_11.png	1	¡û	2	11					2	3	67	10			6	0	0.5343395	1	0.1525818					0	None			03		ÄÐ	24	2023-12-12_18h33.37.320	ÐÅÐÄÅÐ¶Ï	2022.2.5	143.9130535
images/313_6.png	images/313+24_6.png	6	¡ú	2	6					2	4	68	5			6	1	0.4681086	3	0.6615332					0	None			03		ÄÐ	24	2023-12-12_18h33.37.320	ÐÅÐÄÅÐ¶Ï	2022.2.5	143.9130535
images/313+60_9.png	images/313_25.png	1	¡û	1	25					2	5	69	24			1	1	0.6807287	3	0.1599984					0	None			03		ÄÐ	24	2023-12-12_18h33.37.320	ÐÅÐÄÅÐ¶Ï	2022.2.5	143.9130535
images/313_8.png	images/313+24_8.png	6	¡ú	2	8					2	6	70	7			6	1	0.3629845	5	1.0107535					1	None			03		ÄÐ	24	2023-12-12_18h33.37.320	ÐÅÐÄÅÐ¶Ï	2022.2.5	143.9130535
images/313_2.png	images/313+24_2.png	6	¡ú	2	2					2	7	71	1			6	1	0.5325917	6	0.1348284					1	None			03		ÄÐ	24	2023-12-12_18h33.37.320	ÐÅÐÄÅÐ¶Ï	2022.2.5	143.9130535
images/313_3.png	images/313+24_3.png	6	¡ú	2	3					2	8	72	2			6	1	0.3975823	6	0.1240161					1	None			03		ÄÐ	24	2023-12-12_18h33.37.320	ÐÅÐÄÅÐ¶Ï	2022.2.5	143.9130535
images/313_19.png	images/313+60_3.png	6	¡ú	1	19					2	9	73	18			6	1	0.4865275	6	0.1604291					1	None			03		ÄÐ	24	2023-12-12_18h33.37.320	ÐÅÐÄÅÐ¶Ï	2022.2.5	143.9130535
images/313+24_12.png	images/313_12.png	1	¡û	2	12					2	10	74	11			6	0	0.6488237	5	0.6524838					1	None			03		ÄÐ	24	2023-12-12_18h33.37.320	ÐÅÐÄÅÐ¶Ï	2022.2.5	143.9130535
images/313+24_9.png	images/313_9.png	1	¡û	2	9					2	11	75	8			1	1	0.4000704	3	0.3808076					0	None			03		ÄÐ	24	2023-12-12_18h33.37.320	ÐÅÐÄÅÐ¶Ï	2022.2.5	143.9130535
images/313+60_15.png	images/313_31.png	1	¡û	1	31					2	12	76	30			1	1	0.5025331	6	0.6442367					1	None			03		ÄÐ	24	2023-12-12_18h33.37.320	ÐÅÐÄÅÐ¶Ï	2022.2.5	143.9130535
images/313_23.png	images/313+60_7.png	6	¡ú	1	23					2	13	77	22			6	1	1.6303124	3	0.6605654					0	None			03		ÄÐ	24	2023-12-12_18h33.37.320	ÐÅÐÄÅÐ¶Ï	2022.2.5	143.9130535
images/313_20.png	images/313+60_4.png	6	¡ú	1	20					2	14	78	19			6	1	0.4880768	3	0.3714129					0	None			03		ÄÐ	24	2023-12-12_18h33.37.320	ÐÅÐÄÅÐ¶Ï	2022.2.5	143.9130535
images/313+60_11.png	images/313_27.png	1	¡û	1	27					2	15	79	26			6	0	0.6992112	2	1.7014103					0	None			03		ÄÐ	24	2023-12-12_18h33.37.320	ÐÅÐÄÅÐ¶Ï	2022.2.5	143.9130535
images/313_17.png	images/313+60_1.png	6	¡ú	1	17					2	16	80	16			6	1	0.5967163	2	0.4006023					0	None			03		ÄÐ	24	2023-12-12_18h33.37.320	ÐÅÐÄÅÐ¶Ï	2022.2.5	143.9130535
images/313_21.png	images/313+60_5.png	6	¡ú	1	21					2	17	81	20			6	1	0.4700596	6	0.1498996					1	space	0.9906816		03		ÄÐ	24	2023-12-12_18h33.37.320	ÐÅÐÄÅÐ¶Ï	2022.2.5	143.9130535
images/313_4.png	images/313+24_4.png	6	¡ú	2	4					2	18	82	3			6	1	0.4129517	6	0.1414022					1	None			03		ÄÐ	24	2023-12-12_18h33.37.320	ÐÅÐÄÅÐ¶Ï	2022.2.5	143.9130535
images/313+24_14.png	images/313_14.png	1	¡û	2	14					2	19	83	13			1	1	0.9709044	2	0.7824353					0	None			03		ÄÐ	24	2023-12-12_18h33.37.320	ÐÅÐÄÅÐ¶Ï	2022.2.5	143.9130535
images/313+60_13.png	images/313_29.png	1	¡û	1	29					2	20	84	28			1	1	0.9403114	4	0.4514659					1	None			03		ÄÐ	24	2023-12-12_18h33.37.320	ÐÅÐÄÅÐ¶Ï	2022.2.5	143.9130535
images/313_5.png	images/313+24_5.png	6	¡ú	2	5					2	21	85	4			6	1	0.4679128	6	0.4599007					1	None			03		ÄÐ	24	2023-12-12_18h33.37.320	ÐÅÐÄÅÐ¶Ï	2022.2.5	143.9130535
images/313+24_10.png	images/313_10.png	1	¡û	2	10					2	22	86	9			1	1	0.331459	4	0.2630239					1	None			03		ÄÐ	24	2023-12-12_18h33.37.320	ÐÅÐÄÅÐ¶Ï	2022.2.5	143.9130535
images/313+60_10.png	images/313_26.png	1	¡û	1	26					2	23	87	25			1	1	0.3908813	4	0.2129714					1	None			03		ÄÐ	24	2023-12-12_18h33.37.320	ÐÅÐÄÅÐ¶Ï	2022.2.5	143.9130535
images/313+60_14.png	images/313_30.png	1	¡û	1	30					2	24	88	29			1	1	0.6622384	4	0.1552737					1	None			03		ÄÐ	24	2023-12-12_18h33.37.320	ÐÅÐÄÅÐ¶Ï	2022.2.5	143.9130535
images/313_22.png	images/313+60_6.png	6	¡ú	1	22					2	25	89	21			6	1	0.5689756	4	0.2491678					1	None			03		ÄÐ	24	2023-12-12_18h33.37.320	ÐÅÐÄÅÐ¶Ï	2022.2.5	143.9130535
images/313_7.png	images/313+24_7.png	6	¡ú	2	7					2	26	90	6			6	1	0.4119701	4	0.2281738					1	None			03		ÄÐ	24	2023-12-12_18h33.37.320	ÐÅÐÄÅÐ¶Ï	2022.2.5	143.9130535
images/313+60_12.png	images/313_28.png	1	¡û	1	28					2	27	91	27			1	1	0.3276184	4	0.2591681					1	None			03		ÄÐ	24	2023-12-12_18h33.37.320	ÐÅÐÄÅÐ¶Ï	2022.2.5	143.9130535
images/313+24_13.png	images/313_13.png	1	¡û	2	13					2	28	92	12			1	1	0.3816247	4	0.2785225					1	None			03		ÄÐ	24	2023-12-12_18h33.37.320	ÐÅÐÄÅÐ¶Ï	2022.2.5	143.9130535
images/313+24_15.png	images/313_15.png	1	¡û	2	15					2	29	93	14			1	1	0.6338462	3	0.1796637					0	None			03		ÄÐ	24	2023-12-12_18h33.37.320	ÐÅÐÄÅÐ¶Ï	2022.2.5	143.9130535
images/313_1.png	images/313+24_1.png	6	¡ú	2	1					2	30	94	0			6	1	0.7268342	6	0.3099199					1	None			03		ÄÐ	24	2023-12-12_18h33.37.320	ÐÅÐÄÅÐ¶Ï	2022.2.5	143.9130535
images/313+24_16.png	images/313_16.png	1	¡û	2	16					2	31	95	15			6	0	0.8208376	4	0.3703858					1	None			03		ÄÐ	24	2023-12-12_18h33.37.320	ÐÅÐÄÅÐ¶Ï	2022.2.5	143.9130535
images/313+60_13.png	images/313_29.png	1	¡û	1	29					3	0	96	28			1	1	0.4476004	4	0.2291106					1	None			03		ÄÐ	24	2023-12-12_18h33.37.320	ÐÅÐÄÅÐ¶Ï	2022.2.5	143.9130535
images/313_20.png	images/313+60_4.png	6	¡ú	1	20					3	1	97	19			1	0	0.4448485	4	0.3449486					1	None			03		ÄÐ	24	2023-12-12_18h33.37.320	ÐÅÐÄÅÐ¶Ï	2022.2.5	143.9130535
images/313_8.png	images/313+24_8.png	6	¡ú	2	8					3	2	98	7			6	1	1.2079254	4	0.5984535					1	None			03		ÄÐ	24	2023-12-12_18h33.37.320	ÐÅÐÄÅÐ¶Ï	2022.2.5	143.9130535
images/313+24_13.png	images/313_13.png	1	¡û	2	13					3	3	99	12			6	0	0.4541195	4	0.6375382					1	None			03		ÄÐ	24	2023-12-12_18h33.37.320	ÐÅÐÄÅÐ¶Ï	2022.2.5	143.9130535
images/313_7.png	images/313+24_7.png	6	¡ú	2	7					3	4	100	6			6	1	0.3664664	4	0.2143743					1	None			03		ÄÐ	24	2023-12-12_18h33.37.320	ÐÅÐÄÅÐ¶Ï	2022.2.5	143.9130535
images/313_5.png	images/313+24_5.png	6	¡ú	2	5					3	5	101	4			6	1	0.3605507	4	0.2633188					1	None			03		ÄÐ	24	2023-12-12_18h33.37.320	ÐÅÐÄÅÐ¶Ï	2022.2.5	143.9130535
images/313+24_12.png	images/313_12.png	1	¡û	2	12					3	6	102	11			6	0	0.2798356	4	0.2281484					1	None			03		ÄÐ	24	2023-12-12_18h33.37.320	ÐÅÐÄÅÐ¶Ï	2022.2.5	143.9130535
images/313+24_10.png	images/313_10.png	1	¡û	2	10					3	7	103	9			6	0	0.2544642	4	0.1827777					1	None			03		ÄÐ	24	2023-12-12_18h33.37.320	ÐÅÐÄÅÐ¶Ï	2022.2.5	143.9130535
images/313_2.png	images/313+24_2.png	6	¡ú	2	2					3	8	104	1			6	1	0.2891071	6	0.5107109					1	None			03		ÄÐ	24	2023-12-12_18h33.37.320	ÐÅÐÄÅÐ¶Ï	2022.2.5	143.9130535
images/313_3.png	images/313+24_3.png	6	¡ú	2	3					3	9	105	2			6	1	0.3245571	6	0.2081655					1	None			03		ÄÐ	24	2023-12-12_18h33.37.320	ÐÅÐÄÅÐ¶Ï	2022.2.5	143.9130535
images/313+60_10.png	images/313_26.png	1	¡û	1	26					3	10	106	25			6	0	0.3976327	6	0.2028368					1	None			03		ÄÐ	24	2023-12-12_18h33.37.320	ÐÅÐÄÅÐ¶Ï	2022.2.5	143.9130535
images/313+60_12.png	images/313_28.png	1	¡û	1	28					3	11	107	27			6	0	0.3713357	1	0.3978563					0	None			03		ÄÐ	24	2023-12-12_18h33.37.320	ÐÅÐÄÅÐ¶Ï	2022.2.5	143.9130535
images/313+24_16.png	images/313_16.png	1	¡û	2	16					3	12	108	15			1	1	0.4113866	4	0.1707594					1	None			03		ÄÐ	24	2023-12-12_18h33.37.320	ÐÅÐÄÅÐ¶Ï	2022.2.5	143.9130535
images/313_6.png	images/313+24_6.png	6	¡ú	2	6					3	13	109	5			6	1	0.3279575	4	0.2365379					1	None			03		ÄÐ	24	2023-12-12_18h33.37.320	ÐÅÐÄÅÐ¶Ï	2022.2.5	143.9130535
images/313+60_11.png	images/313_27.png	1	¡û	1	27					3	14	110	26			1	1	0.3592799	4	0.1662536					1	None			03		ÄÐ	24	2023-12-12_18h33.37.320	ÐÅÐÄÅÐ¶Ï	2022.2.5	143.9130535
images/313_24.png	images/313+60_8.png	6	¡ú	1	24					3	15	111	23			6	1	0.2206592	4	0.4549688					1	None			03		ÄÐ	24	2023-12-12_18h33.37.320	ÐÅÐÄÅÐ¶Ï	2022.2.5	143.9130535
images/313_4.png	images/313+24_4.png	6	¡ú	2	4					3	16	112	3			6	1	0.2047305	4	0.1587084					1	None			03		ÄÐ	24	2023-12-12_18h33.37.320	ÐÅÐÄÅÐ¶Ï	2022.2.5	143.9130535
images/313+24_9.png	images/313_9.png	1	¡û	2	9					3	17	113	8			6	0	0.3553577	4	0.1863262					1	None			03		ÄÐ	24	2023-12-12_18h33.37.320	ÐÅÐÄÅÐ¶Ï	2022.2.5	143.9130535
images/313+60_14.png	images/313_30.png	1	¡û	1	30					3	18	114	29			1	1	0.4946184	4	0.3630388					1	None			03		ÄÐ	24	2023-12-12_18h33.37.320	ÐÅÐÄÅÐ¶Ï	2022.2.5	143.9130535
images/313+24_14.png	images/313_14.png	1	¡û	2	14					3	19	115	13			6	0	0.2392974	4	0.2547604					1	None			03		ÄÐ	24	2023-12-12_18h33.37.320	ÐÅÐÄÅÐ¶Ï	2022.2.5	143.9130535
images/313_1.png	images/313+24_1.png	6	¡ú	2	1					3	20	116	0			6	1	0.3437487	4	0.3082765					1	None			03		ÄÐ	24	2023-12-12_18h33.37.320	ÐÅÐÄÅÐ¶Ï	2022.2.5	143.9130535
images/313_18.png	images/313+60_2.png	6	¡ú	1	18					3	21	117	17			6	1	0.279924	6	0.6771192					1	None			03		ÄÐ	24	2023-12-12_18h33.37.320	ÐÅÐÄÅÐ¶Ï	2022.2.5	143.9130535
images/313_21.png	images/313+60_5.png	6	¡ú	1	21					3	22	118	20			6	1	0.214068	6	0.207986					1	None			03		ÄÐ	24	2023-12-12_18h33.37.320	ÐÅÐÄÅÐ¶Ï	2022.2.5	143.9130535
images/313_17.png	images/313+60_1.png	6	¡ú	1	17					3	23	119	16			6	1	0.3423405	6	0.2350152					1	None			03		ÄÐ	24	2023-12-12_18h33.37.320	ÐÅÐÄÅÐ¶Ï	2022.2.5	143.9130535
images/313_22.png	images/313+60_6.png	6	¡ú	1	22					3	24	120	21			6	1	0.2031311	6	0.1720818					1	None			03		ÄÐ	24	2023-12-12_18h33.37.320	ÐÅÐÄÅÐ¶Ï	2022.2.5	143.9130535
images/313_23.png	images/313+60_7.png	6	¡ú	1	23					3	25	121	22			6	1	0.1494914	6	0.1511904					1	None			03		ÄÐ	24	2023-12-12_18h33.37.320	ÐÅÐÄÅÐ¶Ï	2022.2.5	143.9130535
images/313+24_15.png	images/313_15.png	1	¡û	2	15					3	26	122	14			6	0	0.5425899	4	0.1369419					1	space	0.6807712		03		ÄÐ	24	2023-12-12_18h33.37.320	ÐÅÐÄÅÐ¶Ï	2022.2.5	143.9130535
images/313+24_11.png	images/313_11.png	1	¡û	2	11					3	27	123	10			1	1	0.6273253	4	0.1252349					1	None			03		ÄÐ	24	2023-12-12_18h33.37.320	ÐÅÐÄÅÐ¶Ï	2022.2.5	143.9130535
images/313+60_9.png	images/313_25.png	1	¡û	1	25					3	28	124	24			1	1	0.5049315	4	0.1181051					1	None			03		ÄÐ	24	2023-12-12_18h33.37.320	ÐÅÐÄÅÐ¶Ï	2022.2.5	143.9130535
images/313+60_15.png	images/313_31.png	1	¡û	1	31					3	29	125	30			1	1	0.4797757	4	0.2483068					1	None			03		ÄÐ	24	2023-12-12_18h33.37.320	ÐÅÐÄÅÐ¶Ï	2022.2.5	143.9130535
images/313+60_16.png	images/313_32.png	1	¡û	1	32					3	30	126	31			1	1	0.5006906	4	0.1457297					1	None			03		ÄÐ	24	2023-12-12_18h33.37.320	ÐÅÐÄÅÐ¶Ï	2022.2.5	143.9130535
images/313_19.png	images/313+60_3.png	6	¡ú	1	19					3	31	127	18			6	1	0.40549	6	0.1957425					1	None			03		ÄÐ	24	2023-12-12_18h33.37.320	ÐÅÐÄÅÐ¶Ï	2022.2.5	143.9130535
images/313+60_13.png	images/313_29.png	1	¡û	1	29					4	0	128	28			1	1	0.4266345	4	0.1013144					1	None			03		ÄÐ	24	2023-12-12_18h33.37.320	ÐÅÐÄÅÐ¶Ï	2022.2.5	143.9130535
images/313+24_16.png	images/313_16.png	1	¡û	2	16					4	1	129	15			6	0	0.5045018	5	0.6133315					1	None			03		ÄÐ	24	2023-12-12_18h33.37.320	ÐÅÐÄÅÐ¶Ï	2022.2.5	143.9130535
images/313_17.png	images/313+60_1.png	6	¡ú	1	17					4	2	130	16			6	1	0.1559732	6	0.2045163					1	None			03		ÄÐ	24	2023-12-12_18h33.37.320	ÐÅÐÄÅÐ¶Ï	2022.2.5	143.9130535
images/313_3.png	images/313+24_3.png	6	¡ú	2	3					4	3	131	2			6	1	0.368919	6	0.2268433					1	None			03		ÄÐ	24	2023-12-12_18h33.37.320	ÐÅÐÄÅÐ¶Ï	2022.2.5	143.9130535
images/313_4.png	images/313+24_4.png	6	¡ú	2	4					4	4	132	3			6	1	0.652627	3	0.4558921					0	None			03		ÄÐ	24	2023-12-12_18h33.37.320	ÐÅÐÄÅÐ¶Ï	2022.2.5	143.9130535
images/313_1.png	images/313+24_1.png	6	¡ú	2	1					4	5	133	0			6	1	0.4619785	4	0.2055202					1	None			03		ÄÐ	24	2023-12-12_18h33.37.320	ÐÅÐÄÅÐ¶Ï	2022.2.5	143.9130535
images/313+24_15.png	images/313_15.png	1	¡û	2	15					4	6	134	14			6	0	0.7269498	4	0.2063799					1	None			03		ÄÐ	24	2023-12-12_18h33.37.320	ÐÅÐÄÅÐ¶Ï	2022.2.5	143.9130535
images/313_24.png	images/313+60_8.png	6	¡ú	1	24					4	7	135	23			6	1	0.2873416	6	0.5647682					1	None			03		ÄÐ	24	2023-12-12_18h33.37.320	ÐÅÐÄÅÐ¶Ï	2022.2.5	143.9130535
images/313+60_14.png	images/313_30.png	1	¡û	1	30					4	8	136	29			1	1	0.6439395	5	0.5747501					1	None			03		ÄÐ	24	2023-12-12_18h33.37.320	ÐÅÐÄÅÐ¶Ï	2022.2.5	143.9130535
images/313+24_13.png	images/313_13.png	1	¡û	2	13					4	9	137	12			6	0	0.3499784	3	1.2210655					0	None			03		ÄÐ	24	2023-12-12_18h33.37.320	ÐÅÐÄÅÐ¶Ï	2022.2.5	143.9130535
images/313_23.png	images/313+60_7.png	6	¡ú	1	23					4	10	138	22			6	1	0.6948614	6	0.273816					1	None			03		ÄÐ	24	2023-12-12_18h33.37.320	ÐÅÐÄÅÐ¶Ï	2022.2.5	143.9130535
images/313_22.png	images/313+60_6.png	6	¡ú	1	22					4	11	139	21			6	1	0.2425649	6	0.2874765					1	None			03		ÄÐ	24	2023-12-12_18h33.37.320	ÐÅÐÄÅÐ¶Ï	2022.2.5	143.9130535
images/313_20.png	images/313+60_4.png	6	¡ú	1	20					4	12	140	19			6	1	0.7750716	3	0.2217105					0	None			03		ÄÐ	24	2023-12-12_18h33.37.320	ÐÅÐÄÅÐ¶Ï	2022.2.5	143.9130535
images/313+60_12.png	images/313_28.png	1	¡û	1	28					4	13	141	27			1	1	0.4864483	3	0.2500258					0	None			03		ÄÐ	24	2023-12-12_18h33.37.320	ÐÅÐÄÅÐ¶Ï	2022.2.5	143.9130535
images/313+60_16.png	images/313_32.png	1	¡û	1	32					4	14	142	31			1	1	0.4974227	6	0.6370925					1	None			03		ÄÐ	24	2023-12-12_18h33.37.320	ÐÅÐÄÅÐ¶Ï	2022.2.5	143.9130535
images/313_2.png	images/313+24_2.png	6	¡ú	2	2					4	15	143	1			1	0	0.3254962	6	0.4235873					1	None			03		ÄÐ	24	2023-12-12_18h33.37.320	ÐÅÐÄÅÐ¶Ï	2022.2.5	143.9130535
images/313_21.png	images/313+60_5.png	6	¡ú	1	21					4	16	144	20			6	1	0.5437956	6	0.5230375					1	None			03		ÄÐ	24	2023-12-12_18h33.37.320	ÐÅÐÄÅÐ¶Ï	2022.2.5	143.9130535
images/313+24_10.png	images/313_10.png	1	¡û	2	10					4	17	145	9			6	0	0.8739304	4	1.015128					1	None			03		ÄÐ	24	2023-12-12_18h33.37.320	ÐÅÐÄÅÐ¶Ï	2022.2.5	143.9130535
images/313_8.png	images/313+24_8.png	6	¡ú	2	8					4	18	146	7			6	1	0.9506107	1	0.477808					0	None			03		ÄÐ	24	2023-12-12_18h33.37.320	ÐÅÐÄÅÐ¶Ï	2022.2.5	143.9130535
images/313+24_9.png	images/313_9.png	1	¡û	2	9					4	19	147	8			1	1	0.4526663	4	1.1636093					1	None			03		ÄÐ	24	2023-12-12_18h33.37.320	ÐÅÐÄÅÐ¶Ï	2022.2.5	143.9130535
images/313+60_10.png	images/313_26.png	1	¡û	1	26					4	20	148	25			1	1	0.6919725	3	0.5242432					0	None			03		ÄÐ	24	2023-12-12_18h33.37.320	ÐÅÐÄÅÐ¶Ï	2022.2.5	143.9130535
images/313+60_9.png	images/313_25.png	1	¡û	1	25					4	21	149	24			6	0	0.3000738	4	0.2435236					1	None			03		ÄÐ	24	2023-12-12_18h33.37.320	ÐÅÐÄÅÐ¶Ï	2022.2.5	143.9130535
images/313+24_12.png	images/313_12.png	1	¡û	2	12					4	22	150	11			6	0	0.4457456	4	0.3947346					1	None			03		ÄÐ	24	2023-12-12_18h33.37.320	ÐÅÐÄÅÐ¶Ï	2022.2.5	143.9130535
images/313+60_15.png	images/313_31.png	1	¡û	1	31					4	23	151	30			1	1	0.5231074	3	0.093333					0	None			03		ÄÐ	24	2023-12-12_18h33.37.320	ÐÅÐÄÅÐ¶Ï	2022.2.5	143.9130535
images/313_5.png	images/313+24_5.png	6	¡ú	2	5					4	24	152	4			6	1	0.3709743	6	0.3176556					1	None			03		ÄÐ	24	2023-12-12_18h33.37.320	ÐÅÐÄÅÐ¶Ï	2022.2.5	143.9130535
images/313+24_14.png	images/313_14.png	1	¡û	2	14					4	25	153	13			1	1	0.3347462	6	0.5156689					1	None			03		ÄÐ	24	2023-12-12_18h33.37.320	ÐÅÐÄÅÐ¶Ï	2022.2.5	143.9130535
images/313_18.png	images/313+60_2.png	6	¡ú	1	18					4	26	154	17			6	1	0.394217	6	0.1983922					1	None			03		ÄÐ	24	2023-12-12_18h33.37.320	ÐÅÐÄÅÐ¶Ï	2022.2.5	143.9130535
images/313_19.png	images/313+60_3.png	6	¡ú	1	19					4	27	155	18			6	1	0.2382973	6	0.1873439					1	None			03		ÄÐ	24	2023-12-12_18h33.37.320	ÐÅÐÄÅÐ¶Ï	2022.2.5	143.9130535
images/313+60_11.png	images/313_27.png	1	¡û	1	27					4	28	156	26			1	1	0.2789367	1	0.3559221					0	None			03		ÄÐ	24	2023-12-12_18h33.37.320	ÐÅÐÄÅÐ¶Ï	2022.2.5	143.9130535
images/313+24_11.png	images/313_11.png	1	¡û	2	11					4	29	157	10			1	1	0.4010709	1	1.1837147					0	None			03		ÄÐ	24	2023-12-12_18h33.37.320	ÐÅÐÄÅÐ¶Ï	2022.2.5	143.9130535
images/313_6.png	images/313+24_6.png	6	¡ú	2	6					4	30	158	5			6	1	0.3456323	6	0.2622923					1	None			03		ÄÐ	24	2023-12-12_18h33.37.320	ÐÅÐÄÅÐ¶Ï	2022.2.5	143.9130535
images/313_7.png	images/313+24_7.png	6	¡ú	2	7					4	31	159	6			6	1	0.3830715	4	0.3387981					1	None			03		ÄÐ	24	2023-12-12_18h33.37.320	ÐÅÐÄÅÐ¶Ï	2022.2.5	143.9130535
																					7.861111111	6.6094328						492.0269841	03
