# Supplementary material for: Perceptual metacognition and self-esteem: the role of feedback valence in local and global monitoring bias
Source: BMC Psychol. 2025 Sep 22;13:1114. doi: 10.1186/s40359-025-03089-x (PMC12506185; doi:10.1186/s40359-025-03089-x)
Supplement: Supplementary file 1 — Supplementary Material 1. [file 40359_2025_3089_MOESM1_ESM.zip › Data/Study2/Study2data/10_信心判断_2023-12-14_17h33.01.796.csv]

dotLeft	dotRight	dotAns	cue	diffLevel	rows	loop_1.thisRepN	loop_1.thisTrialN	loop_1.thisN	loop_1.thisIndex	loop_2.thisRepN	loop_2.thisTrialN	loop_2.thisN	loop_2.thisIndex	response_00.keys	response_00.rt	response_1.keys	response_1.corr	response_1.rt	response_2.keys	response_2.rt	slider.response	slider.rt	response_01.keys	response_01.rt	response_2.corr	response_03.keys	response_03.rt	end_image.started	±»ÊÔ±àºÅ	ÐÕÃû	ÐÔ±ð	ÄêÁä	date	expName	psychopyVersion	frameRate
images/313+24_11.png	images/313_11.png	1	¡û	2	11					0	0	0	10			6	0	0.6969195	4	1.0917244					1	None			10		ÄÐ	20	2023-12-14_17h33.01.796	ÐÅÐÄÅÐ¶Ï	2022.2.5	143.9053908
images/313_23.png	images/313+60_7.png	6	¡ú	1	23					0	1	1	22			6	1	0.4935353	5	1.4889837					1	None			10		ÄÐ	20	2023-12-14_17h33.01.796	ÐÅÐÄÅÐ¶Ï	2022.2.5	143.9053908
images/313+24_10.png	images/313_10.png	1	¡û	2	10					0	2	2	9			1	1	0.5071481	2	0.6897569					0	None			10		ÄÐ	20	2023-12-14_17h33.01.796	ÐÅÐÄÅÐ¶Ï	2022.2.5	143.9053908
images/313+24_12.png	images/313_12.png	1	¡û	2	12					0	3	3	11			1	1	0.4421235	3	0.7739929					0	None			10		ÄÐ	20	2023-12-14_17h33.01.796	ÐÅÐÄÅÐ¶Ï	2022.2.5	143.9053908
images/313+24_13.png	images/313_13.png	1	¡û	2	13					0	4	4	12			1	1	0.8281207	3	0.8036289					0	None			10		ÄÐ	20	2023-12-14_17h33.01.796	ÐÅÐÄÅÐ¶Ï	2022.2.5	143.9053908
images/313_5.png	images/313+24_5.png	6	¡ú	2	5					0	5	5	4			1	0	0.91198	3	0.8838043					0	None			10		ÄÐ	20	2023-12-14_17h33.01.796	ÐÅÐÄÅÐ¶Ï	2022.2.5	143.9053908
images/313+60_10.png	images/313_26.png	1	¡û	1	26					0	6	6	25			6	0	1.4860702	2	0.7361374					0	None			10		ÄÐ	20	2023-12-14_17h33.01.796	ÐÅÐÄÅÐ¶Ï	2022.2.5	143.9053908
images/313_22.png	images/313+60_6.png	6	¡ú	1	22					0	7	7	21			6	1	0.3374268	5	0.3897159					1	None			10		ÄÐ	20	2023-12-14_17h33.01.796	ÐÅÐÄÅÐ¶Ï	2022.2.5	143.9053908
images/313+24_9.png	images/313_9.png	1	¡û	2	9					0	8	8	8			1	1	0.711774	3	0.5960622					0	None			10		ÄÐ	20	2023-12-14_17h33.01.796	ÐÅÐÄÅÐ¶Ï	2022.2.5	143.9053908
images/313_8.png	images/313+24_8.png	6	¡ú	2	8					0	9	9	7			6	1	0.8523812	2	0.7271609					0	None			10		ÄÐ	20	2023-12-14_17h33.01.796	ÐÅÐÄÅÐ¶Ï	2022.2.5	143.9053908
images/313_7.png	images/313+24_7.png	6	¡ú	2	7					0	10	10	6			1	0	1.0186592	3	0.5341272					0	None			10		ÄÐ	20	2023-12-14_17h33.01.796	ÐÅÐÄÅÐ¶Ï	2022.2.5	143.9053908
images/313+60_13.png	images/313_29.png	1	¡û	1	29					0	11	11	28			1	1	0.4615023	4	0.9082004					1	None			10		ÄÐ	20	2023-12-14_17h33.01.796	ÐÅÐÄÅÐ¶Ï	2022.2.5	143.9053908
images/313_24.png	images/313+60_8.png	6	¡ú	1	24					0	12	12	23			6	1	0.4921868	4	0.4883102					1	None			10		ÄÐ	20	2023-12-14_17h33.01.796	ÐÅÐÄÅÐ¶Ï	2022.2.5	143.9053908
images/313_20.png	images/313+60_4.png	6	¡ú	1	20					0	13	13	19			6	1	0.4358955	4	0.3350126					1	None			10		ÄÐ	20	2023-12-14_17h33.01.796	ÐÅÐÄÅÐ¶Ï	2022.2.5	143.9053908
images/313_2.png	images/313+24_2.png	6	¡ú	2	2					0	14	14	1			6	1	0.3205121	5	0.4425288					1	None			10		ÄÐ	20	2023-12-14_17h33.01.796	ÐÅÐÄÅÐ¶Ï	2022.2.5	143.9053908
images/313+60_15.png	images/313_31.png	1	¡û	1	31					0	15	15	30			6	0	0.8226452	4	0.8120756					1	None			10		ÄÐ	20	2023-12-14_17h33.01.796	ÐÅÐÄÅÐ¶Ï	2022.2.5	143.9053908
images/313_17.png	images/313+60_1.png	6	¡ú	1	17					0	16	16	16			6	1	0.5981568	3	0.681474					0	None			10		ÄÐ	20	2023-12-14_17h33.01.796	ÐÅÐÄÅÐ¶Ï	2022.2.5	143.9053908
images/313_4.png	images/313+24_4.png	6	¡ú	2	4					0	17	17	3			6	1	0.5341147	1	0.6799585					0	None			10		ÄÐ	20	2023-12-14_17h33.01.796	ÐÅÐÄÅÐ¶Ï	2022.2.5	143.9053908
images/313+24_15.png	images/313_15.png	1	¡û	2	15					0	18	18	14			1	1	0.8081336	2	0.4204621					0	None			10		ÄÐ	20	2023-12-14_17h33.01.796	ÐÅÐÄÅÐ¶Ï	2022.2.5	143.9053908
images/313_21.png	images/313+60_5.png	6	¡ú	1	21					0	19	19	20			6	1	0.3173058	4	0.9349426					1	None			10		ÄÐ	20	2023-12-14_17h33.01.796	ÐÅÐÄÅÐ¶Ï	2022.2.5	143.9053908
images/313_18.png	images/313+60_2.png	6	¡ú	1	18					0	20	20	17			6	1	0.3376507	4	0.2862401					1	None			10		ÄÐ	20	2023-12-14_17h33.01.796	ÐÅÐÄÅÐ¶Ï	2022.2.5	143.9053908
images/313+60_11.png	images/313_27.png	1	¡û	1	27					0	21	21	26			1	1	0.5450298	3	0.6689938					0	None			10		ÄÐ	20	2023-12-14_17h33.01.796	ÐÅÐÄÅÐ¶Ï	2022.2.5	143.9053908
images/313_3.png	images/313+24_3.png	6	¡ú	2	3					0	22	22	2			6	1	0.3293196	3	0.853258					0	None			10		ÄÐ	20	2023-12-14_17h33.01.796	ÐÅÐÄÅÐ¶Ï	2022.2.5	143.9053908
images/313+24_16.png	images/313_16.png	1	¡û	2	16					0	23	23	15			6	0	0.3092789	4	0.3644503					1	None			10		ÄÐ	20	2023-12-14_17h33.01.796	ÐÅÐÄÅÐ¶Ï	2022.2.5	143.9053908
images/313_6.png	images/313+24_6.png	6	¡ú	2	6					0	24	24	5			1	0	1.0749727	2	0.3573013					0	None			10		ÄÐ	20	2023-12-14_17h33.01.796	ÐÅÐÄÅÐ¶Ï	2022.2.5	143.9053908
images/313_19.png	images/313+60_3.png	6	¡ú	1	19					0	25	25	18			6	1	0.3448049	5	0.3103488					1	None			10		ÄÐ	20	2023-12-14_17h33.01.796	ÐÅÐÄÅÐ¶Ï	2022.2.5	143.9053908
images/313+60_14.png	images/313_30.png	1	¡û	1	30					0	26	26	29			1	1	0.4490696	2	0.3002994					0	None			10		ÄÐ	20	2023-12-14_17h33.01.796	ÐÅÐÄÅÐ¶Ï	2022.2.5	143.9053908
images/313+60_16.png	images/313_32.png	1	¡û	1	32					0	27	27	31			1	1	0.5130449	3	0.488079					0	None			10		ÄÐ	20	2023-12-14_17h33.01.796	ÐÅÐÄÅÐ¶Ï	2022.2.5	143.9053908
images/313+60_9.png	images/313_25.png	1	¡û	1	25					0	28	28	24			6	0	0.2902602	3	0.5607271					0	None			10		ÄÐ	20	2023-12-14_17h33.01.796	ÐÅÐÄÅÐ¶Ï	2022.2.5	143.9053908
images/313_1.png	images/313+24_1.png	6	¡ú	2	1					0	29	29	0			6	1	0.4427714	2	0.3109037					0	None			10		ÄÐ	20	2023-12-14_17h33.01.796	ÐÅÐÄÅÐ¶Ï	2022.2.5	143.9053908
images/313+24_14.png	images/313_14.png	1	¡û	2	14					0	30	30	13			6	0	0.474671	2	0.2921756					0	None			10		ÄÐ	20	2023-12-14_17h33.01.796	ÐÅÐÄÅÐ¶Ï	2022.2.5	143.9053908
images/313+60_12.png	images/313_28.png	1	¡û	1	28					0	31	31	27			6	0	0.4924033	3	0.3838156					0	None			10		ÄÐ	20	2023-12-14_17h33.01.796	ÐÅÐÄÅÐ¶Ï	2022.2.5	143.9053908
images/313+60_12.png	images/313_28.png	1	¡û	1	28					1	0	32	27			6	0	0.5971041	4	0.9765797					1	None			10		ÄÐ	20	2023-12-14_17h33.01.796	ÐÅÐÄÅÐ¶Ï	2022.2.5	143.9053908
images/313_6.png	images/313+24_6.png	6	¡ú	2	6					1	1	33	5			1	0	0.7820851	2	0.4312263					0	None			10		ÄÐ	20	2023-12-14_17h33.01.796	ÐÅÐÄÅÐ¶Ï	2022.2.5	143.9053908
images/313+24_12.png	images/313_12.png	1	¡û	2	12					1	2	34	11			6	0	0.3848783	3	0.4603774					0	None			10		ÄÐ	20	2023-12-14_17h33.01.796	ÐÅÐÄÅÐ¶Ï	2022.2.5	143.9053908
images/313_2.png	images/313+24_2.png	6	¡ú	2	2					1	3	35	1			6	1	0.4937206	4	0.3142178					1	None			10		ÄÐ	20	2023-12-14_17h33.01.796	ÐÅÐÄÅÐ¶Ï	2022.2.5	143.9053908
images/313+24_14.png	images/313_14.png	1	¡û	2	14					1	4	36	13			6	0	0.3824349	4	0.3361118					1	None			10		ÄÐ	20	2023-12-14_17h33.01.796	ÐÅÐÄÅÐ¶Ï	2022.2.5	143.9053908
images/313+60_16.png	images/313_32.png	1	¡û	1	32					1	5	37	31			6	0	0.5179102	3	0.3743875					0	None			10		ÄÐ	20	2023-12-14_17h33.01.796	ÐÅÐÄÅÐ¶Ï	2022.2.5	143.9053908
images/313+24_11.png	images/313_11.png	1	¡û	2	11					1	6	38	10			6	0	0.4759112	2	0.3412501					0	None			10		ÄÐ	20	2023-12-14_17h33.01.796	ÐÅÐÄÅÐ¶Ï	2022.2.5	143.9053908
images/313+24_9.png	images/313_9.png	1	¡û	2	9					1	7	39	8			6	0	0.2498693	3	0.3376697					0	None			10		ÄÐ	20	2023-12-14_17h33.01.796	ÐÅÐÄÅÐ¶Ï	2022.2.5	143.9053908
images/313+24_16.png	images/313_16.png	1	¡û	2	16					1	8	40	15			6	0	0.6455364	3	0.4726293					0	space	1.0820282		10		ÄÐ	20	2023-12-14_17h33.01.796	ÐÅÐÄÅÐ¶Ï	2022.2.5	143.9053908
images/313+60_10.png	images/313_26.png	1	¡û	1	26					1	9	41	25			1	1	0.3691254	2	0.3387096					0	None			10		ÄÐ	20	2023-12-14_17h33.01.796	ÐÅÐÄÅÐ¶Ï	2022.2.5	143.9053908
images/313_20.png	images/313+60_4.png	6	¡ú	1	20					1	10	42	19			6	1	0.216643	4	0.4020229					1	None			10		ÄÐ	20	2023-12-14_17h33.01.796	ÐÅÐÄÅÐ¶Ï	2022.2.5	143.9053908
images/313_1.png	images/313+24_1.png	6	¡ú	2	1					1	11	43	0			1	0	0.2668001	2	0.3158068					0	None			10		ÄÐ	20	2023-12-14_17h33.01.796	ÐÅÐÄÅÐ¶Ï	2022.2.5	143.9053908
images/313_23.png	images/313+60_7.png	6	¡ú	1	23					1	12	44	22			6	1	0.5831302	2	0.3531486					0	None			10		ÄÐ	20	2023-12-14_17h33.01.796	ÐÅÐÄÅÐ¶Ï	2022.2.5	143.9053908
images/313+60_11.png	images/313_27.png	1	¡û	1	27					1	13	45	26			1	1	0.4852702	3	0.8164199					0	None			10		ÄÐ	20	2023-12-14_17h33.01.796	ÐÅÐÄÅÐ¶Ï	2022.2.5	143.9053908
images/313_19.png	images/313+60_3.png	6	¡ú	1	19					1	14	46	18			6	1	0.3025635	4	0.3247503					1	None			10		ÄÐ	20	2023-12-14_17h33.01.796	ÐÅÐÄÅÐ¶Ï	2022.2.5	143.9053908
images/313+60_13.png	images/313_29.png	1	¡û	1	29					1	15	47	28			1	1	0.5581929	3	1.2286772					0	None			10		ÄÐ	20	2023-12-14_17h33.01.796	ÐÅÐÄÅÐ¶Ï	2022.2.5	143.9053908
images/313_24.png	images/313+60_8.png	6	¡ú	1	24					1	16	48	23			6	1	0.7439301	3	0.4234419					0	None			10		ÄÐ	20	2023-12-14_17h33.01.796	ÐÅÐÄÅÐ¶Ï	2022.2.5	143.9053908
images/313_18.png	images/313+60_2.png	6	¡ú	1	18					1	17	49	17			6	1	0.3525889	5	0.3101433					1	None			10		ÄÐ	20	2023-12-14_17h33.01.796	ÐÅÐÄÅÐ¶Ï	2022.2.5	143.9053908
images/313+60_14.png	images/313_30.png	1	¡û	1	30					1	18	50	29			1	1	0.6067336	2	0.4825874					0	None			10		ÄÐ	20	2023-12-14_17h33.01.796	ÐÅÐÄÅÐ¶Ï	2022.2.5	143.9053908
images/313+24_15.png	images/313_15.png	1	¡û	2	15					1	19	51	14			1	1	0.5510168	2	0.9731503					0	None			10		ÄÐ	20	2023-12-14_17h33.01.796	ÐÅÐÄÅÐ¶Ï	2022.2.5	143.9053908
images/313_7.png	images/313+24_7.png	6	¡ú	2	7					1	20	52	6			6	1	0.6111862	3	1.4324629					0	None			10		ÄÐ	20	2023-12-14_17h33.01.796	ÐÅÐÄÅÐ¶Ï	2022.2.5	143.9053908
images/313_5.png	images/313+24_5.png	6	¡ú	2	5					1	21	53	4			6	1	0.6557549	3	0.5158958					0	None			10		ÄÐ	20	2023-12-14_17h33.01.796	ÐÅÐÄÅÐ¶Ï	2022.2.5	143.9053908
images/313_4.png	images/313+24_4.png	6	¡ú	2	4					1	22	54	3			6	1	0.245334	4	0.644301					1	None			10		ÄÐ	20	2023-12-14_17h33.01.796	ÐÅÐÄÅÐ¶Ï	2022.2.5	143.9053908
images/313+24_10.png	images/313_10.png	1	¡û	2	10					1	23	55	9			6	0	0.5020695	2	0.251784					0	None			10		ÄÐ	20	2023-12-14_17h33.01.796	ÐÅÐÄÅÐ¶Ï	2022.2.5	143.9053908
images/313_22.png	images/313+60_6.png	6	¡ú	1	22					1	24	56	21			6	1	0.2670258	4	0.3748381					1	None			10		ÄÐ	20	2023-12-14_17h33.01.796	ÐÅÐÄÅÐ¶Ï	2022.2.5	143.9053908
images/313_17.png	images/313+60_1.png	6	¡ú	1	17					1	25	57	16			6	1	0.3677613	2	0.3433254					0	None			10		ÄÐ	20	2023-12-14_17h33.01.796	ÐÅÐÄÅÐ¶Ï	2022.2.5	143.9053908
images/313_3.png	images/313+24_3.png	6	¡ú	2	3					1	26	58	2			6	1	0.1089917	4	0.3677174					1	None			10		ÄÐ	20	2023-12-14_17h33.01.796	ÐÅÐÄÅÐ¶Ï	2022.2.5	143.9053908
images/313_8.png	images/313+24_8.png	6	¡ú	2	8					1	27	59	7			6	1	0.2775311	2	0.3056012					0	None			10		ÄÐ	20	2023-12-14_17h33.01.796	ÐÅÐÄÅÐ¶Ï	2022.2.5	143.9053908
images/313_21.png	images/313+60_5.png	6	¡ú	1	21					1	28	60	20			6	1	0.3469988	4	0.3035239					1	None			10		ÄÐ	20	2023-12-14_17h33.01.796	ÐÅÐÄÅÐ¶Ï	2022.2.5	143.9053908
images/313+60_15.png	images/313_31.png	1	¡û	1	31					1	29	61	30			6	0	0.5603476	3	0.805966					0	None			10		ÄÐ	20	2023-12-14_17h33.01.796	ÐÅÐÄÅÐ¶Ï	2022.2.5	143.9053908
images/313+24_13.png	images/313_13.png	1	¡û	2	13					1	30	62	12			6	0	0.3185988	4	0.272043					1	None			10		ÄÐ	20	2023-12-14_17h33.01.796	ÐÅÐÄÅÐ¶Ï	2022.2.5	143.9053908
images/313+60_9.png	images/313_25.png	1	¡û	1	25					1	31	63	24			6	0	0.3006746	2	0.2909561					0	None			10		ÄÐ	20	2023-12-14_17h33.01.796	ÐÅÐÄÅÐ¶Ï	2022.2.5	143.9053908
images/313+60_13.png	images/313_29.png	1	¡û	1	29					2	0	64	28			6	0	0.3053482	4	0.2647261					1	None			10		ÄÐ	20	2023-12-14_17h33.01.796	ÐÅÐÄÅÐ¶Ï	2022.2.5	143.9053908
images/313_18.png	images/313+60_2.png	6	¡ú	1	18					2	1	65	17			6	1	0.2907478	4	0.3108958					1	None			10		ÄÐ	20	2023-12-14_17h33.01.796	ÐÅÐÄÅÐ¶Ï	2022.2.5	143.9053908
images/313_21.png	images/313+60_5.png	6	¡ú	1	21					2	2	66	20			6	1	0.3216284	2	0.2601599					0	None			10		ÄÐ	20	2023-12-14_17h33.01.796	ÐÅÐÄÅÐ¶Ï	2022.2.5	143.9053908
images/313_3.png	images/313+24_3.png	6	¡ú	2	3					2	3	67	2			6	1	0.2215218	4	0.3032674					1	None			10		ÄÐ	20	2023-12-14_17h33.01.796	ÐÅÐÄÅÐ¶Ï	2022.2.5	143.9053908
images/313+24_9.png	images/313_9.png	1	¡û	2	9					2	4	68	8			6	0	0.3509267	2	0.6306356					0	None			10		ÄÐ	20	2023-12-14_17h33.01.796	ÐÅÐÄÅÐ¶Ï	2022.2.5	143.9053908
images/313+24_15.png	images/313_15.png	1	¡û	2	15					2	5	69	14			1	1	0.7657633	2	0.291129					0	None			10		ÄÐ	20	2023-12-14_17h33.01.796	ÐÅÐÄÅÐ¶Ï	2022.2.5	143.9053908
images/313+60_16.png	images/313_32.png	1	¡û	1	32					2	6	70	31			1	1	0.8868734	2	0.2053382					0	None			10		ÄÐ	20	2023-12-14_17h33.01.796	ÐÅÐÄÅÐ¶Ï	2022.2.5	143.9053908
images/313+24_13.png	images/313_13.png	1	¡û	2	13					2	7	71	12			6	0	0.3079425	4	0.2523291					1	None			10		ÄÐ	20	2023-12-14_17h33.01.796	ÐÅÐÄÅÐ¶Ï	2022.2.5	143.9053908
images/313_7.png	images/313+24_7.png	6	¡ú	2	7					2	8	72	6			6	1	0.477198	4	0.311654					1	None			10		ÄÐ	20	2023-12-14_17h33.01.796	ÐÅÐÄÅÐ¶Ï	2022.2.5	143.9053908
images/313+60_15.png	images/313_31.png	1	¡û	1	31					2	9	73	30			1	1	0.8629901	5	0.2910366					1	None			10		ÄÐ	20	2023-12-14_17h33.01.796	ÐÅÐÄÅÐ¶Ï	2022.2.5	143.9053908
images/313+60_11.png	images/313_27.png	1	¡û	1	27					2	10	74	26			1	1	0.3985311	5	0.8928247					1	None			10		ÄÐ	20	2023-12-14_17h33.01.796	ÐÅÐÄÅÐ¶Ï	2022.2.5	143.9053908
images/313_6.png	images/313+24_6.png	6	¡ú	2	6					2	11	75	5			6	1	1.1849605	3	0.8147944					0	None			10		ÄÐ	20	2023-12-14_17h33.01.796	ÐÅÐÄÅÐ¶Ï	2022.2.5	143.9053908
images/313+60_14.png	images/313_30.png	1	¡û	1	30					2	12	76	29			1	1	0.4779036	3	0.44692					0	None			10		ÄÐ	20	2023-12-14_17h33.01.796	ÐÅÐÄÅÐ¶Ï	2022.2.5	143.9053908
images/313+24_11.png	images/313_11.png	1	¡û	2	11					2	13	77	10			1	1	0.4029995	5	0.193215					1	None			10		ÄÐ	20	2023-12-14_17h33.01.796	ÐÅÐÄÅÐ¶Ï	2022.2.5	143.9053908
images/313_24.png	images/313+60_8.png	6	¡ú	1	24					2	14	78	23			6	1	0.3109427	5	0.2882564					1	None			10		ÄÐ	20	2023-12-14_17h33.01.796	ÐÅÐÄÅÐ¶Ï	2022.2.5	143.9053908
images/313_4.png	images/313+24_4.png	6	¡ú	2	4					2	15	79	3			6	1	0.7288138	2	0.4245914					0	None			10		ÄÐ	20	2023-12-14_17h33.01.796	ÐÅÐÄÅÐ¶Ï	2022.2.5	143.9053908
images/313_19.png	images/313+60_3.png	6	¡ú	1	19					2	16	80	18			6	1	0.3666349	4	0.3751323					1	None			10		ÄÐ	20	2023-12-14_17h33.01.796	ÐÅÐÄÅÐ¶Ï	2022.2.5	143.9053908
images/313+24_16.png	images/313_16.png	1	¡û	2	16					2	17	81	15			6	0	0.53006	4	0.1731569					1	space	0.8246626		10		ÄÐ	20	2023-12-14_17h33.01.796	ÐÅÐÄÅÐ¶Ï	2022.2.5	143.9053908
images/313_8.png	images/313+24_8.png	6	¡ú	2	8					2	18	82	7			1	0	0.8392801	3	0.6871191					0	None			10		ÄÐ	20	2023-12-14_17h33.01.796	ÐÅÐÄÅÐ¶Ï	2022.2.5	143.9053908
images/313_22.png	images/313+60_6.png	6	¡ú	1	22					2	19	83	21			6	1	0.3248151	3	0.2962312					0	None			10		ÄÐ	20	2023-12-14_17h33.01.796	ÐÅÐÄÅÐ¶Ï	2022.2.5	143.9053908
images/313+24_12.png	images/313_12.png	1	¡û	2	12					2	20	84	11			1	1	0.9029162	2	0.3351311					0	None			10		ÄÐ	20	2023-12-14_17h33.01.796	ÐÅÐÄÅÐ¶Ï	2022.2.5	143.9053908
images/313_20.png	images/313+60_4.png	6	¡ú	1	20					2	21	85	19			6	1	0.3483128	4	0.2729449					1	None			10		ÄÐ	20	2023-12-14_17h33.01.796	ÐÅÐÄÅÐ¶Ï	2022.2.5	143.9053908
images/313+60_9.png	images/313_25.png	1	¡û	1	25					2	22	86	24			1	1	0.6063133	3	0.7474302					0	None			10		ÄÐ	20	2023-12-14_17h33.01.796	ÐÅÐÄÅÐ¶Ï	2022.2.5	143.9053908
images/313+24_14.png	images/313_14.png	1	¡û	2	14					2	23	87	13			6	0	0.3752686	4	0.2172466					1	None			10		ÄÐ	20	2023-12-14_17h33.01.796	ÐÅÐÄÅÐ¶Ï	2022.2.5	143.9053908
images/313_1.png	images/313+24_1.png	6	¡ú	2	1					2	24	88	0			1	0	1.0123776	3	0.5986321					0	None			10		ÄÐ	20	2023-12-14_17h33.01.796	ÐÅÐÄÅÐ¶Ï	2022.2.5	143.9053908
images/313+60_12.png	images/313_28.png	1	¡û	1	28					2	25	89	27			1	1	0.499971	2	0.3125227					0	None			10		ÄÐ	20	2023-12-14_17h33.01.796	ÐÅÐÄÅÐ¶Ï	2022.2.5	143.9053908
images/313+24_10.png	images/313_10.png	1	¡û	2	10					2	26	90	9			1	1	0.5676438	3	0.3106285					0	None			10		ÄÐ	20	2023-12-14_17h33.01.796	ÐÅÐÄÅÐ¶Ï	2022.2.5	143.9053908
images/313_17.png	images/313+60_1.png	6	¡ú	1	17					2	27	91	16			6	1	0.1767479	3	0.3649951					0	None			10		ÄÐ	20	2023-12-14_17h33.01.796	ÐÅÐÄÅÐ¶Ï	2022.2.5	143.9053908
images/313_2.png	images/313+24_2.png	6	¡ú	2	2					2	28	92	1			1	0	0.6580854	3	0.1750981					0	None			10		ÄÐ	20	2023-12-14_17h33.01.796	ÐÅÐÄÅÐ¶Ï	2022.2.5	143.9053908
images/313_5.png	images/313+24_5.png	6	¡ú	2	5					2	29	93	4			6	1	0.3959414	4	0.1761579					1	None			10		ÄÐ	20	2023-12-14_17h33.01.796	ÐÅÐÄÅÐ¶Ï	2022.2.5	143.9053908
images/313+60_10.png	images/313_26.png	1	¡û	1	26					2	30	94	25			1	1	0.3451733	4	0.5590402					1	None			10		ÄÐ	20	2023-12-14_17h33.01.796	ÐÅÐÄÅÐ¶Ï	2022.2.5	143.9053908
images/313_23.png	images/313+60_7.png	6	¡ú	1	23					2	31	95	22			6	1	0.3880712	4	0.201149					1	None			10		ÄÐ	20	2023-12-14_17h33.01.796	ÐÅÐÄÅÐ¶Ï	2022.2.5	143.9053908
images/313_22.png	images/313+60_6.png	6	¡ú	1	22					3	0	96	21			6	1	0.3037739	4	0.3269869					1	None			10		ÄÐ	20	2023-12-14_17h33.01.796	ÐÅÐÄÅÐ¶Ï	2022.2.5	143.9053908
images/313_17.png	images/313+60_1.png	6	¡ú	1	17					3	1	97	16			6	1	0.3635532	4	0.2115474					1	None			10		ÄÐ	20	2023-12-14_17h33.01.796	ÐÅÐÄÅÐ¶Ï	2022.2.5	143.9053908
images/313+60_9.png	images/313_25.png	1	¡û	1	25					3	2	98	24			1	1	0.3435123	5	0.4845549					1	None			10		ÄÐ	20	2023-12-14_17h33.01.796	ÐÅÐÄÅÐ¶Ï	2022.2.5	143.9053908
images/313_23.png	images/313+60_7.png	6	¡ú	1	23					3	3	99	22			6	1	0.3279558	5	0.3073782					1	None			10		ÄÐ	20	2023-12-14_17h33.01.796	ÐÅÐÄÅÐ¶Ï	2022.2.5	143.9053908
images/313_7.png	images/313+24_7.png	6	¡ú	2	7					3	4	100	6			1	0	0.3144903	5	0.268942					1	None			10		ÄÐ	20	2023-12-14_17h33.01.796	ÐÅÐÄÅÐ¶Ï	2022.2.5	143.9053908
images/313_6.png	images/313+24_6.png	6	¡ú	2	6					3	5	101	5			6	1	0.4678567	5	0.4997225					1	None			10		ÄÐ	20	2023-12-14_17h33.01.796	ÐÅÐÄÅÐ¶Ï	2022.2.5	143.9053908
images/313_18.png	images/313+60_2.png	6	¡ú	1	18					3	6	102	17			6	1	0.6732088	3	0.4645207					0	None			10		ÄÐ	20	2023-12-14_17h33.01.796	ÐÅÐÄÅÐ¶Ï	2022.2.5	143.9053908
images/313_8.png	images/313+24_8.png	6	¡ú	2	8					3	7	103	7			1	0	0.4559641	4	0.4309158					1	None			10		ÄÐ	20	2023-12-14_17h33.01.796	ÐÅÐÄÅÐ¶Ï	2022.2.5	143.9053908
images/313_19.png	images/313+60_3.png	6	¡ú	1	19					3	8	104	18			6	1	0.3452964	4	0.2619418					1	None			10		ÄÐ	20	2023-12-14_17h33.01.796	ÐÅÐÄÅÐ¶Ï	2022.2.5	143.9053908
images/313+60_10.png	images/313_26.png	1	¡û	1	26					3	9	105	25			1	1	0.3661613	4	0.2709306					1	None			10		ÄÐ	20	2023-12-14_17h33.01.796	ÐÅÐÄÅÐ¶Ï	2022.2.5	143.9053908
images/313+60_12.png	images/313_28.png	1	¡û	1	28					3	10	106	27			6	0	0.4802138	4	0.1879851					1	None			10		ÄÐ	20	2023-12-14_17h33.01.796	ÐÅÐÄÅÐ¶Ï	2022.2.5	143.9053908
images/313_2.png	images/313+24_2.png	6	¡ú	2	2					3	11	107	1			6	1	0.722737	4	0.1761589					1	None			10		ÄÐ	20	2023-12-14_17h33.01.796	ÐÅÐÄÅÐ¶Ï	2022.2.5	143.9053908
images/313+24_15.png	images/313_15.png	1	¡û	2	15					3	12	108	14			1	1	0.8806221	3	0.5820162					0	None			10		ÄÐ	20	2023-12-14_17h33.01.796	ÐÅÐÄÅÐ¶Ï	2022.2.5	143.9053908
images/313+24_16.png	images/313_16.png	1	¡û	2	16					3	13	109	15			1	1	0.7180842	2	0.7958032					0	None			10		ÄÐ	20	2023-12-14_17h33.01.796	ÐÅÐÄÅÐ¶Ï	2022.2.5	143.9053908
images/313+24_11.png	images/313_11.png	1	¡û	2	11					3	14	110	10			1	1	0.7254284	2	0.7563223					0	None			10		ÄÐ	20	2023-12-14_17h33.01.796	ÐÅÐÄÅÐ¶Ï	2022.2.5	143.9053908
images/313+24_13.png	images/313_13.png	1	¡û	2	13					3	15	111	12			6	0	0.2898961	3	0.4636314					0	None			10		ÄÐ	20	2023-12-14_17h33.01.796	ÐÅÐÄÅÐ¶Ï	2022.2.5	143.9053908
images/313_24.png	images/313+60_8.png	6	¡ú	1	24					3	16	112	23			6	1	0.3671474	5	0.2639065					1	None			10		ÄÐ	20	2023-12-14_17h33.01.796	ÐÅÐÄÅÐ¶Ï	2022.2.5	143.9053908
images/313_4.png	images/313+24_4.png	6	¡ú	2	4					3	17	113	3			1	0	1.6798318	2	0.3901391					0	None			10		ÄÐ	20	2023-12-14_17h33.01.796	ÐÅÐÄÅÐ¶Ï	2022.2.5	143.9053908
images/313_5.png	images/313+24_5.png	6	¡ú	2	5					3	18	114	4			1	0	0.9800743	3	0.600056					0	None			10		ÄÐ	20	2023-12-14_17h33.01.796	ÐÅÐÄÅÐ¶Ï	2022.2.5	143.9053908
images/313+60_13.png	images/313_29.png	1	¡û	1	29					3	19	115	28			1	1	0.2920259	5	0.5206187					1	None			10		ÄÐ	20	2023-12-14_17h33.01.796	ÐÅÐÄÅÐ¶Ï	2022.2.5	143.9053908
images/313+60_11.png	images/313_27.png	1	¡û	1	27					3	20	116	26			1	1	0.5571201	3	1.0351591					0	None			10		ÄÐ	20	2023-12-14_17h33.01.796	ÐÅÐÄÅÐ¶Ï	2022.2.5	143.9053908
images/313+24_9.png	images/313_9.png	1	¡û	2	9					3	21	117	8			6	0	0.1708428	5	0.6133527					1	None			10		ÄÐ	20	2023-12-14_17h33.01.796	ÐÅÐÄÅÐ¶Ï	2022.2.5	143.9053908
images/313_3.png	images/313+24_3.png	6	¡ú	2	3					3	22	118	2			6	1	0.3661673	4	0.2619279					1	None			10		ÄÐ	20	2023-12-14_17h33.01.796	ÐÅÐÄÅÐ¶Ï	2022.2.5	143.9053908
images/313_20.png	images/313+60_4.png	6	¡ú	1	20					3	23	119	19			1	0	1.1430562	3	0.7168774					0	None			10		ÄÐ	20	2023-12-14_17h33.01.796	ÐÅÐÄÅÐ¶Ï	2022.2.5	143.9053908
images/313_1.png	images/313+24_1.png	6	¡ú	2	1					3	24	120	0			6	1	0.4848334	3	0.7441296					0	None			10		ÄÐ	20	2023-12-14_17h33.01.796	ÐÅÐÄÅÐ¶Ï	2022.2.5	143.9053908
images/313+60_15.png	images/313_31.png	1	¡û	1	31					3	25	121	30			1	1	0.2517346	2	0.2437786					0	None			10		ÄÐ	20	2023-12-14_17h33.01.796	ÐÅÐÄÅÐ¶Ï	2022.2.5	143.9053908
images/313+24_14.png	images/313_14.png	1	¡û	2	14					3	26	122	13			1	1	0.8606137	2	0.2238354					0	space	1.3925003		10		ÄÐ	20	2023-12-14_17h33.01.796	ÐÅÐÄÅÐ¶Ï	2022.2.5	143.9053908
images/313+24_12.png	images/313_12.png	1	¡û	2	12					3	27	123	11			6	0	0.4607667	4	0.6202681					1	None			10		ÄÐ	20	2023-12-14_17h33.01.796	ÐÅÐÄÅÐ¶Ï	2022.2.5	143.9053908
images/313+24_10.png	images/313_10.png	1	¡û	2	10					3	28	124	9			1	1	0.4229745	2	0.28708					0	None			10		ÄÐ	20	2023-12-14_17h33.01.796	ÐÅÐÄÅÐ¶Ï	2022.2.5	143.9053908
images/313+60_16.png	images/313_32.png	1	¡û	1	32					3	29	125	31			1	1	0.5205214	2	0.5755089					0	None			10		ÄÐ	20	2023-12-14_17h33.01.796	ÐÅÐÄÅÐ¶Ï	2022.2.5	143.9053908
images/313_21.png	images/313+60_5.png	6	¡ú	1	21					3	30	126	20			6	1	0.5761756	3	0.1756066					0	None			10		ÄÐ	20	2023-12-14_17h33.01.796	ÐÅÐÄÅÐ¶Ï	2022.2.5	143.9053908
images/313+60_14.png	images/313_30.png	1	¡û	1	30					3	31	127	29			6	0	1.0495213	2	0.3287327					0	None			10		ÄÐ	20	2023-12-14_17h33.01.796	ÐÅÐÄÅÐ¶Ï	2022.2.5	143.9053908
images/313+60_9.png	images/313_25.png	1	¡û	1	25					4	0	128	24			6	0	0.9744163	3	0.258354					0	None			10		ÄÐ	20	2023-12-14_17h33.01.796	ÐÅÐÄÅÐ¶Ï	2022.2.5	143.9053908
images/313_3.png	images/313+24_3.png	6	¡ú	2	3					4	1	129	2			6	1	0.3452764	5	0.1980903					1	None			10		ÄÐ	20	2023-12-14_17h33.01.796	ÐÅÐÄÅÐ¶Ï	2022.2.5	143.9053908
images/313_19.png	images/313+60_3.png	6	¡ú	1	19					4	2	130	18			6	1	0.8336595	4	0.3034867					1	None			10		ÄÐ	20	2023-12-14_17h33.01.796	ÐÅÐÄÅÐ¶Ï	2022.2.5	143.9053908
images/313_7.png	images/313+24_7.png	6	¡ú	2	7					4	3	131	6			6	1	0.5115405	4	0.2782767					1	None			10		ÄÐ	20	2023-12-14_17h33.01.796	ÐÅÐÄÅÐ¶Ï	2022.2.5	143.9053908
images/313+60_12.png	images/313_28.png	1	¡û	1	28					4	4	132	27			1	1	0.5520448	2	0.2302054					0	None			10		ÄÐ	20	2023-12-14_17h33.01.796	ÐÅÐÄÅÐ¶Ï	2022.2.5	143.9053908
images/313_2.png	images/313+24_2.png	6	¡ú	2	2					4	5	133	1			6	1	0.4013542	3	0.543597					0	None			10		ÄÐ	20	2023-12-14_17h33.01.796	ÐÅÐÄÅÐ¶Ï	2022.2.5	143.9053908
images/313+24_16.png	images/313_16.png	1	¡û	2	16					4	6	134	15			1	1	0.7964865	2	0.2222786					0	None			10		ÄÐ	20	2023-12-14_17h33.01.796	ÐÅÐÄÅÐ¶Ï	2022.2.5	143.9053908
images/313_1.png	images/313+24_1.png	6	¡ú	2	1					4	7	135	0			6	1	0.2722026	4	0.4279332					1	None			10		ÄÐ	20	2023-12-14_17h33.01.796	ÐÅÐÄÅÐ¶Ï	2022.2.5	143.9053908
images/313_8.png	images/313+24_8.png	6	¡ú	2	8					4	8	136	7			6	1	0.3422665	4	0.19606					1	None			10		ÄÐ	20	2023-12-14_17h33.01.796	ÐÅÐÄÅÐ¶Ï	2022.2.5	143.9053908
images/313_4.png	images/313+24_4.png	6	¡ú	2	4					4	9	137	3			6	1	0.7592532	3	0.275661					0	None			10		ÄÐ	20	2023-12-14_17h33.01.796	ÐÅÐÄÅÐ¶Ï	2022.2.5	143.9053908
images/313+60_13.png	images/313_29.png	1	¡û	1	29					4	10	138	28			1	1	0.2959259	3	0.495605					0	None			10		ÄÐ	20	2023-12-14_17h33.01.796	ÐÅÐÄÅÐ¶Ï	2022.2.5	143.9053908
images/313_22.png	images/313+60_6.png	6	¡ú	1	22					4	11	139	21			6	1	0.2529699	5	1.0927775					1	None			10		ÄÐ	20	2023-12-14_17h33.01.796	ÐÅÐÄÅÐ¶Ï	2022.2.5	143.9053908
images/313_6.png	images/313+24_6.png	6	¡ú	2	6					4	12	140	5			6	1	0.6062738	4	0.1639125					1	None			10		ÄÐ	20	2023-12-14_17h33.01.796	ÐÅÐÄÅÐ¶Ï	2022.2.5	143.9053908
images/313_21.png	images/313+60_5.png	6	¡ú	1	21					4	13	141	20			6	1	0.444676	4	0.4813744					1	None			10		ÄÐ	20	2023-12-14_17h33.01.796	ÐÅÐÄÅÐ¶Ï	2022.2.5	143.9053908
images/313_23.png	images/313+60_7.png	6	¡ú	1	23					4	14	142	22			6	1	0.3561511	5	0.3715524					1	None			10		ÄÐ	20	2023-12-14_17h33.01.796	ÐÅÐÄÅÐ¶Ï	2022.2.5	143.9053908
images/313+60_16.png	images/313_32.png	1	¡û	1	32					4	15	143	31			1	1	0.4380308	4	0.5295683					1	None			10		ÄÐ	20	2023-12-14_17h33.01.796	ÐÅÐÄÅÐ¶Ï	2022.2.5	143.9053908
images/313+24_10.png	images/313_10.png	1	¡û	2	10					4	16	144	9			1	1	0.5160456	3	0.5071973					0	None			10		ÄÐ	20	2023-12-14_17h33.01.796	ÐÅÐÄÅÐ¶Ï	2022.2.5	143.9053908
images/313+60_15.png	images/313_31.png	1	¡û	1	31					4	17	145	30			6	0	0.9064045	4	0.221949					1	None			10		ÄÐ	20	2023-12-14_17h33.01.796	ÐÅÐÄÅÐ¶Ï	2022.2.5	143.9053908
images/313+24_13.png	images/313_13.png	1	¡û	2	13					4	18	146	12			6	0	0.4886385	4	0.2034278					1	None			10		ÄÐ	20	2023-12-14_17h33.01.796	ÐÅÐÄÅÐ¶Ï	2022.2.5	143.9053908
images/313_17.png	images/313+60_1.png	6	¡ú	1	17					4	19	147	16			6	1	0.3559902	5	0.1869186					1	None			10		ÄÐ	20	2023-12-14_17h33.01.796	ÐÅÐÄÅÐ¶Ï	2022.2.5	143.9053908
images/313+60_10.png	images/313_26.png	1	¡û	1	26					4	20	148	25			1	1	0.4019757	5	0.2550147					1	None			10		ÄÐ	20	2023-12-14_17h33.01.796	ÐÅÐÄÅÐ¶Ï	2022.2.5	143.9053908
images/313+60_14.png	images/313_30.png	1	¡û	1	30					4	21	149	29			1	1	0.5556928	4	0.6786719					1	None			10		ÄÐ	20	2023-12-14_17h33.01.796	ÐÅÐÄÅÐ¶Ï	2022.2.5	143.9053908
images/313+24_12.png	images/313_12.png	1	¡û	2	12					4	22	150	11			6	0	0.5435389	2	0.1957241					0	None			10		ÄÐ	20	2023-12-14_17h33.01.796	ÐÅÐÄÅÐ¶Ï	2022.2.5	143.9053908
images/313_18.png	images/313+60_2.png	6	¡ú	1	18					4	23	151	17			6	1	0.5753709	4	0.2386311					1	None			10		ÄÐ	20	2023-12-14_17h33.01.796	ÐÅÐÄÅÐ¶Ï	2022.2.5	143.9053908
images/313_24.png	images/313+60_8.png	6	¡ú	1	24					4	24	152	23			6	1	0.6372866	5	0.2798566					1	None			10		ÄÐ	20	2023-12-14_17h33.01.796	ÐÅÐÄÅÐ¶Ï	2022.2.5	143.9053908
images/313+24_11.png	images/313_11.png	1	¡û	2	11					4	25	153	10			1	1	0.9631351	4	1.4527344					1	None			10		ÄÐ	20	2023-12-14_17h33.01.796	ÐÅÐÄÅÐ¶Ï	2022.2.5	143.9053908
images/313_5.png	images/313+24_5.png	6	¡ú	2	5					4	26	154	4			1	0	0.9875793	4	0.7223403					1	None			10		ÄÐ	20	2023-12-14_17h33.01.796	ÐÅÐÄÅÐ¶Ï	2022.2.5	143.9053908
images/313+60_11.png	images/313_27.png	1	¡û	1	27					4	27	155	26			1	1	0.6330777	3	0.4980212					0	None			10		ÄÐ	20	2023-12-14_17h33.01.796	ÐÅÐÄÅÐ¶Ï	2022.2.5	143.9053908
images/313_20.png	images/313+60_4.png	6	¡ú	1	20					4	28	156	19			1	0	0.5036466	4	0.7730016					1	None			10		ÄÐ	20	2023-12-14_17h33.01.796	ÐÅÐÄÅÐ¶Ï	2022.2.5	143.9053908
images/313+24_14.png	images/313_14.png	1	¡û	2	14					4	29	157	13			1	1	0.5931705	4	0.2614704					1	None			10		ÄÐ	20	2023-12-14_17h33.01.796	ÐÅÐÄÅÐ¶Ï	2022.2.5	143.9053908
images/313+24_15.png	images/313_15.png	1	¡û	2	15					4	30	158	14			6	0	1.0695209	2	0.2650409					0	None			10		ÄÐ	20	2023-12-14_17h33.01.796	ÐÅÐÄÅÐ¶Ï	2022.2.5	143.9053908
images/313+24_9.png	images/313_9.png	1	¡û	2	9					4	31	159	8			6	0	0.3835354	3	0.4987946					0	None			10		ÄÐ	20	2023-12-14_17h33.01.796	ÐÅÐÄÅÐ¶Ï	2022.2.5	143.9053908
																					3.180555556	3.9898551						636.291104	10
