# Supplementary material for: Perceptual metacognition and self-esteem: the role of feedback valence in local and global monitoring bias
Source: BMC Psychol. 2025 Sep 22;13:1114. doi: 10.1186/s40359-025-03089-x (PMC12506185; doi:10.1186/s40359-025-03089-x)
Supplement: Supplementary file 1 — Supplementary Material 1. [file 40359_2025_3089_MOESM1_ESM.zip › Data/Study2/Study2data/11_信心判断_2023-12-14_18h22.29.638.csv]

dotLeft	dotRight	dotAns	cue	diffLevel	rows	loop_1.thisRepN	loop_1.thisTrialN	loop_1.thisN	loop_1.thisIndex	loop_2.thisRepN	loop_2.thisTrialN	loop_2.thisN	loop_2.thisIndex	response_00.keys	response_00.rt	response_1.keys	response_1.corr	response_1.rt	response_2.keys	response_2.rt	slider.response	slider.rt	response_01.keys	response_01.rt	response_2.corr	response_03.keys	response_03.rt	end_image.started	±»ÊÔ±àºÅ	ÐÕÃû	ÐÔ±ð	ÄêÁä	date	expName	psychopyVersion	frameRate
images/313_8.png	images/313+24_8.png	6	¡ú	2	8					0	0	0	7			6	1	0.4261662	6	1.2287909					1	None			11		Å®	23	2023-12-14_18h22.29.638	ÐÅÐÄÅÐ¶Ï	2022.2.5	143.9437122
images/313_22.png	images/313+60_6.png	6	¡ú	1	22					0	1	1	21			6	1	0.383308	4	0.8277201					1	None			11		Å®	23	2023-12-14_18h22.29.638	ÐÅÐÄÅÐ¶Ï	2022.2.5	143.9437122
images/313+24_11.png	images/313_11.png	1	¡û	2	11					0	2	2	10			6	0	0.4341698	5	0.9246622					1	None			11		Å®	23	2023-12-14_18h22.29.638	ÐÅÐÄÅÐ¶Ï	2022.2.5	143.9437122
images/313_7.png	images/313+24_7.png	6	¡ú	2	7					0	3	3	6			6	1	0.4436761	2	1.0409646					0	None			11		Å®	23	2023-12-14_18h22.29.638	ÐÅÐÄÅÐ¶Ï	2022.2.5	143.9437122
images/313+60_11.png	images/313_27.png	1	¡û	1	27					0	4	4	26			1	1	0.6718696	2	0.7105656					0	None			11		Å®	23	2023-12-14_18h22.29.638	ÐÅÐÄÅÐ¶Ï	2022.2.5	143.9437122
images/313_18.png	images/313+60_2.png	6	¡ú	1	18					0	5	5	17			6	1	0.292826	1	0.4914858					0	None			11		Å®	23	2023-12-14_18h22.29.638	ÐÅÐÄÅÐ¶Ï	2022.2.5	143.9437122
images/313+60_15.png	images/313_31.png	1	¡û	1	31					0	6	6	30			6	0	0.5446073	5	0.6615011					1	None			11		Å®	23	2023-12-14_18h22.29.638	ÐÅÐÄÅÐ¶Ï	2022.2.5	143.9437122
images/313+24_9.png	images/313_9.png	1	¡û	2	9					0	7	7	8			6	0	0.3862801	6	1.220691					1	None			11		Å®	23	2023-12-14_18h22.29.638	ÐÅÐÄÅÐ¶Ï	2022.2.5	143.9437122
images/313+60_16.png	images/313_32.png	1	¡û	1	32					0	8	8	31			6	0	0.4318549	2	1.2983424					0	None			11		Å®	23	2023-12-14_18h22.29.638	ÐÅÐÄÅÐ¶Ï	2022.2.5	143.9437122
images/313+24_13.png	images/313_13.png	1	¡û	2	13					0	9	9	12			1	1	0.5138479	5	0.5119646					1	None			11		Å®	23	2023-12-14_18h22.29.638	ÐÅÐÄÅÐ¶Ï	2022.2.5	143.9437122
images/313_19.png	images/313+60_3.png	6	¡ú	1	19					0	10	10	18			6	1	0.3918835	3	1.0199022					0	None			11		Å®	23	2023-12-14_18h22.29.638	ÐÅÐÄÅÐ¶Ï	2022.2.5	143.9437122
images/313+60_9.png	images/313_25.png	1	¡û	1	25					0	11	11	24			6	0	0.4639509	3	0.6304197					0	None			11		Å®	23	2023-12-14_18h22.29.638	ÐÅÐÄÅÐ¶Ï	2022.2.5	143.9437122
images/313_5.png	images/313+24_5.png	6	¡ú	2	5					0	12	12	4			6	1	0.3762721	5	0.6022465					1	None			11		Å®	23	2023-12-14_18h22.29.638	ÐÅÐÄÅÐ¶Ï	2022.2.5	143.9437122
images/313+60_10.png	images/313_26.png	1	¡û	1	26					0	13	13	25			1	1	0.4181781	2	0.7301377					0	None			11		Å®	23	2023-12-14_18h22.29.638	ÐÅÐÄÅÐ¶Ï	2022.2.5	143.9437122
images/313+24_16.png	images/313_16.png	1	¡û	2	16					0	14	14	15			6	0	0.3465712	3	1.0800583					0	None			11		Å®	23	2023-12-14_18h22.29.638	ÐÅÐÄÅÐ¶Ï	2022.2.5	143.9437122
images/313_21.png	images/313+60_5.png	6	¡ú	1	21					0	15	15	20			6	1	0.3504213	1	0.6461278					0	None			11		Å®	23	2023-12-14_18h22.29.638	ÐÅÐÄÅÐ¶Ï	2022.2.5	143.9437122
images/313_20.png	images/313+60_4.png	6	¡ú	1	20					0	16	16	19			6	1	0.3831735	4	0.77876					1	None			11		Å®	23	2023-12-14_18h22.29.638	ÐÅÐÄÅÐ¶Ï	2022.2.5	143.9437122
images/313_1.png	images/313+24_1.png	6	¡ú	2	1					0	17	17	0			6	1	0.4760778	4	0.6784546					1	None			11		Å®	23	2023-12-14_18h22.29.638	ÐÅÐÄÅÐ¶Ï	2022.2.5	143.9437122
images/313_3.png	images/313+24_3.png	6	¡ú	2	3					0	18	18	2			1	0	1.1407773	1	0.7235484					0	None			11		Å®	23	2023-12-14_18h22.29.638	ÐÅÐÄÅÐ¶Ï	2022.2.5	143.9437122
images/313_24.png	images/313+60_8.png	6	¡ú	1	24					0	19	19	23			6	1	0.3232894	5	1.239281					1	None			11		Å®	23	2023-12-14_18h22.29.638	ÐÅÐÄÅÐ¶Ï	2022.2.5	143.9437122
images/313_17.png	images/313+60_1.png	6	¡ú	1	17					0	20	20	16			1	0	0.5565951	1	0.6985248					0	None			11		Å®	23	2023-12-14_18h22.29.638	ÐÅÐÄÅÐ¶Ï	2022.2.5	143.9437122
images/313_6.png	images/313+24_6.png	6	¡ú	2	6					0	21	21	5			6	1	0.3901309	1	0.8595596					0	None			11		Å®	23	2023-12-14_18h22.29.638	ÐÅÐÄÅÐ¶Ï	2022.2.5	143.9437122
images/313+24_14.png	images/313_14.png	1	¡û	2	14					0	22	22	13			6	0	0.3741853	2	0.7128697					0	None			11		Å®	23	2023-12-14_18h22.29.638	ÐÅÐÄÅÐ¶Ï	2022.2.5	143.9437122
images/313_4.png	images/313+24_4.png	6	¡ú	2	4					0	23	23	3			6	1	0.4316157	1	0.7136531					0	None			11		Å®	23	2023-12-14_18h22.29.638	ÐÅÐÄÅÐ¶Ï	2022.2.5	143.9437122
images/313+60_14.png	images/313_30.png	1	¡û	1	30					0	24	24	29			6	0	0.4894098	3	0.7567254					0	None			11		Å®	23	2023-12-14_18h22.29.638	ÐÅÐÄÅÐ¶Ï	2022.2.5	143.9437122
images/313_23.png	images/313+60_7.png	6	¡ú	1	23					0	25	25	22			6	1	0.2586038	4	0.8192238					1	None			11		Å®	23	2023-12-14_18h22.29.638	ÐÅÐÄÅÐ¶Ï	2022.2.5	143.9437122
images/313+24_12.png	images/313_12.png	1	¡û	2	12					0	26	26	11			1	1	0.4919426	5	0.6784454					1	None			11		Å®	23	2023-12-14_18h22.29.638	ÐÅÐÄÅÐ¶Ï	2022.2.5	143.9437122
images/313+60_13.png	images/313_29.png	1	¡û	1	29					0	27	27	28			1	1	0.3912158	3	0.4517464					0	None			11		Å®	23	2023-12-14_18h22.29.638	ÐÅÐÄÅÐ¶Ï	2022.2.5	143.9437122
images/313+24_15.png	images/313_15.png	1	¡û	2	15					0	28	28	14			1	1	0.4724312	3	0.6968258					0	None			11		Å®	23	2023-12-14_18h22.29.638	ÐÅÐÄÅÐ¶Ï	2022.2.5	143.9437122
images/313+60_12.png	images/313_28.png	1	¡û	1	28					0	29	29	27			1	1	0.7546604	5	0.6700316					1	None			11		Å®	23	2023-12-14_18h22.29.638	ÐÅÐÄÅÐ¶Ï	2022.2.5	143.9437122
images/313+24_10.png	images/313_10.png	1	¡û	2	10					0	30	30	9			6	0	0.654707	2	0.6593961					0	None			11		Å®	23	2023-12-14_18h22.29.638	ÐÅÐÄÅÐ¶Ï	2022.2.5	143.9437122
images/313_2.png	images/313+24_2.png	6	¡ú	2	2					0	31	31	1			6	1	0.674658	6	0.5458471					1	None			11		Å®	23	2023-12-14_18h22.29.638	ÐÅÐÄÅÐ¶Ï	2022.2.5	143.9437122
images/313+24_13.png	images/313_13.png	1	¡û	2	13					1	0	32	12			1	1	0.5108939	1	0.4451056					0	None			11		Å®	23	2023-12-14_18h22.29.638	ÐÅÐÄÅÐ¶Ï	2022.2.5	143.9437122
images/313+60_12.png	images/313_28.png	1	¡û	1	28					1	1	33	27			1	1	0.4448723	2	0.4556874					0	None			11		Å®	23	2023-12-14_18h22.29.638	ÐÅÐÄÅÐ¶Ï	2022.2.5	143.9437122
images/313_5.png	images/313+24_5.png	6	¡ú	2	5					1	2	34	4			6	1	0.431197	5	0.545637					1	None			11		Å®	23	2023-12-14_18h22.29.638	ÐÅÐÄÅÐ¶Ï	2022.2.5	143.9437122
images/313+60_14.png	images/313_30.png	1	¡û	1	30					1	3	35	29			1	1	0.3978033	6	0.4523094					1	None			11		Å®	23	2023-12-14_18h22.29.638	ÐÅÐÄÅÐ¶Ï	2022.2.5	143.9437122
images/313_20.png	images/313+60_4.png	6	¡ú	1	20					1	4	36	19			6	1	0.387138	4	0.9831511					1	None			11		Å®	23	2023-12-14_18h22.29.638	ÐÅÐÄÅÐ¶Ï	2022.2.5	143.9437122
images/313_17.png	images/313+60_1.png	6	¡ú	1	17					1	5	37	16			1	0	0.3795662	2	0.6384316					0	None			11		Å®	23	2023-12-14_18h22.29.638	ÐÅÐÄÅÐ¶Ï	2022.2.5	143.9437122
images/313_22.png	images/313+60_6.png	6	¡ú	1	22					1	6	38	21			6	1	0.4018222	5	0.5990029					1	None			11		Å®	23	2023-12-14_18h22.29.638	ÐÅÐÄÅÐ¶Ï	2022.2.5	143.9437122
images/313+24_9.png	images/313_9.png	1	¡û	2	9					1	7	39	8			1	1	0.3888248	2	0.560044					0	None			11		Å®	23	2023-12-14_18h22.29.638	ÐÅÐÄÅÐ¶Ï	2022.2.5	143.9437122
images/313_1.png	images/313+24_1.png	6	¡ú	2	1					1	8	40	0			6	1	0.2792032	4	0.6673485					1	space	1.0291882		11		Å®	23	2023-12-14_18h22.29.638	ÐÅÐÄÅÐ¶Ï	2022.2.5	143.9437122
images/313+60_10.png	images/313_26.png	1	¡û	1	26					1	9	41	25			1	1	0.3983079	4	0.7240656					1	None			11		Å®	23	2023-12-14_18h22.29.638	ÐÅÐÄÅÐ¶Ï	2022.2.5	143.9437122
images/313+24_10.png	images/313_10.png	1	¡û	2	10					1	10	42	9			6	0	0.4352981	4	0.5338736					1	None			11		Å®	23	2023-12-14_18h22.29.638	ÐÅÐÄÅÐ¶Ï	2022.2.5	143.9437122
images/313+24_15.png	images/313_15.png	1	¡û	2	15					1	11	43	14			1	1	0.4804049	2	0.5481688					0	None			11		Å®	23	2023-12-14_18h22.29.638	ÐÅÐÄÅÐ¶Ï	2022.2.5	143.9437122
images/313_4.png	images/313+24_4.png	6	¡ú	2	4					1	12	44	3			6	1	0.1362287	5	0.4619295					1	None			11		Å®	23	2023-12-14_18h22.29.638	ÐÅÐÄÅÐ¶Ï	2022.2.5	143.9437122
images/313+24_12.png	images/313_12.png	1	¡û	2	12					1	13	45	11			6	0	0.3335327	4	0.6880004					1	None			11		Å®	23	2023-12-14_18h22.29.638	ÐÅÐÄÅÐ¶Ï	2022.2.5	143.9437122
images/313+60_11.png	images/313_27.png	1	¡û	1	27					1	14	46	26			1	1	0.2444811	5	0.4828459					1	None			11		Å®	23	2023-12-14_18h22.29.638	ÐÅÐÄÅÐ¶Ï	2022.2.5	143.9437122
images/313+24_16.png	images/313_16.png	1	¡û	2	16					1	15	47	15			6	0	0.432754	5	0.4843806					1	None			11		Å®	23	2023-12-14_18h22.29.638	ÐÅÐÄÅÐ¶Ï	2022.2.5	143.9437122
images/313_8.png	images/313+24_8.png	6	¡ú	2	8					1	16	48	7			6	1	0.1644975	5	0.5990448					1	None			11		Å®	23	2023-12-14_18h22.29.638	ÐÅÐÄÅÐ¶Ï	2022.2.5	143.9437122
images/313+60_9.png	images/313_25.png	1	¡û	1	25					1	17	49	24			1	1	0.6136202	5	0.5154873					1	None			11		Å®	23	2023-12-14_18h22.29.638	ÐÅÐÄÅÐ¶Ï	2022.2.5	143.9437122
images/313_6.png	images/313+24_6.png	6	¡ú	2	6					1	18	50	5			6	1	0.3659368	6	0.5180956					1	None			11		Å®	23	2023-12-14_18h22.29.638	ÐÅÐÄÅÐ¶Ï	2022.2.5	143.9437122
images/313_23.png	images/313+60_7.png	6	¡ú	1	23					1	19	51	22			6	1	0.4480387	6	0.388051					1	None			11		Å®	23	2023-12-14_18h22.29.638	ÐÅÐÄÅÐ¶Ï	2022.2.5	143.9437122
images/313_19.png	images/313+60_3.png	6	¡ú	1	19					1	20	52	18			6	1	0.216605	2	0.4520004					0	None			11		Å®	23	2023-12-14_18h22.29.638	ÐÅÐÄÅÐ¶Ï	2022.2.5	143.9437122
images/313_18.png	images/313+60_2.png	6	¡ú	1	18					1	21	53	17			6	1	0.4003377	3	1.0622384					0	None			11		Å®	23	2023-12-14_18h22.29.638	ÐÅÐÄÅÐ¶Ï	2022.2.5	143.9437122
images/313+24_11.png	images/313_11.png	1	¡û	2	11					1	22	54	10			1	1	0.3463369	5	0.4724415					1	None			11		Å®	23	2023-12-14_18h22.29.638	ÐÅÐÄÅÐ¶Ï	2022.2.5	143.9437122
images/313+60_15.png	images/313_31.png	1	¡û	1	31					1	23	55	30			6	0	0.2563989	3	0.9286478					0	None			11		Å®	23	2023-12-14_18h22.29.638	ÐÅÐÄÅÐ¶Ï	2022.2.5	143.9437122
images/313_21.png	images/313+60_5.png	6	¡ú	1	21					1	24	56	20			6	1	0.2588181	5	0.7476058					1	None			11		Å®	23	2023-12-14_18h22.29.638	ÐÅÐÄÅÐ¶Ï	2022.2.5	143.9437122
images/313_2.png	images/313+24_2.png	6	¡ú	2	2					1	25	57	1			6	1	0.2450725	5	0.3797332					1	None			11		Å®	23	2023-12-14_18h22.29.638	ÐÅÐÄÅÐ¶Ï	2022.2.5	143.9437122
images/313+24_14.png	images/313_14.png	1	¡û	2	14					1	26	58	13			1	1	0.4241036	2	0.776947					0	None			11		Å®	23	2023-12-14_18h22.29.638	ÐÅÐÄÅÐ¶Ï	2022.2.5	143.9437122
images/313_7.png	images/313+24_7.png	6	¡ú	2	7					1	27	59	6			6	1	0.2771784	5	0.4010779					1	None			11		Å®	23	2023-12-14_18h22.29.638	ÐÅÐÄÅÐ¶Ï	2022.2.5	143.9437122
images/313_3.png	images/313+24_3.png	6	¡ú	2	3					1	28	60	2			6	1	0.3681411	5	0.53027					1	None			11		Å®	23	2023-12-14_18h22.29.638	ÐÅÐÄÅÐ¶Ï	2022.2.5	143.9437122
images/313_24.png	images/313+60_8.png	6	¡ú	1	24					1	29	61	23			6	1	0.4922063	5	0.3276757					1	None			11		Å®	23	2023-12-14_18h22.29.638	ÐÅÐÄÅÐ¶Ï	2022.2.5	143.9437122
images/313+60_13.png	images/313_29.png	1	¡û	1	29					1	30	62	28			1	1	0.5119112	3	0.9667943					0	None			11		Å®	23	2023-12-14_18h22.29.638	ÐÅÐÄÅÐ¶Ï	2022.2.5	143.9437122
images/313+60_16.png	images/313_32.png	1	¡û	1	32					1	31	63	31			1	1	0.4363936	4	0.2387664					1	None			11		Å®	23	2023-12-14_18h22.29.638	ÐÅÐÄÅÐ¶Ï	2022.2.5	143.9437122
images/313+24_16.png	images/313_16.png	1	¡û	2	16					2	0	64	15			1	1	0.574492	4	0.2457284					1	None			11		Å®	23	2023-12-14_18h22.29.638	ÐÅÐÄÅÐ¶Ï	2022.2.5	143.9437122
images/313+60_14.png	images/313_30.png	1	¡û	1	30					2	1	65	29			1	1	0.3901069	5	0.3069858					1	None			11		Å®	23	2023-12-14_18h22.29.638	ÐÅÐÄÅÐ¶Ï	2022.2.5	143.9437122
images/313_21.png	images/313+60_5.png	6	¡ú	1	21					2	2	66	20			6	1	0.3155851	5	0.4445458					1	None			11		Å®	23	2023-12-14_18h22.29.638	ÐÅÐÄÅÐ¶Ï	2022.2.5	143.9437122
images/313+24_12.png	images/313_12.png	1	¡û	2	12					2	3	67	11			1	1	0.498306	5	0.318923					1	None			11		Å®	23	2023-12-14_18h22.29.638	ÐÅÐÄÅÐ¶Ï	2022.2.5	143.9437122
images/313_3.png	images/313+24_3.png	6	¡ú	2	3					2	4	68	2			6	1	0.452072	5	0.3861566					1	None			11		Å®	23	2023-12-14_18h22.29.638	ÐÅÐÄÅÐ¶Ï	2022.2.5	143.9437122
images/313_19.png	images/313+60_3.png	6	¡ú	1	19					2	5	69	18			6	1	0.2076453	4	0.4398896					1	None			11		Å®	23	2023-12-14_18h22.29.638	ÐÅÐÄÅÐ¶Ï	2022.2.5	143.9437122
images/313_5.png	images/313+24_5.png	6	¡ú	2	5					2	6	70	4			6	1	0.3597215	5	0.2884163					1	None			11		Å®	23	2023-12-14_18h22.29.638	ÐÅÐÄÅÐ¶Ï	2022.2.5	143.9437122
images/313+60_9.png	images/313_25.png	1	¡û	1	25					2	7	71	24			1	1	0.4716298	5	0.2790835					1	None			11		Å®	23	2023-12-14_18h22.29.638	ÐÅÐÄÅÐ¶Ï	2022.2.5	143.9437122
images/313+60_15.png	images/313_31.png	1	¡û	1	31					2	8	72	30			6	0	0.1328366	5	0.3059435					1	None			11		Å®	23	2023-12-14_18h22.29.638	ÐÅÐÄÅÐ¶Ï	2022.2.5	143.9437122
images/313+24_9.png	images/313_9.png	1	¡û	2	9					2	9	73	8			1	1	0.3960529	5	0.2900112					1	None			11		Å®	23	2023-12-14_18h22.29.638	ÐÅÐÄÅÐ¶Ï	2022.2.5	143.9437122
images/313_6.png	images/313+24_6.png	6	¡ú	2	6					2	10	74	5			6	1	0.3163394	5	0.3176614					1	None			11		Å®	23	2023-12-14_18h22.29.638	ÐÅÐÄÅÐ¶Ï	2022.2.5	143.9437122
images/313_7.png	images/313+24_7.png	6	¡ú	2	7					2	11	75	6			6	1	0.2410203	5	0.3199205					1	None			11		Å®	23	2023-12-14_18h22.29.638	ÐÅÐÄÅÐ¶Ï	2022.2.5	143.9437122
images/313_2.png	images/313+24_2.png	6	¡ú	2	2					2	12	76	1			6	1	0.4657948	5	0.2642194					1	None			11		Å®	23	2023-12-14_18h22.29.638	ÐÅÐÄÅÐ¶Ï	2022.2.5	143.9437122
images/313_1.png	images/313+24_1.png	6	¡ú	2	1					2	13	77	0			6	1	0.2435089	6	0.5287252					1	None			11		Å®	23	2023-12-14_18h22.29.638	ÐÅÐÄÅÐ¶Ï	2022.2.5	143.9437122
images/313+60_16.png	images/313_32.png	1	¡û	1	32					2	14	78	31			1	1	0.2338341	2	0.3505061					0	None			11		Å®	23	2023-12-14_18h22.29.638	ÐÅÐÄÅÐ¶Ï	2022.2.5	143.9437122
images/313_17.png	images/313+60_1.png	6	¡ú	1	17					2	15	79	16			6	1	0.2184057	4	0.6053479					1	None			11		Å®	23	2023-12-14_18h22.29.638	ÐÅÐÄÅÐ¶Ï	2022.2.5	143.9437122
images/313_20.png	images/313+60_4.png	6	¡ú	1	20					2	16	80	19			6	1	0.2194327	5	0.3410951					1	None			11		Å®	23	2023-12-14_18h22.29.638	ÐÅÐÄÅÐ¶Ï	2022.2.5	143.9437122
images/313+60_10.png	images/313_26.png	1	¡û	1	26					2	17	81	25			1	1	0.3823013	4	0.4397177					1	space	1.1271739		11		Å®	23	2023-12-14_18h22.29.638	ÐÅÐÄÅÐ¶Ï	2022.2.5	143.9437122
images/313_24.png	images/313+60_8.png	6	¡ú	1	24					2	18	82	23			6	1	0.1388996	5	0.4417067					1	None			11		Å®	23	2023-12-14_18h22.29.638	ÐÅÐÄÅÐ¶Ï	2022.2.5	143.9437122
images/313+60_11.png	images/313_27.png	1	¡û	1	27					2	19	83	26			6	0	0.4667328	5	0.2841665					1	None			11		Å®	23	2023-12-14_18h22.29.638	ÐÅÐÄÅÐ¶Ï	2022.2.5	143.9437122
images/313+60_12.png	images/313_28.png	1	¡û	1	28					2	20	84	27			6	0	0.167645	5	0.2351901					1	None			11		Å®	23	2023-12-14_18h22.29.638	ÐÅÐÄÅÐ¶Ï	2022.2.5	143.9437122
images/313+60_13.png	images/313_29.png	1	¡û	1	29					2	21	85	28			1	1	0.4063176	5	0.2603349					1	None			11		Å®	23	2023-12-14_18h22.29.638	ÐÅÐÄÅÐ¶Ï	2022.2.5	143.9437122
images/313_8.png	images/313+24_8.png	6	¡ú	2	8					2	22	86	7			6	1	0.4391304	2	0.4020956					0	None			11		Å®	23	2023-12-14_18h22.29.638	ÐÅÐÄÅÐ¶Ï	2022.2.5	143.9437122
images/313_4.png	images/313+24_4.png	6	¡ú	2	4					2	23	87	3			6	1	0.2589756	5	0.2271707					1	None			11		Å®	23	2023-12-14_18h22.29.638	ÐÅÐÄÅÐ¶Ï	2022.2.5	143.9437122
images/313+24_13.png	images/313_13.png	1	¡û	2	13					2	24	88	12			1	1	0.2741231	5	0.2134821					1	None			11		Å®	23	2023-12-14_18h22.29.638	ÐÅÐÄÅÐ¶Ï	2022.2.5	143.9437122
images/313+24_11.png	images/313_11.png	1	¡û	2	11					2	25	89	10			6	0	0.2076729	5	0.2085895					1	None			11		Å®	23	2023-12-14_18h22.29.638	ÐÅÐÄÅÐ¶Ï	2022.2.5	143.9437122
images/313_23.png	images/313+60_7.png	6	¡ú	1	23					2	26	90	22			6	1	0.4513211	5	0.2087906					1	None			11		Å®	23	2023-12-14_18h22.29.638	ÐÅÐÄÅÐ¶Ï	2022.2.5	143.9437122
images/313_22.png	images/313+60_6.png	6	¡ú	1	22					2	27	91	21			1	0	0.2267063	5	0.2066372					1	None			11		Å®	23	2023-12-14_18h22.29.638	ÐÅÐÄÅÐ¶Ï	2022.2.5	143.9437122
images/313_18.png	images/313+60_2.png	6	¡ú	1	18					2	28	92	17			6	1	0.1437292	5	0.254154					1	None			11		Å®	23	2023-12-14_18h22.29.638	ÐÅÐÄÅÐ¶Ï	2022.2.5	143.9437122
images/313+24_14.png	images/313_14.png	1	¡û	2	14					2	29	93	13			1	1	0.3123831	5	0.2807623					1	None			11		Å®	23	2023-12-14_18h22.29.638	ÐÅÐÄÅÐ¶Ï	2022.2.5	143.9437122
images/313+24_15.png	images/313_15.png	1	¡û	2	15					2	30	94	14			1	1	0.5123234	6	0.1504198					1	None			11		Å®	23	2023-12-14_18h22.29.638	ÐÅÐÄÅÐ¶Ï	2022.2.5	143.9437122
images/313+24_10.png	images/313_10.png	1	¡û	2	10					2	31	95	9			6	0	0.4660783	1	0.4331448					0	None			11		Å®	23	2023-12-14_18h22.29.638	ÐÅÐÄÅÐ¶Ï	2022.2.5	143.9437122
images/313+60_13.png	images/313_29.png	1	¡û	1	29					3	0	96	28			6	0	0.4053526	2	0.6035505					0	None			11		Å®	23	2023-12-14_18h22.29.638	ÐÅÐÄÅÐ¶Ï	2022.2.5	143.9437122
images/313+24_11.png	images/313_11.png	1	¡û	2	11					3	1	97	10			1	1	0.6744957	2	0.2962259					0	None			11		Å®	23	2023-12-14_18h22.29.638	ÐÅÐÄÅÐ¶Ï	2022.2.5	143.9437122
images/313_3.png	images/313+24_3.png	6	¡ú	2	3					3	2	98	2			6	1	0.3438398	2	0.4051191					0	None			11		Å®	23	2023-12-14_18h22.29.638	ÐÅÐÄÅÐ¶Ï	2022.2.5	143.9437122
images/313+60_14.png	images/313_30.png	1	¡û	1	30					3	3	99	29			6	0	0.2857864	3	0.3060222					0	None			11		Å®	23	2023-12-14_18h22.29.638	ÐÅÐÄÅÐ¶Ï	2022.2.5	143.9437122
images/313_7.png	images/313+24_7.png	6	¡ú	2	7					3	4	100	6			1	0	0.2452002	4	0.2841134					1	None			11		Å®	23	2023-12-14_18h22.29.638	ÐÅÐÄÅÐ¶Ï	2022.2.5	143.9437122
images/313+60_9.png	images/313_25.png	1	¡û	1	25					3	5	101	24			1	1	0.6630935	5	0.3167269					1	None			11		Å®	23	2023-12-14_18h22.29.638	ÐÅÐÄÅÐ¶Ï	2022.2.5	143.9437122
images/313_2.png	images/313+24_2.png	6	¡ú	2	2					3	6	102	1			6	1	0.145088	4	0.4159845					1	None			11		Å®	23	2023-12-14_18h22.29.638	ÐÅÐÄÅÐ¶Ï	2022.2.5	143.9437122
images/313_23.png	images/313+60_7.png	6	¡ú	1	23					3	7	103	22			1	0	0.3273808	4	0.1781149					1	None			11		Å®	23	2023-12-14_18h22.29.638	ÐÅÐÄÅÐ¶Ï	2022.2.5	143.9437122
images/313_17.png	images/313+60_1.png	6	¡ú	1	17					3	8	104	16			6	1	0.7315935	4	0.3386103					1	None			11		Å®	23	2023-12-14_18h22.29.638	ÐÅÐÄÅÐ¶Ï	2022.2.5	143.9437122
images/313+24_9.png	images/313_9.png	1	¡û	2	9					3	9	105	8			1	1	0.540377	5	0.2873154					1	None			11		Å®	23	2023-12-14_18h22.29.638	ÐÅÐÄÅÐ¶Ï	2022.2.5	143.9437122
images/313_4.png	images/313+24_4.png	6	¡ú	2	4					3	10	106	3			6	1	0.4059979	3	0.3328984					0	None			11		Å®	23	2023-12-14_18h22.29.638	ÐÅÐÄÅÐ¶Ï	2022.2.5	143.9437122
images/313_8.png	images/313+24_8.png	6	¡ú	2	8					3	11	107	7			6	1	0.2026784	5	0.3950431					1	None			11		Å®	23	2023-12-14_18h22.29.638	ÐÅÐÄÅÐ¶Ï	2022.2.5	143.9437122
images/313_22.png	images/313+60_6.png	6	¡ú	1	22					3	12	108	21			6	1	0.2021033	5	0.226929					1	None			11		Å®	23	2023-12-14_18h22.29.638	ÐÅÐÄÅÐ¶Ï	2022.2.5	143.9437122
images/313+24_14.png	images/313_14.png	1	¡û	2	14					3	13	109	13			6	0	0.1785372	4	0.3986518					1	None			11		Å®	23	2023-12-14_18h22.29.638	ÐÅÐÄÅÐ¶Ï	2022.2.5	143.9437122
images/313+60_12.png	images/313_28.png	1	¡û	1	28					3	14	110	27			6	0	0.4472902	5	0.2357381					1	None			11		Å®	23	2023-12-14_18h22.29.638	ÐÅÐÄÅÐ¶Ï	2022.2.5	143.9437122
images/313_6.png	images/313+24_6.png	6	¡ú	2	6					3	15	111	5			1	0	0.406373	5	0.1976018					1	None			11		Å®	23	2023-12-14_18h22.29.638	ÐÅÐÄÅÐ¶Ï	2022.2.5	143.9437122
images/313+24_12.png	images/313_12.png	1	¡û	2	12					3	16	112	11			1	1	0.5340263	2	0.272012					0	None			11		Å®	23	2023-12-14_18h22.29.638	ÐÅÐÄÅÐ¶Ï	2022.2.5	143.9437122
images/313+24_15.png	images/313_15.png	1	¡û	2	15					3	17	113	14			6	0	0.3358457	3	0.5088367					0	None			11		Å®	23	2023-12-14_18h22.29.638	ÐÅÐÄÅÐ¶Ï	2022.2.5	143.9437122
images/313_19.png	images/313+60_3.png	6	¡ú	1	19					3	18	114	18			6	1	0.2536819	3	0.3255717					0	None			11		Å®	23	2023-12-14_18h22.29.638	ÐÅÐÄÅÐ¶Ï	2022.2.5	143.9437122
images/313_21.png	images/313+60_5.png	6	¡ú	1	21					3	19	115	20			6	1	0.2014832	3	0.2083175					0	None			11		Å®	23	2023-12-14_18h22.29.638	ÐÅÐÄÅÐ¶Ï	2022.2.5	143.9437122
images/313+60_11.png	images/313_27.png	1	¡û	1	27					3	20	116	26			1	1	0.5217495	4	0.2745963					1	None			11		Å®	23	2023-12-14_18h22.29.638	ÐÅÐÄÅÐ¶Ï	2022.2.5	143.9437122
images/313+24_16.png	images/313_16.png	1	¡û	2	16					3	21	117	15			1	1	0.2634229	4	0.2486066					1	None			11		Å®	23	2023-12-14_18h22.29.638	ÐÅÐÄÅÐ¶Ï	2022.2.5	143.9437122
images/313+24_13.png	images/313_13.png	1	¡û	2	13					3	22	118	12			1	1	0.5784484	2	0.7074993					0	None			11		Å®	23	2023-12-14_18h22.29.638	ÐÅÐÄÅÐ¶Ï	2022.2.5	143.9437122
images/313+60_16.png	images/313_32.png	1	¡û	1	32					3	23	119	31			1	1	0.3751635	2	0.4245591					0	None			11		Å®	23	2023-12-14_18h22.29.638	ÐÅÐÄÅÐ¶Ï	2022.2.5	143.9437122
images/313+24_10.png	images/313_10.png	1	¡û	2	10					3	24	120	9			1	1	0.4107789	3	0.3057681					0	None			11		Å®	23	2023-12-14_18h22.29.638	ÐÅÐÄÅÐ¶Ï	2022.2.5	143.9437122
images/313_20.png	images/313+60_4.png	6	¡ú	1	20					3	25	121	19			6	1	0.3554628	4	0.3390329					1	None			11		Å®	23	2023-12-14_18h22.29.638	ÐÅÐÄÅÐ¶Ï	2022.2.5	143.9437122
images/313+60_15.png	images/313_31.png	1	¡û	1	31					3	26	122	30			1	1	0.5359704	5	0.242972					1	space	1.1009906		11		Å®	23	2023-12-14_18h22.29.638	ÐÅÐÄÅÐ¶Ï	2022.2.5	143.9437122
images/313+60_10.png	images/313_26.png	1	¡û	1	26					3	27	123	25			6	0	0.3129367	5	0.2504016					1	None			11		Å®	23	2023-12-14_18h22.29.638	ÐÅÐÄÅÐ¶Ï	2022.2.5	143.9437122
images/313_1.png	images/313+24_1.png	6	¡ú	2	1					3	28	124	0			6	1	0.391108	5	0.5971895					1	None			11		Å®	23	2023-12-14_18h22.29.638	ÐÅÐÄÅÐ¶Ï	2022.2.5	143.9437122
images/313_24.png	images/313+60_8.png	6	¡ú	1	24					3	29	125	23			6	1	0.2887642	6	0.6619541					1	None			11		Å®	23	2023-12-14_18h22.29.638	ÐÅÐÄÅÐ¶Ï	2022.2.5	143.9437122
images/313_5.png	images/313+24_5.png	6	¡ú	2	5					3	30	126	4			1	0	0.4528159	3	0.4746089					0	None			11		Å®	23	2023-12-14_18h22.29.638	ÐÅÐÄÅÐ¶Ï	2022.2.5	143.9437122
images/313_18.png	images/313+60_2.png	6	¡ú	1	18					3	31	127	17			6	1	0.5369195	5	0.2598576					1	None			11		Å®	23	2023-12-14_18h22.29.638	ÐÅÐÄÅÐ¶Ï	2022.2.5	143.9437122
images/313_22.png	images/313+60_6.png	6	¡ú	1	22					4	0	128	21			6	1	0.3589397	5	0.2138243					1	None			11		Å®	23	2023-12-14_18h22.29.638	ÐÅÐÄÅÐ¶Ï	2022.2.5	143.9437122
images/313+60_9.png	images/313_25.png	1	¡û	1	25					4	1	129	24			1	1	0.4353115	2	0.2466474					0	None			11		Å®	23	2023-12-14_18h22.29.638	ÐÅÐÄÅÐ¶Ï	2022.2.5	143.9437122
images/313+24_15.png	images/313_15.png	1	¡û	2	15					4	2	130	14			6	0	0.2297944	5	0.235748					1	None			11		Å®	23	2023-12-14_18h22.29.638	ÐÅÐÄÅÐ¶Ï	2022.2.5	143.9437122
images/313+60_10.png	images/313_26.png	1	¡û	1	26					4	3	131	25			1	1	0.3208762	2	0.2593797					0	None			11		Å®	23	2023-12-14_18h22.29.638	ÐÅÐÄÅÐ¶Ï	2022.2.5	143.9437122
images/313+60_14.png	images/313_30.png	1	¡û	1	30					4	4	132	29			6	0	0.3097463	5	0.2532423					1	None			11		Å®	23	2023-12-14_18h22.29.638	ÐÅÐÄÅÐ¶Ï	2022.2.5	143.9437122
images/313_20.png	images/313+60_4.png	6	¡ú	1	20					4	5	133	19			1	0	0.5435813	5	0.1718376					1	None			11		Å®	23	2023-12-14_18h22.29.638	ÐÅÐÄÅÐ¶Ï	2022.2.5	143.9437122
images/313_19.png	images/313+60_3.png	6	¡ú	1	19					4	6	134	18			6	1	0.1929425	5	0.2236826					1	None			11		Å®	23	2023-12-14_18h22.29.638	ÐÅÐÄÅÐ¶Ï	2022.2.5	143.9437122
images/313_24.png	images/313+60_8.png	6	¡ú	1	24					4	7	135	23			1	0	0.3624969	5	0.1864406					1	None			11		Å®	23	2023-12-14_18h22.29.638	ÐÅÐÄÅÐ¶Ï	2022.2.5	143.9437122
images/313_2.png	images/313+24_2.png	6	¡ú	2	2					4	8	136	1			6	1	0.2959785	5	0.1994252					1	None			11		Å®	23	2023-12-14_18h22.29.638	ÐÅÐÄÅÐ¶Ï	2022.2.5	143.9437122
images/313+24_12.png	images/313_12.png	1	¡û	2	12					4	9	137	11			1	1	0.29729	2	0.3503531					0	None			11		Å®	23	2023-12-14_18h22.29.638	ÐÅÐÄÅÐ¶Ï	2022.2.5	143.9437122
images/313_4.png	images/313+24_4.png	6	¡ú	2	4					4	10	138	3			6	1	1.1101808	5	0.2390361					1	None			11		Å®	23	2023-12-14_18h22.29.638	ÐÅÐÄÅÐ¶Ï	2022.2.5	143.9437122
images/313+60_12.png	images/313_28.png	1	¡û	1	28					4	11	139	27			1	1	0.4124142	2	0.2763997					0	None			11		Å®	23	2023-12-14_18h22.29.638	ÐÅÐÄÅÐ¶Ï	2022.2.5	143.9437122
images/313+24_9.png	images/313_9.png	1	¡û	2	9					4	12	140	8			6	0	0.2507688	5	0.23384					1	None			11		Å®	23	2023-12-14_18h22.29.638	ÐÅÐÄÅÐ¶Ï	2022.2.5	143.9437122
images/313_6.png	images/313+24_6.png	6	¡ú	2	6					4	13	141	5			6	1	0.8079132	5	0.4671911					1	None			11		Å®	23	2023-12-14_18h22.29.638	ÐÅÐÄÅÐ¶Ï	2022.2.5	143.9437122
images/313_8.png	images/313+24_8.png	6	¡ú	2	8					4	14	142	7			6	1	0.5077023	5	0.2176093					1	None			11		Å®	23	2023-12-14_18h22.29.638	ÐÅÐÄÅÐ¶Ï	2022.2.5	143.9437122
images/313_17.png	images/313+60_1.png	6	¡ú	1	17					4	15	143	16			6	1	0.3345415	5	0.2023435					1	None			11		Å®	23	2023-12-14_18h22.29.638	ÐÅÐÄÅÐ¶Ï	2022.2.5	143.9437122
images/313+24_14.png	images/313_14.png	1	¡û	2	14					4	16	144	13			6	0	0.5396674	6	0.1899102					1	None			11		Å®	23	2023-12-14_18h22.29.638	ÐÅÐÄÅÐ¶Ï	2022.2.5	143.9437122
images/313_5.png	images/313+24_5.png	6	¡ú	2	5					4	17	145	4			1	0	0.4871261	2	0.3145908					0	None			11		Å®	23	2023-12-14_18h22.29.638	ÐÅÐÄÅÐ¶Ï	2022.2.5	143.9437122
images/313_3.png	images/313+24_3.png	6	¡ú	2	3					4	18	146	2			6	1	0.2654534	5	0.2207004					1	None			11		Å®	23	2023-12-14_18h22.29.638	ÐÅÐÄÅÐ¶Ï	2022.2.5	143.9437122
images/313+24_13.png	images/313_13.png	1	¡û	2	13					4	19	147	12			6	0	0.344936	4	0.423221					1	None			11		Å®	23	2023-12-14_18h22.29.638	ÐÅÐÄÅÐ¶Ï	2022.2.5	143.9437122
images/313_7.png	images/313+24_7.png	6	¡ú	2	7					4	20	148	6			6	1	0.5221013	5	0.6988228					1	None			11		Å®	23	2023-12-14_18h22.29.638	ÐÅÐÄÅÐ¶Ï	2022.2.5	143.9437122
images/313_1.png	images/313+24_1.png	6	¡ú	2	1					4	21	149	0			6	1	0.3601295	6	0.3994949					1	None			11		Å®	23	2023-12-14_18h22.29.638	ÐÅÐÄÅÐ¶Ï	2022.2.5	143.9437122
images/313_21.png	images/313+60_5.png	6	¡ú	1	21					4	22	150	20			6	1	0.6553134	5	0.2032234					1	None			11		Å®	23	2023-12-14_18h22.29.638	ÐÅÐÄÅÐ¶Ï	2022.2.5	143.9437122
images/313+60_15.png	images/313_31.png	1	¡û	1	31					4	23	151	30			1	1	0.3322932	6	0.3207342					1	None			11		Å®	23	2023-12-14_18h22.29.638	ÐÅÐÄÅÐ¶Ï	2022.2.5	143.9437122
images/313+24_11.png	images/313_11.png	1	¡û	2	11					4	24	152	10			6	0	0.3392758	6	0.1999881					1	None			11		Å®	23	2023-12-14_18h22.29.638	ÐÅÐÄÅÐ¶Ï	2022.2.5	143.9437122
images/313+24_16.png	images/313_16.png	1	¡û	2	16					4	25	153	15			6	0	0.4654535	6	0.2020373					1	None			11		Å®	23	2023-12-14_18h22.29.638	ÐÅÐÄÅÐ¶Ï	2022.2.5	143.9437122
images/313+60_11.png	images/313_27.png	1	¡û	1	27					4	26	154	26			1	1	0.2800009	5	0.3630488					1	None			11		Å®	23	2023-12-14_18h22.29.638	ÐÅÐÄÅÐ¶Ï	2022.2.5	143.9437122
images/313+60_13.png	images/313_29.png	1	¡û	1	29					4	27	155	28			6	0	0.2051721	4	0.3576503					1	None			11		Å®	23	2023-12-14_18h22.29.638	ÐÅÐÄÅÐ¶Ï	2022.2.5	143.9437122
images/313+60_16.png	images/313_32.png	1	¡û	1	32					4	28	156	31			1	1	0.2306009	4	0.1787065					1	None			11		Å®	23	2023-12-14_18h22.29.638	ÐÅÐÄÅÐ¶Ï	2022.2.5	143.9437122
images/313+24_10.png	images/313_10.png	1	¡û	2	10					4	29	157	9			6	0	0.2157349	6	0.1947438					1	None			11		Å®	23	2023-12-14_18h22.29.638	ÐÅÐÄÅÐ¶Ï	2022.2.5	143.9437122
images/313_23.png	images/313+60_7.png	6	¡ú	1	23					4	30	158	22			6	1	0.2033357	6	0.2999559					1	None			11		Å®	23	2023-12-14_18h22.29.638	ÐÅÐÄÅÐ¶Ï	2022.2.5	143.9437122
images/313_18.png	images/313+60_2.png	6	¡ú	1	18					4	31	159	17			6	1	0.2212495	2	0.5283532					0	None			11		Å®	23	2023-12-14_18h22.29.638	ÐÅÐÄÅÐ¶Ï	2022.2.5	143.9437122
																					8.020833333	4.1505962						562.7346563	11
