# Supplementary material for: Perceptual metacognition and self-esteem: the role of feedback valence in local and global monitoring bias
Source: BMC Psychol. 2025 Sep 22;13:1114. doi: 10.1186/s40359-025-03089-x (PMC12506185; doi:10.1186/s40359-025-03089-x)
Supplement: Supplementary file 1 — Supplementary Material 1. [file 40359_2025_3089_MOESM1_ESM.zip › Data/Study2/Study2data/12_信心判断_2023_Dec_15_1130.csv]

dotLeft	dotRight	dotAns	cue	diffLevel	rows	loop_1.thisRepN	loop_1.thisTrialN	loop_1.thisN	loop_1.thisIndex	loop_2.thisRepN	loop_2.thisTrialN	loop_2.thisN	loop_2.thisIndex	response_00.keys	response_00.rt	response_1.keys	response_1.corr	response_1.rt	response_2.keys	response_2.rt	slider.response	slider.rt	response_01.keys	response_01.rt	response_2.corr	response_03.keys	response_03.rt	end_image.started	end_image.stopped	±»ÊÔ±àºÅ	ÐÕÃû	ÐÔ±ð	ÄêÁä	date	expName	psychopyVersion	frameRate
images/313_2.png	images/313+24_2.png	6	¡ú	2	2					0	0	0	1			6	1	0.2675877	3	1.3166545					0	None				12		Å®	24	2023_Dec_15_1130	ÐÅÐÄÅÐ¶Ï	2021.2.3	60.00196802
images/313_5.png	images/313+24_5.png	6	¡ú	2	5					0	1	1	4			1	0	0.3526163	6	1.2870648					1	None				12		Å®	24	2023_Dec_15_1130	ÐÅÐÄÅÐ¶Ï	2021.2.3	60.00196802
images/313+60_14.png	images/313_30.png	1	¡û	1	30					0	2	2	29			1	1	0.4761513	6	0.5565632					1	None				12		Å®	24	2023_Dec_15_1130	ÐÅÐÄÅÐ¶Ï	2021.2.3	60.00196802
images/313_19.png	images/313+60_3.png	6	¡ú	1	19					0	3	3	18			6	1	0.4121175	5	1.1873867					1	None				12		Å®	24	2023_Dec_15_1130	ÐÅÐÄÅÐ¶Ï	2021.2.3	60.00196802
images/313_8.png	images/313+24_8.png	6	¡ú	2	8					0	4	4	7			1	0	1.1211522	2	1.4308621					0	None				12		Å®	24	2023_Dec_15_1130	ÐÅÐÄÅÐ¶Ï	2021.2.3	60.00196802
images/313+24_14.png	images/313_14.png	1	¡û	2	14					0	5	5	13			1	1	0.3168936	6	0.6699107					1	None				12		Å®	24	2023_Dec_15_1130	ÐÅÐÄÅÐ¶Ï	2021.2.3	60.00196802
images/313+60_10.png	images/313_26.png	1	¡û	1	26					0	6	6	25			1	1	0.3861149	6	0.5264826					1	None				12		Å®	24	2023_Dec_15_1130	ÐÅÐÄÅÐ¶Ï	2021.2.3	60.00196802
images/313_7.png	images/313+24_7.png	6	¡ú	2	7					0	7	7	6			6	1	0.2919548	2	1.5752291					0	None				12		Å®	24	2023_Dec_15_1130	ÐÅÐÄÅÐ¶Ï	2021.2.3	60.00196802
images/313_18.png	images/313+60_2.png	6	¡ú	1	18					0	8	8	17			6	1	0.4588474	5	0.584919					1	None				12		Å®	24	2023_Dec_15_1130	ÐÅÐÄÅÐ¶Ï	2021.2.3	60.00196802
images/313+60_16.png	images/313_32.png	1	¡û	1	32					0	9	9	31			1	1	0.3693535	6	0.5434708					1	None				12		Å®	24	2023_Dec_15_1130	ÐÅÐÄÅÐ¶Ï	2021.2.3	60.00196802
images/313_4.png	images/313+24_4.png	6	¡ú	2	4					0	10	10	3			1	0	0.4276388	5	0.8474538					1	None				12		Å®	24	2023_Dec_15_1130	ÐÅÐÄÅÐ¶Ï	2021.2.3	60.00196802
images/313_21.png	images/313+60_5.png	6	¡ú	1	21					0	11	11	20			6	1	0.3307837	4	1.2831245					1	None				12		Å®	24	2023_Dec_15_1130	ÐÅÐÄÅÐ¶Ï	2021.2.3	60.00196802
images/313+60_15.png	images/313_31.png	1	¡û	1	31					0	12	12	30			1	1	0.3323648	3	0.9758909					0	None				12		Å®	24	2023_Dec_15_1130	ÐÅÐÄÅÐ¶Ï	2021.2.3	60.00196802
images/313+60_13.png	images/313_29.png	1	¡û	1	29					0	13	13	28			1	1	0.3379438	5	0.5829192					1	None				12		Å®	24	2023_Dec_15_1130	ÐÅÐÄÅÐ¶Ï	2021.2.3	60.00196802
images/313_3.png	images/313+24_3.png	6	¡ú	2	3					0	14	14	2			1	0	0.7761113	3	0.8368922					0	None				12		Å®	24	2023_Dec_15_1130	ÐÅÐÄÅÐ¶Ï	2021.2.3	60.00196802
images/313_17.png	images/313+60_1.png	6	¡ú	1	17					0	15	15	16			6	1	1.4253168	1	0.9951556					0	None				12		Å®	24	2023_Dec_15_1130	ÐÅÐÄÅÐ¶Ï	2021.2.3	60.00196802
images/313+60_12.png	images/313_28.png	1	¡û	1	28					0	16	16	27			1	1	0.4691255	6	0.4862759					1	None				12		Å®	24	2023_Dec_15_1130	ÐÅÐÄÅÐ¶Ï	2021.2.3	60.00196802
images/313_20.png	images/313+60_4.png	6	¡ú	1	20					0	17	17	19			1	0	0.2577292	3	0.9126322					0	None				12		Å®	24	2023_Dec_15_1130	ÐÅÐÄÅÐ¶Ï	2021.2.3	60.00196802
images/313+24_11.png	images/313_11.png	1	¡û	2	11					0	18	18	10			1	1	0.2705883	6	0.4286509					1	None				12		Å®	24	2023_Dec_15_1130	ÐÅÐÄÅÐ¶Ï	2021.2.3	60.00196802
images/313+24_15.png	images/313_15.png	1	¡û	2	15					0	19	19	14			1	1	0.3380051	6	0.4251773					1	None				12		Å®	24	2023_Dec_15_1130	ÐÅÐÄÅÐ¶Ï	2021.2.3	60.00196802
images/313_22.png	images/313+60_6.png	6	¡ú	1	22					0	20	20	21			6	1	0.2279605	3	0.9465068					0	None				12		Å®	24	2023_Dec_15_1130	ÐÅÐÄÅÐ¶Ï	2021.2.3	60.00196802
images/313+24_12.png	images/313_12.png	1	¡û	2	12					0	21	21	11			1	1	0.2924497	6	0.4357768					1	None				12		Å®	24	2023_Dec_15_1130	ÐÅÐÄÅÐ¶Ï	2021.2.3	60.00196802
images/313+60_11.png	images/313_27.png	1	¡û	1	27					0	22	22	26			1	1	0.246839	5	0.4754921					1	None				12		Å®	24	2023_Dec_15_1130	ÐÅÐÄÅÐ¶Ï	2021.2.3	60.00196802
images/313+60_9.png	images/313_25.png	1	¡û	1	25					0	23	23	24			1	1	0.2535428	5	0.3410781					1	None				12		Å®	24	2023_Dec_15_1130	ÐÅÐÄÅÐ¶Ï	2021.2.3	60.00196802
images/313_24.png	images/313+60_8.png	6	¡ú	1	24					0	24	24	23			6	1	0.2786815	5	1.2124064					1	None				12		Å®	24	2023_Dec_15_1130	ÐÅÐÄÅÐ¶Ï	2021.2.3	60.00196802
images/313_1.png	images/313+24_1.png	6	¡ú	2	1					0	25	25	0			1	0	0.2759067	5	0.4904057					1	None				12		Å®	24	2023_Dec_15_1130	ÐÅÐÄÅÐ¶Ï	2021.2.3	60.00196802
images/313+24_9.png	images/313_9.png	1	¡û	2	9					0	26	26	8			1	1	0.6022642	2	0.6204431					0	None				12		Å®	24	2023_Dec_15_1130	ÐÅÐÄÅÐ¶Ï	2021.2.3	60.00196802
images/313+24_10.png	images/313_10.png	1	¡û	2	10					0	27	27	9			1	1	0.2885619	2	0.4852812					0	None				12		Å®	24	2023_Dec_15_1130	ÐÅÐÄÅÐ¶Ï	2021.2.3	60.00196802
images/313_6.png	images/313+24_6.png	6	¡ú	2	6					0	28	28	5			1	0	0.5912687	1	0.8682536					0	None				12		Å®	24	2023_Dec_15_1130	ÐÅÐÄÅÐ¶Ï	2021.2.3	60.00196802
images/313_23.png	images/313+60_7.png	6	¡ú	1	23					0	29	29	22			6	1	0.4549954	2	0.671948					0	None				12		Å®	24	2023_Dec_15_1130	ÐÅÐÄÅÐ¶Ï	2021.2.3	60.00196802
images/313+24_13.png	images/313_13.png	1	¡û	2	13					0	30	30	12			1	1	1.2430341	2	0.7081629					0	None				12		Å®	24	2023_Dec_15_1130	ÐÅÐÄÅÐ¶Ï	2021.2.3	60.00196802
images/313+24_16.png	images/313_16.png	1	¡û	2	16					0	31	31	15			1	1	0.4214685	6	0.5001061					1	None				12		Å®	24	2023_Dec_15_1130	ÐÅÐÄÅÐ¶Ï	2021.2.3	60.00196802
images/313+60_16.png	images/313_32.png	1	¡û	1	32					1	0	32	31			1	1	0.4599214	5	0.4414755					1	None				12		Å®	24	2023_Dec_15_1130	ÐÅÐÄÅÐ¶Ï	2021.2.3	60.00196802
images/313+60_15.png	images/313_31.png	1	¡û	1	31					1	1	33	30			1	1	0.4667107	5	0.6211182					1	None				12		Å®	24	2023_Dec_15_1130	ÐÅÐÄÅÐ¶Ï	2021.2.3	60.00196802
images/313_3.png	images/313+24_3.png	6	¡ú	2	3					1	2	34	2			6	1	0.4078431	2	0.945537					0	None				12		Å®	24	2023_Dec_15_1130	ÐÅÐÄÅÐ¶Ï	2021.2.3	60.00196802
images/313_1.png	images/313+24_1.png	6	¡ú	2	1					1	3	35	0			1	0	0.6654778	1	1.0247292					0	None				12		Å®	24	2023_Dec_15_1130	ÐÅÐÄÅÐ¶Ï	2021.2.3	60.00196802
images/313+60_14.png	images/313_30.png	1	¡û	1	30					1	4	36	29			1	1	0.3827062	5	0.4756046					1	None				12		Å®	24	2023_Dec_15_1130	ÐÅÐÄÅÐ¶Ï	2021.2.3	60.00196802
images/313+60_9.png	images/313_25.png	1	¡û	1	25					1	5	37	24			1	1	0.6756638	4	1.3683839					1	None				12		Å®	24	2023_Dec_15_1130	ÐÅÐÄÅÐ¶Ï	2021.2.3	60.00196802
images/313_2.png	images/313+24_2.png	6	¡ú	2	2					1	6	38	1			6	1	0.5057772	4	0.5040817					1	None				12		Å®	24	2023_Dec_15_1130	ÐÅÐÄÅÐ¶Ï	2021.2.3	60.00196802
images/313+24_14.png	images/313_14.png	1	¡û	2	14					1	7	39	13			1	1	0.3728257	2	0.5822856					0	None				12		Å®	24	2023_Dec_15_1130	ÐÅÐÄÅÐ¶Ï	2021.2.3	60.00196802
images/313_22.png	images/313+60_6.png	6	¡ú	1	22					1	8	40	21			6	1	0.287888	2	0.4771131					0	space	1.4201591			12		Å®	24	2023_Dec_15_1130	ÐÅÐÄÅÐ¶Ï	2021.2.3	60.00196802
images/313_21.png	images/313+60_5.png	6	¡ú	1	21					1	9	41	20			6	1	0.3422761	6	1.5261262					1	None				12		Å®	24	2023_Dec_15_1130	ÐÅÐÄÅÐ¶Ï	2021.2.3	60.00196802
images/313+24_16.png	images/313_16.png	1	¡û	2	16					1	10	42	15			1	1	0.2500825	6	0.441163					1	None				12		Å®	24	2023_Dec_15_1130	ÐÅÐÄÅÐ¶Ï	2021.2.3	60.00196802
images/313+60_13.png	images/313_29.png	1	¡û	1	29					1	11	43	28			1	1	0.6960538	5	0.5014007					1	None				12		Å®	24	2023_Dec_15_1130	ÐÅÐÄÅÐ¶Ï	2021.2.3	60.00196802
images/313_23.png	images/313+60_7.png	6	¡ú	1	23					1	12	44	22			6	1	0.4289626	5	0.4854376					1	None				12		Å®	24	2023_Dec_15_1130	ÐÅÐÄÅÐ¶Ï	2021.2.3	60.00196802
images/313+60_10.png	images/313_26.png	1	¡û	1	26					1	13	45	25			1	1	0.3472186	6	0.5152275					1	None				12		Å®	24	2023_Dec_15_1130	ÐÅÐÄÅÐ¶Ï	2021.2.3	60.00196802
images/313+24_10.png	images/313_10.png	1	¡û	2	10					1	14	46	9			1	1	0.475015	5	0.4158078					1	None				12		Å®	24	2023_Dec_15_1130	ÐÅÐÄÅÐ¶Ï	2021.2.3	60.00196802
images/313_5.png	images/313+24_5.png	6	¡ú	2	5					1	15	47	4			6	1	1.0892783	1	0.4624607					0	None				12		Å®	24	2023_Dec_15_1130	ÐÅÐÄÅÐ¶Ï	2021.2.3	60.00196802
images/313+24_12.png	images/313_12.png	1	¡û	2	12					1	16	48	11			1	1	0.4249813	6	0.6006993					1	None				12		Å®	24	2023_Dec_15_1130	ÐÅÐÄÅÐ¶Ï	2021.2.3	60.00196802
images/313+24_9.png	images/313_9.png	1	¡û	2	9					1	17	49	8			1	1	0.4205017	2	0.6670974					0	None				12		Å®	24	2023_Dec_15_1130	ÐÅÐÄÅÐ¶Ï	2021.2.3	60.00196802
images/313_19.png	images/313+60_3.png	6	¡ú	1	19					1	18	50	18			1	0	0.2859208	6	0.4188712					1	None				12		Å®	24	2023_Dec_15_1130	ÐÅÐÄÅÐ¶Ï	2021.2.3	60.00196802
images/313_24.png	images/313+60_8.png	6	¡ú	1	24					1	19	51	23			6	1	0.8426711	6	0.7425701					1	None				12		Å®	24	2023_Dec_15_1130	ÐÅÐÄÅÐ¶Ï	2021.2.3	60.00196802
images/313_7.png	images/313+24_7.png	6	¡ú	2	7					1	20	52	6			6	1	1.0453826	1	0.6200936					0	None				12		Å®	24	2023_Dec_15_1130	ÐÅÐÄÅÐ¶Ï	2021.2.3	60.00196802
images/313_4.png	images/313+24_4.png	6	¡ú	2	4					1	21	53	3			6	1	0.7807697	2	0.4365276					0	None				12		Å®	24	2023_Dec_15_1130	ÐÅÐÄÅÐ¶Ï	2021.2.3	60.00196802
images/313_17.png	images/313+60_1.png	6	¡ú	1	17					1	22	54	16			6	1	0.7200484	5	0.5494573					1	None				12		Å®	24	2023_Dec_15_1130	ÐÅÐÄÅÐ¶Ï	2021.2.3	60.00196802
images/313_8.png	images/313+24_8.png	6	¡ú	2	8					1	23	55	7			1	0	0.8404594	2	0.6791518					0	None				12		Å®	24	2023_Dec_15_1130	ÐÅÐÄÅÐ¶Ï	2021.2.3	60.00196802
images/313+60_11.png	images/313_27.png	1	¡û	1	27					1	24	56	26			1	1	0.5851076	6	0.4790792					1	None				12		Å®	24	2023_Dec_15_1130	ÐÅÐÄÅÐ¶Ï	2021.2.3	60.00196802
images/313_20.png	images/313+60_4.png	6	¡ú	1	20					1	25	57	19			1	0	0.5856611	5	0.6023108					1	None				12		Å®	24	2023_Dec_15_1130	ÐÅÐÄÅÐ¶Ï	2021.2.3	60.00196802
images/313+24_11.png	images/313_11.png	1	¡û	2	11					1	26	58	10			1	1	0.7252219	4	0.7716731					1	None				12		Å®	24	2023_Dec_15_1130	ÐÅÐÄÅÐ¶Ï	2021.2.3	60.00196802
images/313_18.png	images/313+60_2.png	6	¡ú	1	18					1	27	59	17			6	1	0.4083819	4	0.5766259					1	None				12		Å®	24	2023_Dec_15_1130	ÐÅÐÄÅÐ¶Ï	2021.2.3	60.00196802
images/313+24_13.png	images/313_13.png	1	¡û	2	13					1	28	60	12			1	1	0.5612614	4	1.6944944					1	None				12		Å®	24	2023_Dec_15_1130	ÐÅÐÄÅÐ¶Ï	2021.2.3	60.00196802
images/313+24_15.png	images/313_15.png	1	¡û	2	15					1	29	61	14			1	1	0.3640279	6	0.4180352					1	None				12		Å®	24	2023_Dec_15_1130	ÐÅÐÄÅÐ¶Ï	2021.2.3	60.00196802
images/313_6.png	images/313+24_6.png	6	¡ú	2	6					1	30	62	5			1	0	0.3805062	4	0.5416217					1	None				12		Å®	24	2023_Dec_15_1130	ÐÅÐÄÅÐ¶Ï	2021.2.3	60.00196802
images/313+60_12.png	images/313_28.png	1	¡û	1	28					1	31	63	27			1	1	0.4291684	6	0.5113958					1	None				12		Å®	24	2023_Dec_15_1130	ÐÅÐÄÅÐ¶Ï	2021.2.3	60.00196802
images/313_5.png	images/313+24_5.png	6	¡ú	2	5					2	0	64	4			1	0	0.5924564	2	0.4280956					0	None				12		Å®	24	2023_Dec_15_1130	ÐÅÐÄÅÐ¶Ï	2021.2.3	60.00196802
images/313+60_12.png	images/313_28.png	1	¡û	1	28					2	1	65	27			1	1	0.3018677	6	0.4353946					1	None				12		Å®	24	2023_Dec_15_1130	ÐÅÐÄÅÐ¶Ï	2021.2.3	60.00196802
images/313_3.png	images/313+24_3.png	6	¡ú	2	3					2	2	66	2			1	0	0.3080483	2	0.5750837					0	None				12		Å®	24	2023_Dec_15_1130	ÐÅÐÄÅÐ¶Ï	2021.2.3	60.00196802
images/313_8.png	images/313+24_8.png	6	¡ú	2	8					2	3	67	7			1	0	0.2490178	2	0.4272572					0	None				12		Å®	24	2023_Dec_15_1130	ÐÅÐÄÅÐ¶Ï	2021.2.3	60.00196802
images/313+24_9.png	images/313_9.png	1	¡û	2	9					2	4	68	8			1	1	0.358899	2	0.467904					0	None				12		Å®	24	2023_Dec_15_1130	ÐÅÐÄÅÐ¶Ï	2021.2.3	60.00196802
images/313+60_10.png	images/313_26.png	1	¡û	1	26					2	5	69	25			1	1	0.3555364	6	0.3946723					1	None				12		Å®	24	2023_Dec_15_1130	ÐÅÐÄÅÐ¶Ï	2021.2.3	60.00196802
images/313_7.png	images/313+24_7.png	6	¡ú	2	7					2	6	70	6			6	1	0.4493277	6	0.7121503					1	None				12		Å®	24	2023_Dec_15_1130	ÐÅÐÄÅÐ¶Ï	2021.2.3	60.00196802
images/313_17.png	images/313+60_1.png	6	¡ú	1	17					2	7	71	16			1	0	0.8531286	5	0.648037					1	None				12		Å®	24	2023_Dec_15_1130	ÐÅÐÄÅÐ¶Ï	2021.2.3	60.00196802
images/313_21.png	images/313+60_5.png	6	¡ú	1	21					2	8	72	20			1	0	0.6333515	2	0.4802426					0	None				12		Å®	24	2023_Dec_15_1130	ÐÅÐÄÅÐ¶Ï	2021.2.3	60.00196802
images/313_19.png	images/313+60_3.png	6	¡ú	1	19					2	9	73	18			1	0	0.3726283	2	0.4499486					0	None				12		Å®	24	2023_Dec_15_1130	ÐÅÐÄÅÐ¶Ï	2021.2.3	60.00196802
images/313_1.png	images/313+24_1.png	6	¡ú	2	1					2	10	74	0			1	0	0.382758	5	0.5690934					1	None				12		Å®	24	2023_Dec_15_1130	ÐÅÐÄÅÐ¶Ï	2021.2.3	60.00196802
images/313+24_10.png	images/313_10.png	1	¡û	2	10					2	11	75	9			1	1	0.3120056	5	0.4357243					1	None				12		Å®	24	2023_Dec_15_1130	ÐÅÐÄÅÐ¶Ï	2021.2.3	60.00196802
images/313+24_16.png	images/313_16.png	1	¡û	2	16					2	12	76	15			1	1	0.3354994	6	0.4296403					1	None				12		Å®	24	2023_Dec_15_1130	ÐÅÐÄÅÐ¶Ï	2021.2.3	60.00196802
images/313_24.png	images/313+60_8.png	6	¡ú	1	24					2	13	77	23			6	1	0.4842514	6	0.4239938					1	None				12		Å®	24	2023_Dec_15_1130	ÐÅÐÄÅÐ¶Ï	2021.2.3	60.00196802
images/313+60_15.png	images/313_31.png	1	¡û	1	31					2	14	78	30			1	1	0.3338176	6	0.4101433					1	None				12		Å®	24	2023_Dec_15_1130	ÐÅÐÄÅÐ¶Ï	2021.2.3	60.00196802
images/313_18.png	images/313+60_2.png	6	¡ú	1	18					2	15	79	17			6	1	0.4070029	2	0.5667488					0	None				12		Å®	24	2023_Dec_15_1130	ÐÅÐÄÅÐ¶Ï	2021.2.3	60.00196802
images/313+60_16.png	images/313_32.png	1	¡û	1	32					2	16	80	31			1	1	0.2561457	5	0.4262445					1	None				12		Å®	24	2023_Dec_15_1130	ÐÅÐÄÅÐ¶Ï	2021.2.3	60.00196802
images/313_6.png	images/313+24_6.png	6	¡ú	2	6					2	17	81	5			6	1	0.2986354	1	0.8117687					0	space	2.1442885			12		Å®	24	2023_Dec_15_1130	ÐÅÐÄÅÐ¶Ï	2021.2.3	60.00196802
images/313_23.png	images/313+60_7.png	6	¡ú	1	23					2	18	82	22			6	1	0.692235	6	0.6719209					1	None				12		Å®	24	2023_Dec_15_1130	ÐÅÐÄÅÐ¶Ï	2021.2.3	60.00196802
images/313+60_14.png	images/313_30.png	1	¡û	1	30					2	19	83	29			1	1	0.253386	6	1.6329143					1	None				12		Å®	24	2023_Dec_15_1130	ÐÅÐÄÅÐ¶Ï	2021.2.3	60.00196802
images/313_2.png	images/313+24_2.png	6	¡ú	2	2					2	20	84	1			6	1	0.3001355	2	0.7535725					0	None				12		Å®	24	2023_Dec_15_1130	ÐÅÐÄÅÐ¶Ï	2021.2.3	60.00196802
images/313+24_15.png	images/313_15.png	1	¡û	2	15					2	21	85	14			1	1	0.5138028	1	0.5348644					0	None				12		Å®	24	2023_Dec_15_1130	ÐÅÐÄÅÐ¶Ï	2021.2.3	60.00196802
images/313_4.png	images/313+24_4.png	6	¡ú	2	4					2	22	86	3			1	0	0.4124881	1	0.4480129					0	None				12		Å®	24	2023_Dec_15_1130	ÐÅÐÄÅÐ¶Ï	2021.2.3	60.00196802
images/313+60_13.png	images/313_29.png	1	¡û	1	29					2	23	87	28			1	1	0.270012	6	0.4348584					1	None				12		Å®	24	2023_Dec_15_1130	ÐÅÐÄÅÐ¶Ï	2021.2.3	60.00196802
images/313_20.png	images/313+60_4.png	6	¡ú	1	20					2	24	88	19			1	0	0.3395799	5	0.7072169					1	None				12		Å®	24	2023_Dec_15_1130	ÐÅÐÄÅÐ¶Ï	2021.2.3	60.00196802
images/313+60_9.png	images/313_25.png	1	¡û	1	25					2	25	89	24			1	1	0.4441239	5	0.4782471					1	None				12		Å®	24	2023_Dec_15_1130	ÐÅÐÄÅÐ¶Ï	2021.2.3	60.00196802
images/313+24_13.png	images/313_13.png	1	¡û	2	13					2	26	90	12			1	1	0.5003035	5	0.4438448					1	None				12		Å®	24	2023_Dec_15_1130	ÐÅÐÄÅÐ¶Ï	2021.2.3	60.00196802
images/313_22.png	images/313+60_6.png	6	¡ú	1	22					2	27	91	21			6	1	0.6978922	1	0.7428914					0	None				12		Å®	24	2023_Dec_15_1130	ÐÅÐÄÅÐ¶Ï	2021.2.3	60.00196802
images/313+24_11.png	images/313_11.png	1	¡û	2	11					2	28	92	10			1	1	0.5236975	4	0.4685138					1	None				12		Å®	24	2023_Dec_15_1130	ÐÅÐÄÅÐ¶Ï	2021.2.3	60.00196802
images/313+24_12.png	images/313_12.png	1	¡û	2	12					2	29	93	11			1	1	0.4175493	6	0.4004814					1	None				12		Å®	24	2023_Dec_15_1130	ÐÅÐÄÅÐ¶Ï	2021.2.3	60.00196802
images/313+24_14.png	images/313_14.png	1	¡û	2	14					2	30	94	13			1	1	0.3672102	6	0.440366					1	None				12		Å®	24	2023_Dec_15_1130	ÐÅÐÄÅÐ¶Ï	2021.2.3	60.00196802
images/313+60_11.png	images/313_27.png	1	¡û	1	27					2	31	95	26			1	1	0.501001	6	0.4170814					1	None				12		Å®	24	2023_Dec_15_1130	ÐÅÐÄÅÐ¶Ï	2021.2.3	60.00196802
images/313_4.png	images/313+24_4.png	6	¡ú	2	4					3	0	96	3			6	1	0.5033211	4	1.5566383					1	None				12		Å®	24	2023_Dec_15_1130	ÐÅÐÄÅÐ¶Ï	2021.2.3	60.00196802
images/313+24_12.png	images/313_12.png	1	¡û	2	12					3	1	97	11			1	1	0.4261095	4	0.4836944					1	None				12		Å®	24	2023_Dec_15_1130	ÐÅÐÄÅÐ¶Ï	2021.2.3	60.00196802
images/313_20.png	images/313+60_4.png	6	¡ú	1	20					3	2	98	19			1	0	0.4158338	6	0.6784016					1	None				12		Å®	24	2023_Dec_15_1130	ÐÅÐÄÅÐ¶Ï	2021.2.3	60.00196802
images/313_22.png	images/313+60_6.png	6	¡ú	1	22					3	3	99	21			6	1	0.5304058	5	0.7245495					1	None				12		Å®	24	2023_Dec_15_1130	ÐÅÐÄÅÐ¶Ï	2021.2.3	60.00196802
images/313_8.png	images/313+24_8.png	6	¡ú	2	8					3	4	100	7			6	1	0.7944062	1	1.0192366					0	None				12		Å®	24	2023_Dec_15_1130	ÐÅÐÄÅÐ¶Ï	2021.2.3	60.00196802
images/313_19.png	images/313+60_3.png	6	¡ú	1	19					3	5	101	18			1	0	0.9175763	1	0.7435309					0	None				12		Å®	24	2023_Dec_15_1130	ÐÅÐÄÅÐ¶Ï	2021.2.3	60.00196802
images/313+60_13.png	images/313_29.png	1	¡û	1	29					3	6	102	28			1	1	0.4994825	6	0.4565959					1	None				12		Å®	24	2023_Dec_15_1130	ÐÅÐÄÅÐ¶Ï	2021.2.3	60.00196802
images/313_3.png	images/313+24_3.png	6	¡ú	2	3					3	7	103	2			1	0	0.6062733	1	0.4993012					0	None				12		Å®	24	2023_Dec_15_1130	ÐÅÐÄÅÐ¶Ï	2021.2.3	60.00196802
images/313+24_16.png	images/313_16.png	1	¡û	2	16					3	8	104	15			1	1	0.5128371	6	0.4669789					1	None				12		Å®	24	2023_Dec_15_1130	ÐÅÐÄÅÐ¶Ï	2021.2.3	60.00196802
images/313_17.png	images/313+60_1.png	6	¡ú	1	17					3	9	105	16			6	1	0.4435999	6	0.4515393					1	None				12		Å®	24	2023_Dec_15_1130	ÐÅÐÄÅÐ¶Ï	2021.2.3	60.00196802
images/313_1.png	images/313+24_1.png	6	¡ú	2	1					3	10	106	0			6	1	0.505162	6	0.4386336					1	None				12		Å®	24	2023_Dec_15_1130	ÐÅÐÄÅÐ¶Ï	2021.2.3	60.00196802
images/313+24_13.png	images/313_13.png	1	¡û	2	13					3	11	107	12			1	1	0.4364001	5	0.6592303					1	None				12		Å®	24	2023_Dec_15_1130	ÐÅÐÄÅÐ¶Ï	2021.2.3	60.00196802
images/313+60_10.png	images/313_26.png	1	¡û	1	26					3	12	108	25			1	1	0.5090547	5	0.4059928					1	None				12		Å®	24	2023_Dec_15_1130	ÐÅÐÄÅÐ¶Ï	2021.2.3	60.00196802
images/313_24.png	images/313+60_8.png	6	¡ú	1	24					3	13	109	23			6	1	0.3968279	5	0.4745028					1	None				12		Å®	24	2023_Dec_15_1130	ÐÅÐÄÅÐ¶Ï	2021.2.3	60.00196802
images/313+24_15.png	images/313_15.png	1	¡û	2	15					3	14	110	14			1	1	0.500704	5	0.4484445					1	None				12		Å®	24	2023_Dec_15_1130	ÐÅÐÄÅÐ¶Ï	2021.2.3	60.00196802
images/313+60_9.png	images/313_25.png	1	¡û	1	25					3	15	111	24			1	1	0.3652089	5	0.4476507					1	None				12		Å®	24	2023_Dec_15_1130	ÐÅÐÄÅÐ¶Ï	2021.2.3	60.00196802
images/313+60_12.png	images/313_28.png	1	¡û	1	28					3	16	112	27			1	1	0.3668085	5	0.4449867					1	None				12		Å®	24	2023_Dec_15_1130	ÐÅÐÄÅÐ¶Ï	2021.2.3	60.00196802
images/313+60_11.png	images/313_27.png	1	¡û	1	27					3	17	113	26			1	1	0.3501534	5	0.4455058					1	None				12		Å®	24	2023_Dec_15_1130	ÐÅÐÄÅÐ¶Ï	2021.2.3	60.00196802
images/313+60_14.png	images/313_30.png	1	¡û	1	30					3	18	114	29			1	1	0.4067874	5	0.4576541					1	None				12		Å®	24	2023_Dec_15_1130	ÐÅÐÄÅÐ¶Ï	2021.2.3	60.00196802
images/313_23.png	images/313+60_7.png	6	¡ú	1	23					3	19	115	22			6	1	0.3927654	5	0.4999444					1	None				12		Å®	24	2023_Dec_15_1130	ÐÅÐÄÅÐ¶Ï	2021.2.3	60.00196802
images/313+60_16.png	images/313_32.png	1	¡û	1	32					3	20	116	31			1	1	0.3376973	6	0.7942883					1	None				12		Å®	24	2023_Dec_15_1130	ÐÅÐÄÅÐ¶Ï	2021.2.3	60.00196802
images/313_21.png	images/313+60_5.png	6	¡ú	1	21					3	21	117	20			6	1	0.4808082	6	0.4252497					1	None				12		Å®	24	2023_Dec_15_1130	ÐÅÐÄÅÐ¶Ï	2021.2.3	60.00196802
images/313+24_10.png	images/313_10.png	1	¡û	2	10					3	22	118	9			1	1	0.372665	6	0.4055344					1	None				12		Å®	24	2023_Dec_15_1130	ÐÅÐÄÅÐ¶Ï	2021.2.3	60.00196802
images/313_5.png	images/313+24_5.png	6	¡ú	2	5					3	23	119	4			6	1	0.2898016	1	0.6404437					0	None				12		Å®	24	2023_Dec_15_1130	ÐÅÐÄÅÐ¶Ï	2021.2.3	60.00196802
images/313_6.png	images/313+24_6.png	6	¡ú	2	6					3	24	120	5			6	1	0.3602429	1	0.3814077					0	None				12		Å®	24	2023_Dec_15_1130	ÐÅÐÄÅÐ¶Ï	2021.2.3	60.00196802
images/313+24_14.png	images/313_14.png	1	¡û	2	14					3	25	121	13			1	1	0.2810806	1	0.6656508					0	None				12		Å®	24	2023_Dec_15_1130	ÐÅÐÄÅÐ¶Ï	2021.2.3	60.00196802
images/313_7.png	images/313+24_7.png	6	¡ú	2	7					3	26	122	6			1	0	0.4198671	1	0.8567715					0	space	5.3039826			12		Å®	24	2023_Dec_15_1130	ÐÅÐÄÅÐ¶Ï	2021.2.3	60.00196802
images/313_18.png	images/313+60_2.png	6	¡ú	1	18					3	27	123	17			6	1	0.298166	6	0.8376038					1	None				12		Å®	24	2023_Dec_15_1130	ÐÅÐÄÅÐ¶Ï	2021.2.3	60.00196802
images/313+24_11.png	images/313_11.png	1	¡û	2	11					3	28	124	10			1	1	0.6522776	1	0.3484163					0	None				12		Å®	24	2023_Dec_15_1130	ÐÅÐÄÅÐ¶Ï	2021.2.3	60.00196802
images/313+60_15.png	images/313_31.png	1	¡û	1	31					3	29	125	30			1	1	0.2684722	1	0.4186572					0	None				12		Å®	24	2023_Dec_15_1130	ÐÅÐÄÅÐ¶Ï	2021.2.3	60.00196802
images/313+24_9.png	images/313_9.png	1	¡û	2	9					3	30	126	8			1	1	0.3495532	5	0.3875817					1	None				12		Å®	24	2023_Dec_15_1130	ÐÅÐÄÅÐ¶Ï	2021.2.3	60.00196802
images/313_2.png	images/313+24_2.png	6	¡ú	2	2					3	31	127	1			6	1	0.3490505	2	0.6094028					0	None				12		Å®	24	2023_Dec_15_1130	ÐÅÐÄÅÐ¶Ï	2021.2.3	60.00196802
images/313+60_10.png	images/313_26.png	1	¡û	1	26					4	0	128	25			1	1	0.3474022	6	0.3502807					1	None				12		Å®	24	2023_Dec_15_1130	ÐÅÐÄÅÐ¶Ï	2021.2.3	60.00196802
images/313+60_14.png	images/313_30.png	1	¡û	1	30					4	1	129	29			1	1	0.4211899	6	0.2734266					1	None				12		Å®	24	2023_Dec_15_1130	ÐÅÐÄÅÐ¶Ï	2021.2.3	60.00196802
images/313_1.png	images/313+24_1.png	6	¡ú	2	1					4	2	130	0			6	1	0.7554591	1	0.5738914					0	None				12		Å®	24	2023_Dec_15_1130	ÐÅÐÄÅÐ¶Ï	2021.2.3	60.00196802
images/313_2.png	images/313+24_2.png	6	¡ú	2	2					4	3	131	1			1	0	0.369986	1	0.4421438					0	None				12		Å®	24	2023_Dec_15_1130	ÐÅÐÄÅÐ¶Ï	2021.2.3	60.00196802
images/313_20.png	images/313+60_4.png	6	¡ú	1	20					4	4	132	19			1	0	0.3960427	1	0.4222002					0	None				12		Å®	24	2023_Dec_15_1130	ÐÅÐÄÅÐ¶Ï	2021.2.3	60.00196802
images/313_22.png	images/313+60_6.png	6	¡ú	1	22					4	5	133	21			6	1	0.5001043	2	0.7953849					0	None				12		Å®	24	2023_Dec_15_1130	ÐÅÐÄÅÐ¶Ï	2021.2.3	60.00196802
images/313+60_11.png	images/313_27.png	1	¡û	1	27					4	6	134	26			1	1	0.3715297	6	0.3394219					1	None				12		Å®	24	2023_Dec_15_1130	ÐÅÐÄÅÐ¶Ï	2021.2.3	60.00196802
images/313+24_9.png	images/313_9.png	1	¡û	2	9					4	7	135	8			1	1	0.3761863	6	0.3332161					1	None				12		Å®	24	2023_Dec_15_1130	ÐÅÐÄÅÐ¶Ï	2021.2.3	60.00196802
images/313_6.png	images/313+24_6.png	6	¡ú	2	6					4	8	136	5			6	1	0.496315	5	0.5014728					1	None				12		Å®	24	2023_Dec_15_1130	ÐÅÐÄÅÐ¶Ï	2021.2.3	60.00196802
images/313_23.png	images/313+60_7.png	6	¡ú	1	23					4	9	137	22			6	1	0.4864203	5	0.3917966					1	None				12		Å®	24	2023_Dec_15_1130	ÐÅÐÄÅÐ¶Ï	2021.2.3	60.00196802
images/313_4.png	images/313+24_4.png	6	¡ú	2	4					4	10	138	3			6	1	0.423704	5	0.3406342					1	None				12		Å®	24	2023_Dec_15_1130	ÐÅÐÄÅÐ¶Ï	2021.2.3	60.00196802
images/313+24_14.png	images/313_14.png	1	¡û	2	14					4	11	139	13			1	1	0.4223359	5	0.4404849					1	None				12		Å®	24	2023_Dec_15_1130	ÐÅÐÄÅÐ¶Ï	2021.2.3	60.00196802
images/313+60_12.png	images/313_28.png	1	¡û	1	28					4	12	140	27			1	1	0.6223173	1	0.3713832					0	None				12		Å®	24	2023_Dec_15_1130	ÐÅÐÄÅÐ¶Ï	2021.2.3	60.00196802
images/313+60_13.png	images/313_29.png	1	¡û	1	29					4	13	141	28			1	1	0.4858301	4	1.2516001					1	None				12		Å®	24	2023_Dec_15_1130	ÐÅÐÄÅÐ¶Ï	2021.2.3	60.00196802
images/313_19.png	images/313+60_3.png	6	¡ú	1	19					4	14	142	18			6	1	0.519811	4	0.3788121					1	None				12		Å®	24	2023_Dec_15_1130	ÐÅÐÄÅÐ¶Ï	2021.2.3	60.00196802
images/313_5.png	images/313+24_5.png	6	¡ú	2	5					4	15	143	4			1	0	0.6055391	1	0.3500354					0	None				12		Å®	24	2023_Dec_15_1130	ÐÅÐÄÅÐ¶Ï	2021.2.3	60.00196802
images/313_3.png	images/313+24_3.png	6	¡ú	2	3					4	16	144	2			6	1	0.3665289	4	0.5165531					1	None				12		Å®	24	2023_Dec_15_1130	ÐÅÐÄÅÐ¶Ï	2021.2.3	60.00196802
images/313+60_15.png	images/313_31.png	1	¡û	1	31					4	17	145	30			1	1	0.3719139	4	0.3686926					1	None				12		Å®	24	2023_Dec_15_1130	ÐÅÐÄÅÐ¶Ï	2021.2.3	60.00196802
images/313_8.png	images/313+24_8.png	6	¡ú	2	8					4	18	146	7			6	1	0.302777	4	0.326758					1	None				12		Å®	24	2023_Dec_15_1130	ÐÅÐÄÅÐ¶Ï	2021.2.3	60.00196802
images/313+60_9.png	images/313_25.png	1	¡û	1	25					4	19	147	24			1	1	0.3527953	5	0.6354937					1	None				12		Å®	24	2023_Dec_15_1130	ÐÅÐÄÅÐ¶Ï	2021.2.3	60.00196802
images/313_21.png	images/313+60_5.png	6	¡ú	1	21					4	20	148	20			6	1	0.4307261	6	0.3204844					1	None				12		Å®	24	2023_Dec_15_1130	ÐÅÐÄÅÐ¶Ï	2021.2.3	60.00196802
images/313+24_12.png	images/313_12.png	1	¡û	2	12					4	21	149	11			1	1	0.5890438	1	0.3396691					0	None				12		Å®	24	2023_Dec_15_1130	ÐÅÐÄÅÐ¶Ï	2021.2.3	60.00196802
images/313_17.png	images/313+60_1.png	6	¡ú	1	17					4	22	150	16			6	1	0.4975395	1	0.4149376					0	None				12		Å®	24	2023_Dec_15_1130	ÐÅÐÄÅÐ¶Ï	2021.2.3	60.00196802
images/313+24_11.png	images/313_11.png	1	¡û	2	11					4	23	151	10			1	1	0.7166908	1	0.2824763					0	None				12		Å®	24	2023_Dec_15_1130	ÐÅÐÄÅÐ¶Ï	2021.2.3	60.00196802
images/313+24_16.png	images/313_16.png	1	¡û	2	16					4	24	152	15			1	1	0.4133177	2	0.6082275					0	None				12		Å®	24	2023_Dec_15_1130	ÐÅÐÄÅÐ¶Ï	2021.2.3	60.00196802
images/313_18.png	images/313+60_2.png	6	¡ú	1	18					4	25	153	17			6	1	0.5634594	4	0.502097					1	None				12		Å®	24	2023_Dec_15_1130	ÐÅÐÄÅÐ¶Ï	2021.2.3	60.00196802
images/313+24_15.png	images/313_15.png	1	¡û	2	15					4	26	154	14			1	1	0.3258239	6	0.3570926					1	None				12		Å®	24	2023_Dec_15_1130	ÐÅÐÄÅÐ¶Ï	2021.2.3	60.00196802
images/313+60_16.png	images/313_32.png	1	¡û	1	32					4	27	155	31			1	1	0.4209827	6	0.3340527					1	None				12		Å®	24	2023_Dec_15_1130	ÐÅÐÄÅÐ¶Ï	2021.2.3	60.00196802
images/313_7.png	images/313+24_7.png	6	¡ú	2	7					4	28	156	6			6	1	2.0250592	5	0.2541526					1	None				12		Å®	24	2023_Dec_15_1130	ÐÅÐÄÅÐ¶Ï	2021.2.3	60.00196802
images/313+24_10.png	images/313_10.png	1	¡û	2	10					4	29	157	9			1	1	0.4036202	6	0.3224298					1	None				12		Å®	24	2023_Dec_15_1130	ÐÅÐÄÅÐ¶Ï	2021.2.3	60.00196802
images/313_24.png	images/313+60_8.png	6	¡ú	1	24					4	30	158	23			6	1	0.2837462	6	0.2798725					1	None				12		Å®	24	2023_Dec_15_1130	ÐÅÐÄÅÐ¶Ï	2021.2.3	60.00196802
images/313+24_13.png	images/313_13.png	1	¡û	2	13					4	31	159	12			1	1	0.1945958	6	0.4341673					1	None				12		Å®	24	2023_Dec_15_1130	ÐÅÐÄÅÐ¶Ï	2021.2.3	60.00196802
																					6.919270784	3.1758609						568.6591158	None	12
