# Supplementary material for: Perceptual metacognition and self-esteem: the role of feedback valence in local and global monitoring bias
Source: BMC Psychol. 2025 Sep 22;13:1114. doi: 10.1186/s40359-025-03089-x (PMC12506185; doi:10.1186/s40359-025-03089-x)
Supplement: Supplementary file 1 — Supplementary Material 1. [file 40359_2025_3089_MOESM1_ESM.zip › Data/Study2/Study2data/14_信心判断_2023_Dec_16_1032.csv]

dotLeft	dotRight	dotAns	cue	diffLevel	rows	loop_1.thisRepN	loop_1.thisTrialN	loop_1.thisN	loop_1.thisIndex	loop_2.thisRepN	loop_2.thisTrialN	loop_2.thisN	loop_2.thisIndex	response_00.keys	response_00.rt	response_1.keys	response_1.corr	response_1.rt	response_2.keys	response_2.rt	slider.response	slider.rt	response_01.keys	response_01.rt	response_2.corr	response_03.keys	response_03.rt	end_image.started	end_image.stopped	±»ÊÔ±àºÅ	ÐÕÃû	ÐÔ±ð	ÄêÁä	date	expName	psychopyVersion	frameRate
images/313+24_13.png	images/313_13.png	1	¡û	2	13					0	0	0	12			1	1	0.7157911	3	0.9344238					0	None				14		Å®	18	2023_Dec_16_1032	ÐÅÐÄÅÐ¶Ï	2021.2.3	60.14368325
images/313+60_13.png	images/313_29.png	1	¡û	1	29					0	1	1	28			1	1	0.3952216	6	0.6078795					1	None				14		Å®	18	2023_Dec_16_1032	ÐÅÐÄÅÐ¶Ï	2021.2.3	60.14368325
images/313+60_15.png	images/313_31.png	1	¡û	1	31					0	2	2	30			1	1	0.8911663	2	1.0665665					0	None				14		Å®	18	2023_Dec_16_1032	ÐÅÐÄÅÐ¶Ï	2021.2.3	60.14368325
images/313_21.png	images/313+60_5.png	6	¡ú	1	21					0	3	3	20			6	1	0.3969521	6	0.3961426					1	None				14		Å®	18	2023_Dec_16_1032	ÐÅÐÄÅÐ¶Ï	2021.2.3	60.14368325
images/313_17.png	images/313+60_1.png	6	¡ú	1	17					0	4	4	16			6	1	0.3359365	6	0.3302811					1	None				14		Å®	18	2023_Dec_16_1032	ÐÅÐÄÅÐ¶Ï	2021.2.3	60.14368325
images/313_22.png	images/313+60_6.png	6	¡ú	1	22					0	5	5	21			6	1	0.3509853	5	1.1043829					1	None				14		Å®	18	2023_Dec_16_1032	ÐÅÐÄÅÐ¶Ï	2021.2.3	60.14368325
images/313_8.png	images/313+24_8.png	6	¡ú	2	8					0	6	6	7			6	1	0.9518686	2	1.2269546					0	None				14		Å®	18	2023_Dec_16_1032	ÐÅÐÄÅÐ¶Ï	2021.2.3	60.14368325
images/313_19.png	images/313+60_3.png	6	¡ú	1	19					0	7	7	18			6	1	0.3029053	6	0.5211471					1	None				14		Å®	18	2023_Dec_16_1032	ÐÅÐÄÅÐ¶Ï	2021.2.3	60.14368325
images/313+24_10.png	images/313_10.png	1	¡û	2	10					0	8	8	9			1	1	0.8685877	2	1.5470813					0	None				14		Å®	18	2023_Dec_16_1032	ÐÅÐÄÅÐ¶Ï	2021.2.3	60.14368325
images/313+60_12.png	images/313_28.png	1	¡û	1	28					0	9	9	27			1	1	0.3843748	4	1.3533392					1	None				14		Å®	18	2023_Dec_16_1032	ÐÅÐÄÅÐ¶Ï	2021.2.3	60.14368325
images/313+24_11.png	images/313_11.png	1	¡û	2	11					0	10	10	10			6	0	1.1290876	2	1.4065986					0	None				14		Å®	18	2023_Dec_16_1032	ÐÅÐÄÅÐ¶Ï	2021.2.3	60.14368325
images/313+60_9.png	images/313_25.png	1	¡û	1	25					0	11	11	24			1	1	0.4722137	4	0.5576844					1	None				14		Å®	18	2023_Dec_16_1032	ÐÅÐÄÅÐ¶Ï	2021.2.3	60.14368325
images/313_2.png	images/313+24_2.png	6	¡ú	2	2					0	12	12	1			6	1	0.7402716	2	1.133357					0	None				14		Å®	18	2023_Dec_16_1032	ÐÅÐÄÅÐ¶Ï	2021.2.3	60.14368325
images/313_4.png	images/313+24_4.png	6	¡ú	2	4					0	13	13	3			6	1	0.4329366	5	0.9479704					1	None				14		Å®	18	2023_Dec_16_1032	ÐÅÐÄÅÐ¶Ï	2021.2.3	60.14368325
images/313+60_16.png	images/313_32.png	1	¡û	1	32					0	14	14	31			1	1	0.4709178	5	0.5622381					1	None				14		Å®	18	2023_Dec_16_1032	ÐÅÐÄÅÐ¶Ï	2021.2.3	60.14368325
images/313+24_9.png	images/313_9.png	1	¡û	2	9					0	15	15	8			6	0	1.3301443	1	1.2597211					0	None				14		Å®	18	2023_Dec_16_1032	ÐÅÐÄÅÐ¶Ï	2021.2.3	60.14368325
images/313_18.png	images/313+60_2.png	6	¡ú	1	18					0	16	16	17			6	1	0.4791882	4	1.8653882					1	None				14		Å®	18	2023_Dec_16_1032	ÐÅÐÄÅÐ¶Ï	2021.2.3	60.14368325
images/313+60_11.png	images/313_27.png	1	¡û	1	27					0	17	17	26			6	0	0.5291655	2	0.8959095					0	None				14		Å®	18	2023_Dec_16_1032	ÐÅÐÄÅÐ¶Ï	2021.2.3	60.14368325
images/313+24_14.png	images/313_14.png	1	¡û	2	14					0	18	18	13			1	1	0.721696	3	1.1566541					0	None				14		Å®	18	2023_Dec_16_1032	ÐÅÐÄÅÐ¶Ï	2021.2.3	60.14368325
images/313_1.png	images/313+24_1.png	6	¡ú	2	1					0	19	19	0			6	1	0.4574098	5	0.4738491					1	None				14		Å®	18	2023_Dec_16_1032	ÐÅÐÄÅÐ¶Ï	2021.2.3	60.14368325
images/313_6.png	images/313+24_6.png	6	¡ú	2	6					0	20	20	5			6	1	0.417118	6	0.3117613					1	None				14		Å®	18	2023_Dec_16_1032	ÐÅÐÄÅÐ¶Ï	2021.2.3	60.14368325
images/313_20.png	images/313+60_4.png	6	¡ú	1	20					0	21	21	19			6	1	0.6747958	2	2.3336887					0	None				14		Å®	18	2023_Dec_16_1032	ÐÅÐÄÅÐ¶Ï	2021.2.3	60.14368325
images/313+24_15.png	images/313_15.png	1	¡û	2	15					0	22	22	14			6	0	1.4480911	1	0.6467583					0	None				14		Å®	18	2023_Dec_16_1032	ÐÅÐÄÅÐ¶Ï	2021.2.3	60.14368325
images/313_24.png	images/313+60_8.png	6	¡ú	1	24					0	23	23	23			6	1	0.4825474	3	0.5077711					0	None				14		Å®	18	2023_Dec_16_1032	ÐÅÐÄÅÐ¶Ï	2021.2.3	60.14368325
images/313+24_12.png	images/313_12.png	1	¡û	2	12					0	24	24	11			6	0	0.5363246	2	1.0239282					0	None				14		Å®	18	2023_Dec_16_1032	ÐÅÐÄÅÐ¶Ï	2021.2.3	60.14368325
images/313_23.png	images/313+60_7.png	6	¡ú	1	23					0	25	25	22			6	1	0.4624075	4	0.5292744					1	None				14		Å®	18	2023_Dec_16_1032	ÐÅÐÄÅÐ¶Ï	2021.2.3	60.14368325
images/313+24_16.png	images/313_16.png	1	¡û	2	16					0	26	26	15			1	1	0.5038603	5	0.5451613					1	None				14		Å®	18	2023_Dec_16_1032	ÐÅÐÄÅÐ¶Ï	2021.2.3	60.14368325
images/313_7.png	images/313+24_7.png	6	¡ú	2	7					0	27	27	6			6	1	0.8510685	2	1.0735055					0	None				14		Å®	18	2023_Dec_16_1032	ÐÅÐÄÅÐ¶Ï	2021.2.3	60.14368325
images/313_5.png	images/313+24_5.png	6	¡ú	2	5					0	28	28	4			6	1	0.3762987	1	1.0759048					0	None				14		Å®	18	2023_Dec_16_1032	ÐÅÐÄÅÐ¶Ï	2021.2.3	60.14368325
images/313_3.png	images/313+24_3.png	6	¡ú	2	3					0	29	29	2			6	1	0.4821416	3	1.0929633					0	None				14		Å®	18	2023_Dec_16_1032	ÐÅÐÄÅÐ¶Ï	2021.2.3	60.14368325
images/313+60_14.png	images/313_30.png	1	¡û	1	30					0	30	30	29			1	1	0.8136423	2	0.8962936					0	None				14		Å®	18	2023_Dec_16_1032	ÐÅÐÄÅÐ¶Ï	2021.2.3	60.14368325
images/313+60_10.png	images/313_26.png	1	¡û	1	26					0	31	31	25			1	1	0.4932904	5	1.168744					1	None				14		Å®	18	2023_Dec_16_1032	ÐÅÐÄÅÐ¶Ï	2021.2.3	60.14368325
images/313+24_16.png	images/313_16.png	1	¡û	2	16					1	0	32	15			1	1	0.4906335	5	0.3430784					1	None				14		Å®	18	2023_Dec_16_1032	ÐÅÐÄÅÐ¶Ï	2021.2.3	60.14368325
images/313_18.png	images/313+60_2.png	6	¡ú	1	18					1	1	33	17			6	1	0.5236222	6	0.4174153					1	None				14		Å®	18	2023_Dec_16_1032	ÐÅÐÄÅÐ¶Ï	2021.2.3	60.14368325
images/313+24_11.png	images/313_11.png	1	¡û	2	11					1	2	34	10			1	1	0.5002513	6	0.4184649					1	None				14		Å®	18	2023_Dec_16_1032	ÐÅÐÄÅÐ¶Ï	2021.2.3	60.14368325
images/313_3.png	images/313+24_3.png	6	¡ú	2	3					1	3	35	2			1	0	1.363673	2	0.7261643					0	None				14		Å®	18	2023_Dec_16_1032	ÐÅÐÄÅÐ¶Ï	2021.2.3	60.14368325
images/313_19.png	images/313+60_3.png	6	¡ú	1	19					1	4	36	18			6	1	0.4696144	4	0.8781971					1	None				14		Å®	18	2023_Dec_16_1032	ÐÅÐÄÅÐ¶Ï	2021.2.3	60.14368325
images/313+60_13.png	images/313_29.png	1	¡û	1	29					1	5	37	28			1	1	0.5190718	6	0.289721					1	None				14		Å®	18	2023_Dec_16_1032	ÐÅÐÄÅÐ¶Ï	2021.2.3	60.14368325
images/313+60_9.png	images/313_25.png	1	¡û	1	25					1	6	38	24			1	1	0.9377694	2	0.7635951					0	None				14		Å®	18	2023_Dec_16_1032	ÐÅÐÄÅÐ¶Ï	2021.2.3	60.14368325
images/313+24_10.png	images/313_10.png	1	¡û	2	10					1	7	39	9			6	0	1.1050724	2	0.7374305					0	None				14		Å®	18	2023_Dec_16_1032	ÐÅÐÄÅÐ¶Ï	2021.2.3	60.14368325
images/313+60_15.png	images/313_31.png	1	¡û	1	31					1	8	40	30			1	1	0.5970058	4	0.5178071					1	space	1.3809139			14		Å®	18	2023_Dec_16_1032	ÐÅÐÄÅÐ¶Ï	2021.2.3	60.14368325
images/313_1.png	images/313+24_1.png	6	¡ú	2	1					1	9	41	0			6	1	0.7070184	2	0.6545587					0	None				14		Å®	18	2023_Dec_16_1032	ÐÅÐÄÅÐ¶Ï	2021.2.3	60.14368325
images/313+60_11.png	images/313_27.png	1	¡û	1	27					1	10	42	26			1	1	0.3820873	4	0.3306567					1	None				14		Å®	18	2023_Dec_16_1032	ÐÅÐÄÅÐ¶Ï	2021.2.3	60.14368325
images/313+24_15.png	images/313_15.png	1	¡û	2	15					1	11	43	14			6	0	0.8887321	1	0.3236759					0	None				14		Å®	18	2023_Dec_16_1032	ÐÅÐÄÅÐ¶Ï	2021.2.3	60.14368325
images/313+60_10.png	images/313_26.png	1	¡û	1	26					1	12	44	25			1	1	0.7870057	2	0.932513					0	None				14		Å®	18	2023_Dec_16_1032	ÐÅÐÄÅÐ¶Ï	2021.2.3	60.14368325
images/313+24_13.png	images/313_13.png	1	¡û	2	13					1	13	45	12			1	1	0.898334	2	0.4101035					0	None				14		Å®	18	2023_Dec_16_1032	ÐÅÐÄÅÐ¶Ï	2021.2.3	60.14368325
images/313_8.png	images/313+24_8.png	6	¡ú	2	8					1	14	46	7			6	1	0.6343635	4	0.4195363					1	None				14		Å®	18	2023_Dec_16_1032	ÐÅÐÄÅÐ¶Ï	2021.2.3	60.14368325
images/313+24_14.png	images/313_14.png	1	¡û	2	14					1	15	47	13			1	1	0.7513511	5	0.2673889					1	None				14		Å®	18	2023_Dec_16_1032	ÐÅÐÄÅÐ¶Ï	2021.2.3	60.14368325
images/313+24_12.png	images/313_12.png	1	¡û	2	12					1	16	48	11			1	1	0.8324919	1	0.6760336					0	None				14		Å®	18	2023_Dec_16_1032	ÐÅÐÄÅÐ¶Ï	2021.2.3	60.14368325
images/313_5.png	images/313+24_5.png	6	¡ú	2	5					1	17	49	4			6	1	0.5843466	1	0.6631102					0	None				14		Å®	18	2023_Dec_16_1032	ÐÅÐÄÅÐ¶Ï	2021.2.3	60.14368325
images/313_24.png	images/313+60_8.png	6	¡ú	1	24					1	18	50	23			6	1	0.575676	6	0.2528017					1	None				14		Å®	18	2023_Dec_16_1032	ÐÅÐÄÅÐ¶Ï	2021.2.3	60.14368325
images/313_2.png	images/313+24_2.png	6	¡ú	2	2					1	19	51	1			6	1	1.3010061	2	0.6170402					0	None				14		Å®	18	2023_Dec_16_1032	ÐÅÐÄÅÐ¶Ï	2021.2.3	60.14368325
images/313_21.png	images/313+60_5.png	6	¡ú	1	21					1	20	52	20			6	1	0.4003265	4	0.8427955					1	None				14		Å®	18	2023_Dec_16_1032	ÐÅÐÄÅÐ¶Ï	2021.2.3	60.14368325
images/313+60_16.png	images/313_32.png	1	¡û	1	32					1	21	53	31			1	1	0.4380048	5	0.2200796					1	None				14		Å®	18	2023_Dec_16_1032	ÐÅÐÄÅÐ¶Ï	2021.2.3	60.14368325
images/313_4.png	images/313+24_4.png	6	¡ú	2	4					1	22	54	3			6	1	0.4040697	6	0.215594					1	None				14		Å®	18	2023_Dec_16_1032	ÐÅÐÄÅÐ¶Ï	2021.2.3	60.14368325
images/313+60_12.png	images/313_28.png	1	¡û	1	28					1	23	55	27			1	1	0.565794	4	0.2313914					1	None				14		Å®	18	2023_Dec_16_1032	ÐÅÐÄÅÐ¶Ï	2021.2.3	60.14368325
images/313_6.png	images/313+24_6.png	6	¡ú	2	6					1	24	56	5			1	0	0.6713383	5	0.8772705					1	None				14		Å®	18	2023_Dec_16_1032	ÐÅÐÄÅÐ¶Ï	2021.2.3	60.14368325
images/313+24_9.png	images/313_9.png	1	¡û	2	9					1	25	57	8			1	1	0.5823199	2	0.314186					0	None				14		Å®	18	2023_Dec_16_1032	ÐÅÐÄÅÐ¶Ï	2021.2.3	60.14368325
images/313_23.png	images/313+60_7.png	6	¡ú	1	23					1	26	58	22			6	1	0.4622655	4	0.9752198					1	None				14		Å®	18	2023_Dec_16_1032	ÐÅÐÄÅÐ¶Ï	2021.2.3	60.14368325
images/313+60_14.png	images/313_30.png	1	¡û	1	30					1	27	59	29			1	1	0.6849534	2	0.5684708					0	None				14		Å®	18	2023_Dec_16_1032	ÐÅÐÄÅÐ¶Ï	2021.2.3	60.14368325
images/313_22.png	images/313+60_6.png	6	¡ú	1	22					1	28	60	21			6	1	0.4555195	4	0.8247552					1	None				14		Å®	18	2023_Dec_16_1032	ÐÅÐÄÅÐ¶Ï	2021.2.3	60.14368325
images/313_20.png	images/313+60_4.png	6	¡ú	1	20					1	29	61	19			6	1	1.0050724	2	0.3872457					0	None				14		Å®	18	2023_Dec_16_1032	ÐÅÐÄÅÐ¶Ï	2021.2.3	60.14368325
images/313_7.png	images/313+24_7.png	6	¡ú	2	7					1	30	62	6			6	1	0.4426126	4	1.1775591					1	None				14		Å®	18	2023_Dec_16_1032	ÐÅÐÄÅÐ¶Ï	2021.2.3	60.14368325
images/313_17.png	images/313+60_1.png	6	¡ú	1	17					1	31	63	16			6	1	0.4375612	6	0.3537294					1	None				14		Å®	18	2023_Dec_16_1032	ÐÅÐÄÅÐ¶Ï	2021.2.3	60.14368325
images/313_6.png	images/313+24_6.png	6	¡ú	2	6					2	0	64	5			6	1	0.4543844	5	0.3224306					1	None				14		Å®	18	2023_Dec_16_1032	ÐÅÐÄÅÐ¶Ï	2021.2.3	60.14368325
images/313_1.png	images/313+24_1.png	6	¡ú	2	1					2	1	65	0			6	1	0.4177201	5	0.5817854					1	None				14		Å®	18	2023_Dec_16_1032	ÐÅÐÄÅÐ¶Ï	2021.2.3	60.14368325
images/313_24.png	images/313+60_8.png	6	¡ú	1	24					2	2	66	23			6	1	0.3720716	5	0.2618184					1	None				14		Å®	18	2023_Dec_16_1032	ÐÅÐÄÅÐ¶Ï	2021.2.3	60.14368325
images/313_19.png	images/313+60_3.png	6	¡ú	1	19					2	3	67	18			6	1	0.6299453	6	0.7136354					1	None				14		Å®	18	2023_Dec_16_1032	ÐÅÐÄÅÐ¶Ï	2021.2.3	60.14368325
images/313+24_16.png	images/313_16.png	1	¡û	2	16					2	4	68	15			1	1	0.6004559	4	1.0308966					1	None				14		Å®	18	2023_Dec_16_1032	ÐÅÐÄÅÐ¶Ï	2021.2.3	60.14368325
images/313+60_9.png	images/313_25.png	1	¡û	1	25					2	5	69	24			1	1	0.532403	6	1.0301417					1	None				14		Å®	18	2023_Dec_16_1032	ÐÅÐÄÅÐ¶Ï	2021.2.3	60.14368325
images/313_22.png	images/313+60_6.png	6	¡ú	1	22					2	6	70	21			6	1	0.4792006	6	0.2701907					1	None				14		Å®	18	2023_Dec_16_1032	ÐÅÐÄÅÐ¶Ï	2021.2.3	60.14368325
images/313+24_10.png	images/313_10.png	1	¡û	2	10					2	7	71	9			1	1	1.0713675	2	0.5410091					0	None				14		Å®	18	2023_Dec_16_1032	ÐÅÐÄÅÐ¶Ï	2021.2.3	60.14368325
images/313_17.png	images/313+60_1.png	6	¡ú	1	17					2	8	72	16			1	0	1.3259659	1	0.7424048					0	None				14		Å®	18	2023_Dec_16_1032	ÐÅÐÄÅÐ¶Ï	2021.2.3	60.14368325
images/313_20.png	images/313+60_4.png	6	¡ú	1	20					2	9	73	19			6	1	1.1910637	2	0.9688698					0	None				14		Å®	18	2023_Dec_16_1032	ÐÅÐÄÅÐ¶Ï	2021.2.3	60.14368325
images/313+24_13.png	images/313_13.png	1	¡û	2	13					2	10	74	12			6	0	0.7076355	1	0.8559671					0	None				14		Å®	18	2023_Dec_16_1032	ÐÅÐÄÅÐ¶Ï	2021.2.3	60.14368325
images/313+60_16.png	images/313_32.png	1	¡û	1	32					2	11	75	31			1	1	0.7660009	1	1.2990611					0	None				14		Å®	18	2023_Dec_16_1032	ÐÅÐÄÅÐ¶Ï	2021.2.3	60.14368325
images/313+24_11.png	images/313_11.png	1	¡û	2	11					2	12	76	10			1	1	1.100686	3	0.5040797					0	None				14		Å®	18	2023_Dec_16_1032	ÐÅÐÄÅÐ¶Ï	2021.2.3	60.14368325
images/313_23.png	images/313+60_7.png	6	¡ú	1	23					2	13	77	22			6	1	0.4606876	3	1.3571685					0	None				14		Å®	18	2023_Dec_16_1032	ÐÅÐÄÅÐ¶Ï	2021.2.3	60.14368325
images/313_2.png	images/313+24_2.png	6	¡ú	2	2					2	14	78	1			6	1	0.6404201	3	0.3047482					0	None				14		Å®	18	2023_Dec_16_1032	ÐÅÐÄÅÐ¶Ï	2021.2.3	60.14368325
images/313_5.png	images/313+24_5.png	6	¡ú	2	5					2	15	79	4			6	1	0.3467823	3	0.2343611					0	None				14		Å®	18	2023_Dec_16_1032	ÐÅÐÄÅÐ¶Ï	2021.2.3	60.14368325
images/313+24_12.png	images/313_12.png	1	¡û	2	12					2	16	80	11			1	1	0.5419232	2	0.4380546					0	None				14		Å®	18	2023_Dec_16_1032	ÐÅÐÄÅÐ¶Ï	2021.2.3	60.14368325
images/313+24_15.png	images/313_15.png	1	¡û	2	15					2	17	81	14			1	1	0.9585662	5	0.1953359					1	space	1.2575804			14		Å®	18	2023_Dec_16_1032	ÐÅÐÄÅÐ¶Ï	2021.2.3	60.14368325
images/313+60_12.png	images/313_28.png	1	¡û	1	28					2	18	82	27			1	1	0.3960712	5	0.5557815					1	None				14		Å®	18	2023_Dec_16_1032	ÐÅÐÄÅÐ¶Ï	2021.2.3	60.14368325
images/313+60_11.png	images/313_27.png	1	¡û	1	27					2	19	83	26			1	1	0.6752403	5	0.451159					1	None				14		Å®	18	2023_Dec_16_1032	ÐÅÐÄÅÐ¶Ï	2021.2.3	60.14368325
images/313+60_14.png	images/313_30.png	1	¡û	1	30					2	20	84	29			6	0	1.7795741	1	0.2480122					0	None				14		Å®	18	2023_Dec_16_1032	ÐÅÐÄÅÐ¶Ï	2021.2.3	60.14368325
images/313+60_15.png	images/313_31.png	1	¡û	1	31					2	21	85	30			1	1	0.4278005	2	0.8053616					0	None				14		Å®	18	2023_Dec_16_1032	ÐÅÐÄÅÐ¶Ï	2021.2.3	60.14368325
images/313_21.png	images/313+60_5.png	6	¡ú	1	21					2	22	86	20			6	1	0.4763023	6	0.2712743					1	None				14		Å®	18	2023_Dec_16_1032	ÐÅÐÄÅÐ¶Ï	2021.2.3	60.14368325
images/313_7.png	images/313+24_7.png	6	¡ú	2	7					2	23	87	6			6	1	0.6172058	5	0.3945886					1	None				14		Å®	18	2023_Dec_16_1032	ÐÅÐÄÅÐ¶Ï	2021.2.3	60.14368325
images/313_18.png	images/313+60_2.png	6	¡ú	1	18					2	24	88	17			6	1	0.4854258	6	0.2361803					1	None				14		Å®	18	2023_Dec_16_1032	ÐÅÐÄÅÐ¶Ï	2021.2.3	60.14368325
images/313_4.png	images/313+24_4.png	6	¡ú	2	4					2	25	89	3			6	1	0.4056819	6	0.1822064					1	None				14		Å®	18	2023_Dec_16_1032	ÐÅÐÄÅÐ¶Ï	2021.2.3	60.14368325
images/313+60_10.png	images/313_26.png	1	¡û	1	26					2	26	90	25			1	1	0.5468501	6	0.3264816					1	None				14		Å®	18	2023_Dec_16_1032	ÐÅÐÄÅÐ¶Ï	2021.2.3	60.14368325
images/313+60_13.png	images/313_29.png	1	¡û	1	29					2	27	91	28			1	1	0.4993164	6	0.2763193					1	None				14		Å®	18	2023_Dec_16_1032	ÐÅÐÄÅÐ¶Ï	2021.2.3	60.14368325
images/313+24_9.png	images/313_9.png	1	¡û	2	9					2	28	92	8			1	1	0.7615789	6	0.2430647					1	None				14		Å®	18	2023_Dec_16_1032	ÐÅÐÄÅÐ¶Ï	2021.2.3	60.14368325
images/313_3.png	images/313+24_3.png	6	¡ú	2	3					2	29	93	2			6	1	0.5330654	6	0.209849					1	None				14		Å®	18	2023_Dec_16_1032	ÐÅÐÄÅÐ¶Ï	2021.2.3	60.14368325
images/313+24_14.png	images/313_14.png	1	¡û	2	14					2	30	94	13			1	1	0.5754978	6	0.1922519					1	None				14		Å®	18	2023_Dec_16_1032	ÐÅÐÄÅÐ¶Ï	2021.2.3	60.14368325
images/313_8.png	images/313+24_8.png	6	¡ú	2	8					2	31	95	7			6	1	1.0221647	4	1.5110965					1	None				14		Å®	18	2023_Dec_16_1032	ÐÅÐÄÅÐ¶Ï	2021.2.3	60.14368325
images/313_3.png	images/313+24_3.png	6	¡ú	2	3					3	0	96	2			6	1	0.8419151	5	0.7705747					1	None				14		Å®	18	2023_Dec_16_1032	ÐÅÐÄÅÐ¶Ï	2021.2.3	60.14368325
images/313+60_15.png	images/313_31.png	1	¡û	1	31					3	1	97	30			1	1	0.4602065	6	0.1666852					1	None				14		Å®	18	2023_Dec_16_1032	ÐÅÐÄÅÐ¶Ï	2021.2.3	60.14368325
images/313+24_14.png	images/313_14.png	1	¡û	2	14					3	2	98	13			1	1	0.5821701	3	1.1073972					0	None				14		Å®	18	2023_Dec_16_1032	ÐÅÐÄÅÐ¶Ï	2021.2.3	60.14368325
images/313+60_10.png	images/313_26.png	1	¡û	1	26					3	3	99	25			1	1	0.6976443	6	0.2127709					1	None				14		Å®	18	2023_Dec_16_1032	ÐÅÐÄÅÐ¶Ï	2021.2.3	60.14368325
images/313+60_13.png	images/313_29.png	1	¡û	1	29					3	4	100	28			1	1	0.3825944	6	0.1925391					1	None				14		Å®	18	2023_Dec_16_1032	ÐÅÐÄÅÐ¶Ï	2021.2.3	60.14368325
images/313_21.png	images/313+60_5.png	6	¡ú	1	21					3	5	101	20			6	1	0.6096998	6	0.189024					1	None				14		Å®	18	2023_Dec_16_1032	ÐÅÐÄÅÐ¶Ï	2021.2.3	60.14368325
images/313_2.png	images/313+24_2.png	6	¡ú	2	2					3	6	102	1			6	1	1.5326676	2	0.7877588					0	None				14		Å®	18	2023_Dec_16_1032	ÐÅÐÄÅÐ¶Ï	2021.2.3	60.14368325
images/313_18.png	images/313+60_2.png	6	¡ú	1	18					3	7	103	17			6	1	0.3133673	4	1.4072645					1	None				14		Å®	18	2023_Dec_16_1032	ÐÅÐÄÅÐ¶Ï	2021.2.3	60.14368325
images/313+24_16.png	images/313_16.png	1	¡û	2	16					3	8	104	15			1	1	0.3998039	4	0.703497					1	None				14		Å®	18	2023_Dec_16_1032	ÐÅÐÄÅÐ¶Ï	2021.2.3	60.14368325
images/313+24_11.png	images/313_11.png	1	¡û	2	11					3	9	105	10			1	1	0.7366119	2	0.679765					0	None				14		Å®	18	2023_Dec_16_1032	ÐÅÐÄÅÐ¶Ï	2021.2.3	60.14368325
images/313+60_9.png	images/313_25.png	1	¡û	1	25					3	10	106	24			1	1	0.4491883	3	0.846857					0	None				14		Å®	18	2023_Dec_16_1032	ÐÅÐÄÅÐ¶Ï	2021.2.3	60.14368325
images/313_20.png	images/313+60_4.png	6	¡ú	1	20					3	11	107	19			1	0	0.8708257	1	0.2685398					0	None				14		Å®	18	2023_Dec_16_1032	ÐÅÐÄÅÐ¶Ï	2021.2.3	60.14368325
images/313+60_11.png	images/313_27.png	1	¡û	1	27					3	12	108	26			1	1	0.3581487	6	0.3075577					1	None				14		Å®	18	2023_Dec_16_1032	ÐÅÐÄÅÐ¶Ï	2021.2.3	60.14368325
images/313_5.png	images/313+24_5.png	6	¡ú	2	5					3	13	109	4			1	0	1.8208921	1	0.6583583					0	None				14		Å®	18	2023_Dec_16_1032	ÐÅÐÄÅÐ¶Ï	2021.2.3	60.14368325
images/313_4.png	images/313+24_4.png	6	¡ú	2	4					3	14	110	3			6	1	0.8831896	3	1.1494586					0	None				14		Å®	18	2023_Dec_16_1032	ÐÅÐÄÅÐ¶Ï	2021.2.3	60.14368325
images/313+24_15.png	images/313_15.png	1	¡û	2	15					3	15	111	14			1	1	0.4503738	2	0.5261108					0	None				14		Å®	18	2023_Dec_16_1032	ÐÅÐÄÅÐ¶Ï	2021.2.3	60.14368325
images/313+60_12.png	images/313_28.png	1	¡û	1	28					3	16	112	27			1	1	0.3659112	5	0.5529984					1	None				14		Å®	18	2023_Dec_16_1032	ÐÅÐÄÅÐ¶Ï	2021.2.3	60.14368325
images/313+24_12.png	images/313_12.png	1	¡û	2	12					3	17	113	11			1	1	0.9247684	2	0.5277047					0	None				14		Å®	18	2023_Dec_16_1032	ÐÅÐÄÅÐ¶Ï	2021.2.3	60.14368325
images/313_24.png	images/313+60_8.png	6	¡ú	1	24					3	18	114	23			6	1	0.7924666	3	0.4666417					0	None				14		Å®	18	2023_Dec_16_1032	ÐÅÐÄÅÐ¶Ï	2021.2.3	60.14368325
images/313_17.png	images/313+60_1.png	6	¡ú	1	17					3	19	115	16			6	1	0.4283093	3	0.3125842					0	None				14		Å®	18	2023_Dec_16_1032	ÐÅÐÄÅÐ¶Ï	2021.2.3	60.14368325
images/313_23.png	images/313+60_7.png	6	¡ú	1	23					3	20	116	22			6	1	0.5043974	3	0.705128					0	None				14		Å®	18	2023_Dec_16_1032	ÐÅÐÄÅÐ¶Ï	2021.2.3	60.14368325
images/313+24_10.png	images/313_10.png	1	¡û	2	10					3	21	117	9			1	1	0.7848963	1	0.4173314					0	None				14		Å®	18	2023_Dec_16_1032	ÐÅÐÄÅÐ¶Ï	2021.2.3	60.14368325
images/313_1.png	images/313+24_1.png	6	¡ú	2	1					3	22	118	0			1	0	0.9301791	1	0.1997036					0	None				14		Å®	18	2023_Dec_16_1032	ÐÅÐÄÅÐ¶Ï	2021.2.3	60.14368325
images/313+24_13.png	images/313_13.png	1	¡û	2	13					3	23	119	12			1	1	0.595615	2	0.2646045					0	None				14		Å®	18	2023_Dec_16_1032	ÐÅÐÄÅÐ¶Ï	2021.2.3	60.14368325
images/313_6.png	images/313+24_6.png	6	¡ú	2	6					3	24	120	5			6	1	0.4949659	2	0.4715458					0	None				14		Å®	18	2023_Dec_16_1032	ÐÅÐÄÅÐ¶Ï	2021.2.3	60.14368325
images/313_19.png	images/313+60_3.png	6	¡ú	1	19					3	25	121	18			6	1	0.3999616	2	0.432146					0	None				14		Å®	18	2023_Dec_16_1032	ÐÅÐÄÅÐ¶Ï	2021.2.3	60.14368325
images/313_7.png	images/313+24_7.png	6	¡ú	2	7					3	26	122	6			1	0	0.4425656	2	0.8351588					0	space	1.5888063			14		Å®	18	2023_Dec_16_1032	ÐÅÐÄÅÐ¶Ï	2021.2.3	60.14368325
images/313+24_9.png	images/313_9.png	1	¡û	2	9					3	27	123	8			1	1	0.6325856	3	0.5102765					0	None				14		Å®	18	2023_Dec_16_1032	ÐÅÐÄÅÐ¶Ï	2021.2.3	60.14368325
images/313+60_16.png	images/313_32.png	1	¡û	1	32					3	28	124	31			1	1	0.3947646	3	0.4567768					0	None				14		Å®	18	2023_Dec_16_1032	ÐÅÐÄÅÐ¶Ï	2021.2.3	60.14368325
images/313_22.png	images/313+60_6.png	6	¡ú	1	22					3	29	125	21			6	1	0.2924683	5	0.380098					1	None				14		Å®	18	2023_Dec_16_1032	ÐÅÐÄÅÐ¶Ï	2021.2.3	60.14368325
images/313+60_14.png	images/313_30.png	1	¡û	1	30					3	30	126	29			1	1	0.3880705	2	0.3884532					0	None				14		Å®	18	2023_Dec_16_1032	ÐÅÐÄÅÐ¶Ï	2021.2.3	60.14368325
images/313_8.png	images/313+24_8.png	6	¡ú	2	8					3	31	127	7			6	1	0.54112	1	0.592101					0	None				14		Å®	18	2023_Dec_16_1032	ÐÅÐÄÅÐ¶Ï	2021.2.3	60.14368325
images/313_19.png	images/313+60_3.png	6	¡ú	1	19					4	0	128	18			6	1	0.3894958	2	0.4002182					0	None				14		Å®	18	2023_Dec_16_1032	ÐÅÐÄÅÐ¶Ï	2021.2.3	60.14368325
images/313_21.png	images/313+60_5.png	6	¡ú	1	21					4	1	129	20			6	1	0.7455314	3	0.291231					0	None				14		Å®	18	2023_Dec_16_1032	ÐÅÐÄÅÐ¶Ï	2021.2.3	60.14368325
images/313_1.png	images/313+24_1.png	6	¡ú	2	1					4	2	130	0			6	1	1.1797023	1	0.8716308					0	None				14		Å®	18	2023_Dec_16_1032	ÐÅÐÄÅÐ¶Ï	2021.2.3	60.14368325
images/313+24_12.png	images/313_12.png	1	¡û	2	12					4	3	131	11			1	1	0.4510689	6	0.2746862					1	None				14		Å®	18	2023_Dec_16_1032	ÐÅÐÄÅÐ¶Ï	2021.2.3	60.14368325
images/313_18.png	images/313+60_2.png	6	¡ú	1	18					4	4	132	17			6	1	0.6259459	4	0.6598826					1	None				14		Å®	18	2023_Dec_16_1032	ÐÅÐÄÅÐ¶Ï	2021.2.3	60.14368325
images/313+24_16.png	images/313_16.png	1	¡û	2	16					4	5	133	15			1	1	0.38518	5	0.6648786					1	None				14		Å®	18	2023_Dec_16_1032	ÐÅÐÄÅÐ¶Ï	2021.2.3	60.14368325
images/313+24_11.png	images/313_11.png	1	¡û	2	11					4	6	134	10			1	1	0.7058713	1	0.3096584					0	None				14		Å®	18	2023_Dec_16_1032	ÐÅÐÄÅÐ¶Ï	2021.2.3	60.14368325
images/313_24.png	images/313+60_8.png	6	¡ú	1	24					4	7	135	23			6	1	0.3424817	2	0.8586368					0	None				14		Å®	18	2023_Dec_16_1032	ÐÅÐÄÅÐ¶Ï	2021.2.3	60.14368325
images/313_22.png	images/313+60_6.png	6	¡ú	1	22					4	8	136	21			6	1	0.359976	3	0.7571216					0	None				14		Å®	18	2023_Dec_16_1032	ÐÅÐÄÅÐ¶Ï	2021.2.3	60.14368325
images/313+24_9.png	images/313_9.png	1	¡û	2	9					4	9	137	8			6	0	0.4741122	3	0.4494961					0	None				14		Å®	18	2023_Dec_16_1032	ÐÅÐÄÅÐ¶Ï	2021.2.3	60.14368325
images/313+60_14.png	images/313_30.png	1	¡û	1	30					4	10	138	29			1	1	0.5707021	2	0.8242385					0	None				14		Å®	18	2023_Dec_16_1032	ÐÅÐÄÅÐ¶Ï	2021.2.3	60.14368325
images/313+60_13.png	images/313_29.png	1	¡û	1	29					4	11	139	28			1	1	1.0149967	6	0.2605052					1	None				14		Å®	18	2023_Dec_16_1032	ÐÅÐÄÅÐ¶Ï	2021.2.3	60.14368325
images/313+60_12.png	images/313_28.png	1	¡û	1	28					4	12	140	27			1	1	0.4304941	6	0.3339503					1	None				14		Å®	18	2023_Dec_16_1032	ÐÅÐÄÅÐ¶Ï	2021.2.3	60.14368325
images/313+60_11.png	images/313_27.png	1	¡û	1	27					4	13	141	26			1	1	0.4794305	5	0.6475404					1	None				14		Å®	18	2023_Dec_16_1032	ÐÅÐÄÅÐ¶Ï	2021.2.3	60.14368325
images/313_8.png	images/313+24_8.png	6	¡ú	2	8					4	14	142	7			1	0	0.4286117	3	1.5252328					0	None				14		Å®	18	2023_Dec_16_1032	ÐÅÐÄÅÐ¶Ï	2021.2.3	60.14368325
images/313_20.png	images/313+60_4.png	6	¡ú	1	20					4	15	143	19			1	0	0.3970085	4	0.5955093					1	None				14		Å®	18	2023_Dec_16_1032	ÐÅÐÄÅÐ¶Ï	2021.2.3	60.14368325
images/313_23.png	images/313+60_7.png	6	¡ú	1	23					4	16	144	22			6	1	1.0520311	2	0.2167296					0	None				14		Å®	18	2023_Dec_16_1032	ÐÅÐÄÅÐ¶Ï	2021.2.3	60.14368325
images/313_17.png	images/313+60_1.png	6	¡ú	1	17					4	17	145	16			6	1	0.4655394	3	0.6258601					0	None				14		Å®	18	2023_Dec_16_1032	ÐÅÐÄÅÐ¶Ï	2021.2.3	60.14368325
images/313_3.png	images/313+24_3.png	6	¡ú	2	3					4	18	146	2			6	1	0.4918776	3	0.6507636					0	None				14		Å®	18	2023_Dec_16_1032	ÐÅÐÄÅÐ¶Ï	2021.2.3	60.14368325
images/313_6.png	images/313+24_6.png	6	¡ú	2	6					4	19	147	5			1	0	0.824274	1	0.4040082					0	None				14		Å®	18	2023_Dec_16_1032	ÐÅÐÄÅÐ¶Ï	2021.2.3	60.14368325
images/313+24_13.png	images/313_13.png	1	¡û	2	13					4	20	148	12			1	1	0.4243502	2	0.9343202					0	None				14		Å®	18	2023_Dec_16_1032	ÐÅÐÄÅÐ¶Ï	2021.2.3	60.14368325
images/313+60_10.png	images/313_26.png	1	¡û	1	26					4	21	149	25			1	1	0.3514799	6	0.4018967					1	None				14		Å®	18	2023_Dec_16_1032	ÐÅÐÄÅÐ¶Ï	2021.2.3	60.14368325
images/313+60_16.png	images/313_32.png	1	¡û	1	32					4	22	150	31			1	1	0.4968841	3	0.8916255					0	None				14		Å®	18	2023_Dec_16_1032	ÐÅÐÄÅÐ¶Ï	2021.2.3	60.14368325
images/313_2.png	images/313+24_2.png	6	¡ú	2	2					4	23	151	1			6	1	1.6688969	1	0.8149538					0	None				14		Å®	18	2023_Dec_16_1032	ÐÅÐÄÅÐ¶Ï	2021.2.3	60.14368325
images/313_5.png	images/313+24_5.png	6	¡ú	2	5					4	24	152	4			6	1	1.7000325	2	0.4924599					0	None				14		Å®	18	2023_Dec_16_1032	ÐÅÐÄÅÐ¶Ï	2021.2.3	60.14368325
images/313+24_10.png	images/313_10.png	1	¡û	2	10					4	25	153	9			1	1	0.4722	1	0.6171484					0	None				14		Å®	18	2023_Dec_16_1032	ÐÅÐÄÅÐ¶Ï	2021.2.3	60.14368325
images/313+60_9.png	images/313_25.png	1	¡û	1	25					4	26	154	24			1	1	0.3584183	6	0.9090404					1	None				14		Å®	18	2023_Dec_16_1032	ÐÅÐÄÅÐ¶Ï	2021.2.3	60.14368325
images/313+60_15.png	images/313_31.png	1	¡û	1	31					4	27	155	30			1	1	0.3791826	5	0.255374					1	None				14		Å®	18	2023_Dec_16_1032	ÐÅÐÄÅÐ¶Ï	2021.2.3	60.14368325
images/313+24_14.png	images/313_14.png	1	¡û	2	14					4	28	156	13			6	0	1.0101624	4	1.4171382					1	None				14		Å®	18	2023_Dec_16_1032	ÐÅÐÄÅÐ¶Ï	2021.2.3	60.14368325
images/313+24_15.png	images/313_15.png	1	¡û	2	15					4	29	157	14			1	1	0.4734259	2	1.5970757					0	None				14		Å®	18	2023_Dec_16_1032	ÐÅÐÄÅÐ¶Ï	2021.2.3	60.14368325
images/313_4.png	images/313+24_4.png	6	¡ú	2	4					4	30	158	3			6	1	0.5148186	1	0.5738203					0	None				14		Å®	18	2023_Dec_16_1032	ÐÅÐÄÅÐ¶Ï	2021.2.3	60.14368325
images/313_7.png	images/313+24_7.png	6	¡ú	2	7					4	31	159	6			6	1	0.8169658	1	0.371568					0	None				14		Å®	18	2023_Dec_16_1032	ÐÅÐÄÅÐ¶Ï	2021.2.3	60.14368325
																					6.059895821	5.5200897						602.1698847	None	14
