# Supplementary material for: Perceptual metacognition and self-esteem: the role of feedback valence in local and global monitoring bias
Source: BMC Psychol. 2025 Sep 22;13:1114. doi: 10.1186/s40359-025-03089-x (PMC12506185; doi:10.1186/s40359-025-03089-x)
Supplement: Supplementary file 1 — Supplementary Material 1. [file 40359_2025_3089_MOESM1_ESM.zip › Data/Study2/Study2data/15_信心判断_2023_Dec_16_1339.csv]

dotLeft	dotRight	dotAns	cue	diffLevel	rows	loop_1.thisRepN	loop_1.thisTrialN	loop_1.thisN	loop_1.thisIndex	loop_2.thisRepN	loop_2.thisTrialN	loop_2.thisN	loop_2.thisIndex	response_00.keys	response_00.rt	response_1.keys	response_1.corr	response_1.rt	response_2.keys	response_2.rt	slider.response	slider.rt	response_01.keys	response_01.rt	response_2.corr	response_03.keys	response_03.rt	end_image.started	end_image.stopped	±»ÊÔ±àºÅ	ÐÕÃû	ÐÔ±ð	ÄêÁä	date	expName	psychopyVersion	frameRate
images/313_3.png	images/313+24_3.png	6	¡ú	2	3					0	0	0	2			6	1	0.4977909	4	2.4518079					1	None				15		Å®	23	2023_Dec_16_1339	ÐÅÐÄÅÐ¶Ï	2021.1.4	59.97015885
images/313+24_14.png	images/313_14.png	1	¡û	2	14					0	1	1	13			1	1	0.3133426	6	0.8511756					1	None				15		Å®	23	2023_Dec_16_1339	ÐÅÐÄÅÐ¶Ï	2021.1.4	59.97015885
images/313+24_9.png	images/313_9.png	1	¡û	2	9					0	2	2	8			6	0	0.3512275	5	1.2076064					1	None				15		Å®	23	2023_Dec_16_1339	ÐÅÐÄÅÐ¶Ï	2021.1.4	59.97015885
images/313_5.png	images/313+24_5.png	6	¡ú	2	5					0	3	3	4			1	0	0.4281631	4	1.6249096					1	None				15		Å®	23	2023_Dec_16_1339	ÐÅÐÄÅÐ¶Ï	2021.1.4	59.97015885
images/313_7.png	images/313+24_7.png	6	¡ú	2	7					0	4	4	6			6	1	0.627109	6	0.4396683					1	None				15		Å®	23	2023_Dec_16_1339	ÐÅÐÄÅÐ¶Ï	2021.1.4	59.97015885
images/313_23.png	images/313+60_7.png	6	¡ú	1	23					0	5	5	22			6	1	0.5158107	6	0.6292877					1	None				15		Å®	23	2023_Dec_16_1339	ÐÅÐÄÅÐ¶Ï	2021.1.4	59.97015885
images/313+60_11.png	images/313_27.png	1	¡û	1	27					0	6	6	26			1	1	0.2662357	4	2.1342965					1	None				15		Å®	23	2023_Dec_16_1339	ÐÅÐÄÅÐ¶Ï	2021.1.4	59.97015885
images/313+24_12.png	images/313_12.png	1	¡û	2	12					0	7	7	11			1	1	0.3719184	6	0.6990114					1	None				15		Å®	23	2023_Dec_16_1339	ÐÅÐÄÅÐ¶Ï	2021.1.4	59.97015885
images/313+24_15.png	images/313_15.png	1	¡û	2	15					0	8	8	14			1	1	0.8052545	5	2.0740082					1	None				15		Å®	23	2023_Dec_16_1339	ÐÅÐÄÅÐ¶Ï	2021.1.4	59.97015885
images/313+60_9.png	images/313_25.png	1	¡û	1	25					0	9	9	24			1	1	0.4960616	5	0.7379635					1	None				15		Å®	23	2023_Dec_16_1339	ÐÅÐÄÅÐ¶Ï	2021.1.4	59.97015885
images/313_6.png	images/313+24_6.png	6	¡ú	2	6					0	10	10	5			6	1	0.3301015	6	0.6112161					1	None				15		Å®	23	2023_Dec_16_1339	ÐÅÐÄÅÐ¶Ï	2021.1.4	59.97015885
images/313+24_16.png	images/313_16.png	1	¡û	2	16					0	11	11	15			1	1	0.4487755	6	0.5888711					1	None				15		Å®	23	2023_Dec_16_1339	ÐÅÐÄÅÐ¶Ï	2021.1.4	59.97015885
images/313+60_13.png	images/313_29.png	1	¡û	1	29					0	12	12	28			6	0	0.2268311	1	1.8081777					0	None				15		Å®	23	2023_Dec_16_1339	ÐÅÐÄÅÐ¶Ï	2021.1.4	59.97015885
images/313+60_15.png	images/313_31.png	1	¡û	1	31					0	13	13	30			1	1	0.6593401	5	1.118526					1	None				15		Å®	23	2023_Dec_16_1339	ÐÅÐÄÅÐ¶Ï	2021.1.4	59.97015885
images/313_17.png	images/313+60_1.png	6	¡ú	1	17					0	14	14	16			1	0	1.1830286	5	0.4282636					1	None				15		Å®	23	2023_Dec_16_1339	ÐÅÐÄÅÐ¶Ï	2021.1.4	59.97015885
images/313_8.png	images/313+24_8.png	6	¡ú	2	8					0	15	15	7			1	0	0.4654388	5	1.1008201					1	None				15		Å®	23	2023_Dec_16_1339	ÐÅÐÄÅÐ¶Ï	2021.1.4	59.97015885
images/313_22.png	images/313+60_6.png	6	¡ú	1	22					0	16	16	21			6	1	0.4458124	6	0.5778644					1	None				15		Å®	23	2023_Dec_16_1339	ÐÅÐÄÅÐ¶Ï	2021.1.4	59.97015885
images/313_4.png	images/313+24_4.png	6	¡ú	2	4					0	17	17	3			1	0	0.6573117	1	0.4844238					0	None				15		Å®	23	2023_Dec_16_1339	ÐÅÐÄÅÐ¶Ï	2021.1.4	59.97015885
images/313+24_11.png	images/313_11.png	1	¡û	2	11					0	18	18	10			1	1	2.0477326	1	0.3522009					0	None				15		Å®	23	2023_Dec_16_1339	ÐÅÐÄÅÐ¶Ï	2021.1.4	59.97015885
images/313+24_13.png	images/313_13.png	1	¡û	2	13					0	19	19	12			1	1	0.2875801	1	0.3701208					0	None				15		Å®	23	2023_Dec_16_1339	ÐÅÐÄÅÐ¶Ï	2021.1.4	59.97015885
images/313+60_14.png	images/313_30.png	1	¡û	1	30					0	20	20	29			1	1	0.3608732	5	0.5127573					1	None				15		Å®	23	2023_Dec_16_1339	ÐÅÐÄÅÐ¶Ï	2021.1.4	59.97015885
images/313_18.png	images/313+60_2.png	6	¡ú	1	18					0	21	21	17			1	0	0.5057397	5	0.4273574					1	None				15		Å®	23	2023_Dec_16_1339	ÐÅÐÄÅÐ¶Ï	2021.1.4	59.97015885
images/313_21.png	images/313+60_5.png	6	¡ú	1	21					0	22	22	20			6	1	0.8645047	6	0.3630843					1	None				15		Å®	23	2023_Dec_16_1339	ÐÅÐÄÅÐ¶Ï	2021.1.4	59.97015885
images/313+60_10.png	images/313_26.png	1	¡û	1	26					0	23	23	25			1	1	0.390141	5	0.6683694					1	None				15		Å®	23	2023_Dec_16_1339	ÐÅÐÄÅÐ¶Ï	2021.1.4	59.97015885
images/313_20.png	images/313+60_4.png	6	¡ú	1	20					0	24	24	19			1	0	0.7519603	5	0.447789					1	None				15		Å®	23	2023_Dec_16_1339	ÐÅÐÄÅÐ¶Ï	2021.1.4	59.97015885
images/313_2.png	images/313+24_2.png	6	¡ú	2	2					0	25	25	1			1	0	0.4118501	5	0.4334118					1	None				15		Å®	23	2023_Dec_16_1339	ÐÅÐÄÅÐ¶Ï	2021.1.4	59.97015885
images/313+24_10.png	images/313_10.png	1	¡û	2	10					0	26	26	9			1	1	1.0862263	5	0.2954885					1	None				15		Å®	23	2023_Dec_16_1339	ÐÅÐÄÅÐ¶Ï	2021.1.4	59.97015885
images/313_1.png	images/313+24_1.png	6	¡ú	2	1					0	27	27	0			6	1	0.3550209	5	0.6027883					1	None				15		Å®	23	2023_Dec_16_1339	ÐÅÐÄÅÐ¶Ï	2021.1.4	59.97015885
images/313+60_12.png	images/313_28.png	1	¡û	1	28					0	28	28	27			6	0	0.6544524	5	0.4012153					1	None				15		Å®	23	2023_Dec_16_1339	ÐÅÐÄÅÐ¶Ï	2021.1.4	59.97015885
images/313_24.png	images/313+60_8.png	6	¡ú	1	24					0	29	29	23			6	1	0.513026	5	0.3386088					1	None				15		Å®	23	2023_Dec_16_1339	ÐÅÐÄÅÐ¶Ï	2021.1.4	59.97015885
images/313_19.png	images/313+60_3.png	6	¡ú	1	19					0	30	30	18			6	1	0.1876774	5	0.3544106					1	None				15		Å®	23	2023_Dec_16_1339	ÐÅÐÄÅÐ¶Ï	2021.1.4	59.97015885
images/313+60_16.png	images/313_32.png	1	¡û	1	32					0	31	31	31			1	1	0.4341794	5	0.591222					1	None				15		Å®	23	2023_Dec_16_1339	ÐÅÐÄÅÐ¶Ï	2021.1.4	59.97015885
images/313+24_13.png	images/313_13.png	1	¡û	2	13					1	0	32	12			6	0	0.3892137	6	0.3234355					1	None				15		Å®	23	2023_Dec_16_1339	ÐÅÐÄÅÐ¶Ï	2021.1.4	59.97015885
images/313+60_13.png	images/313_29.png	1	¡û	1	29					1	1	33	28			1	1	1.4855939	3	1.5581812					0	None				15		Å®	23	2023_Dec_16_1339	ÐÅÐÄÅÐ¶Ï	2021.1.4	59.97015885
images/313_19.png	images/313+60_3.png	6	¡ú	1	19					1	2	34	18			6	1	0.6841001	3	0.6066198					0	None				15		Å®	23	2023_Dec_16_1339	ÐÅÐÄÅÐ¶Ï	2021.1.4	59.97015885
images/313+60_9.png	images/313_25.png	1	¡û	1	25					1	3	35	24			1	1	0.35666	5	0.5883149					1	None				15		Å®	23	2023_Dec_16_1339	ÐÅÐÄÅÐ¶Ï	2021.1.4	59.97015885
images/313_1.png	images/313+24_1.png	6	¡ú	2	1					1	4	36	0			6	1	0.4106098	3	0.6961167					0	None				15		Å®	23	2023_Dec_16_1339	ÐÅÐÄÅÐ¶Ï	2021.1.4	59.97015885
images/313+60_15.png	images/313_31.png	1	¡û	1	31					1	5	37	30			6	0	0.6183954	3	0.503543					0	None				15		Å®	23	2023_Dec_16_1339	ÐÅÐÄÅÐ¶Ï	2021.1.4	59.97015885
images/313+60_12.png	images/313_28.png	1	¡û	1	28					1	6	38	27			1	1	0.7135315	5	0.2584891					1	None				15		Å®	23	2023_Dec_16_1339	ÐÅÐÄÅÐ¶Ï	2021.1.4	59.97015885
images/313+24_10.png	images/313_10.png	1	¡û	2	10					1	7	39	9			6	0	0.6304561	3	0.2428877					0	None				15		Å®	23	2023_Dec_16_1339	ÐÅÐÄÅÐ¶Ï	2021.1.4	59.97015885
images/313+24_14.png	images/313_14.png	1	¡û	2	14					1	8	40	13			1	1	0.3275709	5	0.2566933					1	space	1.1618002			15		Å®	23	2023_Dec_16_1339	ÐÅÐÄÅÐ¶Ï	2021.1.4	59.97015885
images/313_2.png	images/313+24_2.png	6	¡ú	2	2					1	9	41	1			6	1	0.2501754	3	0.4711021					0	None				15		Å®	23	2023_Dec_16_1339	ÐÅÐÄÅÐ¶Ï	2021.1.4	59.97015885
images/313+24_12.png	images/313_12.png	1	¡û	2	12					1	10	42	11			1	1	0.3631605	5	0.2186232					1	None				15		Å®	23	2023_Dec_16_1339	ÐÅÐÄÅÐ¶Ï	2021.1.4	59.97015885
images/313_18.png	images/313+60_2.png	6	¡ú	1	18					1	11	43	17			6	1	0.6889271	5	0.5464374					1	None				15		Å®	23	2023_Dec_16_1339	ÐÅÐÄÅÐ¶Ï	2021.1.4	59.97015885
images/313_20.png	images/313+60_4.png	6	¡ú	1	20					1	12	44	19			6	1	0.6116587	5	0.3369389					1	None				15		Å®	23	2023_Dec_16_1339	ÐÅÐÄÅÐ¶Ï	2021.1.4	59.97015885
images/313+24_15.png	images/313_15.png	1	¡û	2	15					1	13	45	14			6	0	1.346111	5	0.2642757					1	None				15		Å®	23	2023_Dec_16_1339	ÐÅÐÄÅÐ¶Ï	2021.1.4	59.97015885
images/313+24_9.png	images/313_9.png	1	¡û	2	9					1	14	46	8			6	0	0.4928615	5	0.2709419					1	None				15		Å®	23	2023_Dec_16_1339	ÐÅÐÄÅÐ¶Ï	2021.1.4	59.97015885
images/313_23.png	images/313+60_7.png	6	¡ú	1	23					1	15	47	22			6	1	1.0506568	5	0.2937447					1	None				15		Å®	23	2023_Dec_16_1339	ÐÅÐÄÅÐ¶Ï	2021.1.4	59.97015885
images/313_6.png	images/313+24_6.png	6	¡ú	2	6					1	16	48	5			6	1	1.2968454	3	0.5851466					0	None				15		Å®	23	2023_Dec_16_1339	ÐÅÐÄÅÐ¶Ï	2021.1.4	59.97015885
images/313_5.png	images/313+24_5.png	6	¡ú	2	5					1	17	49	4			6	1	0.7203022	3	0.2727139					0	None				15		Å®	23	2023_Dec_16_1339	ÐÅÐÄÅÐ¶Ï	2021.1.4	59.97015885
images/313_21.png	images/313+60_5.png	6	¡ú	1	21					1	18	50	20			1	0	0.6127479	4	0.6499651					1	None				15		Å®	23	2023_Dec_16_1339	ÐÅÐÄÅÐ¶Ï	2021.1.4	59.97015885
images/313+24_16.png	images/313_16.png	1	¡û	2	16					1	19	51	15			1	1	0.5659399	4	0.6612532					1	None				15		Å®	23	2023_Dec_16_1339	ÐÅÐÄÅÐ¶Ï	2021.1.4	59.97015885
images/313_3.png	images/313+24_3.png	6	¡ú	2	3					1	20	52	2			6	1	0.302566	4	0.5050687					1	None				15		Å®	23	2023_Dec_16_1339	ÐÅÐÄÅÐ¶Ï	2021.1.4	59.97015885
images/313+60_14.png	images/313_30.png	1	¡û	1	30					1	21	53	29			1	1	1.8486421	2	0.9534681					0	None				15		Å®	23	2023_Dec_16_1339	ÐÅÐÄÅÐ¶Ï	2021.1.4	59.97015885
images/313+60_16.png	images/313_32.png	1	¡û	1	32					1	22	54	31			1	1	0.6652433	3	0.3562792					0	None				15		Å®	23	2023_Dec_16_1339	ÐÅÐÄÅÐ¶Ï	2021.1.4	59.97015885
images/313+60_11.png	images/313_27.png	1	¡û	1	27					1	23	55	26			1	1	0.5086006	3	0.3340931					0	None				15		Å®	23	2023_Dec_16_1339	ÐÅÐÄÅÐ¶Ï	2021.1.4	59.97015885
images/313_8.png	images/313+24_8.png	6	¡ú	2	8					1	24	56	7			6	1	0.6404491	3	0.3240996					0	None				15		Å®	23	2023_Dec_16_1339	ÐÅÐÄÅÐ¶Ï	2021.1.4	59.97015885
images/313_22.png	images/313+60_6.png	6	¡ú	1	22					1	25	57	21			1	0	0.453902	4	0.3454025					1	None				15		Å®	23	2023_Dec_16_1339	ÐÅÐÄÅÐ¶Ï	2021.1.4	59.97015885
images/313_7.png	images/313+24_7.png	6	¡ú	2	7					1	26	58	6			6	1	0.4983797	3	0.2605092					0	None				15		Å®	23	2023_Dec_16_1339	ÐÅÐÄÅÐ¶Ï	2021.1.4	59.97015885
images/313+60_10.png	images/313_26.png	1	¡û	1	26					1	27	59	25			6	0	1.0977096	3	0.3545244					0	None				15		Å®	23	2023_Dec_16_1339	ÐÅÐÄÅÐ¶Ï	2021.1.4	59.97015885
images/313_24.png	images/313+60_8.png	6	¡ú	1	24					1	28	60	23			6	1	0.3789809	3	0.2338153					0	None				15		Å®	23	2023_Dec_16_1339	ÐÅÐÄÅÐ¶Ï	2021.1.4	59.97015885
images/313+24_11.png	images/313_11.png	1	¡û	2	11					1	29	61	10			1	1	0.5896068	4	0.3553994					1	None				15		Å®	23	2023_Dec_16_1339	ÐÅÐÄÅÐ¶Ï	2021.1.4	59.97015885
images/313_17.png	images/313+60_1.png	6	¡ú	1	17					1	30	62	16			6	1	0.3903635	3	0.2685113					0	None				15		Å®	23	2023_Dec_16_1339	ÐÅÐÄÅÐ¶Ï	2021.1.4	59.97015885
images/313_4.png	images/313+24_4.png	6	¡ú	2	4					1	31	63	3			6	1	0.584875	3	0.2395004					0	None				15		Å®	23	2023_Dec_16_1339	ÐÅÐÄÅÐ¶Ï	2021.1.4	59.97015885
images/313+60_14.png	images/313_30.png	1	¡û	1	30					2	0	64	29			1	1	0.7179901	3	0.3109011					0	None				15		Å®	23	2023_Dec_16_1339	ÐÅÐÄÅÐ¶Ï	2021.1.4	59.97015885
images/313_21.png	images/313+60_5.png	6	¡ú	1	21					2	1	65	20			6	1	0.3136501	3	0.3795149					0	None				15		Å®	23	2023_Dec_16_1339	ÐÅÐÄÅÐ¶Ï	2021.1.4	59.97015885
images/313_23.png	images/313+60_7.png	6	¡ú	1	23					2	2	66	22			6	1	1.7229711	4	0.4170539					1	None				15		Å®	23	2023_Dec_16_1339	ÐÅÐÄÅÐ¶Ï	2021.1.4	59.97015885
images/313+60_13.png	images/313_29.png	1	¡û	1	29					2	3	67	28			1	1	0.6877167	3	0.2332458					0	None				15		Å®	23	2023_Dec_16_1339	ÐÅÐÄÅÐ¶Ï	2021.1.4	59.97015885
images/313+60_10.png	images/313_26.png	1	¡û	1	26					2	4	68	25			6	0	0.4550732	1	1.0025633					0	None				15		Å®	23	2023_Dec_16_1339	ÐÅÐÄÅÐ¶Ï	2021.1.4	59.97015885
images/313+60_16.png	images/313_32.png	1	¡û	1	32					2	5	69	31			1	1	0.4319208	5	0.7249234					1	None				15		Å®	23	2023_Dec_16_1339	ÐÅÐÄÅÐ¶Ï	2021.1.4	59.97015885
images/313+60_15.png	images/313_31.png	1	¡û	1	31					2	6	70	30			1	1	0.470589	5	0.2654585					1	None				15		Å®	23	2023_Dec_16_1339	ÐÅÐÄÅÐ¶Ï	2021.1.4	59.97015885
images/313+24_9.png	images/313_9.png	1	¡û	2	9					2	7	71	8			6	0	0.4865203	4	0.8244606					1	None				15		Å®	23	2023_Dec_16_1339	ÐÅÐÄÅÐ¶Ï	2021.1.4	59.97015885
images/313_5.png	images/313+24_5.png	6	¡ú	2	5					2	8	72	4			6	1	0.6285432	4	0.2328898					1	None				15		Å®	23	2023_Dec_16_1339	ÐÅÐÄÅÐ¶Ï	2021.1.4	59.97015885
images/313+60_9.png	images/313_25.png	1	¡û	1	25					2	9	73	24			1	1	0.5509255	4	0.3188691					1	None				15		Å®	23	2023_Dec_16_1339	ÐÅÐÄÅÐ¶Ï	2021.1.4	59.97015885
images/313_24.png	images/313+60_8.png	6	¡ú	1	24					2	10	74	23			6	1	0.7139657	2	0.6506389					0	None				15		Å®	23	2023_Dec_16_1339	ÐÅÐÄÅÐ¶Ï	2021.1.4	59.97015885
images/313_22.png	images/313+60_6.png	6	¡ú	1	22					2	11	75	21			6	1	1.0476742	5	0.434554					1	None				15		Å®	23	2023_Dec_16_1339	ÐÅÐÄÅÐ¶Ï	2021.1.4	59.97015885
images/313+24_12.png	images/313_12.png	1	¡û	2	12					2	12	76	11			1	1	0.8562278	5	0.2667692					1	None				15		Å®	23	2023_Dec_16_1339	ÐÅÐÄÅÐ¶Ï	2021.1.4	59.97015885
images/313_1.png	images/313+24_1.png	6	¡ú	2	1					2	13	77	0			6	1	0.2872167	5	0.2098881					1	None				15		Å®	23	2023_Dec_16_1339	ÐÅÐÄÅÐ¶Ï	2021.1.4	59.97015885
images/313_3.png	images/313+24_3.png	6	¡ú	2	3					2	14	78	2			1	0	0.376513	5	0.2474973					1	None				15		Å®	23	2023_Dec_16_1339	ÐÅÐÄÅÐ¶Ï	2021.1.4	59.97015885
images/313+24_15.png	images/313_15.png	1	¡û	2	15					2	15	79	14			1	1	0.5247151	3	0.4133837					0	None				15		Å®	23	2023_Dec_16_1339	ÐÅÐÄÅÐ¶Ï	2021.1.4	59.97015885
images/313+24_13.png	images/313_13.png	1	¡û	2	13					2	16	80	12			1	1	0.4356699	3	0.2568592					0	None				15		Å®	23	2023_Dec_16_1339	ÐÅÐÄÅÐ¶Ï	2021.1.4	59.97015885
images/313_19.png	images/313+60_3.png	6	¡ú	1	19					2	17	81	18			6	1	0.3492998	5	0.605892					1	space	0.8660538			15		Å®	23	2023_Dec_16_1339	ÐÅÐÄÅÐ¶Ï	2021.1.4	59.97015885
images/313_17.png	images/313+60_1.png	6	¡ú	1	17					2	18	82	16			1	0	0.1987244	5	0.2455396					1	None				15		Å®	23	2023_Dec_16_1339	ÐÅÐÄÅÐ¶Ï	2021.1.4	59.97015885
images/313_7.png	images/313+24_7.png	6	¡ú	2	7					2	19	83	6			6	1	0.266229	5	0.4700562					1	None				15		Å®	23	2023_Dec_16_1339	ÐÅÐÄÅÐ¶Ï	2021.1.4	59.97015885
images/313_4.png	images/313+24_4.png	6	¡ú	2	4					2	20	84	3			6	1	0.5138545	5	0.283231					1	None				15		Å®	23	2023_Dec_16_1339	ÐÅÐÄÅÐ¶Ï	2021.1.4	59.97015885
images/313_18.png	images/313+60_2.png	6	¡ú	1	18					2	21	85	17			6	1	0.5505972	5	0.2387554					1	None				15		Å®	23	2023_Dec_16_1339	ÐÅÐÄÅÐ¶Ï	2021.1.4	59.97015885
images/313+24_11.png	images/313_11.png	1	¡û	2	11					2	22	86	10			1	1	0.5878524	4	1.4256034					1	None				15		Å®	23	2023_Dec_16_1339	ÐÅÐÄÅÐ¶Ï	2021.1.4	59.97015885
images/313_20.png	images/313+60_4.png	6	¡ú	1	20					2	23	87	19			1	0	0.3882139	5	0.354488					1	None				15		Å®	23	2023_Dec_16_1339	ÐÅÐÄÅÐ¶Ï	2021.1.4	59.97015885
images/313+24_10.png	images/313_10.png	1	¡û	2	10					2	24	88	9			1	1	0.8740219	3	0.4997526					0	None				15		Å®	23	2023_Dec_16_1339	ÐÅÐÄÅÐ¶Ï	2021.1.4	59.97015885
images/313+24_16.png	images/313_16.png	1	¡û	2	16					2	25	89	15			6	0	0.2787738	5	0.3379412					1	None				15		Å®	23	2023_Dec_16_1339	ÐÅÐÄÅÐ¶Ï	2021.1.4	59.97015885
images/313_8.png	images/313+24_8.png	6	¡ú	2	8					2	26	90	7			1	0	0.4263418	5	0.2793314					1	None				15		Å®	23	2023_Dec_16_1339	ÐÅÐÄÅÐ¶Ï	2021.1.4	59.97015885
images/313+24_14.png	images/313_14.png	1	¡û	2	14					2	27	91	13			6	0	0.7793631	4	0.2414295					1	None				15		Å®	23	2023_Dec_16_1339	ÐÅÐÄÅÐ¶Ï	2021.1.4	59.97015885
images/313+60_12.png	images/313_28.png	1	¡û	1	28					2	28	92	27			1	1	0.3666327	5	0.2701915					1	None				15		Å®	23	2023_Dec_16_1339	ÐÅÐÄÅÐ¶Ï	2021.1.4	59.97015885
images/313_6.png	images/313+24_6.png	6	¡ú	2	6					2	29	93	5			6	1	0.258508	5	0.2705258					1	None				15		Å®	23	2023_Dec_16_1339	ÐÅÐÄÅÐ¶Ï	2021.1.4	59.97015885
images/313_2.png	images/313+24_2.png	6	¡ú	2	2					2	30	94	1			6	1	0.2896743	5	0.2438599					1	None				15		Å®	23	2023_Dec_16_1339	ÐÅÐÄÅÐ¶Ï	2021.1.4	59.97015885
images/313+60_11.png	images/313_27.png	1	¡û	1	27					2	31	95	26			1	1	0.2965574	5	0.419007					1	None				15		Å®	23	2023_Dec_16_1339	ÐÅÐÄÅÐ¶Ï	2021.1.4	59.97015885
images/313_19.png	images/313+60_3.png	6	¡ú	1	19					3	0	96	18			6	1	0.2728399	5	0.228064					1	None				15		Å®	23	2023_Dec_16_1339	ÐÅÐÄÅÐ¶Ï	2021.1.4	59.97015885
images/313+60_12.png	images/313_28.png	1	¡û	1	28					3	1	97	27			6	0	0.2093425	5	0.2475464					1	None				15		Å®	23	2023_Dec_16_1339	ÐÅÐÄÅÐ¶Ï	2021.1.4	59.97015885
images/313_4.png	images/313+24_4.png	6	¡ú	2	4					3	2	98	3			1	0	0.3726793	4	0.4116481					1	None				15		Å®	23	2023_Dec_16_1339	ÐÅÐÄÅÐ¶Ï	2021.1.4	59.97015885
images/313_17.png	images/313+60_1.png	6	¡ú	1	17					3	3	99	16			1	0	0.9213431	4	0.281497					1	None				15		Å®	23	2023_Dec_16_1339	ÐÅÐÄÅÐ¶Ï	2021.1.4	59.97015885
images/313+60_13.png	images/313_29.png	1	¡û	1	29					3	4	100	28			1	1	0.397493	4	0.2599151					1	None				15		Å®	23	2023_Dec_16_1339	ÐÅÐÄÅÐ¶Ï	2021.1.4	59.97015885
images/313_2.png	images/313+24_2.png	6	¡ú	2	2					3	5	101	1			6	1	0.2485456	5	0.5653048					1	None				15		Å®	23	2023_Dec_16_1339	ÐÅÐÄÅÐ¶Ï	2021.1.4	59.97015885
images/313+24_13.png	images/313_13.png	1	¡û	2	13					3	6	102	12			1	1	0.4614536	4	0.2810439					1	None				15		Å®	23	2023_Dec_16_1339	ÐÅÐÄÅÐ¶Ï	2021.1.4	59.97015885
images/313_3.png	images/313+24_3.png	6	¡ú	2	3					3	7	103	2			6	1	0.4373713	4	0.4496829					1	None				15		Å®	23	2023_Dec_16_1339	ÐÅÐÄÅÐ¶Ï	2021.1.4	59.97015885
images/313_21.png	images/313+60_5.png	6	¡ú	1	21					3	8	104	20			1	0	0.4221337	5	0.3308656					1	None				15		Å®	23	2023_Dec_16_1339	ÐÅÐÄÅÐ¶Ï	2021.1.4	59.97015885
images/313+24_14.png	images/313_14.png	1	¡û	2	14					3	9	105	13			6	0	0.5489782	4	0.3008461					1	None				15		Å®	23	2023_Dec_16_1339	ÐÅÐÄÅÐ¶Ï	2021.1.4	59.97015885
images/313_6.png	images/313+24_6.png	6	¡ú	2	6					3	10	106	5			6	1	0.8637594	5	0.3062947					1	None				15		Å®	23	2023_Dec_16_1339	ÐÅÐÄÅÐ¶Ï	2021.1.4	59.97015885
images/313+60_9.png	images/313_25.png	1	¡û	1	25					3	11	107	24			1	1	0.3884506	4	0.2908246					1	None				15		Å®	23	2023_Dec_16_1339	ÐÅÐÄÅÐ¶Ï	2021.1.4	59.97015885
images/313_8.png	images/313+24_8.png	6	¡ú	2	8					3	12	108	7			6	1	0.3342639	4	2.6553949					1	None				15		Å®	23	2023_Dec_16_1339	ÐÅÐÄÅÐ¶Ï	2021.1.4	59.97015885
images/313_24.png	images/313+60_8.png	6	¡ú	1	24					3	13	109	23			6	1	0.6388249	4	0.2744432					1	None				15		Å®	23	2023_Dec_16_1339	ÐÅÐÄÅÐ¶Ï	2021.1.4	59.97015885
images/313_18.png	images/313+60_2.png	6	¡ú	1	18					3	14	110	17			1	0	0.5981617	4	0.3560432					1	None				15		Å®	23	2023_Dec_16_1339	ÐÅÐÄÅÐ¶Ï	2021.1.4	59.97015885
images/313_20.png	images/313+60_4.png	6	¡ú	1	20					3	15	111	19			1	0	0.5726849	3	1.1230853					0	None				15		Å®	23	2023_Dec_16_1339	ÐÅÐÄÅÐ¶Ï	2021.1.4	59.97015885
images/313+60_14.png	images/313_30.png	1	¡û	1	30					3	16	112	29			1	1	0.5945849	2	0.2885331					0	None				15		Å®	23	2023_Dec_16_1339	ÐÅÐÄÅÐ¶Ï	2021.1.4	59.97015885
images/313_5.png	images/313+24_5.png	6	¡ú	2	5					3	17	113	4			6	1	0.163194	5	0.379429					1	None				15		Å®	23	2023_Dec_16_1339	ÐÅÐÄÅÐ¶Ï	2021.1.4	59.97015885
images/313+60_11.png	images/313_27.png	1	¡û	1	27					3	18	114	26			1	1	0.370738	2	0.3059181					0	None				15		Å®	23	2023_Dec_16_1339	ÐÅÐÄÅÐ¶Ï	2021.1.4	59.97015885
images/313+60_16.png	images/313_32.png	1	¡û	1	32					3	19	115	31			6	0	0.3878909	5	0.2501077					1	None				15		Å®	23	2023_Dec_16_1339	ÐÅÐÄÅÐ¶Ï	2021.1.4	59.97015885
images/313+24_11.png	images/313_11.png	1	¡û	2	11					3	20	116	10			6	0	0.5269722	5	0.3275458					1	None				15		Å®	23	2023_Dec_16_1339	ÐÅÐÄÅÐ¶Ï	2021.1.4	59.97015885
images/313_1.png	images/313+24_1.png	6	¡ú	2	1					3	21	117	0			6	1	1.1924882	5	0.4929956					1	None				15		Å®	23	2023_Dec_16_1339	ÐÅÐÄÅÐ¶Ï	2021.1.4	59.97015885
images/313+60_10.png	images/313_26.png	1	¡û	1	26					3	22	118	25			1	1	0.5199676	2	0.4406082					0	None				15		Å®	23	2023_Dec_16_1339	ÐÅÐÄÅÐ¶Ï	2021.1.4	59.97015885
images/313+24_10.png	images/313_10.png	1	¡û	2	10					3	23	119	9			6	0	0.1420829	5	0.398871					1	None				15		Å®	23	2023_Dec_16_1339	ÐÅÐÄÅÐ¶Ï	2021.1.4	59.97015885
images/313_22.png	images/313+60_6.png	6	¡ú	1	22					3	24	120	21			6	1	0.4546537	5	0.3060164					1	None				15		Å®	23	2023_Dec_16_1339	ÐÅÐÄÅÐ¶Ï	2021.1.4	59.97015885
images/313+24_12.png	images/313_12.png	1	¡û	2	12					3	25	121	11			6	0	0.7164492	5	0.3493832					1	None				15		Å®	23	2023_Dec_16_1339	ÐÅÐÄÅÐ¶Ï	2021.1.4	59.97015885
images/313_23.png	images/313+60_7.png	6	¡ú	1	23					3	26	122	22			6	1	0.2224722	5	0.3078089					1	space	0.9849363			15		Å®	23	2023_Dec_16_1339	ÐÅÐÄÅÐ¶Ï	2021.1.4	59.97015885
images/313+24_16.png	images/313_16.png	1	¡û	2	16					3	27	123	15			6	0	0.2598332	5	0.3836					1	None				15		Å®	23	2023_Dec_16_1339	ÐÅÐÄÅÐ¶Ï	2021.1.4	59.97015885
images/313_7.png	images/313+24_7.png	6	¡ú	2	7					3	28	124	6			6	1	0.5120739	5	0.2252557					1	None				15		Å®	23	2023_Dec_16_1339	ÐÅÐÄÅÐ¶Ï	2021.1.4	59.97015885
images/313+24_9.png	images/313_9.png	1	¡û	2	9					3	29	125	8			1	1	0.5111501	2	0.2326203					0	None				15		Å®	23	2023_Dec_16_1339	ÐÅÐÄÅÐ¶Ï	2021.1.4	59.97015885
images/313+24_15.png	images/313_15.png	1	¡û	2	15					3	30	126	14			6	0	0.3743251	5	0.3014013					1	None				15		Å®	23	2023_Dec_16_1339	ÐÅÐÄÅÐ¶Ï	2021.1.4	59.97015885
images/313+60_15.png	images/313_31.png	1	¡û	1	31					3	31	127	30			1	1	0.4803778	2	0.3470289					0	None				15		Å®	23	2023_Dec_16_1339	ÐÅÐÄÅÐ¶Ï	2021.1.4	59.97015885
images/313_6.png	images/313+24_6.png	6	¡ú	2	6					4	0	128	5			6	1	0.0275607	5	0.2572692					1	None				15		Å®	23	2023_Dec_16_1339	ÐÅÐÄÅÐ¶Ï	2021.1.4	59.97015885
images/313_8.png	images/313+24_8.png	6	¡ú	2	8					4	1	129	7			1	0	0.2467011	2	0.6992974					0	None				15		Å®	23	2023_Dec_16_1339	ÐÅÐÄÅÐ¶Ï	2021.1.4	59.97015885
images/313+60_13.png	images/313_29.png	1	¡û	1	29					4	2	130	28			1	1	0.3436236	2	0.3600463					0	None				15		Å®	23	2023_Dec_16_1339	ÐÅÐÄÅÐ¶Ï	2021.1.4	59.97015885
images/313_3.png	images/313+24_3.png	6	¡ú	2	3					4	3	131	2			6	1	0.4802035	5	0.3549638					1	None				15		Å®	23	2023_Dec_16_1339	ÐÅÐÄÅÐ¶Ï	2021.1.4	59.97015885
images/313+60_9.png	images/313_25.png	1	¡û	1	25					4	4	132	24			1	1	0.387376	2	0.4976687					0	None				15		Å®	23	2023_Dec_16_1339	ÐÅÐÄÅÐ¶Ï	2021.1.4	59.97015885
images/313+60_10.png	images/313_26.png	1	¡û	1	26					4	5	133	25			6	0	0.4125395	5	0.3061117					1	None				15		Å®	23	2023_Dec_16_1339	ÐÅÐÄÅÐ¶Ï	2021.1.4	59.97015885
images/313+24_12.png	images/313_12.png	1	¡û	2	12					4	6	134	11			1	1	0.2437708	2	0.4645616					0	None				15		Å®	23	2023_Dec_16_1339	ÐÅÐÄÅÐ¶Ï	2021.1.4	59.97015885
images/313+24_14.png	images/313_14.png	1	¡û	2	14					4	7	135	13			6	0	0.1400621	5	0.2609296					1	None				15		Å®	23	2023_Dec_16_1339	ÐÅÐÄÅÐ¶Ï	2021.1.4	59.97015885
images/313+24_11.png	images/313_11.png	1	¡û	2	11					4	8	136	10			6	0	0.3053624	5	0.3553665					1	None				15		Å®	23	2023_Dec_16_1339	ÐÅÐÄÅÐ¶Ï	2021.1.4	59.97015885
images/313_5.png	images/313+24_5.png	6	¡ú	2	5					4	9	137	4			None	0		5	0.5576169					1	None				15		Å®	23	2023_Dec_16_1339	ÐÅÐÄÅÐ¶Ï	2021.1.4	59.97015885
images/313_22.png	images/313+60_6.png	6	¡ú	1	22					4	10	138	21			1	0	0.8504467	2	0.3334915					0	None				15		Å®	23	2023_Dec_16_1339	ÐÅÐÄÅÐ¶Ï	2021.1.4	59.97015885
images/313+24_16.png	images/313_16.png	1	¡û	2	16					4	11	139	15			6	0	0.2069075	5	0.4690974					1	None				15		Å®	23	2023_Dec_16_1339	ÐÅÐÄÅÐ¶Ï	2021.1.4	59.97015885
images/313+24_15.png	images/313_15.png	1	¡û	2	15					4	12	140	14			6	0	0.1934619	5	0.3683594					1	None				15		Å®	23	2023_Dec_16_1339	ÐÅÐÄÅÐ¶Ï	2021.1.4	59.97015885
images/313_4.png	images/313+24_4.png	6	¡ú	2	4					4	13	141	3			1	0	0.4012411	2	0.4398463					0	None				15		Å®	23	2023_Dec_16_1339	ÐÅÐÄÅÐ¶Ï	2021.1.4	59.97015885
images/313+60_12.png	images/313_28.png	1	¡û	1	28					4	14	142	27			6	0	0.3725697	5	0.3236574					1	None				15		Å®	23	2023_Dec_16_1339	ÐÅÐÄÅÐ¶Ï	2021.1.4	59.97015885
images/313_7.png	images/313+24_7.png	6	¡ú	2	7					4	15	143	6			6	1	0.7897402	3	0.9153271					0	None				15		Å®	23	2023_Dec_16_1339	ÐÅÐÄÅÐ¶Ï	2021.1.4	59.97015885
images/313+60_16.png	images/313_32.png	1	¡û	1	32					4	16	144	31			6	0	1.5922744	3	0.299861					0	None				15		Å®	23	2023_Dec_16_1339	ÐÅÐÄÅÐ¶Ï	2021.1.4	59.97015885
images/313_18.png	images/313+60_2.png	6	¡ú	1	18					4	17	145	17			6	1	0.6868217	6	1.088552					1	None				15		Å®	23	2023_Dec_16_1339	ÐÅÐÄÅÐ¶Ï	2021.1.4	59.97015885
images/313+24_9.png	images/313_9.png	1	¡û	2	9					4	18	146	8			6	0	1.4250041	3	1.0835702					0	None				15		Å®	23	2023_Dec_16_1339	ÐÅÐÄÅÐ¶Ï	2021.1.4	59.97015885
images/313_21.png	images/313+60_5.png	6	¡ú	1	21					4	19	147	20			6	1	0.6292957	5	0.4015716					1	None				15		Å®	23	2023_Dec_16_1339	ÐÅÐÄÅÐ¶Ï	2021.1.4	59.97015885
images/313_24.png	images/313+60_8.png	6	¡ú	1	24					4	20	148	23			6	1	0.2441816	5	0.3127826					1	None				15		Å®	23	2023_Dec_16_1339	ÐÅÐÄÅÐ¶Ï	2021.1.4	59.97015885
images/313+60_14.png	images/313_30.png	1	¡û	1	30					4	21	149	29			1	1	0.5715255	4	0.6181996					1	None				15		Å®	23	2023_Dec_16_1339	ÐÅÐÄÅÐ¶Ï	2021.1.4	59.97015885
images/313_1.png	images/313+24_1.png	6	¡ú	2	1					4	22	150	0			6	1	0.2241218	5	0.4774154					1	None				15		Å®	23	2023_Dec_16_1339	ÐÅÐÄÅÐ¶Ï	2021.1.4	59.97015885
images/313_20.png	images/313+60_4.png	6	¡ú	1	20					4	23	151	19			6	1	0.4966863	5	0.3787355					1	None				15		Å®	23	2023_Dec_16_1339	ÐÅÐÄÅÐ¶Ï	2021.1.4	59.97015885
images/313_23.png	images/313+60_7.png	6	¡ú	1	23					4	24	152	22			1	0	0.39009	5	0.2361917					1	None				15		Å®	23	2023_Dec_16_1339	ÐÅÐÄÅÐ¶Ï	2021.1.4	59.97015885
images/313_2.png	images/313+24_2.png	6	¡ú	2	2					4	25	153	1			6	1	0.9297385	3	0.3134766					0	None				15		Å®	23	2023_Dec_16_1339	ÐÅÐÄÅÐ¶Ï	2021.1.4	59.97015885
images/313+60_15.png	images/313_31.png	1	¡û	1	31					4	26	154	30			1	1	0.5400284	3	0.4040209					0	None				15		Å®	23	2023_Dec_16_1339	ÐÅÐÄÅÐ¶Ï	2021.1.4	59.97015885
images/313_19.png	images/313+60_3.png	6	¡ú	1	19					4	27	155	18			6	1	0.4182562	5	0.5198716					1	None				15		Å®	23	2023_Dec_16_1339	ÐÅÐÄÅÐ¶Ï	2021.1.4	59.97015885
images/313+24_10.png	images/313_10.png	1	¡û	2	10					4	28	156	9			6	0	0.4013036	4	0.3756256					1	None				15		Å®	23	2023_Dec_16_1339	ÐÅÐÄÅÐ¶Ï	2021.1.4	59.97015885
images/313+60_11.png	images/313_27.png	1	¡û	1	27					4	29	157	26			6	0	0.447165	4	0.6753195					1	None				15		Å®	23	2023_Dec_16_1339	ÐÅÐÄÅÐ¶Ï	2021.1.4	59.97015885
images/313+24_13.png	images/313_13.png	1	¡û	2	13					4	30	158	12			1	1	0.5575617	3	0.3969457					0	None				15		Å®	23	2023_Dec_16_1339	ÐÅÐÄÅÐ¶Ï	2021.1.4	59.97015885
images/313_17.png	images/313+60_1.png	6	¡ú	1	17					4	31	159	16			6	1	0.7162816	4	0.3092436					1	None				15		Å®	23	2023_Dec_16_1339	ÐÅÐÄÅÐ¶Ï	2021.1.4	59.97015885
																					6.951388889	2.9760428						476.7215957	None	15
