# Supplementary material for: Perceptual metacognition and self-esteem: the role of feedback valence in local and global monitoring bias
Source: BMC Psychol. 2025 Sep 22;13:1114. doi: 10.1186/s40359-025-03089-x (PMC12506185; doi:10.1186/s40359-025-03089-x)
Supplement: Supplementary file 1 — Supplementary Material 1. [file 40359_2025_3089_MOESM1_ESM.zip › Data/Study2/Study2data/18_信心判断_2023_Dec_16_1727.csv]

dotLeft	dotRight	dotAns	cue	diffLevel	rows	loop_1.thisRepN	loop_1.thisTrialN	loop_1.thisN	loop_1.thisIndex	loop_2.thisRepN	loop_2.thisTrialN	loop_2.thisN	loop_2.thisIndex	response_00.keys	response_00.rt	response_1.keys	response_1.corr	response_1.rt	response_2.keys	response_2.rt	slider.response	slider.rt	response_01.keys	response_01.rt	response_2.corr	response_03.keys	response_03.rt	end_image.started	end_image.stopped	±»ÊÔ±àºÅ	ÐÕÃû	ÐÔ±ð	ÄêÁä	date	expName	psychopyVersion	frameRate
images/313+60_11.png	images/313_27.png	1	¡û	1	27					0	0	0	26			1	1	0.6559169	3	3.4590154					0	None				18		Å®	24	2023_Dec_16_1727	ÐÅÐÄÅÐ¶Ï	2021.1.4	59.94413207
images/313+24_10.png	images/313_10.png	1	¡û	2	10					0	1	1	9			6	0	1.0464994	2	1.713349					0	None				18		Å®	24	2023_Dec_16_1727	ÐÅÐÄÅÐ¶Ï	2021.1.4	59.94413207
images/313_5.png	images/313+24_5.png	6	¡ú	2	5					0	2	2	4			6	1	1.1201121	2	1.2481497					0	None				18		Å®	24	2023_Dec_16_1727	ÐÅÐÄÅÐ¶Ï	2021.1.4	59.94413207
images/313+60_15.png	images/313_31.png	1	¡û	1	31					0	3	3	30			1	1	1.1711238	1	3.0723282					0	None				18		Å®	24	2023_Dec_16_1727	ÐÅÐÄÅÐ¶Ï	2021.1.4	59.94413207
images/313+24_9.png	images/313_9.png	1	¡û	2	9					0	4	4	8			1	1	0.8285044	2	1.0883926					0	None				18		Å®	24	2023_Dec_16_1727	ÐÅÐÄÅÐ¶Ï	2021.1.4	59.94413207
images/313_23.png	images/313+60_7.png	6	¡ú	1	23					0	5	5	22			6	1	0.5420439	4	1.1980129					1	None				18		Å®	24	2023_Dec_16_1727	ÐÅÐÄÅÐ¶Ï	2021.1.4	59.94413207
images/313_24.png	images/313+60_8.png	6	¡ú	1	24					0	6	6	23			6	1	0.3929674	4	1.0553667					1	None				18		Å®	24	2023_Dec_16_1727	ÐÅÐÄÅÐ¶Ï	2021.1.4	59.94413207
images/313_1.png	images/313+24_1.png	6	¡ú	2	1					0	7	7	0			1	0	0.7692567	3	1.5922545					0	None				18		Å®	24	2023_Dec_16_1727	ÐÅÐÄÅÐ¶Ï	2021.1.4	59.94413207
images/313+60_16.png	images/313_32.png	1	¡û	1	32					0	8	8	31			1	1	0.7077597	3	0.9409705					0	None				18		Å®	24	2023_Dec_16_1727	ÐÅÐÄÅÐ¶Ï	2021.1.4	59.94413207
images/313_17.png	images/313+60_1.png	6	¡ú	1	17					0	9	9	16			1	0	0.6747385	3	1.2530162					0	None				18		Å®	24	2023_Dec_16_1727	ÐÅÐÄÅÐ¶Ï	2021.1.4	59.94413207
images/313_20.png	images/313+60_4.png	6	¡ú	1	20					0	10	10	19			6	1	1.3324686	2	0.7633935					0	None				18		Å®	24	2023_Dec_16_1727	ÐÅÐÄÅÐ¶Ï	2021.1.4	59.94413207
images/313+24_14.png	images/313_14.png	1	¡û	2	14					0	11	11	13			1	1	0.6742479	2	0.9886324					0	None				18		Å®	24	2023_Dec_16_1727	ÐÅÐÄÅÐ¶Ï	2021.1.4	59.94413207
images/313_7.png	images/313+24_7.png	6	¡ú	2	7					0	12	12	6			1	0	0.6340033	2	1.1263751					0	None				18		Å®	24	2023_Dec_16_1727	ÐÅÐÄÅÐ¶Ï	2021.1.4	59.94413207
images/313+24_11.png	images/313_11.png	1	¡û	2	11					0	13	13	10			1	1	0.5822745	3	1.3489176					0	None				18		Å®	24	2023_Dec_16_1727	ÐÅÐÄÅÐ¶Ï	2021.1.4	59.94413207
images/313_8.png	images/313+24_8.png	6	¡ú	2	8					0	14	14	7			1	0	0.7139633	2	1.3550008					0	None				18		Å®	24	2023_Dec_16_1727	ÐÅÐÄÅÐ¶Ï	2021.1.4	59.94413207
images/313+24_12.png	images/313_12.png	1	¡û	2	12					0	15	15	11			1	1	0.6567575	4	1.5640767					1	None				18		Å®	24	2023_Dec_16_1727	ÐÅÐÄÅÐ¶Ï	2021.1.4	59.94413207
images/313+24_16.png	images/313_16.png	1	¡û	2	16					0	16	16	15			1	1	2.6334863	3	0.9776884					0	None				18		Å®	24	2023_Dec_16_1727	ÐÅÐÄÅÐ¶Ï	2021.1.4	59.94413207
images/313+60_13.png	images/313_29.png	1	¡û	1	29					0	17	17	28			1	1	0.550031	4	1.0458596					1	None				18		Å®	24	2023_Dec_16_1727	ÐÅÐÄÅÐ¶Ï	2021.1.4	59.94413207
images/313_19.png	images/313+60_3.png	6	¡ú	1	19					0	18	18	18			6	1	0.9693678	4	1.2955745					1	None				18		Å®	24	2023_Dec_16_1727	ÐÅÐÄÅÐ¶Ï	2021.1.4	59.94413207
images/313_21.png	images/313+60_5.png	6	¡ú	1	21					0	19	19	20			6	1	1.0798489	3	1.1214321					0	None				18		Å®	24	2023_Dec_16_1727	ÐÅÐÄÅÐ¶Ï	2021.1.4	59.94413207
images/313_18.png	images/313+60_2.png	6	¡ú	1	18					0	20	20	17			6	1	0.7020769	5	0.6394414					1	None				18		Å®	24	2023_Dec_16_1727	ÐÅÐÄÅÐ¶Ï	2021.1.4	59.94413207
images/313_3.png	images/313+24_3.png	6	¡ú	2	3					0	21	21	2			6	1	0.6899272	4	1.0757878					1	None				18		Å®	24	2023_Dec_16_1727	ÐÅÐÄÅÐ¶Ï	2021.1.4	59.94413207
images/313+24_13.png	images/313_13.png	1	¡û	2	13					0	22	22	12			1	1	0.7972252	3	0.9227823					0	None				18		Å®	24	2023_Dec_16_1727	ÐÅÐÄÅÐ¶Ï	2021.1.4	59.94413207
images/313+60_10.png	images/313_26.png	1	¡û	1	26					0	23	23	25			1	1	0.5144534	4	1.0038349					1	None				18		Å®	24	2023_Dec_16_1727	ÐÅÐÄÅÐ¶Ï	2021.1.4	59.94413207
images/313+60_9.png	images/313_25.png	1	¡û	1	25					0	24	24	24			6	0	1.3923668	2	0.6284759					0	None				18		Å®	24	2023_Dec_16_1727	ÐÅÐÄÅÐ¶Ï	2021.1.4	59.94413207
images/313_4.png	images/313+24_4.png	6	¡ú	2	4					0	25	25	3			6	1	0.4569392	5	0.8443841					1	None				18		Å®	24	2023_Dec_16_1727	ÐÅÐÄÅÐ¶Ï	2021.1.4	59.94413207
images/313+60_12.png	images/313_28.png	1	¡û	1	28					0	26	26	27			1	1	1.6317782	2	1.0978152					0	None				18		Å®	24	2023_Dec_16_1727	ÐÅÐÄÅÐ¶Ï	2021.1.4	59.94413207
images/313_6.png	images/313+24_6.png	6	¡ú	2	6					0	27	27	5			6	1	0.6428614	4	1.2386581					1	None				18		Å®	24	2023_Dec_16_1727	ÐÅÐÄÅÐ¶Ï	2021.1.4	59.94413207
images/313_2.png	images/313+24_2.png	6	¡ú	2	2					0	28	28	1			6	1	0.4890446	4	1.3710974					1	None				18		Å®	24	2023_Dec_16_1727	ÐÅÐÄÅÐ¶Ï	2021.1.4	59.94413207
images/313_22.png	images/313+60_6.png	6	¡ú	1	22					0	29	29	21			6	1	0.4959981	5	0.8021564					1	None				18		Å®	24	2023_Dec_16_1727	ÐÅÐÄÅÐ¶Ï	2021.1.4	59.94413207
images/313+60_14.png	images/313_30.png	1	¡û	1	30					0	30	30	29			1	1	0.8074077	3	1.2360855					0	None				18		Å®	24	2023_Dec_16_1727	ÐÅÐÄÅÐ¶Ï	2021.1.4	59.94413207
images/313+24_15.png	images/313_15.png	1	¡û	2	15					0	31	31	14			1	1	0.5198313	3	0.9125416					0	None				18		Å®	24	2023_Dec_16_1727	ÐÅÐÄÅÐ¶Ï	2021.1.4	59.94413207
images/313+24_12.png	images/313_12.png	1	¡û	2	12					1	0	32	11			1	1	0.5448463	4	0.6489335					1	None				18		Å®	24	2023_Dec_16_1727	ÐÅÐÄÅÐ¶Ï	2021.1.4	59.94413207
images/313+60_12.png	images/313_28.png	1	¡û	1	28					1	1	33	27			6	0	0.5634079	4	1.1307068					1	None				18		Å®	24	2023_Dec_16_1727	ÐÅÐÄÅÐ¶Ï	2021.1.4	59.94413207
images/313_4.png	images/313+24_4.png	6	¡ú	2	4					1	2	34	3			6	1	0.6343355	4	0.8547231					1	None				18		Å®	24	2023_Dec_16_1727	ÐÅÐÄÅÐ¶Ï	2021.1.4	59.94413207
images/313+24_14.png	images/313_14.png	1	¡û	2	14					1	3	35	13			1	1	1.2493515	2	1.8519796					0	None				18		Å®	24	2023_Dec_16_1727	ÐÅÐÄÅÐ¶Ï	2021.1.4	59.94413207
images/313+60_15.png	images/313_31.png	1	¡û	1	31					1	4	36	30			1	1	0.5887659	2	0.642857					0	None				18		Å®	24	2023_Dec_16_1727	ÐÅÐÄÅÐ¶Ï	2021.1.4	59.94413207
images/313_1.png	images/313+24_1.png	6	¡ú	2	1					1	5	37	0			6	1	0.5264757	4	0.7832027					1	None				18		Å®	24	2023_Dec_16_1727	ÐÅÐÄÅÐ¶Ï	2021.1.4	59.94413207
images/313+60_14.png	images/313_30.png	1	¡û	1	30					1	6	38	29			1	1	0.7252123	3	0.7896853					0	None				18		Å®	24	2023_Dec_16_1727	ÐÅÐÄÅÐ¶Ï	2021.1.4	59.94413207
images/313_18.png	images/313+60_2.png	6	¡ú	1	18					1	7	39	17			6	1	0.3950904	5	0.5453444					1	None				18		Å®	24	2023_Dec_16_1727	ÐÅÐÄÅÐ¶Ï	2021.1.4	59.94413207
images/313+24_10.png	images/313_10.png	1	¡û	2	10					1	8	40	9			1	1	0.7135033	3	0.8022785					0	space	60.3776874			18		Å®	24	2023_Dec_16_1727	ÐÅÐÄÅÐ¶Ï	2021.1.4	59.94413207
images/313+60_9.png	images/313_25.png	1	¡û	1	25					1	9	41	24			1	1	0.7650071	3	1.0197358					0	None				18		Å®	24	2023_Dec_16_1727	ÐÅÐÄÅÐ¶Ï	2021.1.4	59.94413207
images/313+60_10.png	images/313_26.png	1	¡û	1	26					1	10	42	25			1	1	0.6159896	2	0.8690064					0	None				18		Å®	24	2023_Dec_16_1727	ÐÅÐÄÅÐ¶Ï	2021.1.4	59.94413207
images/313_7.png	images/313+24_7.png	6	¡ú	2	7					1	11	43	6			6	1	1.4240425	3	1.3064665					0	None				18		Å®	24	2023_Dec_16_1727	ÐÅÐÄÅÐ¶Ï	2021.1.4	59.94413207
images/313_2.png	images/313+24_2.png	6	¡ú	2	2					1	12	44	1			6	1	1.7306312	2	0.5366289					0	None				18		Å®	24	2023_Dec_16_1727	ÐÅÐÄÅÐ¶Ï	2021.1.4	59.94413207
images/313_21.png	images/313+60_5.png	6	¡ú	1	21					1	13	45	20			6	1	0.3452864	4	0.8976786					1	None				18		Å®	24	2023_Dec_16_1727	ÐÅÐÄÅÐ¶Ï	2021.1.4	59.94413207
images/313_5.png	images/313+24_5.png	6	¡ú	2	5					1	14	46	4			6	1	0.3872733	4	0.5619134					1	None				18		Å®	24	2023_Dec_16_1727	ÐÅÐÄÅÐ¶Ï	2021.1.4	59.94413207
images/313_24.png	images/313+60_8.png	6	¡ú	1	24					1	15	47	23			6	1	0.3275289	5	0.4404611					1	None				18		Å®	24	2023_Dec_16_1727	ÐÅÐÄÅÐ¶Ï	2021.1.4	59.94413207
images/313+60_13.png	images/313_29.png	1	¡û	1	29					1	16	48	28			1	1	0.6604654	3	1.0556431					0	None				18		Å®	24	2023_Dec_16_1727	ÐÅÐÄÅÐ¶Ï	2021.1.4	59.94413207
images/313_23.png	images/313+60_7.png	6	¡ú	1	23					1	17	49	22			6	1	0.4169782	4	0.6465033					1	None				18		Å®	24	2023_Dec_16_1727	ÐÅÐÄÅÐ¶Ï	2021.1.4	59.94413207
images/313+60_11.png	images/313_27.png	1	¡û	1	27					1	18	50	26			1	1	0.6588701	4	0.7977694					1	None				18		Å®	24	2023_Dec_16_1727	ÐÅÐÄÅÐ¶Ï	2021.1.4	59.94413207
images/313_6.png	images/313+24_6.png	6	¡ú	2	6					1	19	51	5			6	1	0.4196077	3	0.9126123					0	None				18		Å®	24	2023_Dec_16_1727	ÐÅÐÄÅÐ¶Ï	2021.1.4	59.94413207
images/313_22.png	images/313+60_6.png	6	¡ú	1	22					1	20	52	21			6	1	0.4137902	4	0.8911952					1	None				18		Å®	24	2023_Dec_16_1727	ÐÅÐÄÅÐ¶Ï	2021.1.4	59.94413207
images/313+24_15.png	images/313_15.png	1	¡û	2	15					1	21	53	14			1	1	0.7966481	2	1.6099208					0	None				18		Å®	24	2023_Dec_16_1727	ÐÅÐÄÅÐ¶Ï	2021.1.4	59.94413207
images/313_19.png	images/313+60_3.png	6	¡ú	1	19					1	22	54	18			6	1	0.6135007	4	0.9866815					1	None				18		Å®	24	2023_Dec_16_1727	ÐÅÐÄÅÐ¶Ï	2021.1.4	59.94413207
images/313_8.png	images/313+24_8.png	6	¡ú	2	8					1	23	55	7			6	1	0.3764523	4	0.5835615					1	None				18		Å®	24	2023_Dec_16_1727	ÐÅÐÄÅÐ¶Ï	2021.1.4	59.94413207
images/313_17.png	images/313+60_1.png	6	¡ú	1	17					1	24	56	16			6	1	0.516927	5	0.6061458					1	None				18		Å®	24	2023_Dec_16_1727	ÐÅÐÄÅÐ¶Ï	2021.1.4	59.94413207
images/313_20.png	images/313+60_4.png	6	¡ú	1	20					1	25	57	19			6	1	0.3729149	5	0.4036484					1	None				18		Å®	24	2023_Dec_16_1727	ÐÅÐÄÅÐ¶Ï	2021.1.4	59.94413207
images/313+24_9.png	images/313_9.png	1	¡û	2	9					1	26	58	8			1	1	1.0977625	3	1.0024299					0	None				18		Å®	24	2023_Dec_16_1727	ÐÅÐÄÅÐ¶Ï	2021.1.4	59.94413207
images/313+24_13.png	images/313_13.png	1	¡û	2	13					1	27	59	12			1	1	0.6713133	4	0.8416482					1	None				18		Å®	24	2023_Dec_16_1727	ÐÅÐÄÅÐ¶Ï	2021.1.4	59.94413207
images/313+60_16.png	images/313_32.png	1	¡û	1	32					1	28	60	31			1	1	0.7077834	4	0.5408898					1	None				18		Å®	24	2023_Dec_16_1727	ÐÅÐÄÅÐ¶Ï	2021.1.4	59.94413207
images/313+24_16.png	images/313_16.png	1	¡û	2	16					1	29	61	15			1	1	0.5958512	4	0.8334781					1	None				18		Å®	24	2023_Dec_16_1727	ÐÅÐÄÅÐ¶Ï	2021.1.4	59.94413207
images/313+24_11.png	images/313_11.png	1	¡û	2	11					1	30	62	10			1	1	0.7500874	2	0.5415232					0	None				18		Å®	24	2023_Dec_16_1727	ÐÅÐÄÅÐ¶Ï	2021.1.4	59.94413207
images/313_3.png	images/313+24_3.png	6	¡ú	2	3					1	31	63	2			6	1	0.8365674	4	1.9039058					1	None				18		Å®	24	2023_Dec_16_1727	ÐÅÐÄÅÐ¶Ï	2021.1.4	59.94413207
images/313+24_15.png	images/313_15.png	1	¡û	2	15					2	0	64	14			1	1	2.0477735	1	0.5682405					0	None				18		Å®	24	2023_Dec_16_1727	ÐÅÐÄÅÐ¶Ï	2021.1.4	59.94413207
images/313+24_10.png	images/313_10.png	1	¡û	2	10					2	1	65	9			1	1	1.2883083	2	0.9446491					0	None				18		Å®	24	2023_Dec_16_1727	ÐÅÐÄÅÐ¶Ï	2021.1.4	59.94413207
images/313_5.png	images/313+24_5.png	6	¡ú	2	5					2	2	66	4			6	1	0.488116	4	0.8582079					1	None				18		Å®	24	2023_Dec_16_1727	ÐÅÐÄÅÐ¶Ï	2021.1.4	59.94413207
images/313+60_11.png	images/313_27.png	1	¡û	1	27					2	3	67	26			1	1	1.0373621	3	0.9688204					0	None				18		Å®	24	2023_Dec_16_1727	ÐÅÐÄÅÐ¶Ï	2021.1.4	59.94413207
images/313_4.png	images/313+24_4.png	6	¡ú	2	4					2	4	68	3			6	1	0.7439825	4	0.8474357					1	None				18		Å®	24	2023_Dec_16_1727	ÐÅÐÄÅÐ¶Ï	2021.1.4	59.94413207
images/313+60_9.png	images/313_25.png	1	¡û	1	25					2	5	69	24			1	1	0.5393235	4	0.5793614					1	None				18		Å®	24	2023_Dec_16_1727	ÐÅÐÄÅÐ¶Ï	2021.1.4	59.94413207
images/313_1.png	images/313+24_1.png	6	¡ú	2	1					2	6	70	0			6	1	0.7385163	4	0.5861663					1	None				18		Å®	24	2023_Dec_16_1727	ÐÅÐÄÅÐ¶Ï	2021.1.4	59.94413207
images/313+60_10.png	images/313_26.png	1	¡û	1	26					2	7	71	25			1	1	1.0572419	2	0.6754286					0	None				18		Å®	24	2023_Dec_16_1727	ÐÅÐÄÅÐ¶Ï	2021.1.4	59.94413207
images/313_2.png	images/313+24_2.png	6	¡ú	2	2					2	8	72	1			6	1	0.4224307	4	0.8512653					1	None				18		Å®	24	2023_Dec_16_1727	ÐÅÐÄÅÐ¶Ï	2021.1.4	59.94413207
images/313_20.png	images/313+60_4.png	6	¡ú	1	20					2	9	73	19			6	1	2.7101754	2	1.3063434					0	None				18		Å®	24	2023_Dec_16_1727	ÐÅÐÄÅÐ¶Ï	2021.1.4	59.94413207
images/313+60_15.png	images/313_31.png	1	¡û	1	31					2	10	74	30			1	1	0.7213099	2	0.5534516					0	None				18		Å®	24	2023_Dec_16_1727	ÐÅÐÄÅÐ¶Ï	2021.1.4	59.94413207
images/313_21.png	images/313+60_5.png	6	¡ú	1	21					2	11	75	20			6	1	0.4628502	4	0.9223696					1	None				18		Å®	24	2023_Dec_16_1727	ÐÅÐÄÅÐ¶Ï	2021.1.4	59.94413207
images/313_19.png	images/313+60_3.png	6	¡ú	1	19					2	12	76	18			6	1	0.4506119	4	0.8068995					1	None				18		Å®	24	2023_Dec_16_1727	ÐÅÐÄÅÐ¶Ï	2021.1.4	59.94413207
images/313_23.png	images/313+60_7.png	6	¡ú	1	23					2	13	77	22			6	1	0.3564278	5	0.3800457					1	None				18		Å®	24	2023_Dec_16_1727	ÐÅÐÄÅÐ¶Ï	2021.1.4	59.94413207
images/313+24_14.png	images/313_14.png	1	¡û	2	14					2	14	78	13			1	1	0.6997471	4	1.2134833					1	None				18		Å®	24	2023_Dec_16_1727	ÐÅÐÄÅÐ¶Ï	2021.1.4	59.94413207
images/313+24_16.png	images/313_16.png	1	¡û	2	16					2	15	79	15			1	1	0.5373824	4	0.801377					1	None				18		Å®	24	2023_Dec_16_1727	ÐÅÐÄÅÐ¶Ï	2021.1.4	59.94413207
images/313_3.png	images/313+24_3.png	6	¡ú	2	3					2	16	80	2			6	1	0.3595896	5	0.3911331					1	None				18		Å®	24	2023_Dec_16_1727	ÐÅÐÄÅÐ¶Ï	2021.1.4	59.94413207
images/313_8.png	images/313+24_8.png	6	¡ú	2	8					2	17	81	7			6	1	0.7898773	2	0.8271766					0	space	21.1119966			18		Å®	24	2023_Dec_16_1727	ÐÅÐÄÅÐ¶Ï	2021.1.4	59.94413207
images/313+60_14.png	images/313_30.png	1	¡û	1	30					2	18	82	29			1	1	0.8674983	3	0.6622443					0	None				18		Å®	24	2023_Dec_16_1727	ÐÅÐÄÅÐ¶Ï	2021.1.4	59.94413207
images/313_17.png	images/313+60_1.png	6	¡ú	1	17					2	19	83	16			6	1	0.5453623	2	1.433262					0	None				18		Å®	24	2023_Dec_16_1727	ÐÅÐÄÅÐ¶Ï	2021.1.4	59.94413207
images/313_6.png	images/313+24_6.png	6	¡ú	2	6					2	20	84	5			6	1	0.3079803	4	0.6857972					1	None				18		Å®	24	2023_Dec_16_1727	ÐÅÐÄÅÐ¶Ï	2021.1.4	59.94413207
images/313_24.png	images/313+60_8.png	6	¡ú	1	24					2	21	85	23			6	1	0.5442237	5	0.5203765					1	None				18		Å®	24	2023_Dec_16_1727	ÐÅÐÄÅÐ¶Ï	2021.1.4	59.94413207
images/313_18.png	images/313+60_2.png	6	¡ú	1	18					2	22	86	17			6	1	1.1528134	4	0.5275598					1	None				18		Å®	24	2023_Dec_16_1727	ÐÅÐÄÅÐ¶Ï	2021.1.4	59.94413207
images/313+60_16.png	images/313_32.png	1	¡û	1	32					2	23	87	31			1	1	0.8000883	4	0.8854339					1	None				18		Å®	24	2023_Dec_16_1727	ÐÅÐÄÅÐ¶Ï	2021.1.4	59.94413207
images/313_7.png	images/313+24_7.png	6	¡ú	2	7					2	24	88	6			6	1	0.478767	4	0.7616616					1	None				18		Å®	24	2023_Dec_16_1727	ÐÅÐÄÅÐ¶Ï	2021.1.4	59.94413207
images/313+60_12.png	images/313_28.png	1	¡û	1	28					2	25	89	27			1	1	0.5924817	3	0.8462581					0	None				18		Å®	24	2023_Dec_16_1727	ÐÅÐÄÅÐ¶Ï	2021.1.4	59.94413207
images/313+24_12.png	images/313_12.png	1	¡û	2	12					2	26	90	11			1	1	0.5857742	4	0.4963264					1	None				18		Å®	24	2023_Dec_16_1727	ÐÅÐÄÅÐ¶Ï	2021.1.4	59.94413207
images/313+60_13.png	images/313_29.png	1	¡û	1	29					2	27	91	28			1	1	0.4904802	4	0.468527					1	None				18		Å®	24	2023_Dec_16_1727	ÐÅÐÄÅÐ¶Ï	2021.1.4	59.94413207
images/313_22.png	images/313+60_6.png	6	¡ú	1	22					2	28	92	21			6	1	0.3520726	4	0.5925669					1	None				18		Å®	24	2023_Dec_16_1727	ÐÅÐÄÅÐ¶Ï	2021.1.4	59.94413207
images/313+24_9.png	images/313_9.png	1	¡û	2	9					2	29	93	8			1	1	1.6626787	3	0.4153959					0	None				18		Å®	24	2023_Dec_16_1727	ÐÅÐÄÅÐ¶Ï	2021.1.4	59.94413207
images/313+24_13.png	images/313_13.png	1	¡û	2	13					2	30	94	12			1	1	0.5576043	3	0.3729688					0	None				18		Å®	24	2023_Dec_16_1727	ÐÅÐÄÅÐ¶Ï	2021.1.4	59.94413207
images/313+24_11.png	images/313_11.png	1	¡û	2	11					2	31	95	10			1	1	0.6761748	4	0.3986787					1	None				18		Å®	24	2023_Dec_16_1727	ÐÅÐÄÅÐ¶Ï	2021.1.4	59.94413207
images/313+24_14.png	images/313_14.png	1	¡û	2	14					3	0	96	13			6	0	0.9172674	4	0.4377528					1	None				18		Å®	24	2023_Dec_16_1727	ÐÅÐÄÅÐ¶Ï	2021.1.4	59.94413207
images/313+60_13.png	images/313_29.png	1	¡û	1	29					3	1	97	28			1	1	0.6104729	4	1.1678232					1	None				18		Å®	24	2023_Dec_16_1727	ÐÅÐÄÅÐ¶Ï	2021.1.4	59.94413207
images/313_22.png	images/313+60_6.png	6	¡ú	1	22					3	2	98	21			6	1	0.4303983	5	0.3393144					1	None				18		Å®	24	2023_Dec_16_1727	ÐÅÐÄÅÐ¶Ï	2021.1.4	59.94413207
images/313+60_10.png	images/313_26.png	1	¡û	1	26					3	3	99	25			1	1	0.6124972	5	0.721501					1	None				18		Å®	24	2023_Dec_16_1727	ÐÅÐÄÅÐ¶Ï	2021.1.4	59.94413207
images/313+60_12.png	images/313_28.png	1	¡û	1	28					3	4	100	27			1	1	0.4346388	4	0.4958435					1	None				18		Å®	24	2023_Dec_16_1727	ÐÅÐÄÅÐ¶Ï	2021.1.4	59.94413207
images/313+24_15.png	images/313_15.png	1	¡û	2	15					3	5	101	14			1	1	0.4901138	5	0.5962608					1	None				18		Å®	24	2023_Dec_16_1727	ÐÅÐÄÅÐ¶Ï	2021.1.4	59.94413207
images/313_19.png	images/313+60_3.png	6	¡ú	1	19					3	6	102	18			6	1	0.6024852	5	0.656504					1	None				18		Å®	24	2023_Dec_16_1727	ÐÅÐÄÅÐ¶Ï	2021.1.4	59.94413207
images/313_6.png	images/313+24_6.png	6	¡ú	2	6					3	7	103	5			6	1	0.4121397	5	1.5695918					1	None				18		Å®	24	2023_Dec_16_1727	ÐÅÐÄÅÐ¶Ï	2021.1.4	59.94413207
images/313_5.png	images/313+24_5.png	6	¡ú	2	5					3	8	104	4			6	1	0.4311555	5	0.3960736					1	None				18		Å®	24	2023_Dec_16_1727	ÐÅÐÄÅÐ¶Ï	2021.1.4	59.94413207
images/313+60_14.png	images/313_30.png	1	¡û	1	30					3	9	105	29			1	1	0.490954	4	1.2290525					1	None				18		Å®	24	2023_Dec_16_1727	ÐÅÐÄÅÐ¶Ï	2021.1.4	59.94413207
images/313_8.png	images/313+24_8.png	6	¡ú	2	8					3	10	106	7			6	1	1.0408566	2	0.6678676					0	None				18		Å®	24	2023_Dec_16_1727	ÐÅÐÄÅÐ¶Ï	2021.1.4	59.94413207
images/313+24_11.png	images/313_11.png	1	¡û	2	11					3	11	107	10			1	1	0.5912422	3	1.9251843					0	None				18		Å®	24	2023_Dec_16_1727	ÐÅÐÄÅÐ¶Ï	2021.1.4	59.94413207
images/313+24_9.png	images/313_9.png	1	¡û	2	9					3	12	108	8			6	0	0.7862516	3	0.536537					0	None				18		Å®	24	2023_Dec_16_1727	ÐÅÐÄÅÐ¶Ï	2021.1.4	59.94413207
images/313_4.png	images/313+24_4.png	6	¡ú	2	4					3	13	109	3			6	1	0.4066857	4	0.5000928					1	None				18		Å®	24	2023_Dec_16_1727	ÐÅÐÄÅÐ¶Ï	2021.1.4	59.94413207
images/313_17.png	images/313+60_1.png	6	¡ú	1	17					3	14	110	16			6	1	0.3265797	5	0.4078785					1	None				18		Å®	24	2023_Dec_16_1727	ÐÅÐÄÅÐ¶Ï	2021.1.4	59.94413207
images/313+24_16.png	images/313_16.png	1	¡û	2	16					3	15	111	15			1	1	1.0781947	2	0.9195068					0	None				18		Å®	24	2023_Dec_16_1727	ÐÅÐÄÅÐ¶Ï	2021.1.4	59.94413207
images/313_24.png	images/313+60_8.png	6	¡ú	1	24					3	16	112	23			6	1	0.4078005	5	1.1973262					1	None				18		Å®	24	2023_Dec_16_1727	ÐÅÐÄÅÐ¶Ï	2021.1.4	59.94413207
images/313+24_13.png	images/313_13.png	1	¡û	2	13					3	17	113	12			1	1	0.5543467	3	0.7614346					0	None				18		Å®	24	2023_Dec_16_1727	ÐÅÐÄÅÐ¶Ï	2021.1.4	59.94413207
images/313+60_11.png	images/313_27.png	1	¡û	1	27					3	18	114	26			1	1	0.4803374	2	0.4749723					0	None				18		Å®	24	2023_Dec_16_1727	ÐÅÐÄÅÐ¶Ï	2021.1.4	59.94413207
images/313+60_9.png	images/313_25.png	1	¡û	1	25					3	19	115	24			1	1	0.6046836	3	1.2338416					0	None				18		Å®	24	2023_Dec_16_1727	ÐÅÐÄÅÐ¶Ï	2021.1.4	59.94413207
images/313_23.png	images/313+60_7.png	6	¡ú	1	23					3	20	116	22			6	1	0.6759231	3	0.5739438					0	None				18		Å®	24	2023_Dec_16_1727	ÐÅÐÄÅÐ¶Ï	2021.1.4	59.94413207
images/313+24_10.png	images/313_10.png	1	¡û	2	10					3	21	117	9			1	1	1.5103088	3	1.3251256					0	None				18		Å®	24	2023_Dec_16_1727	ÐÅÐÄÅÐ¶Ï	2021.1.4	59.94413207
images/313_3.png	images/313+24_3.png	6	¡ú	2	3					3	22	118	2			6	1	0.3326698	5	0.501741					1	None				18		Å®	24	2023_Dec_16_1727	ÐÅÐÄÅÐ¶Ï	2021.1.4	59.94413207
images/313_20.png	images/313+60_4.png	6	¡ú	1	20					3	23	119	19			6	1	0.5908629	5	0.4686843					1	None				18		Å®	24	2023_Dec_16_1727	ÐÅÐÄÅÐ¶Ï	2021.1.4	59.94413207
images/313+24_12.png	images/313_12.png	1	¡û	2	12					3	24	120	11			1	1	1.6809541	4	0.8730302					1	None				18		Å®	24	2023_Dec_16_1727	ÐÅÐÄÅÐ¶Ï	2021.1.4	59.94413207
images/313_7.png	images/313+24_7.png	6	¡ú	2	7					3	25	121	6			6	1	0.3711767	4	0.4503304					1	None				18		Å®	24	2023_Dec_16_1727	ÐÅÐÄÅÐ¶Ï	2021.1.4	59.94413207
images/313_21.png	images/313+60_5.png	6	¡ú	1	21					3	26	122	20			6	1	0.3670341	4	0.5347773					1	space	16.6499254			18		Å®	24	2023_Dec_16_1727	ÐÅÐÄÅÐ¶Ï	2021.1.4	59.94413207
images/313+60_15.png	images/313_31.png	1	¡û	1	31					3	27	123	30			1	1	0.6646692	3	1.7477375					0	None				18		Å®	24	2023_Dec_16_1727	ÐÅÐÄÅÐ¶Ï	2021.1.4	59.94413207
images/313_18.png	images/313+60_2.png	6	¡ú	1	18					3	28	124	17			6	1	0.3210978	4	0.6022288					1	None				18		Å®	24	2023_Dec_16_1727	ÐÅÐÄÅÐ¶Ï	2021.1.4	59.94413207
images/313_2.png	images/313+24_2.png	6	¡ú	2	2					3	29	125	1			6	1	0.4802013	4	0.5071834					1	None				18		Å®	24	2023_Dec_16_1727	ÐÅÐÄÅÐ¶Ï	2021.1.4	59.94413207
images/313_1.png	images/313+24_1.png	6	¡ú	2	1					3	30	126	0			1	0	0.5894853	4	0.7872878					1	None				18		Å®	24	2023_Dec_16_1727	ÐÅÐÄÅÐ¶Ï	2021.1.4	59.94413207
images/313+60_16.png	images/313_32.png	1	¡û	1	32					3	31	127	31			1	1	1.4241621	2	0.9066656					0	None				18		Å®	24	2023_Dec_16_1727	ÐÅÐÄÅÐ¶Ï	2021.1.4	59.94413207
images/313_6.png	images/313+24_6.png	6	¡ú	2	6					4	0	128	5			6	1	0.3854395	2	1.0967391					0	None				18		Å®	24	2023_Dec_16_1727	ÐÅÐÄÅÐ¶Ï	2021.1.4	59.94413207
images/313+24_16.png	images/313_16.png	1	¡û	2	16					4	1	129	15			6	0	0.8256391	3	0.5416017					0	None				18		Å®	24	2023_Dec_16_1727	ÐÅÐÄÅÐ¶Ï	2021.1.4	59.94413207
images/313_17.png	images/313+60_1.png	6	¡ú	1	17					4	2	130	16			6	1	0.3897982	4	0.8281799					1	None				18		Å®	24	2023_Dec_16_1727	ÐÅÐÄÅÐ¶Ï	2021.1.4	59.94413207
images/313+60_12.png	images/313_28.png	1	¡û	1	28					4	3	131	27			6	0	0.8801622	4	0.5461916					1	None				18		Å®	24	2023_Dec_16_1727	ÐÅÐÄÅÐ¶Ï	2021.1.4	59.94413207
images/313_5.png	images/313+24_5.png	6	¡ú	2	5					4	4	132	4			6	1	0.6183852	2	0.487557					0	None				18		Å®	24	2023_Dec_16_1727	ÐÅÐÄÅÐ¶Ï	2021.1.4	59.94413207
images/313_18.png	images/313+60_2.png	6	¡ú	1	18					4	5	133	17			6	1	0.521323	4	0.4981894					1	None				18		Å®	24	2023_Dec_16_1727	ÐÅÐÄÅÐ¶Ï	2021.1.4	59.94413207
images/313+60_10.png	images/313_26.png	1	¡û	1	26					4	6	134	25			6	0	0.6283634	4	0.4568375					1	None				18		Å®	24	2023_Dec_16_1727	ÐÅÐÄÅÐ¶Ï	2021.1.4	59.94413207
images/313_20.png	images/313+60_4.png	6	¡ú	1	20					4	7	135	19			6	1	0.4052826	4	0.7070819					1	None				18		Å®	24	2023_Dec_16_1727	ÐÅÐÄÅÐ¶Ï	2021.1.4	59.94413207
images/313_19.png	images/313+60_3.png	6	¡ú	1	19					4	8	136	18			6	1	0.4916602	5	0.29393					1	None				18		Å®	24	2023_Dec_16_1727	ÐÅÐÄÅÐ¶Ï	2021.1.4	59.94413207
images/313+24_15.png	images/313_15.png	1	¡û	2	15					4	9	137	14			1	1	0.6086244	4	0.6456991					1	None				18		Å®	24	2023_Dec_16_1727	ÐÅÐÄÅÐ¶Ï	2021.1.4	59.94413207
images/313+60_16.png	images/313_32.png	1	¡û	1	32					4	10	138	31			1	1	2.0737248	2	0.2492671					0	None				18		Å®	24	2023_Dec_16_1727	ÐÅÐÄÅÐ¶Ï	2021.1.4	59.94413207
images/313_8.png	images/313+24_8.png	6	¡ú	2	8					4	11	139	7			1	0	0.814106	2	0.3228161					0	None				18		Å®	24	2023_Dec_16_1727	ÐÅÐÄÅÐ¶Ï	2021.1.4	59.94413207
images/313+24_14.png	images/313_14.png	1	¡û	2	14					4	12	140	13			1	1	0.8285645	3	0.7045329					0	None				18		Å®	24	2023_Dec_16_1727	ÐÅÐÄÅÐ¶Ï	2021.1.4	59.94413207
images/313_22.png	images/313+60_6.png	6	¡ú	1	22					4	13	141	21			6	1	0.9132476	4	0.8657179					1	None				18		Å®	24	2023_Dec_16_1727	ÐÅÐÄÅÐ¶Ï	2021.1.4	59.94413207
images/313_23.png	images/313+60_7.png	6	¡ú	1	23					4	14	142	22			6	1	0.4363469	4	0.6006221					1	None				18		Å®	24	2023_Dec_16_1727	ÐÅÐÄÅÐ¶Ï	2021.1.4	59.94413207
images/313+24_13.png	images/313_13.png	1	¡û	2	13					4	15	143	12			1	1	0.7024315	4	0.6883566					1	None				18		Å®	24	2023_Dec_16_1727	ÐÅÐÄÅÐ¶Ï	2021.1.4	59.94413207
images/313+60_15.png	images/313_31.png	1	¡û	1	31					4	16	144	30			1	1	0.4581906	4	0.413718					1	None				18		Å®	24	2023_Dec_16_1727	ÐÅÐÄÅÐ¶Ï	2021.1.4	59.94413207
images/313+24_11.png	images/313_11.png	1	¡û	2	11					4	17	145	10			1	1	1.8353483	2	0.9171118					0	None				18		Å®	24	2023_Dec_16_1727	ÐÅÐÄÅÐ¶Ï	2021.1.4	59.94413207
images/313_1.png	images/313+24_1.png	6	¡ú	2	1					4	18	146	0			1	0	0.9180404	1	1.0945882					0	None				18		Å®	24	2023_Dec_16_1727	ÐÅÐÄÅÐ¶Ï	2021.1.4	59.94413207
images/313+24_9.png	images/313_9.png	1	¡û	2	9					4	19	147	8			6	0	1.0477208	2	0.778664					0	None				18		Å®	24	2023_Dec_16_1727	ÐÅÐÄÅÐ¶Ï	2021.1.4	59.94413207
images/313_4.png	images/313+24_4.png	6	¡ú	2	4					4	20	148	3			6	1	0.8013119	2	0.6307289					0	None				18		Å®	24	2023_Dec_16_1727	ÐÅÐÄÅÐ¶Ï	2021.1.4	59.94413207
images/313+60_9.png	images/313_25.png	1	¡û	1	25					4	21	149	24			1	1	1.5639053	2	0.9208398					0	None				18		Å®	24	2023_Dec_16_1727	ÐÅÐÄÅÐ¶Ï	2021.1.4	59.94413207
images/313_2.png	images/313+24_2.png	6	¡ú	2	2					4	22	150	1			1	0	0.8632963	2	0.6099175					0	None				18		Å®	24	2023_Dec_16_1727	ÐÅÐÄÅÐ¶Ï	2021.1.4	59.94413207
images/313+24_12.png	images/313_12.png	1	¡û	2	12					4	23	151	11			1	1	0.6793921	2	0.3936449					0	None				18		Å®	24	2023_Dec_16_1727	ÐÅÐÄÅÐ¶Ï	2021.1.4	59.94413207
images/313+60_11.png	images/313_27.png	1	¡û	1	27					4	24	152	26			6	0	0.480239	2	0.5950723					0	None				18		Å®	24	2023_Dec_16_1727	ÐÅÐÄÅÐ¶Ï	2021.1.4	59.94413207
images/313_21.png	images/313+60_5.png	6	¡ú	1	21					4	25	153	20			6	1	0.6170992	3	0.8063804					0	None				18		Å®	24	2023_Dec_16_1727	ÐÅÐÄÅÐ¶Ï	2021.1.4	59.94413207
images/313_7.png	images/313+24_7.png	6	¡ú	2	7					4	26	154	6			6	1	0.5548386	3	0.6101419					0	None				18		Å®	24	2023_Dec_16_1727	ÐÅÐÄÅÐ¶Ï	2021.1.4	59.94413207
images/313_24.png	images/313+60_8.png	6	¡ú	1	24					4	27	155	23			6	1	0.3916395	4	1.3337091					1	None				18		Å®	24	2023_Dec_16_1727	ÐÅÐÄÅÐ¶Ï	2021.1.4	59.94413207
images/313+60_13.png	images/313_29.png	1	¡û	1	29					4	28	156	28			1	1	0.5249225	4	0.3735164					1	None				18		Å®	24	2023_Dec_16_1727	ÐÅÐÄÅÐ¶Ï	2021.1.4	59.94413207
images/313_3.png	images/313+24_3.png	6	¡ú	2	3					4	29	157	2			6	1	0.4369463	4	0.6570657					1	None				18		Å®	24	2023_Dec_16_1727	ÐÅÐÄÅÐ¶Ï	2021.1.4	59.94413207
images/313+24_10.png	images/313_10.png	1	¡û	2	10					4	30	158	9			1	1	0.6122353	3	0.6175232					0	None				18		Å®	24	2023_Dec_16_1727	ÐÅÐÄÅÐ¶Ï	2021.1.4	59.94413207
images/313+60_14.png	images/313_30.png	1	¡û	1	30					4	31	159	29			1	1	0.4865903	4	0.3846435					1	None				18		Å®	24	2023_Dec_16_1727	ÐÅÐÄÅÐ¶Ï	2021.1.4	59.94413207
																					5.9375	4.7806441						917.553163	None	18
