# Supplementary material for: Perceptual metacognition and self-esteem: the role of feedback valence in local and global monitoring bias
Source: BMC Psychol. 2025 Sep 22;13:1114. doi: 10.1186/s40359-025-03089-x (PMC12506185; doi:10.1186/s40359-025-03089-x)
Supplement: Supplementary file 1 — Supplementary Material 1. [file 40359_2025_3089_MOESM1_ESM.zip › Data/Study2/Study2data/19_信心判断_2023_Dec_16_1824.csv]

dotLeft	dotRight	dotAns	cue	diffLevel	rows	loop_1.thisRepN	loop_1.thisTrialN	loop_1.thisN	loop_1.thisIndex	loop_2.thisRepN	loop_2.thisTrialN	loop_2.thisN	loop_2.thisIndex	response_00.keys	response_00.rt	response_1.keys	response_1.corr	response_1.rt	response_2.keys	response_2.rt	slider.response	slider.rt	response_01.keys	response_01.rt	response_2.corr	response_03.keys	response_03.rt	end_image.started	end_image.stopped	±»ÊÔ±àºÅ	ÐÕÃû	ÐÔ±ð	ÄêÁä	date	expName	psychopyVersion	frameRate
images/313+60_9.png	images/313_25.png	1	¡û	1	25					0	0	0	24			1	1	0.3312648	4	2.0675738					1	None				19		Å®	20	2023_Dec_16_1824	ÐÅÐÄÅÐ¶Ï	2021.2.3	60.87031161
images/313_23.png	images/313+60_7.png	6	¡ú	1	23					0	1	1	22			6	1	0.6360004	5	0.8005832					1	None				19		Å®	20	2023_Dec_16_1824	ÐÅÐÄÅÐ¶Ï	2021.2.3	60.87031161
images/313+60_16.png	images/313_32.png	1	¡û	1	32					0	2	2	31			1	1	0.250947	5	0.4626584					1	None				19		Å®	20	2023_Dec_16_1824	ÐÅÐÄÅÐ¶Ï	2021.2.3	60.87031161
images/313_7.png	images/313+24_7.png	6	¡ú	2	7					0	3	3	6			6	1	0.4688111	6	0.378988					1	None				19		Å®	20	2023_Dec_16_1824	ÐÅÐÄÅÐ¶Ï	2021.2.3	60.87031161
images/313+60_13.png	images/313_29.png	1	¡û	1	29					0	4	4	28			1	1	0.1530796	6	0.3876734					1	None				19		Å®	20	2023_Dec_16_1824	ÐÅÐÄÅÐ¶Ï	2021.2.3	60.87031161
images/313_24.png	images/313+60_8.png	6	¡ú	1	24					0	5	5	23			6	1	0.2803096	6	0.3335613					1	None				19		Å®	20	2023_Dec_16_1824	ÐÅÐÄÅÐ¶Ï	2021.2.3	60.87031161
images/313+24_11.png	images/313_11.png	1	¡û	2	11					0	6	6	10			1	1	0.3525106	5	0.9714514					1	None				19		Å®	20	2023_Dec_16_1824	ÐÅÐÄÅÐ¶Ï	2021.2.3	60.87031161
images/313+60_12.png	images/313_28.png	1	¡û	1	28					0	7	7	27			1	1	0.5040246	4	0.6352638					1	None				19		Å®	20	2023_Dec_16_1824	ÐÅÐÄÅÐ¶Ï	2021.2.3	60.87031161
images/313+24_14.png	images/313_14.png	1	¡û	2	14					0	8	8	13			1	1	0.8814443	3	1.2860127					0	None				19		Å®	20	2023_Dec_16_1824	ÐÅÐÄÅÐ¶Ï	2021.2.3	60.87031161
images/313_2.png	images/313+24_2.png	6	¡ú	2	2					0	9	9	1			1	0	0.3398201	2	0.9153107					0	None				19		Å®	20	2023_Dec_16_1824	ÐÅÐÄÅÐ¶Ï	2021.2.3	60.87031161
images/313+60_11.png	images/313_27.png	1	¡û	1	27					0	10	10	26			1	1	0.3251097	3	0.8659426					0	None				19		Å®	20	2023_Dec_16_1824	ÐÅÐÄÅÐ¶Ï	2021.2.3	60.87031161
images/313_17.png	images/313+60_1.png	6	¡ú	1	17					0	11	11	16			1	0	0.3023883	3	0.4031745					0	None				19		Å®	20	2023_Dec_16_1824	ÐÅÐÄÅÐ¶Ï	2021.2.3	60.87031161
images/313+24_9.png	images/313_9.png	1	¡û	2	9					0	12	12	8			1	1	0.7167936	2	0.8781687					0	None				19		Å®	20	2023_Dec_16_1824	ÐÅÐÄÅÐ¶Ï	2021.2.3	60.87031161
images/313_3.png	images/313+24_3.png	6	¡ú	2	3					0	13	13	2			6	1	1.3484442	5	0.7244795					1	None				19		Å®	20	2023_Dec_16_1824	ÐÅÐÄÅÐ¶Ï	2021.2.3	60.87031161
images/313_22.png	images/313+60_6.png	6	¡ú	1	22					0	14	14	21			1	0	1.1312958	1	0.4119499					0	None				19		Å®	20	2023_Dec_16_1824	ÐÅÐÄÅÐ¶Ï	2021.2.3	60.87031161
images/313_5.png	images/313+24_5.png	6	¡ú	2	5					0	15	15	4			6	1	0.9695099	2	0.9613045					0	None				19		Å®	20	2023_Dec_16_1824	ÐÅÐÄÅÐ¶Ï	2021.2.3	60.87031161
images/313_6.png	images/313+24_6.png	6	¡ú	2	6					0	16	16	5			6	1	0.4220391	3	1.2629023					0	None				19		Å®	20	2023_Dec_16_1824	ÐÅÐÄÅÐ¶Ï	2021.2.3	60.87031161
images/313+60_15.png	images/313_31.png	1	¡û	1	31					0	17	17	30			1	1	0.3680124	1	0.6823424					0	None				19		Å®	20	2023_Dec_16_1824	ÐÅÐÄÅÐ¶Ï	2021.2.3	60.87031161
images/313+60_14.png	images/313_30.png	1	¡û	1	30					0	18	18	29			1	1	0.4930973	2	0.5990678					0	None				19		Å®	20	2023_Dec_16_1824	ÐÅÐÄÅÐ¶Ï	2021.2.3	60.87031161
images/313+60_10.png	images/313_26.png	1	¡û	1	26					0	19	19	25			1	1	0.4256976	2	0.6106162					0	None				19		Å®	20	2023_Dec_16_1824	ÐÅÐÄÅÐ¶Ï	2021.2.3	60.87031161
images/313_4.png	images/313+24_4.png	6	¡ú	2	4					0	20	20	3			6	1	0.5229662	3	0.7655237					0	None				19		Å®	20	2023_Dec_16_1824	ÐÅÐÄÅÐ¶Ï	2021.2.3	60.87031161
images/313_19.png	images/313+60_3.png	6	¡ú	1	19					0	21	21	18			6	1	0.4449282	3	0.4684337					0	None				19		Å®	20	2023_Dec_16_1824	ÐÅÐÄÅÐ¶Ï	2021.2.3	60.87031161
images/313+24_13.png	images/313_13.png	1	¡û	2	13					0	22	22	12			1	1	0.3557354	4	0.9489415					1	None				19		Å®	20	2023_Dec_16_1824	ÐÅÐÄÅÐ¶Ï	2021.2.3	60.87031161
images/313+24_10.png	images/313_10.png	1	¡û	2	10					0	23	23	9			1	1	0.3427328	4	0.4547578					1	None				19		Å®	20	2023_Dec_16_1824	ÐÅÐÄÅÐ¶Ï	2021.2.3	60.87031161
images/313_8.png	images/313+24_8.png	6	¡ú	2	8					0	24	24	7			6	1	0.6151379	2	1.0235543					0	None				19		Å®	20	2023_Dec_16_1824	ÐÅÐÄÅÐ¶Ï	2021.2.3	60.87031161
images/313+24_12.png	images/313_12.png	1	¡û	2	12					0	25	25	11			1	1	0.4533075	4	1.2901027					1	None				19		Å®	20	2023_Dec_16_1824	ÐÅÐÄÅÐ¶Ï	2021.2.3	60.87031161
images/313_20.png	images/313+60_4.png	6	¡ú	1	20					0	26	26	19			1	0	0.5056211	2	0.8213823					0	None				19		Å®	20	2023_Dec_16_1824	ÐÅÐÄÅÐ¶Ï	2021.2.3	60.87031161
images/313_21.png	images/313+60_5.png	6	¡ú	1	21					0	27	27	20			6	1	0.6866473	5	0.9111935					1	None				19		Å®	20	2023_Dec_16_1824	ÐÅÐÄÅÐ¶Ï	2021.2.3	60.87031161
images/313+24_15.png	images/313_15.png	1	¡û	2	15					0	28	28	14			1	1	0.3145106	5	0.4277802					1	None				19		Å®	20	2023_Dec_16_1824	ÐÅÐÄÅÐ¶Ï	2021.2.3	60.87031161
images/313+24_16.png	images/313_16.png	1	¡û	2	16					0	29	29	15			1	1	0.3890612	5	0.3167514					1	None				19		Å®	20	2023_Dec_16_1824	ÐÅÐÄÅÐ¶Ï	2021.2.3	60.87031161
images/313_18.png	images/313+60_2.png	6	¡ú	1	18					0	30	30	17			6	1	0.3956775	6	0.2919518					1	None				19		Å®	20	2023_Dec_16_1824	ÐÅÐÄÅÐ¶Ï	2021.2.3	60.87031161
images/313_1.png	images/313+24_1.png	6	¡ú	2	1					0	31	31	0			1	0	0.5283916	6	0.8849197					1	None				19		Å®	20	2023_Dec_16_1824	ÐÅÐÄÅÐ¶Ï	2021.2.3	60.87031161
images/313_7.png	images/313+24_7.png	6	¡ú	2	7					1	0	32	6			6	1	0.4321359	5	0.6434505					1	None				19		Å®	20	2023_Dec_16_1824	ÐÅÐÄÅÐ¶Ï	2021.2.3	60.87031161
images/313+60_13.png	images/313_29.png	1	¡û	1	29					1	1	33	28			1	1	0.6430616	4	1.1343011					1	None				19		Å®	20	2023_Dec_16_1824	ÐÅÐÄÅÐ¶Ï	2021.2.3	60.87031161
images/313+24_16.png	images/313_16.png	1	¡û	2	16					1	2	34	15			1	1	0.7709777	5	0.7226796					1	None				19		Å®	20	2023_Dec_16_1824	ÐÅÐÄÅÐ¶Ï	2021.2.3	60.87031161
images/313+60_15.png	images/313_31.png	1	¡û	1	31					1	3	35	30			6	0	1.3034308	3	1.0011883					0	None				19		Å®	20	2023_Dec_16_1824	ÐÅÐÄÅÐ¶Ï	2021.2.3	60.87031161
images/313+24_10.png	images/313_10.png	1	¡û	2	10					1	4	36	9			1	1	0.3828877	2	1.2286824					0	None				19		Å®	20	2023_Dec_16_1824	ÐÅÐÄÅÐ¶Ï	2021.2.3	60.87031161
images/313_24.png	images/313+60_8.png	6	¡ú	1	24					1	5	37	23			6	1	1.0785268	6	0.4302049					1	None				19		Å®	20	2023_Dec_16_1824	ÐÅÐÄÅÐ¶Ï	2021.2.3	60.87031161
images/313_2.png	images/313+24_2.png	6	¡ú	2	2					1	6	38	1			6	1	0.6449063	3	0.7802676					0	None				19		Å®	20	2023_Dec_16_1824	ÐÅÐÄÅÐ¶Ï	2021.2.3	60.87031161
images/313_5.png	images/313+24_5.png	6	¡ú	2	5					1	7	39	4			6	1	0.2656152	2	0.7786284					0	None				19		Å®	20	2023_Dec_16_1824	ÐÅÐÄÅÐ¶Ï	2021.2.3	60.87031161
images/313+60_12.png	images/313_28.png	1	¡û	1	28					1	8	40	27			1	1	0.6767259	1	0.3702465					0	space	1.7308963			19		Å®	20	2023_Dec_16_1824	ÐÅÐÄÅÐ¶Ï	2021.2.3	60.87031161
images/313_1.png	images/313+24_1.png	6	¡ú	2	1					1	9	41	0			1	0	0.5354513	2	0.5053088					0	None				19		Å®	20	2023_Dec_16_1824	ÐÅÐÄÅÐ¶Ï	2021.2.3	60.87031161
images/313_8.png	images/313+24_8.png	6	¡ú	2	8					1	10	42	7			6	1	0.9910666	5	0.3387026					1	None				19		Å®	20	2023_Dec_16_1824	ÐÅÐÄÅÐ¶Ï	2021.2.3	60.87031161
images/313+60_11.png	images/313_27.png	1	¡û	1	27					1	11	43	26			1	1	0.7440582	1	0.5237676					0	None				19		Å®	20	2023_Dec_16_1824	ÐÅÐÄÅÐ¶Ï	2021.2.3	60.87031161
images/313+60_9.png	images/313_25.png	1	¡û	1	25					1	12	44	24			1	1	0.3374802	2	0.577614					0	None				19		Å®	20	2023_Dec_16_1824	ÐÅÐÄÅÐ¶Ï	2021.2.3	60.87031161
images/313_22.png	images/313+60_6.png	6	¡ú	1	22					1	13	45	21			6	1	0.8517819	5	0.399414					1	None				19		Å®	20	2023_Dec_16_1824	ÐÅÐÄÅÐ¶Ï	2021.2.3	60.87031161
images/313_19.png	images/313+60_3.png	6	¡ú	1	19					1	14	46	18			6	1	0.32832	4	0.9033383					1	None				19		Å®	20	2023_Dec_16_1824	ÐÅÐÄÅÐ¶Ï	2021.2.3	60.87031161
images/313_20.png	images/313+60_4.png	6	¡ú	1	20					1	15	47	19			1	0	0.5285561	2	0.4599411					0	None				19		Å®	20	2023_Dec_16_1824	ÐÅÐÄÅÐ¶Ï	2021.2.3	60.87031161
images/313+24_14.png	images/313_14.png	1	¡û	2	14					1	16	48	13			1	1	0.6748027	2	0.6682924					0	None				19		Å®	20	2023_Dec_16_1824	ÐÅÐÄÅÐ¶Ï	2021.2.3	60.87031161
images/313_23.png	images/313+60_7.png	6	¡ú	1	23					1	17	49	22			6	1	0.555197	3	1.1689793					0	None				19		Å®	20	2023_Dec_16_1824	ÐÅÐÄÅÐ¶Ï	2021.2.3	60.87031161
images/313_6.png	images/313+24_6.png	6	¡ú	2	6					1	18	50	5			6	1	0.680618	2	0.6835216					0	None				19		Å®	20	2023_Dec_16_1824	ÐÅÐÄÅÐ¶Ï	2021.2.3	60.87031161
images/313+60_14.png	images/313_30.png	1	¡û	1	30					1	19	51	29			1	1	0.4039179	3	0.6196545					0	None				19		Å®	20	2023_Dec_16_1824	ÐÅÐÄÅÐ¶Ï	2021.2.3	60.87031161
images/313+60_16.png	images/313_32.png	1	¡û	1	32					1	20	52	31			1	1	0.4575292	2	0.6557103					0	None				19		Å®	20	2023_Dec_16_1824	ÐÅÐÄÅÐ¶Ï	2021.2.3	60.87031161
images/313_21.png	images/313+60_5.png	6	¡ú	1	21					1	21	53	20			6	1	0.3445301	5	1.2588118					1	None				19		Å®	20	2023_Dec_16_1824	ÐÅÐÄÅÐ¶Ï	2021.2.3	60.87031161
images/313+24_13.png	images/313_13.png	1	¡û	2	13					1	22	54	12			1	1	0.4710476	2	0.6195961					0	None				19		Å®	20	2023_Dec_16_1824	ÐÅÐÄÅÐ¶Ï	2021.2.3	60.87031161
images/313_4.png	images/313+24_4.png	6	¡ú	2	4					1	23	55	3			6	1	0.4444702	2	0.8893398					0	None				19		Å®	20	2023_Dec_16_1824	ÐÅÐÄÅÐ¶Ï	2021.2.3	60.87031161
images/313+24_12.png	images/313_12.png	1	¡û	2	12					1	24	56	11			1	1	0.5050776	1	0.4506118					0	None				19		Å®	20	2023_Dec_16_1824	ÐÅÐÄÅÐ¶Ï	2021.2.3	60.87031161
images/313_3.png	images/313+24_3.png	6	¡ú	2	3					1	25	57	2			6	1	0.3973897	4	0.842172					1	None				19		Å®	20	2023_Dec_16_1824	ÐÅÐÄÅÐ¶Ï	2021.2.3	60.87031161
images/313+60_10.png	images/313_26.png	1	¡û	1	26					1	26	58	25			1	1	0.4741097	2	0.7371248					0	None				19		Å®	20	2023_Dec_16_1824	ÐÅÐÄÅÐ¶Ï	2021.2.3	60.87031161
images/313_17.png	images/313+60_1.png	6	¡ú	1	17					1	27	59	16			6	1	1.186145	5	0.5992519					1	None				19		Å®	20	2023_Dec_16_1824	ÐÅÐÄÅÐ¶Ï	2021.2.3	60.87031161
images/313+24_15.png	images/313_15.png	1	¡û	2	15					1	28	60	14			1	1	0.6175973	2	2.1488876					0	None				19		Å®	20	2023_Dec_16_1824	ÐÅÐÄÅÐ¶Ï	2021.2.3	60.87031161
images/313+24_9.png	images/313_9.png	1	¡û	2	9					1	29	61	8			6	0	0.702664	2	0.8484413					0	None				19		Å®	20	2023_Dec_16_1824	ÐÅÐÄÅÐ¶Ï	2021.2.3	60.87031161
images/313+24_11.png	images/313_11.png	1	¡û	2	11					1	30	62	10			1	1	0.3323197	5	0.711644					1	None				19		Å®	20	2023_Dec_16_1824	ÐÅÐÄÅÐ¶Ï	2021.2.3	60.87031161
images/313_18.png	images/313+60_2.png	6	¡ú	1	18					1	31	63	17			6	1	0.726634	3	38.6792138					0	None				19		Å®	20	2023_Dec_16_1824	ÐÅÐÄÅÐ¶Ï	2021.2.3	60.87031161
images/313_24.png	images/313+60_8.png	6	¡ú	1	24					2	0	64	23			6	1	0.6914691	4	1.240476					1	None				19		Å®	20	2023_Dec_16_1824	ÐÅÐÄÅÐ¶Ï	2021.2.3	60.87031161
images/313+24_9.png	images/313_9.png	1	¡û	2	9					2	1	65	8			6	0	0.8883691	1	0.3472168					0	None				19		Å®	20	2023_Dec_16_1824	ÐÅÐÄÅÐ¶Ï	2021.2.3	60.87031161
images/313+60_15.png	images/313_31.png	1	¡û	1	31					2	2	66	30			1	1	0.5214499	3	0.8900794					0	None				19		Å®	20	2023_Dec_16_1824	ÐÅÐÄÅÐ¶Ï	2021.2.3	60.87031161
images/313_19.png	images/313+60_3.png	6	¡ú	1	19					2	3	67	18			6	1	0.3442853	2	0.8053751					0	None				19		Å®	20	2023_Dec_16_1824	ÐÅÐÄÅÐ¶Ï	2021.2.3	60.87031161
images/313+60_9.png	images/313_25.png	1	¡û	1	25					2	4	68	24			1	1	0.9322901	2	0.2995355					0	None				19		Å®	20	2023_Dec_16_1824	ÐÅÐÄÅÐ¶Ï	2021.2.3	60.87031161
images/313_20.png	images/313+60_4.png	6	¡ú	1	20					2	5	69	19			6	1	0.6846123	1	0.653064					0	None				19		Å®	20	2023_Dec_16_1824	ÐÅÐÄÅÐ¶Ï	2021.2.3	60.87031161
images/313+60_10.png	images/313_26.png	1	¡û	1	26					2	6	70	25			1	1	0.4933549	1	0.3040772					0	None				19		Å®	20	2023_Dec_16_1824	ÐÅÐÄÅÐ¶Ï	2021.2.3	60.87031161
images/313+24_11.png	images/313_11.png	1	¡û	2	11					2	7	71	10			1	1	0.4249624	1	0.2103949					0	None				19		Å®	20	2023_Dec_16_1824	ÐÅÐÄÅÐ¶Ï	2021.2.3	60.87031161
images/313_3.png	images/313+24_3.png	6	¡ú	2	3					2	8	72	2			6	1	0.6269718	2	0.8176244					0	None				19		Å®	20	2023_Dec_16_1824	ÐÅÐÄÅÐ¶Ï	2021.2.3	60.87031161
images/313_1.png	images/313+24_1.png	6	¡ú	2	1					2	9	73	0			1	0	0.8885084	2	1.0586159					0	None				19		Å®	20	2023_Dec_16_1824	ÐÅÐÄÅÐ¶Ï	2021.2.3	60.87031161
images/313_23.png	images/313+60_7.png	6	¡ú	1	23					2	10	74	22			1	0	0.6510779	2	0.7621346					0	None				19		Å®	20	2023_Dec_16_1824	ÐÅÐÄÅÐ¶Ï	2021.2.3	60.87031161
images/313+60_16.png	images/313_32.png	1	¡û	1	32					2	11	75	31			1	1	0.7418344	1	0.2476999					0	None				19		Å®	20	2023_Dec_16_1824	ÐÅÐÄÅÐ¶Ï	2021.2.3	60.87031161
images/313+24_14.png	images/313_14.png	1	¡û	2	14					2	12	76	13			1	1	0.4166779	1	0.383492					0	None				19		Å®	20	2023_Dec_16_1824	ÐÅÐÄÅÐ¶Ï	2021.2.3	60.87031161
images/313+60_14.png	images/313_30.png	1	¡û	1	30					2	13	77	29			6	0	1.0185811	2	1.0384931					0	None				19		Å®	20	2023_Dec_16_1824	ÐÅÐÄÅÐ¶Ï	2021.2.3	60.87031161
images/313+24_15.png	images/313_15.png	1	¡û	2	15					2	14	78	14			1	1	0.4311186	4	0.642523					1	None				19		Å®	20	2023_Dec_16_1824	ÐÅÐÄÅÐ¶Ï	2021.2.3	60.87031161
images/313_2.png	images/313+24_2.png	6	¡ú	2	2					2	15	79	1			6	1	0.8282464	4	0.441368					1	None				19		Å®	20	2023_Dec_16_1824	ÐÅÐÄÅÐ¶Ï	2021.2.3	60.87031161
images/313+24_12.png	images/313_12.png	1	¡û	2	12					2	16	80	11			1	1	0.4864776	3	0.7025833					0	None				19		Å®	20	2023_Dec_16_1824	ÐÅÐÄÅÐ¶Ï	2021.2.3	60.87031161
images/313+60_12.png	images/313_28.png	1	¡û	1	28					2	17	81	27			6	0	1.2442134	6	1.3456079					1	space	1.2040753			19		Å®	20	2023_Dec_16_1824	ÐÅÐÄÅÐ¶Ï	2021.2.3	60.87031161
images/313+60_11.png	images/313_27.png	1	¡û	1	27					2	18	82	26			1	1	0.4310514	6	0.3749405					1	None				19		Å®	20	2023_Dec_16_1824	ÐÅÐÄÅÐ¶Ï	2021.2.3	60.87031161
images/313_7.png	images/313+24_7.png	6	¡ú	2	7					2	19	83	6			6	1	0.4229999	6	0.504609					1	None				19		Å®	20	2023_Dec_16_1824	ÐÅÐÄÅÐ¶Ï	2021.2.3	60.87031161
images/313_17.png	images/313+60_1.png	6	¡ú	1	17					2	20	84	16			6	1	0.567748	5	0.839358					1	None				19		Å®	20	2023_Dec_16_1824	ÐÅÐÄÅÐ¶Ï	2021.2.3	60.87031161
images/313+24_16.png	images/313_16.png	1	¡û	2	16					2	21	85	15			1	1	0.318606	6	0.2876983					1	None				19		Å®	20	2023_Dec_16_1824	ÐÅÐÄÅÐ¶Ï	2021.2.3	60.87031161
images/313_6.png	images/313+24_6.png	6	¡ú	2	6					2	22	86	5			6	1	0.7016615	5	0.6265353					1	None				19		Å®	20	2023_Dec_16_1824	ÐÅÐÄÅÐ¶Ï	2021.2.3	60.87031161
images/313_21.png	images/313+60_5.png	6	¡ú	1	21					2	23	87	20			6	1	0.3296136	5	0.4926051					1	None				19		Å®	20	2023_Dec_16_1824	ÐÅÐÄÅÐ¶Ï	2021.2.3	60.87031161
images/313_22.png	images/313+60_6.png	6	¡ú	1	22					2	24	88	21			6	1	0.3215535	6	0.2627195					1	None				19		Å®	20	2023_Dec_16_1824	ÐÅÐÄÅÐ¶Ï	2021.2.3	60.87031161
images/313_5.png	images/313+24_5.png	6	¡ú	2	5					2	25	89	4			6	1	0.4863703	4	1.2095878					1	None				19		Å®	20	2023_Dec_16_1824	ÐÅÐÄÅÐ¶Ï	2021.2.3	60.87031161
images/313+24_10.png	images/313_10.png	1	¡û	2	10					2	26	90	9			1	1	0.3643523	6	0.9206003					1	None				19		Å®	20	2023_Dec_16_1824	ÐÅÐÄÅÐ¶Ï	2021.2.3	60.87031161
images/313_8.png	images/313+24_8.png	6	¡ú	2	8					2	27	91	7			6	1	0.2759076	6	0.2320956					1	None				19		Å®	20	2023_Dec_16_1824	ÐÅÐÄÅÐ¶Ï	2021.2.3	60.87031161
images/313+24_13.png	images/313_13.png	1	¡û	2	13					2	28	92	12			6	0	1.18629	1	0.7711531					0	None				19		Å®	20	2023_Dec_16_1824	ÐÅÐÄÅÐ¶Ï	2021.2.3	60.87031161
images/313_18.png	images/313+60_2.png	6	¡ú	1	18					2	29	93	17			6	1	0.4362014	4	0.9944872					1	None				19		Å®	20	2023_Dec_16_1824	ÐÅÐÄÅÐ¶Ï	2021.2.3	60.87031161
images/313_4.png	images/313+24_4.png	6	¡ú	2	4					2	30	94	3			6	1	1.0766275	2	0.9202533					0	None				19		Å®	20	2023_Dec_16_1824	ÐÅÐÄÅÐ¶Ï	2021.2.3	60.87031161
images/313+60_13.png	images/313_29.png	1	¡û	1	29					2	31	95	28			1	1	0.3776672	6	0.7947314					1	None				19		Å®	20	2023_Dec_16_1824	ÐÅÐÄÅÐ¶Ï	2021.2.3	60.87031161
images/313_8.png	images/313+24_8.png	6	¡ú	2	8					3	0	96	7			6	1	0.6302035	3	0.8121954					0	None				19		Å®	20	2023_Dec_16_1824	ÐÅÐÄÅÐ¶Ï	2021.2.3	60.87031161
images/313_6.png	images/313+24_6.png	6	¡ú	2	6					3	1	97	5			6	1	0.3821493	6	0.4810099					1	None				19		Å®	20	2023_Dec_16_1824	ÐÅÐÄÅÐ¶Ï	2021.2.3	60.87031161
images/313+60_15.png	images/313_31.png	1	¡û	1	31					3	2	98	30			1	1	0.3451684	6	1.1056069					1	None				19		Å®	20	2023_Dec_16_1824	ÐÅÐÄÅÐ¶Ï	2021.2.3	60.87031161
images/313+24_12.png	images/313_12.png	1	¡û	2	12					3	3	99	11			1	1	0.5258352	3	0.6768823					0	None				19		Å®	20	2023_Dec_16_1824	ÐÅÐÄÅÐ¶Ï	2021.2.3	60.87031161
images/313_1.png	images/313+24_1.png	6	¡ú	2	1					3	4	100	0			6	1	0.390162	2	1.1697997					0	None				19		Å®	20	2023_Dec_16_1824	ÐÅÐÄÅÐ¶Ï	2021.2.3	60.87031161
images/313+60_9.png	images/313_25.png	1	¡û	1	25					3	5	101	24			1	1	0.4573526	4	1.5046616					1	None				19		Å®	20	2023_Dec_16_1824	ÐÅÐÄÅÐ¶Ï	2021.2.3	60.87031161
images/313+60_14.png	images/313_30.png	1	¡û	1	30					3	6	102	29			1	1	0.7122357	6	0.310156					1	None				19		Å®	20	2023_Dec_16_1824	ÐÅÐÄÅÐ¶Ï	2021.2.3	60.87031161
images/313+60_13.png	images/313_29.png	1	¡û	1	29					3	7	103	28			1	1	0.5930891	6	0.2453976					1	None				19		Å®	20	2023_Dec_16_1824	ÐÅÐÄÅÐ¶Ï	2021.2.3	60.87031161
images/313_19.png	images/313+60_3.png	6	¡ú	1	19					3	8	104	18			6	1	0.3931681	5	0.7809502					1	None				19		Å®	20	2023_Dec_16_1824	ÐÅÐÄÅÐ¶Ï	2021.2.3	60.87031161
images/313+60_10.png	images/313_26.png	1	¡û	1	26					3	9	105	25			1	1	0.6642132	6	0.1870548					1	None				19		Å®	20	2023_Dec_16_1824	ÐÅÐÄÅÐ¶Ï	2021.2.3	60.87031161
images/313_21.png	images/313+60_5.png	6	¡ú	1	21					3	10	106	20			6	1	0.4576191	5	1.0803515					1	None				19		Å®	20	2023_Dec_16_1824	ÐÅÐÄÅÐ¶Ï	2021.2.3	60.87031161
images/313_2.png	images/313+24_2.png	6	¡ú	2	2					3	11	107	1			6	1	0.5047415	4	0.4899726					1	None				19		Å®	20	2023_Dec_16_1824	ÐÅÐÄÅÐ¶Ï	2021.2.3	60.87031161
images/313_22.png	images/313+60_6.png	6	¡ú	1	22					3	12	108	21			6	1	0.1989059	4	0.4194139					1	None				19		Å®	20	2023_Dec_16_1824	ÐÅÐÄÅÐ¶Ï	2021.2.3	60.87031161
images/313_4.png	images/313+24_4.png	6	¡ú	2	4					3	13	109	3			6	1	0.4157708	5	0.7883868					1	None				19		Å®	20	2023_Dec_16_1824	ÐÅÐÄÅÐ¶Ï	2021.2.3	60.87031161
images/313_5.png	images/313+24_5.png	6	¡ú	2	5					3	14	110	4			6	1	0.2861667	5	0.3248486					1	None				19		Å®	20	2023_Dec_16_1824	ÐÅÐÄÅÐ¶Ï	2021.2.3	60.87031161
images/313_20.png	images/313+60_4.png	6	¡ú	1	20					3	15	111	19			6	1	0.3795007	2	1.3874562					0	None				19		Å®	20	2023_Dec_16_1824	ÐÅÐÄÅÐ¶Ï	2021.2.3	60.87031161
images/313_18.png	images/313+60_2.png	6	¡ú	1	18					3	16	112	17			6	1	0.4313633	1	0.6028144					0	None				19		Å®	20	2023_Dec_16_1824	ÐÅÐÄÅÐ¶Ï	2021.2.3	60.87031161
images/313+24_13.png	images/313_13.png	1	¡û	2	13					3	17	113	12			1	1	0.7984102	1	0.2868576					0	None				19		Å®	20	2023_Dec_16_1824	ÐÅÐÄÅÐ¶Ï	2021.2.3	60.87031161
images/313_17.png	images/313+60_1.png	6	¡ú	1	17					3	18	114	16			6	1	0.4613399	3	0.6020879					0	None				19		Å®	20	2023_Dec_16_1824	ÐÅÐÄÅÐ¶Ï	2021.2.3	60.87031161
images/313+60_16.png	images/313_32.png	1	¡û	1	32					3	19	115	31			1	1	0.5324941	5	0.8139178					1	None				19		Å®	20	2023_Dec_16_1824	ÐÅÐÄÅÐ¶Ï	2021.2.3	60.87031161
images/313+24_11.png	images/313_11.png	1	¡û	2	11					3	20	116	10			6	0	0.413024	4	0.9800066					1	None				19		Å®	20	2023_Dec_16_1824	ÐÅÐÄÅÐ¶Ï	2021.2.3	60.87031161
images/313+60_11.png	images/313_27.png	1	¡û	1	27					3	21	117	26			1	1	0.6842138	4	0.5533967					1	None				19		Å®	20	2023_Dec_16_1824	ÐÅÐÄÅÐ¶Ï	2021.2.3	60.87031161
images/313+24_14.png	images/313_14.png	1	¡û	2	14					3	22	118	13			1	1	0.3171616	5	1.4676634					1	None				19		Å®	20	2023_Dec_16_1824	ÐÅÐÄÅÐ¶Ï	2021.2.3	60.87031161
images/313+24_9.png	images/313_9.png	1	¡û	2	9					3	23	119	8			1	1	0.3979097	5	0.3740368					1	None				19		Å®	20	2023_Dec_16_1824	ÐÅÐÄÅÐ¶Ï	2021.2.3	60.87031161
images/313_3.png	images/313+24_3.png	6	¡ú	2	3					3	24	120	2			6	1	0.323954	5	0.3744423					1	None				19		Å®	20	2023_Dec_16_1824	ÐÅÐÄÅÐ¶Ï	2021.2.3	60.87031161
images/313+24_16.png	images/313_16.png	1	¡û	2	16					3	25	121	15			1	1	0.3628046	6	0.2144458					1	None				19		Å®	20	2023_Dec_16_1824	ÐÅÐÄÅÐ¶Ï	2021.2.3	60.87031161
images/313_7.png	images/313+24_7.png	6	¡ú	2	7					3	26	122	6			6	1	0.3796833	6	0.4259428					1	space	1.3841197			19		Å®	20	2023_Dec_16_1824	ÐÅÐÄÅÐ¶Ï	2021.2.3	60.87031161
images/313_23.png	images/313+60_7.png	6	¡ú	1	23					3	27	123	22			6	1	0.9409244	2	0.7221378					0	None				19		Å®	20	2023_Dec_16_1824	ÐÅÐÄÅÐ¶Ï	2021.2.3	60.87031161
images/313+24_15.png	images/313_15.png	1	¡û	2	15					3	28	124	14			6	0	0.5477145	2	1.555808					0	None				19		Å®	20	2023_Dec_16_1824	ÐÅÐÄÅÐ¶Ï	2021.2.3	60.87031161
images/313_24.png	images/313+60_8.png	6	¡ú	1	24					3	29	125	23			6	1	0.4442261	6	0.6535154					1	None				19		Å®	20	2023_Dec_16_1824	ÐÅÐÄÅÐ¶Ï	2021.2.3	60.87031161
images/313+24_10.png	images/313_10.png	1	¡û	2	10					3	30	126	9			1	1	0.9271288	6	0.7228525					1	None				19		Å®	20	2023_Dec_16_1824	ÐÅÐÄÅÐ¶Ï	2021.2.3	60.87031161
images/313+60_12.png	images/313_28.png	1	¡û	1	28					3	31	127	27			1	1	0.761588	6	0.4389927					1	None				19		Å®	20	2023_Dec_16_1824	ÐÅÐÄÅÐ¶Ï	2021.2.3	60.87031161
images/313+60_12.png	images/313_28.png	1	¡û	1	28					4	0	128	27			1	1	0.5426903	6	0.7996867					1	None				19		Å®	20	2023_Dec_16_1824	ÐÅÐÄÅÐ¶Ï	2021.2.3	60.87031161
images/313+24_12.png	images/313_12.png	1	¡û	2	12					4	1	129	11			1	1	0.3978009	5	0.6352267					1	None				19		Å®	20	2023_Dec_16_1824	ÐÅÐÄÅÐ¶Ï	2021.2.3	60.87031161
images/313_24.png	images/313+60_8.png	6	¡ú	1	24					4	2	130	23			6	1	0.4662245	4	0.4834283					1	None				19		Å®	20	2023_Dec_16_1824	ÐÅÐÄÅÐ¶Ï	2021.2.3	60.87031161
images/313+60_11.png	images/313_27.png	1	¡û	1	27					4	3	131	26			1	1	0.5077525	2	1.8607044					0	None				19		Å®	20	2023_Dec_16_1824	ÐÅÐÄÅÐ¶Ï	2021.2.3	60.87031161
images/313+24_15.png	images/313_15.png	1	¡û	2	15					4	4	132	14			1	1	0.6830941	5	0.5400741					1	None				19		Å®	20	2023_Dec_16_1824	ÐÅÐÄÅÐ¶Ï	2021.2.3	60.87031161
images/313+60_10.png	images/313_26.png	1	¡û	1	26					4	5	133	25			1	1	0.5213262	4	0.9632431					1	None				19		Å®	20	2023_Dec_16_1824	ÐÅÐÄÅÐ¶Ï	2021.2.3	60.87031161
images/313_8.png	images/313+24_8.png	6	¡ú	2	8					4	6	134	7			6	1	2.1745218	5	0.6959996					1	None				19		Å®	20	2023_Dec_16_1824	ÐÅÐÄÅÐ¶Ï	2021.2.3	60.87031161
images/313_1.png	images/313+24_1.png	6	¡ú	2	1					4	7	135	0			6	1	0.7563562	2	0.7515363					0	None				19		Å®	20	2023_Dec_16_1824	ÐÅÐÄÅÐ¶Ï	2021.2.3	60.87031161
images/313+24_16.png	images/313_16.png	1	¡û	2	16					4	8	136	15			1	1	0.6688869	5	0.5040738					1	None				19		Å®	20	2023_Dec_16_1824	ÐÅÐÄÅÐ¶Ï	2021.2.3	60.87031161
images/313+60_9.png	images/313_25.png	1	¡û	1	25					4	9	137	24			1	1	0.603248	3	0.5807688					0	None				19		Å®	20	2023_Dec_16_1824	ÐÅÐÄÅÐ¶Ï	2021.2.3	60.87031161
images/313_4.png	images/313+24_4.png	6	¡ú	2	4					4	10	138	3			6	1	1.1307449	5	0.4941784					1	None				19		Å®	20	2023_Dec_16_1824	ÐÅÐÄÅÐ¶Ï	2021.2.3	60.87031161
images/313+24_14.png	images/313_14.png	1	¡û	2	14					4	11	139	13			1	1	0.4512043	3	0.5010217					0	None				19		Å®	20	2023_Dec_16_1824	ÐÅÐÄÅÐ¶Ï	2021.2.3	60.87031161
images/313_3.png	images/313+24_3.png	6	¡ú	2	3					4	12	140	2			6	1	0.5088893	4	0.6789599					1	None				19		Å®	20	2023_Dec_16_1824	ÐÅÐÄÅÐ¶Ï	2021.2.3	60.87031161
images/313_6.png	images/313+24_6.png	6	¡ú	2	6					4	13	141	5			1	0	1.1888964	1	0.2515236					0	None				19		Å®	20	2023_Dec_16_1824	ÐÅÐÄÅÐ¶Ï	2021.2.3	60.87031161
images/313+60_15.png	images/313_31.png	1	¡û	1	31					4	14	142	30			1	1	0.6125663	2	0.6855244					0	None				19		Å®	20	2023_Dec_16_1824	ÐÅÐÄÅÐ¶Ï	2021.2.3	60.87031161
images/313+60_14.png	images/313_30.png	1	¡û	1	30					4	15	143	29			1	1	0.3637946	2	0.4190801					0	None				19		Å®	20	2023_Dec_16_1824	ÐÅÐÄÅÐ¶Ï	2021.2.3	60.87031161
images/313+24_10.png	images/313_10.png	1	¡û	2	10					4	16	144	9			1	1	0.4607381	2	0.3381724					0	None				19		Å®	20	2023_Dec_16_1824	ÐÅÐÄÅÐ¶Ï	2021.2.3	60.87031161
images/313_18.png	images/313+60_2.png	6	¡ú	1	18					4	17	145	17			6	1	0.5367379	5	0.3984927					1	None				19		Å®	20	2023_Dec_16_1824	ÐÅÐÄÅÐ¶Ï	2021.2.3	60.87031161
images/313_17.png	images/313+60_1.png	6	¡ú	1	17					4	18	146	16			1	0	1.0760757	1	0.3747763					0	None				19		Å®	20	2023_Dec_16_1824	ÐÅÐÄÅÐ¶Ï	2021.2.3	60.87031161
images/313_21.png	images/313+60_5.png	6	¡ú	1	21					4	19	147	20			6	1	0.6684757	4	1.0500966					1	None				19		Å®	20	2023_Dec_16_1824	ÐÅÐÄÅÐ¶Ï	2021.2.3	60.87031161
images/313_19.png	images/313+60_3.png	6	¡ú	1	19					4	20	148	18			6	1	0.6465049	3	0.4704656					0	None				19		Å®	20	2023_Dec_16_1824	ÐÅÐÄÅÐ¶Ï	2021.2.3	60.87031161
images/313+24_13.png	images/313_13.png	1	¡û	2	13					4	21	149	12			1	1	0.5903004	2	2.0743185					0	None				19		Å®	20	2023_Dec_16_1824	ÐÅÐÄÅÐ¶Ï	2021.2.3	60.87031161
images/313_23.png	images/313+60_7.png	6	¡ú	1	23					4	22	150	22			6	1	1.1169582	2	0.6277117					0	None				19		Å®	20	2023_Dec_16_1824	ÐÅÐÄÅÐ¶Ï	2021.2.3	60.87031161
images/313_2.png	images/313+24_2.png	6	¡ú	2	2					4	23	151	1			1	0	0.8647312	3	0.9594969					0	None				19		Å®	20	2023_Dec_16_1824	ÐÅÐÄÅÐ¶Ï	2021.2.3	60.87031161
images/313+24_9.png	images/313_9.png	1	¡û	2	9					4	24	152	8			1	1	0.6917663	3	0.6381978					0	None				19		Å®	20	2023_Dec_16_1824	ÐÅÐÄÅÐ¶Ï	2021.2.3	60.87031161
images/313+60_13.png	images/313_29.png	1	¡û	1	29					4	25	153	28			1	1	0.6076383	5	0.3265569					1	None				19		Å®	20	2023_Dec_16_1824	ÐÅÐÄÅÐ¶Ï	2021.2.3	60.87031161
images/313+24_11.png	images/313_11.png	1	¡û	2	11					4	26	154	10			1	1	0.6043655	2	0.6338618					0	None				19		Å®	20	2023_Dec_16_1824	ÐÅÐÄÅÐ¶Ï	2021.2.3	60.87031161
images/313_22.png	images/313+60_6.png	6	¡ú	1	22					4	27	155	21			6	1	1.0192458	6	0.2579298					1	None				19		Å®	20	2023_Dec_16_1824	ÐÅÐÄÅÐ¶Ï	2021.2.3	60.87031161
images/313_5.png	images/313+24_5.png	6	¡ú	2	5					4	28	156	4			6	1	0.8308693	3	1.0708407					0	None				19		Å®	20	2023_Dec_16_1824	ÐÅÐÄÅÐ¶Ï	2021.2.3	60.87031161
images/313_20.png	images/313+60_4.png	6	¡ú	1	20					4	29	157	19			1	0	1.3801815	3	1.0744812					0	None				19		Å®	20	2023_Dec_16_1824	ÐÅÐÄÅÐ¶Ï	2021.2.3	60.87031161
images/313_7.png	images/313+24_7.png	6	¡ú	2	7					4	30	158	6			6	1	1.155472	2	1.0652269					0	None				19		Å®	20	2023_Dec_16_1824	ÐÅÐÄÅÐ¶Ï	2021.2.3	60.87031161
images/313+60_16.png	images/313_32.png	1	¡û	1	32					4	31	159	31			1	1	0.4337419	2	1.843499					0	None				19		Å®	20	2023_Dec_16_1824	ÐÅÐÄÅÐ¶Ï	2021.2.3	60.87031161
																					5.083333321	2.8409448						844.4184087	None	19
