# Supplementary material for: Perceptual metacognition and self-esteem: the role of feedback valence in local and global monitoring bias
Source: BMC Psychol. 2025 Sep 22;13:1114. doi: 10.1186/s40359-025-03089-x (PMC12506185; doi:10.1186/s40359-025-03089-x)
Supplement: Supplementary file 1 — Supplementary Material 1. [file 40359_2025_3089_MOESM1_ESM.zip › Data/Study2/Study2data/22_信心判断_2023_Dec_28_1502.csv]

dotLeft	dotRight	dotAns	cue	diffLevel	rows	loop_1.thisRepN	loop_1.thisTrialN	loop_1.thisN	loop_1.thisIndex	loop_2.thisRepN	loop_2.thisTrialN	loop_2.thisN	loop_2.thisIndex	response_00.keys	response_00.rt	response_1.keys	response_1.corr	response_1.rt	response_2.keys	response_2.rt	slider.response	slider.rt	response_01.keys	response_01.rt	response_2.corr	response_03.keys	response_03.rt	end_image.started	end_image.stopped	±»ÊÔ±àºÅ	ÐÕÃû	ÐÔ±ð	ÄêÁä	date	expName	psychopyVersion	frameRate
images/313+60_10.png	images/313_26.png	1	¡û	1	26					0	0	0	25			1	1	0.5045735	5	1.8528326					1	None				22		ÄÐ	26	2023_Dec_28_1502	ÐÅÐÄÅÐ¶Ï	2021.2.3	60.4657069
images/313+24_14.png	images/313_14.png	1	¡û	2	14					0	1	1	13			1	1	1.1338028	4	0.4219686					1	None				22		ÄÐ	26	2023_Dec_28_1502	ÐÅÐÄÅÐ¶Ï	2021.2.3	60.4657069
images/313_2.png	images/313+24_2.png	6	¡ú	2	2					0	2	2	1			6	1	1.4200427	4	1.2943352					1	None				22		ÄÐ	26	2023_Dec_28_1502	ÐÅÐÄÅÐ¶Ï	2021.2.3	60.4657069
images/313+24_12.png	images/313_12.png	1	¡û	2	12					0	3	3	11			6	0	0.4646532	5	0.7149089					1	None				22		ÄÐ	26	2023_Dec_28_1502	ÐÅÐÄÅÐ¶Ï	2021.2.3	60.4657069
images/313_3.png	images/313+24_3.png	6	¡ú	2	3					0	4	4	2			6	1	0.4178569	6	0.4579473					1	None				22		ÄÐ	26	2023_Dec_28_1502	ÐÅÐÄÅÐ¶Ï	2021.2.3	60.4657069
images/313+60_9.png	images/313_25.png	1	¡û	1	25					0	5	5	24			1	1	0.4252615	4	0.652475					1	None				22		ÄÐ	26	2023_Dec_28_1502	ÐÅÐÄÅÐ¶Ï	2021.2.3	60.4657069
images/313_17.png	images/313+60_1.png	6	¡ú	1	17					0	6	6	16			6	1	0.333545	4	0.5397048					1	None				22		ÄÐ	26	2023_Dec_28_1502	ÐÅÐÄÅÐ¶Ï	2021.2.3	60.4657069
images/313+24_9.png	images/313_9.png	1	¡û	2	9					0	7	7	8			1	1	0.3494914	4	0.7408146					1	None				22		ÄÐ	26	2023_Dec_28_1502	ÐÅÐÄÅÐ¶Ï	2021.2.3	60.4657069
images/313+60_11.png	images/313_27.png	1	¡û	1	27					0	8	8	26			1	1	0.5227412	4	0.9817056					1	None				22		ÄÐ	26	2023_Dec_28_1502	ÐÅÐÄÅÐ¶Ï	2021.2.3	60.4657069
images/313_20.png	images/313+60_4.png	6	¡ú	1	20					0	9	9	19			1	0	0.4086623	4	0.748934					1	None				22		ÄÐ	26	2023_Dec_28_1502	ÐÅÐÄÅÐ¶Ï	2021.2.3	60.4657069
images/313_6.png	images/313+24_6.png	6	¡ú	2	6					0	10	10	5			1	0	0.5382754	4	0.7153582					1	None				22		ÄÐ	26	2023_Dec_28_1502	ÐÅÐÄÅÐ¶Ï	2021.2.3	60.4657069
images/313+24_11.png	images/313_11.png	1	¡û	2	11					0	11	11	10			1	1	0.4501713	4	0.4064088					1	None				22		ÄÐ	26	2023_Dec_28_1502	ÐÅÐÄÅÐ¶Ï	2021.2.3	60.4657069
images/313+24_10.png	images/313_10.png	1	¡û	2	10					0	12	12	9			1	1	0.2829088	5	0.5509145					1	None				22		ÄÐ	26	2023_Dec_28_1502	ÐÅÐÄÅÐ¶Ï	2021.2.3	60.4657069
images/313+60_15.png	images/313_31.png	1	¡û	1	31					0	13	13	30			1	1	0.9341594	3	0.8234868					0	None				22		ÄÐ	26	2023_Dec_28_1502	ÐÅÐÄÅÐ¶Ï	2021.2.3	60.4657069
images/313_18.png	images/313+60_2.png	6	¡ú	1	18					0	14	14	17			6	1	0.6035807	6	0.4477854					1	None				22		ÄÐ	26	2023_Dec_28_1502	ÐÅÐÄÅÐ¶Ï	2021.2.3	60.4657069
images/313+60_12.png	images/313_28.png	1	¡û	1	28					0	15	15	27			1	1	0.806452	4	0.7675614					1	None				22		ÄÐ	26	2023_Dec_28_1502	ÐÅÐÄÅÐ¶Ï	2021.2.3	60.4657069
images/313+60_16.png	images/313_32.png	1	¡û	1	32					0	16	16	31			1	1	0.4935205	4	0.4520807					1	None				22		ÄÐ	26	2023_Dec_28_1502	ÐÅÐÄÅÐ¶Ï	2021.2.3	60.4657069
images/313+24_13.png	images/313_13.png	1	¡û	2	13					0	17	17	12			1	1	0.5697569	4	0.342287					1	None				22		ÄÐ	26	2023_Dec_28_1502	ÐÅÐÄÅÐ¶Ï	2021.2.3	60.4657069
images/313_19.png	images/313+60_3.png	6	¡ú	1	19					0	18	18	18			6	1	0.3503413	4	0.459455					1	None				22		ÄÐ	26	2023_Dec_28_1502	ÐÅÐÄÅÐ¶Ï	2021.2.3	60.4657069
images/313_24.png	images/313+60_8.png	6	¡ú	1	24					0	19	19	23			6	1	0.3558132	4	0.3676077					1	None				22		ÄÐ	26	2023_Dec_28_1502	ÐÅÐÄÅÐ¶Ï	2021.2.3	60.4657069
images/313_22.png	images/313+60_6.png	6	¡ú	1	22					0	20	20	21			6	1	0.3191877	4	0.3382307					1	None				22		ÄÐ	26	2023_Dec_28_1502	ÐÅÐÄÅÐ¶Ï	2021.2.3	60.4657069
images/313_4.png	images/313+24_4.png	6	¡ú	2	4					0	21	21	3			1	0	0.3563843	4	0.2907506					1	None				22		ÄÐ	26	2023_Dec_28_1502	ÐÅÐÄÅÐ¶Ï	2021.2.3	60.4657069
images/313_5.png	images/313+24_5.png	6	¡ú	2	5					0	22	22	4			1	0	1.5838957	5	0.7849287					1	None				22		ÄÐ	26	2023_Dec_28_1502	ÐÅÐÄÅÐ¶Ï	2021.2.3	60.4657069
images/313_7.png	images/313+24_7.png	6	¡ú	2	7					0	23	23	6			6	1	0.3988934	5	1.1286803					1	None				22		ÄÐ	26	2023_Dec_28_1502	ÐÅÐÄÅÐ¶Ï	2021.2.3	60.4657069
images/313+60_14.png	images/313_30.png	1	¡û	1	30					0	24	24	29			1	1	0.5459566	4	0.3386368					1	None				22		ÄÐ	26	2023_Dec_28_1502	ÐÅÐÄÅÐ¶Ï	2021.2.3	60.4657069
images/313+24_16.png	images/313_16.png	1	¡û	2	16					0	25	25	15			1	1	0.4627007	4	0.2719891					1	None				22		ÄÐ	26	2023_Dec_28_1502	ÐÅÐÄÅÐ¶Ï	2021.2.3	60.4657069
images/313+60_13.png	images/313_29.png	1	¡û	1	29					0	26	26	28			1	1	0.287401	4	0.1882607					1	None				22		ÄÐ	26	2023_Dec_28_1502	ÐÅÐÄÅÐ¶Ï	2021.2.3	60.4657069
images/313_1.png	images/313+24_1.png	6	¡ú	2	1					0	27	27	0			6	1	0.5186767	4	0.4844072					1	None				22		ÄÐ	26	2023_Dec_28_1502	ÐÅÐÄÅÐ¶Ï	2021.2.3	60.4657069
images/313_21.png	images/313+60_5.png	6	¡ú	1	21					0	28	28	20			6	1	0.3521631	5	0.2754284					1	None				22		ÄÐ	26	2023_Dec_28_1502	ÐÅÐÄÅÐ¶Ï	2021.2.3	60.4657069
images/313+24_15.png	images/313_15.png	1	¡û	2	15					0	29	29	14			1	1	0.6947869	5	0.5630548					1	None				22		ÄÐ	26	2023_Dec_28_1502	ÐÅÐÄÅÐ¶Ï	2021.2.3	60.4657069
images/313_8.png	images/313+24_8.png	6	¡ú	2	8					0	30	30	7			6	1	0.4723998	5	0.2737699					1	None				22		ÄÐ	26	2023_Dec_28_1502	ÐÅÐÄÅÐ¶Ï	2021.2.3	60.4657069
images/313_23.png	images/313+60_7.png	6	¡ú	1	23					0	31	31	22			6	1	0.3488051	5	0.3005854					1	None				22		ÄÐ	26	2023_Dec_28_1502	ÐÅÐÄÅÐ¶Ï	2021.2.3	60.4657069
images/313_7.png	images/313+24_7.png	6	¡ú	2	7					1	0	32	6			6	1	0.4715986	5	0.2811267					1	None				22		ÄÐ	26	2023_Dec_28_1502	ÐÅÐÄÅÐ¶Ï	2021.2.3	60.4657069
images/313+24_14.png	images/313_14.png	1	¡û	2	14					1	1	33	13			1	1	0.3427615	5	0.2372861					1	None				22		ÄÐ	26	2023_Dec_28_1502	ÐÅÐÄÅÐ¶Ï	2021.2.3	60.4657069
images/313_20.png	images/313+60_4.png	6	¡ú	1	20					1	2	34	19			6	1	0.3377436	5	0.2179383					1	None				22		ÄÐ	26	2023_Dec_28_1502	ÐÅÐÄÅÐ¶Ï	2021.2.3	60.4657069
images/313_21.png	images/313+60_5.png	6	¡ú	1	21					1	3	35	20			6	1	0.2589892	6	0.5507929					1	None				22		ÄÐ	26	2023_Dec_28_1502	ÐÅÐÄÅÐ¶Ï	2021.2.3	60.4657069
images/313_1.png	images/313+24_1.png	6	¡ú	2	1					1	4	36	0			1	0	1.2128077	4	0.2290937					1	None				22		ÄÐ	26	2023_Dec_28_1502	ÐÅÐÄÅÐ¶Ï	2021.2.3	60.4657069
images/313+24_12.png	images/313_12.png	1	¡û	2	12					1	5	37	11			1	1	0.4789487	4	0.3525077					1	None				22		ÄÐ	26	2023_Dec_28_1502	ÐÅÐÄÅÐ¶Ï	2021.2.3	60.4657069
images/313+60_12.png	images/313_28.png	1	¡û	1	28					1	6	38	27			1	1	0.4618244	4	0.2172982					1	None				22		ÄÐ	26	2023_Dec_28_1502	ÐÅÐÄÅÐ¶Ï	2021.2.3	60.4657069
images/313+60_10.png	images/313_26.png	1	¡û	1	26					1	7	39	25			1	1	1.3580293	4	0.1811772					1	None				22		ÄÐ	26	2023_Dec_28_1502	ÐÅÐÄÅÐ¶Ï	2021.2.3	60.4657069
images/313+24_9.png	images/313_9.png	1	¡û	2	9					1	8	40	8			1	1	0.4337572	5	0.3084529					1	space	12.1084808			22		ÄÐ	26	2023_Dec_28_1502	ÐÅÐÄÅÐ¶Ï	2021.2.3	60.4657069
images/313_8.png	images/313+24_8.png	6	¡ú	2	8					1	9	41	7			1	0	1.1173143	5	0.2687881					1	None				22		ÄÐ	26	2023_Dec_28_1502	ÐÅÐÄÅÐ¶Ï	2021.2.3	60.4657069
images/313+24_11.png	images/313_11.png	1	¡û	2	11					1	10	42	10			1	1	0.4767497	5	0.3363064					1	None				22		ÄÐ	26	2023_Dec_28_1502	ÐÅÐÄÅÐ¶Ï	2021.2.3	60.4657069
images/313+60_15.png	images/313_31.png	1	¡û	1	31					1	11	43	30			1	1	0.8573153	4	0.3031992					1	None				22		ÄÐ	26	2023_Dec_28_1502	ÐÅÐÄÅÐ¶Ï	2021.2.3	60.4657069
images/313_4.png	images/313+24_4.png	6	¡ú	2	4					1	12	44	3			6	1	0.370949	4	0.7425043					1	None				22		ÄÐ	26	2023_Dec_28_1502	ÐÅÐÄÅÐ¶Ï	2021.2.3	60.4657069
images/313_2.png	images/313+24_2.png	6	¡ú	2	2					1	13	45	1			6	1	0.5259687	4	0.2888351					1	None				22		ÄÐ	26	2023_Dec_28_1502	ÐÅÐÄÅÐ¶Ï	2021.2.3	60.4657069
images/313+60_11.png	images/313_27.png	1	¡û	1	27					1	14	46	26			1	1	0.3744141	4	0.2180123					1	None				22		ÄÐ	26	2023_Dec_28_1502	ÐÅÐÄÅÐ¶Ï	2021.2.3	60.4657069
images/313_19.png	images/313+60_3.png	6	¡ú	1	19					1	15	47	18			6	1	0.3056434	4	0.2555996					1	None				22		ÄÐ	26	2023_Dec_28_1502	ÐÅÐÄÅÐ¶Ï	2021.2.3	60.4657069
images/313+24_10.png	images/313_10.png	1	¡û	2	10					1	16	48	9			1	1	0.3920531	4	0.3025816					1	None				22		ÄÐ	26	2023_Dec_28_1502	ÐÅÐÄÅÐ¶Ï	2021.2.3	60.4657069
images/313+60_16.png	images/313_32.png	1	¡û	1	32					1	17	49	31			1	1	0.533396	4	0.223603					1	None				22		ÄÐ	26	2023_Dec_28_1502	ÐÅÐÄÅÐ¶Ï	2021.2.3	60.4657069
images/313+24_15.png	images/313_15.png	1	¡û	2	15					1	18	50	14			1	1	0.3215485	4	0.1190642					1	None				22		ÄÐ	26	2023_Dec_28_1502	ÐÅÐÄÅÐ¶Ï	2021.2.3	60.4657069
images/313_6.png	images/313+24_6.png	6	¡ú	2	6					1	19	51	5			6	1	0.3620798	5	0.3221506					1	None				22		ÄÐ	26	2023_Dec_28_1502	ÐÅÐÄÅÐ¶Ï	2021.2.3	60.4657069
images/313+24_16.png	images/313_16.png	1	¡û	2	16					1	20	52	15			1	1	0.4231013	4	0.127504					1	None				22		ÄÐ	26	2023_Dec_28_1502	ÐÅÐÄÅÐ¶Ï	2021.2.3	60.4657069
images/313+24_13.png	images/313_13.png	1	¡û	2	13					1	21	53	12			1	1	0.483528	4	0.1604236					1	None				22		ÄÐ	26	2023_Dec_28_1502	ÐÅÐÄÅÐ¶Ï	2021.2.3	60.4657069
images/313_23.png	images/313+60_7.png	6	¡ú	1	23					1	22	54	22			6	1	0.3888634	4	0.2856814					1	None				22		ÄÐ	26	2023_Dec_28_1502	ÐÅÐÄÅÐ¶Ï	2021.2.3	60.4657069
images/313_18.png	images/313+60_2.png	6	¡ú	1	18					1	23	55	17			6	1	0.4085266	5	0.1631348					1	None				22		ÄÐ	26	2023_Dec_28_1502	ÐÅÐÄÅÐ¶Ï	2021.2.3	60.4657069
images/313_3.png	images/313+24_3.png	6	¡ú	2	3					1	24	56	2			6	1	0.3500767	6	0.4080015					1	None				22		ÄÐ	26	2023_Dec_28_1502	ÐÅÐÄÅÐ¶Ï	2021.2.3	60.4657069
images/313_24.png	images/313+60_8.png	6	¡ú	1	24					1	25	57	23			6	1	0.4216186	5	0.1882953					1	None				22		ÄÐ	26	2023_Dec_28_1502	ÐÅÐÄÅÐ¶Ï	2021.2.3	60.4657069
images/313_5.png	images/313+24_5.png	6	¡ú	2	5					1	26	58	4			6	1	0.5590056	4	0.4363606					1	None				22		ÄÐ	26	2023_Dec_28_1502	ÐÅÐÄÅÐ¶Ï	2021.2.3	60.4657069
images/313_17.png	images/313+60_1.png	6	¡ú	1	17					1	27	59	16			6	1	0.3654841	6	0.2898367					1	None				22		ÄÐ	26	2023_Dec_28_1502	ÐÅÐÄÅÐ¶Ï	2021.2.3	60.4657069
images/313+60_14.png	images/313_30.png	1	¡û	1	30					1	28	60	29			1	1	0.6338248	5	0.3748521					1	None				22		ÄÐ	26	2023_Dec_28_1502	ÐÅÐÄÅÐ¶Ï	2021.2.3	60.4657069
images/313_22.png	images/313+60_6.png	6	¡ú	1	22					1	29	61	21			6	1	0.4407665	5	0.305845					1	None				22		ÄÐ	26	2023_Dec_28_1502	ÐÅÐÄÅÐ¶Ï	2021.2.3	60.4657069
images/313+60_13.png	images/313_29.png	1	¡û	1	29					1	30	62	28			1	1	0.3358601	4	0.3000792					1	None				22		ÄÐ	26	2023_Dec_28_1502	ÐÅÐÄÅÐ¶Ï	2021.2.3	60.4657069
images/313+60_9.png	images/313_25.png	1	¡û	1	25					1	31	63	24			6	0	0.3659297	5	0.2644506					1	None				22		ÄÐ	26	2023_Dec_28_1502	ÐÅÐÄÅÐ¶Ï	2021.2.3	60.4657069
images/313+24_10.png	images/313_10.png	1	¡û	2	10					2	0	64	9			1	1	1.2822576	5	0.5915259					1	None				22		ÄÐ	26	2023_Dec_28_1502	ÐÅÐÄÅÐ¶Ï	2021.2.3	60.4657069
images/313_23.png	images/313+60_7.png	6	¡ú	1	23					2	1	65	22			6	1	0.3101836	6	0.4148352					1	None				22		ÄÐ	26	2023_Dec_28_1502	ÐÅÐÄÅÐ¶Ï	2021.2.3	60.4657069
images/313_2.png	images/313+24_2.png	6	¡ú	2	2					2	2	66	1			1	0	1.251338	4	0.6131463					1	None				22		ÄÐ	26	2023_Dec_28_1502	ÐÅÐÄÅÐ¶Ï	2021.2.3	60.4657069
images/313+60_12.png	images/313_28.png	1	¡û	1	28					2	3	67	27			6	0	1.8082427	2	1.0728694					0	None				22		ÄÐ	26	2023_Dec_28_1502	ÐÅÐÄÅÐ¶Ï	2021.2.3	60.4657069
images/313_8.png	images/313+24_8.png	6	¡ú	2	8					2	4	68	7			6	1	0.4189055	5	0.7487528					1	None				22		ÄÐ	26	2023_Dec_28_1502	ÐÅÐÄÅÐ¶Ï	2021.2.3	60.4657069
images/313+60_11.png	images/313_27.png	1	¡û	1	27					2	5	69	26			1	1	0.3102145	4	0.6503827					1	None				22		ÄÐ	26	2023_Dec_28_1502	ÐÅÐÄÅÐ¶Ï	2021.2.3	60.4657069
images/313_3.png	images/313+24_3.png	6	¡ú	2	3					2	6	70	2			6	1	0.3287557	4	0.3126229					1	None				22		ÄÐ	26	2023_Dec_28_1502	ÐÅÐÄÅÐ¶Ï	2021.2.3	60.4657069
images/313+24_9.png	images/313_9.png	1	¡û	2	9					2	7	71	8			1	1	0.5437505	4	0.4110451					1	None				22		ÄÐ	26	2023_Dec_28_1502	ÐÅÐÄÅÐ¶Ï	2021.2.3	60.4657069
images/313+24_14.png	images/313_14.png	1	¡û	2	14					2	8	72	13			1	1	0.4601522	4	0.2947122					1	None				22		ÄÐ	26	2023_Dec_28_1502	ÐÅÐÄÅÐ¶Ï	2021.2.3	60.4657069
images/313+60_13.png	images/313_29.png	1	¡û	1	29					2	9	73	28			1	1	0.5024507	4	0.2673775					1	None				22		ÄÐ	26	2023_Dec_28_1502	ÐÅÐÄÅÐ¶Ï	2021.2.3	60.4657069
images/313+60_9.png	images/313_25.png	1	¡û	1	25					2	10	74	24			6	0	1.5694715	2	0.6855195					0	None				22		ÄÐ	26	2023_Dec_28_1502	ÐÅÐÄÅÐ¶Ï	2021.2.3	60.4657069
images/313_5.png	images/313+24_5.png	6	¡ú	2	5					2	11	75	4			1	0	0.8525402	3	0.4538393					0	None				22		ÄÐ	26	2023_Dec_28_1502	ÐÅÐÄÅÐ¶Ï	2021.2.3	60.4657069
images/313_1.png	images/313+24_1.png	6	¡ú	2	1					2	12	76	0			6	1	0.4588378	4	0.3621407					1	None				22		ÄÐ	26	2023_Dec_28_1502	ÐÅÐÄÅÐ¶Ï	2021.2.3	60.4657069
images/313_22.png	images/313+60_6.png	6	¡ú	1	22					2	13	77	21			1	0	0.4662825	5	0.4705456					1	None				22		ÄÐ	26	2023_Dec_28_1502	ÐÅÐÄÅÐ¶Ï	2021.2.3	60.4657069
images/313+24_12.png	images/313_12.png	1	¡û	2	12					2	14	78	11			1	1	0.5989151	5	0.2606282					1	None				22		ÄÐ	26	2023_Dec_28_1502	ÐÅÐÄÅÐ¶Ï	2021.2.3	60.4657069
images/313+60_14.png	images/313_30.png	1	¡û	1	30					2	15	79	29			1	1	0.8102767	4	0.2995093					1	None				22		ÄÐ	26	2023_Dec_28_1502	ÐÅÐÄÅÐ¶Ï	2021.2.3	60.4657069
images/313_18.png	images/313+60_2.png	6	¡ú	1	18					2	16	80	17			6	1	0.456873	5	0.2927069					1	None				22		ÄÐ	26	2023_Dec_28_1502	ÐÅÐÄÅÐ¶Ï	2021.2.3	60.4657069
images/313_24.png	images/313+60_8.png	6	¡ú	1	24					2	17	81	23			6	1	0.7392331	5	0.2420304					1	space	2.8362034			22		ÄÐ	26	2023_Dec_28_1502	ÐÅÐÄÅÐ¶Ï	2021.2.3	60.4657069
images/313+24_16.png	images/313_16.png	1	¡û	2	16					2	18	82	15			6	0	0.568261	3	0.5719262					0	None				22		ÄÐ	26	2023_Dec_28_1502	ÐÅÐÄÅÐ¶Ï	2021.2.3	60.4657069
images/313+24_13.png	images/313_13.png	1	¡û	2	13					2	19	83	12			1	1	0.3490079	4	0.5961543					1	None				22		ÄÐ	26	2023_Dec_28_1502	ÐÅÐÄÅÐ¶Ï	2021.2.3	60.4657069
images/313_19.png	images/313+60_3.png	6	¡ú	1	19					2	20	84	18			6	1	0.4236281	5	0.3783071					1	None				22		ÄÐ	26	2023_Dec_28_1502	ÐÅÐÄÅÐ¶Ï	2021.2.3	60.4657069
images/313+24_11.png	images/313_11.png	1	¡û	2	11					2	21	85	10			1	1	0.3200249	4	0.305586					1	None				22		ÄÐ	26	2023_Dec_28_1502	ÐÅÐÄÅÐ¶Ï	2021.2.3	60.4657069
images/313+24_15.png	images/313_15.png	1	¡û	2	15					2	22	86	14			1	1	1.2773285	3	0.6328854					0	None				22		ÄÐ	26	2023_Dec_28_1502	ÐÅÐÄÅÐ¶Ï	2021.2.3	60.4657069
images/313_17.png	images/313+60_1.png	6	¡ú	1	17					2	23	87	16			6	1	0.5394288	5	0.2605374					1	None				22		ÄÐ	26	2023_Dec_28_1502	ÐÅÐÄÅÐ¶Ï	2021.2.3	60.4657069
images/313_21.png	images/313+60_5.png	6	¡ú	1	21					2	24	88	20			6	1	0.2919713	5	0.2520561					1	None				22		ÄÐ	26	2023_Dec_28_1502	ÐÅÐÄÅÐ¶Ï	2021.2.3	60.4657069
images/313_20.png	images/313+60_4.png	6	¡ú	1	20					2	25	89	19			1	0	0.6133052	4	0.440026					1	None				22		ÄÐ	26	2023_Dec_28_1502	ÐÅÐÄÅÐ¶Ï	2021.2.3	60.4657069
images/313+60_16.png	images/313_32.png	1	¡û	1	32					2	26	90	31			1	1	0.3664094	4	0.2690533					1	None				22		ÄÐ	26	2023_Dec_28_1502	ÐÅÐÄÅÐ¶Ï	2021.2.3	60.4657069
images/313+60_10.png	images/313_26.png	1	¡û	1	26					2	27	91	25			1	1	0.6451268	4	0.1985597					1	None				22		ÄÐ	26	2023_Dec_28_1502	ÐÅÐÄÅÐ¶Ï	2021.2.3	60.4657069
images/313_4.png	images/313+24_4.png	6	¡ú	2	4					2	28	92	3			6	1	0.3411974	5	0.2527362					1	None				22		ÄÐ	26	2023_Dec_28_1502	ÐÅÐÄÅÐ¶Ï	2021.2.3	60.4657069
images/313_6.png	images/313+24_6.png	6	¡ú	2	6					2	29	93	5			6	1	0.4341281	5	0.2508847					1	None				22		ÄÐ	26	2023_Dec_28_1502	ÐÅÐÄÅÐ¶Ï	2021.2.3	60.4657069
images/313+60_15.png	images/313_31.png	1	¡û	1	31					2	30	94	30			1	1	0.3504416	5	0.221125					1	None				22		ÄÐ	26	2023_Dec_28_1502	ÐÅÐÄÅÐ¶Ï	2021.2.3	60.4657069
images/313_7.png	images/313+24_7.png	6	¡ú	2	7					2	31	95	6			6	1	0.2959368	5	0.2164212					1	None				22		ÄÐ	26	2023_Dec_28_1502	ÐÅÐÄÅÐ¶Ï	2021.2.3	60.4657069
images/313_2.png	images/313+24_2.png	6	¡ú	2	2					3	0	96	1			6	1	0.5881208	5	0.261366					1	None				22		ÄÐ	26	2023_Dec_28_1502	ÐÅÐÄÅÐ¶Ï	2021.2.3	60.4657069
images/313+60_11.png	images/313_27.png	1	¡û	1	27					3	1	97	26			1	1	0.4222405	4	0.4132173					1	None				22		ÄÐ	26	2023_Dec_28_1502	ÐÅÐÄÅÐ¶Ï	2021.2.3	60.4657069
images/313+24_14.png	images/313_14.png	1	¡û	2	14					3	2	98	13			6	0	1.0096329	4	0.5785205					1	None				22		ÄÐ	26	2023_Dec_28_1502	ÐÅÐÄÅÐ¶Ï	2021.2.3	60.4657069
images/313+60_16.png	images/313_32.png	1	¡û	1	32					3	3	99	31			1	1	0.5870148	3	0.6483331					0	None				22		ÄÐ	26	2023_Dec_28_1502	ÐÅÐÄÅÐ¶Ï	2021.2.3	60.4657069
images/313+24_13.png	images/313_13.png	1	¡û	2	13					3	4	100	12			1	1	0.5851487	5	0.476994					1	None				22		ÄÐ	26	2023_Dec_28_1502	ÐÅÐÄÅÐ¶Ï	2021.2.3	60.4657069
images/313_5.png	images/313+24_5.png	6	¡ú	2	5					3	5	101	4			6	1	0.2759771	6	0.2281654					1	None				22		ÄÐ	26	2023_Dec_28_1502	ÐÅÐÄÅÐ¶Ï	2021.2.3	60.4657069
images/313_3.png	images/313+24_3.png	6	¡ú	2	3					3	6	102	2			6	1	0.3440307	6	0.4825487					1	None				22		ÄÐ	26	2023_Dec_28_1502	ÐÅÐÄÅÐ¶Ï	2021.2.3	60.4657069
images/313+60_13.png	images/313_29.png	1	¡û	1	29					3	7	103	28			6	0	1.4375754	4	0.5259016					1	None				22		ÄÐ	26	2023_Dec_28_1502	ÐÅÐÄÅÐ¶Ï	2021.2.3	60.4657069
images/313+60_14.png	images/313_30.png	1	¡û	1	30					3	8	104	29			1	1	0.5338579	4	0.4946042					1	None				22		ÄÐ	26	2023_Dec_28_1502	ÐÅÐÄÅÐ¶Ï	2021.2.3	60.4657069
images/313+60_10.png	images/313_26.png	1	¡û	1	26					3	9	105	25			1	1	0.5042594	4	0.334743					1	None				22		ÄÐ	26	2023_Dec_28_1502	ÐÅÐÄÅÐ¶Ï	2021.2.3	60.4657069
images/313_18.png	images/313+60_2.png	6	¡ú	1	18					3	10	106	17			6	1	0.2285242	5	0.3482073					1	None				22		ÄÐ	26	2023_Dec_28_1502	ÐÅÐÄÅÐ¶Ï	2021.2.3	60.4657069
images/313_23.png	images/313+60_7.png	6	¡ú	1	23					3	11	107	22			6	1	0.2472458	5	0.3092082					1	None				22		ÄÐ	26	2023_Dec_28_1502	ÐÅÐÄÅÐ¶Ï	2021.2.3	60.4657069
images/313_6.png	images/313+24_6.png	6	¡ú	2	6					3	12	108	5			1	0	0.7499253	5	0.4626395					1	None				22		ÄÐ	26	2023_Dec_28_1502	ÐÅÐÄÅÐ¶Ï	2021.2.3	60.4657069
images/313+24_10.png	images/313_10.png	1	¡û	2	10					3	13	109	9			1	1	0.923468	4	0.3324299					1	None				22		ÄÐ	26	2023_Dec_28_1502	ÐÅÐÄÅÐ¶Ï	2021.2.3	60.4657069
images/313_19.png	images/313+60_3.png	6	¡ú	1	19					3	14	110	18			6	1	0.2363916	5	0.2414512					1	None				22		ÄÐ	26	2023_Dec_28_1502	ÐÅÐÄÅÐ¶Ï	2021.2.3	60.4657069
images/313_4.png	images/313+24_4.png	6	¡ú	2	4					3	15	111	3			6	1	0.4098343	5	0.2289324					1	None				22		ÄÐ	26	2023_Dec_28_1502	ÐÅÐÄÅÐ¶Ï	2021.2.3	60.4657069
images/313_8.png	images/313+24_8.png	6	¡ú	2	8					3	16	112	7			6	1	0.3531179	5	0.2360137					1	None				22		ÄÐ	26	2023_Dec_28_1502	ÐÅÐÄÅÐ¶Ï	2021.2.3	60.4657069
images/313+60_15.png	images/313_31.png	1	¡û	1	31					3	17	113	30			1	1	0.3392344	1	0.5208617					0	None				22		ÄÐ	26	2023_Dec_28_1502	ÐÅÐÄÅÐ¶Ï	2021.2.3	60.4657069
images/313+24_16.png	images/313_16.png	1	¡û	2	16					3	18	114	15			1	1	0.8945605	5	0.3046467					1	None				22		ÄÐ	26	2023_Dec_28_1502	ÐÅÐÄÅÐ¶Ï	2021.2.3	60.4657069
images/313_24.png	images/313+60_8.png	6	¡ú	1	24					3	19	115	23			6	1	0.2695379	6	0.204803					1	None				22		ÄÐ	26	2023_Dec_28_1502	ÐÅÐÄÅÐ¶Ï	2021.2.3	60.4657069
images/313_17.png	images/313+60_1.png	6	¡ú	1	17					3	20	116	16			6	1	0.4593656	5	0.2410077					1	None				22		ÄÐ	26	2023_Dec_28_1502	ÐÅÐÄÅÐ¶Ï	2021.2.3	60.4657069
images/313+60_12.png	images/313_28.png	1	¡û	1	28					3	21	117	27			1	1	0.8395478	5	0.5515468					1	None				22		ÄÐ	26	2023_Dec_28_1502	ÐÅÐÄÅÐ¶Ï	2021.2.3	60.4657069
images/313_22.png	images/313+60_6.png	6	¡ú	1	22					3	22	118	21			6	1	0.3339927	6	0.1975801					1	None				22		ÄÐ	26	2023_Dec_28_1502	ÐÅÐÄÅÐ¶Ï	2021.2.3	60.4657069
images/313_7.png	images/313+24_7.png	6	¡ú	2	7					3	23	119	6			6	1	0.5114347	6	0.232199					1	None				22		ÄÐ	26	2023_Dec_28_1502	ÐÅÐÄÅÐ¶Ï	2021.2.3	60.4657069
images/313_21.png	images/313+60_5.png	6	¡ú	1	21					3	24	120	20			6	1	0.2386117	6	0.2042934					1	None				22		ÄÐ	26	2023_Dec_28_1502	ÐÅÐÄÅÐ¶Ï	2021.2.3	60.4657069
images/313+24_9.png	images/313_9.png	1	¡û	2	9					3	25	121	8			1	1	0.4948545	5	0.2561802					1	None				22		ÄÐ	26	2023_Dec_28_1502	ÐÅÐÄÅÐ¶Ï	2021.2.3	60.4657069
images/313_20.png	images/313+60_4.png	6	¡ú	1	20					3	26	122	19			6	1	0.5296821	5	0.2699473					1	space	1.7528325			22		ÄÐ	26	2023_Dec_28_1502	ÐÅÐÄÅÐ¶Ï	2021.2.3	60.4657069
images/313+24_15.png	images/313_15.png	1	¡û	2	15					3	27	123	14			1	1	0.3644643	5	0.2740773					1	None				22		ÄÐ	26	2023_Dec_28_1502	ÐÅÐÄÅÐ¶Ï	2021.2.3	60.4657069
images/313+24_11.png	images/313_11.png	1	¡û	2	11					3	28	124	10			1	1	0.7892003	4	0.5187761					1	None				22		ÄÐ	26	2023_Dec_28_1502	ÐÅÐÄÅÐ¶Ï	2021.2.3	60.4657069
images/313+60_9.png	images/313_25.png	1	¡û	1	25					3	29	125	24			1	1	0.3466415	5	0.2545284					1	None				22		ÄÐ	26	2023_Dec_28_1502	ÐÅÐÄÅÐ¶Ï	2021.2.3	60.4657069
images/313_1.png	images/313+24_1.png	6	¡ú	2	1					3	30	126	0			6	1	0.4589185	5	0.372085					1	None				22		ÄÐ	26	2023_Dec_28_1502	ÐÅÐÄÅÐ¶Ï	2021.2.3	60.4657069
images/313+24_12.png	images/313_12.png	1	¡û	2	12					3	31	127	11			1	1	0.6585048	4	0.5378528					1	None				22		ÄÐ	26	2023_Dec_28_1502	ÐÅÐÄÅÐ¶Ï	2021.2.3	60.4657069
images/313+60_16.png	images/313_32.png	1	¡û	1	32					4	0	128	31			1	1	0.623933	5	0.4229043					1	None				22		ÄÐ	26	2023_Dec_28_1502	ÐÅÐÄÅÐ¶Ï	2021.2.3	60.4657069
images/313+60_15.png	images/313_31.png	1	¡û	1	31					4	1	129	30			6	0	1.1753702	3	0.2347986					0	None				22		ÄÐ	26	2023_Dec_28_1502	ÐÅÐÄÅÐ¶Ï	2021.2.3	60.4657069
images/313+60_12.png	images/313_28.png	1	¡û	1	28					4	2	130	27			1	1	0.4774161	4	0.4528425					1	None				22		ÄÐ	26	2023_Dec_28_1502	ÐÅÐÄÅÐ¶Ï	2021.2.3	60.4657069
images/313_4.png	images/313+24_4.png	6	¡ú	2	4					4	3	131	3			6	1	0.3173187	4	0.6755055					1	None				22		ÄÐ	26	2023_Dec_28_1502	ÐÅÐÄÅÐ¶Ï	2021.2.3	60.4657069
images/313+60_14.png	images/313_30.png	1	¡û	1	30					4	4	132	29			1	1	0.4386363	5	0.3722949					1	None				22		ÄÐ	26	2023_Dec_28_1502	ÐÅÐÄÅÐ¶Ï	2021.2.3	60.4657069
images/313+24_11.png	images/313_11.png	1	¡û	2	11					4	5	133	10			6	0	0.5338977	5	0.2928641					1	None				22		ÄÐ	26	2023_Dec_28_1502	ÐÅÐÄÅÐ¶Ï	2021.2.3	60.4657069
images/313+24_12.png	images/313_12.png	1	¡û	2	12					4	6	134	11			1	1	0.5234299	4	0.6711256					1	None				22		ÄÐ	26	2023_Dec_28_1502	ÐÅÐÄÅÐ¶Ï	2021.2.3	60.4657069
images/313+60_9.png	images/313_25.png	1	¡û	1	25					4	7	135	24			1	1	0.2970873	5	0.4832693					1	None				22		ÄÐ	26	2023_Dec_28_1502	ÐÅÐÄÅÐ¶Ï	2021.2.3	60.4657069
images/313_7.png	images/313+24_7.png	6	¡ú	2	7					4	8	136	6			1	0	0.6176615	4	0.5014215					1	None				22		ÄÐ	26	2023_Dec_28_1502	ÐÅÐÄÅÐ¶Ï	2021.2.3	60.4657069
images/313_2.png	images/313+24_2.png	6	¡ú	2	2					4	9	137	1			6	1	0.2546861	4	0.536415					1	None				22		ÄÐ	26	2023_Dec_28_1502	ÐÅÐÄÅÐ¶Ï	2021.2.3	60.4657069
images/313_17.png	images/313+60_1.png	6	¡ú	1	17					4	10	138	16			1	0	0.4693495	5	0.2647795					1	None				22		ÄÐ	26	2023_Dec_28_1502	ÐÅÐÄÅÐ¶Ï	2021.2.3	60.4657069
images/313_18.png	images/313+60_2.png	6	¡ú	1	18					4	11	139	17			6	1	0.8109625	5	0.3262895					1	None				22		ÄÐ	26	2023_Dec_28_1502	ÐÅÐÄÅÐ¶Ï	2021.2.3	60.4657069
images/313_1.png	images/313+24_1.png	6	¡ú	2	1					4	12	140	0			6	1	0.4107887	5	0.2259458					1	None				22		ÄÐ	26	2023_Dec_28_1502	ÐÅÐÄÅÐ¶Ï	2021.2.3	60.4657069
images/313_3.png	images/313+24_3.png	6	¡ú	2	3					4	13	141	2			6	1	0.3947713	5	0.1970003					1	None				22		ÄÐ	26	2023_Dec_28_1502	ÐÅÐÄÅÐ¶Ï	2021.2.3	60.4657069
images/313_19.png	images/313+60_3.png	6	¡ú	1	19					4	14	142	18			1	0	1.1345856	3	0.2844801					0	None				22		ÄÐ	26	2023_Dec_28_1502	ÐÅÐÄÅÐ¶Ï	2021.2.3	60.4657069
images/313+24_16.png	images/313_16.png	1	¡û	2	16					4	15	143	15			1	1	0.2779361	6	0.352311					1	None				22		ÄÐ	26	2023_Dec_28_1502	ÐÅÐÄÅÐ¶Ï	2021.2.3	60.4657069
images/313_21.png	images/313+60_5.png	6	¡ú	1	21					4	16	144	20			6	1	0.4751788	6	0.2339619					1	None				22		ÄÐ	26	2023_Dec_28_1502	ÐÅÐÄÅÐ¶Ï	2021.2.3	60.4657069
images/313+24_10.png	images/313_10.png	1	¡û	2	10					4	17	145	9			1	1	0.3525819	4	0.3834875					1	None				22		ÄÐ	26	2023_Dec_28_1502	ÐÅÐÄÅÐ¶Ï	2021.2.3	60.4657069
images/313_8.png	images/313+24_8.png	6	¡ú	2	8					4	18	146	7			6	1	0.439603	4	0.2895747					1	None				22		ÄÐ	26	2023_Dec_28_1502	ÐÅÐÄÅÐ¶Ï	2021.2.3	60.4657069
images/313_5.png	images/313+24_5.png	6	¡ú	2	5					4	19	147	4			1	0	0.3745775	5	0.4402161					1	None				22		ÄÐ	26	2023_Dec_28_1502	ÐÅÐÄÅÐ¶Ï	2021.2.3	60.4657069
images/313+24_13.png	images/313_13.png	1	¡û	2	13					4	20	148	12			1	1	0.2960286	4	0.4320441					1	None				22		ÄÐ	26	2023_Dec_28_1502	ÐÅÐÄÅÐ¶Ï	2021.2.3	60.4657069
images/313+24_15.png	images/313_15.png	1	¡û	2	15					4	21	149	14			1	1	0.3107014	4	0.4067369					1	None				22		ÄÐ	26	2023_Dec_28_1502	ÐÅÐÄÅÐ¶Ï	2021.2.3	60.4657069
images/313_6.png	images/313+24_6.png	6	¡ú	2	6					4	22	150	5			6	1	0.254284	6	0.1864334					1	None				22		ÄÐ	26	2023_Dec_28_1502	ÐÅÐÄÅÐ¶Ï	2021.2.3	60.4657069
images/313_23.png	images/313+60_7.png	6	¡ú	1	23					4	23	151	22			6	1	0.3379636	5	0.2264225					1	None				22		ÄÐ	26	2023_Dec_28_1502	ÐÅÐÄÅÐ¶Ï	2021.2.3	60.4657069
images/313_22.png	images/313+60_6.png	6	¡ú	1	22					4	24	152	21			1	0	1.544292	3	0.2517719					0	None				22		ÄÐ	26	2023_Dec_28_1502	ÐÅÐÄÅÐ¶Ï	2021.2.3	60.4657069
images/313+60_10.png	images/313_26.png	1	¡û	1	26					4	25	153	25			1	1	0.5283552	5	0.3413456					1	None				22		ÄÐ	26	2023_Dec_28_1502	ÐÅÐÄÅÐ¶Ï	2021.2.3	60.4657069
images/313+60_11.png	images/313_27.png	1	¡û	1	27					4	26	154	26			1	1	0.3877889	4	0.3676178					1	None				22		ÄÐ	26	2023_Dec_28_1502	ÐÅÐÄÅÐ¶Ï	2021.2.3	60.4657069
images/313_20.png	images/313+60_4.png	6	¡ú	1	20					4	27	155	19			6	1	0.4501175	5	0.3941152					1	None				22		ÄÐ	26	2023_Dec_28_1502	ÐÅÐÄÅÐ¶Ï	2021.2.3	60.4657069
images/313+24_9.png	images/313_9.png	1	¡û	2	9					4	28	156	8			1	1	0.5040081	4	0.3789677					1	None				22		ÄÐ	26	2023_Dec_28_1502	ÐÅÐÄÅÐ¶Ï	2021.2.3	60.4657069
images/313+24_14.png	images/313_14.png	1	¡û	2	14					4	29	157	13			1	1	0.4362905	4	0.2723477					1	None				22		ÄÐ	26	2023_Dec_28_1502	ÐÅÐÄÅÐ¶Ï	2021.2.3	60.4657069
images/313_24.png	images/313+60_8.png	6	¡ú	1	24					4	30	158	23			6	1	0.2656689	5	0.5301878					1	None				22		ÄÐ	26	2023_Dec_28_1502	ÐÅÐÄÅÐ¶Ï	2021.2.3	60.4657069
images/313+60_13.png	images/313_29.png	1	¡û	1	29					4	31	159	28			1	1	0.5086063	4	0.2831529					1	None				22		ÄÐ	26	2023_Dec_28_1502	ÐÅÐÄÅÐ¶Ï	2021.2.3	60.4657069
																					7.036458284	4.0265223						1017.421944	None	22
