# Supplementary material for: Perceptual metacognition and self-esteem: the role of feedback valence in local and global monitoring bias
Source: BMC Psychol. 2025 Sep 22;13:1114. doi: 10.1186/s40359-025-03089-x (PMC12506185; doi:10.1186/s40359-025-03089-x)
Supplement: Supplementary file 1 — Supplementary Material 1. [file 40359_2025_3089_MOESM1_ESM.zip › Data/Study2/Study2data/24_信心判断_2023_Dec_31_1541.csv]

dotLeft	dotRight	dotAns	cue	diffLevel	rows	loop_1.thisRepN	loop_1.thisTrialN	loop_1.thisN	loop_1.thisIndex	loop_2.thisRepN	loop_2.thisTrialN	loop_2.thisN	loop_2.thisIndex	response_00.keys	response_00.rt	response_1.keys	response_1.corr	response_1.rt	response_2.keys	response_2.rt	slider.response	slider.rt	response_01.keys	response_01.rt	response_2.corr	response_03.keys	response_03.rt	end_image.started	end_image.stopped	±»ÊÔ±àºÅ	ÐÕÃû	ÐÔ±ð	ÄêÁä	date	expName	psychopyVersion	frameRate
images/313+24_13.png	images/313_13.png	1	¡û	2	13					0	0	0	12			1	1	0.533533	3	1.7312484					0	None				24		ÄÐ	23	2023_Dec_31_1541	ÐÅÐÄÅÐ¶Ï	2021.2.3	60.75090547
images/313_20.png	images/313+60_4.png	6	¡ú	1	20					0	1	1	19			6	1	0.4491005	6	0.6749633					1	None				24		ÄÐ	23	2023_Dec_31_1541	ÐÅÐÄÅÐ¶Ï	2021.2.3	60.75090547
images/313_6.png	images/313+24_6.png	6	¡ú	2	6					0	2	2	5			1	0	0.7672693	2	0.4715049					0	None				24		ÄÐ	23	2023_Dec_31_1541	ÐÅÐÄÅÐ¶Ï	2021.2.3	60.75090547
images/313+60_13.png	images/313_29.png	1	¡û	1	29					0	3	3	28			1	1	1.0303394	2	0.3678105					0	None				24		ÄÐ	23	2023_Dec_31_1541	ÐÅÐÄÅÐ¶Ï	2021.2.3	60.75090547
images/313+24_12.png	images/313_12.png	1	¡û	2	12					0	4	4	11			6	0	0.4649034	5	0.3113518					1	None				24		ÄÐ	23	2023_Dec_31_1541	ÐÅÐÄÅÐ¶Ï	2021.2.3	60.75090547
images/313+24_14.png	images/313_14.png	1	¡û	2	14					0	5	5	13			6	0	0.9527882	3	0.7509682					0	None				24		ÄÐ	23	2023_Dec_31_1541	ÐÅÐÄÅÐ¶Ï	2021.2.3	60.75090547
images/313+60_15.png	images/313_31.png	1	¡û	1	31					0	6	6	30			1	1	0.55478	3	0.9426482					0	None				24		ÄÐ	23	2023_Dec_31_1541	ÐÅÐÄÅÐ¶Ï	2021.2.3	60.75090547
images/313+24_11.png	images/313_11.png	1	¡û	2	11					0	7	7	10			1	1	0.6297003	2	0.3628741					0	None				24		ÄÐ	23	2023_Dec_31_1541	ÐÅÐÄÅÐ¶Ï	2021.2.3	60.75090547
images/313_19.png	images/313+60_3.png	6	¡ú	1	19					0	8	8	18			6	1	0.5333981	5	0.3991231					1	None				24		ÄÐ	23	2023_Dec_31_1541	ÐÅÐÄÅÐ¶Ï	2021.2.3	60.75090547
images/313_3.png	images/313+24_3.png	6	¡ú	2	3					0	9	9	2			6	1	0.4635664	6	0.5464083					1	None				24		ÄÐ	23	2023_Dec_31_1541	ÐÅÐÄÅÐ¶Ï	2021.2.3	60.75090547
images/313+24_16.png	images/313_16.png	1	¡û	2	16					0	10	10	15			1	1	0.5552153	2	0.6890758					0	None				24		ÄÐ	23	2023_Dec_31_1541	ÐÅÐÄÅÐ¶Ï	2021.2.3	60.75090547
images/313_8.png	images/313+24_8.png	6	¡ú	2	8					0	11	11	7			6	1	0.6249187	5	0.4209119					1	None				24		ÄÐ	23	2023_Dec_31_1541	ÐÅÐÄÅÐ¶Ï	2021.2.3	60.75090547
images/313_4.png	images/313+24_4.png	6	¡ú	2	4					0	12	12	3			1	0	0.8181338	1	0.569047					0	None				24		ÄÐ	23	2023_Dec_31_1541	ÐÅÐÄÅÐ¶Ï	2021.2.3	60.75090547
images/313_5.png	images/313+24_5.png	6	¡ú	2	5					0	13	13	4			1	0	0.6670205	2	0.3612276					0	None				24		ÄÐ	23	2023_Dec_31_1541	ÐÅÐÄÅÐ¶Ï	2021.2.3	60.75090547
images/313_21.png	images/313+60_5.png	6	¡ú	1	21					0	14	14	20			6	1	0.5237139	3	0.6844555					0	None				24		ÄÐ	23	2023_Dec_31_1541	ÐÅÐÄÅÐ¶Ï	2021.2.3	60.75090547
images/313+60_10.png	images/313_26.png	1	¡û	1	26					0	15	15	25			1	1	0.4913397	3	0.421126					0	None				24		ÄÐ	23	2023_Dec_31_1541	ÐÅÐÄÅÐ¶Ï	2021.2.3	60.75090547
images/313_24.png	images/313+60_8.png	6	¡ú	1	24					0	16	16	23			6	1	0.5025148	4	1.1003701					1	None				24		ÄÐ	23	2023_Dec_31_1541	ÐÅÐÄÅÐ¶Ï	2021.2.3	60.75090547
images/313+60_9.png	images/313_25.png	1	¡û	1	25					0	17	17	24			1	1	0.6076145	4	0.6092672					1	None				24		ÄÐ	23	2023_Dec_31_1541	ÐÅÐÄÅÐ¶Ï	2021.2.3	60.75090547
images/313_17.png	images/313+60_1.png	6	¡ú	1	17					0	18	18	16			6	1	0.3203062	5	0.420793					1	None				24		ÄÐ	23	2023_Dec_31_1541	ÐÅÐÄÅÐ¶Ï	2021.2.3	60.75090547
images/313+60_14.png	images/313_30.png	1	¡û	1	30					0	19	19	29			1	1	1.1550907	2	0.5898838					0	None				24		ÄÐ	23	2023_Dec_31_1541	ÐÅÐÄÅÐ¶Ï	2021.2.3	60.75090547
images/313_22.png	images/313+60_6.png	6	¡ú	1	22					0	20	20	21			1	0	1.0115862	2	0.370984					0	None				24		ÄÐ	23	2023_Dec_31_1541	ÐÅÐÄÅÐ¶Ï	2021.2.3	60.75090547
images/313+24_15.png	images/313_15.png	1	¡û	2	15					0	21	21	14			1	1	0.4902566	3	0.7745831					0	None				24		ÄÐ	23	2023_Dec_31_1541	ÐÅÐÄÅÐ¶Ï	2021.2.3	60.75090547
images/313_18.png	images/313+60_2.png	6	¡ú	1	18					0	22	22	17			6	1	0.4962351	3	0.6393862					0	None				24		ÄÐ	23	2023_Dec_31_1541	ÐÅÐÄÅÐ¶Ï	2021.2.3	60.75090547
images/313_7.png	images/313+24_7.png	6	¡ú	2	7					0	23	23	6			1	0	0.5315625	3	0.3948583					0	None				24		ÄÐ	23	2023_Dec_31_1541	ÐÅÐÄÅÐ¶Ï	2021.2.3	60.75090547
images/313+60_12.png	images/313_28.png	1	¡û	1	28					0	24	24	27			1	1	0.379692	3	0.2512366					0	None				24		ÄÐ	23	2023_Dec_31_1541	ÐÅÐÄÅÐ¶Ï	2021.2.3	60.75090547
images/313_2.png	images/313+24_2.png	6	¡ú	2	2					0	25	25	1			6	1	0.45517	3	0.2390847					0	None				24		ÄÐ	23	2023_Dec_31_1541	ÐÅÐÄÅÐ¶Ï	2021.2.3	60.75090547
images/313_23.png	images/313+60_7.png	6	¡ú	1	23					0	26	26	22			1	0	0.4925325	3	0.2001762					0	None				24		ÄÐ	23	2023_Dec_31_1541	ÐÅÐÄÅÐ¶Ï	2021.2.3	60.75090547
images/313_1.png	images/313+24_1.png	6	¡ú	2	1					0	27	27	0			1	0	0.496038	3	0.2447638					0	None				24		ÄÐ	23	2023_Dec_31_1541	ÐÅÐÄÅÐ¶Ï	2021.2.3	60.75090547
images/313+24_9.png	images/313_9.png	1	¡û	2	9					0	28	28	8			1	1	0.8107288	2	0.2966828					0	None				24		ÄÐ	23	2023_Dec_31_1541	ÐÅÐÄÅÐ¶Ï	2021.2.3	60.75090547
images/313+60_16.png	images/313_32.png	1	¡û	1	32					0	29	29	31			1	1	0.4365691	5	0.2867415					1	None				24		ÄÐ	23	2023_Dec_31_1541	ÐÅÐÄÅÐ¶Ï	2021.2.3	60.75090547
images/313+24_10.png	images/313_10.png	1	¡û	2	10					0	30	30	9			1	1	0.7682375	5	0.2736871					1	None				24		ÄÐ	23	2023_Dec_31_1541	ÐÅÐÄÅÐ¶Ï	2021.2.3	60.75090547
images/313+60_11.png	images/313_27.png	1	¡û	1	27					0	31	31	26			1	1	0.6366109	5	0.240023					1	None				24		ÄÐ	23	2023_Dec_31_1541	ÐÅÐÄÅÐ¶Ï	2021.2.3	60.75090547
images/313_20.png	images/313+60_4.png	6	¡ú	1	20					1	0	32	19			6	1	0.5640136	6	0.2072105					1	None				24		ÄÐ	23	2023_Dec_31_1541	ÐÅÐÄÅÐ¶Ï	2021.2.3	60.75090547
images/313+24_12.png	images/313_12.png	1	¡û	2	12					1	1	33	11			1	1	0.4919818	2	0.6550726					0	None				24		ÄÐ	23	2023_Dec_31_1541	ÐÅÐÄÅÐ¶Ï	2021.2.3	60.75090547
images/313+60_13.png	images/313_29.png	1	¡û	1	29					1	2	34	28			1	1	0.4620799	4	0.5013203					1	None				24		ÄÐ	23	2023_Dec_31_1541	ÐÅÐÄÅÐ¶Ï	2021.2.3	60.75090547
images/313+24_11.png	images/313_11.png	1	¡û	2	11					1	3	35	10			1	1	0.551984	2	0.3847552					0	None				24		ÄÐ	23	2023_Dec_31_1541	ÐÅÐÄÅÐ¶Ï	2021.2.3	60.75090547
images/313+60_10.png	images/313_26.png	1	¡û	1	26					1	4	36	25			1	1	0.4544147	2	0.8221736					0	None				24		ÄÐ	23	2023_Dec_31_1541	ÐÅÐÄÅÐ¶Ï	2021.2.3	60.75090547
images/313_18.png	images/313+60_2.png	6	¡ú	1	18					1	5	37	17			6	1	0.4451903	5	0.494152					1	None				24		ÄÐ	23	2023_Dec_31_1541	ÐÅÐÄÅÐ¶Ï	2021.2.3	60.75090547
images/313+60_16.png	images/313_32.png	1	¡û	1	32					1	6	38	31			1	1	0.4110815	5	0.5090225					1	None				24		ÄÐ	23	2023_Dec_31_1541	ÐÅÐÄÅÐ¶Ï	2021.2.3	60.75090547
images/313+24_13.png	images/313_13.png	1	¡û	2	13					1	7	39	12			1	1	0.4499031	1	0.3602918					0	None				24		ÄÐ	23	2023_Dec_31_1541	ÐÅÐÄÅÐ¶Ï	2021.2.3	60.75090547
images/313_19.png	images/313+60_3.png	6	¡ú	1	19					1	8	40	18			6	1	0.4973446	4	0.7042932					1	space	1.3274827			24		ÄÐ	23	2023_Dec_31_1541	ÐÅÐÄÅÐ¶Ï	2021.2.3	60.75090547
images/313+60_11.png	images/313_27.png	1	¡û	1	27					1	9	41	26			1	1	0.4208866	2	0.6800281					0	None				24		ÄÐ	23	2023_Dec_31_1541	ÐÅÐÄÅÐ¶Ï	2021.2.3	60.75090547
images/313+24_9.png	images/313_9.png	1	¡û	2	9					1	10	42	8			1	1	0.3092041	2	0.3124339					0	None				24		ÄÐ	23	2023_Dec_31_1541	ÐÅÐÄÅÐ¶Ï	2021.2.3	60.75090547
images/313_5.png	images/313+24_5.png	6	¡ú	2	5					1	11	43	4			6	1	0.5597499	4	0.6527761					1	None				24		ÄÐ	23	2023_Dec_31_1541	ÐÅÐÄÅÐ¶Ï	2021.2.3	60.75090547
images/313_23.png	images/313+60_7.png	6	¡ú	1	23					1	12	44	22			6	1	0.3969794	5	0.4578739					1	None				24		ÄÐ	23	2023_Dec_31_1541	ÐÅÐÄÅÐ¶Ï	2021.2.3	60.75090547
images/313+24_14.png	images/313_14.png	1	¡û	2	14					1	13	45	13			1	1	0.2826002	5	0.3538098					1	None				24		ÄÐ	23	2023_Dec_31_1541	ÐÅÐÄÅÐ¶Ï	2021.2.3	60.75090547
images/313_2.png	images/313+24_2.png	6	¡ú	2	2					1	14	46	1			6	1	0.6235011	1	0.5298031					0	None				24		ÄÐ	23	2023_Dec_31_1541	ÐÅÐÄÅÐ¶Ï	2021.2.3	60.75090547
images/313+24_16.png	images/313_16.png	1	¡û	2	16					1	15	47	15			1	1	0.2662776	3	0.5522594					0	None				24		ÄÐ	23	2023_Dec_31_1541	ÐÅÐÄÅÐ¶Ï	2021.2.3	60.75090547
images/313_3.png	images/313+24_3.png	6	¡ú	2	3					1	16	48	2			6	1	0.3610108	3	0.4011169					0	None				24		ÄÐ	23	2023_Dec_31_1541	ÐÅÐÄÅÐ¶Ï	2021.2.3	60.75090547
images/313_22.png	images/313+60_6.png	6	¡ú	1	22					1	17	49	21			6	1	0.4669998	3	0.3266689					0	None				24		ÄÐ	23	2023_Dec_31_1541	ÐÅÐÄÅÐ¶Ï	2021.2.3	60.75090547
images/313_1.png	images/313+24_1.png	6	¡ú	2	1					1	18	50	0			6	1	0.4202251	3	0.3235856					0	None				24		ÄÐ	23	2023_Dec_31_1541	ÐÅÐÄÅÐ¶Ï	2021.2.3	60.75090547
images/313+24_10.png	images/313_10.png	1	¡û	2	10					1	19	51	9			1	1	0.3577404	2	0.4602678					0	None				24		ÄÐ	23	2023_Dec_31_1541	ÐÅÐÄÅÐ¶Ï	2021.2.3	60.75090547
images/313_6.png	images/313+24_6.png	6	¡ú	2	6					1	20	52	5			6	1	0.386365	2	0.3747878					0	None				24		ÄÐ	23	2023_Dec_31_1541	ÐÅÐÄÅÐ¶Ï	2021.2.3	60.75090547
images/313_7.png	images/313+24_7.png	6	¡ú	2	7					1	21	53	6			6	1	0.5449132	5	0.3338743					1	None				24		ÄÐ	23	2023_Dec_31_1541	ÐÅÐÄÅÐ¶Ï	2021.2.3	60.75090547
images/313_8.png	images/313+24_8.png	6	¡ú	2	8					1	22	54	7			6	1	0.3924555	4	0.3824858					1	None				24		ÄÐ	23	2023_Dec_31_1541	ÐÅÐÄÅÐ¶Ï	2021.2.3	60.75090547
images/313_24.png	images/313+60_8.png	6	¡ú	1	24					1	23	55	23			6	1	0.4317243	4	0.3965046					1	None				24		ÄÐ	23	2023_Dec_31_1541	ÐÅÐÄÅÐ¶Ï	2021.2.3	60.75090547
images/313+60_14.png	images/313_30.png	1	¡û	1	30					1	24	56	29			1	1	0.5710574	2	0.6887766					0	None				24		ÄÐ	23	2023_Dec_31_1541	ÐÅÐÄÅÐ¶Ï	2021.2.3	60.75090547
images/313_17.png	images/313+60_1.png	6	¡ú	1	17					1	25	57	16			6	1	0.4098894	6	0.3460094					1	None				24		ÄÐ	23	2023_Dec_31_1541	ÐÅÐÄÅÐ¶Ï	2021.2.3	60.75090547
images/313_21.png	images/313+60_5.png	6	¡ú	1	21					1	26	58	20			6	1	0.4609543	4	0.3701712					1	None				24		ÄÐ	23	2023_Dec_31_1541	ÐÅÐÄÅÐ¶Ï	2021.2.3	60.75090547
images/313+24_15.png	images/313_15.png	1	¡û	2	15					1	27	59	14			1	1	0.3918668	3	0.4270682					0	None				24		ÄÐ	23	2023_Dec_31_1541	ÐÅÐÄÅÐ¶Ï	2021.2.3	60.75090547
images/313+60_12.png	images/313_28.png	1	¡û	1	28					1	28	60	27			1	1	0.3443154	2	0.3064778					0	None				24		ÄÐ	23	2023_Dec_31_1541	ÐÅÐÄÅÐ¶Ï	2021.2.3	60.75090547
images/313_4.png	images/313+24_4.png	6	¡ú	2	4					1	29	61	3			6	1	1.0267464	1	0.8393582					0	None				24		ÄÐ	23	2023_Dec_31_1541	ÐÅÐÄÅÐ¶Ï	2021.2.3	60.75090547
images/313+60_15.png	images/313_31.png	1	¡û	1	31					1	30	62	30			1	1	0.410793	4	0.5576652					1	None				24		ÄÐ	23	2023_Dec_31_1541	ÐÅÐÄÅÐ¶Ï	2021.2.3	60.75090547
images/313+60_9.png	images/313_25.png	1	¡û	1	25					1	31	63	24			1	1	0.3833506	4	0.3120564					1	None				24		ÄÐ	23	2023_Dec_31_1541	ÐÅÐÄÅÐ¶Ï	2021.2.3	60.75090547
images/313_6.png	images/313+24_6.png	6	¡ú	2	6					2	0	64	5			6	1	0.3327179	4	0.2697839					1	None				24		ÄÐ	23	2023_Dec_31_1541	ÐÅÐÄÅÐ¶Ï	2021.2.3	60.75090547
images/313_24.png	images/313+60_8.png	6	¡ú	1	24					2	1	65	23			6	1	0.3687606	5	0.1897276					1	None				24		ÄÐ	23	2023_Dec_31_1541	ÐÅÐÄÅÐ¶Ï	2021.2.3	60.75090547
images/313_8.png	images/313+24_8.png	6	¡ú	2	8					2	2	66	7			6	1	0.5036424	4	0.3068929					1	None				24		ÄÐ	23	2023_Dec_31_1541	ÐÅÐÄÅÐ¶Ï	2021.2.3	60.75090547
images/313_17.png	images/313+60_1.png	6	¡ú	1	17					2	3	67	16			6	1	0.4119679	3	0.2207138					0	None				24		ÄÐ	23	2023_Dec_31_1541	ÐÅÐÄÅÐ¶Ï	2021.2.3	60.75090547
images/313+60_14.png	images/313_30.png	1	¡û	1	30					2	4	68	29			1	1	0.4275655	3	0.1937383					0	None				24		ÄÐ	23	2023_Dec_31_1541	ÐÅÐÄÅÐ¶Ï	2021.2.3	60.75090547
images/313+24_11.png	images/313_11.png	1	¡û	2	11					2	5	69	10			1	1	0.6589857	3	0.2334387					0	None				24		ÄÐ	23	2023_Dec_31_1541	ÐÅÐÄÅÐ¶Ï	2021.2.3	60.75090547
images/313+24_14.png	images/313_14.png	1	¡û	2	14					2	6	70	13			1	1	0.2683794	3	0.1922575					0	None				24		ÄÐ	23	2023_Dec_31_1541	ÐÅÐÄÅÐ¶Ï	2021.2.3	60.75090547
images/313+60_10.png	images/313_26.png	1	¡û	1	26					2	7	71	25			1	1	0.3340104	5	0.3448877					1	None				24		ÄÐ	23	2023_Dec_31_1541	ÐÅÐÄÅÐ¶Ï	2021.2.3	60.75090547
images/313_22.png	images/313+60_6.png	6	¡ú	1	22					2	8	72	21			6	1	0.441081	6	0.3850308					1	None				24		ÄÐ	23	2023_Dec_31_1541	ÐÅÐÄÅÐ¶Ï	2021.2.3	60.75090547
images/313+24_12.png	images/313_12.png	1	¡û	2	12					2	9	73	11			6	0	0.5693547	4	0.3712222					1	None				24		ÄÐ	23	2023_Dec_31_1541	ÐÅÐÄÅÐ¶Ï	2021.2.3	60.75090547
images/313+24_9.png	images/313_9.png	1	¡û	2	9					2	10	74	8			1	1	0.3038728	3	0.5504984					0	None				24		ÄÐ	23	2023_Dec_31_1541	ÐÅÐÄÅÐ¶Ï	2021.2.3	60.75090547
images/313_5.png	images/313+24_5.png	6	¡ú	2	5					2	11	75	4			6	1	0.6120741	4	0.4108745					1	None				24		ÄÐ	23	2023_Dec_31_1541	ÐÅÐÄÅÐ¶Ï	2021.2.3	60.75090547
images/313_7.png	images/313+24_7.png	6	¡ú	2	7					2	12	76	6			6	1	0.4883307	4	1.536412					1	None				24		ÄÐ	23	2023_Dec_31_1541	ÐÅÐÄÅÐ¶Ï	2021.2.3	60.75090547
images/313_18.png	images/313+60_2.png	6	¡ú	1	18					2	13	77	17			1	0	0.6248153	2	0.4265459					0	None				24		ÄÐ	23	2023_Dec_31_1541	ÐÅÐÄÅÐ¶Ï	2021.2.3	60.75090547
images/313+60_12.png	images/313_28.png	1	¡û	1	28					2	14	78	27			1	1	0.3819934	5	0.8419281					1	None				24		ÄÐ	23	2023_Dec_31_1541	ÐÅÐÄÅÐ¶Ï	2021.2.3	60.75090547
images/313_1.png	images/313+24_1.png	6	¡ú	2	1					2	15	79	0			6	1	0.391023	3	0.3745304					0	None				24		ÄÐ	23	2023_Dec_31_1541	ÐÅÐÄÅÐ¶Ï	2021.2.3	60.75090547
images/313+24_16.png	images/313_16.png	1	¡û	2	16					2	16	80	15			1	1	0.387442	3	0.6118					0	None				24		ÄÐ	23	2023_Dec_31_1541	ÐÅÐÄÅÐ¶Ï	2021.2.3	60.75090547
images/313+60_13.png	images/313_29.png	1	¡û	1	29					2	17	81	28			1	1	0.3410607	4	0.4808817					1	space	1.2265641			24		ÄÐ	23	2023_Dec_31_1541	ÐÅÐÄÅÐ¶Ï	2021.2.3	60.75090547
images/313_20.png	images/313+60_4.png	6	¡ú	1	20					2	18	82	19			6	1	1.5370711	4	0.5730109					1	None				24		ÄÐ	23	2023_Dec_31_1541	ÐÅÐÄÅÐ¶Ï	2021.2.3	60.75090547
images/313+24_13.png	images/313_13.png	1	¡û	2	13					2	19	83	12			6	0	0.4944187	3	0.3546218					0	None				24		ÄÐ	23	2023_Dec_31_1541	ÐÅÐÄÅÐ¶Ï	2021.2.3	60.75090547
images/313+24_10.png	images/313_10.png	1	¡û	2	10					2	20	84	9			1	1	0.3843223	3	0.3936751					0	None				24		ÄÐ	23	2023_Dec_31_1541	ÐÅÐÄÅÐ¶Ï	2021.2.3	60.75090547
images/313_19.png	images/313+60_3.png	6	¡ú	1	19					2	21	85	18			6	1	0.3160604	5	0.2687159					1	None				24		ÄÐ	23	2023_Dec_31_1541	ÐÅÐÄÅÐ¶Ï	2021.2.3	60.75090547
images/313_2.png	images/313+24_2.png	6	¡ú	2	2					2	22	86	1			6	1	0.3688086	1	0.6446354					0	None				24		ÄÐ	23	2023_Dec_31_1541	ÐÅÐÄÅÐ¶Ï	2021.2.3	60.75090547
images/313_4.png	images/313+24_4.png	6	¡ú	2	4					2	23	87	3			1	0	0.3441543	3	0.2773728					0	None				24		ÄÐ	23	2023_Dec_31_1541	ÐÅÐÄÅÐ¶Ï	2021.2.3	60.75090547
images/313_3.png	images/313+24_3.png	6	¡ú	2	3					2	24	88	2			6	1	0.4576692	2	0.2845519					0	None				24		ÄÐ	23	2023_Dec_31_1541	ÐÅÐÄÅÐ¶Ï	2021.2.3	60.75090547
images/313_21.png	images/313+60_5.png	6	¡ú	1	21					2	25	89	20			6	1	0.4822452	1	0.1863687					0	None				24		ÄÐ	23	2023_Dec_31_1541	ÐÅÐÄÅÐ¶Ï	2021.2.3	60.75090547
images/313_23.png	images/313+60_7.png	6	¡ú	1	23					2	26	90	22			6	1	0.5963807	4	0.3369487					1	None				24		ÄÐ	23	2023_Dec_31_1541	ÐÅÐÄÅÐ¶Ï	2021.2.3	60.75090547
images/313+24_15.png	images/313_15.png	1	¡û	2	15					2	27	91	14			6	0	0.4418883	4	0.2487867					1	None				24		ÄÐ	23	2023_Dec_31_1541	ÐÅÐÄÅÐ¶Ï	2021.2.3	60.75090547
images/313+60_16.png	images/313_32.png	1	¡û	1	32					2	28	92	31			1	1	0.4073519	4	0.4115785					1	None				24		ÄÐ	23	2023_Dec_31_1541	ÐÅÐÄÅÐ¶Ï	2021.2.3	60.75090547
images/313+60_15.png	images/313_31.png	1	¡û	1	31					2	29	93	30			1	1	0.3263966	4	0.1902807					1	None				24		ÄÐ	23	2023_Dec_31_1541	ÐÅÐÄÅÐ¶Ï	2021.2.3	60.75090547
images/313+60_11.png	images/313_27.png	1	¡û	1	27					2	30	94	26			1	1	0.3962382	2	0.2462289					0	None				24		ÄÐ	23	2023_Dec_31_1541	ÐÅÐÄÅÐ¶Ï	2021.2.3	60.75090547
images/313+60_9.png	images/313_25.png	1	¡û	1	25					2	31	95	24			1	1	0.3475788	5	0.4155449					1	None				24		ÄÐ	23	2023_Dec_31_1541	ÐÅÐÄÅÐ¶Ï	2021.2.3	60.75090547
images/313_8.png	images/313+24_8.png	6	¡ú	2	8					3	0	96	7			1	0	0.3291928	2	0.3872872					0	None				24		ÄÐ	23	2023_Dec_31_1541	ÐÅÐÄÅÐ¶Ï	2021.2.3	60.75090547
images/313+60_16.png	images/313_32.png	1	¡û	1	32					3	1	97	31			1	1	0.3494708	3	0.2451267					0	None				24		ÄÐ	23	2023_Dec_31_1541	ÐÅÐÄÅÐ¶Ï	2021.2.3	60.75090547
images/313+60_11.png	images/313_27.png	1	¡û	1	27					3	2	98	26			1	1	0.3164976	5	0.2963042					1	None				24		ÄÐ	23	2023_Dec_31_1541	ÐÅÐÄÅÐ¶Ï	2021.2.3	60.75090547
images/313+24_14.png	images/313_14.png	1	¡û	2	14					3	3	99	13			6	0	0.4219701	4	0.2733779					1	None				24		ÄÐ	23	2023_Dec_31_1541	ÐÅÐÄÅÐ¶Ï	2021.2.3	60.75090547
images/313+60_12.png	images/313_28.png	1	¡û	1	28					3	4	100	27			1	1	0.3052767	4	0.3774562					1	None				24		ÄÐ	23	2023_Dec_31_1541	ÐÅÐÄÅÐ¶Ï	2021.2.3	60.75090547
images/313+24_13.png	images/313_13.png	1	¡û	2	13					3	5	101	12			1	1	0.2901931	3	0.3397571					0	None				24		ÄÐ	23	2023_Dec_31_1541	ÐÅÐÄÅÐ¶Ï	2021.2.3	60.75090547
images/313_3.png	images/313+24_3.png	6	¡ú	2	3					3	6	102	2			6	1	0.3603244	3	0.3917852					0	None				24		ÄÐ	23	2023_Dec_31_1541	ÐÅÐÄÅÐ¶Ï	2021.2.3	60.75090547
images/313_18.png	images/313+60_2.png	6	¡ú	1	18					3	7	103	17			1	0	0.4089381	2	0.4203618					0	None				24		ÄÐ	23	2023_Dec_31_1541	ÐÅÐÄÅÐ¶Ï	2021.2.3	60.75090547
images/313_23.png	images/313+60_7.png	6	¡ú	1	23					3	8	104	22			6	1	0.3385028	5	0.4105187					1	None				24		ÄÐ	23	2023_Dec_31_1541	ÐÅÐÄÅÐ¶Ï	2021.2.3	60.75090547
images/313_1.png	images/313+24_1.png	6	¡ú	2	1					3	9	105	0			1	0	0.3973619	4	0.3212871					1	None				24		ÄÐ	23	2023_Dec_31_1541	ÐÅÐÄÅÐ¶Ï	2021.2.3	60.75090547
images/313+60_10.png	images/313_26.png	1	¡û	1	26					3	10	106	25			1	1	0.3838706	3	0.3677291					0	None				24		ÄÐ	23	2023_Dec_31_1541	ÐÅÐÄÅÐ¶Ï	2021.2.3	60.75090547
images/313+60_13.png	images/313_29.png	1	¡û	1	29					3	11	107	28			1	1	0.3767996	2	0.3405267					0	None				24		ÄÐ	23	2023_Dec_31_1541	ÐÅÐÄÅÐ¶Ï	2021.2.3	60.75090547
images/313_7.png	images/313+24_7.png	6	¡ú	2	7					3	12	108	6			6	1	0.4902339	1	0.62867					0	None				24		ÄÐ	23	2023_Dec_31_1541	ÐÅÐÄÅÐ¶Ï	2021.2.3	60.75090547
images/313_5.png	images/313+24_5.png	6	¡ú	2	5					3	13	109	4			6	1	0.4473698	1	0.2251379					0	None				24		ÄÐ	23	2023_Dec_31_1541	ÐÅÐÄÅÐ¶Ï	2021.2.3	60.75090547
images/313_22.png	images/313+60_6.png	6	¡ú	1	22					3	14	110	21			6	1	0.6327591	3	0.7210511					0	None				24		ÄÐ	23	2023_Dec_31_1541	ÐÅÐÄÅÐ¶Ï	2021.2.3	60.75090547
images/313_4.png	images/313+24_4.png	6	¡ú	2	4					3	15	111	3			6	1	0.3533279	5	0.1999053					1	None				24		ÄÐ	23	2023_Dec_31_1541	ÐÅÐÄÅÐ¶Ï	2021.2.3	60.75090547
images/313+60_9.png	images/313_25.png	1	¡û	1	25					3	16	112	24			6	0	0.4779563	5	0.1653276					1	None				24		ÄÐ	23	2023_Dec_31_1541	ÐÅÐÄÅÐ¶Ï	2021.2.3	60.75090547
images/313+24_9.png	images/313_9.png	1	¡û	2	9					3	17	113	8			6	0	0.4012452	6	0.2737288					1	None				24		ÄÐ	23	2023_Dec_31_1541	ÐÅÐÄÅÐ¶Ï	2021.2.3	60.75090547
images/313+60_15.png	images/313_31.png	1	¡û	1	31					3	18	114	30			1	1	0.5462302	3	0.3059647					0	None				24		ÄÐ	23	2023_Dec_31_1541	ÐÅÐÄÅÐ¶Ï	2021.2.3	60.75090547
images/313+24_15.png	images/313_15.png	1	¡û	2	15					3	19	115	14			1	1	0.3085139	4	0.5160391					1	None				24		ÄÐ	23	2023_Dec_31_1541	ÐÅÐÄÅÐ¶Ï	2021.2.3	60.75090547
images/313_17.png	images/313+60_1.png	6	¡ú	1	17					3	20	116	16			6	1	0.7876827	3	0.8893077					0	None				24		ÄÐ	23	2023_Dec_31_1541	ÐÅÐÄÅÐ¶Ï	2021.2.3	60.75090547
images/313_2.png	images/313+24_2.png	6	¡ú	2	2					3	21	117	1			6	1	0.3238274	2	0.3164974					0	None				24		ÄÐ	23	2023_Dec_31_1541	ÐÅÐÄÅÐ¶Ï	2021.2.3	60.75090547
images/313_24.png	images/313+60_8.png	6	¡ú	1	24					3	22	118	23			6	1	0.4389029	5	0.1915853					1	None				24		ÄÐ	23	2023_Dec_31_1541	ÐÅÐÄÅÐ¶Ï	2021.2.3	60.75090547
images/313_6.png	images/313+24_6.png	6	¡ú	2	6					3	23	119	5			6	1	0.4292324	5	0.18367					1	None				24		ÄÐ	23	2023_Dec_31_1541	ÐÅÐÄÅÐ¶Ï	2021.2.3	60.75090547
images/313+24_10.png	images/313_10.png	1	¡û	2	10					3	24	120	9			1	1	0.4454909	4	0.618291					1	None				24		ÄÐ	23	2023_Dec_31_1541	ÐÅÐÄÅÐ¶Ï	2021.2.3	60.75090547
images/313+24_16.png	images/313_16.png	1	¡û	2	16					3	25	121	15			1	1	0.5549836	4	0.1541505					1	None				24		ÄÐ	23	2023_Dec_31_1541	ÐÅÐÄÅÐ¶Ï	2021.2.3	60.75090547
images/313+24_11.png	images/313_11.png	1	¡û	2	11					3	26	122	10			1	1	0.3775335	2	0.3866486					0	space	2.4120037			24		ÄÐ	23	2023_Dec_31_1541	ÐÅÐÄÅÐ¶Ï	2021.2.3	60.75090547
images/313_19.png	images/313+60_3.png	6	¡ú	1	19					3	27	123	18			6	1	0.4377256	2	0.4576546					0	None				24		ÄÐ	23	2023_Dec_31_1541	ÐÅÐÄÅÐ¶Ï	2021.2.3	60.75090547
images/313_20.png	images/313+60_4.png	6	¡ú	1	20					3	28	124	19			1	0	0.6497087	5	0.5137619					1	None				24		ÄÐ	23	2023_Dec_31_1541	ÐÅÐÄÅÐ¶Ï	2021.2.3	60.75090547
images/313+24_12.png	images/313_12.png	1	¡û	2	12					3	29	125	11			1	1	0.2609197	5	0.2771551					1	None				24		ÄÐ	23	2023_Dec_31_1541	ÐÅÐÄÅÐ¶Ï	2021.2.3	60.75090547
images/313+60_14.png	images/313_30.png	1	¡û	1	30					3	30	126	29			1	1	0.2870911	4	0.2933356					1	None				24		ÄÐ	23	2023_Dec_31_1541	ÐÅÐÄÅÐ¶Ï	2021.2.3	60.75090547
images/313_21.png	images/313+60_5.png	6	¡ú	1	21					3	31	127	20			6	1	0.3168349	3	0.3963003					0	None				24		ÄÐ	23	2023_Dec_31_1541	ÐÅÐÄÅÐ¶Ï	2021.2.3	60.75090547
images/313+60_9.png	images/313_25.png	1	¡û	1	25					4	0	128	24			1	1	0.3082534	3	0.3016485					0	None				24		ÄÐ	23	2023_Dec_31_1541	ÐÅÐÄÅÐ¶Ï	2021.2.3	60.75090547
images/313_19.png	images/313+60_3.png	6	¡ú	1	19					4	1	129	18			6	1	0.3487156	2	0.4602178					0	None				24		ÄÐ	23	2023_Dec_31_1541	ÐÅÐÄÅÐ¶Ï	2021.2.3	60.75090547
images/313_7.png	images/313+24_7.png	6	¡ú	2	7					4	2	130	6			6	1	0.7514357	5	0.4270462					1	None				24		ÄÐ	23	2023_Dec_31_1541	ÐÅÐÄÅÐ¶Ï	2021.2.3	60.75090547
images/313+24_15.png	images/313_15.png	1	¡û	2	15					4	3	131	14			1	1	0.3458448	3	0.1997341					0	None				24		ÄÐ	23	2023_Dec_31_1541	ÐÅÐÄÅÐ¶Ï	2021.2.3	60.75090547
images/313_5.png	images/313+24_5.png	6	¡ú	2	5					4	4	132	4			6	1	0.295848	3	0.3289385					0	None				24		ÄÐ	23	2023_Dec_31_1541	ÐÅÐÄÅÐ¶Ï	2021.2.3	60.75090547
images/313+60_15.png	images/313_31.png	1	¡û	1	31					4	5	133	30			1	1	0.3469562	5	0.3980004					1	None				24		ÄÐ	23	2023_Dec_31_1541	ÐÅÐÄÅÐ¶Ï	2021.2.3	60.75090547
images/313+24_13.png	images/313_13.png	1	¡û	2	13					4	6	134	12			6	0	0.3689173	5	0.3743797					1	None				24		ÄÐ	23	2023_Dec_31_1541	ÐÅÐÄÅÐ¶Ï	2021.2.3	60.75090547
images/313+24_9.png	images/313_9.png	1	¡û	2	9					4	7	135	8			6	0	0.7169156	3	0.4156477					0	None				24		ÄÐ	23	2023_Dec_31_1541	ÐÅÐÄÅÐ¶Ï	2021.2.3	60.75090547
images/313+60_10.png	images/313_26.png	1	¡û	1	26					4	8	136	25			1	1	0.3654819	2	0.4167974					0	None				24		ÄÐ	23	2023_Dec_31_1541	ÐÅÐÄÅÐ¶Ï	2021.2.3	60.75090547
images/313_3.png	images/313+24_3.png	6	¡ú	2	3					4	9	137	2			6	1	0.3876492	3	0.4811096					0	None				24		ÄÐ	23	2023_Dec_31_1541	ÐÅÐÄÅÐ¶Ï	2021.2.3	60.75090547
images/313+60_16.png	images/313_32.png	1	¡û	1	32					4	10	138	31			1	1	0.2887564	4	0.2317955					1	None				24		ÄÐ	23	2023_Dec_31_1541	ÐÅÐÄÅÐ¶Ï	2021.2.3	60.75090547
images/313_6.png	images/313+24_6.png	6	¡ú	2	6					4	11	139	5			6	1	0.3854021	2	0.4171513					0	None				24		ÄÐ	23	2023_Dec_31_1541	ÐÅÐÄÅÐ¶Ï	2021.2.3	60.75090547
images/313+24_16.png	images/313_16.png	1	¡û	2	16					4	12	140	15			1	1	0.3265215	4	0.3192511					1	None				24		ÄÐ	23	2023_Dec_31_1541	ÐÅÐÄÅÐ¶Ï	2021.2.3	60.75090547
images/313_2.png	images/313+24_2.png	6	¡ú	2	2					4	13	141	1			6	1	0.2907021	5	0.3139281					1	None				24		ÄÐ	23	2023_Dec_31_1541	ÐÅÐÄÅÐ¶Ï	2021.2.3	60.75090547
images/313+24_11.png	images/313_11.png	1	¡û	2	11					4	14	142	10			1	1	0.3120963	2	0.7630063					0	None				24		ÄÐ	23	2023_Dec_31_1541	ÐÅÐÄÅÐ¶Ï	2021.2.3	60.75090547
images/313_24.png	images/313+60_8.png	6	¡ú	1	24					4	15	143	23			6	1	0.4382777	4	0.4869771					1	None				24		ÄÐ	23	2023_Dec_31_1541	ÐÅÐÄÅÐ¶Ï	2021.2.3	60.75090547
images/313+60_12.png	images/313_28.png	1	¡û	1	28					4	16	144	27			1	1	0.3478745	2	0.5253192					0	None				24		ÄÐ	23	2023_Dec_31_1541	ÐÅÐÄÅÐ¶Ï	2021.2.3	60.75090547
images/313+60_13.png	images/313_29.png	1	¡û	1	29					4	17	145	28			1	1	0.3666066	5	0.4579109					1	None				24		ÄÐ	23	2023_Dec_31_1541	ÐÅÐÄÅÐ¶Ï	2021.2.3	60.75090547
images/313_21.png	images/313+60_5.png	6	¡ú	1	21					4	18	146	20			6	1	0.4160874	4	0.4413902					1	None				24		ÄÐ	23	2023_Dec_31_1541	ÐÅÐÄÅÐ¶Ï	2021.2.3	60.75090547
images/313+24_12.png	images/313_12.png	1	¡û	2	12					4	19	147	11			1	1	0.5219866	2	0.3934172					0	None				24		ÄÐ	23	2023_Dec_31_1541	ÐÅÐÄÅÐ¶Ï	2021.2.3	60.75090547
images/313+24_14.png	images/313_14.png	1	¡û	2	14					4	20	148	13			1	1	0.3889738	4	0.9157339					1	None				24		ÄÐ	23	2023_Dec_31_1541	ÐÅÐÄÅÐ¶Ï	2021.2.3	60.75090547
images/313_4.png	images/313+24_4.png	6	¡ú	2	4					4	21	149	3			6	1	0.5328783	1	0.8162014					0	None				24		ÄÐ	23	2023_Dec_31_1541	ÐÅÐÄÅÐ¶Ï	2021.2.3	60.75090547
images/313+24_10.png	images/313_10.png	1	¡û	2	10					4	22	150	9			1	1	0.7217452	4	0.6107865					1	None				24		ÄÐ	23	2023_Dec_31_1541	ÐÅÐÄÅÐ¶Ï	2021.2.3	60.75090547
images/313_8.png	images/313+24_8.png	6	¡ú	2	8					4	23	151	7			1	0	0.459997	2	0.2716921					0	None				24		ÄÐ	23	2023_Dec_31_1541	ÐÅÐÄÅÐ¶Ï	2021.2.3	60.75090547
images/313_1.png	images/313+24_1.png	6	¡ú	2	1					4	24	152	0			1	0	0.5249572	2	0.2671595					0	None				24		ÄÐ	23	2023_Dec_31_1541	ÐÅÐÄÅÐ¶Ï	2021.2.3	60.75090547
images/313+60_14.png	images/313_30.png	1	¡û	1	30					4	25	153	29			1	1	0.4071247	1	0.3806788					0	None				24		ÄÐ	23	2023_Dec_31_1541	ÐÅÐÄÅÐ¶Ï	2021.2.3	60.75090547
images/313_20.png	images/313+60_4.png	6	¡ú	1	20					4	26	154	19			6	1	0.4370521	4	0.4957696					1	None				24		ÄÐ	23	2023_Dec_31_1541	ÐÅÐÄÅÐ¶Ï	2021.2.3	60.75090547
images/313_22.png	images/313+60_6.png	6	¡ú	1	22					4	27	155	21			6	1	0.5131501	2	0.3125295					0	None				24		ÄÐ	23	2023_Dec_31_1541	ÐÅÐÄÅÐ¶Ï	2021.2.3	60.75090547
images/313_17.png	images/313+60_1.png	6	¡ú	1	17					4	28	156	16			6	1	0.4156734	2	0.4268288					0	None				24		ÄÐ	23	2023_Dec_31_1541	ÐÅÐÄÅÐ¶Ï	2021.2.3	60.75090547
images/313+60_11.png	images/313_27.png	1	¡û	1	27					4	29	157	26			1	1	0.4742713	3	0.2878294					0	None				24		ÄÐ	23	2023_Dec_31_1541	ÐÅÐÄÅÐ¶Ï	2021.2.3	60.75090547
images/313_18.png	images/313+60_2.png	6	¡ú	1	18					4	30	158	17			6	1	0.4658656	3	0.3038155					0	None				24		ÄÐ	23	2023_Dec_31_1541	ÐÅÐÄÅÐ¶Ï	2021.2.3	60.75090547
images/313_23.png	images/313+60_7.png	6	¡ú	1	23					4	31	159	22			6	1	1.1660616	2	0.4150533					0	None				24		ÄÐ	23	2023_Dec_31_1541	ÐÅÐÄÅÐ¶Ï	2021.2.3	60.75090547
																					4.041666716	4.3434718						507.4954164	None	24
