# Supplementary material for: Perceptual metacognition and self-esteem: the role of feedback valence in local and global monitoring bias
Source: BMC Psychol. 2025 Sep 22;13:1114. doi: 10.1186/s40359-025-03089-x (PMC12506185; doi:10.1186/s40359-025-03089-x)
Supplement: Supplementary file 1 — Supplementary Material 1. [file 40359_2025_3089_MOESM1_ESM.zip › Data/Study2/Study2data/25_信心判断_2024-01-23_19h43.28.533.csv]

response_00.keys	response_00.rt	response_1.keys	response_1.corr	response_1.rt	response_2.keys	response_2.rt	loop_1.thisRepN	loop_1.thisTrialN	loop_1.thisN	loop_1.thisIndex	loop_1.ran	dotLeft	dotRight	dotAns	cue	diffLevel	rows	±»ÊÔ±àºÅ	ÐÕÃû	ÐÔ±ð	ÄêÁä	date	expName	psychopyVersion	OS	frameRate	slider.response	slider.rt	response_01.keys	response_01.rt	response_2.corr	response_03.keys	loop_2.thisRepN	loop_2.thisTrialN	loop_2.thisN	loop_2.thisIndex	loop_2.ran	response_03.rt
		1	1	0.7499	5	1.7549						images/313+60_12.png	images/313_28.png	1	¡û	1	28	25		ÄÐ	19	2024-01-23_19h43.28.533	ÐÅÐÄÅÐ¶Ï	2021.2.3	Win32	59.84440455	8	4.7397	space	11.0228	1		0	0	0	27	1
		6	1	1.3035	4	2.2061						images/313_20.png	images/313+60_4.png	6	¡ú	1	20	25		ÄÐ	19	2024-01-23_19h43.28.533	ÐÅÐÄÅÐ¶Ï	2021.2.3	Win32	59.84440455					1		0	1	1	19	1
		6	1	0.5352	6	0.7235						images/313_23.png	images/313+60_7.png	6	¡ú	1	23	25		ÄÐ	19	2024-01-23_19h43.28.533	ÐÅÐÄÅÐ¶Ï	2021.2.3	Win32	59.84440455					1		0	2	2	22	1
		6	1	0.8872	5	1.722						images/313_18.png	images/313+60_2.png	6	¡ú	1	18	25		ÄÐ	19	2024-01-23_19h43.28.533	ÐÅÐÄÅÐ¶Ï	2021.2.3	Win32	59.84440455					1		0	3	3	17	1
		6	1	0.5188	6	0.8857						images/313_22.png	images/313+60_6.png	6	¡ú	1	22	25		ÄÐ	19	2024-01-23_19h43.28.533	ÐÅÐÄÅÐ¶Ï	2021.2.3	Win32	59.84440455					1		0	4	4	21	1
		6	1	2.3492	4	2.0722						images/313_6.png	images/313+24_6.png	6	¡ú	2	6	25		ÄÐ	19	2024-01-23_19h43.28.533	ÐÅÐÄÅÐ¶Ï	2021.2.3	Win32	59.84440455					1		0	5	5	5	1
		1	1	1.1384	3	1.9183						images/313+60_14.png	images/313_30.png	1	¡û	1	30	25		ÄÐ	19	2024-01-23_19h43.28.533	ÐÅÐÄÅÐ¶Ï	2021.2.3	Win32	59.84440455					0		0	6	6	29	1
		1	1	0.8764	5	2.5374						images/313+24_11.png	images/313_11.png	1	¡û	2	11	25		ÄÐ	19	2024-01-23_19h43.28.533	ÐÅÐÄÅÐ¶Ï	2021.2.3	Win32	59.84440455					1		0	7	7	10	1
		6	0	1.5678	3	0.996						images/313+24_10.png	images/313_10.png	1	¡û	2	10	25		ÄÐ	19	2024-01-23_19h43.28.533	ÐÅÐÄÅÐ¶Ï	2021.2.3	Win32	59.84440455					0		0	8	8	9	1
		1	0	2.5398	1	0.5849						images/313_2.png	images/313+24_2.png	6	¡ú	2	2	25		ÄÐ	19	2024-01-23_19h43.28.533	ÐÅÐÄÅÐ¶Ï	2021.2.3	Win32	59.84440455					0		0	9	9	1	1
		6	1	0.8512	2	2.2899						images/313_1.png	images/313+24_1.png	6	¡ú	2	1	25		ÄÐ	19	2024-01-23_19h43.28.533	ÐÅÐÄÅÐ¶Ï	2021.2.3	Win32	59.84440455					0		0	10	10	0	1
		6	0	0.6638	6	1.1325						images/313+24_16.png	images/313_16.png	1	¡û	2	16	25		ÄÐ	19	2024-01-23_19h43.28.533	ÐÅÐÄÅÐ¶Ï	2021.2.3	Win32	59.84440455					1		0	11	11	15	1
		6	1	1.0469	5	1.287						images/313_8.png	images/313+24_8.png	6	¡ú	2	8	25		ÄÐ	19	2024-01-23_19h43.28.533	ÐÅÐÄÅÐ¶Ï	2021.2.3	Win32	59.84440455					1		0	12	12	7	1
		6	1	1.5265	2	1.6557						images/313_17.png	images/313+60_1.png	6	¡ú	1	17	25		ÄÐ	19	2024-01-23_19h43.28.533	ÐÅÐÄÅÐ¶Ï	2021.2.3	Win32	59.84440455					0		0	13	13	16	1
		6	1	0.4568	6	0.9076						images/313_7.png	images/313+24_7.png	6	¡ú	2	7	25		ÄÐ	19	2024-01-23_19h43.28.533	ÐÅÐÄÅÐ¶Ï	2021.2.3	Win32	59.84440455					1		0	14	14	6	1
		6	1	0.5482	5	0.7321						images/313_21.png	images/313+60_5.png	6	¡ú	1	21	25		ÄÐ	19	2024-01-23_19h43.28.533	ÐÅÐÄÅÐ¶Ï	2021.2.3	Win32	59.84440455					1		0	15	15	20	1
		6	1	1.2228	2	0.6766						images/313_24.png	images/313+60_8.png	6	¡ú	1	24	25		ÄÐ	19	2024-01-23_19h43.28.533	ÐÅÐÄÅÐ¶Ï	2021.2.3	Win32	59.84440455					0		0	16	16	23	1
		6	1	0.5753	6	0.9222						images/313_19.png	images/313+60_3.png	6	¡ú	1	19	25		ÄÐ	19	2024-01-23_19h43.28.533	ÐÅÐÄÅÐ¶Ï	2021.2.3	Win32	59.84440455					1		0	17	17	18	1
		1	0	1.5017	2	0.4501						images/313_5.png	images/313+24_5.png	6	¡ú	2	5	25		ÄÐ	19	2024-01-23_19h43.28.533	ÐÅÐÄÅÐ¶Ï	2021.2.3	Win32	59.84440455					0		0	18	18	4	1
		6	1	0.4299	6	0.5217						images/313_3.png	images/313+24_3.png	6	¡ú	2	3	25		ÄÐ	19	2024-01-23_19h43.28.533	ÐÅÐÄÅÐ¶Ï	2021.2.3	Win32	59.84440455					1		0	19	19	2	1
		1	1	0.4695	5	1.7722						images/313+60_16.png	images/313_32.png	1	¡û	1	32	25		ÄÐ	19	2024-01-23_19h43.28.533	ÐÅÐÄÅÐ¶Ï	2021.2.3	Win32	59.84440455					1		0	20	20	31	1
		1	1	1.1118	5	0.7017						images/313+60_15.png	images/313_31.png	1	¡û	1	31	25		ÄÐ	19	2024-01-23_19h43.28.533	ÐÅÐÄÅÐ¶Ï	2021.2.3	Win32	59.84440455					1		0	21	21	30	1
		1	1	0.5083	5	0.9241						images/313+60_13.png	images/313_29.png	1	¡û	1	29	25		ÄÐ	19	2024-01-23_19h43.28.533	ÐÅÐÄÅÐ¶Ï	2021.2.3	Win32	59.84440455					1		0	22	22	28	1
		1	1	1.6537	5	0.5118						images/313+60_10.png	images/313_26.png	1	¡û	1	26	25		ÄÐ	19	2024-01-23_19h43.28.533	ÐÅÐÄÅÐ¶Ï	2021.2.3	Win32	59.84440455					1		0	23	23	25	1
		6	1	0.7504	6	0.3481						images/313_4.png	images/313+24_4.png	6	¡ú	2	4	25		ÄÐ	19	2024-01-23_19h43.28.533	ÐÅÐÄÅÐ¶Ï	2021.2.3	Win32	59.84440455					1		0	24	24	3	1
		1	1	2.2049	2	1.504						images/313+24_15.png	images/313_15.png	1	¡û	2	15	25		ÄÐ	19	2024-01-23_19h43.28.533	ÐÅÐÄÅÐ¶Ï	2021.2.3	Win32	59.84440455					0		0	25	25	14	1
		1	1	1.4178	2	0.9605						images/313+24_13.png	images/313_13.png	1	¡û	2	13	25		ÄÐ	19	2024-01-23_19h43.28.533	ÐÅÐÄÅÐ¶Ï	2021.2.3	Win32	59.84440455					0		0	26	26	12	1
		1	1	2.2714	2	1.7884						images/313+60_9.png	images/313_25.png	1	¡û	1	25	25		ÄÐ	19	2024-01-23_19h43.28.533	ÐÅÐÄÅÐ¶Ï	2021.2.3	Win32	59.84440455					0		0	27	27	24	1
		6	0	0.7113	6	0.3847						images/313+24_9.png	images/313_9.png	1	¡û	2	9	25		ÄÐ	19	2024-01-23_19h43.28.533	ÐÅÐÄÅÐ¶Ï	2021.2.3	Win32	59.84440455					1		0	28	28	8	1
		1	1	0.7851	6	0.787						images/313+24_12.png	images/313_12.png	1	¡û	2	12	25		ÄÐ	19	2024-01-23_19h43.28.533	ÐÅÐÄÅÐ¶Ï	2021.2.3	Win32	59.84440455					1		0	29	29	11	1
		6	0	1.0716	3	0.8912						images/313+24_14.png	images/313_14.png	1	¡û	2	14	25		ÄÐ	19	2024-01-23_19h43.28.533	ÐÅÐÄÅÐ¶Ï	2021.2.3	Win32	59.84440455					0		0	30	30	13	1
		1	1	1.38	4	0.9801						images/313+60_11.png	images/313_27.png	1	¡û	1	27	25		ÄÐ	19	2024-01-23_19h43.28.533	ÐÅÐÄÅÐ¶Ï	2021.2.3	Win32	59.84440455					1		0	31	31	26	1
		1	0	1.2471	4	0.6191						images/313_20.png	images/313+60_4.png	6	¡ú	1	20	25		ÄÐ	19	2024-01-23_19h43.28.533	ÐÅÐÄÅÐ¶Ï	2021.2.3	Win32	59.84440455					1		1	0	32	19	1
		1	1	0.5734	6	0.5861						images/313+60_12.png	images/313_28.png	1	¡û	1	28	25		ÄÐ	19	2024-01-23_19h43.28.533	ÐÅÐÄÅÐ¶Ï	2021.2.3	Win32	59.84440455					1		1	1	33	27	1
		6	0	0.6029	5	0.8043						images/313+24_14.png	images/313_14.png	1	¡û	2	14	25		ÄÐ	19	2024-01-23_19h43.28.533	ÐÅÐÄÅÐ¶Ï	2021.2.3	Win32	59.84440455					1		1	2	34	13	1
		6	1	0.6485	5	0.8322						images/313_6.png	images/313+24_6.png	6	¡ú	2	6	25		ÄÐ	19	2024-01-23_19h43.28.533	ÐÅÐÄÅÐ¶Ï	2021.2.3	Win32	59.84440455					1		1	3	35	5	1
		1	1	1.5903	3	1.0595						images/313+60_16.png	images/313_32.png	1	¡û	1	32	25		ÄÐ	19	2024-01-23_19h43.28.533	ÐÅÐÄÅÐ¶Ï	2021.2.3	Win32	59.84440455					0		1	4	36	31	1
		6	1	0.3892	6	0.3898						images/313_24.png	images/313+60_8.png	6	¡ú	1	24	25		ÄÐ	19	2024-01-23_19h43.28.533	ÐÅÐÄÅÐ¶Ï	2021.2.3	Win32	59.84440455					1		1	5	37	23	1
		6	1	1.5295	3	1.5273						images/313_19.png	images/313+60_3.png	6	¡ú	1	19	25		ÄÐ	19	2024-01-23_19h43.28.533	ÐÅÐÄÅÐ¶Ï	2021.2.3	Win32	59.84440455					0		1	6	38	18	1
		6	1	0.5364	5	1.137						images/313_23.png	images/313+60_7.png	6	¡ú	1	23	25		ÄÐ	19	2024-01-23_19h43.28.533	ÐÅÐÄÅÐ¶Ï	2021.2.3	Win32	59.84440455					1		1	7	39	22	1
		6	0	1.1856	5	1.0043						images/313+24_13.png	images/313_13.png	1	¡û	2	13	25		ÄÐ	19	2024-01-23_19h43.28.533	ÐÅÐÄÅÐ¶Ï	2021.2.3	Win32	59.84440455					1	space	1	8	40	12	1	25.4294
		6	0	0.6122	5	0.6222						images/313+60_9.png	images/313_25.png	1	¡û	1	25	25		ÄÐ	19	2024-01-23_19h43.28.533	ÐÅÐÄÅÐ¶Ï	2021.2.3	Win32	59.84440455					1		1	9	41	24	1
		6	1	0.3521	6	0.4001						images/313_21.png	images/313+60_5.png	6	¡ú	1	21	25		ÄÐ	19	2024-01-23_19h43.28.533	ÐÅÐÄÅÐ¶Ï	2021.2.3	Win32	59.84440455					1		1	10	42	20	1
		1	1	0.9263	5	0.709						images/313+60_15.png	images/313_31.png	1	¡û	1	31	25		ÄÐ	19	2024-01-23_19h43.28.533	ÐÅÐÄÅÐ¶Ï	2021.2.3	Win32	59.84440455					1		1	11	43	30	1
		6	0	0.5693	5	0.7578						images/313+24_12.png	images/313_12.png	1	¡û	2	12	25		ÄÐ	19	2024-01-23_19h43.28.533	ÐÅÐÄÅÐ¶Ï	2021.2.3	Win32	59.84440455					1		1	12	44	11	1
		1	1	0.6861	6	0.4139						images/313+60_11.png	images/313_27.png	1	¡û	1	27	25		ÄÐ	19	2024-01-23_19h43.28.533	ÐÅÐÄÅÐ¶Ï	2021.2.3	Win32	59.84440455					1		1	13	45	26	1
		1	1	0.3603	6	0.3229						images/313+60_13.png	images/313_29.png	1	¡û	1	29	25		ÄÐ	19	2024-01-23_19h43.28.533	ÐÅÐÄÅÐ¶Ï	2021.2.3	Win32	59.84440455					1		1	14	46	28	1
		6	1	0.5511	6	0.3018						images/313_22.png	images/313+60_6.png	6	¡ú	1	22	25		ÄÐ	19	2024-01-23_19h43.28.533	ÐÅÐÄÅÐ¶Ï	2021.2.3	Win32	59.84440455					1		1	15	47	21	1
		6	1	0.3171	5	0.0115						images/313_7.png	images/313+24_7.png	6	¡ú	2	7	25		ÄÐ	19	2024-01-23_19h43.28.533	ÐÅÐÄÅÐ¶Ï	2021.2.3	Win32	59.84440455					1		1	16	48	6	1
		1	1	1.7421	3	1.0624						images/313+24_10.png	images/313_10.png	1	¡û	2	10	25		ÄÐ	19	2024-01-23_19h43.28.533	ÐÅÐÄÅÐ¶Ï	2021.2.3	Win32	59.84440455					0		1	17	49	9	1
		6	1	0.4252	3	1.0428						images/313_5.png	images/313+24_5.png	6	¡ú	2	5	25		ÄÐ	19	2024-01-23_19h43.28.533	ÐÅÐÄÅÐ¶Ï	2021.2.3	Win32	59.84440455					0		1	18	50	4	1
		6	1	0.5434	5	1.246						images/313_8.png	images/313+24_8.png	6	¡ú	2	8	25		ÄÐ	19	2024-01-23_19h43.28.533	ÐÅÐÄÅÐ¶Ï	2021.2.3	Win32	59.84440455					1		1	19	51	7	1
		6	1	0.942	5	0.9603						images/313_4.png	images/313+24_4.png	6	¡ú	2	4	25		ÄÐ	19	2024-01-23_19h43.28.533	ÐÅÐÄÅÐ¶Ï	2021.2.3	Win32	59.84440455					1		1	20	52	3	1
		1	1	1.1924	3	1.7703						images/313+60_10.png	images/313_26.png	1	¡û	1	26	25		ÄÐ	19	2024-01-23_19h43.28.533	ÐÅÐÄÅÐ¶Ï	2021.2.3	Win32	59.84440455					0		1	21	53	25	1
		1	1	2.5556	1	0.7848						images/313+24_9.png	images/313_9.png	1	¡û	2	9	25		ÄÐ	19	2024-01-23_19h43.28.533	ÐÅÐÄÅÐ¶Ï	2021.2.3	Win32	59.84440455					0		1	22	54	8	1
		6	1	0.6185	6	0.2517						images/313_3.png	images/313+24_3.png	6	¡ú	2	3	25		ÄÐ	19	2024-01-23_19h43.28.533	ÐÅÐÄÅÐ¶Ï	2021.2.3	Win32	59.84440455					1		1	23	55	2	1
		6	1	1.4678	5	1.856						images/313_17.png	images/313+60_1.png	6	¡ú	1	17	25		ÄÐ	19	2024-01-23_19h43.28.533	ÐÅÐÄÅÐ¶Ï	2021.2.3	Win32	59.84440455					1		1	24	56	16	1
		6	1	1.2258	1	0.5697						images/313_1.png	images/313+24_1.png	6	¡ú	2	1	25		ÄÐ	19	2024-01-23_19h43.28.533	ÐÅÐÄÅÐ¶Ï	2021.2.3	Win32	59.84440455					0		1	25	57	0	1
		1	1	2.6297	1	0.4632						images/313+24_15.png	images/313_15.png	1	¡û	2	15	25		ÄÐ	19	2024-01-23_19h43.28.533	ÐÅÐÄÅÐ¶Ï	2021.2.3	Win32	59.84440455					0		1	26	58	14	1
		1	1	1.0669	1	0.8022						images/313+60_14.png	images/313_30.png	1	¡û	1	30	25		ÄÐ	19	2024-01-23_19h43.28.533	ÐÅÐÄÅÐ¶Ï	2021.2.3	Win32	59.84440455					0		1	27	59	29	1
		6	1	0.4608	6	0.2513						images/313_18.png	images/313+60_2.png	6	¡ú	1	18	25		ÄÐ	19	2024-01-23_19h43.28.533	ÐÅÐÄÅÐ¶Ï	2021.2.3	Win32	59.84440455					1		1	28	60	17	1
		6	1	0.6665	5	1.7467						images/313_2.png	images/313+24_2.png	6	¡ú	2	2	25		ÄÐ	19	2024-01-23_19h43.28.533	ÐÅÐÄÅÐ¶Ï	2021.2.3	Win32	59.84440455					1		1	29	61	1	1
		6	0	1.4382	5	0.7523						images/313+24_16.png	images/313_16.png	1	¡û	2	16	25		ÄÐ	19	2024-01-23_19h43.28.533	ÐÅÐÄÅÐ¶Ï	2021.2.3	Win32	59.84440455					1		1	30	62	15	1
		1	1	1.9564	5	0.6859						images/313+24_11.png	images/313_11.png	1	¡û	2	11	25		ÄÐ	19	2024-01-23_19h43.28.533	ÐÅÐÄÅÐ¶Ï	2021.2.3	Win32	59.84440455					1		1	31	63	10	1
		6	0	0.4329	5	0.4914						images/313+24_9.png	images/313_9.png	1	¡û	2	9	25		ÄÐ	19	2024-01-23_19h43.28.533	ÐÅÐÄÅÐ¶Ï	2021.2.3	Win32	59.84440455					1		2	0	64	8	1
		1	1	1.8639	5	0.6604						images/313+24_13.png	images/313_13.png	1	¡û	2	13	25		ÄÐ	19	2024-01-23_19h43.28.533	ÐÅÐÄÅÐ¶Ï	2021.2.3	Win32	59.84440455					1		2	1	65	12	1
		6	1	0.406	6	0.218						images/313_21.png	images/313+60_5.png	6	¡ú	1	21	25		ÄÐ	19	2024-01-23_19h43.28.533	ÐÅÐÄÅÐ¶Ï	2021.2.3	Win32	59.84440455					1		2	2	66	20	1
		1	1	0.6156	5	1.0783						images/313+60_10.png	images/313_26.png	1	¡û	1	26	25		ÄÐ	19	2024-01-23_19h43.28.533	ÐÅÐÄÅÐ¶Ï	2021.2.3	Win32	59.84440455					1		2	3	67	25	1
		1	1	0.8691	5	0.8417						images/313+24_10.png	images/313_10.png	1	¡û	2	10	25		ÄÐ	19	2024-01-23_19h43.28.533	ÐÅÐÄÅÐ¶Ï	2021.2.3	Win32	59.84440455					1		2	4	68	9	1
		1	1	0.7071	5	0.3498						images/313+60_12.png	images/313_28.png	1	¡û	1	28	25		ÄÐ	19	2024-01-23_19h43.28.533	ÐÅÐÄÅÐ¶Ï	2021.2.3	Win32	59.84440455					1		2	5	69	27	1
		6	1	0.3684	6	0.2507						images/313_18.png	images/313+60_2.png	6	¡ú	1	18	25		ÄÐ	19	2024-01-23_19h43.28.533	ÐÅÐÄÅÐ¶Ï	2021.2.3	Win32	59.84440455					1		2	6	70	17	1
		1	1	0.4606	2	0.9857						images/313+60_9.png	images/313_25.png	1	¡û	1	25	25		ÄÐ	19	2024-01-23_19h43.28.533	ÐÅÐÄÅÐ¶Ï	2021.2.3	Win32	59.84440455					0		2	7	71	24	1
		6	1	0.4502	5	0.0179						images/313_8.png	images/313+24_8.png	6	¡ú	2	8	25		ÄÐ	19	2024-01-23_19h43.28.533	ÐÅÐÄÅÐ¶Ï	2021.2.3	Win32	59.84440455					1		2	8	72	7	1
		6	1	2.3086	3	0.3158						images/313_2.png	images/313+24_2.png	6	¡ú	2	2	25		ÄÐ	19	2024-01-23_19h43.28.533	ÐÅÐÄÅÐ¶Ï	2021.2.3	Win32	59.84440455					0		2	9	73	1	1
		1	1	1.1533	5	0.6348						images/313+24_16.png	images/313_16.png	1	¡û	2	16	25		ÄÐ	19	2024-01-23_19h43.28.533	ÐÅÐÄÅÐ¶Ï	2021.2.3	Win32	59.84440455					1		2	10	74	15	1
		6	1	0.5761	6	0.1927						images/313_4.png	images/313+24_4.png	6	¡ú	2	4	25		ÄÐ	19	2024-01-23_19h43.28.533	ÐÅÐÄÅÐ¶Ï	2021.2.3	Win32	59.84440455					1		2	11	75	3	1
		1	0	0.989	3	1.2871						images/313_5.png	images/313+24_5.png	6	¡ú	2	5	25		ÄÐ	19	2024-01-23_19h43.28.533	ÐÅÐÄÅÐ¶Ï	2021.2.3	Win32	59.84440455					0		2	12	76	4	1
		1	1	1.8183	5	0.3696						images/313+60_11.png	images/313_27.png	1	¡û	1	27	25		ÄÐ	19	2024-01-23_19h43.28.533	ÐÅÐÄÅÐ¶Ï	2021.2.3	Win32	59.84440455					1		2	13	77	26	1
		6	1	0.5315	6	0.2026						images/313_19.png	images/313+60_3.png	6	¡ú	1	19	25		ÄÐ	19	2024-01-23_19h43.28.533	ÐÅÐÄÅÐ¶Ï	2021.2.3	Win32	59.84440455					1		2	14	78	18	1
		6	0	1.103	2	0.6615						images/313+24_11.png	images/313_11.png	1	¡û	2	11	25		ÄÐ	19	2024-01-23_19h43.28.533	ÐÅÐÄÅÐ¶Ï	2021.2.3	Win32	59.84440455					0		2	15	79	10	1
		6	1	0.5788	6	0.1848						images/313_6.png	images/313+24_6.png	6	¡ú	2	6	25		ÄÐ	19	2024-01-23_19h43.28.533	ÐÅÐÄÅÐ¶Ï	2021.2.3	Win32	59.84440455					1		2	16	80	5	1
		6	1	0.5592	5	0.3686						images/313_3.png	images/313+24_3.png	6	¡ú	2	3	25		ÄÐ	19	2024-01-23_19h43.28.533	ÐÅÐÄÅÐ¶Ï	2021.2.3	Win32	59.84440455					1	space	2	17	81	2	1	1.8317
		6	1	0.3516	6	0.2012						images/313_17.png	images/313+60_1.png	6	¡ú	1	17	25		ÄÐ	19	2024-01-23_19h43.28.533	ÐÅÐÄÅÐ¶Ï	2021.2.3	Win32	59.84440455					1		2	18	82	16	1
		6	1	0.4685	2	0.7872						images/313_22.png	images/313+60_6.png	6	¡ú	1	22	25		ÄÐ	19	2024-01-23_19h43.28.533	ÐÅÐÄÅÐ¶Ï	2021.2.3	Win32	59.84440455					0		2	19	83	21	1
		6	0	1.7885	2	0.4284						images/313+24_12.png	images/313_12.png	1	¡û	2	12	25		ÄÐ	19	2024-01-23_19h43.28.533	ÐÅÐÄÅÐ¶Ï	2021.2.3	Win32	59.84440455					0		2	20	84	11	1
		1	1	0.917	5	0.5349						images/313+60_16.png	images/313_32.png	1	¡û	1	32	25		ÄÐ	19	2024-01-23_19h43.28.533	ÐÅÐÄÅÐ¶Ï	2021.2.3	Win32	59.84440455					1		2	21	85	31	1
		6	1	1.0817	6	0.319						images/313_1.png	images/313+24_1.png	6	¡ú	2	1	25		ÄÐ	19	2024-01-23_19h43.28.533	ÐÅÐÄÅÐ¶Ï	2021.2.3	Win32	59.84440455					1		2	22	86	0	1
		1	1	3.1673	1	0.6701						images/313+60_14.png	images/313_30.png	1	¡û	1	30	25		ÄÐ	19	2024-01-23_19h43.28.533	ÐÅÐÄÅÐ¶Ï	2021.2.3	Win32	59.84440455					0		2	23	87	29	1
		1	1	0.6502	6	0.1993						images/313+60_13.png	images/313_29.png	1	¡û	1	29	25		ÄÐ	19	2024-01-23_19h43.28.533	ÐÅÐÄÅÐ¶Ï	2021.2.3	Win32	59.84440455					1		2	24	88	28	1
		6	1	0.4188	6	0.1798						images/313_24.png	images/313+60_8.png	6	¡ú	1	24	25		ÄÐ	19	2024-01-23_19h43.28.533	ÐÅÐÄÅÐ¶Ï	2021.2.3	Win32	59.84440455					1		2	25	89	23	1
		6	1	0.7583	6	0.1765						images/313_23.png	images/313+60_7.png	6	¡ú	1	23	25		ÄÐ	19	2024-01-23_19h43.28.533	ÐÅÐÄÅÐ¶Ï	2021.2.3	Win32	59.84440455					1		2	26	90	22	1
		1	1	1.303	5	0.5642						images/313+24_14.png	images/313_14.png	1	¡û	2	14	25		ÄÐ	19	2024-01-23_19h43.28.533	ÐÅÐÄÅÐ¶Ï	2021.2.3	Win32	59.84440455					1		2	27	91	13	1
		6	1	1.5561	1	1.1189						images/313_20.png	images/313+60_4.png	6	¡ú	1	20	25		ÄÐ	19	2024-01-23_19h43.28.533	ÐÅÐÄÅÐ¶Ï	2021.2.3	Win32	59.84440455					0		2	28	92	19	1
		6	1	0.6163	6	0.214						images/313_7.png	images/313+24_7.png	6	¡ú	2	7	25		ÄÐ	19	2024-01-23_19h43.28.533	ÐÅÐÄÅÐ¶Ï	2021.2.3	Win32	59.84440455					1		2	29	93	6	1
		1	1	2.823	2	0.4052						images/313+24_15.png	images/313_15.png	1	¡û	2	15	25		ÄÐ	19	2024-01-23_19h43.28.533	ÐÅÐÄÅÐ¶Ï	2021.2.3	Win32	59.84440455					0		2	30	94	14	1
		1	1	0.6061	6	0.2953						images/313+60_15.png	images/313_31.png	1	¡û	1	31	25		ÄÐ	19	2024-01-23_19h43.28.533	ÐÅÐÄÅÐ¶Ï	2021.2.3	Win32	59.84440455					1		2	31	95	30	1
		6	1	0.5568	6	0.1936						images/313_22.png	images/313+60_6.png	6	¡ú	1	22	25		ÄÐ	19	2024-01-23_19h43.28.533	ÐÅÐÄÅÐ¶Ï	2021.2.3	Win32	59.84440455					1		3	0	96	21	1
		1	1	2.1076	3	1.2378						images/313+60_12.png	images/313_28.png	1	¡û	1	28	25		ÄÐ	19	2024-01-23_19h43.28.533	ÐÅÐÄÅÐ¶Ï	2021.2.3	Win32	59.84440455					0		3	1	97	27	1
		6	1	0.907	6	0.2178						images/313_20.png	images/313+60_4.png	6	¡ú	1	20	25		ÄÐ	19	2024-01-23_19h43.28.533	ÐÅÐÄÅÐ¶Ï	2021.2.3	Win32	59.84440455					1		3	2	98	19	1
		1	1	1.155	5	0.9246						images/313+60_9.png	images/313_25.png	1	¡û	1	25	25		ÄÐ	19	2024-01-23_19h43.28.533	ÐÅÐÄÅÐ¶Ï	2021.2.3	Win32	59.84440455					1		3	3	99	24	1
		1	1	1.6581	5	0.3517						images/313+60_16.png	images/313_32.png	1	¡û	1	32	25		ÄÐ	19	2024-01-23_19h43.28.533	ÐÅÐÄÅÐ¶Ï	2021.2.3	Win32	59.84440455					1		3	4	100	31	1
		6	1	0.418	6	0.1973						images/313_21.png	images/313+60_5.png	6	¡ú	1	21	25		ÄÐ	19	2024-01-23_19h43.28.533	ÐÅÐÄÅÐ¶Ï	2021.2.3	Win32	59.84440455					1		3	5	101	20	1
		1	1	0.7733	5	1.3268						images/313+60_10.png	images/313_26.png	1	¡û	1	26	25		ÄÐ	19	2024-01-23_19h43.28.533	ÐÅÐÄÅÐ¶Ï	2021.2.3	Win32	59.84440455					1		3	6	102	25	1
		6	1	0.4717	6	0.1914						images/313_5.png	images/313+24_5.png	6	¡ú	2	5	25		ÄÐ	19	2024-01-23_19h43.28.533	ÐÅÐÄÅÐ¶Ï	2021.2.3	Win32	59.84440455					1		3	7	103	4	1
		6	1	0.9245	6	0.2847						images/313_23.png	images/313+60_7.png	6	¡ú	1	23	25		ÄÐ	19	2024-01-23_19h43.28.533	ÐÅÐÄÅÐ¶Ï	2021.2.3	Win32	59.84440455					1		3	8	104	22	1
		1	1	2.7367	2	1.7221						images/313+24_13.png	images/313_13.png	1	¡û	2	13	25		ÄÐ	19	2024-01-23_19h43.28.533	ÐÅÐÄÅÐ¶Ï	2021.2.3	Win32	59.84440455					0		3	9	105	12	1
		1	1	0.7043	6	0.2002						images/313+60_14.png	images/313_30.png	1	¡û	1	30	25		ÄÐ	19	2024-01-23_19h43.28.533	ÐÅÐÄÅÐ¶Ï	2021.2.3	Win32	59.84440455					1		3	10	106	29	1
		6	1	1.3699	5	0.9869						images/313_4.png	images/313+24_4.png	6	¡ú	2	4	25		ÄÐ	19	2024-01-23_19h43.28.533	ÐÅÐÄÅÐ¶Ï	2021.2.3	Win32	59.84440455					1		3	11	107	3	1
		6	1	0.3914	6	0.1677						images/313_24.png	images/313+60_8.png	6	¡ú	1	24	25		ÄÐ	19	2024-01-23_19h43.28.533	ÐÅÐÄÅÐ¶Ï	2021.2.3	Win32	59.84440455					1		3	12	108	23	1
		6	1	0.4309	6	0.1672						images/313_3.png	images/313+24_3.png	6	¡ú	2	3	25		ÄÐ	19	2024-01-23_19h43.28.533	ÐÅÐÄÅÐ¶Ï	2021.2.3	Win32	59.84440455					1		3	13	109	2	1
		1	1	0.8518	5	1.0341						images/313+60_15.png	images/313_31.png	1	¡û	1	31	25		ÄÐ	19	2024-01-23_19h43.28.533	ÐÅÐÄÅÐ¶Ï	2021.2.3	Win32	59.84440455					1		3	14	110	30	1
		6	1	0.4682	6	0.1989						images/313_2.png	images/313+24_2.png	6	¡ú	2	2	25		ÄÐ	19	2024-01-23_19h43.28.533	ÐÅÐÄÅÐ¶Ï	2021.2.3	Win32	59.84440455					1		3	15	111	1	1
		1	1	1.3742	5	0.8201						images/313+60_11.png	images/313_27.png	1	¡û	1	27	25		ÄÐ	19	2024-01-23_19h43.28.533	ÐÅÐÄÅÐ¶Ï	2021.2.3	Win32	59.84440455					1		3	16	112	26	1
		6	0	0.5633	6	0.2568						images/313+24_11.png	images/313_11.png	1	¡û	2	11	25		ÄÐ	19	2024-01-23_19h43.28.533	ÐÅÐÄÅÐ¶Ï	2021.2.3	Win32	59.84440455					1		3	17	113	10	1
		1	1	0.4624	6	0.7396						images/313+60_13.png	images/313_29.png	1	¡û	1	29	25		ÄÐ	19	2024-01-23_19h43.28.533	ÐÅÐÄÅÐ¶Ï	2021.2.3	Win32	59.84440455					1		3	18	114	28	1
		6	1	0.5499	6	0.229						images/313_8.png	images/313+24_8.png	6	¡ú	2	8	25		ÄÐ	19	2024-01-23_19h43.28.533	ÐÅÐÄÅÐ¶Ï	2021.2.3	Win32	59.84440455					1		3	19	115	7	1
		1	1	0.5862	6	0.4071						images/313+24_10.png	images/313_10.png	1	¡û	2	10	25		ÄÐ	19	2024-01-23_19h43.28.533	ÐÅÐÄÅÐ¶Ï	2021.2.3	Win32	59.84440455					1		3	20	116	9	1
		1	1	0.8565	6	0.6784						images/313+24_16.png	images/313_16.png	1	¡û	2	16	25		ÄÐ	19	2024-01-23_19h43.28.533	ÐÅÐÄÅÐ¶Ï	2021.2.3	Win32	59.84440455					1		3	21	117	15	1
		6	1	0.4602	6	0.1679						images/313_7.png	images/313+24_7.png	6	¡ú	2	7	25		ÄÐ	19	2024-01-23_19h43.28.533	ÐÅÐÄÅÐ¶Ï	2021.2.3	Win32	59.84440455					1		3	22	118	6	1
		6	1	0.8124	6	0.5644						images/313_17.png	images/313+60_1.png	6	¡ú	1	17	25		ÄÐ	19	2024-01-23_19h43.28.533	ÐÅÐÄÅÐ¶Ï	2021.2.3	Win32	59.84440455					1		3	23	119	16	1
		6	1	0.4204	6	0.2339						images/313_19.png	images/313+60_3.png	6	¡ú	1	19	25		ÄÐ	19	2024-01-23_19h43.28.533	ÐÅÐÄÅÐ¶Ï	2021.2.3	Win32	59.84440455					1		3	24	120	18	1
		6	0	1.7261	1	0.6021						images/313+24_9.png	images/313_9.png	1	¡û	2	9	25		ÄÐ	19	2024-01-23_19h43.28.533	ÐÅÐÄÅÐ¶Ï	2021.2.3	Win32	59.84440455					0		3	25	121	8	1
		1	1	1.1366	1	0.3016						images/313+24_12.png	images/313_12.png	1	¡û	2	12	25		ÄÐ	19	2024-01-23_19h43.28.533	ÐÅÐÄÅÐ¶Ï	2021.2.3	Win32	59.84440455					0	space	3	26	122	11	1	3.1787
		1	1	1.4538	1	0.5341						images/313+24_15.png	images/313_15.png	1	¡û	2	15	25		ÄÐ	19	2024-01-23_19h43.28.533	ÐÅÐÄÅÐ¶Ï	2021.2.3	Win32	59.84440455					0		3	27	123	14	1
		6	1	1.6238	1	0.2768						images/313_1.png	images/313+24_1.png	6	¡ú	2	1	25		ÄÐ	19	2024-01-23_19h43.28.533	ÐÅÐÄÅÐ¶Ï	2021.2.3	Win32	59.84440455					0		3	28	124	0	1
		1	1	0.9226	5	0.4851						images/313+24_14.png	images/313_14.png	1	¡û	2	14	25		ÄÐ	19	2024-01-23_19h43.28.533	ÐÅÐÄÅÐ¶Ï	2021.2.3	Win32	59.84440455					1		3	29	125	13	1
		6	1	0.4719	6	0.1977						images/313_18.png	images/313+60_2.png	6	¡ú	1	18	25		ÄÐ	19	2024-01-23_19h43.28.533	ÐÅÐÄÅÐ¶Ï	2021.2.3	Win32	59.84440455					1		3	30	126	17	1
		6	1	0.5214	6	0.6607						images/313_6.png	images/313+24_6.png	6	¡ú	2	6	25		ÄÐ	19	2024-01-23_19h43.28.533	ÐÅÐÄÅÐ¶Ï	2021.2.3	Win32	59.84440455					1		3	31	127	5	1
		6	1	0.4142	6	0.1842						images/313_17.png	images/313+60_1.png	6	¡ú	1	17	25		ÄÐ	19	2024-01-23_19h43.28.533	ÐÅÐÄÅÐ¶Ï	2021.2.3	Win32	59.84440455					1		4	0	128	16	1
		1	1	0.5929	5	0.9524						images/313+24_13.png	images/313_13.png	1	¡û	2	13	25		ÄÐ	19	2024-01-23_19h43.28.533	ÐÅÐÄÅÐ¶Ï	2021.2.3	Win32	59.84440455					1		4	1	129	12	1
		6	1	0.385	6	0.1888						images/313_4.png	images/313+24_4.png	6	¡ú	2	4	25		ÄÐ	19	2024-01-23_19h43.28.533	ÐÅÐÄÅÐ¶Ï	2021.2.3	Win32	59.84440455					1		4	2	130	3	1
		1	1	0.8081	6	0.7834						images/313+24_14.png	images/313_14.png	1	¡û	2	14	25		ÄÐ	19	2024-01-23_19h43.28.533	ÐÅÐÄÅÐ¶Ï	2021.2.3	Win32	59.84440455					1		4	3	131	13	1
		1	1	0.6181	6	0.3535						images/313+60_13.png	images/313_29.png	1	¡û	1	29	25		ÄÐ	19	2024-01-23_19h43.28.533	ÐÅÐÄÅÐ¶Ï	2021.2.3	Win32	59.84440455					1		4	4	132	28	1
		6	1	0.4673	6	0.2031						images/313_22.png	images/313+60_6.png	6	¡ú	1	22	25		ÄÐ	19	2024-01-23_19h43.28.533	ÐÅÐÄÅÐ¶Ï	2021.2.3	Win32	59.84440455					1		4	5	133	21	1
		6	1	0.4656	6	0.2111						images/313_19.png	images/313+60_3.png	6	¡ú	1	19	25		ÄÐ	19	2024-01-23_19h43.28.533	ÐÅÐÄÅÐ¶Ï	2021.2.3	Win32	59.84440455					1		4	6	134	18	1
		1	1	0.5358	6	0.2798						images/313+60_11.png	images/313_27.png	1	¡û	1	27	25		ÄÐ	19	2024-01-23_19h43.28.533	ÐÅÐÄÅÐ¶Ï	2021.2.3	Win32	59.84440455					1		4	7	135	26	1
		1	1	1.0851	6	0.1845						images/313+60_14.png	images/313_30.png	1	¡û	1	30	25		ÄÐ	19	2024-01-23_19h43.28.533	ÐÅÐÄÅÐ¶Ï	2021.2.3	Win32	59.84440455					1		4	8	136	29	1
		1	1	1.1024	1	0.2831						images/313+60_16.png	images/313_32.png	1	¡û	1	32	25		ÄÐ	19	2024-01-23_19h43.28.533	ÐÅÐÄÅÐ¶Ï	2021.2.3	Win32	59.84440455					0		4	9	137	31	1
		6	1	1.0112	1	1.3748						images/313_7.png	images/313+24_7.png	6	¡ú	2	7	25		ÄÐ	19	2024-01-23_19h43.28.533	ÐÅÐÄÅÐ¶Ï	2021.2.3	Win32	59.84440455					0		4	10	138	6	1
		6	1	0.4338	6	0.2108						images/313_3.png	images/313+24_3.png	6	¡ú	2	3	25		ÄÐ	19	2024-01-23_19h43.28.533	ÐÅÐÄÅÐ¶Ï	2021.2.3	Win32	59.84440455					1		4	11	139	2	1
		6	0	0.5232	6	0.2572						images/313+24_10.png	images/313_10.png	1	¡û	2	10	25		ÄÐ	19	2024-01-23_19h43.28.533	ÐÅÐÄÅÐ¶Ï	2021.2.3	Win32	59.84440455					1		4	12	140	9	1
		6	0	2.7473	1	0.9481						images/313+60_10.png	images/313_26.png	1	¡û	1	26	25		ÄÐ	19	2024-01-23_19h43.28.533	ÐÅÐÄÅÐ¶Ï	2021.2.3	Win32	59.84440455					0		4	13	141	25	1
		6	1	0.6135	1	0.7305						images/313_5.png	images/313+24_5.png	6	¡ú	2	5	25		ÄÐ	19	2024-01-23_19h43.28.533	ÐÅÐÄÅÐ¶Ï	2021.2.3	Win32	59.84440455					0		4	14	142	4	1
		6	1	0.9861	1	0.5937						images/313_20.png	images/313+60_4.png	6	¡ú	1	20	25		ÄÐ	19	2024-01-23_19h43.28.533	ÐÅÐÄÅÐ¶Ï	2021.2.3	Win32	59.84440455					0		4	15	143	19	1
		6	1	1.366	1	0.9823						images/313_18.png	images/313+60_2.png	6	¡ú	1	18	25		ÄÐ	19	2024-01-23_19h43.28.533	ÐÅÐÄÅÐ¶Ï	2021.2.3	Win32	59.84440455					0		4	16	144	17	1
		1	1	1.7977	2	1.0866						images/313+60_12.png	images/313_28.png	1	¡û	1	28	25		ÄÐ	19	2024-01-23_19h43.28.533	ÐÅÐÄÅÐ¶Ï	2021.2.3	Win32	59.84440455					0		4	17	145	27	1
		1	1	2.0178	2	0.5249						images/313+24_15.png	images/313_15.png	1	¡û	2	15	25		ÄÐ	19	2024-01-23_19h43.28.533	ÐÅÐÄÅÐ¶Ï	2021.2.3	Win32	59.84440455					0		4	18	146	14	1
		6	1	0.4816	4	1.2033						images/313_23.png	images/313+60_7.png	6	¡ú	1	23	25		ÄÐ	19	2024-01-23_19h43.28.533	ÐÅÐÄÅÐ¶Ï	2021.2.3	Win32	59.84440455					1		4	19	147	22	1
		6	0	1.5804	1	0.8856						images/313+24_11.png	images/313_11.png	1	¡û	2	11	25		ÄÐ	19	2024-01-23_19h43.28.533	ÐÅÐÄÅÐ¶Ï	2021.2.3	Win32	59.84440455					0		4	20	148	10	1
		6	1	1.5496	1	0.8414						images/313_8.png	images/313+24_8.png	6	¡ú	2	8	25		ÄÐ	19	2024-01-23_19h43.28.533	ÐÅÐÄÅÐ¶Ï	2021.2.3	Win32	59.84440455					0		4	21	149	7	1
		6	0	0.4676	6	0.2013						images/313+24_16.png	images/313_16.png	1	¡û	2	16	25		ÄÐ	19	2024-01-23_19h43.28.533	ÐÅÐÄÅÐ¶Ï	2021.2.3	Win32	59.84440455					1		4	22	150	15	1
		6	0	1.2707	2	0.9268						images/313+24_12.png	images/313_12.png	1	¡û	2	12	25		ÄÐ	19	2024-01-23_19h43.28.533	ÐÅÐÄÅÐ¶Ï	2021.2.3	Win32	59.84440455					0		4	23	151	11	1
		6	1	0.6023	1	1.7712						images/313_24.png	images/313+60_8.png	6	¡ú	1	24	25		ÄÐ	19	2024-01-23_19h43.28.533	ÐÅÐÄÅÐ¶Ï	2021.2.3	Win32	59.84440455					0		4	24	152	23	1
		6	1	0.9883	2	1.5402						images/313_6.png	images/313+24_6.png	6	¡ú	2	6	25		ÄÐ	19	2024-01-23_19h43.28.533	ÐÅÐÄÅÐ¶Ï	2021.2.3	Win32	59.84440455					0		4	25	153	5	1
		1	1	1.0352	3	0.9699						images/313+60_9.png	images/313_25.png	1	¡û	1	25	25		ÄÐ	19	2024-01-23_19h43.28.533	ÐÅÐÄÅÐ¶Ï	2021.2.3	Win32	59.84440455					0		4	26	154	24	1
		6	1	0.4354	6	0.1829						images/313_21.png	images/313+60_5.png	6	¡ú	1	21	25		ÄÐ	19	2024-01-23_19h43.28.533	ÐÅÐÄÅÐ¶Ï	2021.2.3	Win32	59.84440455					1		4	27	155	20	1
		1	1	1.9264	2	1.3375						images/313+24_9.png	images/313_9.png	1	¡û	2	9	25		ÄÐ	19	2024-01-23_19h43.28.533	ÐÅÐÄÅÐ¶Ï	2021.2.3	Win32	59.84440455					0		4	28	156	8	1
		1	1	1.075	5	2.2064						images/313+60_15.png	images/313_31.png	1	¡û	1	31	25		ÄÐ	19	2024-01-23_19h43.28.533	ÐÅÐÄÅÐ¶Ï	2021.2.3	Win32	59.84440455					1		4	29	157	30	1
		6	1	0.5855	6	0.1875						images/313_2.png	images/313+24_2.png	6	¡ú	2	2	25		ÄÐ	19	2024-01-23_19h43.28.533	ÐÅÐÄÅÐ¶Ï	2021.2.3	Win32	59.84440455					1		4	30	158	1	1
		6	1	0.3933	6	0.1554						images/313_1.png	images/313+24_1.png	6	¡ú	2	1	25		ÄÐ	19	2024-01-23_19h43.28.533	ÐÅÐÄÅÐ¶Ï	2021.2.3	Win32	59.84440455					1		4	31	159	0	1
																		25		ÄÐ	19	2024-01-23_19h43.28.533	ÐÅÐÄÅÐ¶Ï	2021.2.3	Win32	59.84440455	5.942708333	5.277
