# Supplementary material for: Perceptual metacognition and self-esteem: the role of feedback valence in local and global monitoring bias
Source: BMC Psychol. 2025 Sep 22;13:1114. doi: 10.1186/s40359-025-03089-x (PMC12506185; doi:10.1186/s40359-025-03089-x)
Supplement: Supplementary file 1 — Supplementary Material 1. [file 40359_2025_3089_MOESM1_ESM.zip › Data/Study2/Study2data/26_信心判断_2024-01-29_09h58.24.175.csv]

response_00.keys	response_00.rt	response_1.keys	response_1.corr	response_1.rt	response_2.keys	response_2.rt	loop_1.thisRepN	loop_1.thisTrialN	loop_1.thisN	loop_1.thisIndex	loop_1.ran	dotLeft	dotRight	dotAns	cue	diffLevel	rows	±»ÊÔ±àºÅ	ÐÕÃû	ÐÔ±ð	ÄêÁä	date	expName	psychopyVersion	OS	frameRate	slider.response	slider.rt	response_01.keys	response_01.rt	response_2.corr	response_03.keys	loop_2.thisRepN	loop_2.thisTrialN	loop_2.thisN	loop_2.thisIndex	loop_2.ran	response_03.rt
		6	1	0.7055	4	0.8877						images/313_2.png	images/313+24_2.png	6	¡ú	2	2	26		Å®	23	2024-01-29_09h58.24.175	ÐÅÐÄÅÐ¶Ï	2021.2.3	Win32	59.52380952	8.972222646	5.1115	space	6.6926	1		0	0	0	1	1
		1	1	0.3353	6	0.6176						images/313+60_11.png	images/313_27.png	1	¡û	1	27	26		Å®	23	2024-01-29_09h58.24.175	ÐÅÐÄÅÐ¶Ï	2021.2.3	Win32	59.52380952					1		0	1	1	26	1
		6	0	0.4741	5	1.079						images/313+24_11.png	images/313_11.png	1	¡û	2	11	26		Å®	23	2024-01-29_09h58.24.175	ÐÅÐÄÅÐ¶Ï	2021.2.3	Win32	59.52380952					1		0	2	2	10	1
		1	1	0.3768	6	0.6177						images/313+24_10.png	images/313_10.png	1	¡û	2	10	26		Å®	23	2024-01-29_09h58.24.175	ÐÅÐÄÅÐ¶Ï	2021.2.3	Win32	59.52380952					1		0	3	3	9	1
		6	1	0.4973	2	0.8108						images/313_20.png	images/313+60_4.png	6	¡ú	1	20	26		Å®	23	2024-01-29_09h58.24.175	ÐÅÐÄÅÐ¶Ï	2021.2.3	Win32	59.52380952					0		0	4	4	19	1
		6	0	0.3669	2	0.7853						images/313+60_9.png	images/313_25.png	1	¡û	1	25	26		Å®	23	2024-01-29_09h58.24.175	ÐÅÐÄÅÐ¶Ï	2021.2.3	Win32	59.52380952					0		0	5	5	24	1
		6	1	0.6972	2	0.8811						images/313_21.png	images/313+60_5.png	6	¡ú	1	21	26		Å®	23	2024-01-29_09h58.24.175	ÐÅÐÄÅÐ¶Ï	2021.2.3	Win32	59.52380952					0		0	6	6	20	1
		6	0	0.363	1	0.7338						images/313+24_14.png	images/313_14.png	1	¡û	2	14	26		Å®	23	2024-01-29_09h58.24.175	ÐÅÐÄÅÐ¶Ï	2021.2.3	Win32	59.52380952					0		0	7	7	13	1
		6	0	0.5114	5	0.8557						images/313+24_12.png	images/313_12.png	1	¡û	2	12	26		Å®	23	2024-01-29_09h58.24.175	ÐÅÐÄÅÐ¶Ï	2021.2.3	Win32	59.52380952					1		0	8	8	11	1
		6	1	0.5181	3	1.0592						images/313_17.png	images/313+60_1.png	6	¡ú	1	17	26		Å®	23	2024-01-29_09h58.24.175	ÐÅÐÄÅÐ¶Ï	2021.2.3	Win32	59.52380952					0		0	9	9	16	1
		1	1	0.3339	6	0.4695						images/313+60_12.png	images/313_28.png	1	¡û	1	28	26		Å®	23	2024-01-29_09h58.24.175	ÐÅÐÄÅÐ¶Ï	2021.2.3	Win32	59.52380952					1		0	10	10	27	1
		6	1	0.3596	6	1.2448						images/313_1.png	images/313+24_1.png	6	¡ú	2	1	26		Å®	23	2024-01-29_09h58.24.175	ÐÅÐÄÅÐ¶Ï	2021.2.3	Win32	59.52380952					1		0	11	11	0	1
		6	1	0.527	6	0.572						images/313_19.png	images/313+60_3.png	6	¡ú	1	19	26		Å®	23	2024-01-29_09h58.24.175	ÐÅÐÄÅÐ¶Ï	2021.2.3	Win32	59.52380952					1		0	12	12	18	1
		6	1	0.4263	6	0.424						images/313_8.png	images/313+24_8.png	6	¡ú	2	8	26		Å®	23	2024-01-29_09h58.24.175	ÐÅÐÄÅÐ¶Ï	2021.2.3	Win32	59.52380952					1		0	13	13	7	1
		1	1	0.4073	4	1.135						images/313+60_10.png	images/313_26.png	1	¡û	1	26	26		Å®	23	2024-01-29_09h58.24.175	ÐÅÐÄÅÐ¶Ï	2021.2.3	Win32	59.52380952					1		0	14	14	25	1
		6	1	0.4772	6	0.9704						images/313_3.png	images/313+24_3.png	6	¡ú	2	3	26		Å®	23	2024-01-29_09h58.24.175	ÐÅÐÄÅÐ¶Ï	2021.2.3	Win32	59.52380952					1		0	15	15	2	1
		1	1	0.7728	1	1.0176						images/313+60_15.png	images/313_31.png	1	¡û	1	31	26		Å®	23	2024-01-29_09h58.24.175	ÐÅÐÄÅÐ¶Ï	2021.2.3	Win32	59.52380952					0		0	16	16	30	1
		6	0	0.3754	2	1.5839						images/313+60_13.png	images/313_29.png	1	¡û	1	29	26		Å®	23	2024-01-29_09h58.24.175	ÐÅÐÄÅÐ¶Ï	2021.2.3	Win32	59.52380952					0		0	17	17	28	1
		1	1	0.6105	2	0.6448						images/313+24_9.png	images/313_9.png	1	¡û	2	9	26		Å®	23	2024-01-29_09h58.24.175	ÐÅÐÄÅÐ¶Ï	2021.2.3	Win32	59.52380952					0		0	18	18	8	1
		6	1	0.4571	3	1.0607						images/313_5.png	images/313+24_5.png	6	¡ú	2	5	26		Å®	23	2024-01-29_09h58.24.175	ÐÅÐÄÅÐ¶Ï	2021.2.3	Win32	59.52380952					0		0	19	19	4	1
		1	1	0.36	6	0.5834						images/313+60_14.png	images/313_30.png	1	¡û	1	30	26		Å®	23	2024-01-29_09h58.24.175	ÐÅÐÄÅÐ¶Ï	2021.2.3	Win32	59.52380952					1		0	20	20	29	1
		6	1	0.3911	4	2.0958						images/313_24.png	images/313+60_8.png	6	¡ú	1	24	26		Å®	23	2024-01-29_09h58.24.175	ÐÅÐÄÅÐ¶Ï	2021.2.3	Win32	59.52380952					1		0	21	21	23	1
		1	1	0.3283	6	1.2569						images/313+24_16.png	images/313_16.png	1	¡û	2	16	26		Å®	23	2024-01-29_09h58.24.175	ÐÅÐÄÅÐ¶Ï	2021.2.3	Win32	59.52380952					1		0	22	22	15	1
		6	1	0.3036	3	1.1066						images/313_23.png	images/313+60_7.png	6	¡ú	1	23	26		Å®	23	2024-01-29_09h58.24.175	ÐÅÐÄÅÐ¶Ï	2021.2.3	Win32	59.52380952					0		0	23	23	22	1
		6	1	0.3854	4	0.7313						images/313_7.png	images/313+24_7.png	6	¡ú	2	7	26		Å®	23	2024-01-29_09h58.24.175	ÐÅÐÄÅÐ¶Ï	2021.2.3	Win32	59.52380952					1		0	24	24	6	1
		6	1	0.2265	2	0.7175						images/313_18.png	images/313+60_2.png	6	¡ú	1	18	26		Å®	23	2024-01-29_09h58.24.175	ÐÅÐÄÅÐ¶Ï	2021.2.3	Win32	59.52380952					0		0	25	25	17	1
		1	1	0.2598	5	0.8375						images/313+60_16.png	images/313_32.png	1	¡û	1	32	26		Å®	23	2024-01-29_09h58.24.175	ÐÅÐÄÅÐ¶Ï	2021.2.3	Win32	59.52380952					1		0	26	26	31	1
		6	1	0.3418	5	0.934						images/313_4.png	images/313+24_4.png	6	¡ú	2	4	26		Å®	23	2024-01-29_09h58.24.175	ÐÅÐÄÅÐ¶Ï	2021.2.3	Win32	59.52380952					1		0	27	27	3	1
		6	1	0.3952	6	0.6407						images/313_6.png	images/313+24_6.png	6	¡ú	2	6	26		Å®	23	2024-01-29_09h58.24.175	ÐÅÐÄÅÐ¶Ï	2021.2.3	Win32	59.52380952					1		0	28	28	5	1
		1	1	0.2243	3	1.0771						images/313+24_13.png	images/313_13.png	1	¡û	2	13	26		Å®	23	2024-01-29_09h58.24.175	ÐÅÐÄÅÐ¶Ï	2021.2.3	Win32	59.52380952					0		0	29	29	12	1
		6	1	0.3443	5	1.1517						images/313_22.png	images/313+60_6.png	6	¡ú	1	22	26		Å®	23	2024-01-29_09h58.24.175	ÐÅÐÄÅÐ¶Ï	2021.2.3	Win32	59.52380952					1		0	30	30	21	1
		1	1	0.384	3	1.051						images/313+24_15.png	images/313_15.png	1	¡û	2	15	26		Å®	23	2024-01-29_09h58.24.175	ÐÅÐÄÅÐ¶Ï	2021.2.3	Win32	59.52380952					0		0	31	31	14	1
		6	0	0.6125	4	0.6916						images/313+24_11.png	images/313_11.png	1	¡û	2	11	26		Å®	23	2024-01-29_09h58.24.175	ÐÅÐÄÅÐ¶Ï	2021.2.3	Win32	59.52380952					1		1	0	32	10	1
		1	1	0.4505	4	1.7559						images/313+24_15.png	images/313_15.png	1	¡û	2	15	26		Å®	23	2024-01-29_09h58.24.175	ÐÅÐÄÅÐ¶Ï	2021.2.3	Win32	59.52380952					1		1	1	33	14	1
		1	1	0.4464	5	0.8017						images/313+60_11.png	images/313_27.png	1	¡û	1	27	26		Å®	23	2024-01-29_09h58.24.175	ÐÅÐÄÅÐ¶Ï	2021.2.3	Win32	59.52380952					1		1	2	34	26	1
		6	1	2.1732	5	0.562						images/313_6.png	images/313+24_6.png	6	¡ú	2	6	26		Å®	23	2024-01-29_09h58.24.175	ÐÅÐÄÅÐ¶Ï	2021.2.3	Win32	59.52380952					1		1	3	35	5	1
		1	1	0.3894	5	0.641						images/313+24_10.png	images/313_10.png	1	¡û	2	10	26		Å®	23	2024-01-29_09h58.24.175	ÐÅÐÄÅÐ¶Ï	2021.2.3	Win32	59.52380952					1		1	4	36	9	1
		1	1	0.3775	6	0.7123						images/313+60_16.png	images/313_32.png	1	¡û	1	32	26		Å®	23	2024-01-29_09h58.24.175	ÐÅÐÄÅÐ¶Ï	2021.2.3	Win32	59.52380952					1		1	5	37	31	1
		6	1	0.2289	6	0.4908						images/313_4.png	images/313+24_4.png	6	¡ú	2	4	26		Å®	23	2024-01-29_09h58.24.175	ÐÅÐÄÅÐ¶Ï	2021.2.3	Win32	59.52380952					1		1	6	38	3	1
		1	1	0.417	5	0.7669						images/313+24_12.png	images/313_12.png	1	¡û	2	12	26		Å®	23	2024-01-29_09h58.24.175	ÐÅÐÄÅÐ¶Ï	2021.2.3	Win32	59.52380952					1		1	7	39	11	1
		1	1	0.3647	5	0.5734						images/313+24_13.png	images/313_13.png	1	¡û	2	13	26		Å®	23	2024-01-29_09h58.24.175	ÐÅÐÄÅÐ¶Ï	2021.2.3	Win32	59.52380952					1	space	1	8	40	12	1	1.1358
		6	0	0.3619	5	0.7101						images/313+60_14.png	images/313_30.png	1	¡û	1	30	26		Å®	23	2024-01-29_09h58.24.175	ÐÅÐÄÅÐ¶Ï	2021.2.3	Win32	59.52380952					1		1	9	41	29	1
		1	0	0.6096	5	0.5327						images/313_5.png	images/313+24_5.png	6	¡ú	2	5	26		Å®	23	2024-01-29_09h58.24.175	ÐÅÐÄÅÐ¶Ï	2021.2.3	Win32	59.52380952					1		1	10	42	4	1
		6	1	0.3095	6	0.6501						images/313_21.png	images/313+60_5.png	6	¡ú	1	21	26		Å®	23	2024-01-29_09h58.24.175	ÐÅÐÄÅÐ¶Ï	2021.2.3	Win32	59.52380952					1		1	11	43	20	1
		1	1	0.3369	5	0.689						images/313+60_12.png	images/313_28.png	1	¡û	1	28	26		Å®	23	2024-01-29_09h58.24.175	ÐÅÐÄÅÐ¶Ï	2021.2.3	Win32	59.52380952					1		1	12	44	27	1
		1	0	0.6491	4	0.9235						images/313_3.png	images/313+24_3.png	6	¡ú	2	3	26		Å®	23	2024-01-29_09h58.24.175	ÐÅÐÄÅÐ¶Ï	2021.2.3	Win32	59.52380952					1		1	13	45	2	1
		1	0	0.5073	2	0.7486						images/313_17.png	images/313+60_1.png	6	¡ú	1	17	26		Å®	23	2024-01-29_09h58.24.175	ÐÅÐÄÅÐ¶Ï	2021.2.3	Win32	59.52380952					0		1	14	46	16	1
		6	1	0.7003	3	0.8236						images/313_18.png	images/313+60_2.png	6	¡ú	1	18	26		Å®	23	2024-01-29_09h58.24.175	ÐÅÐÄÅÐ¶Ï	2021.2.3	Win32	59.52380952					0		1	15	47	17	1
		1	1	0.8688	2	0.7104						images/313+24_9.png	images/313_9.png	1	¡û	2	9	26		Å®	23	2024-01-29_09h58.24.175	ÐÅÐÄÅÐ¶Ï	2021.2.3	Win32	59.52380952					0		1	16	48	8	1
		1	1	0.2903	3	1.3388						images/313+60_10.png	images/313_26.png	1	¡û	1	26	26		Å®	23	2024-01-29_09h58.24.175	ÐÅÐÄÅÐ¶Ï	2021.2.3	Win32	59.52380952					0		1	17	49	25	1
		6	1	0.3508	3	0.7822						images/313_20.png	images/313+60_4.png	6	¡ú	1	20	26		Å®	23	2024-01-29_09h58.24.175	ÐÅÐÄÅÐ¶Ï	2021.2.3	Win32	59.52380952					0		1	18	50	19	1
		1	0	0.3616	2	1.088						images/313_2.png	images/313+24_2.png	6	¡ú	2	2	26		Å®	23	2024-01-29_09h58.24.175	ÐÅÐÄÅÐ¶Ï	2021.2.3	Win32	59.52380952					0		1	19	51	1	1
		6	1	0.2744	5	0.7122						images/313_19.png	images/313+60_3.png	6	¡ú	1	19	26		Å®	23	2024-01-29_09h58.24.175	ÐÅÐÄÅÐ¶Ï	2021.2.3	Win32	59.52380952					1		1	20	52	18	1
		6	1	0.2914	4	1.1393						images/313_22.png	images/313+60_6.png	6	¡ú	1	22	26		Å®	23	2024-01-29_09h58.24.175	ÐÅÐÄÅÐ¶Ï	2021.2.3	Win32	59.52380952					1		1	21	53	21	1
		6	1	0.4536	5	0.8177						images/313_23.png	images/313+60_7.png	6	¡ú	1	23	26		Å®	23	2024-01-29_09h58.24.175	ÐÅÐÄÅÐ¶Ï	2021.2.3	Win32	59.52380952					1		1	22	54	22	1
		6	1	0.2167	6	0.4595						images/313_24.png	images/313+60_8.png	6	¡ú	1	24	26		Å®	23	2024-01-29_09h58.24.175	ÐÅÐÄÅÐ¶Ï	2021.2.3	Win32	59.52380952					1		1	23	55	23	1
		1	1	0.3743	6	0.4057						images/313+24_14.png	images/313_14.png	1	¡û	2	14	26		Å®	23	2024-01-29_09h58.24.175	ÐÅÐÄÅÐ¶Ï	2021.2.3	Win32	59.52380952					1		1	24	56	13	1
		1	1	0.4181	6	0.2865						images/313+60_15.png	images/313_31.png	1	¡û	1	31	26		Å®	23	2024-01-29_09h58.24.175	ÐÅÐÄÅÐ¶Ï	2021.2.3	Win32	59.52380952					1		1	25	57	30	1
		6	1	0.2408	5	1.4839						images/313_1.png	images/313+24_1.png	6	¡ú	2	1	26		Å®	23	2024-01-29_09h58.24.175	ÐÅÐÄÅÐ¶Ï	2021.2.3	Win32	59.52380952					1		1	26	58	0	1
		1	0	0.469	2	0.6588						images/313_8.png	images/313+24_8.png	6	¡ú	2	8	26		Å®	23	2024-01-29_09h58.24.175	ÐÅÐÄÅÐ¶Ï	2021.2.3	Win32	59.52380952					0		1	27	59	7	1
		1	1	0.2676	6	0.6198						images/313+60_13.png	images/313_29.png	1	¡û	1	29	26		Å®	23	2024-01-29_09h58.24.175	ÐÅÐÄÅÐ¶Ï	2021.2.3	Win32	59.52380952					1		1	28	60	28	1
		6	1	0.5775	5	1.0345						images/313_7.png	images/313+24_7.png	6	¡ú	2	7	26		Å®	23	2024-01-29_09h58.24.175	ÐÅÐÄÅÐ¶Ï	2021.2.3	Win32	59.52380952					1		1	29	61	6	1
		1	1	0.3019	6	0.7857						images/313+24_16.png	images/313_16.png	1	¡û	2	16	26		Å®	23	2024-01-29_09h58.24.175	ÐÅÐÄÅÐ¶Ï	2021.2.3	Win32	59.52380952					1		1	30	62	15	1
		1	1	0.4368	6	0.6						images/313+60_9.png	images/313_25.png	1	¡û	1	25	26		Å®	23	2024-01-29_09h58.24.175	ÐÅÐÄÅÐ¶Ï	2021.2.3	Win32	59.52380952					1		1	31	63	24	1
		6	1	0.3204	6	0.5618						images/313_17.png	images/313+60_1.png	6	¡ú	1	17	26		Å®	23	2024-01-29_09h58.24.175	ÐÅÐÄÅÐ¶Ï	2021.2.3	Win32	59.52380952					1		2	0	64	16	1
		1	1	0.2138	6	0.3246						images/313+60_9.png	images/313_25.png	1	¡û	1	25	26		Å®	23	2024-01-29_09h58.24.175	ÐÅÐÄÅÐ¶Ï	2021.2.3	Win32	59.52380952					1		2	1	65	24	1
		1	1	0.3046	6	0.2004						images/313+60_14.png	images/313_30.png	1	¡û	1	30	26		Å®	23	2024-01-29_09h58.24.175	ÐÅÐÄÅÐ¶Ï	2021.2.3	Win32	59.52380952					1		2	2	66	29	1
		1	1	0.2033	6	0.1943						images/313+60_12.png	images/313_28.png	1	¡û	1	28	26		Å®	23	2024-01-29_09h58.24.175	ÐÅÐÄÅÐ¶Ï	2021.2.3	Win32	59.52380952					1		2	3	67	27	1
		6	0	0.384	6	0.4736						images/313+24_9.png	images/313_9.png	1	¡û	2	9	26		Å®	23	2024-01-29_09h58.24.175	ÐÅÐÄÅÐ¶Ï	2021.2.3	Win32	59.52380952					1		2	4	68	8	1
		6	1	0.2639	6	0.2174						images/313_24.png	images/313+60_8.png	6	¡ú	1	24	26		Å®	23	2024-01-29_09h58.24.175	ÐÅÐÄÅÐ¶Ï	2021.2.3	Win32	59.52380952					1		2	5	69	23	1
		6	1	0.2469	6	0.2189						images/313_7.png	images/313+24_7.png	6	¡ú	2	7	26		Å®	23	2024-01-29_09h58.24.175	ÐÅÐÄÅÐ¶Ï	2021.2.3	Win32	59.52380952					1		2	6	70	6	1
		1	1	0.2944	6	0.2963						images/313+24_10.png	images/313_10.png	1	¡û	2	10	26		Å®	23	2024-01-29_09h58.24.175	ÐÅÐÄÅÐ¶Ï	2021.2.3	Win32	59.52380952					1		2	7	71	9	1
		6	1	0.6363	4	1.5779						images/313_8.png	images/313+24_8.png	6	¡ú	2	8	26		Å®	23	2024-01-29_09h58.24.175	ÐÅÐÄÅÐ¶Ï	2021.2.3	Win32	59.52380952					1		2	8	72	7	1
		1	1	0.3418	6	0.4332						images/313+60_13.png	images/313_29.png	1	¡û	1	29	26		Å®	23	2024-01-29_09h58.24.175	ÐÅÐÄÅÐ¶Ï	2021.2.3	Win32	59.52380952					1		2	9	73	28	1
		1	1	0.3974	6	0.1597						images/313+24_11.png	images/313_11.png	1	¡û	2	11	26		Å®	23	2024-01-29_09h58.24.175	ÐÅÐÄÅÐ¶Ï	2021.2.3	Win32	59.52380952					1		2	10	74	10	1
		1	1	0.4333	5	0.6833						images/313+24_16.png	images/313_16.png	1	¡û	2	16	26		Å®	23	2024-01-29_09h58.24.175	ÐÅÐÄÅÐ¶Ï	2021.2.3	Win32	59.52380952					1		2	11	75	15	1
		6	1	0.3596	4	0.5326						images/313_6.png	images/313+24_6.png	6	¡ú	2	6	26		Å®	23	2024-01-29_09h58.24.175	ÐÅÐÄÅÐ¶Ï	2021.2.3	Win32	59.52380952					1		2	12	76	5	1
		1	1	0.4164	6	0.5112						images/313+60_16.png	images/313_32.png	1	¡û	1	32	26		Å®	23	2024-01-29_09h58.24.175	ÐÅÐÄÅÐ¶Ï	2021.2.3	Win32	59.52380952					1		2	13	77	31	1
		1	1	0.2627	6	0.1489						images/313+60_11.png	images/313_27.png	1	¡û	1	27	26		Å®	23	2024-01-29_09h58.24.175	ÐÅÐÄÅÐ¶Ï	2021.2.3	Win32	59.52380952					1		2	14	78	26	1
		6	1	0.413	5	1.0928						images/313_2.png	images/313+24_2.png	6	¡ú	2	2	26		Å®	23	2024-01-29_09h58.24.175	ÐÅÐÄÅÐ¶Ï	2021.2.3	Win32	59.52380952					1		2	15	79	1	1
		6	1	0.286	5	0.3163						images/313_21.png	images/313+60_5.png	6	¡ú	1	21	26		Å®	23	2024-01-29_09h58.24.175	ÐÅÐÄÅÐ¶Ï	2021.2.3	Win32	59.52380952					1		2	16	80	20	1
		6	1	0.2336	5	0.3378						images/313_18.png	images/313+60_2.png	6	¡ú	1	18	26		Å®	23	2024-01-29_09h58.24.175	ÐÅÐÄÅÐ¶Ï	2021.2.3	Win32	59.52380952					1	space	2	17	81	17	1	0.9537
		6	1	0.1854	6	0.5184						images/313_4.png	images/313+24_4.png	6	¡ú	2	4	26		Å®	23	2024-01-29_09h58.24.175	ÐÅÐÄÅÐ¶Ï	2021.2.3	Win32	59.52380952					1		2	18	82	3	1
		1	0	0.4678	6	0.167						images/313_5.png	images/313+24_5.png	6	¡ú	2	5	26		Å®	23	2024-01-29_09h58.24.175	ÐÅÐÄÅÐ¶Ï	2021.2.3	Win32	59.52380952					1		2	19	83	4	1
		1	1	0.3188	6	0.1857						images/313+60_10.png	images/313_26.png	1	¡û	1	26	26		Å®	23	2024-01-29_09h58.24.175	ÐÅÐÄÅÐ¶Ï	2021.2.3	Win32	59.52380952					1		2	20	84	25	1
		6	1	0.2746	6	0.2369						images/313_20.png	images/313+60_4.png	6	¡ú	1	20	26		Å®	23	2024-01-29_09h58.24.175	ÐÅÐÄÅÐ¶Ï	2021.2.3	Win32	59.52380952					1		2	21	85	19	1
		1	1	0.3509	6	0.2042						images/313+24_12.png	images/313_12.png	1	¡û	2	12	26		Å®	23	2024-01-29_09h58.24.175	ÐÅÐÄÅÐ¶Ï	2021.2.3	Win32	59.52380952					1		2	22	86	11	1
		1	1	0.3634	6	0.2097						images/313+24_15.png	images/313_15.png	1	¡û	2	15	26		Å®	23	2024-01-29_09h58.24.175	ÐÅÐÄÅÐ¶Ï	2021.2.3	Win32	59.52380952					1		2	23	87	14	1
		6	1	0.2541	6	0.2298						images/313_22.png	images/313+60_6.png	6	¡ú	1	22	26		Å®	23	2024-01-29_09h58.24.175	ÐÅÐÄÅÐ¶Ï	2021.2.3	Win32	59.52380952					1		2	24	88	21	1
		1	1	0.8235	3	1.0123						images/313+24_14.png	images/313_14.png	1	¡û	2	14	26		Å®	23	2024-01-29_09h58.24.175	ÐÅÐÄÅÐ¶Ï	2021.2.3	Win32	59.52380952					0		2	25	89	13	1
		6	1	0.424	5	0.935						images/313_19.png	images/313+60_3.png	6	¡ú	1	19	26		Å®	23	2024-01-29_09h58.24.175	ÐÅÐÄÅÐ¶Ï	2021.2.3	Win32	59.52380952					1		2	26	90	18	1
		6	1	0.3254	6	0.4358						images/313_3.png	images/313+24_3.png	6	¡ú	2	3	26		Å®	23	2024-01-29_09h58.24.175	ÐÅÐÄÅÐ¶Ï	2021.2.3	Win32	59.52380952					1		2	27	91	2	1
		1	1	0.3736	6	0.1665						images/313+24_13.png	images/313_13.png	1	¡û	2	13	26		Å®	23	2024-01-29_09h58.24.175	ÐÅÐÄÅÐ¶Ï	2021.2.3	Win32	59.52380952					1		2	28	92	12	1
		1	1	0.2054	6	0.1764						images/313+60_15.png	images/313_31.png	1	¡û	1	31	26		Å®	23	2024-01-29_09h58.24.175	ÐÅÐÄÅÐ¶Ï	2021.2.3	Win32	59.52380952					1		2	29	93	30	1
		6	1	0.25	6	0.2065						images/313_23.png	images/313+60_7.png	6	¡ú	1	23	26		Å®	23	2024-01-29_09h58.24.175	ÐÅÐÄÅÐ¶Ï	2021.2.3	Win32	59.52380952					1		2	30	94	22	1
		1	0	0.2959	5	0.565						images/313_1.png	images/313+24_1.png	6	¡ú	2	1	26		Å®	23	2024-01-29_09h58.24.175	ÐÅÐÄÅÐ¶Ï	2021.2.3	Win32	59.52380952					1		2	31	95	0	1
		1	1	0.2285	4	0.4911						images/313+60_15.png	images/313_31.png	1	¡û	1	31	26		Å®	23	2024-01-29_09h58.24.175	ÐÅÐÄÅÐ¶Ï	2021.2.3	Win32	59.52380952					1		3	0	96	30	1
		1	1	0.2579	4	0.3104						images/313+60_16.png	images/313_32.png	1	¡û	1	32	26		Å®	23	2024-01-29_09h58.24.175	ÐÅÐÄÅÐ¶Ï	2021.2.3	Win32	59.52380952					1		3	1	97	31	1
		1	1	0.1734	5	0.6056						images/313+60_10.png	images/313_26.png	1	¡û	1	26	26		Å®	23	2024-01-29_09h58.24.175	ÐÅÐÄÅÐ¶Ï	2021.2.3	Win32	59.52380952					1		3	2	98	25	1
		1	1	0.2838	5	0.3533						images/313+60_9.png	images/313_25.png	1	¡û	1	25	26		Å®	23	2024-01-29_09h58.24.175	ÐÅÐÄÅÐ¶Ï	2021.2.3	Win32	59.52380952					1		3	3	99	24	1
		1	1	0.2673	6	0.2828						images/313+24_14.png	images/313_14.png	1	¡û	2	14	26		Å®	23	2024-01-29_09h58.24.175	ÐÅÐÄÅÐ¶Ï	2021.2.3	Win32	59.52380952					1		3	4	100	13	1
		1	1	0.1923	3	1.0624						images/313+24_13.png	images/313_13.png	1	¡û	2	13	26		Å®	23	2024-01-29_09h58.24.175	ÐÅÐÄÅÐ¶Ï	2021.2.3	Win32	59.52380952					0		3	5	101	12	1
		1	1	0.344	6	0.291						images/313+60_11.png	images/313_27.png	1	¡û	1	27	26		Å®	23	2024-01-29_09h58.24.175	ÐÅÐÄÅÐ¶Ï	2021.2.3	Win32	59.52380952					1		3	6	102	26	1
		1	1	0.5373	2	1.0444						images/313+24_12.png	images/313_12.png	1	¡û	2	12	26		Å®	23	2024-01-29_09h58.24.175	ÐÅÐÄÅÐ¶Ï	2021.2.3	Win32	59.52380952					0		3	7	103	11	1
		6	1	0.4266	4	0.9688						images/313_24.png	images/313+60_8.png	6	¡ú	1	24	26		Å®	23	2024-01-29_09h58.24.175	ÐÅÐÄÅÐ¶Ï	2021.2.3	Win32	59.52380952					1		3	8	104	23	1
		6	1	0.4174	3	1.001						images/313_4.png	images/313+24_4.png	6	¡ú	2	4	26		Å®	23	2024-01-29_09h58.24.175	ÐÅÐÄÅÐ¶Ï	2021.2.3	Win32	59.52380952					0		3	9	105	3	1
		6	1	0.2612	6	0.4254						images/313_22.png	images/313+60_6.png	6	¡ú	1	22	26		Å®	23	2024-01-29_09h58.24.175	ÐÅÐÄÅÐ¶Ï	2021.2.3	Win32	59.52380952					1		3	10	106	21	1
		6	1	0.3182	6	0.2404						images/313_2.png	images/313+24_2.png	6	¡ú	2	2	26		Å®	23	2024-01-29_09h58.24.175	ÐÅÐÄÅÐ¶Ï	2021.2.3	Win32	59.52380952					1		3	11	107	1	1
		1	0	1.1082	2	1.4206						images/313_1.png	images/313+24_1.png	6	¡ú	2	1	26		Å®	23	2024-01-29_09h58.24.175	ÐÅÐÄÅÐ¶Ï	2021.2.3	Win32	59.52380952					0		3	12	108	0	1
		6	1	0.2772	6	0.3586						images/313_23.png	images/313+60_7.png	6	¡ú	1	23	26		Å®	23	2024-01-29_09h58.24.175	ÐÅÐÄÅÐ¶Ï	2021.2.3	Win32	59.52380952					1		3	13	109	22	1
		6	1	0.2956	4	1.295						images/313_7.png	images/313+24_7.png	6	¡ú	2	7	26		Å®	23	2024-01-29_09h58.24.175	ÐÅÐÄÅÐ¶Ï	2021.2.3	Win32	59.52380952					1		3	14	110	6	1
		6	1	0.2126	5	0.4092						images/313_21.png	images/313+60_5.png	6	¡ú	1	21	26		Å®	23	2024-01-29_09h58.24.175	ÐÅÐÄÅÐ¶Ï	2021.2.3	Win32	59.52380952					1		3	15	111	20	1
		6	1	0.2214	6	0.3918						images/313_18.png	images/313+60_2.png	6	¡ú	1	18	26		Å®	23	2024-01-29_09h58.24.175	ÐÅÐÄÅÐ¶Ï	2021.2.3	Win32	59.52380952					1		3	16	112	17	1
		1	1	0.4531	5	1.2306						images/313+24_16.png	images/313_16.png	1	¡û	2	16	26		Å®	23	2024-01-29_09h58.24.175	ÐÅÐÄÅÐ¶Ï	2021.2.3	Win32	59.52380952					1		3	17	113	15	1
		1	0	0.3629	6	0.5188						images/313_8.png	images/313+24_8.png	6	¡ú	2	8	26		Å®	23	2024-01-29_09h58.24.175	ÐÅÐÄÅÐ¶Ï	2021.2.3	Win32	59.52380952					1		3	18	114	7	1
		1	1	0.1687	6	0.2396						images/313+24_11.png	images/313_11.png	1	¡û	2	11	26		Å®	23	2024-01-29_09h58.24.175	ÐÅÐÄÅÐ¶Ï	2021.2.3	Win32	59.52380952					1		3	19	115	10	1
		1	1	0.2771	6	0.1834						images/313+60_13.png	images/313_29.png	1	¡û	1	29	26		Å®	23	2024-01-29_09h58.24.175	ÐÅÐÄÅÐ¶Ï	2021.2.3	Win32	59.52380952					1		3	20	116	28	1
		6	1	0.3836	6	0.187						images/313_19.png	images/313+60_3.png	6	¡ú	1	19	26		Å®	23	2024-01-29_09h58.24.175	ÐÅÐÄÅÐ¶Ï	2021.2.3	Win32	59.52380952					1		3	21	117	18	1
		6	1	0.1176	6	0.1802						images/313_3.png	images/313+24_3.png	6	¡ú	2	3	26		Å®	23	2024-01-29_09h58.24.175	ÐÅÐÄÅÐ¶Ï	2021.2.3	Win32	59.52380952					1		3	22	118	2	1
		6	1	0.2059	6	0.1942						images/313_6.png	images/313+24_6.png	6	¡ú	2	6	26		Å®	23	2024-01-29_09h58.24.175	ÐÅÐÄÅÐ¶Ï	2021.2.3	Win32	59.52380952					1		3	23	119	5	1
		1	1	0.2034	6	0.2353						images/313+60_14.png	images/313_30.png	1	¡û	1	30	26		Å®	23	2024-01-29_09h58.24.175	ÐÅÐÄÅÐ¶Ï	2021.2.3	Win32	59.52380952					1		3	24	120	29	1
		1	1	0.2048	6	0.1836						images/313+60_12.png	images/313_28.png	1	¡û	1	28	26		Å®	23	2024-01-29_09h58.24.175	ÐÅÐÄÅÐ¶Ï	2021.2.3	Win32	59.52380952					1		3	25	121	27	1
		6	1	0.3974	6	0.313						images/313_17.png	images/313+60_1.png	6	¡ú	1	17	26		Å®	23	2024-01-29_09h58.24.175	ÐÅÐÄÅÐ¶Ï	2021.2.3	Win32	59.52380952					1	space	3	26	122	16	1	0.8983
		1	1	0.2365	6	0.1882						images/313+24_9.png	images/313_9.png	1	¡û	2	9	26		Å®	23	2024-01-29_09h58.24.175	ÐÅÐÄÅÐ¶Ï	2021.2.3	Win32	59.52380952					1		3	27	123	8	1
		6	1	0.2235	6	0.2004						images/313_5.png	images/313+24_5.png	6	¡ú	2	5	26		Å®	23	2024-01-29_09h58.24.175	ÐÅÐÄÅÐ¶Ï	2021.2.3	Win32	59.52380952					1		3	28	124	4	1
		6	1	0.4431	2	0.6805						images/313_20.png	images/313+60_4.png	6	¡ú	1	20	26		Å®	23	2024-01-29_09h58.24.175	ÐÅÐÄÅÐ¶Ï	2021.2.3	Win32	59.52380952					0		3	29	125	19	1
		1	1	0.2093	6	0.7081						images/313+24_10.png	images/313_10.png	1	¡û	2	10	26		Å®	23	2024-01-29_09h58.24.175	ÐÅÐÄÅÐ¶Ï	2021.2.3	Win32	59.52380952					1		3	30	126	9	1
		1	1	0.2638	6	0.1999						images/313+24_15.png	images/313_15.png	1	¡û	2	15	26		Å®	23	2024-01-29_09h58.24.175	ÐÅÐÄÅÐ¶Ï	2021.2.3	Win32	59.52380952					1		3	31	127	14	1
		6	1	0.2557	6	0.1826						images/313_19.png	images/313+60_3.png	6	¡ú	1	19	26		Å®	23	2024-01-29_09h58.24.175	ÐÅÐÄÅÐ¶Ï	2021.2.3	Win32	59.52380952					1		4	0	128	18	1
		6	1	0.158	6	0.1844						images/313_3.png	images/313+24_3.png	6	¡ú	2	3	26		Å®	23	2024-01-29_09h58.24.175	ÐÅÐÄÅÐ¶Ï	2021.2.3	Win32	59.52380952					1		4	1	129	2	1
		1	1	0.3282	6	0.1222						images/313+60_13.png	images/313_29.png	1	¡û	1	29	26		Å®	23	2024-01-29_09h58.24.175	ÐÅÐÄÅÐ¶Ï	2021.2.3	Win32	59.52380952					1		4	2	130	28	1
		1	1	0.1849	6	0.0997						images/313+60_16.png	images/313_32.png	1	¡û	1	32	26		Å®	23	2024-01-29_09h58.24.175	ÐÅÐÄÅÐ¶Ï	2021.2.3	Win32	59.52380952					1		4	3	131	31	1
		6	1	0.2099	6	0.1748						images/313_23.png	images/313+60_7.png	6	¡ú	1	23	26		Å®	23	2024-01-29_09h58.24.175	ÐÅÐÄÅÐ¶Ï	2021.2.3	Win32	59.52380952					1		4	4	132	22	1
		6	1	0.3254	5	0.6856						images/313_5.png	images/313+24_5.png	6	¡ú	2	5	26		Å®	23	2024-01-29_09h58.24.175	ÐÅÐÄÅÐ¶Ï	2021.2.3	Win32	59.52380952					1		4	5	133	4	1
		6	0	0.2668	6	0.1518						images/313+24_15.png	images/313_15.png	1	¡û	2	15	26		Å®	23	2024-01-29_09h58.24.175	ÐÅÐÄÅÐ¶Ï	2021.2.3	Win32	59.52380952					1		4	6	134	14	1
		6	1	0.167	6	0.1618						images/313_17.png	images/313+60_1.png	6	¡ú	1	17	26		Å®	23	2024-01-29_09h58.24.175	ÐÅÐÄÅÐ¶Ï	2021.2.3	Win32	59.52380952					1		4	7	135	16	1
		1	1	0.2514	6	0.1712						images/313+60_9.png	images/313_25.png	1	¡û	1	25	26		Å®	23	2024-01-29_09h58.24.175	ÐÅÐÄÅÐ¶Ï	2021.2.3	Win32	59.52380952					1		4	8	136	24	1
		6	1	0.3334	4	0.7914						images/313_8.png	images/313+24_8.png	6	¡ú	2	8	26		Å®	23	2024-01-29_09h58.24.175	ÐÅÐÄÅÐ¶Ï	2021.2.3	Win32	59.52380952					1		4	9	137	7	1
		1	0	0.3849	2	0.5676						images/313_1.png	images/313+24_1.png	6	¡ú	2	1	26		Å®	23	2024-01-29_09h58.24.175	ÐÅÐÄÅÐ¶Ï	2021.2.3	Win32	59.52380952					0		4	10	138	0	1
		1	1	0.3844	5	1.3518						images/313+60_15.png	images/313_31.png	1	¡û	1	31	26		Å®	23	2024-01-29_09h58.24.175	ÐÅÐÄÅÐ¶Ï	2021.2.3	Win32	59.52380952					1		4	11	139	30	1
		1	1	0.4508	1	0.5242						images/313+24_9.png	images/313_9.png	1	¡û	2	9	26		Å®	23	2024-01-29_09h58.24.175	ÐÅÐÄÅÐ¶Ï	2021.2.3	Win32	59.52380952					0		4	12	140	8	1
		6	1	0.419	3	0.9211						images/313_2.png	images/313+24_2.png	6	¡ú	2	2	26		Å®	23	2024-01-29_09h58.24.175	ÐÅÐÄÅÐ¶Ï	2021.2.3	Win32	59.52380952					0		4	13	141	1	1
		6	1	0.4283	3	0.8462						images/313_6.png	images/313+24_6.png	6	¡ú	2	6	26		Å®	23	2024-01-29_09h58.24.175	ÐÅÐÄÅÐ¶Ï	2021.2.3	Win32	59.52380952					0		4	14	142	5	1
		1	1	0.2597	6	0.7314						images/313+60_11.png	images/313_27.png	1	¡û	1	27	26		Å®	23	2024-01-29_09h58.24.175	ÐÅÐÄÅÐ¶Ï	2021.2.3	Win32	59.52380952					1		4	15	143	26	1
		1	1	0.4083	6	0.1704						images/313+60_14.png	images/313_30.png	1	¡û	1	30	26		Å®	23	2024-01-29_09h58.24.175	ÐÅÐÄÅÐ¶Ï	2021.2.3	Win32	59.52380952					1		4	16	144	29	1
		6	1	0.1938	6	0.2076						images/313_20.png	images/313+60_4.png	6	¡ú	1	20	26		Å®	23	2024-01-29_09h58.24.175	ÐÅÐÄÅÐ¶Ï	2021.2.3	Win32	59.52380952					1		4	17	145	19	1
		6	1	0.2315	6	0.2102						images/313_4.png	images/313+24_4.png	6	¡ú	2	4	26		Å®	23	2024-01-29_09h58.24.175	ÐÅÐÄÅÐ¶Ï	2021.2.3	Win32	59.52380952					1		4	18	146	3	1
		1	1	0.1941	6	0.1583						images/313+24_10.png	images/313_10.png	1	¡û	2	10	26		Å®	23	2024-01-29_09h58.24.175	ÐÅÐÄÅÐ¶Ï	2021.2.3	Win32	59.52380952					1		4	19	147	9	1
		1	1	0.3184	6	0.1337						images/313+24_14.png	images/313_14.png	1	¡û	2	14	26		Å®	23	2024-01-29_09h58.24.175	ÐÅÐÄÅÐ¶Ï	2021.2.3	Win32	59.52380952					1		4	20	148	13	1
		6	1	0.2179	6	0.3498						images/313_22.png	images/313+60_6.png	6	¡ú	1	22	26		Å®	23	2024-01-29_09h58.24.175	ÐÅÐÄÅÐ¶Ï	2021.2.3	Win32	59.52380952					1		4	21	149	21	1
		6	1	0.176	6	0.3929						images/313_18.png	images/313+60_2.png	6	¡ú	1	18	26		Å®	23	2024-01-29_09h58.24.175	ÐÅÐÄÅÐ¶Ï	2021.2.3	Win32	59.52380952					1		4	22	150	17	1
		1	0	0.2438	6	0.1454						images/313_7.png	images/313+24_7.png	6	¡ú	2	7	26		Å®	23	2024-01-29_09h58.24.175	ÐÅÐÄÅÐ¶Ï	2021.2.3	Win32	59.52380952					1		4	23	151	6	1
		1	0	0.4774	3	0.9589						images/313_21.png	images/313+60_5.png	6	¡ú	1	21	26		Å®	23	2024-01-29_09h58.24.175	ÐÅÐÄÅÐ¶Ï	2021.2.3	Win32	59.52380952					0		4	24	152	20	1
		6	1	0.3452	5	0.8207						images/313_24.png	images/313+60_8.png	6	¡ú	1	24	26		Å®	23	2024-01-29_09h58.24.175	ÐÅÐÄÅÐ¶Ï	2021.2.3	Win32	59.52380952					1		4	25	153	23	1
		1	1	0.3333	4	0.4503						images/313+24_12.png	images/313_12.png	1	¡û	2	12	26		Å®	23	2024-01-29_09h58.24.175	ÐÅÐÄÅÐ¶Ï	2021.2.3	Win32	59.52380952					1		4	26	154	11	1
		1	1	0.501	2	0.3942						images/313+24_11.png	images/313_11.png	1	¡û	2	11	26		Å®	23	2024-01-29_09h58.24.175	ÐÅÐÄÅÐ¶Ï	2021.2.3	Win32	59.52380952					0		4	27	155	10	1
		6	0	0.2534	5	0.3024						images/313+24_13.png	images/313_13.png	1	¡û	2	13	26		Å®	23	2024-01-29_09h58.24.175	ÐÅÐÄÅÐ¶Ï	2021.2.3	Win32	59.52380952					1		4	28	156	12	1
		1	1	0.2915	5	0.3053						images/313+24_16.png	images/313_16.png	1	¡û	2	16	26		Å®	23	2024-01-29_09h58.24.175	ÐÅÐÄÅÐ¶Ï	2021.2.3	Win32	59.52380952					1		4	29	157	15	1
		1	1	0.488	3	0.8175						images/313+60_10.png	images/313_26.png	1	¡û	1	26	26		Å®	23	2024-01-29_09h58.24.175	ÐÅÐÄÅÐ¶Ï	2021.2.3	Win32	59.52380952					0		4	30	158	25	1
		1	1	0.3225	5	0.9762						images/313+60_12.png	images/313_28.png	1	¡û	1	28	26		Å®	23	2024-01-29_09h58.24.175	ÐÅÐÄÅÐ¶Ï	2021.2.3	Win32	59.52380952					1		4	31	159	27	1
																		26		Å®	23	2024-01-29_09h58.24.175	ÐÅÐÄÅÐ¶Ï	2021.2.3	Win32	59.52380952	6.979166667	6.573
