# Supplementary material for: Perceptual metacognition and self-esteem: the role of feedback valence in local and global monitoring bias
Source: BMC Psychol. 2025 Sep 22;13:1114. doi: 10.1186/s40359-025-03089-x (PMC12506185; doi:10.1186/s40359-025-03089-x)
Supplement: Supplementary file 1 — Supplementary Material 1. [file 40359_2025_3089_MOESM1_ESM.zip › Data/Study2/Study2data/27_信心判断_2024-01-29_15h29.24.810.csv]

response_00.keys	response_00.rt	response_1.keys	response_1.corr	response_1.rt	response_2.keys	response_2.rt	loop_1.thisRepN	loop_1.thisTrialN	loop_1.thisN	loop_1.thisIndex	loop_1.ran	dotLeft	dotRight	dotAns	cue	diffLevel	rows	±»ÊÔ±àºÅ	ÐÕÃû	ÐÔ±ð	ÄêÁä	date	expName	psychopyVersion	OS	frameRate	slider.response	slider.rt	response_01.keys	response_01.rt	response_2.corr	response_03.keys	loop_2.thisRepN	loop_2.thisTrialN	loop_2.thisN	loop_2.thisIndex	loop_2.ran	response_03.rt
		1	1	0.4909	2	1.2476						images/313+24_16.png	images/313_16.png	1	¡û	2	16	27		Å®	19	2024-01-29_15h29.24.810	ÐÅÐÄÅÐ¶Ï	2021.2.3	Win32	59.91970759	2.191648822	5.3437	space	2.1705	0		0	0	0	15	1
		1	1	1.4596	3	1.2345						images/313+24_13.png	images/313_13.png	1	¡û	2	13	27		Å®	19	2024-01-29_15h29.24.810	ÐÅÐÄÅÐ¶Ï	2021.2.3	Win32	59.91970759					0		0	1	1	12	1
		1	1	0.8746	3	0.5923						images/313+24_9.png	images/313_9.png	1	¡û	2	9	27		Å®	19	2024-01-29_15h29.24.810	ÐÅÐÄÅÐ¶Ï	2021.2.3	Win32	59.91970759					0		0	2	2	8	1
		1	1	0.552	5	0.8813						images/313+60_14.png	images/313_30.png	1	¡û	1	30	27		Å®	19	2024-01-29_15h29.24.810	ÐÅÐÄÅÐ¶Ï	2021.2.3	Win32	59.91970759					1		0	3	3	29	1
		1	0	0.1975	5	0.656						images/313_8.png	images/313+24_8.png	6	¡ú	2	8	27		Å®	19	2024-01-29_15h29.24.810	ÐÅÐÄÅÐ¶Ï	2021.2.3	Win32	59.91970759					1		0	4	4	7	1
		1	1	0.1188	5	0.5282						images/313+24_14.png	images/313_14.png	1	¡û	2	14	27		Å®	19	2024-01-29_15h29.24.810	ÐÅÐÄÅÐ¶Ï	2021.2.3	Win32	59.91970759					1		0	5	5	13	1
		1	1	0.2143	5	0.4475						images/313+24_12.png	images/313_12.png	1	¡û	2	12	27		Å®	19	2024-01-29_15h29.24.810	ÐÅÐÄÅÐ¶Ï	2021.2.3	Win32	59.91970759					1		0	6	6	11	1
		1	0	0.7985	5	0.4519						images/313_23.png	images/313+60_7.png	6	¡ú	1	23	27		Å®	19	2024-01-29_15h29.24.810	ÐÅÐÄÅÐ¶Ï	2021.2.3	Win32	59.91970759					1		0	7	7	22	1
		1	1	1.7322	4	0.4071						images/313+24_10.png	images/313_10.png	1	¡û	2	10	27		Å®	19	2024-01-29_15h29.24.810	ÐÅÐÄÅÐ¶Ï	2021.2.3	Win32	59.91970759					1		0	8	8	9	1
		1	1	0.546	3	0.4133						images/313+60_10.png	images/313_26.png	1	¡û	1	26	27		Å®	19	2024-01-29_15h29.24.810	ÐÅÐÄÅÐ¶Ï	2021.2.3	Win32	59.91970759					0		0	9	9	25	1
		1	1	0.9537	1	0.8543						images/313+60_9.png	images/313_25.png	1	¡û	1	25	27		Å®	19	2024-01-29_15h29.24.810	ÐÅÐÄÅÐ¶Ï	2021.2.3	Win32	59.91970759					0		0	10	10	24	1
		1	0	0.4417	1	0.5462						images/313_21.png	images/313+60_5.png	6	¡ú	1	21	27		Å®	19	2024-01-29_15h29.24.810	ÐÅÐÄÅÐ¶Ï	2021.2.3	Win32	59.91970759					0		0	11	11	20	1
		1	0	0.3694	3	0.5034						images/313_20.png	images/313+60_4.png	6	¡ú	1	20	27		Å®	19	2024-01-29_15h29.24.810	ÐÅÐÄÅÐ¶Ï	2021.2.3	Win32	59.91970759					0		0	12	12	19	1
		6	1	0.6363	3	0.4601						images/313_5.png	images/313+24_5.png	6	¡ú	2	5	27		Å®	19	2024-01-29_15h29.24.810	ÐÅÐÄÅÐ¶Ï	2021.2.3	Win32	59.91970759					0		0	13	13	4	1
		1	1	0.4225	2	0.5388						images/313+24_11.png	images/313_11.png	1	¡û	2	11	27		Å®	19	2024-01-29_15h29.24.810	ÐÅÐÄÅÐ¶Ï	2021.2.3	Win32	59.91970759					0		0	14	14	10	1
		1	1	1.2362	2	0.3041						images/313+60_16.png	images/313_32.png	1	¡û	1	32	27		Å®	19	2024-01-29_15h29.24.810	ÐÅÐÄÅÐ¶Ï	2021.2.3	Win32	59.91970759					0		0	15	15	31	1
		1	1	0.3118	5	0.7288						images/313+60_11.png	images/313_27.png	1	¡û	1	27	27		Å®	19	2024-01-29_15h29.24.810	ÐÅÐÄÅÐ¶Ï	2021.2.3	Win32	59.91970759					1		0	16	16	26	1
		1	1	0.5464	4	0.5406						images/313+60_13.png	images/313_29.png	1	¡û	1	29	27		Å®	19	2024-01-29_15h29.24.810	ÐÅÐÄÅÐ¶Ï	2021.2.3	Win32	59.91970759					1		0	17	17	28	1
		1	0	0.4767	4	0.5104						images/313_19.png	images/313+60_3.png	6	¡ú	1	19	27		Å®	19	2024-01-29_15h29.24.810	ÐÅÐÄÅÐ¶Ï	2021.2.3	Win32	59.91970759					1		0	18	18	18	1
		6	1	0.6012	4	0.5001						images/313_22.png	images/313+60_6.png	6	¡ú	1	22	27		Å®	19	2024-01-29_15h29.24.810	ÐÅÐÄÅÐ¶Ï	2021.2.3	Win32	59.91970759					1		0	19	19	21	1
		6	1	0.3018	1	0.719						images/313_17.png	images/313+60_1.png	6	¡ú	1	17	27		Å®	19	2024-01-29_15h29.24.810	ÐÅÐÄÅÐ¶Ï	2021.2.3	Win32	59.91970759					0		0	20	20	16	1
		6	1	0.3205	1	0.4593						images/313_24.png	images/313+60_8.png	6	¡ú	1	24	27		Å®	19	2024-01-29_15h29.24.810	ÐÅÐÄÅÐ¶Ï	2021.2.3	Win32	59.91970759					0		0	21	21	23	1
		6	1	1.511	1	0.3124						images/313_18.png	images/313+60_2.png	6	¡ú	1	18	27		Å®	19	2024-01-29_15h29.24.810	ÐÅÐÄÅÐ¶Ï	2021.2.3	Win32	59.91970759					0		0	22	22	17	1
		1	0	0.6202	2	0.6182						images/313_6.png	images/313+24_6.png	6	¡ú	2	6	27		Å®	19	2024-01-29_15h29.24.810	ÐÅÐÄÅÐ¶Ï	2021.2.3	Win32	59.91970759					0		0	23	23	5	1
		1	0	0.3763	2	0.401						images/313_1.png	images/313+24_1.png	6	¡ú	2	1	27		Å®	19	2024-01-29_15h29.24.810	ÐÅÐÄÅÐ¶Ï	2021.2.3	Win32	59.91970759					0		0	24	24	0	1
		1	0	0.6426	2	0.5626						images/313_2.png	images/313+24_2.png	6	¡ú	2	2	27		Å®	19	2024-01-29_15h29.24.810	ÐÅÐÄÅÐ¶Ï	2021.2.3	Win32	59.91970759					0		0	25	25	1	1
		1	0	0.1607	2	0.5386						images/313_4.png	images/313+24_4.png	6	¡ú	2	4	27		Å®	19	2024-01-29_15h29.24.810	ÐÅÐÄÅÐ¶Ï	2021.2.3	Win32	59.91970759					0		0	26	26	3	1
		6	0	1.0104	5	0.3529						images/313+60_15.png	images/313_31.png	1	¡û	1	31	27		Å®	19	2024-01-29_15h29.24.810	ÐÅÐÄÅÐ¶Ï	2021.2.3	Win32	59.91970759					1		0	27	27	30	1
		6	1	0.796	5	0.3248						images/313_7.png	images/313+24_7.png	6	¡ú	2	7	27		Å®	19	2024-01-29_15h29.24.810	ÐÅÐÄÅÐ¶Ï	2021.2.3	Win32	59.91970759					1		0	28	28	6	1
		1	1	0.2924	5	0.3629						images/313+60_12.png	images/313_28.png	1	¡û	1	28	27		Å®	19	2024-01-29_15h29.24.810	ÐÅÐÄÅÐ¶Ï	2021.2.3	Win32	59.91970759					1		0	29	29	27	1
		6	1	0.5243	5	0.3146						images/313_3.png	images/313+24_3.png	6	¡ú	2	3	27		Å®	19	2024-01-29_15h29.24.810	ÐÅÐÄÅÐ¶Ï	2021.2.3	Win32	59.91970759					1		0	30	30	2	1
		1	1	0.1729	2	0.5552						images/313+24_15.png	images/313_15.png	1	¡û	2	15	27		Å®	19	2024-01-29_15h29.24.810	ÐÅÐÄÅÐ¶Ï	2021.2.3	Win32	59.91970759					0		0	31	31	14	1
		6	1	0.2253	5	0.3234						images/313_23.png	images/313+60_7.png	6	¡ú	1	23	27		Å®	19	2024-01-29_15h29.24.810	ÐÅÐÄÅÐ¶Ï	2021.2.3	Win32	59.91970759					1		1	0	32	22	1
		1	1	0.1562	5	0.4392						images/313+24_13.png	images/313_13.png	1	¡û	2	13	27		Å®	19	2024-01-29_15h29.24.810	ÐÅÐÄÅÐ¶Ï	2021.2.3	Win32	59.91970759					1		1	1	33	12	1
		1	1	0.0907	5	0.4288						images/313+60_13.png	images/313_29.png	1	¡û	1	29	27		Å®	19	2024-01-29_15h29.24.810	ÐÅÐÄÅÐ¶Ï	2021.2.3	Win32	59.91970759					1		1	2	34	28	1
		1	1	0.0958	5	0.355						images/313+60_16.png	images/313_32.png	1	¡û	1	32	27		Å®	19	2024-01-29_15h29.24.810	ÐÅÐÄÅÐ¶Ï	2021.2.3	Win32	59.91970759					1		1	3	35	31	1
		1	1	0.2014	4	0.9033						images/313+60_11.png	images/313_27.png	1	¡û	1	27	27		Å®	19	2024-01-29_15h29.24.810	ÐÅÐÄÅÐ¶Ï	2021.2.3	Win32	59.91970759					1		1	4	36	26	1
		6	1	0.507	5	0.6119						images/313_3.png	images/313+24_3.png	6	¡ú	2	3	27		Å®	19	2024-01-29_15h29.24.810	ÐÅÐÄÅÐ¶Ï	2021.2.3	Win32	59.91970759					1		1	5	37	2	1
		1	1	0.1219	4	0.6091						images/313+60_10.png	images/313_26.png	1	¡û	1	26	27		Å®	19	2024-01-29_15h29.24.810	ÐÅÐÄÅÐ¶Ï	2021.2.3	Win32	59.91970759					1		1	6	38	25	1
		6	1	0.1504	4	0.414						images/313_24.png	images/313+60_8.png	6	¡ú	1	24	27		Å®	19	2024-01-29_15h29.24.810	ÐÅÐÄÅÐ¶Ï	2021.2.3	Win32	59.91970759					1		1	7	39	23	1
		1	1	0.0903	4	0.3847						images/313+60_12.png	images/313_28.png	1	¡û	1	28	27		Å®	19	2024-01-29_15h29.24.810	ÐÅÐÄÅÐ¶Ï	2021.2.3	Win32	59.91970759					1	space	1	8	40	27	1	1.4237
		6	1	0.5414	4	0.5432						images/313_1.png	images/313+24_1.png	6	¡ú	2	1	27		Å®	19	2024-01-29_15h29.24.810	ÐÅÐÄÅÐ¶Ï	2021.2.3	Win32	59.91970759					1		1	9	41	0	1
		1	1	0.2196	4	0.6363						images/313+24_15.png	images/313_15.png	1	¡û	2	15	27		Å®	19	2024-01-29_15h29.24.810	ÐÅÐÄÅÐ¶Ï	2021.2.3	Win32	59.91970759					1		1	10	42	14	1
		1	0	0.5376	5	0.418						images/313_4.png	images/313+24_4.png	6	¡ú	2	4	27		Å®	19	2024-01-29_15h29.24.810	ÐÅÐÄÅÐ¶Ï	2021.2.3	Win32	59.91970759					1		1	11	43	3	1
		1	1	0.5737	4	0.3978						images/313+24_16.png	images/313_16.png	1	¡û	2	16	27		Å®	19	2024-01-29_15h29.24.810	ÐÅÐÄÅÐ¶Ï	2021.2.3	Win32	59.91970759					1		1	12	44	15	1
		1	0	0.1699	4	0.3103						images/313_5.png	images/313+24_5.png	6	¡ú	2	5	27		Å®	19	2024-01-29_15h29.24.810	ÐÅÐÄÅÐ¶Ï	2021.2.3	Win32	59.91970759					1		1	13	45	4	1
		6	1	0.3063	4	0.3048						images/313_8.png	images/313+24_8.png	6	¡ú	2	8	27		Å®	19	2024-01-29_15h29.24.810	ÐÅÐÄÅÐ¶Ï	2021.2.3	Win32	59.91970759					1		1	14	46	7	1
		6	1	0.4445	4	0.2746						images/313_21.png	images/313+60_5.png	6	¡ú	1	21	27		Å®	19	2024-01-29_15h29.24.810	ÐÅÐÄÅÐ¶Ï	2021.2.3	Win32	59.91970759					1		1	15	47	20	1
		1	1	0.1083	4	0.3256						images/313+24_14.png	images/313_14.png	1	¡û	2	14	27		Å®	19	2024-01-29_15h29.24.810	ÐÅÐÄÅÐ¶Ï	2021.2.3	Win32	59.91970759					1		1	16	48	13	1
		1	0	0.0511	4	0.3248						images/313_18.png	images/313+60_2.png	6	¡ú	1	18	27		Å®	19	2024-01-29_15h29.24.810	ÐÅÐÄÅÐ¶Ï	2021.2.3	Win32	59.91970759					1		1	17	49	17	1
		1	0	0.2074	4	1.6431						images/313_22.png	images/313+60_6.png	6	¡ú	1	22	27		Å®	19	2024-01-29_15h29.24.810	ÐÅÐÄÅÐ¶Ï	2021.2.3	Win32	59.91970759					1		1	18	50	21	1
		1	1	0.669	2	0.431						images/313+60_15.png	images/313_31.png	1	¡û	1	31	27		Å®	19	2024-01-29_15h29.24.810	ÐÅÐÄÅÐ¶Ï	2021.2.3	Win32	59.91970759					0		1	19	51	30	1
		6	1	0.1338	2	0.5848						images/313_20.png	images/313+60_4.png	6	¡ú	1	20	27		Å®	19	2024-01-29_15h29.24.810	ÐÅÐÄÅÐ¶Ï	2021.2.3	Win32	59.91970759					0		1	20	52	19	1
		1	1	0.7144	2	0.3015						images/313+24_10.png	images/313_10.png	1	¡û	2	10	27		Å®	19	2024-01-29_15h29.24.810	ÐÅÐÄÅÐ¶Ï	2021.2.3	Win32	59.91970759					0		1	21	53	9	1
		6	1	0.6341	2	0.3753						images/313_6.png	images/313+24_6.png	6	¡ú	2	6	27		Å®	19	2024-01-29_15h29.24.810	ÐÅÐÄÅÐ¶Ï	2021.2.3	Win32	59.91970759					0		1	22	54	5	1
		1	1	0.2612	2	0.4186						images/313+60_9.png	images/313_25.png	1	¡û	1	25	27		Å®	19	2024-01-29_15h29.24.810	ÐÅÐÄÅÐ¶Ï	2021.2.3	Win32	59.91970759					0		1	23	55	24	1
		6	1	0.1846	2	0.3716						images/313_19.png	images/313+60_3.png	6	¡ú	1	19	27		Å®	19	2024-01-29_15h29.24.810	ÐÅÐÄÅÐ¶Ï	2021.2.3	Win32	59.91970759					0		1	24	56	18	1
		6	1	0.5952	2	0.3412						images/313_7.png	images/313+24_7.png	6	¡ú	2	7	27		Å®	19	2024-01-29_15h29.24.810	ÐÅÐÄÅÐ¶Ï	2021.2.3	Win32	59.91970759					0		1	25	57	6	1
		6	0	0.4969	2	0.3169						images/313+24_12.png	images/313_12.png	1	¡û	2	12	27		Å®	19	2024-01-29_15h29.24.810	ÐÅÐÄÅÐ¶Ï	2021.2.3	Win32	59.91970759					0		1	26	58	11	1
		1	1	0.3341	2	0.4137						images/313+24_11.png	images/313_11.png	1	¡û	2	11	27		Å®	19	2024-01-29_15h29.24.810	ÐÅÐÄÅÐ¶Ï	2021.2.3	Win32	59.91970759					0		1	27	59	10	1
		6	1	0.4499	2	0.3433						images/313_2.png	images/313+24_2.png	6	¡ú	2	2	27		Å®	19	2024-01-29_15h29.24.810	ÐÅÐÄÅÐ¶Ï	2021.2.3	Win32	59.91970759					0		1	28	60	1	1
		6	0	0.8901	4	0.4311						images/313+24_9.png	images/313_9.png	1	¡û	2	9	27		Å®	19	2024-01-29_15h29.24.810	ÐÅÐÄÅÐ¶Ï	2021.2.3	Win32	59.91970759					1		1	29	61	8	1
		6	1	0.4033	3	0.4863						images/313_17.png	images/313+60_1.png	6	¡ú	1	17	27		Å®	19	2024-01-29_15h29.24.810	ÐÅÐÄÅÐ¶Ï	2021.2.3	Win32	59.91970759					0		1	30	62	16	1
		1	1	0.1927	5	0.6531						images/313+60_14.png	images/313_30.png	1	¡û	1	30	27		Å®	19	2024-01-29_15h29.24.810	ÐÅÐÄÅÐ¶Ï	2021.2.3	Win32	59.91970759					1		1	31	63	29	1
		1	0	0.488	2	0.3138						images/313_22.png	images/313+60_6.png	6	¡ú	1	22	27		Å®	19	2024-01-29_15h29.24.810	ÐÅÐÄÅÐ¶Ï	2021.2.3	Win32	59.91970759					0		2	0	64	21	1
		1	0	0.2534	2	0.4014						images/313_7.png	images/313+24_7.png	6	¡ú	2	7	27		Å®	19	2024-01-29_15h29.24.810	ÐÅÐÄÅÐ¶Ï	2021.2.3	Win32	59.91970759					0		2	1	65	6	1
		6	1	0.0709	5	0.5881						images/313_3.png	images/313+24_3.png	6	¡ú	2	3	27		Å®	19	2024-01-29_15h29.24.810	ÐÅÐÄÅÐ¶Ï	2021.2.3	Win32	59.91970759					1		2	2	66	2	1
		1	1	0.1881	5	0.3645						images/313+24_9.png	images/313_9.png	1	¡û	2	9	27		Å®	19	2024-01-29_15h29.24.810	ÐÅÐÄÅÐ¶Ï	2021.2.3	Win32	59.91970759					1		2	3	67	8	1
		1	1	0.1449	4	0.5513						images/313+60_14.png	images/313_30.png	1	¡û	1	30	27		Å®	19	2024-01-29_15h29.24.810	ÐÅÐÄÅÐ¶Ï	2021.2.3	Win32	59.91970759					1		2	4	68	29	1
		1	1	0.1276	4	0.3591						images/313+24_13.png	images/313_13.png	1	¡û	2	13	27		Å®	19	2024-01-29_15h29.24.810	ÐÅÐÄÅÐ¶Ï	2021.2.3	Win32	59.91970759					1		2	5	69	12	1
		1	1	0.1378	4	0.3016						images/313+60_15.png	images/313_31.png	1	¡û	1	31	27		Å®	19	2024-01-29_15h29.24.810	ÐÅÐÄÅÐ¶Ï	2021.2.3	Win32	59.91970759					1		2	6	70	30	1
		6	0	0.2963	4	0.279						images/313+24_14.png	images/313_14.png	1	¡û	2	14	27		Å®	19	2024-01-29_15h29.24.810	ÐÅÐÄÅÐ¶Ï	2021.2.3	Win32	59.91970759					1		2	7	71	13	1
		6	1	0.3687	4	0.2753						images/313_17.png	images/313+60_1.png	6	¡ú	1	17	27		Å®	19	2024-01-29_15h29.24.810	ÐÅÐÄÅÐ¶Ï	2021.2.3	Win32	59.91970759					1		2	8	72	16	1
		1	0	0.0727	4	0.3943						images/313_19.png	images/313+60_3.png	6	¡ú	1	19	27		Å®	19	2024-01-29_15h29.24.810	ÐÅÐÄÅÐ¶Ï	2021.2.3	Win32	59.91970759					1		2	9	73	18	1
		6	0	0.2508	4	0.301						images/313+24_16.png	images/313_16.png	1	¡û	2	16	27		Å®	19	2024-01-29_15h29.24.810	ÐÅÐÄÅÐ¶Ï	2021.2.3	Win32	59.91970759					1		2	10	74	15	1
		1	1	0.2312	4	0.378						images/313+24_15.png	images/313_15.png	1	¡û	2	15	27		Å®	19	2024-01-29_15h29.24.810	ÐÅÐÄÅÐ¶Ï	2021.2.3	Win32	59.91970759					1		2	11	75	14	1
		1	1	0.1007	4	0.305						images/313+60_9.png	images/313_25.png	1	¡û	1	25	27		Å®	19	2024-01-29_15h29.24.810	ÐÅÐÄÅÐ¶Ï	2021.2.3	Win32	59.91970759					1		2	12	76	24	1
		1	1	0.2422	4	0.33						images/313+60_10.png	images/313_26.png	1	¡û	1	26	27		Å®	19	2024-01-29_15h29.24.810	ÐÅÐÄÅÐ¶Ï	2021.2.3	Win32	59.91970759					1		2	13	77	25	1
		6	1	0.4632	4	0.4033						images/313_6.png	images/313+24_6.png	6	¡ú	2	6	27		Å®	19	2024-01-29_15h29.24.810	ÐÅÐÄÅÐ¶Ï	2021.2.3	Win32	59.91970759					1		2	14	78	5	1
		1	1	1.6313	4	0.3574						images/313+60_11.png	images/313_27.png	1	¡û	1	27	27		Å®	19	2024-01-29_15h29.24.810	ÐÅÐÄÅÐ¶Ï	2021.2.3	Win32	59.91970759					1		2	15	79	26	1
		1	0	0.0379	4	0.3095						images/313_5.png	images/313+24_5.png	6	¡ú	2	5	27		Å®	19	2024-01-29_15h29.24.810	ÐÅÐÄÅÐ¶Ï	2021.2.3	Win32	59.91970759					1		2	16	80	4	1
		1	0	0.154	4	0.3364						images/313_1.png	images/313+24_1.png	6	¡ú	2	1	27		Å®	19	2024-01-29_15h29.24.810	ÐÅÐÄÅÐ¶Ï	2021.2.3	Win32	59.91970759					1	space	2	17	81	0	1	5.5826
		1	1	0.1432	4	0.5915						images/313+60_13.png	images/313_29.png	1	¡û	1	29	27		Å®	19	2024-01-29_15h29.24.810	ÐÅÐÄÅÐ¶Ï	2021.2.3	Win32	59.91970759					1		2	18	82	28	1
		1	1	0.1677	4	0.4106						images/313+24_11.png	images/313_11.png	1	¡û	2	11	27		Å®	19	2024-01-29_15h29.24.810	ÐÅÐÄÅÐ¶Ï	2021.2.3	Win32	59.91970759					1		2	19	83	10	1
		1	1	0.2843	3	0.3529						images/313+60_12.png	images/313_28.png	1	¡û	1	28	27		Å®	19	2024-01-29_15h29.24.810	ÐÅÐÄÅÐ¶Ï	2021.2.3	Win32	59.91970759					0		2	20	84	27	1
		1	1	0.1477	2	0.8355						images/313+24_12.png	images/313_12.png	1	¡û	2	12	27		Å®	19	2024-01-29_15h29.24.810	ÐÅÐÄÅÐ¶Ï	2021.2.3	Win32	59.91970759					0		2	21	85	11	1
		6	1	0.0681	3	0.8293						images/313_8.png	images/313+24_8.png	6	¡ú	2	8	27		Å®	19	2024-01-29_15h29.24.810	ÐÅÐÄÅÐ¶Ï	2021.2.3	Win32	59.91970759					0		2	22	86	7	1
		6	1	0.0556	3	0.4865						images/313_18.png	images/313+60_2.png	6	¡ú	1	18	27		Å®	19	2024-01-29_15h29.24.810	ÐÅÐÄÅÐ¶Ï	2021.2.3	Win32	59.91970759					0		2	23	87	17	1
		6	1	0.1076	3	0.4218						images/313_24.png	images/313+60_8.png	6	¡ú	1	24	27		Å®	19	2024-01-29_15h29.24.810	ÐÅÐÄÅÐ¶Ï	2021.2.3	Win32	59.91970759					0		2	24	88	23	1
		1	0	0.0666	2	0.3877						images/313_20.png	images/313+60_4.png	6	¡ú	1	20	27		Å®	19	2024-01-29_15h29.24.810	ÐÅÐÄÅÐ¶Ï	2021.2.3	Win32	59.91970759					0		2	25	89	19	1
		1	0	0.1515	3	0.3483						images/313_21.png	images/313+60_5.png	6	¡ú	1	21	27		Å®	19	2024-01-29_15h29.24.810	ÐÅÐÄÅÐ¶Ï	2021.2.3	Win32	59.91970759					0		2	26	90	20	1
		6	0	2.1797	2	0.3615						images/313+24_10.png	images/313_10.png	1	¡û	2	10	27		Å®	19	2024-01-29_15h29.24.810	ÐÅÐÄÅÐ¶Ï	2021.2.3	Win32	59.91970759					0		2	27	91	9	1
		6	1	0.2244	2	0.387						images/313_2.png	images/313+24_2.png	6	¡ú	2	2	27		Å®	19	2024-01-29_15h29.24.810	ÐÅÐÄÅÐ¶Ï	2021.2.3	Win32	59.91970759					0		2	28	92	1	1
		1	0	0.1184	6	0.0948						images/313_23.png	images/313+60_7.png	6	¡ú	1	23	27		Å®	19	2024-01-29_15h29.24.810	ÐÅÐÄÅÐ¶Ï	2021.2.3	Win32	59.91970759					1		2	29	93	22	1
		1	0	0.4671	2	0.2858						images/313_4.png	images/313+24_4.png	6	¡ú	2	4	27		Å®	19	2024-01-29_15h29.24.810	ÐÅÐÄÅÐ¶Ï	2021.2.3	Win32	59.91970759					0		2	30	94	3	1
		6	0	0.247	2	0.3697						images/313+60_16.png	images/313_32.png	1	¡û	1	32	27		Å®	19	2024-01-29_15h29.24.810	ÐÅÐÄÅÐ¶Ï	2021.2.3	Win32	59.91970759					0		2	31	95	31	1
		6	0	0.3091	2	0.4598						images/313+24_13.png	images/313_13.png	1	¡û	2	13	27		Å®	19	2024-01-29_15h29.24.810	ÐÅÐÄÅÐ¶Ï	2021.2.3	Win32	59.91970759					0		3	0	96	12	1
		6	1	0.2101	2	0.4941						images/313_2.png	images/313+24_2.png	6	¡ú	2	2	27		Å®	19	2024-01-29_15h29.24.810	ÐÅÐÄÅÐ¶Ï	2021.2.3	Win32	59.91970759					0		3	1	97	1	1
		1	1	0.0357	3	0.2916						images/313+24_15.png	images/313_15.png	1	¡û	2	15	27		Å®	19	2024-01-29_15h29.24.810	ÐÅÐÄÅÐ¶Ï	2021.2.3	Win32	59.91970759					0		3	2	98	14	1
		1	1	0.4242	2	0.3193						images/313+60_12.png	images/313_28.png	1	¡û	1	28	27		Å®	19	2024-01-29_15h29.24.810	ÐÅÐÄÅÐ¶Ï	2021.2.3	Win32	59.91970759					0		3	3	99	27	1
		1	1	0.213	4	0.2669						images/313+24_12.png	images/313_12.png	1	¡û	2	12	27		Å®	19	2024-01-29_15h29.24.810	ÐÅÐÄÅÐ¶Ï	2021.2.3	Win32	59.91970759					1		3	4	100	11	1
		6	0	0.4184	4	0.2439						images/313+60_9.png	images/313_25.png	1	¡û	1	25	27		Å®	19	2024-01-29_15h29.24.810	ÐÅÐÄÅÐ¶Ï	2021.2.3	Win32	59.91970759					1		3	5	101	24	1
		6	1	0.1343	4	0.3468						images/313_23.png	images/313+60_7.png	6	¡ú	1	23	27		Å®	19	2024-01-29_15h29.24.810	ÐÅÐÄÅÐ¶Ï	2021.2.3	Win32	59.91970759					1		3	6	102	22	1
		6	1	0.036	2	0.4199						images/313_18.png	images/313+60_2.png	6	¡ú	1	18	27		Å®	19	2024-01-29_15h29.24.810	ÐÅÐÄÅÐ¶Ï	2021.2.3	Win32	59.91970759					0		3	7	103	17	1
		1	1	0.081	3	0.396						images/313+24_16.png	images/313_16.png	1	¡û	2	16	27		Å®	19	2024-01-29_15h29.24.810	ÐÅÐÄÅÐ¶Ï	2021.2.3	Win32	59.91970759					0		3	8	104	15	1
		1	1	0.1879	3	0.6444						images/313+24_9.png	images/313_9.png	1	¡û	2	9	27		Å®	19	2024-01-29_15h29.24.810	ÐÅÐÄÅÐ¶Ï	2021.2.3	Win32	59.91970759					0		3	9	105	8	1
		6	1	0.1452	5	0.6377						images/313_5.png	images/313+24_5.png	6	¡ú	2	5	27		Å®	19	2024-01-29_15h29.24.810	ÐÅÐÄÅÐ¶Ï	2021.2.3	Win32	59.91970759					1		3	10	106	4	1
		1	1	0.107	3	0.4353						images/313+60_16.png	images/313_32.png	1	¡û	1	32	27		Å®	19	2024-01-29_15h29.24.810	ÐÅÐÄÅÐ¶Ï	2021.2.3	Win32	59.91970759					0		3	11	107	31	1
		6	1	0.0692	2	0.3686						images/313_4.png	images/313+24_4.png	6	¡ú	2	4	27		Å®	19	2024-01-29_15h29.24.810	ÐÅÐÄÅÐ¶Ï	2021.2.3	Win32	59.91970759					0		3	12	108	3	1
		1	0	0.144	2	0.3805						images/313_7.png	images/313+24_7.png	6	¡ú	2	7	27		Å®	19	2024-01-29_15h29.24.810	ÐÅÐÄÅÐ¶Ï	2021.2.3	Win32	59.91970759					0		3	13	109	6	1
		6	1	0.0339	2	0.4346						images/313_1.png	images/313+24_1.png	6	¡ú	2	1	27		Å®	19	2024-01-29_15h29.24.810	ÐÅÐÄÅÐ¶Ï	2021.2.3	Win32	59.91970759					0		3	14	110	0	1
		1	1	0.2199	2	0.3809						images/313+60_14.png	images/313_30.png	1	¡û	1	30	27		Å®	19	2024-01-29_15h29.24.810	ÐÅÐÄÅÐ¶Ï	2021.2.3	Win32	59.91970759					0		3	15	111	29	1
		6	1	0.3919	3	0.4523						images/313_21.png	images/313+60_5.png	6	¡ú	1	21	27		Å®	19	2024-01-29_15h29.24.810	ÐÅÐÄÅÐ¶Ï	2021.2.3	Win32	59.91970759					0		3	16	112	20	1
		1	1	0.3095	2	0.3764						images/313+24_10.png	images/313_10.png	1	¡û	2	10	27		Å®	19	2024-01-29_15h29.24.810	ÐÅÐÄÅÐ¶Ï	2021.2.3	Win32	59.91970759					0		3	17	113	9	1
		1	1	0.2042	1	0.5989						images/313+60_11.png	images/313_27.png	1	¡û	1	27	27		Å®	19	2024-01-29_15h29.24.810	ÐÅÐÄÅÐ¶Ï	2021.2.3	Win32	59.91970759					0		3	18	114	26	1
		1	1	0.6683	2	0.3473						images/313+60_10.png	images/313_26.png	1	¡û	1	26	27		Å®	19	2024-01-29_15h29.24.810	ÐÅÐÄÅÐ¶Ï	2021.2.3	Win32	59.91970759					0		3	19	115	25	1
		6	0	0.2427	5	0.4374						images/313+60_15.png	images/313_31.png	1	¡û	1	31	27		Å®	19	2024-01-29_15h29.24.810	ÐÅÐÄÅÐ¶Ï	2021.2.3	Win32	59.91970759					1		3	20	116	30	1
		6	1	0.2414	2	0.4282						images/313_3.png	images/313+24_3.png	6	¡ú	2	3	27		Å®	19	2024-01-29_15h29.24.810	ÐÅÐÄÅÐ¶Ï	2021.2.3	Win32	59.91970759					0		3	21	117	2	1
		1	1	0.0482	2	0.3599						images/313+24_11.png	images/313_11.png	1	¡û	2	11	27		Å®	19	2024-01-29_15h29.24.810	ÐÅÐÄÅÐ¶Ï	2021.2.3	Win32	59.91970759					0		3	22	118	10	1
		6	1	0.0604	2	0.34						images/313_22.png	images/313+60_6.png	6	¡ú	1	22	27		Å®	19	2024-01-29_15h29.24.810	ÐÅÐÄÅÐ¶Ï	2021.2.3	Win32	59.91970759					0		3	23	119	21	1
		6	1	0.5513	6	0.7963						images/313_24.png	images/313+60_8.png	6	¡ú	1	24	27		Å®	19	2024-01-29_15h29.24.810	ÐÅÐÄÅÐ¶Ï	2021.2.3	Win32	59.91970759					1		3	24	120	23	1
		1	0	0.2866	2	0.358						images/313_20.png	images/313+60_4.png	6	¡ú	1	20	27		Å®	19	2024-01-29_15h29.24.810	ÐÅÐÄÅÐ¶Ï	2021.2.3	Win32	59.91970759					0		3	25	121	19	1
		6	1	0.2963	2	0.3473						images/313_6.png	images/313+24_6.png	6	¡ú	2	6	27		Å®	19	2024-01-29_15h29.24.810	ÐÅÐÄÅÐ¶Ï	2021.2.3	Win32	59.91970759					0	space	3	26	122	5	1	1.0871
		1	0	0.204	6	0.0786						images/313_8.png	images/313+24_8.png	6	¡ú	2	8	27		Å®	19	2024-01-29_15h29.24.810	ÐÅÐÄÅÐ¶Ï	2021.2.3	Win32	59.91970759					1		3	27	123	7	1
		1	1	0.0848	2	0.2981						images/313+60_13.png	images/313_29.png	1	¡û	1	29	27		Å®	19	2024-01-29_15h29.24.810	ÐÅÐÄÅÐ¶Ï	2021.2.3	Win32	59.91970759					0		3	28	124	28	1
		6	1	0.0411	2	0.3401						images/313_19.png	images/313+60_3.png	6	¡ú	1	19	27		Å®	19	2024-01-29_15h29.24.810	ÐÅÐÄÅÐ¶Ï	2021.2.3	Win32	59.91970759					0		3	29	125	18	1
		1	1	1.3958	2	0.5314						images/313+24_14.png	images/313_14.png	1	¡û	2	14	27		Å®	19	2024-01-29_15h29.24.810	ÐÅÐÄÅÐ¶Ï	2021.2.3	Win32	59.91970759					0		3	30	126	13	1
		6	1	0.2752	5	0.3792						images/313_17.png	images/313+60_1.png	6	¡ú	1	17	27		Å®	19	2024-01-29_15h29.24.810	ÐÅÐÄÅÐ¶Ï	2021.2.3	Win32	59.91970759					1		3	31	127	16	1
		6	1	0.0199	2	0.3816						images/313_8.png	images/313+24_8.png	6	¡ú	2	8	27		Å®	19	2024-01-29_15h29.24.810	ÐÅÐÄÅÐ¶Ï	2021.2.3	Win32	59.91970759					0		4	0	128	7	1
		1	1	0.2143	6	0.1426						images/313+24_16.png	images/313_16.png	1	¡û	2	16	27		Å®	19	2024-01-29_15h29.24.810	ÐÅÐÄÅÐ¶Ï	2021.2.3	Win32	59.91970759					1		4	1	129	15	1
		6	0	0.1358	2	0.3345						images/313+60_14.png	images/313_30.png	1	¡û	1	30	27		Å®	19	2024-01-29_15h29.24.810	ÐÅÐÄÅÐ¶Ï	2021.2.3	Win32	59.91970759					0		4	2	130	29	1
		6	1	0.1513	2	0.3471						images/313_7.png	images/313+24_7.png	6	¡ú	2	7	27		Å®	19	2024-01-29_15h29.24.810	ÐÅÐÄÅÐ¶Ï	2021.2.3	Win32	59.91970759					0		4	3	131	6	1
		6	1	0.1841	2	0.3507						images/313_23.png	images/313+60_7.png	6	¡ú	1	23	27		Å®	19	2024-01-29_15h29.24.810	ÐÅÐÄÅÐ¶Ï	2021.2.3	Win32	59.91970759					0		4	4	132	22	1
		6	1	0.1345	2	0.5862						images/313_6.png	images/313+24_6.png	6	¡ú	2	6	27		Å®	19	2024-01-29_15h29.24.810	ÐÅÐÄÅÐ¶Ï	2021.2.3	Win32	59.91970759					0		4	5	133	5	1
		1	1	0.152	2	0.4775						images/313+60_9.png	images/313_25.png	1	¡û	1	25	27		Å®	19	2024-01-29_15h29.24.810	ÐÅÐÄÅÐ¶Ï	2021.2.3	Win32	59.91970759					0		4	6	134	24	1
		6	1	0.0572	3	0.4604						images/313_21.png	images/313+60_5.png	6	¡ú	1	21	27		Å®	19	2024-01-29_15h29.24.810	ÐÅÐÄÅÐ¶Ï	2021.2.3	Win32	59.91970759					0		4	7	135	20	1
		6	0	0.5233	3	0.2441						images/313+24_14.png	images/313_14.png	1	¡û	2	14	27		Å®	19	2024-01-29_15h29.24.810	ÐÅÐÄÅÐ¶Ï	2021.2.3	Win32	59.91970759					0		4	8	136	13	1
		6	1	0.3447	1	0.3106						images/313_5.png	images/313+24_5.png	6	¡ú	2	5	27		Å®	19	2024-01-29_15h29.24.810	ÐÅÐÄÅÐ¶Ï	2021.2.3	Win32	59.91970759					0		4	9	137	4	1
		1	1	0.0343	5	0.5541						images/313+60_11.png	images/313_27.png	1	¡û	1	27	27		Å®	19	2024-01-29_15h29.24.810	ÐÅÐÄÅÐ¶Ï	2021.2.3	Win32	59.91970759					1		4	10	138	26	1
		1	1	0.1575	5	0.3246						images/313+24_9.png	images/313_9.png	1	¡û	2	9	27		Å®	19	2024-01-29_15h29.24.810	ÐÅÐÄÅÐ¶Ï	2021.2.3	Win32	59.91970759					1		4	11	139	8	1
		6	0	0.0777	1	0.2718						images/313+24_10.png	images/313_10.png	1	¡û	2	10	27		Å®	19	2024-01-29_15h29.24.810	ÐÅÐÄÅÐ¶Ï	2021.2.3	Win32	59.91970759					0		4	12	140	9	1
		6	0	0.0557	1	0.32						images/313+24_11.png	images/313_11.png	1	¡û	2	11	27		Å®	19	2024-01-29_15h29.24.810	ÐÅÐÄÅÐ¶Ï	2021.2.3	Win32	59.91970759					0		4	13	141	10	1
		1	1	0.1091	6	0.6011						images/313+60_10.png	images/313_26.png	1	¡û	1	26	27		Å®	19	2024-01-29_15h29.24.810	ÐÅÐÄÅÐ¶Ï	2021.2.3	Win32	59.91970759					1		4	14	142	25	1
		6	0	0.0223	1	0.2786						images/313+24_12.png	images/313_12.png	1	¡û	2	12	27		Å®	19	2024-01-29_15h29.24.810	ÐÅÐÄÅÐ¶Ï	2021.2.3	Win32	59.91970759					0		4	15	143	11	1
		1	0	0.7204	1	0.5853						images/313_22.png	images/313+60_6.png	6	¡ú	1	22	27		Å®	19	2024-01-29_15h29.24.810	ÐÅÐÄÅÐ¶Ï	2021.2.3	Win32	59.91970759					0		4	16	144	21	1
		1	1	0.1343	1	1.4375						images/313+60_16.png	images/313_32.png	1	¡û	1	32	27		Å®	19	2024-01-29_15h29.24.810	ÐÅÐÄÅÐ¶Ï	2021.2.3	Win32	59.91970759					0		4	17	145	31	1
		6	1	0.1964	2	0.5057						images/313_19.png	images/313+60_3.png	6	¡ú	1	19	27		Å®	19	2024-01-29_15h29.24.810	ÐÅÐÄÅÐ¶Ï	2021.2.3	Win32	59.91970759					0		4	18	146	18	1
		1	1	0.4907	3	0.3545						images/313+24_13.png	images/313_13.png	1	¡û	2	13	27		Å®	19	2024-01-29_15h29.24.810	ÐÅÐÄÅÐ¶Ï	2021.2.3	Win32	59.91970759					0		4	19	147	12	1
		6	1	0.2062	3	0.3515						images/313_2.png	images/313+24_2.png	6	¡ú	2	2	27		Å®	19	2024-01-29_15h29.24.810	ÐÅÐÄÅÐ¶Ï	2021.2.3	Win32	59.91970759					0		4	20	148	1	1
		1	0	0.1086	3	0.4294						images/313_18.png	images/313+60_2.png	6	¡ú	1	18	27		Å®	19	2024-01-29_15h29.24.810	ÐÅÐÄÅÐ¶Ï	2021.2.3	Win32	59.91970759					0		4	21	149	17	1
		1	0	0.159	5	0.3359						images/313_4.png	images/313+24_4.png	6	¡ú	2	4	27		Å®	19	2024-01-29_15h29.24.810	ÐÅÐÄÅÐ¶Ï	2021.2.3	Win32	59.91970759					1		4	22	150	3	1
		6	1	0.0681	1	0.296						images/313_20.png	images/313+60_4.png	6	¡ú	1	20	27		Å®	19	2024-01-29_15h29.24.810	ÐÅÐÄÅÐ¶Ï	2021.2.3	Win32	59.91970759					0		4	23	151	19	1
		6	1	0.0518	1	0.2916						images/313_1.png	images/313+24_1.png	6	¡ú	2	1	27		Å®	19	2024-01-29_15h29.24.810	ÐÅÐÄÅÐ¶Ï	2021.2.3	Win32	59.91970759					0		4	24	152	0	1
		6	1	0.1922	1	0.4048						images/313_17.png	images/313+60_1.png	6	¡ú	1	17	27		Å®	19	2024-01-29_15h29.24.810	ÐÅÐÄÅÐ¶Ï	2021.2.3	Win32	59.91970759					0		4	25	153	16	1
		6	0	0.5483	1	0.257						images/313+60_13.png	images/313_29.png	1	¡û	1	29	27		Å®	19	2024-01-29_15h29.24.810	ÐÅÐÄÅÐ¶Ï	2021.2.3	Win32	59.91970759					0		4	26	154	28	1
		1	1	1.0884	2	0.3868						images/313+60_12.png	images/313_28.png	1	¡û	1	28	27		Å®	19	2024-01-29_15h29.24.810	ÐÅÐÄÅÐ¶Ï	2021.2.3	Win32	59.91970759					0		4	27	155	27	1
		6	1	0.3224	5	0.4347						images/313_3.png	images/313+24_3.png	6	¡ú	2	3	27		Å®	19	2024-01-29_15h29.24.810	ÐÅÐÄÅÐ¶Ï	2021.2.3	Win32	59.91970759					1		4	28	156	2	1
		1	1	0.2582	5	0.3211						images/313+60_15.png	images/313_31.png	1	¡û	1	31	27		Å®	19	2024-01-29_15h29.24.810	ÐÅÐÄÅÐ¶Ï	2021.2.3	Win32	59.91970759					1		4	29	157	30	1
		6	1	0.5889	5	0.8513						images/313_24.png	images/313+60_8.png	6	¡ú	1	24	27		Å®	19	2024-01-29_15h29.24.810	ÐÅÐÄÅÐ¶Ï	2021.2.3	Win32	59.91970759					1		4	30	158	23	1
		1	1	1.0242	5	0.3844						images/313+24_15.png	images/313_15.png	1	¡û	2	15	27		Å®	19	2024-01-29_15h29.24.810	ÐÅÐÄÅÐ¶Ï	2021.2.3	Win32	59.91970759					1		4	31	159	14	1
																		27		Å®	19	2024-01-29_15h29.24.810	ÐÅÐÄÅÐ¶Ï	2021.2.3	Win32	59.91970759	5.360813704	4.4721
