# Supplementary material for: Perceptual metacognition and self-esteem: the role of feedback valence in local and global monitoring bias
Source: BMC Psychol. 2025 Sep 22;13:1114. doi: 10.1186/s40359-025-03089-x (PMC12506185; doi:10.1186/s40359-025-03089-x)
Supplement: Supplementary file 1 — Supplementary Material 1. [file 40359_2025_3089_MOESM1_ESM.zip › Data/Study2/Study2data/28_信心判断_2024-01-29_18h17.19.475.csv]

response_00.keys	response_00.rt	response_1.keys	response_1.corr	response_1.rt	response_2.keys	response_2.rt	loop_1.thisRepN	loop_1.thisTrialN	loop_1.thisN	loop_1.thisIndex	loop_1.ran	dotLeft	dotRight	dotAns	cue	diffLevel	rows	±»ÊÔ±àºÅ	ÐÕÃû	ÐÔ±ð	ÄêÁä	date	expName	psychopyVersion	OS	frameRate	slider.response	slider.rt	response_01.keys	response_01.rt	response_2.corr	response_03.keys	loop_2.thisRepN	loop_2.thisTrialN	loop_2.thisN	loop_2.thisIndex	loop_2.ran	response_03.rt
		1	1	0.7583	3	1.8416						images/313+24_11.png	images/313_11.png	1	¡û	2	11	28		Å®	22	2024-01-29_18h17.19.475	ÐÅÐÄÅÐ¶Ï	2021.2.3	Win32	59.88023952	3.296296438	5.3527	space	3.6117	0		0	0	0	10	1
		6	0	0.8008	4	1.3165						images/313+24_10.png	images/313_10.png	1	¡û	2	10	28		Å®	22	2024-01-29_18h17.19.475	ÐÅÐÄÅÐ¶Ï	2021.2.3	Win32	59.88023952					1		0	1	1	9	1
		1	1	0.8272	5	1.1745						images/313+24_16.png	images/313_16.png	1	¡û	2	16	28		Å®	22	2024-01-29_18h17.19.475	ÐÅÐÄÅÐ¶Ï	2021.2.3	Win32	59.88023952					1		0	2	2	15	1
		1	1	0.9026	4	1.7576						images/313+60_16.png	images/313_32.png	1	¡û	1	32	28		Å®	22	2024-01-29_18h17.19.475	ÐÅÐÄÅÐ¶Ï	2021.2.3	Win32	59.88023952					1		0	3	3	31	1
		6	1	1.2017	3	1.035						images/313_1.png	images/313+24_1.png	6	¡ú	2	1	28		Å®	22	2024-01-29_18h17.19.475	ÐÅÐÄÅÐ¶Ï	2021.2.3	Win32	59.88023952					0		0	4	4	0	1
		6	0	0.6934	2	1.8041						images/313+24_12.png	images/313_12.png	1	¡û	2	12	28		Å®	22	2024-01-29_18h17.19.475	ÐÅÐÄÅÐ¶Ï	2021.2.3	Win32	59.88023952					0		0	5	5	11	1
		6	1	0.5996	5	0.603						images/313_18.png	images/313+60_2.png	6	¡ú	1	18	28		Å®	22	2024-01-29_18h17.19.475	ÐÅÐÄÅÐ¶Ï	2021.2.3	Win32	59.88023952					1		0	6	6	17	1
		1	1	0.9198	4	1.095						images/313+60_12.png	images/313_28.png	1	¡û	1	28	28		Å®	22	2024-01-29_18h17.19.475	ÐÅÐÄÅÐ¶Ï	2021.2.3	Win32	59.88023952					1		0	7	7	27	1
		1	1	0.6503	5	0.8177						images/313+24_15.png	images/313_15.png	1	¡û	2	15	28		Å®	22	2024-01-29_18h17.19.475	ÐÅÐÄÅÐ¶Ï	2021.2.3	Win32	59.88023952					1		0	8	8	14	1
		6	0	0.4739	5	0.7612						images/313+24_9.png	images/313_9.png	1	¡û	2	9	28		Å®	22	2024-01-29_18h17.19.475	ÐÅÐÄÅÐ¶Ï	2021.2.3	Win32	59.88023952					1		0	9	9	8	1
		6	1	0.4021	6	1.1383						images/313_3.png	images/313+24_3.png	6	¡ú	2	3	28		Å®	22	2024-01-29_18h17.19.475	ÐÅÐÄÅÐ¶Ï	2021.2.3	Win32	59.88023952					1		0	10	10	2	1
		6	1	0.355	4	1.0605						images/313_17.png	images/313+60_1.png	6	¡ú	1	17	28		Å®	22	2024-01-29_18h17.19.475	ÐÅÐÄÅÐ¶Ï	2021.2.3	Win32	59.88023952					1		0	11	11	16	1
		6	1	0.6338	3	0.9003						images/313_2.png	images/313+24_2.png	6	¡ú	2	2	28		Å®	22	2024-01-29_18h17.19.475	ÐÅÐÄÅÐ¶Ï	2021.2.3	Win32	59.88023952					0		0	12	12	1	1
		1	1	0.6523	3	1.2603						images/313+60_11.png	images/313_27.png	1	¡û	1	27	28		Å®	22	2024-01-29_18h17.19.475	ÐÅÐÄÅÐ¶Ï	2021.2.3	Win32	59.88023952					0		0	13	13	26	1
		6	1	0.3902	4	0.8117						images/313_23.png	images/313+60_7.png	6	¡ú	1	23	28		Å®	22	2024-01-29_18h17.19.475	ÐÅÐÄÅÐ¶Ï	2021.2.3	Win32	59.88023952					1		0	14	14	22	1
		1	1	0.54	3	0.9011						images/313+60_10.png	images/313_26.png	1	¡û	1	26	28		Å®	22	2024-01-29_18h17.19.475	ÐÅÐÄÅÐ¶Ï	2021.2.3	Win32	59.88023952					0		0	15	15	25	1
		6	1	0.4551	4	0.8056						images/313_7.png	images/313+24_7.png	6	¡ú	2	7	28		Å®	22	2024-01-29_18h17.19.475	ÐÅÐÄÅÐ¶Ï	2021.2.3	Win32	59.88023952					1		0	16	16	6	1
		6	1	0.5493	3	0.9908						images/313_8.png	images/313+24_8.png	6	¡ú	2	8	28		Å®	22	2024-01-29_18h17.19.475	ÐÅÐÄÅÐ¶Ï	2021.2.3	Win32	59.88023952					0		0	17	17	7	1
		6	0	0.585	3	0.9166						images/313+24_13.png	images/313_13.png	1	¡û	2	13	28		Å®	22	2024-01-29_18h17.19.475	ÐÅÐÄÅÐ¶Ï	2021.2.3	Win32	59.88023952					0		0	18	18	12	1
		6	1	0.4086	6	0.4913						images/313_6.png	images/313+24_6.png	6	¡ú	2	6	28		Å®	22	2024-01-29_18h17.19.475	ÐÅÐÄÅÐ¶Ï	2021.2.3	Win32	59.88023952					1		0	19	19	5	1
		6	1	0.4504	6	0.7562						images/313_24.png	images/313+60_8.png	6	¡ú	1	24	28		Å®	22	2024-01-29_18h17.19.475	ÐÅÐÄÅÐ¶Ï	2021.2.3	Win32	59.88023952					1		0	20	20	23	1
		1	0	0.442	4	0.8682						images/313_20.png	images/313+60_4.png	6	¡ú	1	20	28		Å®	22	2024-01-29_18h17.19.475	ÐÅÐÄÅÐ¶Ï	2021.2.3	Win32	59.88023952					1		0	21	21	19	1
		6	1	0.5675	5	0.4693						images/313_4.png	images/313+24_4.png	6	¡ú	2	4	28		Å®	22	2024-01-29_18h17.19.475	ÐÅÐÄÅÐ¶Ï	2021.2.3	Win32	59.88023952					1		0	22	22	3	1
		6	1	0.3287	6	0.4364						images/313_21.png	images/313+60_5.png	6	¡ú	1	21	28		Å®	22	2024-01-29_18h17.19.475	ÐÅÐÄÅÐ¶Ï	2021.2.3	Win32	59.88023952					1		0	23	23	20	1
		1	1	0.7357	3	0.801						images/313+60_13.png	images/313_29.png	1	¡û	1	29	28		Å®	22	2024-01-29_18h17.19.475	ÐÅÐÄÅÐ¶Ï	2021.2.3	Win32	59.88023952					0		0	24	24	28	1
		6	1	0.2907	6	0.5355						images/313_22.png	images/313+60_6.png	6	¡ú	1	22	28		Å®	22	2024-01-29_18h17.19.475	ÐÅÐÄÅÐ¶Ï	2021.2.3	Win32	59.88023952					1		0	25	25	21	1
		6	0	0.7223	4	0.7085						images/313+60_9.png	images/313_25.png	1	¡û	1	25	28		Å®	22	2024-01-29_18h17.19.475	ÐÅÐÄÅÐ¶Ï	2021.2.3	Win32	59.88023952					1		0	26	26	24	1
		6	0	0.4278	4	0.5066						images/313+60_15.png	images/313_31.png	1	¡û	1	31	28		Å®	22	2024-01-29_18h17.19.475	ÐÅÐÄÅÐ¶Ï	2021.2.3	Win32	59.88023952					1		0	27	27	30	1
		6	0	0.3017	4	0.4838						images/313+24_14.png	images/313_14.png	1	¡û	2	14	28		Å®	22	2024-01-29_18h17.19.475	ÐÅÐÄÅÐ¶Ï	2021.2.3	Win32	59.88023952					1		0	28	28	13	1
		6	1	0.3045	4	0.6345						images/313_5.png	images/313+24_5.png	6	¡ú	2	5	28		Å®	22	2024-01-29_18h17.19.475	ÐÅÐÄÅÐ¶Ï	2021.2.3	Win32	59.88023952					1		0	29	29	4	1
		6	1	0.3082	4	0.5501						images/313_19.png	images/313+60_3.png	6	¡ú	1	19	28		Å®	22	2024-01-29_18h17.19.475	ÐÅÐÄÅÐ¶Ï	2021.2.3	Win32	59.88023952					1		0	30	30	18	1
		1	1	0.5611	2	0.9513						images/313+60_14.png	images/313_30.png	1	¡û	1	30	28		Å®	22	2024-01-29_18h17.19.475	ÐÅÐÄÅÐ¶Ï	2021.2.3	Win32	59.88023952					0		0	31	31	29	1
		6	1	0.3337	4	0.6689						images/313_22.png	images/313+60_6.png	6	¡ú	1	22	28		Å®	22	2024-01-29_18h17.19.475	ÐÅÐÄÅÐ¶Ï	2021.2.3	Win32	59.88023952					1		1	0	32	21	1
		6	1	0.239	5	0.5788						images/313_3.png	images/313+24_3.png	6	¡ú	2	3	28		Å®	22	2024-01-29_18h17.19.475	ÐÅÐÄÅÐ¶Ï	2021.2.3	Win32	59.88023952					1		1	1	33	2	1
		6	1	0.3343	5	0.4403						images/313_7.png	images/313+24_7.png	6	¡ú	2	7	28		Å®	22	2024-01-29_18h17.19.475	ÐÅÐÄÅÐ¶Ï	2021.2.3	Win32	59.88023952					1		1	2	34	6	1
		6	1	0.535	5	0.7057						images/313_8.png	images/313+24_8.png	6	¡ú	2	8	28		Å®	22	2024-01-29_18h17.19.475	ÐÅÐÄÅÐ¶Ï	2021.2.3	Win32	59.88023952					1		1	3	35	7	1
		6	0	0.3604	5	0.461						images/313+60_9.png	images/313_25.png	1	¡û	1	25	28		Å®	22	2024-01-29_18h17.19.475	ÐÅÐÄÅÐ¶Ï	2021.2.3	Win32	59.88023952					1		1	4	36	24	1
		6	1	0.2844	4	0.8341						images/313_24.png	images/313+60_8.png	6	¡ú	1	24	28		Å®	22	2024-01-29_18h17.19.475	ÐÅÐÄÅÐ¶Ï	2021.2.3	Win32	59.88023952					1		1	5	37	23	1
		6	1	0.2713	5	0.5511						images/313_18.png	images/313+60_2.png	6	¡ú	1	18	28		Å®	22	2024-01-29_18h17.19.475	ÐÅÐÄÅÐ¶Ï	2021.2.3	Win32	59.88023952					1		1	6	38	17	1
		6	1	0.3829	5	0.493						images/313_20.png	images/313+60_4.png	6	¡ú	1	20	28		Å®	22	2024-01-29_18h17.19.475	ÐÅÐÄÅÐ¶Ï	2021.2.3	Win32	59.88023952					1		1	7	39	19	1
		6	1	0.3744	4	0.6905						images/313_4.png	images/313+24_4.png	6	¡ú	2	4	28		Å®	22	2024-01-29_18h17.19.475	ÐÅÐÄÅÐ¶Ï	2021.2.3	Win32	59.88023952					1	space	1	8	40	3	1	6.1425
		6	1	0.3877	6	0.4308						images/313_1.png	images/313+24_1.png	6	¡ú	2	1	28		Å®	22	2024-01-29_18h17.19.475	ÐÅÐÄÅÐ¶Ï	2021.2.3	Win32	59.88023952					1		1	9	41	0	1
		6	1	0.3445	5	0.5293						images/313_21.png	images/313+60_5.png	6	¡ú	1	21	28		Å®	22	2024-01-29_18h17.19.475	ÐÅÐÄÅÐ¶Ï	2021.2.3	Win32	59.88023952					1		1	10	42	20	1
		6	1	0.305	6	0.4489						images/313_19.png	images/313+60_3.png	6	¡ú	1	19	28		Å®	22	2024-01-29_18h17.19.475	ÐÅÐÄÅÐ¶Ï	2021.2.3	Win32	59.88023952					1		1	11	43	18	1
		6	0	0.8408	3	0.84						images/313+60_10.png	images/313_26.png	1	¡û	1	26	28		Å®	22	2024-01-29_18h17.19.475	ÐÅÐÄÅÐ¶Ï	2021.2.3	Win32	59.88023952					0		1	12	44	25	1
		1	1	0.4844	3	0.7734						images/313+24_10.png	images/313_10.png	1	¡û	2	10	28		Å®	22	2024-01-29_18h17.19.475	ÐÅÐÄÅÐ¶Ï	2021.2.3	Win32	59.88023952					0		1	13	45	9	1
		6	0	0.7413	4	0.6952						images/313+24_11.png	images/313_11.png	1	¡û	2	11	28		Å®	22	2024-01-29_18h17.19.475	ÐÅÐÄÅÐ¶Ï	2021.2.3	Win32	59.88023952					1		1	14	46	10	1
		6	1	0.3303	4	0.4197						images/313_6.png	images/313+24_6.png	6	¡ú	2	6	28		Å®	22	2024-01-29_18h17.19.475	ÐÅÐÄÅÐ¶Ï	2021.2.3	Win32	59.88023952					1		1	15	47	5	1
		6	0	0.7636	4	0.4691						images/313+24_15.png	images/313_15.png	1	¡û	2	15	28		Å®	22	2024-01-29_18h17.19.475	ÐÅÐÄÅÐ¶Ï	2021.2.3	Win32	59.88023952					1		1	16	48	14	1
		1	1	0.2754	5	0.7581						images/313+60_12.png	images/313_28.png	1	¡û	1	28	28		Å®	22	2024-01-29_18h17.19.475	ÐÅÐÄÅÐ¶Ï	2021.2.3	Win32	59.88023952					1		1	17	49	27	1
		1	1	1.0769	2	0.7583						images/313+24_14.png	images/313_14.png	1	¡û	2	14	28		Å®	22	2024-01-29_18h17.19.475	ÐÅÐÄÅÐ¶Ï	2021.2.3	Win32	59.88023952					0		1	18	50	13	1
		1	1	0.6002	2	0.6068						images/313+60_11.png	images/313_27.png	1	¡û	1	27	28		Å®	22	2024-01-29_18h17.19.475	ÐÅÐÄÅÐ¶Ï	2021.2.3	Win32	59.88023952					0		1	19	51	26	1
		6	0	0.5045	5	0.5044						images/313+24_13.png	images/313_13.png	1	¡û	2	13	28		Å®	22	2024-01-29_18h17.19.475	ÐÅÐÄÅÐ¶Ï	2021.2.3	Win32	59.88023952					1		1	20	52	12	1
		6	1	0.3403	5	0.3759						images/313_23.png	images/313+60_7.png	6	¡ú	1	23	28		Å®	22	2024-01-29_18h17.19.475	ÐÅÐÄÅÐ¶Ï	2021.2.3	Win32	59.88023952					1		1	21	53	22	1
		6	0	0.4855	5	0.4255						images/313+24_9.png	images/313_9.png	1	¡û	2	9	28		Å®	22	2024-01-29_18h17.19.475	ÐÅÐÄÅÐ¶Ï	2021.2.3	Win32	59.88023952					1		1	22	54	8	1
		6	0	0.4537	5	0.3784						images/313+60_14.png	images/313_30.png	1	¡û	1	30	28		Å®	22	2024-01-29_18h17.19.475	ÐÅÐÄÅÐ¶Ï	2021.2.3	Win32	59.88023952					1		1	23	55	29	1
		1	1	0.572	2	0.8398						images/313+24_16.png	images/313_16.png	1	¡û	2	16	28		Å®	22	2024-01-29_18h17.19.475	ÐÅÐÄÅÐ¶Ï	2021.2.3	Win32	59.88023952					0		1	24	56	15	1
		1	1	0.3877	2	0.4215						images/313+60_13.png	images/313_29.png	1	¡û	1	29	28		Å®	22	2024-01-29_18h17.19.475	ÐÅÐÄÅÐ¶Ï	2021.2.3	Win32	59.88023952					0		1	25	57	28	1
		1	1	0.3872	5	0.722						images/313+60_15.png	images/313_31.png	1	¡û	1	31	28		Å®	22	2024-01-29_18h17.19.475	ÐÅÐÄÅÐ¶Ï	2021.2.3	Win32	59.88023952					1		1	26	58	30	1
		6	1	0.3588	5	0.3347						images/313_5.png	images/313+24_5.png	6	¡ú	2	5	28		Å®	22	2024-01-29_18h17.19.475	ÐÅÐÄÅÐ¶Ï	2021.2.3	Win32	59.88023952					1		1	27	59	4	1
		6	1	0.4385	5	0.4843						images/313_2.png	images/313+24_2.png	6	¡ú	2	2	28		Å®	22	2024-01-29_18h17.19.475	ÐÅÐÄÅÐ¶Ï	2021.2.3	Win32	59.88023952					1		1	28	60	1	1
		6	0	0.38	5	0.4095						images/313+24_12.png	images/313_12.png	1	¡û	2	12	28		Å®	22	2024-01-29_18h17.19.475	ÐÅÐÄÅÐ¶Ï	2021.2.3	Win32	59.88023952					1		1	29	61	11	1
		1	1	0.387	4	1.072						images/313+60_16.png	images/313_32.png	1	¡û	1	32	28		Å®	22	2024-01-29_18h17.19.475	ÐÅÐÄÅÐ¶Ï	2021.2.3	Win32	59.88023952					1		1	30	62	31	1
		6	1	0.4579	5	0.3685						images/313_17.png	images/313+60_1.png	6	¡ú	1	17	28		Å®	22	2024-01-29_18h17.19.475	ÐÅÐÄÅÐ¶Ï	2021.2.3	Win32	59.88023952					1		1	31	63	16	1
		6	0	0.4704	5	0.2939						images/313+24_15.png	images/313_15.png	1	¡û	2	15	28		Å®	22	2024-01-29_18h17.19.475	ÐÅÐÄÅÐ¶Ï	2021.2.3	Win32	59.88023952					1		2	0	64	14	1
		6	1	0.3564	5	0.3061						images/313_4.png	images/313+24_4.png	6	¡ú	2	4	28		Å®	22	2024-01-29_18h17.19.475	ÐÅÐÄÅÐ¶Ï	2021.2.3	Win32	59.88023952					1		2	1	65	3	1
		6	0	0.4889	5	0.2583						images/313+60_9.png	images/313_25.png	1	¡û	1	25	28		Å®	22	2024-01-29_18h17.19.475	ÐÅÐÄÅÐ¶Ï	2021.2.3	Win32	59.88023952					1		2	2	66	24	1
		6	1	0.3072	5	0.3016						images/313_3.png	images/313+24_3.png	6	¡ú	2	3	28		Å®	22	2024-01-29_18h17.19.475	ÐÅÐÄÅÐ¶Ï	2021.2.3	Win32	59.88023952					1		2	3	67	2	1
		1	1	0.4362	5	0.3756						images/313+60_11.png	images/313_27.png	1	¡û	1	27	28		Å®	22	2024-01-29_18h17.19.475	ÐÅÐÄÅÐ¶Ï	2021.2.3	Win32	59.88023952					1		2	4	68	26	1
		1	1	0.345	6	0.6906						images/313+24_14.png	images/313_14.png	1	¡û	2	14	28		Å®	22	2024-01-29_18h17.19.475	ÐÅÐÄÅÐ¶Ï	2021.2.3	Win32	59.88023952					1		2	5	69	13	1
		1	0	1.1845	1	0.6354						images/313_20.png	images/313+60_4.png	6	¡ú	1	20	28		Å®	22	2024-01-29_18h17.19.475	ÐÅÐÄÅÐ¶Ï	2021.2.3	Win32	59.88023952					0		2	6	70	19	1
		1	1	0.489	1	0.4217						images/313+24_16.png	images/313_16.png	1	¡û	2	16	28		Å®	22	2024-01-29_18h17.19.475	ÐÅÐÄÅÐ¶Ï	2021.2.3	Win32	59.88023952					0		2	7	71	15	1
		6	1	0.5217	2	0.8887						images/313_7.png	images/313+24_7.png	6	¡ú	2	7	28		Å®	22	2024-01-29_18h17.19.475	ÐÅÐÄÅÐ¶Ï	2021.2.3	Win32	59.88023952					0		2	8	72	6	1
		6	1	0.7068	2	0.6548						images/313_17.png	images/313+60_1.png	6	¡ú	1	17	28		Å®	22	2024-01-29_18h17.19.475	ÐÅÐÄÅÐ¶Ï	2021.2.3	Win32	59.88023952					0		2	9	73	16	1
		6	1	0.3534	2	0.5522						images/313_21.png	images/313+60_5.png	6	¡ú	1	21	28		Å®	22	2024-01-29_18h17.19.475	ÐÅÐÄÅÐ¶Ï	2021.2.3	Win32	59.88023952					0		2	10	74	20	1
		1	1	0.6359	3	0.7015						images/313+60_10.png	images/313_26.png	1	¡û	1	26	28		Å®	22	2024-01-29_18h17.19.475	ÐÅÐÄÅÐ¶Ï	2021.2.3	Win32	59.88023952					0		2	11	75	25	1
		1	1	0.5917	3	0.8121						images/313+24_12.png	images/313_12.png	1	¡û	2	12	28		Å®	22	2024-01-29_18h17.19.475	ÐÅÐÄÅÐ¶Ï	2021.2.3	Win32	59.88023952					0		2	12	76	11	1
		6	1	0.5268	6	0.6716						images/313_19.png	images/313+60_3.png	6	¡ú	1	19	28		Å®	22	2024-01-29_18h17.19.475	ÐÅÐÄÅÐ¶Ï	2021.2.3	Win32	59.88023952					1		2	13	77	18	1
		6	1	0.3277	6	0.436						images/313_6.png	images/313+24_6.png	6	¡ú	2	6	28		Å®	22	2024-01-29_18h17.19.475	ÐÅÐÄÅÐ¶Ï	2021.2.3	Win32	59.88023952					1		2	14	78	5	1
		6	0	0.8857	2	0.9848						images/313+60_14.png	images/313_30.png	1	¡û	1	30	28		Å®	22	2024-01-29_18h17.19.475	ÐÅÐÄÅÐ¶Ï	2021.2.3	Win32	59.88023952					0		2	15	79	29	1
		6	1	0.335	5	0.5047						images/313_22.png	images/313+60_6.png	6	¡ú	1	22	28		Å®	22	2024-01-29_18h17.19.475	ÐÅÐÄÅÐ¶Ï	2021.2.3	Win32	59.88023952					1		2	16	80	21	1
		6	0	0.5897	5	0.3544						images/313+24_11.png	images/313_11.png	1	¡û	2	11	28		Å®	22	2024-01-29_18h17.19.475	ÐÅÐÄÅÐ¶Ï	2021.2.3	Win32	59.88023952					1	space	2	17	81	10	1	1.3129
		1	1	0.4495	5	0.5176						images/313+60_16.png	images/313_32.png	1	¡û	1	32	28		Å®	22	2024-01-29_18h17.19.475	ÐÅÐÄÅÐ¶Ï	2021.2.3	Win32	59.88023952					1		2	18	82	31	1
		6	1	0.2845	5	0.334						images/313_5.png	images/313+24_5.png	6	¡ú	2	5	28		Å®	22	2024-01-29_18h17.19.475	ÐÅÐÄÅÐ¶Ï	2021.2.3	Win32	59.88023952					1		2	19	83	4	1
		6	1	0.2196	6	0.3974						images/313_23.png	images/313+60_7.png	6	¡ú	1	23	28		Å®	22	2024-01-29_18h17.19.475	ÐÅÐÄÅÐ¶Ï	2021.2.3	Win32	59.88023952					1		2	20	84	22	1
		1	1	0.2951	5	0.375						images/313+60_13.png	images/313_29.png	1	¡û	1	29	28		Å®	22	2024-01-29_18h17.19.475	ÐÅÐÄÅÐ¶Ï	2021.2.3	Win32	59.88023952					1		2	21	85	28	1
		6	1	0.3356	6	0.3921						images/313_8.png	images/313+24_8.png	6	¡ú	2	8	28		Å®	22	2024-01-29_18h17.19.475	ÐÅÐÄÅÐ¶Ï	2021.2.3	Win32	59.88023952					1		2	22	86	7	1
		6	1	0.2396	6	0.2711						images/313_24.png	images/313+60_8.png	6	¡ú	1	24	28		Å®	22	2024-01-29_18h17.19.475	ÐÅÐÄÅÐ¶Ï	2021.2.3	Win32	59.88023952					1		2	23	87	23	1
		6	0	1.2108	1	0.5424						images/313+60_12.png	images/313_28.png	1	¡û	1	28	28		Å®	22	2024-01-29_18h17.19.475	ÐÅÐÄÅÐ¶Ï	2021.2.3	Win32	59.88023952					0		2	24	88	27	1
		6	0	0.3698	2	0.5769						images/313+24_9.png	images/313_9.png	1	¡û	2	9	28		Å®	22	2024-01-29_18h17.19.475	ÐÅÐÄÅÐ¶Ï	2021.2.3	Win32	59.88023952					0		2	25	89	8	1
		6	0	0.3342	2	0.4029						images/313+24_10.png	images/313_10.png	1	¡û	2	10	28		Å®	22	2024-01-29_18h17.19.475	ÐÅÐÄÅÐ¶Ï	2021.2.3	Win32	59.88023952					0		2	26	90	9	1
		6	1	0.1901	6	0.5876						images/313_2.png	images/313+24_2.png	6	¡ú	2	2	28		Å®	22	2024-01-29_18h17.19.475	ÐÅÐÄÅÐ¶Ï	2021.2.3	Win32	59.88023952					1		2	27	91	1	1
		6	1	0.2521	6	0.2896						images/313_18.png	images/313+60_2.png	6	¡ú	1	18	28		Å®	22	2024-01-29_18h17.19.475	ÐÅÐÄÅÐ¶Ï	2021.2.3	Win32	59.88023952					1		2	28	92	17	1
		6	0	0.4414	5	0.5565						images/313+24_13.png	images/313_13.png	1	¡û	2	13	28		Å®	22	2024-01-29_18h17.19.475	ÐÅÐÄÅÐ¶Ï	2021.2.3	Win32	59.88023952					1		2	29	93	12	1
		6	1	0.3724	3	0.8628						images/313_1.png	images/313+24_1.png	6	¡ú	2	1	28		Å®	22	2024-01-29_18h17.19.475	ÐÅÐÄÅÐ¶Ï	2021.2.3	Win32	59.88023952					0		2	30	94	0	1
		6	0	0.2197	6	0.4421						images/313+60_15.png	images/313_31.png	1	¡û	1	31	28		Å®	22	2024-01-29_18h17.19.475	ÐÅÐÄÅÐ¶Ï	2021.2.3	Win32	59.88023952					1		2	31	95	30	1
		6	1	0.3512	5	0.444						images/313_3.png	images/313+24_3.png	6	¡ú	2	3	28		Å®	22	2024-01-29_18h17.19.475	ÐÅÐÄÅÐ¶Ï	2021.2.3	Win32	59.88023952					1		3	0	96	2	1
		6	1	0.4589	5	0.3753						images/313_20.png	images/313+60_4.png	6	¡ú	1	20	28		Å®	22	2024-01-29_18h17.19.475	ÐÅÐÄÅÐ¶Ï	2021.2.3	Win32	59.88023952					1		3	1	97	19	1
		6	1	0.2695	5	0.457						images/313_6.png	images/313+24_6.png	6	¡ú	2	6	28		Å®	22	2024-01-29_18h17.19.475	ÐÅÐÄÅÐ¶Ï	2021.2.3	Win32	59.88023952					1		3	2	98	5	1
		6	0	0.3025	5	0.2864						images/313+24_12.png	images/313_12.png	1	¡û	2	12	28		Å®	22	2024-01-29_18h17.19.475	ÐÅÐÄÅÐ¶Ï	2021.2.3	Win32	59.88023952					1		3	3	99	11	1
		1	1	0.6257	3	0.8171						images/313+24_16.png	images/313_16.png	1	¡û	2	16	28		Å®	22	2024-01-29_18h17.19.475	ÐÅÐÄÅÐ¶Ï	2021.2.3	Win32	59.88023952					0		3	4	100	15	1
		1	1	0.5536	3	0.7247						images/313+60_12.png	images/313_28.png	1	¡û	1	28	28		Å®	22	2024-01-29_18h17.19.475	ÐÅÐÄÅÐ¶Ï	2021.2.3	Win32	59.88023952					0		3	5	101	27	1
		6	1	0.4354	5	0.3251						images/313_8.png	images/313+24_8.png	6	¡ú	2	8	28		Å®	22	2024-01-29_18h17.19.475	ÐÅÐÄÅÐ¶Ï	2021.2.3	Win32	59.88023952					1		3	6	102	7	1
		6	0	1.0424	1	0.227						images/313+60_11.png	images/313_27.png	1	¡û	1	27	28		Å®	22	2024-01-29_18h17.19.475	ÐÅÐÄÅÐ¶Ï	2021.2.3	Win32	59.88023952					0		3	7	103	26	1
		6	1	0.351	1	0.285						images/313_23.png	images/313+60_7.png	6	¡ú	1	23	28		Å®	22	2024-01-29_18h17.19.475	ÐÅÐÄÅÐ¶Ï	2021.2.3	Win32	59.88023952					0		3	8	104	22	1
		6	0	0.7848	2	0.8855						images/313+24_10.png	images/313_10.png	1	¡û	2	10	28		Å®	22	2024-01-29_18h17.19.475	ÐÅÐÄÅÐ¶Ï	2021.2.3	Win32	59.88023952					0		3	9	105	9	1
		1	1	0.5253	5	1.7939						images/313+60_13.png	images/313_29.png	1	¡û	1	29	28		Å®	22	2024-01-29_18h17.19.475	ÐÅÐÄÅÐ¶Ï	2021.2.3	Win32	59.88023952					1		3	10	106	28	1
		6	0	1.6596	2	0.9711						images/313+60_9.png	images/313_25.png	1	¡û	1	25	28		Å®	22	2024-01-29_18h17.19.475	ÐÅÐÄÅÐ¶Ï	2021.2.3	Win32	59.88023952					0		3	11	107	24	1
		6	0	0.568	2	0.5352						images/313+24_14.png	images/313_14.png	1	¡û	2	14	28		Å®	22	2024-01-29_18h17.19.475	ÐÅÐÄÅÐ¶Ï	2021.2.3	Win32	59.88023952					0		3	12	108	13	1
		1	1	0.4759	2	1.058						images/313+24_9.png	images/313_9.png	1	¡û	2	9	28		Å®	22	2024-01-29_18h17.19.475	ÐÅÐÄÅÐ¶Ï	2021.2.3	Win32	59.88023952					0		3	13	109	8	1
		1	1	0.6216	4	0.8452						images/313+60_14.png	images/313_30.png	1	¡û	1	30	28		Å®	22	2024-01-29_18h17.19.475	ÐÅÐÄÅÐ¶Ï	2021.2.3	Win32	59.88023952					1		3	14	110	29	1
		6	1	0.437	4	0.6354						images/313_19.png	images/313+60_3.png	6	¡ú	1	19	28		Å®	22	2024-01-29_18h17.19.475	ÐÅÐÄÅÐ¶Ï	2021.2.3	Win32	59.88023952					1		3	15	111	18	1
		6	1	0.2774	5	0.5608						images/313_18.png	images/313+60_2.png	6	¡ú	1	18	28		Å®	22	2024-01-29_18h17.19.475	ÐÅÐÄÅÐ¶Ï	2021.2.3	Win32	59.88023952					1		3	16	112	17	1
		1	1	0.3997	5	0.4694						images/313+24_15.png	images/313_15.png	1	¡û	2	15	28		Å®	22	2024-01-29_18h17.19.475	ÐÅÐÄÅÐ¶Ï	2021.2.3	Win32	59.88023952					1		3	17	113	14	1
		1	1	0.3542	5	0.3928						images/313+60_15.png	images/313_31.png	1	¡û	1	31	28		Å®	22	2024-01-29_18h17.19.475	ÐÅÐÄÅÐ¶Ï	2021.2.3	Win32	59.88023952					1		3	18	114	30	1
		6	1	0.4167	5	0.401						images/313_7.png	images/313+24_7.png	6	¡ú	2	7	28		Å®	22	2024-01-29_18h17.19.475	ÐÅÐÄÅÐ¶Ï	2021.2.3	Win32	59.88023952					1		3	19	115	6	1
		6	1	0.4028	5	0.4005						images/313_17.png	images/313+60_1.png	6	¡ú	1	17	28		Å®	22	2024-01-29_18h17.19.475	ÐÅÐÄÅÐ¶Ï	2021.2.3	Win32	59.88023952					1		3	20	116	16	1
		6	1	0.3607	5	0.3347						images/313_22.png	images/313+60_6.png	6	¡ú	1	22	28		Å®	22	2024-01-29_18h17.19.475	ÐÅÐÄÅÐ¶Ï	2021.2.3	Win32	59.88023952					1		3	21	117	21	1
		1	1	0.4452	5	0.3167						images/313+24_13.png	images/313_13.png	1	¡û	2	13	28		Å®	22	2024-01-29_18h17.19.475	ÐÅÐÄÅÐ¶Ï	2021.2.3	Win32	59.88023952					1		3	22	118	12	1
		1	1	0.3843	5	0.356						images/313+60_16.png	images/313_32.png	1	¡û	1	32	28		Å®	22	2024-01-29_18h17.19.475	ÐÅÐÄÅÐ¶Ï	2021.2.3	Win32	59.88023952					1		3	23	119	31	1
		6	1	0.4415	5	0.3499						images/313_4.png	images/313+24_4.png	6	¡ú	2	4	28		Å®	22	2024-01-29_18h17.19.475	ÐÅÐÄÅÐ¶Ï	2021.2.3	Win32	59.88023952					1		3	24	120	3	1
		6	1	0.4018	6	0.3875						images/313_24.png	images/313+60_8.png	6	¡ú	1	24	28		Å®	22	2024-01-29_18h17.19.475	ÐÅÐÄÅÐ¶Ï	2021.2.3	Win32	59.88023952					1		3	25	121	23	1
		6	1	0.3921	5	0.3372						images/313_2.png	images/313+24_2.png	6	¡ú	2	2	28		Å®	22	2024-01-29_18h17.19.475	ÐÅÐÄÅÐ¶Ï	2021.2.3	Win32	59.88023952					1	space	3	26	122	1	1	1.0392
		6	0	0.5335	5	0.4667						images/313+24_11.png	images/313_11.png	1	¡û	2	11	28		Å®	22	2024-01-29_18h17.19.475	ÐÅÐÄÅÐ¶Ï	2021.2.3	Win32	59.88023952					1		3	27	123	10	1
		6	1	0.2376	5	0.3055						images/313_5.png	images/313+24_5.png	6	¡ú	2	5	28		Å®	22	2024-01-29_18h17.19.475	ÐÅÐÄÅÐ¶Ï	2021.2.3	Win32	59.88023952					1		3	28	124	4	1
		6	1	0.193	5	0.3203						images/313_21.png	images/313+60_5.png	6	¡ú	1	21	28		Å®	22	2024-01-29_18h17.19.475	ÐÅÐÄÅÐ¶Ï	2021.2.3	Win32	59.88023952					1		3	29	125	20	1
		6	1	0.2302	5	0.326						images/313_1.png	images/313+24_1.png	6	¡ú	2	1	28		Å®	22	2024-01-29_18h17.19.475	ÐÅÐÄÅÐ¶Ï	2021.2.3	Win32	59.88023952					1		3	30	126	0	1
		6	0	0.978	1	0.7282						images/313+60_10.png	images/313_26.png	1	¡û	1	26	28		Å®	22	2024-01-29_18h17.19.475	ÐÅÐÄÅÐ¶Ï	2021.2.3	Win32	59.88023952					0		3	31	127	25	1
		6	0	0.6892	1	0.5343						images/313+24_10.png	images/313_10.png	1	¡û	2	10	28		Å®	22	2024-01-29_18h17.19.475	ÐÅÐÄÅÐ¶Ï	2021.2.3	Win32	59.88023952					0		4	0	128	9	1
		1	1	0.9606	2	0.7079						images/313+60_15.png	images/313_31.png	1	¡û	1	31	28		Å®	22	2024-01-29_18h17.19.475	ÐÅÐÄÅÐ¶Ï	2021.2.3	Win32	59.88023952					0		4	1	129	30	1
		6	0	0.4309	2	0.4752						images/313+60_10.png	images/313_26.png	1	¡û	1	26	28		Å®	22	2024-01-29_18h17.19.475	ÐÅÐÄÅÐ¶Ï	2021.2.3	Win32	59.88023952					0		4	2	130	25	1
		6	0	0.3761	1	0.2848						images/313+60_12.png	images/313_28.png	1	¡û	1	28	28		Å®	22	2024-01-29_18h17.19.475	ÐÅÐÄÅÐ¶Ï	2021.2.3	Win32	59.88023952					0		4	3	131	27	1
		6	0	0.6747	1	0.6232						images/313+24_14.png	images/313_14.png	1	¡û	2	14	28		Å®	22	2024-01-29_18h17.19.475	ÐÅÐÄÅÐ¶Ï	2021.2.3	Win32	59.88023952					0		4	4	132	13	1
		6	1	0.2758	6	0.3677						images/313_3.png	images/313+24_3.png	6	¡ú	2	3	28		Å®	22	2024-01-29_18h17.19.475	ÐÅÐÄÅÐ¶Ï	2021.2.3	Win32	59.88023952					1		4	5	133	2	1
		6	1	0.9866	2	0.5394						images/313_17.png	images/313+60_1.png	6	¡ú	1	17	28		Å®	22	2024-01-29_18h17.19.475	ÐÅÐÄÅÐ¶Ï	2021.2.3	Win32	59.88023952					0		4	6	134	16	1
		6	1	0.2923	5	0.3753						images/313_24.png	images/313+60_8.png	6	¡ú	1	24	28		Å®	22	2024-01-29_18h17.19.475	ÐÅÐÄÅÐ¶Ï	2021.2.3	Win32	59.88023952					1		4	7	135	23	1
		6	1	0.3384	6	0.2553						images/313_23.png	images/313+60_7.png	6	¡ú	1	23	28		Å®	22	2024-01-29_18h17.19.475	ÐÅÐÄÅÐ¶Ï	2021.2.3	Win32	59.88023952					1		4	8	136	22	1
		6	1	0.1381	6	0.2439						images/313_4.png	images/313+24_4.png	6	¡ú	2	4	28		Å®	22	2024-01-29_18h17.19.475	ÐÅÐÄÅÐ¶Ï	2021.2.3	Win32	59.88023952					1		4	9	137	3	1
		6	1	0.4209	6	0.4392						images/313_20.png	images/313+60_4.png	6	¡ú	1	20	28		Å®	22	2024-01-29_18h17.19.475	ÐÅÐÄÅÐ¶Ï	2021.2.3	Win32	59.88023952					1		4	10	138	19	1
		6	0	0.2302	5	0.6299						images/313+24_9.png	images/313_9.png	1	¡û	2	9	28		Å®	22	2024-01-29_18h17.19.475	ÐÅÐÄÅÐ¶Ï	2021.2.3	Win32	59.88023952					1		4	11	139	8	1
		6	0	0.4298	1	0.3493						images/313+60_11.png	images/313_27.png	1	¡û	1	27	28		Å®	22	2024-01-29_18h17.19.475	ÐÅÐÄÅÐ¶Ï	2021.2.3	Win32	59.88023952					0		4	12	140	26	1
		6	1	0.223	5	0.4346						images/313_2.png	images/313+24_2.png	6	¡ú	2	2	28		Å®	22	2024-01-29_18h17.19.475	ÐÅÐÄÅÐ¶Ï	2021.2.3	Win32	59.88023952					1		4	13	141	1	1
		6	1	0.2722	6	0.4186						images/313_21.png	images/313+60_5.png	6	¡ú	1	21	28		Å®	22	2024-01-29_18h17.19.475	ÐÅÐÄÅÐ¶Ï	2021.2.3	Win32	59.88023952					1		4	14	142	20	1
		6	1	0.1621	5	0.6022						images/313_7.png	images/313+24_7.png	6	¡ú	2	7	28		Å®	22	2024-01-29_18h17.19.475	ÐÅÐÄÅÐ¶Ï	2021.2.3	Win32	59.88023952					1		4	15	143	6	1
		1	1	1.1347	1	0.7669						images/313+24_16.png	images/313_16.png	1	¡û	2	16	28		Å®	22	2024-01-29_18h17.19.475	ÐÅÐÄÅÐ¶Ï	2021.2.3	Win32	59.88023952					0		4	16	144	15	1
		6	1	0.3161	5	0.3467						images/313_8.png	images/313+24_8.png	6	¡ú	2	8	28		Å®	22	2024-01-29_18h17.19.475	ÐÅÐÄÅÐ¶Ï	2021.2.3	Win32	59.88023952					1		4	17	145	7	1
		6	1	0.2895	6	0.268						images/313_19.png	images/313+60_3.png	6	¡ú	1	19	28		Å®	22	2024-01-29_18h17.19.475	ÐÅÐÄÅÐ¶Ï	2021.2.3	Win32	59.88023952					1		4	18	146	18	1
		6	1	0.2411	4	0.7352						images/313_6.png	images/313+24_6.png	6	¡ú	2	6	28		Å®	22	2024-01-29_18h17.19.475	ÐÅÐÄÅÐ¶Ï	2021.2.3	Win32	59.88023952					1		4	19	147	5	1
		1	1	0.7181	2	0.6041						images/313+24_12.png	images/313_12.png	1	¡û	2	12	28		Å®	22	2024-01-29_18h17.19.475	ÐÅÐÄÅÐ¶Ï	2021.2.3	Win32	59.88023952					0		4	20	148	11	1
		1	1	0.6678	4	1.6114						images/313+24_13.png	images/313_13.png	1	¡û	2	13	28		Å®	22	2024-01-29_18h17.19.475	ÐÅÐÄÅÐ¶Ï	2021.2.3	Win32	59.88023952					1		4	21	149	12	1
		1	1	0.3934	4	0.3898						images/313+24_15.png	images/313_15.png	1	¡û	2	15	28		Å®	22	2024-01-29_18h17.19.475	ÐÅÐÄÅÐ¶Ï	2021.2.3	Win32	59.88023952					1		4	22	150	14	1
		6	1	0.2254	2	0.9756						images/313_22.png	images/313+60_6.png	6	¡ú	1	22	28		Å®	22	2024-01-29_18h17.19.475	ÐÅÐÄÅÐ¶Ï	2021.2.3	Win32	59.88023952					0		4	23	151	21	1
		1	1	0.4063	5	0.3607						images/313+60_13.png	images/313_29.png	1	¡û	1	29	28		Å®	22	2024-01-29_18h17.19.475	ÐÅÐÄÅÐ¶Ï	2021.2.3	Win32	59.88023952					1		4	24	152	28	1
		1	1	0.3618	5	0.244						images/313+60_9.png	images/313_25.png	1	¡û	1	25	28		Å®	22	2024-01-29_18h17.19.475	ÐÅÐÄÅÐ¶Ï	2021.2.3	Win32	59.88023952					1		4	25	153	24	1
		6	1	0.2601	5	0.4354						images/313_1.png	images/313+24_1.png	6	¡ú	2	1	28		Å®	22	2024-01-29_18h17.19.475	ÐÅÐÄÅÐ¶Ï	2021.2.3	Win32	59.88023952					1		4	26	154	0	1
		6	1	0.2804	6	0.426						images/313_18.png	images/313+60_2.png	6	¡ú	1	18	28		Å®	22	2024-01-29_18h17.19.475	ÐÅÐÄÅÐ¶Ï	2021.2.3	Win32	59.88023952					1		4	27	155	17	1
		1	1	0.3565	5	0.3237						images/313+60_16.png	images/313_32.png	1	¡û	1	32	28		Å®	22	2024-01-29_18h17.19.475	ÐÅÐÄÅÐ¶Ï	2021.2.3	Win32	59.88023952					1		4	28	156	31	1
		1	0	0.5574	4	0.6609						images/313_5.png	images/313+24_5.png	6	¡ú	2	5	28		Å®	22	2024-01-29_18h17.19.475	ÐÅÐÄÅÐ¶Ï	2021.2.3	Win32	59.88023952					1		4	29	157	4	1
		6	0	0.3393	4	0.3761						images/313+24_11.png	images/313_11.png	1	¡û	2	11	28		Å®	22	2024-01-29_18h17.19.475	ÐÅÐÄÅÐ¶Ï	2021.2.3	Win32	59.88023952					1		4	30	158	10	1
		1	1	0.3161	5	0.3527						images/313+60_14.png	images/313_30.png	1	¡û	1	30	28		Å®	22	2024-01-29_18h17.19.475	ÐÅÐÄÅÐ¶Ï	2021.2.3	Win32	59.88023952					1		4	31	159	29	1
																		28		Å®	22	2024-01-29_18h17.19.475	ÐÅÐÄÅÐ¶Ï	2021.2.3	Win32	59.88023952	7.944444444	2.896
