# Supplementary material for: Perceptual metacognition and self-esteem: the role of feedback valence in local and global monitoring bias
Source: BMC Psychol. 2025 Sep 22;13:1114. doi: 10.1186/s40359-025-03089-x (PMC12506185; doi:10.1186/s40359-025-03089-x)
Supplement: Supplementary file 1 — Supplementary Material 1. [file 40359_2025_3089_MOESM1_ESM.zip › Data/Study2/Study2data/29_信心判断_2024-01-30_13h59.47.494.csv]

response_00.keys	response_00.rt	response_1.keys	response_1.corr	response_1.rt	response_2.keys	response_2.rt	loop_1.thisRepN	loop_1.thisTrialN	loop_1.thisN	loop_1.thisIndex	loop_1.ran	dotLeft	dotRight	dotAns	cue	diffLevel	rows	±»ÊÔ±àºÅ	ÐÕÃû	ÐÔ±ð	ÄêÁä	date	expName	psychopyVersion	OS	frameRate	slider.response	slider.rt	response_01.keys	response_01.rt	response_2.corr	response_03.keys	loop_2.thisRepN	loop_2.thisTrialN	loop_2.thisN	loop_2.thisIndex	loop_2.ran	response_03.rt
		1	0	0.7319	5	0.9196						images/313_7.png	images/313+24_7.png	6	¡ú	2	7	29		ÄÐ	19	2024-01-30_13h59.47.494	ÐÅÐÄÅÐ¶Ï	2021.2.3	Win32	59.88023952	2.170788786	5.481	space	11.138	1		0	0	0	6	1
		1	1	0.3517	6	0.6782						images/313+24_13.png	images/313_13.png	1	¡û	2	13	29		ÄÐ	19	2024-01-30_13h59.47.494	ÐÅÐÄÅÐ¶Ï	2021.2.3	Win32	59.88023952					1		0	1	1	12	1
		6	1	1.3466	4	1.7316						images/313_19.png	images/313+60_3.png	6	¡ú	1	19	29		ÄÐ	19	2024-01-30_13h59.47.494	ÐÅÐÄÅÐ¶Ï	2021.2.3	Win32	59.88023952					1		0	2	2	18	1
		1	1	0.2661	6	0.6674						images/313+24_16.png	images/313_16.png	1	¡û	2	16	29		ÄÐ	19	2024-01-30_13h59.47.494	ÐÅÐÄÅÐ¶Ï	2021.2.3	Win32	59.88023952					1		0	3	3	15	1
		1	1	0.2518	4	1.6176						images/313+24_9.png	images/313_9.png	1	¡û	2	9	29		ÄÐ	19	2024-01-30_13h59.47.494	ÐÅÐÄÅÐ¶Ï	2021.2.3	Win32	59.88023952					1		0	4	4	8	1
		1	1	0.842	3	1.5642						images/313+24_10.png	images/313_10.png	1	¡û	2	10	29		ÄÐ	19	2024-01-30_13h59.47.494	ÐÅÐÄÅÐ¶Ï	2021.2.3	Win32	59.88023952					0		0	5	5	9	1
		6	1	0.649	5	1.1175						images/313_2.png	images/313+24_2.png	6	¡ú	2	2	29		ÄÐ	19	2024-01-30_13h59.47.494	ÐÅÐÄÅÐ¶Ï	2021.2.3	Win32	59.88023952					1		0	6	6	1	1
		6	1	0.4806	6	1.1179						images/313_5.png	images/313+24_5.png	6	¡ú	2	5	29		ÄÐ	19	2024-01-30_13h59.47.494	ÐÅÐÄÅÐ¶Ï	2021.2.3	Win32	59.88023952					1		0	7	7	4	1
		1	1	0.2262	6	0.434						images/313+24_11.png	images/313_11.png	1	¡û	2	11	29		ÄÐ	19	2024-01-30_13h59.47.494	ÐÅÐÄÅÐ¶Ï	2021.2.3	Win32	59.88023952					1		0	8	8	10	1
		6	1	1.8537	2	0.6027						images/313_6.png	images/313+24_6.png	6	¡ú	2	6	29		ÄÐ	19	2024-01-30_13h59.47.494	ÐÅÐÄÅÐ¶Ï	2021.2.3	Win32	59.88023952					0		0	9	9	5	1
		6	1	0.4026	6	0.691						images/313_24.png	images/313+60_8.png	6	¡ú	1	24	29		ÄÐ	19	2024-01-30_13h59.47.494	ÐÅÐÄÅÐ¶Ï	2021.2.3	Win32	59.88023952					1		0	10	10	23	1
		1	1	0.2211	5	1.3713						images/313+60_9.png	images/313_25.png	1	¡û	1	25	29		ÄÐ	19	2024-01-30_13h59.47.494	ÐÅÐÄÅÐ¶Ï	2021.2.3	Win32	59.88023952					1		0	11	11	24	1
		1	0	1.3498	3	1.2409						images/313_22.png	images/313+60_6.png	6	¡ú	1	22	29		ÄÐ	19	2024-01-30_13h59.47.494	ÐÅÐÄÅÐ¶Ï	2021.2.3	Win32	59.88023952					0		0	12	12	21	1
		6	1	0.7976	4	0.8504						images/313_23.png	images/313+60_7.png	6	¡ú	1	23	29		ÄÐ	19	2024-01-30_13h59.47.494	ÐÅÐÄÅÐ¶Ï	2021.2.3	Win32	59.88023952					1		0	13	13	22	1
		1	0	0.2836	4	0.7837						images/313_20.png	images/313+60_4.png	6	¡ú	1	20	29		ÄÐ	19	2024-01-30_13h59.47.494	ÐÅÐÄÅÐ¶Ï	2021.2.3	Win32	59.88023952					1		0	14	14	19	1
		1	1	0.5047	3	0.5905						images/313+60_10.png	images/313_26.png	1	¡û	1	26	29		ÄÐ	19	2024-01-30_13h59.47.494	ÐÅÐÄÅÐ¶Ï	2021.2.3	Win32	59.88023952					0		0	15	15	25	1
		1	1	0.7204	3	0.5332						images/313+24_15.png	images/313_15.png	1	¡û	2	15	29		ÄÐ	19	2024-01-30_13h59.47.494	ÐÅÐÄÅÐ¶Ï	2021.2.3	Win32	59.88023952					0		0	16	16	14	1
		6	1	0.2731	6	0.4828						images/313_1.png	images/313+24_1.png	6	¡ú	2	1	29		ÄÐ	19	2024-01-30_13h59.47.494	ÐÅÐÄÅÐ¶Ï	2021.2.3	Win32	59.88023952					1		0	17	17	0	1
		1	1	0.238	6	0.8173						images/313+60_13.png	images/313_29.png	1	¡û	1	29	29		ÄÐ	19	2024-01-30_13h59.47.494	ÐÅÐÄÅÐ¶Ï	2021.2.3	Win32	59.88023952					1		0	18	18	28	1
		6	1	0.893	5	0.7353						images/313_8.png	images/313+24_8.png	6	¡ú	2	8	29		ÄÐ	19	2024-01-30_13h59.47.494	ÐÅÐÄÅÐ¶Ï	2021.2.3	Win32	59.88023952					1		0	19	19	7	1
		1	1	0.3348	5	0.8026						images/313+60_16.png	images/313_32.png	1	¡û	1	32	29		ÄÐ	19	2024-01-30_13h59.47.494	ÐÅÐÄÅÐ¶Ï	2021.2.3	Win32	59.88023952					1		0	20	20	31	1
		6	1	0.6073	5	0.4678						images/313_3.png	images/313+24_3.png	6	¡ú	2	3	29		ÄÐ	19	2024-01-30_13h59.47.494	ÐÅÐÄÅÐ¶Ï	2021.2.3	Win32	59.88023952					1		0	21	21	2	1
		1	1	0.2008	4	1.0448						images/313+60_14.png	images/313_30.png	1	¡û	1	30	29		ÄÐ	19	2024-01-30_13h59.47.494	ÐÅÐÄÅÐ¶Ï	2021.2.3	Win32	59.88023952					1		0	22	22	29	1
		6	1	0.3487	5	1.0023						images/313_17.png	images/313+60_1.png	6	¡ú	1	17	29		ÄÐ	19	2024-01-30_13h59.47.494	ÐÅÐÄÅÐ¶Ï	2021.2.3	Win32	59.88023952					1		0	23	23	16	1
		6	1	0.2901	5	0.6709						images/313_18.png	images/313+60_2.png	6	¡ú	1	18	29		ÄÐ	19	2024-01-30_13h59.47.494	ÐÅÐÄÅÐ¶Ï	2021.2.3	Win32	59.88023952					1		0	24	24	17	1
		6	0	0.7685	4	0.7864						images/313+24_12.png	images/313_12.png	1	¡û	2	12	29		ÄÐ	19	2024-01-30_13h59.47.494	ÐÅÐÄÅÐ¶Ï	2021.2.3	Win32	59.88023952					1		0	25	25	11	1
		1	1	0.3712	4	1.1243						images/313+24_14.png	images/313_14.png	1	¡û	2	14	29		ÄÐ	19	2024-01-30_13h59.47.494	ÐÅÐÄÅÐ¶Ï	2021.2.3	Win32	59.88023952					1		0	26	26	13	1
		6	1	0.354	4	1.0397						images/313_4.png	images/313+24_4.png	6	¡ú	2	4	29		ÄÐ	19	2024-01-30_13h59.47.494	ÐÅÐÄÅÐ¶Ï	2021.2.3	Win32	59.88023952					1		0	27	27	3	1
		1	1	0.3535	4	1.1898						images/313+60_12.png	images/313_28.png	1	¡û	1	28	29		ÄÐ	19	2024-01-30_13h59.47.494	ÐÅÐÄÅÐ¶Ï	2021.2.3	Win32	59.88023952					1		0	28	28	27	1
		1	1	0.5773	5	0.3284						images/313+60_15.png	images/313_31.png	1	¡û	1	31	29		ÄÐ	19	2024-01-30_13h59.47.494	ÐÅÐÄÅÐ¶Ï	2021.2.3	Win32	59.88023952					1		0	29	29	30	1
		1	1	0.4591	6	0.6462						images/313+60_11.png	images/313_27.png	1	¡û	1	27	29		ÄÐ	19	2024-01-30_13h59.47.494	ÐÅÐÄÅÐ¶Ï	2021.2.3	Win32	59.88023952					1		0	30	30	26	1
		6	1	0.4899	4	1.0407						images/313_21.png	images/313+60_5.png	6	¡ú	1	21	29		ÄÐ	19	2024-01-30_13h59.47.494	ÐÅÐÄÅÐ¶Ï	2021.2.3	Win32	59.88023952					1		0	31	31	20	1
		6	1	0.5483	3	0.5682						images/313_17.png	images/313+60_1.png	6	¡ú	1	17	29		ÄÐ	19	2024-01-30_13h59.47.494	ÐÅÐÄÅÐ¶Ï	2021.2.3	Win32	59.88023952					0		1	0	32	16	1
		6	1	0.7372	4	0.8002						images/313_4.png	images/313+24_4.png	6	¡ú	2	4	29		ÄÐ	19	2024-01-30_13h59.47.494	ÐÅÐÄÅÐ¶Ï	2021.2.3	Win32	59.88023952					1		1	1	33	3	1
		6	1	0.3188	5	0.805						images/313_22.png	images/313+60_6.png	6	¡ú	1	22	29		ÄÐ	19	2024-01-30_13h59.47.494	ÐÅÐÄÅÐ¶Ï	2021.2.3	Win32	59.88023952					1		1	2	34	21	1
		1	1	0.2523	3	0.6855						images/313+24_14.png	images/313_14.png	1	¡û	2	14	29		ÄÐ	19	2024-01-30_13h59.47.494	ÐÅÐÄÅÐ¶Ï	2021.2.3	Win32	59.88023952					0		1	3	35	13	1
		1	0	0.6657	1	1.3351						images/313_1.png	images/313+24_1.png	6	¡ú	2	1	29		ÄÐ	19	2024-01-30_13h59.47.494	ÐÅÐÄÅÐ¶Ï	2021.2.3	Win32	59.88023952					0		1	4	36	0	1
		6	1	0.6394	5	0.8682						images/313_24.png	images/313+60_8.png	6	¡ú	1	24	29		ÄÐ	19	2024-01-30_13h59.47.494	ÐÅÐÄÅÐ¶Ï	2021.2.3	Win32	59.88023952					1		1	5	37	23	1
		1	1	0.3529	6	0.6765						images/313+60_12.png	images/313_28.png	1	¡û	1	28	29		ÄÐ	19	2024-01-30_13h59.47.494	ÐÅÐÄÅÐ¶Ï	2021.2.3	Win32	59.88023952					1		1	6	38	27	1
		1	1	0.761	3	0.6933						images/313+24_16.png	images/313_16.png	1	¡û	2	16	29		ÄÐ	19	2024-01-30_13h59.47.494	ÐÅÐÄÅÐ¶Ï	2021.2.3	Win32	59.88023952					0		1	7	39	15	1
		1	1	0.3772	6	0.3369						images/313+60_14.png	images/313_30.png	1	¡û	1	30	29		ÄÐ	19	2024-01-30_13h59.47.494	ÐÅÐÄÅÐ¶Ï	2021.2.3	Win32	59.88023952					1	space	1	8	40	29	1	1.2316
		1	0	0.845	3	1.2819						images/313_20.png	images/313+60_4.png	6	¡ú	1	20	29		ÄÐ	19	2024-01-30_13h59.47.494	ÐÅÐÄÅÐ¶Ï	2021.2.3	Win32	59.88023952					0		1	9	41	19	1
		6	1	0.1738	6	0.9253						images/313_3.png	images/313+24_3.png	6	¡ú	2	3	29		ÄÐ	19	2024-01-30_13h59.47.494	ÐÅÐÄÅÐ¶Ï	2021.2.3	Win32	59.88023952					1		1	10	42	2	1
		1	1	0.3112	6	0.35						images/313+60_15.png	images/313_31.png	1	¡û	1	31	29		ÄÐ	19	2024-01-30_13h59.47.494	ÐÅÐÄÅÐ¶Ï	2021.2.3	Win32	59.88023952					1		1	11	43	30	1
		6	0	0.4006	4	0.7872						images/313+24_12.png	images/313_12.png	1	¡û	2	12	29		ÄÐ	19	2024-01-30_13h59.47.494	ÐÅÐÄÅÐ¶Ï	2021.2.3	Win32	59.88023952					1		1	12	44	11	1
		1	0	0.5483	6	0.4354						images/313_2.png	images/313+24_2.png	6	¡ú	2	2	29		ÄÐ	19	2024-01-30_13h59.47.494	ÐÅÐÄÅÐ¶Ï	2021.2.3	Win32	59.88023952					1		1	13	45	1	1
		1	1	0.4694	3	0.602						images/313+24_15.png	images/313_15.png	1	¡û	2	15	29		ÄÐ	19	2024-01-30_13h59.47.494	ÐÅÐÄÅÐ¶Ï	2021.2.3	Win32	59.88023952					0		1	14	46	14	1
		6	1	0.2824	6	0.852						images/313_8.png	images/313+24_8.png	6	¡ú	2	8	29		ÄÐ	19	2024-01-30_13h59.47.494	ÐÅÐÄÅÐ¶Ï	2021.2.3	Win32	59.88023952					1		1	15	47	7	1
		6	0	1.2462	5	0.6604						images/313+24_9.png	images/313_9.png	1	¡û	2	9	29		ÄÐ	19	2024-01-30_13h59.47.494	ÐÅÐÄÅÐ¶Ï	2021.2.3	Win32	59.88023952					1		1	16	48	8	1
		6	1	0.2355	6	0.4559						images/313_23.png	images/313+60_7.png	6	¡ú	1	23	29		ÄÐ	19	2024-01-30_13h59.47.494	ÐÅÐÄÅÐ¶Ï	2021.2.3	Win32	59.88023952					1		1	17	49	22	1
		1	1	0.2126	3	1.7056						images/313+60_16.png	images/313_32.png	1	¡û	1	32	29		ÄÐ	19	2024-01-30_13h59.47.494	ÐÅÐÄÅÐ¶Ï	2021.2.3	Win32	59.88023952					0		1	18	50	31	1
		6	1	0.2082	4	0.6524						images/313_5.png	images/313+24_5.png	6	¡ú	2	5	29		ÄÐ	19	2024-01-30_13h59.47.494	ÐÅÐÄÅÐ¶Ï	2021.2.3	Win32	59.88023952					1		1	19	51	4	1
		1	1	0.4188	6	0.382						images/313+60_10.png	images/313_26.png	1	¡û	1	26	29		ÄÐ	19	2024-01-30_13h59.47.494	ÐÅÐÄÅÐ¶Ï	2021.2.3	Win32	59.88023952					1		1	20	52	25	1
		6	0	1.6443	2	0.1711						images/313+60_13.png	images/313_29.png	1	¡û	1	29	29		ÄÐ	19	2024-01-30_13h59.47.494	ÐÅÐÄÅÐ¶Ï	2021.2.3	Win32	59.88023952					0		1	21	53	28	1
		1	0	0.5719	6	0.8849						images/313_7.png	images/313+24_7.png	6	¡ú	2	7	29		ÄÐ	19	2024-01-30_13h59.47.494	ÐÅÐÄÅÐ¶Ï	2021.2.3	Win32	59.88023952					1		1	22	54	6	1
		6	1	0.2842	4	0.7705						images/313_18.png	images/313+60_2.png	6	¡ú	1	18	29		ÄÐ	19	2024-01-30_13h59.47.494	ÐÅÐÄÅÐ¶Ï	2021.2.3	Win32	59.88023952					1		1	23	55	17	1
		6	0	0.7477	5	0.636						images/313+24_13.png	images/313_13.png	1	¡û	2	13	29		ÄÐ	19	2024-01-30_13h59.47.494	ÐÅÐÄÅÐ¶Ï	2021.2.3	Win32	59.88023952					1		1	24	56	12	1
		6	1	0.2688	2	0.7817						images/313_21.png	images/313+60_5.png	6	¡ú	1	21	29		ÄÐ	19	2024-01-30_13h59.47.494	ÐÅÐÄÅÐ¶Ï	2021.2.3	Win32	59.88023952					0		1	25	57	20	1
		1	1	0.3864	6	0.8428						images/313+60_9.png	images/313_25.png	1	¡û	1	25	29		ÄÐ	19	2024-01-30_13h59.47.494	ÐÅÐÄÅÐ¶Ï	2021.2.3	Win32	59.88023952					1		1	26	58	24	1
		1	1	1.5019	4	1.0681						images/313+24_10.png	images/313_10.png	1	¡û	2	10	29		ÄÐ	19	2024-01-30_13h59.47.494	ÐÅÐÄÅÐ¶Ï	2021.2.3	Win32	59.88023952					1		1	27	59	9	1
		6	0	0.8825	4	0.7807						images/313+24_11.png	images/313_11.png	1	¡û	2	11	29		ÄÐ	19	2024-01-30_13h59.47.494	ÐÅÐÄÅÐ¶Ï	2021.2.3	Win32	59.88023952					1		1	28	60	10	1
		6	1	0.5205	4	1.3152						images/313_6.png	images/313+24_6.png	6	¡ú	2	6	29		ÄÐ	19	2024-01-30_13h59.47.494	ÐÅÐÄÅÐ¶Ï	2021.2.3	Win32	59.88023952					1		1	29	61	5	1
		6	1	0.27	5	0.8744						images/313_19.png	images/313+60_3.png	6	¡ú	1	19	29		ÄÐ	19	2024-01-30_13h59.47.494	ÐÅÐÄÅÐ¶Ï	2021.2.3	Win32	59.88023952					1		1	30	62	18	1
		1	1	0.4239	6	0.3537						images/313+60_11.png	images/313_27.png	1	¡û	1	27	29		ÄÐ	19	2024-01-30_13h59.47.494	ÐÅÐÄÅÐ¶Ï	2021.2.3	Win32	59.88023952					1		1	31	63	26	1
		1	0	0.5192	6	0.3603						images/313_23.png	images/313+60_7.png	6	¡ú	1	23	29		ÄÐ	19	2024-01-30_13h59.47.494	ÐÅÐÄÅÐ¶Ï	2021.2.3	Win32	59.88023952					1		2	0	64	22	1
		6	1	0.7646	6	0.4656						images/313_17.png	images/313+60_1.png	6	¡ú	1	17	29		ÄÐ	19	2024-01-30_13h59.47.494	ÐÅÐÄÅÐ¶Ï	2021.2.3	Win32	59.88023952					1		2	1	65	16	1
		1	1	0.4037	6	0.4102						images/313+24_14.png	images/313_14.png	1	¡û	2	14	29		ÄÐ	19	2024-01-30_13h59.47.494	ÐÅÐÄÅÐ¶Ï	2021.2.3	Win32	59.88023952					1		2	2	66	13	1
		1	0	0.484	6	0.3681						images/313_20.png	images/313+60_4.png	6	¡ú	1	20	29		ÄÐ	19	2024-01-30_13h59.47.494	ÐÅÐÄÅÐ¶Ï	2021.2.3	Win32	59.88023952					1		2	3	67	19	1
		1	1	0.9322	6	0.3212						images/313+24_9.png	images/313_9.png	1	¡û	2	9	29		ÄÐ	19	2024-01-30_13h59.47.494	ÐÅÐÄÅÐ¶Ï	2021.2.3	Win32	59.88023952					1		2	4	68	8	1
		6	1	0.2694	6	0.3489						images/313_24.png	images/313+60_8.png	6	¡ú	1	24	29		ÄÐ	19	2024-01-30_13h59.47.494	ÐÅÐÄÅÐ¶Ï	2021.2.3	Win32	59.88023952					1		2	5	69	23	1
		1	0	0.4252	6	0.2694						images/313_8.png	images/313+24_8.png	6	¡ú	2	8	29		ÄÐ	19	2024-01-30_13h59.47.494	ÐÅÐÄÅÐ¶Ï	2021.2.3	Win32	59.88023952					1		2	6	70	7	1
		1	1	0.2261	3	1.1177						images/313+60_13.png	images/313_29.png	1	¡û	1	29	29		ÄÐ	19	2024-01-30_13h59.47.494	ÐÅÐÄÅÐ¶Ï	2021.2.3	Win32	59.88023952					0		2	7	71	28	1
		6	1	0.271	6	0.4024						images/313_22.png	images/313+60_6.png	6	¡ú	1	22	29		ÄÐ	19	2024-01-30_13h59.47.494	ÐÅÐÄÅÐ¶Ï	2021.2.3	Win32	59.88023952					1		2	8	72	21	1
		1	1	0.4415	6	0.2153						images/313+60_16.png	images/313_32.png	1	¡û	1	32	29		ÄÐ	19	2024-01-30_13h59.47.494	ÐÅÐÄÅÐ¶Ï	2021.2.3	Win32	59.88023952					1		2	9	73	31	1
		6	1	0.2764	6	0.2366						images/313_19.png	images/313+60_3.png	6	¡ú	1	19	29		ÄÐ	19	2024-01-30_13h59.47.494	ÐÅÐÄÅÐ¶Ï	2021.2.3	Win32	59.88023952					1		2	10	74	18	1
		1	1	0.3354	6	0.1354						images/313+24_15.png	images/313_15.png	1	¡û	2	15	29		ÄÐ	19	2024-01-30_13h59.47.494	ÐÅÐÄÅÐ¶Ï	2021.2.3	Win32	59.88023952					1		2	11	75	14	1
		1	1	0.2783	6	0.1655						images/313+24_10.png	images/313_10.png	1	¡û	2	10	29		ÄÐ	19	2024-01-30_13h59.47.494	ÐÅÐÄÅÐ¶Ï	2021.2.3	Win32	59.88023952					1		2	12	76	9	1
		1	1	0.4232	6	0.2735						images/313+60_15.png	images/313_31.png	1	¡û	1	31	29		ÄÐ	19	2024-01-30_13h59.47.494	ÐÅÐÄÅÐ¶Ï	2021.2.3	Win32	59.88023952					1		2	13	77	30	1
		6	1	0.4531	6	0.2467						images/313_18.png	images/313+60_2.png	6	¡ú	1	18	29		ÄÐ	19	2024-01-30_13h59.47.494	ÐÅÐÄÅÐ¶Ï	2021.2.3	Win32	59.88023952					1		2	14	78	17	1
		1	0	0.4676	5	0.4048						images/313_6.png	images/313+24_6.png	6	¡ú	2	6	29		ÄÐ	19	2024-01-30_13h59.47.494	ÐÅÐÄÅÐ¶Ï	2021.2.3	Win32	59.88023952					1		2	15	79	5	1
		1	0	0.3655	6	0.5075						images/313_21.png	images/313+60_5.png	6	¡ú	1	21	29		ÄÐ	19	2024-01-30_13h59.47.494	ÐÅÐÄÅÐ¶Ï	2021.2.3	Win32	59.88023952					1		2	16	80	20	1
		1	1	0.4173	6	0.5243						images/313+24_11.png	images/313_11.png	1	¡û	2	11	29		ÄÐ	19	2024-01-30_13h59.47.494	ÐÅÐÄÅÐ¶Ï	2021.2.3	Win32	59.88023952					1	space	2	17	81	10	1	2.0751
		6	1	0.3368	6	0.2508						images/313_3.png	images/313+24_3.png	6	¡ú	2	3	29		ÄÐ	19	2024-01-30_13h59.47.494	ÐÅÐÄÅÐ¶Ï	2021.2.3	Win32	59.88023952					1		2	18	82	2	1
		1	1	0.2097	5	0.6048						images/313+60_12.png	images/313_28.png	1	¡û	1	28	29		ÄÐ	19	2024-01-30_13h59.47.494	ÐÅÐÄÅÐ¶Ï	2021.2.3	Win32	59.88023952					1		2	19	83	27	1
		6	1	0.3837	5	1.134						images/313_5.png	images/313+24_5.png	6	¡ú	2	5	29		ÄÐ	19	2024-01-30_13h59.47.494	ÐÅÐÄÅÐ¶Ï	2021.2.3	Win32	59.88023952					1		2	20	84	4	1
		1	1	0.5961	4	0.2679						images/313+24_13.png	images/313_13.png	1	¡û	2	13	29		ÄÐ	19	2024-01-30_13h59.47.494	ÐÅÐÄÅÐ¶Ï	2021.2.3	Win32	59.88023952					1		2	21	85	12	1
		6	1	0.3494	4	0.4353						images/313_7.png	images/313+24_7.png	6	¡ú	2	7	29		ÄÐ	19	2024-01-30_13h59.47.494	ÐÅÐÄÅÐ¶Ï	2021.2.3	Win32	59.88023952					1		2	22	86	6	1
		1	0	0.3209	5	0.5144						images/313_1.png	images/313+24_1.png	6	¡ú	2	1	29		ÄÐ	19	2024-01-30_13h59.47.494	ÐÅÐÄÅÐ¶Ï	2021.2.3	Win32	59.88023952					1		2	23	87	0	1
		1	1	0.2158	6	0.3833						images/313+60_10.png	images/313_26.png	1	¡û	1	26	29		ÄÐ	19	2024-01-30_13h59.47.494	ÐÅÐÄÅÐ¶Ï	2021.2.3	Win32	59.88023952					1		2	24	88	25	1
		6	1	0.7162	3	0.9486						images/313_4.png	images/313+24_4.png	6	¡ú	2	4	29		ÄÐ	19	2024-01-30_13h59.47.494	ÐÅÐÄÅÐ¶Ï	2021.2.3	Win32	59.88023952					0		2	25	89	3	1
		1	1	0.2432	6	0.3028						images/313+60_9.png	images/313_25.png	1	¡û	1	25	29		ÄÐ	19	2024-01-30_13h59.47.494	ÐÅÐÄÅÐ¶Ï	2021.2.3	Win32	59.88023952					1		2	26	90	24	1
		1	1	0.2025	5	1.083						images/313+60_14.png	images/313_30.png	1	¡û	1	30	29		ÄÐ	19	2024-01-30_13h59.47.494	ÐÅÐÄÅÐ¶Ï	2021.2.3	Win32	59.88023952					1		2	27	91	29	1
		6	0	0.387	5	1.4584						images/313+24_16.png	images/313_16.png	1	¡û	2	16	29		ÄÐ	19	2024-01-30_13h59.47.494	ÐÅÐÄÅÐ¶Ï	2021.2.3	Win32	59.88023952					1		2	28	92	15	1
		1	1	0.1954	5	0.3071						images/313+24_12.png	images/313_12.png	1	¡û	2	12	29		ÄÐ	19	2024-01-30_13h59.47.494	ÐÅÐÄÅÐ¶Ï	2021.2.3	Win32	59.88023952					1		2	29	93	11	1
		6	1	0.4676	4	0.8015						images/313_2.png	images/313+24_2.png	6	¡ú	2	2	29		ÄÐ	19	2024-01-30_13h59.47.494	ÐÅÐÄÅÐ¶Ï	2021.2.3	Win32	59.88023952					1		2	30	94	1	1
		1	1	0.2002	6	0.2818						images/313+60_11.png	images/313_27.png	1	¡û	1	27	29		ÄÐ	19	2024-01-30_13h59.47.494	ÐÅÐÄÅÐ¶Ï	2021.2.3	Win32	59.88023952					1		2	31	95	26	1
		1	1	0.222	6	0.2208						images/313+24_15.png	images/313_15.png	1	¡û	2	15	29		ÄÐ	19	2024-01-30_13h59.47.494	ÐÅÐÄÅÐ¶Ï	2021.2.3	Win32	59.88023952					1		3	0	96	14	1
		1	1	0.3833	6	0.1483						images/313+60_12.png	images/313_28.png	1	¡û	1	28	29		ÄÐ	19	2024-01-30_13h59.47.494	ÐÅÐÄÅÐ¶Ï	2021.2.3	Win32	59.88023952					1		3	1	97	27	1
		1	1	1.1821	5	0.3361						images/313+60_10.png	images/313_26.png	1	¡û	1	26	29		ÄÐ	19	2024-01-30_13h59.47.494	ÐÅÐÄÅÐ¶Ï	2021.2.3	Win32	59.88023952					1		3	2	98	25	1
		1	1	0.4041	6	0.1717						images/313+24_9.png	images/313_9.png	1	¡û	2	9	29		ÄÐ	19	2024-01-30_13h59.47.494	ÐÅÐÄÅÐ¶Ï	2021.2.3	Win32	59.88023952					1		3	3	99	8	1
		6	1	0.7367	5	0.6225						images/313_23.png	images/313+60_7.png	6	¡ú	1	23	29		ÄÐ	19	2024-01-30_13h59.47.494	ÐÅÐÄÅÐ¶Ï	2021.2.3	Win32	59.88023952					1		3	4	100	22	1
		6	1	0.6219	6	0.2485						images/313_8.png	images/313+24_8.png	6	¡ú	2	8	29		ÄÐ	19	2024-01-30_13h59.47.494	ÐÅÐÄÅÐ¶Ï	2021.2.3	Win32	59.88023952					1		3	5	101	7	1
		1	1	0.185	6	0.3013						images/313+60_13.png	images/313_29.png	1	¡û	1	29	29		ÄÐ	19	2024-01-30_13h59.47.494	ÐÅÐÄÅÐ¶Ï	2021.2.3	Win32	59.88023952					1		3	6	102	28	1
		6	1	0.6897	4	0.7894						images/313_19.png	images/313+60_3.png	6	¡ú	1	19	29		ÄÐ	19	2024-01-30_13h59.47.494	ÐÅÐÄÅÐ¶Ï	2021.2.3	Win32	59.88023952					1		3	7	103	18	1
		6	1	0.3535	5	0.5689						images/313_24.png	images/313+60_8.png	6	¡ú	1	24	29		ÄÐ	19	2024-01-30_13h59.47.494	ÐÅÐÄÅÐ¶Ï	2021.2.3	Win32	59.88023952					1		3	8	104	23	1
		6	1	1.5369	2	0.6048						images/313_4.png	images/313+24_4.png	6	¡ú	2	4	29		ÄÐ	19	2024-01-30_13h59.47.494	ÐÅÐÄÅÐ¶Ï	2021.2.3	Win32	59.88023952					0		3	9	105	3	1
		6	1	0.3613	4	2.2656						images/313_22.png	images/313+60_6.png	6	¡ú	1	22	29		ÄÐ	19	2024-01-30_13h59.47.494	ÐÅÐÄÅÐ¶Ï	2021.2.3	Win32	59.88023952					1		3	10	106	21	1
		6	1	0.3987	5	0.4229						images/313_6.png	images/313+24_6.png	6	¡ú	2	6	29		ÄÐ	19	2024-01-30_13h59.47.494	ÐÅÐÄÅÐ¶Ï	2021.2.3	Win32	59.88023952					1		3	11	107	5	1
		6	1	0.3067	4	0.7338						images/313_21.png	images/313+60_5.png	6	¡ú	1	21	29		ÄÐ	19	2024-01-30_13h59.47.494	ÐÅÐÄÅÐ¶Ï	2021.2.3	Win32	59.88023952					1		3	12	108	20	1
		1	0	1.087	2	0.9665						images/313_7.png	images/313+24_7.png	6	¡ú	2	7	29		ÄÐ	19	2024-01-30_13h59.47.494	ÐÅÐÄÅÐ¶Ï	2021.2.3	Win32	59.88023952					0		3	13	109	6	1
		1	1	0.6372	6	0.2521						images/313+24_13.png	images/313_13.png	1	¡û	2	13	29		ÄÐ	19	2024-01-30_13h59.47.494	ÐÅÐÄÅÐ¶Ï	2021.2.3	Win32	59.88023952					1		3	14	110	12	1
		6	1	0.866	3	0.8822						images/313_5.png	images/313+24_5.png	6	¡ú	2	5	29		ÄÐ	19	2024-01-30_13h59.47.494	ÐÅÐÄÅÐ¶Ï	2021.2.3	Win32	59.88023952					0		3	15	111	4	1
		6	1	0.3812	3	2.0503						images/313_20.png	images/313+60_4.png	6	¡ú	1	20	29		ÄÐ	19	2024-01-30_13h59.47.494	ÐÅÐÄÅÐ¶Ï	2021.2.3	Win32	59.88023952					0		3	16	112	19	1
		1	0	0.8156	5	0.8148						images/313_17.png	images/313+60_1.png	6	¡ú	1	17	29		ÄÐ	19	2024-01-30_13h59.47.494	ÐÅÐÄÅÐ¶Ï	2021.2.3	Win32	59.88023952					1		3	17	113	16	1
		1	1	0.3655	4	0.4357						images/313+60_11.png	images/313_27.png	1	¡û	1	27	29		ÄÐ	19	2024-01-30_13h59.47.494	ÐÅÐÄÅÐ¶Ï	2021.2.3	Win32	59.88023952					1		3	18	114	26	1
		1	1	0.4521	4	0.4986						images/313+24_12.png	images/313_12.png	1	¡û	2	12	29		ÄÐ	19	2024-01-30_13h59.47.494	ÐÅÐÄÅÐ¶Ï	2021.2.3	Win32	59.88023952					1		3	19	115	11	1
		1	1	0.6213	5	0.8155						images/313+60_9.png	images/313_25.png	1	¡û	1	25	29		ÄÐ	19	2024-01-30_13h59.47.494	ÐÅÐÄÅÐ¶Ï	2021.2.3	Win32	59.88023952					1		3	20	116	24	1
		1	1	0.2568	4	1.0567						images/313+24_14.png	images/313_14.png	1	¡û	2	14	29		ÄÐ	19	2024-01-30_13h59.47.494	ÐÅÐÄÅÐ¶Ï	2021.2.3	Win32	59.88023952					1		3	21	117	13	1
		6	1	1.8258	6	0.4856						images/313_2.png	images/313+24_2.png	6	¡ú	2	2	29		ÄÐ	19	2024-01-30_13h59.47.494	ÐÅÐÄÅÐ¶Ï	2021.2.3	Win32	59.88023952					1		3	22	118	1	1
		6	1	0.5175	2	0.6662						images/313_1.png	images/313+24_1.png	6	¡ú	2	1	29		ÄÐ	19	2024-01-30_13h59.47.494	ÐÅÐÄÅÐ¶Ï	2021.2.3	Win32	59.88023952					0		3	23	119	0	1
		6	1	0.3498	3	0.659						images/313_3.png	images/313+24_3.png	6	¡ú	2	3	29		ÄÐ	19	2024-01-30_13h59.47.494	ÐÅÐÄÅÐ¶Ï	2021.2.3	Win32	59.88023952					0		3	24	120	2	1
		1	1	0.3174	6	0.4648						images/313+60_15.png	images/313_31.png	1	¡û	1	31	29		ÄÐ	19	2024-01-30_13h59.47.494	ÐÅÐÄÅÐ¶Ï	2021.2.3	Win32	59.88023952					1		3	25	121	30	1
		1	1	0.4008	6	0.3054						images/313+24_11.png	images/313_11.png	1	¡û	2	11	29		ÄÐ	19	2024-01-30_13h59.47.494	ÐÅÐÄÅÐ¶Ï	2021.2.3	Win32	59.88023952					1	space	3	26	122	10	1	3.8594
		1	1	0.2778	6	0.1501						images/313+24_16.png	images/313_16.png	1	¡û	2	16	29		ÄÐ	19	2024-01-30_13h59.47.494	ÐÅÐÄÅÐ¶Ï	2021.2.3	Win32	59.88023952					1		3	27	123	15	1
		1	1	0.2447	5	0.2256						images/313+24_10.png	images/313_10.png	1	¡û	2	10	29		ÄÐ	19	2024-01-30_13h59.47.494	ÐÅÐÄÅÐ¶Ï	2021.2.3	Win32	59.88023952					1		3	28	124	9	1
		1	0	0.3353	3	1.1201						images/313_18.png	images/313+60_2.png	6	¡ú	1	18	29		ÄÐ	19	2024-01-30_13h59.47.494	ÐÅÐÄÅÐ¶Ï	2021.2.3	Win32	59.88023952					0		3	29	125	17	1
		1	1	0.5729	3	2.2406						images/313+60_14.png	images/313_30.png	1	¡û	1	30	29		ÄÐ	19	2024-01-30_13h59.47.494	ÐÅÐÄÅÐ¶Ï	2021.2.3	Win32	59.88023952					0		3	30	126	29	1
		1	1	0.3658	4	0.1979						images/313+60_16.png	images/313_32.png	1	¡û	1	32	29		ÄÐ	19	2024-01-30_13h59.47.494	ÐÅÐÄÅÐ¶Ï	2021.2.3	Win32	59.88023952					1		3	31	127	31	1
		6	1	0.5224	5	0.6562						images/313_22.png	images/313+60_6.png	6	¡ú	1	22	29		ÄÐ	19	2024-01-30_13h59.47.494	ÐÅÐÄÅÐ¶Ï	2021.2.3	Win32	59.88023952					1		4	0	128	21	1
		6	0	0.5705	4	0.7766						images/313+24_9.png	images/313_9.png	1	¡û	2	9	29		ÄÐ	19	2024-01-30_13h59.47.494	ÐÅÐÄÅÐ¶Ï	2021.2.3	Win32	59.88023952					1		4	1	129	8	1
		1	1	0.3546	6	0.9379						images/313+24_11.png	images/313_11.png	1	¡û	2	11	29		ÄÐ	19	2024-01-30_13h59.47.494	ÐÅÐÄÅÐ¶Ï	2021.2.3	Win32	59.88023952					1		4	2	130	10	1
		1	0	0.4629	1	1.4837						images/313_19.png	images/313+60_3.png	6	¡ú	1	19	29		ÄÐ	19	2024-01-30_13h59.47.494	ÐÅÐÄÅÐ¶Ï	2021.2.3	Win32	59.88023952					0		4	3	131	18	1
		6	1	0.7899	6	0.4663						images/313_5.png	images/313+24_5.png	6	¡ú	2	5	29		ÄÐ	19	2024-01-30_13h59.47.494	ÐÅÐÄÅÐ¶Ï	2021.2.3	Win32	59.88023952					1		4	4	132	4	1
		6	1	0.3477	4	0.8923						images/313_6.png	images/313+24_6.png	6	¡ú	2	6	29		ÄÐ	19	2024-01-30_13h59.47.494	ÐÅÐÄÅÐ¶Ï	2021.2.3	Win32	59.88023952					1		4	5	133	5	1
		1	1	0.2206	6	0.4327						images/313+60_13.png	images/313_29.png	1	¡û	1	29	29		ÄÐ	19	2024-01-30_13h59.47.494	ÐÅÐÄÅÐ¶Ï	2021.2.3	Win32	59.88023952					1		4	6	134	28	1
		1	1	0.3649	6	0.3039						images/313+60_12.png	images/313_28.png	1	¡û	1	28	29		ÄÐ	19	2024-01-30_13h59.47.494	ÐÅÐÄÅÐ¶Ï	2021.2.3	Win32	59.88023952					1		4	7	135	27	1
		1	1	0.282	6	0.3339						images/313+24_15.png	images/313_15.png	1	¡û	2	15	29		ÄÐ	19	2024-01-30_13h59.47.494	ÐÅÐÄÅÐ¶Ï	2021.2.3	Win32	59.88023952					1		4	8	136	14	1
		6	0	0.4674	3	1.32						images/313+24_13.png	images/313_13.png	1	¡û	2	13	29		ÄÐ	19	2024-01-30_13h59.47.494	ÐÅÐÄÅÐ¶Ï	2021.2.3	Win32	59.88023952					0		4	9	137	12	1
		6	0	0.6006	3	1.8065						images/313+60_15.png	images/313_31.png	1	¡û	1	31	29		ÄÐ	19	2024-01-30_13h59.47.494	ÐÅÐÄÅÐ¶Ï	2021.2.3	Win32	59.88023952					0		4	10	138	30	1
		6	1	0.4398	6	0.3361						images/313_24.png	images/313+60_8.png	6	¡ú	1	24	29		ÄÐ	19	2024-01-30_13h59.47.494	ÐÅÐÄÅÐ¶Ï	2021.2.3	Win32	59.88023952					1		4	11	139	23	1
		1	1	0.4216	6	0.4001						images/313+24_10.png	images/313_10.png	1	¡û	2	10	29		ÄÐ	19	2024-01-30_13h59.47.494	ÐÅÐÄÅÐ¶Ï	2021.2.3	Win32	59.88023952					1		4	12	140	9	1
		1	1	0.4668	6	0.322						images/313+24_16.png	images/313_16.png	1	¡û	2	16	29		ÄÐ	19	2024-01-30_13h59.47.494	ÐÅÐÄÅÐ¶Ï	2021.2.3	Win32	59.88023952					1		4	13	141	15	1
		6	1	0.1352	4	0.8533						images/313_17.png	images/313+60_1.png	6	¡ú	1	17	29		ÄÐ	19	2024-01-30_13h59.47.494	ÐÅÐÄÅÐ¶Ï	2021.2.3	Win32	59.88023952					1		4	14	142	16	1
		6	1	0.4501	5	0.7637						images/313_8.png	images/313+24_8.png	6	¡ú	2	8	29		ÄÐ	19	2024-01-30_13h59.47.494	ÐÅÐÄÅÐ¶Ï	2021.2.3	Win32	59.88023952					1		4	15	143	7	1
		6	1	0.5742	4	0.9007						images/313_4.png	images/313+24_4.png	6	¡ú	2	4	29		ÄÐ	19	2024-01-30_13h59.47.494	ÐÅÐÄÅÐ¶Ï	2021.2.3	Win32	59.88023952					1		4	16	144	3	1
		1	1	0.4393	6	0.2008						images/313+24_12.png	images/313_12.png	1	¡û	2	12	29		ÄÐ	19	2024-01-30_13h59.47.494	ÐÅÐÄÅÐ¶Ï	2021.2.3	Win32	59.88023952					1		4	17	145	11	1
		6	1	0.9217	4	0.723						images/313_2.png	images/313+24_2.png	6	¡ú	2	2	29		ÄÐ	19	2024-01-30_13h59.47.494	ÐÅÐÄÅÐ¶Ï	2021.2.3	Win32	59.88023952					1		4	18	146	1	1
		1	1	0.4238	5	1.2554						images/313+24_14.png	images/313_14.png	1	¡û	2	14	29		ÄÐ	19	2024-01-30_13h59.47.494	ÐÅÐÄÅÐ¶Ï	2021.2.3	Win32	59.88023952					1		4	19	147	13	1
		1	1	0.3543	5	0.2863						images/313+60_10.png	images/313_26.png	1	¡û	1	26	29		ÄÐ	19	2024-01-30_13h59.47.494	ÐÅÐÄÅÐ¶Ï	2021.2.3	Win32	59.88023952					1		4	20	148	25	1
		6	1	0.7343	3	0.908						images/313_20.png	images/313+60_4.png	6	¡ú	1	20	29		ÄÐ	19	2024-01-30_13h59.47.494	ÐÅÐÄÅÐ¶Ï	2021.2.3	Win32	59.88023952					0		4	21	149	19	1
		1	1	1.3554	5	1.1402						images/313+60_9.png	images/313_25.png	1	¡û	1	25	29		ÄÐ	19	2024-01-30_13h59.47.494	ÐÅÐÄÅÐ¶Ï	2021.2.3	Win32	59.88023952					1		4	22	150	24	1
		1	1	0.4034	3	0.8382						images/313+60_16.png	images/313_32.png	1	¡û	1	32	29		ÄÐ	19	2024-01-30_13h59.47.494	ÐÅÐÄÅÐ¶Ï	2021.2.3	Win32	59.88023952					0		4	23	151	31	1
		6	1	1.81	6	0.9572						images/313_21.png	images/313+60_5.png	6	¡ú	1	21	29		ÄÐ	19	2024-01-30_13h59.47.494	ÐÅÐÄÅÐ¶Ï	2021.2.3	Win32	59.88023952					1		4	24	152	20	1
		6	1	0.5381	4	0.8272						images/313_18.png	images/313+60_2.png	6	¡ú	1	18	29		ÄÐ	19	2024-01-30_13h59.47.494	ÐÅÐÄÅÐ¶Ï	2021.2.3	Win32	59.88023952					1		4	25	153	17	1
		6	1	0.6357	5	0.3912						images/313_1.png	images/313+24_1.png	6	¡ú	2	1	29		ÄÐ	19	2024-01-30_13h59.47.494	ÐÅÐÄÅÐ¶Ï	2021.2.3	Win32	59.88023952					1		4	26	154	0	1
		6	1	0.268	5	0.4915						images/313_7.png	images/313+24_7.png	6	¡ú	2	7	29		ÄÐ	19	2024-01-30_13h59.47.494	ÐÅÐÄÅÐ¶Ï	2021.2.3	Win32	59.88023952					1		4	27	155	6	1
		1	1	0.279	4	0.632						images/313+60_11.png	images/313_27.png	1	¡û	1	27	29		ÄÐ	19	2024-01-30_13h59.47.494	ÐÅÐÄÅÐ¶Ï	2021.2.3	Win32	59.88023952					1		4	28	156	26	1
		6	1	0.9678	4	0.949						images/313_23.png	images/313+60_7.png	6	¡ú	1	23	29		ÄÐ	19	2024-01-30_13h59.47.494	ÐÅÐÄÅÐ¶Ï	2021.2.3	Win32	59.88023952					1		4	29	157	22	1
		6	1	0.3902	4	0.8909						images/313_3.png	images/313+24_3.png	6	¡ú	2	3	29		ÄÐ	19	2024-01-30_13h59.47.494	ÐÅÐÄÅÐ¶Ï	2021.2.3	Win32	59.88023952					1		4	30	158	2	1
		1	1	0.2259	5	0.5667						images/313+60_14.png	images/313_30.png	1	¡û	1	30	29		ÄÐ	19	2024-01-30_13h59.47.494	ÐÅÐÄÅÐ¶Ï	2021.2.3	Win32	59.88023952					1		4	31	159	29	1
																		29		ÄÐ	19	2024-01-30_13h59.47.494	ÐÅÐÄÅÐ¶Ï	2021.2.3	Win32	59.88023952	6.982349029	4.726
