# Supplementary material for: Perceptual metacognition and self-esteem: the role of feedback valence in local and global monitoring bias
Source: BMC Psychol. 2025 Sep 22;13:1114. doi: 10.1186/s40359-025-03089-x (PMC12506185; doi:10.1186/s40359-025-03089-x)
Supplement: Supplementary file 1 — Supplementary Material 1. [file 40359_2025_3089_MOESM1_ESM.zip › Data/Study2/Study2data/30_信心判断_2024-01-30_14h04.36.346.csv]

response_00.keys	response_00.rt	response_1.keys	response_1.corr	response_1.rt	response_2.keys	response_2.rt	loop_1.thisRepN	loop_1.thisTrialN	loop_1.thisN	loop_1.thisIndex	loop_1.ran	dotLeft	dotRight	dotAns	cue	diffLevel	rows	±»ÊÔ±àºÅ	ÐÕÃû	ÐÔ±ð	ÄêÁä	date	expName	psychopyVersion	OS	frameRate	slider.response	slider.rt	response_01.keys	response_01.rt	response_2.corr	response_03.keys	loop_2.thisRepN	loop_2.thisTrialN	loop_2.thisN	loop_2.thisIndex	loop_2.ran	response_03.rt
		1	1	0.7034	2	2.363						images/313+24_10.png	images/313_10.png	1	¡û	2	10	30		Å®	20	2024-01-30_14h04.36.346	ÐÅÐÄÅÐ¶Ï	2021.2.3	Win32	59.93407252	7.972222222	6.4239	space	5.5206	0		0	0	0	9	1
		1	0	0.6232	2	1.5193						images/313_19.png	images/313+60_3.png	6	¡ú	1	19	30		Å®	20	2024-01-30_14h04.36.346	ÐÅÐÄÅÐ¶Ï	2021.2.3	Win32	59.93407252					0		0	1	1	18	1
		6	1	0.417400001	4	1.257599999						images/313_18.png	images/313+60_2.png	6	¡ú	1	18	30		Å®	20	2024-01-30_14h04.36.346	ÐÅÐÄÅÐ¶Ï	2021.2.3	Win32	59.93407252					1		0	2	2	17	1
		1	1	0.8954	2	0.596900001						images/313+24_12.png	images/313_12.png	1	¡û	2	12	30		Å®	20	2024-01-30_14h04.36.346	ÐÅÐÄÅÐ¶Ï	2021.2.3	Win32	59.93407252					0		0	3	3	11	1
		6	1	0.3881	5	0.7527						images/313_24.png	images/313+60_8.png	6	¡ú	1	24	30		Å®	20	2024-01-30_14h04.36.346	ÐÅÐÄÅÐ¶Ï	2021.2.3	Win32	59.93407252					1		0	4	4	23	1
		6	1	1.0613	4	1.4658						images/313_17.png	images/313+60_1.png	6	¡ú	1	17	30		Å®	20	2024-01-30_14h04.36.346	ÐÅÐÄÅÐ¶Ï	2021.2.3	Win32	59.93407252					1		0	5	5	16	1
		6	1	0.4505	4	0.9739						images/313_22.png	images/313+60_6.png	6	¡ú	1	22	30		Å®	20	2024-01-30_14h04.36.346	ÐÅÐÄÅÐ¶Ï	2021.2.3	Win32	59.93407252					1		0	6	6	21	1
		6	1	0.3891	5	0.714900001						images/313_7.png	images/313+24_7.png	6	¡ú	2	7	30		Å®	20	2024-01-30_14h04.36.346	ÐÅÐÄÅÐ¶Ï	2021.2.3	Win32	59.93407252					1		0	7	7	6	1
		6	1	0.551	5	0.6205						images/313_23.png	images/313+60_7.png	6	¡ú	1	23	30		Å®	20	2024-01-30_14h04.36.346	ÐÅÐÄÅÐ¶Ï	2021.2.3	Win32	59.93407252					1		0	8	8	22	1
		1	0	0.9644	2	1.0978						images/313_20.png	images/313+60_4.png	6	¡ú	1	20	30		Å®	20	2024-01-30_14h04.36.346	ÐÅÐÄÅÐ¶Ï	2021.2.3	Win32	59.93407252					0		0	9	9	19	1
		1	1	0.6012	2	0.7323						images/313+24_11.png	images/313_11.png	1	¡û	2	11	30		Å®	20	2024-01-30_14h04.36.346	ÐÅÐÄÅÐ¶Ï	2021.2.3	Win32	59.93407252					0		0	10	10	10	1
		1	1	0.692599999	5	0.6382						images/313+60_14.png	images/313_30.png	1	¡û	1	30	30		Å®	20	2024-01-30_14h04.36.346	ÐÅÐÄÅÐ¶Ï	2021.2.3	Win32	59.93407252					1		0	11	11	29	1
		1	0	0.9731	1	1.0502						images/313_6.png	images/313+24_6.png	6	¡ú	2	6	30		Å®	20	2024-01-30_14h04.36.346	ÐÅÐÄÅÐ¶Ï	2021.2.3	Win32	59.93407252					0		0	12	12	5	1
		1	1	1.0636	3	1.4027						images/313+24_9.png	images/313_9.png	1	¡û	2	9	30		Å®	20	2024-01-30_14h04.36.346	ÐÅÐÄÅÐ¶Ï	2021.2.3	Win32	59.93407252					0		0	13	13	8	1
		1	1	0.684099999	4	1.0422						images/313+60_15.png	images/313_31.png	1	¡û	1	31	30		Å®	20	2024-01-30_14h04.36.346	ÐÅÐÄÅÐ¶Ï	2021.2.3	Win32	59.93407252					1		0	14	14	30	1
		1	1	1.0881	4	0.5406						images/313+24_15.png	images/313_15.png	1	¡û	2	15	30		Å®	20	2024-01-30_14h04.36.346	ÐÅÐÄÅÐ¶Ï	2021.2.3	Win32	59.93407252					1		0	15	15	14	1
		1	1	0.5272	5	0.8201						images/313+60_16.png	images/313_32.png	1	¡û	1	32	30		Å®	20	2024-01-30_14h04.36.346	ÐÅÐÄÅÐ¶Ï	2021.2.3	Win32	59.93407252					1		0	16	16	31	1
		1	1	0.9563	5	0.4235						images/313+24_14.png	images/313_14.png	1	¡û	2	14	30		Å®	20	2024-01-30_14h04.36.346	ÐÅÐÄÅÐ¶Ï	2021.2.3	Win32	59.93407252					1		0	17	17	13	1
		1	1	0.7673	5	0.406						images/313+60_13.png	images/313_29.png	1	¡û	1	29	30		Å®	20	2024-01-30_14h04.36.346	ÐÅÐÄÅÐ¶Ï	2021.2.3	Win32	59.93407252					1		0	18	18	28	1
		6	1	0.9251	5	0.9735						images/313_5.png	images/313+24_5.png	6	¡ú	2	5	30		Å®	20	2024-01-30_14h04.36.346	ÐÅÐÄÅÐ¶Ï	2021.2.3	Win32	59.93407252					1		0	19	19	4	1
		1	1	0.6242	5	0.7012						images/313+60_12.png	images/313_28.png	1	¡û	1	28	30		Å®	20	2024-01-30_14h04.36.346	ÐÅÐÄÅÐ¶Ï	2021.2.3	Win32	59.93407252					1		0	20	20	27	1
		1	0	1.234	5	0.378						images/313_2.png	images/313+24_2.png	6	¡ú	2	2	30		Å®	20	2024-01-30_14h04.36.346	ÐÅÐÄÅÐ¶Ï	2021.2.3	Win32	59.93407252					1		0	21	21	1	1
		6	1	0.7409	5	0.570599999						images/313_3.png	images/313+24_3.png	6	¡ú	2	3	30		Å®	20	2024-01-30_14h04.36.346	ÐÅÐÄÅÐ¶Ï	2021.2.3	Win32	59.93407252					1		0	22	22	2	1
		1	1	1.007599999	4	1.778599999						images/313+60_9.png	images/313_25.png	1	¡û	1	25	30		Å®	20	2024-01-30_14h04.36.346	ÐÅÐÄÅÐ¶Ï	2021.2.3	Win32	59.93407252					1		0	23	23	24	1
		6	1	2.2967	4	0.759099999						images/313_4.png	images/313+24_4.png	6	¡ú	2	4	30		Å®	20	2024-01-30_14h04.36.346	ÐÅÐÄÅÐ¶Ï	2021.2.3	Win32	59.93407252					1		0	24	24	3	1
		1	1	0.8633	5	0.583						images/313+60_11.png	images/313_27.png	1	¡û	1	27	30		Å®	20	2024-01-30_14h04.36.346	ÐÅÐÄÅÐ¶Ï	2021.2.3	Win32	59.93407252					1		0	25	25	26	1
		6	1	0.4208	5	0.5115						images/313_8.png	images/313+24_8.png	6	¡ú	2	8	30		Å®	20	2024-01-30_14h04.36.346	ÐÅÐÄÅÐ¶Ï	2021.2.3	Win32	59.93407252					1		0	26	26	7	1
		6	1	0.6172	2	1.5081						images/313_21.png	images/313+60_5.png	6	¡ú	1	21	30		Å®	20	2024-01-30_14h04.36.346	ÐÅÐÄÅÐ¶Ï	2021.2.3	Win32	59.93407252					0		0	27	27	20	1
		1	0	1.4173	2	3.0484						images/313_1.png	images/313+24_1.png	6	¡ú	2	1	30		Å®	20	2024-01-30_14h04.36.346	ÐÅÐÄÅÐ¶Ï	2021.2.3	Win32	59.93407252					0		0	28	28	0	1
		1	1	2.0902	2	1.055						images/313+24_16.png	images/313_16.png	1	¡û	2	16	30		Å®	20	2024-01-30_14h04.36.346	ÐÅÐÄÅÐ¶Ï	2021.2.3	Win32	59.93407252					0		0	29	29	15	1
		1	1	0.7269	2	0.791400001						images/313+60_10.png	images/313_26.png	1	¡û	1	26	30		Å®	20	2024-01-30_14h04.36.346	ÐÅÐÄÅÐ¶Ï	2021.2.3	Win32	59.93407252					0		0	30	30	25	1
		1	1	1.5227	2	1.078						images/313+24_13.png	images/313_13.png	1	¡û	2	13	30		Å®	20	2024-01-30_14h04.36.346	ÐÅÐÄÅÐ¶Ï	2021.2.3	Win32	59.93407252					0		0	31	31	12	1
		6	1	0.4849	5	0.5351						images/313_22.png	images/313+60_6.png	6	¡ú	1	22	30		Å®	20	2024-01-30_14h04.36.346	ÐÅÐÄÅÐ¶Ï	2021.2.3	Win32	59.93407252					1		1	0	32	21	1
		1	1	0.673	5	0.5747						images/313+24_11.png	images/313_11.png	1	¡û	2	11	30		Å®	20	2024-01-30_14h04.36.346	ÐÅÐÄÅÐ¶Ï	2021.2.3	Win32	59.93407252					1		1	1	33	10	1
		6	1	0.4183	5	0.4417						images/313_18.png	images/313+60_2.png	6	¡ú	1	18	30		Å®	20	2024-01-30_14h04.36.346	ÐÅÐÄÅÐ¶Ï	2021.2.3	Win32	59.93407252					1		1	2	34	17	1
		1	1	0.6707	5	0.2677						images/313+60_14.png	images/313_30.png	1	¡û	1	30	30		Å®	20	2024-01-30_14h04.36.346	ÐÅÐÄÅÐ¶Ï	2021.2.3	Win32	59.93407252					1		1	3	35	29	1
		6	1	0.3753	5	0.4009						images/313_3.png	images/313+24_3.png	6	¡ú	2	3	30		Å®	20	2024-01-30_14h04.36.346	ÐÅÐÄÅÐ¶Ï	2021.2.3	Win32	59.93407252					1		1	4	36	2	1
		1	1	0.604	5	0.4129						images/313+24_16.png	images/313_16.png	1	¡û	2	16	30		Å®	20	2024-01-30_14h04.36.346	ÐÅÐÄÅÐ¶Ï	2021.2.3	Win32	59.93407252					1		1	5	37	15	1
		6	0	0.5927	5	0.292900001						images/313+60_12.png	images/313_28.png	1	¡û	1	28	30		Å®	20	2024-01-30_14h04.36.346	ÐÅÐÄÅÐ¶Ï	2021.2.3	Win32	59.93407252					1		1	6	38	27	1
		1	1	0.934299999	5	0.3251						images/313+60_16.png	images/313_32.png	1	¡û	1	32	30		Å®	20	2024-01-30_14h04.36.346	ÐÅÐÄÅÐ¶Ï	2021.2.3	Win32	59.93407252					1		1	7	39	31	1
		6	1	0.5205	5	0.3297						images/313_5.png	images/313+24_5.png	6	¡ú	2	5	30		Å®	20	2024-01-30_14h04.36.346	ÐÅÐÄÅÐ¶Ï	2021.2.3	Win32	59.93407252					1	space	1	8	40	4	1	2.0766
		6	1	0.574	4	2.1168						images/313_19.png	images/313+60_3.png	6	¡ú	1	19	30		Å®	20	2024-01-30_14h04.36.346	ÐÅÐÄÅÐ¶Ï	2021.2.3	Win32	59.93407252					1		1	9	41	18	1
		6	1	0.5255	5	1.008599999						images/313_7.png	images/313+24_7.png	6	¡ú	2	7	30		Å®	20	2024-01-30_14h04.36.346	ÐÅÐÄÅÐ¶Ï	2021.2.3	Win32	59.93407252					1		1	10	42	6	1
		1	1	0.813	4	0.8744						images/313+24_9.png	images/313_9.png	1	¡û	2	9	30		Å®	20	2024-01-30_14h04.36.346	ÐÅÐÄÅÐ¶Ï	2021.2.3	Win32	59.93407252					1		1	11	43	8	1
		1	1	0.987700001	4	0.467599999						images/313+60_15.png	images/313_31.png	1	¡û	1	31	30		Å®	20	2024-01-30_14h04.36.346	ÐÅÐÄÅÐ¶Ï	2021.2.3	Win32	59.93407252					1		1	12	44	30	1
		6	1	0.459	3	1.770400001						images/313_4.png	images/313+24_4.png	6	¡ú	2	4	30		Å®	20	2024-01-30_14h04.36.346	ÐÅÐÄÅÐ¶Ï	2021.2.3	Win32	59.93407252					0		1	13	45	3	1
		1	1	1.0766	4	0.8254						images/313+24_13.png	images/313_13.png	1	¡û	2	13	30		Å®	20	2024-01-30_14h04.36.346	ÐÅÐÄÅÐ¶Ï	2021.2.3	Win32	59.93407252					1		1	14	46	12	1
		6	1	0.558900001	4	0.6277						images/313_6.png	images/313+24_6.png	6	¡ú	2	6	30		Å®	20	2024-01-30_14h04.36.346	ÐÅÐÄÅÐ¶Ï	2021.2.3	Win32	59.93407252					1		1	15	47	5	1
		1	1	0.6933	5	0.5638						images/313+60_11.png	images/313_27.png	1	¡û	1	27	30		Å®	20	2024-01-30_14h04.36.346	ÐÅÐÄÅÐ¶Ï	2021.2.3	Win32	59.93407252					1		1	16	48	26	1
		1	0	1.0006	5	0.3673						images/313_20.png	images/313+60_4.png	6	¡ú	1	20	30		Å®	20	2024-01-30_14h04.36.346	ÐÅÐÄÅÐ¶Ï	2021.2.3	Win32	59.93407252					1		1	17	49	19	1
		6	1	0.5505	4	1.9478						images/313_8.png	images/313+24_8.png	6	¡ú	2	8	30		Å®	20	2024-01-30_14h04.36.346	ÐÅÐÄÅÐ¶Ï	2021.2.3	Win32	59.93407252					1		1	18	50	7	1
		6	0	0.5005	4	0.4843						images/313+24_14.png	images/313_14.png	1	¡û	2	14	30		Å®	20	2024-01-30_14h04.36.346	ÐÅÐÄÅÐ¶Ï	2021.2.3	Win32	59.93407252					1		1	19	51	13	1
		6	0	0.6507	4	0.4083						images/313+24_12.png	images/313_12.png	1	¡û	2	12	30		Å®	20	2024-01-30_14h04.36.346	ÐÅÐÄÅÐ¶Ï	2021.2.3	Win32	59.93407252					1		1	20	52	11	1
		1	1	0.6027	5	0.486099999						images/313+60_13.png	images/313_29.png	1	¡û	1	29	30		Å®	20	2024-01-30_14h04.36.346	ÐÅÐÄÅÐ¶Ï	2021.2.3	Win32	59.93407252					1		1	21	53	28	1
		6	0	0.5336	4	0.835099999						images/313+24_10.png	images/313_10.png	1	¡û	2	10	30		Å®	20	2024-01-30_14h04.36.346	ÐÅÐÄÅÐ¶Ï	2021.2.3	Win32	59.93407252					1		1	22	54	9	1
		6	1	0.430099999	5	0.6895						images/313_21.png	images/313+60_5.png	6	¡ú	1	21	30		Å®	20	2024-01-30_14h04.36.346	ÐÅÐÄÅÐ¶Ï	2021.2.3	Win32	59.93407252					1		1	23	55	20	1
		6	1	0.8339	5	0.474099999						images/313_23.png	images/313+60_7.png	6	¡ú	1	23	30		Å®	20	2024-01-30_14h04.36.346	ÐÅÐÄÅÐ¶Ï	2021.2.3	Win32	59.93407252					1		1	24	56	22	1
		1	1	0.578599999	5	0.550900001						images/313+60_9.png	images/313_25.png	1	¡û	1	25	30		Å®	20	2024-01-30_14h04.36.346	ÐÅÐÄÅÐ¶Ï	2021.2.3	Win32	59.93407252					1		1	25	57	24	1
		6	1	0.354599999	5	0.453099999						images/313_24.png	images/313+60_8.png	6	¡ú	1	24	30		Å®	20	2024-01-30_14h04.36.346	ÐÅÐÄÅÐ¶Ï	2021.2.3	Win32	59.93407252					1		1	26	58	23	1
		1	0	0.9048	5	0.2979						images/313_2.png	images/313+24_2.png	6	¡ú	2	2	30		Å®	20	2024-01-30_14h04.36.346	ÐÅÐÄÅÐ¶Ï	2021.2.3	Win32	59.93407252					1		1	27	59	1	1
		6	1	0.5965	4	0.6954						images/313_17.png	images/313+60_1.png	6	¡ú	1	17	30		Å®	20	2024-01-30_14h04.36.346	ÐÅÐÄÅÐ¶Ï	2021.2.3	Win32	59.93407252					1		1	28	60	16	1
		1	1	0.6338	5	0.6291						images/313+24_15.png	images/313_15.png	1	¡û	2	15	30		Å®	20	2024-01-30_14h04.36.346	ÐÅÐÄÅÐ¶Ï	2021.2.3	Win32	59.93407252					1		1	29	61	14	1
		6	1	0.5292	5	0.4201						images/313_1.png	images/313+24_1.png	6	¡ú	2	1	30		Å®	20	2024-01-30_14h04.36.346	ÐÅÐÄÅÐ¶Ï	2021.2.3	Win32	59.93407252					1		1	30	62	0	1
		1	1	0.4719	5	0.3442						images/313+60_10.png	images/313_26.png	1	¡û	1	26	30		Å®	20	2024-01-30_14h04.36.346	ÐÅÐÄÅÐ¶Ï	2021.2.3	Win32	59.93407252					1		1	31	63	25	1
		6	1	0.5033	5	0.3293						images/313_18.png	images/313+60_2.png	6	¡ú	1	18	30		Å®	20	2024-01-30_14h04.36.346	ÐÅÐÄÅÐ¶Ï	2021.2.3	Win32	59.93407252					1		2	0	64	17	1
		6	1	1.3978	5	0.692099999						images/313_3.png	images/313+24_3.png	6	¡ú	2	3	30		Å®	20	2024-01-30_14h04.36.346	ÐÅÐÄÅÐ¶Ï	2021.2.3	Win32	59.93407252					1		2	1	65	2	1
		6	1	0.634599999	5	1.900200001						images/313_22.png	images/313+60_6.png	6	¡ú	1	22	30		Å®	20	2024-01-30_14h04.36.346	ÐÅÐÄÅÐ¶Ï	2021.2.3	Win32	59.93407252					1		2	2	66	21	1
		1	0	0.5217	2	1.0243						images/313_7.png	images/313+24_7.png	6	¡ú	2	7	30		Å®	20	2024-01-30_14h04.36.346	ÐÅÐÄÅÐ¶Ï	2021.2.3	Win32	59.93407252					0		2	3	67	6	1
		1	1	0.8452	2	0.618700001						images/313+24_11.png	images/313_11.png	1	¡û	2	11	30		Å®	20	2024-01-30_14h04.36.346	ÐÅÐÄÅÐ¶Ï	2021.2.3	Win32	59.93407252					0		2	4	68	10	1
		1	1	0.9923	3	0.5481						images/313+24_13.png	images/313_13.png	1	¡û	2	13	30		Å®	20	2024-01-30_14h04.36.346	ÐÅÐÄÅÐ¶Ï	2021.2.3	Win32	59.93407252					0		2	5	69	12	1
		1	1	0.554900001	3	1.125799999						images/313+60_10.png	images/313_26.png	1	¡û	1	26	30		Å®	20	2024-01-30_14h04.36.346	ÐÅÐÄÅÐ¶Ï	2021.2.3	Win32	59.93407252					0		2	6	70	25	1
		1	1	0.667599999	4	0.9127						images/313+60_11.png	images/313_27.png	1	¡û	1	27	30		Å®	20	2024-01-30_14h04.36.346	ÐÅÐÄÅÐ¶Ï	2021.2.3	Win32	59.93407252					1		2	7	71	26	1
		6	0	0.4942	4	0.547099999						images/313+24_12.png	images/313_12.png	1	¡û	2	12	30		Å®	20	2024-01-30_14h04.36.346	ÐÅÐÄÅÐ¶Ï	2021.2.3	Win32	59.93407252					1		2	8	72	11	1
		6	1	0.3778	5	0.3877						images/313_21.png	images/313+60_5.png	6	¡ú	1	21	30		Å®	20	2024-01-30_14h04.36.346	ÐÅÐÄÅÐ¶Ï	2021.2.3	Win32	59.93407252					1		2	9	73	20	1
		1	1	0.574	5	0.2763						images/313+60_13.png	images/313_29.png	1	¡û	1	29	30		Å®	20	2024-01-30_14h04.36.346	ÐÅÐÄÅÐ¶Ï	2021.2.3	Win32	59.93407252					1		2	10	74	28	1
		6	1	0.4266	5	0.3341						images/313_20.png	images/313+60_4.png	6	¡ú	1	20	30		Å®	20	2024-01-30_14h04.36.346	ÐÅÐÄÅÐ¶Ï	2021.2.3	Win32	59.93407252					1		2	11	75	19	1
		6	1	0.801200001	5	0.408599999						images/313_23.png	images/313+60_7.png	6	¡ú	1	23	30		Å®	20	2024-01-30_14h04.36.346	ÐÅÐÄÅÐ¶Ï	2021.2.3	Win32	59.93407252					1		2	12	76	22	1
		6	1	0.8607	5	1.026						images/313_4.png	images/313+24_4.png	6	¡ú	2	4	30		Å®	20	2024-01-30_14h04.36.346	ÐÅÐÄÅÐ¶Ï	2021.2.3	Win32	59.93407252					1		2	13	77	3	1
		1	1	0.5069	4	1.591400001						images/313+24_14.png	images/313_14.png	1	¡û	2	14	30		Å®	20	2024-01-30_14h04.36.346	ÐÅÐÄÅÐ¶Ï	2021.2.3	Win32	59.93407252					1		2	14	78	13	1
		1	1	0.5623	4	0.6891						images/313+60_14.png	images/313_30.png	1	¡û	1	30	30		Å®	20	2024-01-30_14h04.36.346	ÐÅÐÄÅÐ¶Ï	2021.2.3	Win32	59.93407252					1		2	15	79	29	1
		1	0	0.5509	5	0.507099999						images/313_8.png	images/313+24_8.png	6	¡ú	2	8	30		Å®	20	2024-01-30_14h04.36.346	ÐÅÐÄÅÐ¶Ï	2021.2.3	Win32	59.93407252					1		2	16	80	7	1
		1	0	0.7103	4	1.4404						images/313_1.png	images/313+24_1.png	6	¡ú	2	1	30		Å®	20	2024-01-30_14h04.36.346	ÐÅÐÄÅÐ¶Ï	2021.2.3	Win32	59.93407252					1	space	2	17	81	0	1	1.6691
		6	1	0.5037	5	0.5434						images/313_17.png	images/313+60_1.png	6	¡ú	1	17	30		Å®	20	2024-01-30_14h04.36.346	ÐÅÐÄÅÐ¶Ï	2021.2.3	Win32	59.93407252					1		2	18	82	16	1
		1	1	0.4377	5	0.2841						images/313+24_15.png	images/313_15.png	1	¡û	2	15	30		Å®	20	2024-01-30_14h04.36.346	ÐÅÐÄÅÐ¶Ï	2021.2.3	Win32	59.93407252					1		2	19	83	14	1
		1	1	0.6354	6	0.397400001						images/313+60_16.png	images/313_32.png	1	¡û	1	32	30		Å®	20	2024-01-30_14h04.36.346	ÐÅÐÄÅÐ¶Ï	2021.2.3	Win32	59.93407252					1		2	20	84	31	1
		6	0	1.7047	5	0.954400001						images/313+24_10.png	images/313_10.png	1	¡û	2	10	30		Å®	20	2024-01-30_14h04.36.346	ÐÅÐÄÅÐ¶Ï	2021.2.3	Win32	59.93407252					1		2	21	85	9	1
		1	1	2.2425	4	1.6132						images/313+24_16.png	images/313_16.png	1	¡û	2	16	30		Å®	20	2024-01-30_14h04.36.346	ÐÅÐÄÅÐ¶Ï	2021.2.3	Win32	59.93407252					1		2	22	86	15	1
		1	1	0.6044	4	1.6205						images/313+24_9.png	images/313_9.png	1	¡û	2	9	30		Å®	20	2024-01-30_14h04.36.346	ÐÅÐÄÅÐ¶Ï	2021.2.3	Win32	59.93407252					1		2	23	87	8	1
		6	1	0.4955	4	1.0255						images/313_6.png	images/313+24_6.png	6	¡ú	2	6	30		Å®	20	2024-01-30_14h04.36.346	ÐÅÐÄÅÐ¶Ï	2021.2.3	Win32	59.93407252					1		2	24	88	5	1
		1	0	1.8865	4	0.5875						images/313_5.png	images/313+24_5.png	6	¡ú	2	5	30		Å®	20	2024-01-30_14h04.36.346	ÐÅÐÄÅÐ¶Ï	2021.2.3	Win32	59.93407252					1		2	25	89	4	1
		1	1	0.6294	4	0.6153						images/313+60_9.png	images/313_25.png	1	¡û	1	25	30		Å®	20	2024-01-30_14h04.36.346	ÐÅÐÄÅÐ¶Ï	2021.2.3	Win32	59.93407252					1		2	26	90	24	1
		6	1	0.440400001	5	0.5348						images/313_24.png	images/313+60_8.png	6	¡ú	1	24	30		Å®	20	2024-01-30_14h04.36.346	ÐÅÐÄÅÐ¶Ï	2021.2.3	Win32	59.93407252					1		2	27	91	23	1
		6	1	0.5522	6	0.527400001						images/313_19.png	images/313+60_3.png	6	¡ú	1	19	30		Å®	20	2024-01-30_14h04.36.346	ÐÅÐÄÅÐ¶Ï	2021.2.3	Win32	59.93407252					1		2	28	92	18	1
		1	1	0.6446	5	0.448900001						images/313+60_15.png	images/313_31.png	1	¡û	1	31	30		Å®	20	2024-01-30_14h04.36.346	ÐÅÐÄÅÐ¶Ï	2021.2.3	Win32	59.93407252					1		2	29	93	30	1
		6	1	0.967	2	0.943400001						images/313_2.png	images/313+24_2.png	6	¡ú	2	2	30		Å®	20	2024-01-30_14h04.36.346	ÐÅÐÄÅÐ¶Ï	2021.2.3	Win32	59.93407252					0		2	30	94	1	1
		1	1	0.6263	5	0.4672						images/313+60_12.png	images/313_28.png	1	¡û	1	28	30		Å®	20	2024-01-30_14h04.36.346	ÐÅÐÄÅÐ¶Ï	2021.2.3	Win32	59.93407252					1		2	31	95	27	1
		1	1	0.8228	5	0.4795						images/313+60_15.png	images/313_31.png	1	¡û	1	31	30		Å®	20	2024-01-30_14h04.36.346	ÐÅÐÄÅÐ¶Ï	2021.2.3	Win32	59.93407252					1		3	0	96	30	1
		6	1	0.5051	5	0.5078						images/313_5.png	images/313+24_5.png	6	¡ú	2	5	30		Å®	20	2024-01-30_14h04.36.346	ÐÅÐÄÅÐ¶Ï	2021.2.3	Win32	59.93407252					1		3	1	97	4	1
		6	1	0.7283	5	0.4033						images/313_7.png	images/313+24_7.png	6	¡ú	2	7	30		Å®	20	2024-01-30_14h04.36.346	ÐÅÐÄÅÐ¶Ï	2021.2.3	Win32	59.93407252					1		3	2	98	6	1
		6	1	0.4022	5	0.479900001						images/313_24.png	images/313+60_8.png	6	¡ú	1	24	30		Å®	20	2024-01-30_14h04.36.346	ÐÅÐÄÅÐ¶Ï	2021.2.3	Win32	59.93407252					1		3	3	99	23	1
		1	1	0.5974	5	0.3676						images/313+60_10.png	images/313_26.png	1	¡û	1	26	30		Å®	20	2024-01-30_14h04.36.346	ÐÅÐÄÅÐ¶Ï	2021.2.3	Win32	59.93407252					1		3	4	100	25	1
		6	1	0.458599999	4	0.6537						images/313_18.png	images/313+60_2.png	6	¡ú	1	18	30		Å®	20	2024-01-30_14h04.36.346	ÐÅÐÄÅÐ¶Ï	2021.2.3	Win32	59.93407252					1		3	5	101	17	1
		6	1	0.979	2	1.8831						images/313_20.png	images/313+60_4.png	6	¡ú	1	20	30		Å®	20	2024-01-30_14h04.36.346	ÐÅÐÄÅÐ¶Ï	2021.2.3	Win32	59.93407252					0		3	6	102	19	1
		1	1	0.53	5	0.7189						images/313+60_16.png	images/313_32.png	1	¡û	1	32	30		Å®	20	2024-01-30_14h04.36.346	ÐÅÐÄÅÐ¶Ï	2021.2.3	Win32	59.93407252					1		3	7	103	31	1
		6	1	0.5368	4	1.0971						images/313_17.png	images/313+60_1.png	6	¡ú	1	17	30		Å®	20	2024-01-30_14h04.36.346	ÐÅÐÄÅÐ¶Ï	2021.2.3	Win32	59.93407252					1		3	8	104	16	1
		1	1	0.771900001	4	0.5882						images/313+24_15.png	images/313_15.png	1	¡û	2	15	30		Å®	20	2024-01-30_14h04.36.346	ÐÅÐÄÅÐ¶Ï	2021.2.3	Win32	59.93407252					1		3	9	105	14	1
		6	1	0.3245	4	0.5091						images/313_3.png	images/313+24_3.png	6	¡ú	2	3	30		Å®	20	2024-01-30_14h04.36.346	ÐÅÐÄÅÐ¶Ï	2021.2.3	Win32	59.93407252					1		3	10	106	2	1
		1	1	0.3535	5	0.759400001						images/313+24_11.png	images/313_11.png	1	¡û	2	11	30		Å®	20	2024-01-30_14h04.36.346	ÐÅÐÄÅÐ¶Ï	2021.2.3	Win32	59.93407252					1		3	11	107	10	1
		6	1	1.3235	5	0.7598						images/313_4.png	images/313+24_4.png	6	¡ú	2	4	30		Å®	20	2024-01-30_14h04.36.346	ÐÅÐÄÅÐ¶Ï	2021.2.3	Win32	59.93407252					1		3	12	108	3	1
		1	1	0.660400001	4	0.7737						images/313+60_14.png	images/313_30.png	1	¡û	1	30	30		Å®	20	2024-01-30_14h04.36.346	ÐÅÐÄÅÐ¶Ï	2021.2.3	Win32	59.93407252					1		3	13	109	29	1
		6	1	0.8071	2	0.753099999						images/313_2.png	images/313+24_2.png	6	¡ú	2	2	30		Å®	20	2024-01-30_14h04.36.346	ÐÅÐÄÅÐ¶Ï	2021.2.3	Win32	59.93407252					0		3	14	110	1	1
		1	0	2.2748	2	0.8282						images/313_8.png	images/313+24_8.png	6	¡ú	2	8	30		Å®	20	2024-01-30_14h04.36.346	ÐÅÐÄÅÐ¶Ï	2021.2.3	Win32	59.93407252					0		3	15	111	7	1
		1	1	1.279	2	1.0404						images/313+24_9.png	images/313_9.png	1	¡û	2	9	30		Å®	20	2024-01-30_14h04.36.346	ÐÅÐÄÅÐ¶Ï	2021.2.3	Win32	59.93407252					0		3	16	112	8	1
		1	1	1.674	5	0.7346						images/313+60_11.png	images/313_27.png	1	¡û	1	27	30		Å®	20	2024-01-30_14h04.36.346	ÐÅÐÄÅÐ¶Ï	2021.2.3	Win32	59.93407252					1		3	17	113	26	1
		6	1	0.7066	5	0.500599999						images/313_22.png	images/313+60_6.png	6	¡ú	1	22	30		Å®	20	2024-01-30_14h04.36.346	ÐÅÐÄÅÐ¶Ï	2021.2.3	Win32	59.93407252					1		3	18	114	21	1
		6	1	1.1969	5	0.4945						images/313_19.png	images/313+60_3.png	6	¡ú	1	19	30		Å®	20	2024-01-30_14h04.36.346	ÐÅÐÄÅÐ¶Ï	2021.2.3	Win32	59.93407252					1		3	19	115	18	1
		1	1	0.712400001	2	1.539299999						images/313+60_12.png	images/313_28.png	1	¡û	1	28	30		Å®	20	2024-01-30_14h04.36.346	ÐÅÐÄÅÐ¶Ï	2021.2.3	Win32	59.93407252					0		3	20	116	27	1
		6	1	1.489799999	2	0.8007						images/313_1.png	images/313+24_1.png	6	¡ú	2	1	30		Å®	20	2024-01-30_14h04.36.346	ÐÅÐÄÅÐ¶Ï	2021.2.3	Win32	59.93407252					0		3	21	117	0	1
		6	1	0.423900001	5	0.9916						images/313_23.png	images/313+60_7.png	6	¡ú	1	23	30		Å®	20	2024-01-30_14h04.36.346	ÐÅÐÄÅÐ¶Ï	2021.2.3	Win32	59.93407252					1		3	22	118	22	1
		1	1	0.875599999	4	1.183900001						images/313+24_14.png	images/313_14.png	1	¡û	2	14	30		Å®	20	2024-01-30_14h04.36.346	ÐÅÐÄÅÐ¶Ï	2021.2.3	Win32	59.93407252					1		3	23	119	13	1
		1	1	1.036099999	4	1.0714						images/313+24_16.png	images/313_16.png	1	¡û	2	16	30		Å®	20	2024-01-30_14h04.36.346	ÐÅÐÄÅÐ¶Ï	2021.2.3	Win32	59.93407252					1		3	24	120	15	1
		1	1	1.008299999	2	0.6033						images/313+60_9.png	images/313_25.png	1	¡û	1	25	30		Å®	20	2024-01-30_14h04.36.346	ÐÅÐÄÅÐ¶Ï	2021.2.3	Win32	59.93407252					0		3	25	121	24	1
		1	1	0.695	2	0.389						images/313+24_12.png	images/313_12.png	1	¡û	2	12	30		Å®	20	2024-01-30_14h04.36.346	ÐÅÐÄÅÐ¶Ï	2021.2.3	Win32	59.93407252					0	space	3	26	122	11	1	7.8908
		1	1	0.6507	5	0.5374						images/313+60_13.png	images/313_29.png	1	¡û	1	29	30		Å®	20	2024-01-30_14h04.36.346	ÐÅÐÄÅÐ¶Ï	2021.2.3	Win32	59.93407252					1		3	27	123	28	1
		6	1	0.4255	5	0.4103						images/313_21.png	images/313+60_5.png	6	¡ú	1	21	30		Å®	20	2024-01-30_14h04.36.346	ÐÅÐÄÅÐ¶Ï	2021.2.3	Win32	59.93407252					1		3	28	124	20	1
		1	1	0.8255	4	1.289400001						images/313+24_10.png	images/313_10.png	1	¡û	2	10	30		Å®	20	2024-01-30_14h04.36.346	ÐÅÐÄÅÐ¶Ï	2021.2.3	Win32	59.93407252					1		3	29	125	9	1
		6	0	0.5671	4	0.4374						images/313+24_13.png	images/313_13.png	1	¡û	2	13	30		Å®	20	2024-01-30_14h04.36.346	ÐÅÐÄÅÐ¶Ï	2021.2.3	Win32	59.93407252					1		3	30	126	12	1
		6	1	0.3939	4	0.4267						images/313_6.png	images/313+24_6.png	6	¡ú	2	6	30		Å®	20	2024-01-30_14h04.36.346	ÐÅÐÄÅÐ¶Ï	2021.2.3	Win32	59.93407252					1		3	31	127	5	1
		6	0	0.5719	4	0.330599999						images/313+24_15.png	images/313_15.png	1	¡û	2	15	30		Å®	20	2024-01-30_14h04.36.346	ÐÅÐÄÅÐ¶Ï	2021.2.3	Win32	59.93407252					1		4	0	128	14	1
		6	1	0.3887	5	0.6552						images/313_21.png	images/313+60_5.png	6	¡ú	1	21	30		Å®	20	2024-01-30_14h04.36.346	ÐÅÐÄÅÐ¶Ï	2021.2.3	Win32	59.93407252					1		4	1	129	20	1
		1	1	0.6311	2	0.6065						images/313+60_10.png	images/313_26.png	1	¡û	1	26	30		Å®	20	2024-01-30_14h04.36.346	ÐÅÐÄÅÐ¶Ï	2021.2.3	Win32	59.93407252					0		4	2	130	25	1
		1	1	1.1068	2	0.445599999						images/313+60_14.png	images/313_30.png	1	¡û	1	30	30		Å®	20	2024-01-30_14h04.36.346	ÐÅÐÄÅÐ¶Ï	2021.2.3	Win32	59.93407252					0		4	3	131	29	1
		6	1	0.3748	5	0.894599999						images/313_18.png	images/313+60_2.png	6	¡ú	1	18	30		Å®	20	2024-01-30_14h04.36.346	ÐÅÐÄÅÐ¶Ï	2021.2.3	Win32	59.93407252					1		4	4	132	17	1
		6	1	0.4904	5	0.502900001						images/313_3.png	images/313+24_3.png	6	¡ú	2	3	30		Å®	20	2024-01-30_14h04.36.346	ÐÅÐÄÅÐ¶Ï	2021.2.3	Win32	59.93407252					1		4	5	133	2	1
		6	1	0.4238	5	0.3499						images/313_4.png	images/313+24_4.png	6	¡ú	2	4	30		Å®	20	2024-01-30_14h04.36.346	ÐÅÐÄÅÐ¶Ï	2021.2.3	Win32	59.93407252					1		4	6	134	3	1
		1	0	1.0441	5	0.878099999						images/313_8.png	images/313+24_8.png	6	¡ú	2	8	30		Å®	20	2024-01-30_14h04.36.346	ÐÅÐÄÅÐ¶Ï	2021.2.3	Win32	59.93407252					1		4	7	135	7	1
		1	1	0.728700001	5	0.2573						images/313+60_13.png	images/313_29.png	1	¡û	1	29	30		Å®	20	2024-01-30_14h04.36.346	ÐÅÐÄÅÐ¶Ï	2021.2.3	Win32	59.93407252					1		4	8	136	28	1
		6	1	0.5018	5	0.4006						images/313_23.png	images/313+60_7.png	6	¡ú	1	23	30		Å®	20	2024-01-30_14h04.36.346	ÐÅÐÄÅÐ¶Ï	2021.2.3	Win32	59.93407252					1		4	9	137	22	1
		6	1	0.6098	5	0.236900001						images/313_20.png	images/313+60_4.png	6	¡ú	1	20	30		Å®	20	2024-01-30_14h04.36.346	ÐÅÐÄÅÐ¶Ï	2021.2.3	Win32	59.93407252					1		4	10	138	19	1
		6	1	0.8002	5	0.2535						images/313_7.png	images/313+24_7.png	6	¡ú	2	7	30		Å®	20	2024-01-30_14h04.36.346	ÐÅÐÄÅÐ¶Ï	2021.2.3	Win32	59.93407252					1		4	11	139	6	1
		6	1	1.816799999	2	0.6913						images/313_6.png	images/313+24_6.png	6	¡ú	2	6	30		Å®	20	2024-01-30_14h04.36.346	ÐÅÐÄÅÐ¶Ï	2021.2.3	Win32	59.93407252					0		4	12	140	5	1
		1	1	0.592900001	5	0.7833						images/313+60_12.png	images/313_28.png	1	¡û	1	28	30		Å®	20	2024-01-30_14h04.36.346	ÐÅÐÄÅÐ¶Ï	2021.2.3	Win32	59.93407252					1		4	13	141	27	1
		1	1	0.9925	5	0.3423						images/313+60_9.png	images/313_25.png	1	¡û	1	25	30		Å®	20	2024-01-30_14h04.36.346	ÐÅÐÄÅÐ¶Ï	2021.2.3	Win32	59.93407252					1		4	14	142	24	1
		1	1	1.1438	2	0.341900001						images/313+24_14.png	images/313_14.png	1	¡û	2	14	30		Å®	20	2024-01-30_14h04.36.346	ÐÅÐÄÅÐ¶Ï	2021.2.3	Win32	59.93407252					0		4	15	143	13	1
		1	1	0.7313	3	0.784200001						images/313+24_10.png	images/313_10.png	1	¡û	2	10	30		Å®	20	2024-01-30_14h04.36.346	ÐÅÐÄÅÐ¶Ï	2021.2.3	Win32	59.93407252					0		4	16	144	9	1
		1	1	1.5005	1	0.7854						images/313+24_13.png	images/313_13.png	1	¡û	2	13	30		Å®	20	2024-01-30_14h04.36.346	ÐÅÐÄÅÐ¶Ï	2021.2.3	Win32	59.93407252					0		4	17	145	12	1
		1	1	2.1273	2	0.6509						images/313+24_9.png	images/313_9.png	1	¡û	2	9	30		Å®	20	2024-01-30_14h04.36.346	ÐÅÐÄÅÐ¶Ï	2021.2.3	Win32	59.93407252					0		4	18	146	8	1
		6	1	0.5867	3	1.3045						images/313_5.png	images/313+24_5.png	6	¡ú	2	5	30		Å®	20	2024-01-30_14h04.36.346	ÐÅÐÄÅÐ¶Ï	2021.2.3	Win32	59.93407252					0		4	19	147	4	1
		6	1	0.42	4	1.1167						images/313_2.png	images/313+24_2.png	6	¡ú	2	2	30		Å®	20	2024-01-30_14h04.36.346	ÐÅÐÄÅÐ¶Ï	2021.2.3	Win32	59.93407252					1		4	20	148	1	1
		1	1	0.6811	4	0.6196						images/313+24_11.png	images/313_11.png	1	¡û	2	11	30		Å®	20	2024-01-30_14h04.36.346	ÐÅÐÄÅÐ¶Ï	2021.2.3	Win32	59.93407252					1		4	21	149	10	1
		1	1	0.84	5	0.4598						images/313+60_15.png	images/313_31.png	1	¡û	1	31	30		Å®	20	2024-01-30_14h04.36.346	ÐÅÐÄÅÐ¶Ï	2021.2.3	Win32	59.93407252					1		4	22	150	30	1
		1	1	1.2676	3	1.67						images/313+24_16.png	images/313_16.png	1	¡û	2	16	30		Å®	20	2024-01-30_14h04.36.346	ÐÅÐÄÅÐ¶Ï	2021.2.3	Win32	59.93407252					0		4	23	151	15	1
		6	1	0.6056	5	0.428599999						images/313_24.png	images/313+60_8.png	6	¡ú	1	24	30		Å®	20	2024-01-30_14h04.36.346	ÐÅÐÄÅÐ¶Ï	2021.2.3	Win32	59.93407252					1		4	24	152	23	1
		1	1	0.538599999	5	0.6862						images/313+60_11.png	images/313_27.png	1	¡û	1	27	30		Å®	20	2024-01-30_14h04.36.346	ÐÅÐÄÅÐ¶Ï	2021.2.3	Win32	59.93407252					1		4	25	153	26	1
		6	1	0.388599999	5	0.362099999						images/313_17.png	images/313+60_1.png	6	¡ú	1	17	30		Å®	20	2024-01-30_14h04.36.346	ÐÅÐÄÅÐ¶Ï	2021.2.3	Win32	59.93407252					1		4	26	154	16	1
		6	1	0.9449	5	0.296599999						images/313_19.png	images/313+60_3.png	6	¡ú	1	19	30		Å®	20	2024-01-30_14h04.36.346	ÐÅÐÄÅÐ¶Ï	2021.2.3	Win32	59.93407252					1		4	27	155	18	1
		6	1	1.2806	4	0.5535						images/313_1.png	images/313+24_1.png	6	¡ú	2	1	30		Å®	20	2024-01-30_14h04.36.346	ÐÅÐÄÅÐ¶Ï	2021.2.3	Win32	59.93407252					1		4	28	156	0	1
		6	0	0.5376	5	0.590400001						images/313+24_12.png	images/313_12.png	1	¡û	2	12	30		Å®	20	2024-01-30_14h04.36.346	ÐÅÐÄÅÐ¶Ï	2021.2.3	Win32	59.93407252					1		4	29	157	11	1
		1	1	0.8589	5	0.8675						images/313+60_16.png	images/313_32.png	1	¡û	1	32	30		Å®	20	2024-01-30_14h04.36.346	ÐÅÐÄÅÐ¶Ï	2021.2.3	Win32	59.93407252					1		4	30	158	31	1
		6	1	0.6142	5	0.3229						images/313_22.png	images/313+60_6.png	6	¡ú	1	22	30		Å®	20	2024-01-30_14h04.36.346	ÐÅÐÄÅÐ¶Ï	2021.2.3	Win32	59.93407252					1		4	31	159	21	1
																		30		Å®	20	2024-01-30_14h04.36.346	ÐÅÐÄÅÐ¶Ï	2021.2.3	Win32	59.93407252	6.994444444	7.399900001
