# Supplementary material for: Perceptual metacognition and self-esteem: the role of feedback valence in local and global monitoring bias
Source: BMC Psychol. 2025 Sep 22;13:1114. doi: 10.1186/s40359-025-03089-x (PMC12506185; doi:10.1186/s40359-025-03089-x)
Supplement: Supplementary file 1 — Supplementary Material 1. [file 40359_2025_3089_MOESM1_ESM.zip › Data/Study2/Study2data/31_信心判断_2024-01-30_15h30.16.146.csv]

response_00.keys	response_00.rt	response_1.keys	response_1.corr	response_1.rt	response_2.keys	response_2.rt	loop_1.thisRepN	loop_1.thisTrialN	loop_1.thisN	loop_1.thisIndex	loop_1.ran	dotLeft	dotRight	dotAns	cue	diffLevel	rows	±»ÊÔ±àºÅ	ÐÕÃû	ÐÔ±ð	ÄêÁä	date	expName	psychopyVersion	OS	frameRate	slider.response	slider.rt	response_01.keys	response_01.rt	response_2.corr	response_03.keys	loop_2.thisRepN	loop_2.thisTrialN	loop_2.thisN	loop_2.thisIndex	loop_2.ran	response_03.rt
		1	1	0.373	5	1.682						images/313+24_13.png	images/313_13.png	1	¡û	2	13	31		Å®	24	2024-01-30_15h30.16.146	ÐÅÐÄÅÐ¶Ï	2021.2.3	Win32	59.95203837	2.933333333	3.978	space	8.628	1		0	0	0	12	1
		1	1	0.5	4	0.937						images/313+24_16.png	images/313_16.png	1	¡û	2	16	31		Å®	24	2024-01-30_15h30.16.146	ÐÅÐÄÅÐ¶Ï	2021.2.3	Win32	59.95203837					1		0	1	1	15	1
		6	0	0.542	5	0.967						images/313+24_11.png	images/313_11.png	1	¡û	2	11	31		Å®	24	2024-01-30_15h30.16.146	ÐÅÐÄÅÐ¶Ï	2021.2.3	Win32	59.95203837					1		0	2	2	10	1
		1	1	0.818	5	1.033						images/313+60_10.png	images/313_26.png	1	¡û	1	26	31		Å®	24	2024-01-30_15h30.16.146	ÐÅÐÄÅÐ¶Ï	2021.2.3	Win32	59.95203837					1		0	3	3	25	1
		1	1	1.271	3	0.646						images/313+60_13.png	images/313_29.png	1	¡û	1	29	31		Å®	24	2024-01-30_15h30.16.146	ÐÅÐÄÅÐ¶Ï	2021.2.3	Win32	59.95203837					0		0	4	4	28	1
		1	1	1.701	2	1.05						images/313+24_12.png	images/313_12.png	1	¡û	2	12	31		Å®	24	2024-01-30_15h30.16.146	ÐÅÐÄÅÐ¶Ï	2021.2.3	Win32	59.95203837					0		0	5	5	11	1
		6	1	1.133	3	0.826						images/313_6.png	images/313+24_6.png	6	¡ú	2	6	31		Å®	24	2024-01-30_15h30.16.146	ÐÅÐÄÅÐ¶Ï	2021.2.3	Win32	59.95203837					0		0	6	6	5	1
		1	1	0.577	5	1.001						images/313+24_15.png	images/313_15.png	1	¡û	2	15	31		Å®	24	2024-01-30_15h30.16.146	ÐÅÐÄÅÐ¶Ï	2021.2.3	Win32	59.95203837					1		0	7	7	14	1
		1	1	0.725	4	0.571						images/313+60_11.png	images/313_27.png	1	¡û	1	27	31		Å®	24	2024-01-30_15h30.16.146	ÐÅÐÄÅÐ¶Ï	2021.2.3	Win32	59.95203837					1		0	8	8	26	1
		6	1	0.572	5	1.057						images/313_7.png	images/313+24_7.png	6	¡ú	2	7	31		Å®	24	2024-01-30_15h30.16.146	ÐÅÐÄÅÐ¶Ï	2021.2.3	Win32	59.95203837					1		0	9	9	6	1
		1	1	0.586	5	1.417						images/313+60_16.png	images/313_32.png	1	¡û	1	32	31		Å®	24	2024-01-30_15h30.16.146	ÐÅÐÄÅÐ¶Ï	2021.2.3	Win32	59.95203837					1		0	10	10	31	1
		6	1	0.925	3	0.92						images/313_3.png	images/313+24_3.png	6	¡ú	2	3	31		Å®	24	2024-01-30_15h30.16.146	ÐÅÐÄÅÐ¶Ï	2021.2.3	Win32	59.95203837					0		0	11	11	2	1
		1	1	0.488	4	1.189						images/313+60_14.png	images/313_30.png	1	¡û	1	30	31		Å®	24	2024-01-30_15h30.16.146	ÐÅÐÄÅÐ¶Ï	2021.2.3	Win32	59.95203837					1		0	12	12	29	1
		6	1	1.071	2	1.05						images/313_4.png	images/313+24_4.png	6	¡ú	2	4	31		Å®	24	2024-01-30_15h30.16.146	ÐÅÐÄÅÐ¶Ï	2021.2.3	Win32	59.95203837					0		0	13	13	3	1
		6	1	0.479	6	0.873						images/313_23.png	images/313+60_7.png	6	¡ú	1	23	31		Å®	24	2024-01-30_15h30.16.146	ÐÅÐÄÅÐ¶Ï	2021.2.3	Win32	59.95203837					1		0	14	14	22	1
		1	1	0.658	6	0.857						images/313+60_9.png	images/313_25.png	1	¡û	1	25	31		Å®	24	2024-01-30_15h30.16.146	ÐÅÐÄÅÐ¶Ï	2021.2.3	Win32	59.95203837					1		0	15	15	24	1
		6	1	0.372	6	0.398						images/313_18.png	images/313+60_2.png	6	¡ú	1	18	31		Å®	24	2024-01-30_15h30.16.146	ÐÅÐÄÅÐ¶Ï	2021.2.3	Win32	59.95203837					1		0	16	16	17	1
		6	0	1.049	4	0.742						images/313+60_15.png	images/313_31.png	1	¡û	1	31	31		Å®	24	2024-01-30_15h30.16.146	ÐÅÐÄÅÐ¶Ï	2021.2.3	Win32	59.95203837					1		0	17	17	30	1
		1	0	0.879	3	0.916						images/313_5.png	images/313+24_5.png	6	¡ú	2	5	31		Å®	24	2024-01-30_15h30.16.146	ÐÅÐÄÅÐ¶Ï	2021.2.3	Win32	59.95203837					0		0	18	18	4	1
		6	1	0.474	5	0.534						images/313_8.png	images/313+24_8.png	6	¡ú	2	8	31		Å®	24	2024-01-30_15h30.16.146	ÐÅÐÄÅÐ¶Ï	2021.2.3	Win32	59.95203837					1		0	19	19	7	1
		6	1	0.439	6	0.468						images/313_19.png	images/313+60_3.png	6	¡ú	1	19	31		Å®	24	2024-01-30_15h30.16.146	ÐÅÐÄÅÐ¶Ï	2021.2.3	Win32	59.95203837					1		0	20	20	18	1
		6	1	0.422	6	0.466						images/313_2.png	images/313+24_2.png	6	¡ú	2	2	31		Å®	24	2024-01-30_15h30.16.146	ÐÅÐÄÅÐ¶Ï	2021.2.3	Win32	59.95203837					1		0	21	21	1	1
		1	0	1.102	4	0.865						images/313_20.png	images/313+60_4.png	6	¡ú	1	20	31		Å®	24	2024-01-30_15h30.16.146	ÐÅÐÄÅÐ¶Ï	2021.2.3	Win32	59.95203837					1		0	22	22	19	1
		1	1	1.012	3	0.416						images/313+24_14.png	images/313_14.png	1	¡û	2	14	31		Å®	24	2024-01-30_15h30.16.146	ÐÅÐÄÅÐ¶Ï	2021.2.3	Win32	59.95203837					0		0	23	23	13	1
		6	1	0.378	6	0.489						images/313_24.png	images/313+60_8.png	6	¡ú	1	24	31		Å®	24	2024-01-30_15h30.16.146	ÐÅÐÄÅÐ¶Ï	2021.2.3	Win32	59.95203837					1		0	24	24	23	1
		1	1	0.564	4	0.961						images/313+60_12.png	images/313_28.png	1	¡û	1	28	31		Å®	24	2024-01-30_15h30.16.146	ÐÅÐÄÅÐ¶Ï	2021.2.3	Win32	59.95203837					1		0	25	25	27	1
		6	1	0.671	5	0.433						images/313_21.png	images/313+60_5.png	6	¡ú	1	21	31		Å®	24	2024-01-30_15h30.16.146	ÐÅÐÄÅÐ¶Ï	2021.2.3	Win32	59.95203837					1		0	26	26	20	1
		1	0	0.579	4	1.28						images/313_1.png	images/313+24_1.png	6	¡ú	2	1	31		Å®	24	2024-01-30_15h30.16.146	ÐÅÐÄÅÐ¶Ï	2021.2.3	Win32	59.95203837					1		0	27	27	0	1
		6	0	0.851	3	1.291						images/313+24_10.png	images/313_10.png	1	¡û	2	10	31		Å®	24	2024-01-30_15h30.16.146	ÐÅÐÄÅÐ¶Ï	2021.2.3	Win32	59.95203837					0		0	28	28	9	1
		6	1	0.467	5	0.467						images/313_17.png	images/313+60_1.png	6	¡ú	1	17	31		Å®	24	2024-01-30_15h30.16.146	ÐÅÐÄÅÐ¶Ï	2021.2.3	Win32	59.95203837					1		0	29	29	16	1
		1	1	0.478	3	0.889						images/313+24_9.png	images/313_9.png	1	¡û	2	9	31		Å®	24	2024-01-30_15h30.16.146	ÐÅÐÄÅÐ¶Ï	2021.2.3	Win32	59.95203837					0		0	30	30	8	1
		6	1	0.607	6	0.491						images/313_22.png	images/313+60_6.png	6	¡ú	1	22	31		Å®	24	2024-01-30_15h30.16.146	ÐÅÐÄÅÐ¶Ï	2021.2.3	Win32	59.95203837					1		0	31	31	21	1
		1	0	0.484	4	0.603						images/313_22.png	images/313+60_6.png	6	¡ú	1	22	31		Å®	24	2024-01-30_15h30.16.146	ÐÅÐÄÅÐ¶Ï	2021.2.3	Win32	59.95203837					1		1	0	32	21	1
		1	1	0.485	6	0.669						images/313+60_13.png	images/313_29.png	1	¡û	1	29	31		Å®	24	2024-01-30_15h30.16.146	ÐÅÐÄÅÐ¶Ï	2021.2.3	Win32	59.95203837					1		1	1	33	28	1
		6	1	0.484	5	0.902						images/313_2.png	images/313+24_2.png	6	¡ú	2	2	31		Å®	24	2024-01-30_15h30.16.146	ÐÅÐÄÅÐ¶Ï	2021.2.3	Win32	59.95203837					1		1	2	34	1	1
		6	1	0.558	4	0.793						images/313_20.png	images/313+60_4.png	6	¡ú	1	20	31		Å®	24	2024-01-30_15h30.16.146	ÐÅÐÄÅÐ¶Ï	2021.2.3	Win32	59.95203837					1		1	3	35	19	1
		1	1	0.612	6	0.484						images/313+24_14.png	images/313_14.png	1	¡û	2	14	31		Å®	24	2024-01-30_15h30.16.146	ÐÅÐÄÅÐ¶Ï	2021.2.3	Win32	59.95203837					1		1	4	36	13	1
		1	1	0.514	6	0.4						images/313+24_13.png	images/313_13.png	1	¡û	2	13	31		Å®	24	2024-01-30_15h30.16.146	ÐÅÐÄÅÐ¶Ï	2021.2.3	Win32	59.95203837					1		1	5	37	12	1
		6	1	0.614	6	0.337						images/313_24.png	images/313+60_8.png	6	¡ú	1	24	31		Å®	24	2024-01-30_15h30.16.146	ÐÅÐÄÅÐ¶Ï	2021.2.3	Win32	59.95203837					1		1	6	38	23	1
		1	0	1.919	3	0.754						images/313_23.png	images/313+60_7.png	6	¡ú	1	23	31		Å®	24	2024-01-30_15h30.16.146	ÐÅÐÄÅÐ¶Ï	2021.2.3	Win32	59.95203837					0		1	7	39	22	1
		1	1	0.494	5	0.602						images/313+24_16.png	images/313_16.png	1	¡û	2	16	31		Å®	24	2024-01-30_15h30.16.146	ÐÅÐÄÅÐ¶Ï	2021.2.3	Win32	59.95203837					1	space	1	8	40	15	1	1.903
		6	1	0.569	5	0.701						images/313_18.png	images/313+60_2.png	6	¡ú	1	18	31		Å®	24	2024-01-30_15h30.16.146	ÐÅÐÄÅÐ¶Ï	2021.2.3	Win32	59.95203837					1		1	9	41	17	1
		6	1	0.922	5	0.64						images/313_7.png	images/313+24_7.png	6	¡ú	2	7	31		Å®	24	2024-01-30_15h30.16.146	ÐÅÐÄÅÐ¶Ï	2021.2.3	Win32	59.95203837					1		1	10	42	6	1
		1	1	0.391	5	0.774						images/313+60_10.png	images/313_26.png	1	¡û	1	26	31		Å®	24	2024-01-30_15h30.16.146	ÐÅÐÄÅÐ¶Ï	2021.2.3	Win32	59.95203837					1		1	11	43	25	1
		6	1	0.586	3	0.901						images/313_4.png	images/313+24_4.png	6	¡ú	2	4	31		Å®	24	2024-01-30_15h30.16.146	ÐÅÐÄÅÐ¶Ï	2021.2.3	Win32	59.95203837					0		1	12	44	3	1
		1	1	0.453	4	0.771						images/313+24_9.png	images/313_9.png	1	¡û	2	9	31		Å®	24	2024-01-30_15h30.16.146	ÐÅÐÄÅÐ¶Ï	2021.2.3	Win32	59.95203837					1		1	13	45	8	1
		6	1	0.869	4	0.875						images/313_5.png	images/313+24_5.png	6	¡ú	2	5	31		Å®	24	2024-01-30_15h30.16.146	ÐÅÐÄÅÐ¶Ï	2021.2.3	Win32	59.95203837					1		1	14	46	4	1
		6	1	0.639	5	0.412						images/313_21.png	images/313+60_5.png	6	¡ú	1	21	31		Å®	24	2024-01-30_15h30.16.146	ÐÅÐÄÅÐ¶Ï	2021.2.3	Win32	59.95203837					1		1	15	47	20	1
		1	1	0.737	4	0.769						images/313+24_11.png	images/313_11.png	1	¡û	2	11	31		Å®	24	2024-01-30_15h30.16.146	ÐÅÐÄÅÐ¶Ï	2021.2.3	Win32	59.95203837					1		1	16	48	10	1
		1	1	0.532	5	0.585						images/313+24_12.png	images/313_12.png	1	¡û	2	12	31		Å®	24	2024-01-30_15h30.16.146	ÐÅÐÄÅÐ¶Ï	2021.2.3	Win32	59.95203837					1		1	17	49	11	1
		1	1	0.646	3	0.513						images/313+24_10.png	images/313_10.png	1	¡û	2	10	31		Å®	24	2024-01-30_15h30.16.146	ÐÅÐÄÅÐ¶Ï	2021.2.3	Win32	59.95203837					0		1	18	50	9	1
		6	1	0.636	6	0.415						images/313_19.png	images/313+60_3.png	6	¡ú	1	19	31		Å®	24	2024-01-30_15h30.16.146	ÐÅÐÄÅÐ¶Ï	2021.2.3	Win32	59.95203837					1		1	19	51	18	1
		1	1	0.461	6	0.321						images/313+60_11.png	images/313_27.png	1	¡û	1	27	31		Å®	24	2024-01-30_15h30.16.146	ÐÅÐÄÅÐ¶Ï	2021.2.3	Win32	59.95203837					1		1	20	52	26	1
		1	1	0.513	6	0.227						images/313+60_15.png	images/313_31.png	1	¡û	1	31	31		Å®	24	2024-01-30_15h30.16.146	ÐÅÐÄÅÐ¶Ï	2021.2.3	Win32	59.95203837					1		1	21	53	30	1
		1	1	0.549	4	0.447						images/313+60_16.png	images/313_32.png	1	¡û	1	32	31		Å®	24	2024-01-30_15h30.16.146	ÐÅÐÄÅÐ¶Ï	2021.2.3	Win32	59.95203837					1		1	22	54	31	1
		6	1	0.741	5	0.34						images/313_8.png	images/313+24_8.png	6	¡ú	2	8	31		Å®	24	2024-01-30_15h30.16.146	ÐÅÐÄÅÐ¶Ï	2021.2.3	Win32	59.95203837					1		1	23	55	7	1
		1	1	0.651	4	0.551						images/313+60_12.png	images/313_28.png	1	¡û	1	28	31		Å®	24	2024-01-30_15h30.16.146	ÐÅÐÄÅÐ¶Ï	2021.2.3	Win32	59.95203837					1		1	24	56	27	1
		6	1	0.781	6	0.366						images/313_3.png	images/313+24_3.png	6	¡ú	2	3	31		Å®	24	2024-01-30_15h30.16.146	ÐÅÐÄÅÐ¶Ï	2021.2.3	Win32	59.95203837					1		1	25	57	2	1
		1	1	0.33	6	0.266						images/313+60_14.png	images/313_30.png	1	¡û	1	30	31		Å®	24	2024-01-30_15h30.16.146	ÐÅÐÄÅÐ¶Ï	2021.2.3	Win32	59.95203837					1		1	26	58	29	1
		1	0	1.089	4	0.236						images/313_1.png	images/313+24_1.png	6	¡ú	2	1	31		Å®	24	2024-01-30_15h30.16.146	ÐÅÐÄÅÐ¶Ï	2021.2.3	Win32	59.95203837					1		1	27	59	0	1
		6	1	1.342	5	0.27						images/313_6.png	images/313+24_6.png	6	¡ú	2	6	31		Å®	24	2024-01-30_15h30.16.146	ÐÅÐÄÅÐ¶Ï	2021.2.3	Win32	59.95203837					1		1	28	60	5	1
		1	1	0.593	4	0.258						images/313+60_9.png	images/313_25.png	1	¡û	1	25	31		Å®	24	2024-01-30_15h30.16.146	ÐÅÐÄÅÐ¶Ï	2021.2.3	Win32	59.95203837					1		1	29	61	24	1
		1	1	0.52	3	0.854						images/313+24_15.png	images/313_15.png	1	¡û	2	15	31		Å®	24	2024-01-30_15h30.16.146	ÐÅÐÄÅÐ¶Ï	2021.2.3	Win32	59.95203837					0		1	30	62	14	1
		6	1	1.355	3	0.558						images/313_17.png	images/313+60_1.png	6	¡ú	1	17	31		Å®	24	2024-01-30_15h30.16.146	ÐÅÐÄÅÐ¶Ï	2021.2.3	Win32	59.95203837					0		1	31	63	16	1
		1	0	1.766	3	0.61						images/313_22.png	images/313+60_6.png	6	¡ú	1	22	31		Å®	24	2024-01-30_15h30.16.146	ÐÅÐÄÅÐ¶Ï	2021.2.3	Win32	59.95203837					0		2	0	64	21	1
		1	1	0.487	5	1.121						images/313+60_10.png	images/313_26.png	1	¡û	1	26	31		Å®	24	2024-01-30_15h30.16.146	ÐÅÐÄÅÐ¶Ï	2021.2.3	Win32	59.95203837					1		2	1	65	25	1
		1	0	0.289	5	0.403						images/313_1.png	images/313+24_1.png	6	¡ú	2	1	31		Å®	24	2024-01-30_15h30.16.146	ÐÅÐÄÅÐ¶Ï	2021.2.3	Win32	59.95203837					1		2	2	66	0	1
		6	0	2.344	2	0.401						images/313+60_15.png	images/313_31.png	1	¡û	1	31	31		Å®	24	2024-01-30_15h30.16.146	ÐÅÐÄÅÐ¶Ï	2021.2.3	Win32	59.95203837					0		2	3	67	30	1
		6	1	0.918	3	0.443						images/313_18.png	images/313+60_2.png	6	¡ú	1	18	31		Å®	24	2024-01-30_15h30.16.146	ÐÅÐÄÅÐ¶Ï	2021.2.3	Win32	59.95203837					0		2	4	68	17	1
		6	1	0.596	2	0.519						images/313_21.png	images/313+60_5.png	6	¡ú	1	21	31		Å®	24	2024-01-30_15h30.16.146	ÐÅÐÄÅÐ¶Ï	2021.2.3	Win32	59.95203837					0		2	5	69	20	1
		1	1	0.432	6	0.458						images/313+60_14.png	images/313_30.png	1	¡û	1	30	31		Å®	24	2024-01-30_15h30.16.146	ÐÅÐÄÅÐ¶Ï	2021.2.3	Win32	59.95203837					1		2	6	70	29	1
		1	1	0.695	3	0.739						images/313+60_13.png	images/313_29.png	1	¡û	1	29	31		Å®	24	2024-01-30_15h30.16.146	ÐÅÐÄÅÐ¶Ï	2021.2.3	Win32	59.95203837					0		2	7	71	28	1
		1	1	0.804	4	0.818						images/313+60_12.png	images/313_28.png	1	¡û	1	28	31		Å®	24	2024-01-30_15h30.16.146	ÐÅÐÄÅÐ¶Ï	2021.2.3	Win32	59.95203837					1		2	8	72	27	1
		6	1	1.115	2	1.038						images/313_19.png	images/313+60_3.png	6	¡ú	1	19	31		Å®	24	2024-01-30_15h30.16.146	ÐÅÐÄÅÐ¶Ï	2021.2.3	Win32	59.95203837					0		2	9	73	18	1
		1	1	0.619	2	0.601						images/313+24_10.png	images/313_10.png	1	¡û	2	10	31		Å®	24	2024-01-30_15h30.16.146	ÐÅÐÄÅÐ¶Ï	2021.2.3	Win32	59.95203837					0		2	10	74	9	1
		1	1	0.888	4	0.613						images/313+60_11.png	images/313_27.png	1	¡û	1	27	31		Å®	24	2024-01-30_15h30.16.146	ÐÅÐÄÅÐ¶Ï	2021.2.3	Win32	59.95203837					1		2	11	75	26	1
		1	0	0.864	2	0.482						images/313_4.png	images/313+24_4.png	6	¡ú	2	4	31		Å®	24	2024-01-30_15h30.16.146	ÐÅÐÄÅÐ¶Ï	2021.2.3	Win32	59.95203837					0		2	12	76	3	1
		1	1	1.101	2	0.689						images/313+24_13.png	images/313_13.png	1	¡û	2	13	31		Å®	24	2024-01-30_15h30.16.146	ÐÅÐÄÅÐ¶Ï	2021.2.3	Win32	59.95203837					0		2	13	77	12	1
		6	1	0.656	3	1.006						images/313_20.png	images/313+60_4.png	6	¡ú	1	20	31		Å®	24	2024-01-30_15h30.16.146	ÐÅÐÄÅÐ¶Ï	2021.2.3	Win32	59.95203837					0		2	14	78	19	1
		6	1	0.856	4	0.472						images/313_17.png	images/313+60_1.png	6	¡ú	1	17	31		Å®	24	2024-01-30_15h30.16.146	ÐÅÐÄÅÐ¶Ï	2021.2.3	Win32	59.95203837					1		2	15	79	16	1
		1	1	0.52	4	0.384						images/313+24_14.png	images/313_14.png	1	¡û	2	14	31		Å®	24	2024-01-30_15h30.16.146	ÐÅÐÄÅÐ¶Ï	2021.2.3	Win32	59.95203837					1		2	16	80	13	1
		1	1	0.619	3	1.035						images/313+60_9.png	images/313_25.png	1	¡û	1	25	31		Å®	24	2024-01-30_15h30.16.146	ÐÅÐÄÅÐ¶Ï	2021.2.3	Win32	59.95203837					0	space	2	17	81	24	1	1.403
		1	0	0.635	3	0.73						images/313_5.png	images/313+24_5.png	6	¡ú	2	5	31		Å®	24	2024-01-30_15h30.16.146	ÐÅÐÄÅÐ¶Ï	2021.2.3	Win32	59.95203837					0		2	18	82	4	1
		6	1	0.699	3	0.785						images/313_23.png	images/313+60_7.png	6	¡ú	1	23	31		Å®	24	2024-01-30_15h30.16.146	ÐÅÐÄÅÐ¶Ï	2021.2.3	Win32	59.95203837					0		2	19	83	22	1
		6	1	0.662	3	0.419						images/313_24.png	images/313+60_8.png	6	¡ú	1	24	31		Å®	24	2024-01-30_15h30.16.146	ÐÅÐÄÅÐ¶Ï	2021.2.3	Win32	59.95203837					0		2	20	84	23	1
		6	1	1.013	2	0.636						images/313_2.png	images/313+24_2.png	6	¡ú	2	2	31		Å®	24	2024-01-30_15h30.16.146	ÐÅÐÄÅÐ¶Ï	2021.2.3	Win32	59.95203837					0		2	21	85	1	1
		6	0	1.935	3	0.871						images/313+24_11.png	images/313_11.png	1	¡û	2	11	31		Å®	24	2024-01-30_15h30.16.146	ÐÅÐÄÅÐ¶Ï	2021.2.3	Win32	59.95203837					0		2	22	86	10	1
		6	1	0.551	5	0.664						images/313_3.png	images/313+24_3.png	6	¡ú	2	3	31		Å®	24	2024-01-30_15h30.16.146	ÐÅÐÄÅÐ¶Ï	2021.2.3	Win32	59.95203837					1		2	23	87	2	1
		1	1	0.705	4	0.492						images/313+24_16.png	images/313_16.png	1	¡û	2	16	31		Å®	24	2024-01-30_15h30.16.146	ÐÅÐÄÅÐ¶Ï	2021.2.3	Win32	59.95203837					1		2	24	88	15	1
		1	1	0.927	6	0.58						images/313+60_16.png	images/313_32.png	1	¡û	1	32	31		Å®	24	2024-01-30_15h30.16.146	ÐÅÐÄÅÐ¶Ï	2021.2.3	Win32	59.95203837					1		2	25	89	31	1
		6	1	0.901	3	0.684						images/313_6.png	images/313+24_6.png	6	¡ú	2	6	31		Å®	24	2024-01-30_15h30.16.146	ÐÅÐÄÅÐ¶Ï	2021.2.3	Win32	59.95203837					0		2	26	90	5	1
		1	0	1.335	4	0.81						images/313_7.png	images/313+24_7.png	6	¡ú	2	7	31		Å®	24	2024-01-30_15h30.16.146	ÐÅÐÄÅÐ¶Ï	2021.2.3	Win32	59.95203837					1		2	27	91	6	1
		1	1	0.488	3	1.234						images/313+24_12.png	images/313_12.png	1	¡û	2	12	31		Å®	24	2024-01-30_15h30.16.146	ÐÅÐÄÅÐ¶Ï	2021.2.3	Win32	59.95203837					0		2	28	92	11	1
		1	1	1.251	3	0.354						images/313+24_9.png	images/313_9.png	1	¡û	2	9	31		Å®	24	2024-01-30_15h30.16.146	ÐÅÐÄÅÐ¶Ï	2021.2.3	Win32	59.95203837					0		2	29	93	8	1
		1	1	1.573	3	0.715						images/313+24_15.png	images/313_15.png	1	¡û	2	15	31		Å®	24	2024-01-30_15h30.16.146	ÐÅÐÄÅÐ¶Ï	2021.2.3	Win32	59.95203837					0		2	30	94	14	1
		6	1	0.653	3	1.098						images/313_8.png	images/313+24_8.png	6	¡ú	2	8	31		Å®	24	2024-01-30_15h30.16.146	ÐÅÐÄÅÐ¶Ï	2021.2.3	Win32	59.95203837					0		2	31	95	7	1
		1	1	0.508	4	0.833						images/313+24_15.png	images/313_15.png	1	¡û	2	15	31		Å®	24	2024-01-30_15h30.16.146	ÐÅÐÄÅÐ¶Ï	2021.2.3	Win32	59.95203837					1		3	0	96	14	1
		1	1	0.533	5	0.268						images/313+60_10.png	images/313_26.png	1	¡û	1	26	31		Å®	24	2024-01-30_15h30.16.146	ÐÅÐÄÅÐ¶Ï	2021.2.3	Win32	59.95203837					1		3	1	97	25	1
		6	1	0.892	4	0.931						images/313_8.png	images/313+24_8.png	6	¡ú	2	8	31		Å®	24	2024-01-30_15h30.16.146	ÐÅÐÄÅÐ¶Ï	2021.2.3	Win32	59.95203837					1		3	2	98	7	1
		6	1	0.567	4	0.446						images/313_22.png	images/313+60_6.png	6	¡ú	1	22	31		Å®	24	2024-01-30_15h30.16.146	ÐÅÐÄÅÐ¶Ï	2021.2.3	Win32	59.95203837					1		3	3	99	21	1
		6	1	0.701	5	0.586						images/313_24.png	images/313+60_8.png	6	¡ú	1	24	31		Å®	24	2024-01-30_15h30.16.146	ÐÅÐÄÅÐ¶Ï	2021.2.3	Win32	59.95203837					1		3	4	100	23	1
		1	0	0.433	4	0.873						images/313_1.png	images/313+24_1.png	6	¡ú	2	1	31		Å®	24	2024-01-30_15h30.16.146	ÐÅÐÄÅÐ¶Ï	2021.2.3	Win32	59.95203837					1		3	5	101	0	1
		6	1	1.018	4	0.454						images/313_5.png	images/313+24_5.png	6	¡ú	2	5	31		Å®	24	2024-01-30_15h30.16.146	ÐÅÐÄÅÐ¶Ï	2021.2.3	Win32	59.95203837					1		3	6	102	4	1
		1	1	0.386	5	0.667						images/313+60_16.png	images/313_32.png	1	¡û	1	32	31		Å®	24	2024-01-30_15h30.16.146	ÐÅÐÄÅÐ¶Ï	2021.2.3	Win32	59.95203837					1		3	7	103	31	1
		6	0	0.589	5	0.567						images/313+24_14.png	images/313_14.png	1	¡û	2	14	31		Å®	24	2024-01-30_15h30.16.146	ÐÅÐÄÅÐ¶Ï	2021.2.3	Win32	59.95203837					1		3	8	104	13	1
		1	1	0.572	3	0.713						images/313+24_10.png	images/313_10.png	1	¡û	2	10	31		Å®	24	2024-01-30_15h30.16.146	ÐÅÐÄÅÐ¶Ï	2021.2.3	Win32	59.95203837					0		3	9	105	9	1
		1	1	0.957	4	1.967						images/313+60_12.png	images/313_28.png	1	¡û	1	28	31		Å®	24	2024-01-30_15h30.16.146	ÐÅÐÄÅÐ¶Ï	2021.2.3	Win32	59.95203837					1		3	10	106	27	1
		6	1	0.881	4	0.489						images/313_6.png	images/313+24_6.png	6	¡ú	2	6	31		Å®	24	2024-01-30_15h30.16.146	ÐÅÐÄÅÐ¶Ï	2021.2.3	Win32	59.95203837					1		3	11	107	5	1
		6	1	1.046	2	0.771						images/313_4.png	images/313+24_4.png	6	¡ú	2	4	31		Å®	24	2024-01-30_15h30.16.146	ÐÅÐÄÅÐ¶Ï	2021.2.3	Win32	59.95203837					0		3	12	108	3	1
		6	1	0.668	4	0.489						images/313_2.png	images/313+24_2.png	6	¡ú	2	2	31		Å®	24	2024-01-30_15h30.16.146	ÐÅÐÄÅÐ¶Ï	2021.2.3	Win32	59.95203837					1		3	13	109	1	1
		1	1	0.452	4	0.823						images/313+60_15.png	images/313_31.png	1	¡û	1	31	31		Å®	24	2024-01-30_15h30.16.146	ÐÅÐÄÅÐ¶Ï	2021.2.3	Win32	59.95203837					1		3	14	110	30	1
		6	1	1.183	5	0.561						images/313_23.png	images/313+60_7.png	6	¡ú	1	23	31		Å®	24	2024-01-30_15h30.16.146	ÐÅÐÄÅÐ¶Ï	2021.2.3	Win32	59.95203837					1		3	15	111	22	1
		1	1	0.401	4	0.717						images/313+60_14.png	images/313_30.png	1	¡û	1	30	31		Å®	24	2024-01-30_15h30.16.146	ÐÅÐÄÅÐ¶Ï	2021.2.3	Win32	59.95203837					1		3	16	112	29	1
		6	0	0.458	4	0.53						images/313+24_11.png	images/313_11.png	1	¡û	2	11	31		Å®	24	2024-01-30_15h30.16.146	ÐÅÐÄÅÐ¶Ï	2021.2.3	Win32	59.95203837					1		3	17	113	10	1
		6	0	0.801	4	0.417						images/313+24_12.png	images/313_12.png	1	¡û	2	12	31		Å®	24	2024-01-30_15h30.16.146	ÐÅÐÄÅÐ¶Ï	2021.2.3	Win32	59.95203837					1		3	18	114	11	1
		1	1	0.636	3	0.737						images/313+24_16.png	images/313_16.png	1	¡û	2	16	31		Å®	24	2024-01-30_15h30.16.146	ÐÅÐÄÅÐ¶Ï	2021.2.3	Win32	59.95203837					0		3	19	115	15	1
		6	0	0.639	3	1.336						images/313+60_13.png	images/313_29.png	1	¡û	1	29	31		Å®	24	2024-01-30_15h30.16.146	ÐÅÐÄÅÐ¶Ï	2021.2.3	Win32	59.95203837					0		3	20	116	28	1
		1	1	0.567	5	0.5						images/313+60_9.png	images/313_25.png	1	¡û	1	25	31		Å®	24	2024-01-30_15h30.16.146	ÐÅÐÄÅÐ¶Ï	2021.2.3	Win32	59.95203837					1		3	21	117	24	1
		6	1	0.583	5	0.369						images/313_7.png	images/313+24_7.png	6	¡ú	2	7	31		Å®	24	2024-01-30_15h30.16.146	ÐÅÐÄÅÐ¶Ï	2021.2.3	Win32	59.95203837					1		3	22	118	6	1
		6	1	0.55	5	0.322						images/313_17.png	images/313+60_1.png	6	¡ú	1	17	31		Å®	24	2024-01-30_15h30.16.146	ÐÅÐÄÅÐ¶Ï	2021.2.3	Win32	59.95203837					1		3	23	119	16	1
		1	0	1.889	1	0.704						images/313_20.png	images/313+60_4.png	6	¡ú	1	20	31		Å®	24	2024-01-30_15h30.16.146	ÐÅÐÄÅÐ¶Ï	2021.2.3	Win32	59.95203837					0		3	24	120	19	1
		6	1	1.068	4	0.662						images/313_3.png	images/313+24_3.png	6	¡ú	2	3	31		Å®	24	2024-01-30_15h30.16.146	ÐÅÐÄÅÐ¶Ï	2021.2.3	Win32	59.95203837					1		3	25	121	2	1
		6	1	0.386	4	0.532						images/313_21.png	images/313+60_5.png	6	¡ú	1	21	31		Å®	24	2024-01-30_15h30.16.146	ÐÅÐÄÅÐ¶Ï	2021.2.3	Win32	59.95203837					1	space	3	26	122	20	1	3.229
		1	1	0.37	5	0.766						images/313+60_11.png	images/313_27.png	1	¡û	1	27	31		Å®	24	2024-01-30_15h30.16.146	ÐÅÐÄÅÐ¶Ï	2021.2.3	Win32	59.95203837					1		3	27	123	26	1
		6	1	1.136	4	0.706						images/313_18.png	images/313+60_2.png	6	¡ú	1	18	31		Å®	24	2024-01-30_15h30.16.146	ÐÅÐÄÅÐ¶Ï	2021.2.3	Win32	59.95203837					1		3	28	124	17	1
		6	1	0.399	4	0.381						images/313_19.png	images/313+60_3.png	6	¡ú	1	19	31		Å®	24	2024-01-30_15h30.16.146	ÐÅÐÄÅÐ¶Ï	2021.2.3	Win32	59.95203837					1		3	29	125	18	1
		1	1	1.064	5	0.71						images/313+24_13.png	images/313_13.png	1	¡û	2	13	31		Å®	24	2024-01-30_15h30.16.146	ÐÅÐÄÅÐ¶Ï	2021.2.3	Win32	59.95203837					1		3	30	126	12	1
		1	1	0.952	5	0.447						images/313+24_9.png	images/313_9.png	1	¡û	2	9	31		Å®	24	2024-01-30_15h30.16.146	ÐÅÐÄÅÐ¶Ï	2021.2.3	Win32	59.95203837					1		3	31	127	8	1
		1	1	0.8	2	0.621						images/313+60_10.png	images/313_26.png	1	¡û	1	26	31		Å®	24	2024-01-30_15h30.16.146	ÐÅÐÄÅÐ¶Ï	2021.2.3	Win32	59.95203837					0		4	0	128	25	1
		1	1	1.291	3	0.567						images/313+60_9.png	images/313_25.png	1	¡û	1	25	31		Å®	24	2024-01-30_15h30.16.146	ÐÅÐÄÅÐ¶Ï	2021.2.3	Win32	59.95203837					0		4	1	129	24	1
		1	1	0.693	2	0.466						images/313+24_9.png	images/313_9.png	1	¡û	2	9	31		Å®	24	2024-01-30_15h30.16.146	ÐÅÐÄÅÐ¶Ï	2021.2.3	Win32	59.95203837					0		4	2	130	8	1
		1	1	0.401	5	0.53						images/313+60_16.png	images/313_32.png	1	¡û	1	32	31		Å®	24	2024-01-30_15h30.16.146	ÐÅÐÄÅÐ¶Ï	2021.2.3	Win32	59.95203837					1		4	3	131	31	1
		1	0	1.583	2	1.14						images/313_8.png	images/313+24_8.png	6	¡ú	2	8	31		Å®	24	2024-01-30_15h30.16.146	ÐÅÐÄÅÐ¶Ï	2021.2.3	Win32	59.95203837					0		4	4	132	7	1
		6	1	0.885	5	0.468						images/313_1.png	images/313+24_1.png	6	¡ú	2	1	31		Å®	24	2024-01-30_15h30.16.146	ÐÅÐÄÅÐ¶Ï	2021.2.3	Win32	59.95203837					1		4	5	133	0	1
		6	1	0.387	5	0.433						images/313_22.png	images/313+60_6.png	6	¡ú	1	22	31		Å®	24	2024-01-30_15h30.16.146	ÐÅÐÄÅÐ¶Ï	2021.2.3	Win32	59.95203837					1		4	6	134	21	1
		6	1	0.473	5	0.845						images/313_4.png	images/313+24_4.png	6	¡ú	2	4	31		Å®	24	2024-01-30_15h30.16.146	ÐÅÐÄÅÐ¶Ï	2021.2.3	Win32	59.95203837					1		4	7	135	3	1
		1	1	1.517	3	0.738						images/313+60_14.png	images/313_30.png	1	¡û	1	30	31		Å®	24	2024-01-30_15h30.16.146	ÐÅÐÄÅÐ¶Ï	2021.2.3	Win32	59.95203837					0		4	8	136	29	1
		6	1	0.389	4	0.623						images/313_3.png	images/313+24_3.png	6	¡ú	2	3	31		Å®	24	2024-01-30_15h30.16.146	ÐÅÐÄÅÐ¶Ï	2021.2.3	Win32	59.95203837					1		4	9	137	2	1
		6	1	0.437	5	0.416						images/313_2.png	images/313+24_2.png	6	¡ú	2	2	31		Å®	24	2024-01-30_15h30.16.146	ÐÅÐÄÅÐ¶Ï	2021.2.3	Win32	59.95203837					1		4	10	138	1	1
		6	1	0.78	5	0.412						images/313_6.png	images/313+24_6.png	6	¡ú	2	6	31		Å®	24	2024-01-30_15h30.16.146	ÐÅÐÄÅÐ¶Ï	2021.2.3	Win32	59.95203837					1		4	11	139	5	1
		6	1	0.506	5	0.463						images/313_18.png	images/313+60_2.png	6	¡ú	1	18	31		Å®	24	2024-01-30_15h30.16.146	ÐÅÐÄÅÐ¶Ï	2021.2.3	Win32	59.95203837					1		4	12	140	17	1
		6	0	1.08	4	0.366						images/313+60_15.png	images/313_31.png	1	¡û	1	31	31		Å®	24	2024-01-30_15h30.16.146	ÐÅÐÄÅÐ¶Ï	2021.2.3	Win32	59.95203837					1		4	13	141	30	1
		6	1	0.55	5	0.34						images/313_17.png	images/313+60_1.png	6	¡ú	1	17	31		Å®	24	2024-01-30_15h30.16.146	ÐÅÐÄÅÐ¶Ï	2021.2.3	Win32	59.95203837					1		4	14	142	16	1
		1	1	0.402	5	0.687						images/313+24_12.png	images/313_12.png	1	¡û	2	12	31		Å®	24	2024-01-30_15h30.16.146	ÐÅÐÄÅÐ¶Ï	2021.2.3	Win32	59.95203837					1		4	15	143	11	1
		6	1	0.578	5	0.424						images/313_19.png	images/313+60_3.png	6	¡ú	1	19	31		Å®	24	2024-01-30_15h30.16.146	ÐÅÐÄÅÐ¶Ï	2021.2.3	Win32	59.95203837					1		4	16	144	18	1
		1	1	0.39	5	0.387						images/313+60_11.png	images/313_27.png	1	¡û	1	27	31		Å®	24	2024-01-30_15h30.16.146	ÐÅÐÄÅÐ¶Ï	2021.2.3	Win32	59.95203837					1		4	17	145	26	1
		1	0	0.506	5	0.346						images/313_5.png	images/313+24_5.png	6	¡ú	2	5	31		Å®	24	2024-01-30_15h30.16.146	ÐÅÐÄÅÐ¶Ï	2021.2.3	Win32	59.95203837					1		4	18	146	4	1
		1	1	1.638	2	0.471						images/313+24_16.png	images/313_16.png	1	¡û	2	16	31		Å®	24	2024-01-30_15h30.16.146	ÐÅÐÄÅÐ¶Ï	2021.2.3	Win32	59.95203837					0		4	19	147	15	1
		1	0	1.024	3	0.397						images/313_23.png	images/313+60_7.png	6	¡ú	1	23	31		Å®	24	2024-01-30_15h30.16.146	ÐÅÐÄÅÐ¶Ï	2021.2.3	Win32	59.95203837					0		4	20	148	22	1
		1	1	0.418	3	0.885						images/313+60_12.png	images/313_28.png	1	¡û	1	28	31		Å®	24	2024-01-30_15h30.16.146	ÐÅÐÄÅÐ¶Ï	2021.2.3	Win32	59.95203837					0		4	21	149	27	1
		6	1	1.047	4	0.349						images/313_7.png	images/313+24_7.png	6	¡ú	2	7	31		Å®	24	2024-01-30_15h30.16.146	ÐÅÐÄÅÐ¶Ï	2021.2.3	Win32	59.95203837					1		4	22	150	6	1
		1	1	0.333	4	0.837						images/313+60_13.png	images/313_29.png	1	¡û	1	29	31		Å®	24	2024-01-30_15h30.16.146	ÐÅÐÄÅÐ¶Ï	2021.2.3	Win32	59.95203837					1		4	23	151	28	1
		1	1	0.449	5	0.38						images/313+24_15.png	images/313_15.png	1	¡û	2	15	31		Å®	24	2024-01-30_15h30.16.146	ÐÅÐÄÅÐ¶Ï	2021.2.3	Win32	59.95203837					1		4	24	152	14	1
		6	0	1.023	4	0.588						images/313+24_13.png	images/313_13.png	1	¡û	2	13	31		Å®	24	2024-01-30_15h30.16.146	ÐÅÐÄÅÐ¶Ï	2021.2.3	Win32	59.95203837					1		4	25	153	12	1
		1	1	0.671	4	0.822						images/313+24_14.png	images/313_14.png	1	¡û	2	14	31		Å®	24	2024-01-30_15h30.16.146	ÐÅÐÄÅÐ¶Ï	2021.2.3	Win32	59.95203837					1		4	26	154	13	1
		1	1	0.314	6	0.469						images/313+24_10.png	images/313_10.png	1	¡û	2	10	31		Å®	24	2024-01-30_15h30.16.146	ÐÅÐÄÅÐ¶Ï	2021.2.3	Win32	59.95203837					1		4	27	155	9	1
		6	1	0.848	4	0.783						images/313_21.png	images/313+60_5.png	6	¡ú	1	21	31		Å®	24	2024-01-30_15h30.16.146	ÐÅÐÄÅÐ¶Ï	2021.2.3	Win32	59.95203837					1		4	28	156	20	1
		6	1	0.446	5	0.633						images/313_24.png	images/313+60_8.png	6	¡ú	1	24	31		Å®	24	2024-01-30_15h30.16.146	ÐÅÐÄÅÐ¶Ï	2021.2.3	Win32	59.95203837					1		4	29	157	23	1
		1	0	0.301	4	0.57						images/313_20.png	images/313+60_4.png	6	¡ú	1	20	31		Å®	24	2024-01-30_15h30.16.146	ÐÅÐÄÅÐ¶Ï	2021.2.3	Win32	59.95203837					1		4	30	158	19	1
		6	0	0.402	4	0.367						images/313+24_11.png	images/313_11.png	1	¡û	2	11	31		Å®	24	2024-01-30_15h30.16.146	ÐÅÐÄÅÐ¶Ï	2021.2.3	Win32	59.95203837					1		4	31	159	10	1
																		31		Å®	24	2024-01-30_15h30.16.146	ÐÅÐÄÅÐ¶Ï	2021.2.3	Win32	59.95203837	5.122222222	2.846
