# Supplementary material for: Perceptual metacognition and self-esteem: the role of feedback valence in local and global monitoring bias
Source: BMC Psychol. 2025 Sep 22;13:1114. doi: 10.1186/s40359-025-03089-x (PMC12506185; doi:10.1186/s40359-025-03089-x)
Supplement: Supplementary file 1 — Supplementary Material 1. [file 40359_2025_3089_MOESM1_ESM.zip › Data/Study2/Study2data/32_信心判断_2024-01-30_15h24.11.505.csv]

response_00.keys	response_00.rt	response_1.keys	response_1.corr	response_1.rt	response_2.keys	response_2.rt	loop_1.thisRepN	loop_1.thisTrialN	loop_1.thisN	loop_1.thisIndex	loop_1.ran	dotLeft	dotRight	dotAns	cue	diffLevel	rows	±»ÊÔ±àºÅ	ÐÕÃû	ÐÔ±ð	ÄêÁä	date	expName	psychopyVersion	OS	frameRate	slider.response	slider.rt	response_01.keys	response_01.rt	response_2.corr	response_03.keys	loop_2.thisRepN	loop_2.thisTrialN	loop_2.thisN	loop_2.thisIndex	loop_2.ran	response_03.rt
		6	1	0.3836	4	1.1246						images/313_5.png	images/313+24_5.png	6	¡ú	2	5	32		Å®	20	2024-01-30_15h24.11.505	ÐÅÐÄÅÐ¶Ï	2021.2.3	Win32	60.24096386	6.981481481	4.7908	space	8.7331	1		0	0	0	4	1
		1	1	0.3195	3	0.8672						images/313+60_11.png	images/313_27.png	1	¡û	1	27	32		Å®	20	2024-01-30_15h24.11.505	ÐÅÐÄÅÐ¶Ï	2021.2.3	Win32	60.24096386					0		0	1	1	26	1
		1	1	0.5334	2	0.7352						images/313+60_12.png	images/313_28.png	1	¡û	1	28	32		Å®	20	2024-01-30_15h24.11.505	ÐÅÐÄÅÐ¶Ï	2021.2.3	Win32	60.24096386					0		0	2	2	27	1
		6	0	0.2544	4	1.0082						images/313+24_11.png	images/313_11.png	1	¡û	2	11	32		Å®	20	2024-01-30_15h24.11.505	ÐÅÐÄÅÐ¶Ï	2021.2.3	Win32	60.24096386					1		0	3	3	10	1
		1	0	0.3003	2	0.6743						images/313_23.png	images/313+60_7.png	6	¡ú	1	23	32		Å®	20	2024-01-30_15h24.11.505	ÐÅÐÄÅÐ¶Ï	2021.2.3	Win32	60.24096386					0		0	4	4	22	1
		1	1	0.2779	2	0.7099						images/313+24_12.png	images/313_12.png	1	¡û	2	12	32		Å®	20	2024-01-30_15h24.11.505	ÐÅÐÄÅÐ¶Ï	2021.2.3	Win32	60.24096386					0		0	5	5	11	1
		6	1	0.4037	4	0.8979						images/313_6.png	images/313+24_6.png	6	¡ú	2	6	32		Å®	20	2024-01-30_15h24.11.505	ÐÅÐÄÅÐ¶Ï	2021.2.3	Win32	60.24096386					1		0	6	6	5	1
		6	0	0.2282	2	0.5921						images/313+24_14.png	images/313_14.png	1	¡û	2	14	32		Å®	20	2024-01-30_15h24.11.505	ÐÅÐÄÅÐ¶Ï	2021.2.3	Win32	60.24096386					0		0	7	7	13	1
		6	1	0.3956	1	0.4028						images/313_2.png	images/313+24_2.png	6	¡ú	2	2	32		Å®	20	2024-01-30_15h24.11.505	ÐÅÐÄÅÐ¶Ï	2021.2.3	Win32	60.24096386					0		0	8	8	1	1
		6	1	0.2539	4	1.2238						images/313_24.png	images/313+60_8.png	6	¡ú	1	24	32		Å®	20	2024-01-30_15h24.11.505	ÐÅÐÄÅÐ¶Ï	2021.2.3	Win32	60.24096386					1		0	9	9	23	1
		6	1	0.194	5	1.1665						images/313_21.png	images/313+60_5.png	6	¡ú	1	21	32		Å®	20	2024-01-30_15h24.11.505	ÐÅÐÄÅÐ¶Ï	2021.2.3	Win32	60.24096386					1		0	10	10	20	1
		6	0	0.3192	5	0.4975						images/313+60_14.png	images/313_30.png	1	¡û	1	30	32		Å®	20	2024-01-30_15h24.11.505	ÐÅÐÄÅÐ¶Ï	2021.2.3	Win32	60.24096386					1		0	11	11	29	1
		6	0	0.3624	4	0.67						images/313+24_16.png	images/313_16.png	1	¡û	2	16	32		Å®	20	2024-01-30_15h24.11.505	ÐÅÐÄÅÐ¶Ï	2021.2.3	Win32	60.24096386					1		0	12	12	15	1
		1	1	0.388	2	0.5704						images/313+60_16.png	images/313_32.png	1	¡û	1	32	32		Å®	20	2024-01-30_15h24.11.505	ÐÅÐÄÅÐ¶Ï	2021.2.3	Win32	60.24096386					0		0	13	13	31	1
		6	0	0.2053	4	0.9694						images/313+24_9.png	images/313_9.png	1	¡û	2	9	32		Å®	20	2024-01-30_15h24.11.505	ÐÅÐÄÅÐ¶Ï	2021.2.3	Win32	60.24096386					1		0	14	14	8	1
		6	0	0.2453	5	0.5987						images/313+24_10.png	images/313_10.png	1	¡û	2	10	32		Å®	20	2024-01-30_15h24.11.505	ÐÅÐÄÅÐ¶Ï	2021.2.3	Win32	60.24096386					1		0	15	15	9	1
		1	1	0.3409	2	0.5176						images/313+24_13.png	images/313_13.png	1	¡û	2	13	32		Å®	20	2024-01-30_15h24.11.505	ÐÅÐÄÅÐ¶Ï	2021.2.3	Win32	60.24096386					0		0	16	16	12	1
		6	0	0.5226	2	0.4884						images/313+60_10.png	images/313_26.png	1	¡û	1	26	32		Å®	20	2024-01-30_15h24.11.505	ÐÅÐÄÅÐ¶Ï	2021.2.3	Win32	60.24096386					0		0	17	17	25	1
		6	1	0.2745	1	0.4891						images/313_4.png	images/313+24_4.png	6	¡ú	2	4	32		Å®	20	2024-01-30_15h24.11.505	ÐÅÐÄÅÐ¶Ï	2021.2.3	Win32	60.24096386					0		0	18	18	3	1
		6	1	0.477	3	0.6492						images/313_18.png	images/313+60_2.png	6	¡ú	1	18	32		Å®	20	2024-01-30_15h24.11.505	ÐÅÐÄÅÐ¶Ï	2021.2.3	Win32	60.24096386					0		0	19	19	17	1
		6	1	0.2006	4	0.9868						images/313_3.png	images/313+24_3.png	6	¡ú	2	3	32		Å®	20	2024-01-30_15h24.11.505	ÐÅÐÄÅÐ¶Ï	2021.2.3	Win32	60.24096386					1		0	20	20	2	1
		6	1	0.2399	5	0.4352						images/313_7.png	images/313+24_7.png	6	¡ú	2	7	32		Å®	20	2024-01-30_15h24.11.505	ÐÅÐÄÅÐ¶Ï	2021.2.3	Win32	60.24096386					1		0	21	21	6	1
		6	1	0.4546	6	0.332						images/313_1.png	images/313+24_1.png	6	¡ú	2	1	32		Å®	20	2024-01-30_15h24.11.505	ÐÅÐÄÅÐ¶Ï	2021.2.3	Win32	60.24096386					1		0	22	22	0	1
		6	1	0.2184	6	0.3238						images/313_22.png	images/313+60_6.png	6	¡ú	1	22	32		Å®	20	2024-01-30_15h24.11.505	ÐÅÐÄÅÐ¶Ï	2021.2.3	Win32	60.24096386					1		0	23	23	21	1
		1	1	0.4433	1	0.5692						images/313+60_9.png	images/313_25.png	1	¡û	1	25	32		Å®	20	2024-01-30_15h24.11.505	ÐÅÐÄÅÐ¶Ï	2021.2.3	Win32	60.24096386					0		0	24	24	24	1
		1	1	0.3547	3	0.6006						images/313+24_15.png	images/313_15.png	1	¡û	2	15	32		Å®	20	2024-01-30_15h24.11.505	ÐÅÐÄÅÐ¶Ï	2021.2.3	Win32	60.24096386					0		0	25	25	14	1
		6	0	0.3459	5	0.5826						images/313+60_13.png	images/313_29.png	1	¡û	1	29	32		Å®	20	2024-01-30_15h24.11.505	ÐÅÐÄÅÐ¶Ï	2021.2.3	Win32	60.24096386					1		0	26	26	28	1
		6	1	0.3367	5	0.4313						images/313_17.png	images/313+60_1.png	6	¡ú	1	17	32		Å®	20	2024-01-30_15h24.11.505	ÐÅÐÄÅÐ¶Ï	2021.2.3	Win32	60.24096386					1		0	27	27	16	1
		6	1	0.3067	2	0.5089						images/313_8.png	images/313+24_8.png	6	¡ú	2	8	32		Å®	20	2024-01-30_15h24.11.505	ÐÅÐÄÅÐ¶Ï	2021.2.3	Win32	60.24096386					0		0	28	28	7	1
		6	1	0.2345	1	0.6262						images/313_20.png	images/313+60_4.png	6	¡ú	1	20	32		Å®	20	2024-01-30_15h24.11.505	ÐÅÐÄÅÐ¶Ï	2021.2.3	Win32	60.24096386					0		0	29	29	19	1
		6	1	0.1493	5	0.6817						images/313_19.png	images/313+60_3.png	6	¡ú	1	19	32		Å®	20	2024-01-30_15h24.11.505	ÐÅÐÄÅÐ¶Ï	2021.2.3	Win32	60.24096386					1		0	30	30	18	1
		1	1	0.2628	2	0.5553						images/313+60_15.png	images/313_31.png	1	¡û	1	31	32		Å®	20	2024-01-30_15h24.11.505	ÐÅÐÄÅÐ¶Ï	2021.2.3	Win32	60.24096386					0		0	31	31	30	1
		6	1	0.2009	5	0.6371						images/313_17.png	images/313+60_1.png	6	¡ú	1	17	32		Å®	20	2024-01-30_15h24.11.505	ÐÅÐÄÅÐ¶Ï	2021.2.3	Win32	60.24096386					1		1	0	32	16	1
		6	1	0.2107	1	0.473						images/313_5.png	images/313+24_5.png	6	¡ú	2	5	32		Å®	20	2024-01-30_15h24.11.505	ÐÅÐÄÅÐ¶Ï	2021.2.3	Win32	60.24096386					0		1	1	33	4	1
		6	1	0.2321	1	0.5023						images/313_18.png	images/313+60_2.png	6	¡ú	1	18	32		Å®	20	2024-01-30_15h24.11.505	ÐÅÐÄÅÐ¶Ï	2021.2.3	Win32	60.24096386					0		1	2	34	17	1
		1	1	0.3681	6	1.1228						images/313+60_13.png	images/313_29.png	1	¡û	1	29	32		Å®	20	2024-01-30_15h24.11.505	ÐÅÐÄÅÐ¶Ï	2021.2.3	Win32	60.24096386					1		1	3	35	28	1
		1	1	0.3542	6	0.4273						images/313+60_15.png	images/313_31.png	1	¡û	1	31	32		Å®	20	2024-01-30_15h24.11.505	ÐÅÐÄÅÐ¶Ï	2021.2.3	Win32	60.24096386					1		1	4	36	30	1
		1	1	0.5011	5	0.4901						images/313+60_16.png	images/313_32.png	1	¡û	1	32	32		Å®	20	2024-01-30_15h24.11.505	ÐÅÐÄÅÐ¶Ï	2021.2.3	Win32	60.24096386					1		1	5	37	31	1
		6	1	0.4052	4	0.4343						images/313_22.png	images/313+60_6.png	6	¡ú	1	22	32		Å®	20	2024-01-30_15h24.11.505	ÐÅÐÄÅÐ¶Ï	2021.2.3	Win32	60.24096386					1		1	6	38	21	1
		1	1	0.283	4	0.985						images/313+24_16.png	images/313_16.png	1	¡û	2	16	32		Å®	20	2024-01-30_15h24.11.505	ÐÅÐÄÅÐ¶Ï	2021.2.3	Win32	60.24096386					1		1	7	39	15	1
		6	1	0.2817	5	0.6884						images/313_3.png	images/313+24_3.png	6	¡ú	2	3	32		Å®	20	2024-01-30_15h24.11.505	ÐÅÐÄÅÐ¶Ï	2021.2.3	Win32	60.24096386					1	space	1	8	40	2	1	1.122
		6	1	0.2836	4	0.648						images/313_4.png	images/313+24_4.png	6	¡ú	2	4	32		Å®	20	2024-01-30_15h24.11.505	ÐÅÐÄÅÐ¶Ï	2021.2.3	Win32	60.24096386					1		1	9	41	3	1
		1	1	0.3343	4	0.3765						images/313+60_14.png	images/313_30.png	1	¡û	1	30	32		Å®	20	2024-01-30_15h24.11.505	ÐÅÐÄÅÐ¶Ï	2021.2.3	Win32	60.24096386					1		1	10	42	29	1
		6	1	0.2341	4	0.3697						images/313_7.png	images/313+24_7.png	6	¡ú	2	7	32		Å®	20	2024-01-30_15h24.11.505	ÐÅÐÄÅÐ¶Ï	2021.2.3	Win32	60.24096386					1		1	11	43	6	1
		6	0	0.4813	1	0.0539						images/313+60_11.png	images/313_27.png	1	¡û	1	27	32		Å®	20	2024-01-30_15h24.11.505	ÐÅÐÄÅÐ¶Ï	2021.2.3	Win32	60.24096386					0		1	12	44	26	1
		6	1	0.4177	5	0.3642						images/313_21.png	images/313+60_5.png	6	¡ú	1	21	32		Å®	20	2024-01-30_15h24.11.505	ÐÅÐÄÅÐ¶Ï	2021.2.3	Win32	60.24096386					1		1	13	45	20	1
		1	1	0.194	4	0.761						images/313+60_10.png	images/313_26.png	1	¡û	1	26	32		Å®	20	2024-01-30_15h24.11.505	ÐÅÐÄÅÐ¶Ï	2021.2.3	Win32	60.24096386					1		1	14	46	25	1
		1	0	0.4285	5	0.7879						images/313_20.png	images/313+60_4.png	6	¡ú	1	20	32		Å®	20	2024-01-30_15h24.11.505	ÐÅÐÄÅÐ¶Ï	2021.2.3	Win32	60.24096386					1		1	15	47	19	1
		6	1	0.4205	5	0.4049						images/313_6.png	images/313+24_6.png	6	¡ú	2	6	32		Å®	20	2024-01-30_15h24.11.505	ÐÅÐÄÅÐ¶Ï	2021.2.3	Win32	60.24096386					1		1	16	48	5	1
		6	1	0.2931	4	0.8205						images/313_24.png	images/313+60_8.png	6	¡ú	1	24	32		Å®	20	2024-01-30_15h24.11.505	ÐÅÐÄÅÐ¶Ï	2021.2.3	Win32	60.24096386					1		1	17	49	23	1
		6	1	0.205	5	0.686						images/313_1.png	images/313+24_1.png	6	¡ú	2	1	32		Å®	20	2024-01-30_15h24.11.505	ÐÅÐÄÅÐ¶Ï	2021.2.3	Win32	60.24096386					1		1	18	50	0	1
		6	0	0.3327	1	0.6527						images/313+24_15.png	images/313_15.png	1	¡û	2	15	32		Å®	20	2024-01-30_15h24.11.505	ÐÅÐÄÅÐ¶Ï	2021.2.3	Win32	60.24096386					0		1	19	51	14	1
		6	0	0.3571	4	0.6233						images/313+24_11.png	images/313_11.png	1	¡û	2	11	32		Å®	20	2024-01-30_15h24.11.505	ÐÅÐÄÅÐ¶Ï	2021.2.3	Win32	60.24096386					1		1	20	52	10	1
		1	1	0.494	4	0.8763						images/313+60_9.png	images/313_25.png	1	¡û	1	25	32		Å®	20	2024-01-30_15h24.11.505	ÐÅÐÄÅÐ¶Ï	2021.2.3	Win32	60.24096386					1		1	21	53	24	1
		6	1	0.2218	6	0.5029						images/313_2.png	images/313+24_2.png	6	¡ú	2	2	32		Å®	20	2024-01-30_15h24.11.505	ÐÅÐÄÅÐ¶Ï	2021.2.3	Win32	60.24096386					1		1	22	54	1	1
		6	1	0.2678	4	0.4685						images/313_23.png	images/313+60_7.png	6	¡ú	1	23	32		Å®	20	2024-01-30_15h24.11.505	ÐÅÐÄÅÐ¶Ï	2021.2.3	Win32	60.24096386					1		1	23	55	22	1
		1	1	0.3376	3	0.9216						images/313+24_13.png	images/313_13.png	1	¡û	2	13	32		Å®	20	2024-01-30_15h24.11.505	ÐÅÐÄÅÐ¶Ï	2021.2.3	Win32	60.24096386					0		1	24	56	12	1
		1	1	1.0751	5	0.8806						images/313+24_10.png	images/313_10.png	1	¡û	2	10	32		Å®	20	2024-01-30_15h24.11.505	ÐÅÐÄÅÐ¶Ï	2021.2.3	Win32	60.24096386					1		1	25	57	9	1
		6	0	0.6561	5	0.5228						images/313+24_9.png	images/313_9.png	1	¡û	2	9	32		Å®	20	2024-01-30_15h24.11.505	ÐÅÐÄÅÐ¶Ï	2021.2.3	Win32	60.24096386					1		1	26	58	8	1
		1	1	0.5327	4	0.6						images/313+60_12.png	images/313_28.png	1	¡û	1	28	32		Å®	20	2024-01-30_15h24.11.505	ÐÅÐÄÅÐ¶Ï	2021.2.3	Win32	60.24096386					1		1	27	59	27	1
		6	0	0.6257	3	0.4153						images/313+24_14.png	images/313_14.png	1	¡û	2	14	32		Å®	20	2024-01-30_15h24.11.505	ÐÅÐÄÅÐ¶Ï	2021.2.3	Win32	60.24096386					0		1	28	60	13	1
		6	1	0.3461	3	0.3844						images/313_8.png	images/313+24_8.png	6	¡ú	2	8	32		Å®	20	2024-01-30_15h24.11.505	ÐÅÐÄÅÐ¶Ï	2021.2.3	Win32	60.24096386					0		1	29	61	7	1
		6	1	0.2666	5	0.3437						images/313_19.png	images/313+60_3.png	6	¡ú	1	19	32		Å®	20	2024-01-30_15h24.11.505	ÐÅÐÄÅÐ¶Ï	2021.2.3	Win32	60.24096386					1		1	30	62	18	1
		6	0	0.2006	5	0.3202						images/313+24_12.png	images/313_12.png	1	¡û	2	12	32		Å®	20	2024-01-30_15h24.11.505	ÐÅÐÄÅÐ¶Ï	2021.2.3	Win32	60.24096386					1		1	31	63	11	1
		1	0	0.7045	4	1.1123						images/313_2.png	images/313+24_2.png	6	¡ú	2	2	32		Å®	20	2024-01-30_15h24.11.505	ÐÅÐÄÅÐ¶Ï	2021.2.3	Win32	60.24096386					1		2	0	64	1	1
		1	1	0.4702	2	1.2435						images/313+24_10.png	images/313_10.png	1	¡û	2	10	32		Å®	20	2024-01-30_15h24.11.505	ÐÅÐÄÅÐ¶Ï	2021.2.3	Win32	60.24096386					0		2	1	65	9	1
		1	1	0.6707	4	0.5114						images/313+60_10.png	images/313_26.png	1	¡û	1	26	32		Å®	20	2024-01-30_15h24.11.505	ÐÅÐÄÅÐ¶Ï	2021.2.3	Win32	60.24096386					1		2	2	66	25	1
		6	1	1.0925	4	0.3193						images/313_6.png	images/313+24_6.png	6	¡ú	2	6	32		Å®	20	2024-01-30_15h24.11.505	ÐÅÐÄÅÐ¶Ï	2021.2.3	Win32	60.24096386					1		2	3	67	5	1
		1	1	0.55	4	0.5811						images/313+24_9.png	images/313_9.png	1	¡û	2	9	32		Å®	20	2024-01-30_15h24.11.505	ÐÅÐÄÅÐ¶Ï	2021.2.3	Win32	60.24096386					1		2	4	68	8	1
		1	1	0.5031	5	0.6353						images/313+60_11.png	images/313_27.png	1	¡û	1	27	32		Å®	20	2024-01-30_15h24.11.505	ÐÅÐÄÅÐ¶Ï	2021.2.3	Win32	60.24096386					1		2	5	69	26	1
		1	0	0.6254	5	0.8587						images/313_8.png	images/313+24_8.png	6	¡ú	2	8	32		Å®	20	2024-01-30_15h24.11.505	ÐÅÐÄÅÐ¶Ï	2021.2.3	Win32	60.24096386					1		2	6	70	7	1
		6	1	0.3518	3	0.8742						images/313_17.png	images/313+60_1.png	6	¡ú	1	17	32		Å®	20	2024-01-30_15h24.11.505	ÐÅÐÄÅÐ¶Ï	2021.2.3	Win32	60.24096386					0		2	7	71	16	1
		1	1	0.482	5	0.6843						images/313+60_15.png	images/313_31.png	1	¡û	1	31	32		Å®	20	2024-01-30_15h24.11.505	ÐÅÐÄÅÐ¶Ï	2021.2.3	Win32	60.24096386					1		2	8	72	30	1
		6	0	1.2392	5	0.3015						images/313+24_12.png	images/313_12.png	1	¡û	2	12	32		Å®	20	2024-01-30_15h24.11.505	ÐÅÐÄÅÐ¶Ï	2021.2.3	Win32	60.24096386					1		2	9	73	11	1
		6	1	0.7064	5	0.2691						images/313_18.png	images/313+60_2.png	6	¡ú	1	18	32		Å®	20	2024-01-30_15h24.11.505	ÐÅÐÄÅÐ¶Ï	2021.2.3	Win32	60.24096386					1		2	10	74	17	1
		1	1	0.7017	3	0.6034						images/313+24_15.png	images/313_15.png	1	¡û	2	15	32		Å®	20	2024-01-30_15h24.11.505	ÐÅÐÄÅÐ¶Ï	2021.2.3	Win32	60.24096386					0		2	11	75	14	1
		1	1	0.7039	3	0.3379						images/313+60_13.png	images/313_29.png	1	¡û	1	29	32		Å®	20	2024-01-30_15h24.11.505	ÐÅÐÄÅÐ¶Ï	2021.2.3	Win32	60.24096386					0		2	12	76	28	1
		6	1	0.1038	4	0.418						images/313_1.png	images/313+24_1.png	6	¡ú	2	1	32		Å®	20	2024-01-30_15h24.11.505	ÐÅÐÄÅÐ¶Ï	2021.2.3	Win32	60.24096386					1		2	13	77	0	1
		6	0	0.0366	4	0.4889						images/313+24_13.png	images/313_13.png	1	¡û	2	13	32		Å®	20	2024-01-30_15h24.11.505	ÐÅÐÄÅÐ¶Ï	2021.2.3	Win32	60.24096386					1		2	14	78	12	1
		6	0	1.4725	4	0.6025						images/313+24_14.png	images/313_14.png	1	¡û	2	14	32		Å®	20	2024-01-30_15h24.11.505	ÐÅÐÄÅÐ¶Ï	2021.2.3	Win32	60.24096386					1		2	15	79	13	1
		1	0	1.0182	3	0.6176						images/313_23.png	images/313+60_7.png	6	¡ú	1	23	32		Å®	20	2024-01-30_15h24.11.505	ÐÅÐÄÅÐ¶Ï	2021.2.3	Win32	60.24096386					0		2	16	80	22	1
		1	1	0.1225	4	0.4533						images/313+24_16.png	images/313_16.png	1	¡û	2	16	32		Å®	20	2024-01-30_15h24.11.505	ÐÅÐÄÅÐ¶Ï	2021.2.3	Win32	60.24096386					1	space	2	17	81	15	1	1.2086
		6	1	0.8707	4	0.3883						images/313_7.png	images/313+24_7.png	6	¡ú	2	7	32		Å®	20	2024-01-30_15h24.11.505	ÐÅÐÄÅÐ¶Ï	2021.2.3	Win32	60.24096386					1		2	18	82	6	1
		1	0	0.1911	4	0.8205						images/313_19.png	images/313+60_3.png	6	¡ú	1	19	32		Å®	20	2024-01-30_15h24.11.505	ÐÅÐÄÅÐ¶Ï	2021.2.3	Win32	60.24096386					1		2	19	83	18	1
		6	1	0.0764	3	0.5548						images/313_21.png	images/313+60_5.png	6	¡ú	1	21	32		Å®	20	2024-01-30_15h24.11.505	ÐÅÐÄÅÐ¶Ï	2021.2.3	Win32	60.24096386					0		2	20	84	20	1
		6	0	0.0272	2	0.5836						images/313+60_16.png	images/313_32.png	1	¡û	1	32	32		Å®	20	2024-01-30_15h24.11.505	ÐÅÐÄÅÐ¶Ï	2021.2.3	Win32	60.24096386					0		2	21	85	31	1
		1	1	0.4433	1	0.5092						images/313+60_14.png	images/313_30.png	1	¡û	1	30	32		Å®	20	2024-01-30_15h24.11.505	ÐÅÐÄÅÐ¶Ï	2021.2.3	Win32	60.24096386					0		2	22	86	29	1
		6	0	0.8954	4	0.4331						images/313+24_11.png	images/313_11.png	1	¡û	2	11	32		Å®	20	2024-01-30_15h24.11.505	ÐÅÐÄÅÐ¶Ï	2021.2.3	Win32	60.24096386					1		2	23	87	10	1
		1	1	0.1557	5	1.0112						images/313+60_9.png	images/313_25.png	1	¡û	1	25	32		Å®	20	2024-01-30_15h24.11.505	ÐÅÐÄÅÐ¶Ï	2021.2.3	Win32	60.24096386					1		2	24	88	24	1
		6	1	0.0844	3	0.635						images/313_3.png	images/313+24_3.png	6	¡ú	2	3	32		Å®	20	2024-01-30_15h24.11.505	ÐÅÐÄÅÐ¶Ï	2021.2.3	Win32	60.24096386					0		2	25	89	2	1
		6	1	0.3494	2	0.8317						images/313_22.png	images/313+60_6.png	6	¡ú	1	22	32		Å®	20	2024-01-30_15h24.11.505	ÐÅÐÄÅÐ¶Ï	2021.2.3	Win32	60.24096386					0		2	26	90	21	1
		6	1	0.2843	5	0.8014						images/313_24.png	images/313+60_8.png	6	¡ú	1	24	32		Å®	20	2024-01-30_15h24.11.505	ÐÅÐÄÅÐ¶Ï	2021.2.3	Win32	60.24096386					1		2	27	91	23	1
		6	0	0.1512	2	0.6195						images/313+60_12.png	images/313_28.png	1	¡û	1	28	32		Å®	20	2024-01-30_15h24.11.505	ÐÅÐÄÅÐ¶Ï	2021.2.3	Win32	60.24096386					0		2	28	92	27	1
		6	1	1.0732	2	0.3928						images/313_20.png	images/313+60_4.png	6	¡ú	1	20	32		Å®	20	2024-01-30_15h24.11.505	ÐÅÐÄÅÐ¶Ï	2021.2.3	Win32	60.24096386					0		2	29	93	19	1
		6	1	0.0923	5	0.8224						images/313_4.png	images/313+24_4.png	6	¡ú	2	4	32		Å®	20	2024-01-30_15h24.11.505	ÐÅÐÄÅÐ¶Ï	2021.2.3	Win32	60.24096386					1		2	30	94	3	1
		6	1	0.2028	6	0.3031						images/313_5.png	images/313+24_5.png	6	¡ú	2	5	32		Å®	20	2024-01-30_15h24.11.505	ÐÅÐÄÅÐ¶Ï	2021.2.3	Win32	60.24096386					1		2	31	95	4	1
		1	0	0.6104	3	0.5996						images/313_20.png	images/313+60_4.png	6	¡ú	1	20	32		Å®	20	2024-01-30_15h24.11.505	ÐÅÐÄÅÐ¶Ï	2021.2.3	Win32	60.24096386					0		3	0	96	19	1
		6	0	0.6277	2	0.4343						images/313+24_11.png	images/313_11.png	1	¡û	2	11	32		Å®	20	2024-01-30_15h24.11.505	ÐÅÐÄÅÐ¶Ï	2021.2.3	Win32	60.24096386					0		3	1	97	10	1
		1	1	0.5715	5	0.7099						images/313+60_16.png	images/313_32.png	1	¡û	1	32	32		Å®	20	2024-01-30_15h24.11.505	ÐÅÐÄÅÐ¶Ï	2021.2.3	Win32	60.24096386					1		3	2	98	31	1
		6	1	0.4847	3	0.5339						images/313_19.png	images/313+60_3.png	6	¡ú	1	19	32		Å®	20	2024-01-30_15h24.11.505	ÐÅÐÄÅÐ¶Ï	2021.2.3	Win32	60.24096386					0		3	3	99	18	1
		6	1	0.5965	4	0.3836						images/313_23.png	images/313+60_7.png	6	¡ú	1	23	32		Å®	20	2024-01-30_15h24.11.505	ÐÅÐÄÅÐ¶Ï	2021.2.3	Win32	60.24096386					1		3	4	100	22	1
		1	1	0.5542	4	0.5241						images/313+60_10.png	images/313_26.png	1	¡û	1	26	32		Å®	20	2024-01-30_15h24.11.505	ÐÅÐÄÅÐ¶Ï	2021.2.3	Win32	60.24096386					1		3	5	101	25	1
		1	1	0.4905	3	0.6425						images/313+60_13.png	images/313_29.png	1	¡û	1	29	32		Å®	20	2024-01-30_15h24.11.505	ÐÅÐÄÅÐ¶Ï	2021.2.3	Win32	60.24096386					0		3	6	102	28	1
		6	1	2.1863	3	0.4071						images/313_1.png	images/313+24_1.png	6	¡ú	2	1	32		Å®	20	2024-01-30_15h24.11.505	ÐÅÐÄÅÐ¶Ï	2021.2.3	Win32	60.24096386					0		3	7	103	0	1
		6	1	0.6253	6	0.4003						images/313_7.png	images/313+24_7.png	6	¡ú	2	7	32		Å®	20	2024-01-30_15h24.11.505	ÐÅÐÄÅÐ¶Ï	2021.2.3	Win32	60.24096386					1		3	8	104	6	1
		1	0	0.6412	2	0.268						images/313_22.png	images/313+60_6.png	6	¡ú	1	22	32		Å®	20	2024-01-30_15h24.11.505	ÐÅÐÄÅÐ¶Ï	2021.2.3	Win32	60.24096386					0		3	9	105	21	1
		1	1	0.6771	4	0.5391						images/313+24_14.png	images/313_14.png	1	¡û	2	14	32		Å®	20	2024-01-30_15h24.11.505	ÐÅÐÄÅÐ¶Ï	2021.2.3	Win32	60.24096386					1		3	10	106	13	1
		1	1	0.6195	2	0.3943						images/313+60_15.png	images/313_31.png	1	¡û	1	31	32		Å®	20	2024-01-30_15h24.11.505	ÐÅÐÄÅÐ¶Ï	2021.2.3	Win32	60.24096386					0		3	11	107	30	1
		6	0	0.89	5	0.2819						images/313+24_16.png	images/313_16.png	1	¡û	2	16	32		Å®	20	2024-01-30_15h24.11.505	ÐÅÐÄÅÐ¶Ï	2021.2.3	Win32	60.24096386					1		3	12	108	15	1
		6	1	0.6842	6	0.1961						images/313_17.png	images/313+60_1.png	6	¡ú	1	17	32		Å®	20	2024-01-30_15h24.11.505	ÐÅÐÄÅÐ¶Ï	2021.2.3	Win32	60.24096386					1		3	13	109	16	1
		1	1	0.8334	6	1.021						images/313+24_9.png	images/313_9.png	1	¡û	2	9	32		Å®	20	2024-01-30_15h24.11.505	ÐÅÐÄÅÐ¶Ï	2021.2.3	Win32	60.24096386					1		3	14	110	8	1
		1	0	0.9597	4	0.6573						images/313_8.png	images/313+24_8.png	6	¡ú	2	8	32		Å®	20	2024-01-30_15h24.11.505	ÐÅÐÄÅÐ¶Ï	2021.2.3	Win32	60.24096386					1		3	15	111	7	1
		6	1	0.7198	6	0.2072						images/313_6.png	images/313+24_6.png	6	¡ú	2	6	32		Å®	20	2024-01-30_15h24.11.505	ÐÅÐÄÅÐ¶Ï	2021.2.3	Win32	60.24096386					1		3	16	112	5	1
		1	1	0.6333	4	0.5316						images/313+60_12.png	images/313_28.png	1	¡û	1	28	32		Å®	20	2024-01-30_15h24.11.505	ÐÅÐÄÅÐ¶Ï	2021.2.3	Win32	60.24096386					1		3	17	113	27	1
		1	1	0.6859	2	0.2746						images/313+60_9.png	images/313_25.png	1	¡û	1	25	32		Å®	20	2024-01-30_15h24.11.505	ÐÅÐÄÅÐ¶Ï	2021.2.3	Win32	60.24096386					0		3	18	114	24	1
		6	1	0.7526	6	0.2431						images/313_3.png	images/313+24_3.png	6	¡ú	2	3	32		Å®	20	2024-01-30_15h24.11.505	ÐÅÐÄÅÐ¶Ï	2021.2.3	Win32	60.24096386					1		3	19	115	2	1
		6	1	0.2737	6	0.2727						images/313_5.png	images/313+24_5.png	6	¡ú	2	5	32		Å®	20	2024-01-30_15h24.11.505	ÐÅÐÄÅÐ¶Ï	2021.2.3	Win32	60.24096386					1		3	20	116	4	1
		1	1	0.6487	4	0.4393						images/313+60_11.png	images/313_27.png	1	¡û	1	27	32		Å®	20	2024-01-30_15h24.11.505	ÐÅÐÄÅÐ¶Ï	2021.2.3	Win32	60.24096386					1		3	21	117	26	1
		6	1	0.6778	3	0.4682						images/313_4.png	images/313+24_4.png	6	¡ú	2	4	32		Å®	20	2024-01-30_15h24.11.505	ÐÅÐÄÅÐ¶Ï	2021.2.3	Win32	60.24096386					0		3	22	118	3	1
		6	1	0.5744	6	0.2471						images/313_18.png	images/313+60_2.png	6	¡ú	1	18	32		Å®	20	2024-01-30_15h24.11.505	ÐÅÐÄÅÐ¶Ï	2021.2.3	Win32	60.24096386					1		3	23	119	17	1
		1	1	0.6847	3	0.2733						images/313+24_12.png	images/313_12.png	1	¡û	2	12	32		Å®	20	2024-01-30_15h24.11.505	ÐÅÐÄÅÐ¶Ï	2021.2.3	Win32	60.24096386					0		3	24	120	11	1
		6	1	0.6042	4	0.266						images/313_2.png	images/313+24_2.png	6	¡ú	2	2	32		Å®	20	2024-01-30_15h24.11.505	ÐÅÐÄÅÐ¶Ï	2021.2.3	Win32	60.24096386					1		3	25	121	1	1
		1	1	0.5674	4	0.5109						images/313+24_15.png	images/313_15.png	1	¡û	2	15	32		Å®	20	2024-01-30_15h24.11.505	ÐÅÐÄÅÐ¶Ï	2021.2.3	Win32	60.24096386					1	space	3	26	122	14	1	1.5928
		6	0	0.8011	3	0.3039						images/313+24_13.png	images/313_13.png	1	¡û	2	13	32		Å®	20	2024-01-30_15h24.11.505	ÐÅÐÄÅÐ¶Ï	2021.2.3	Win32	60.24096386					0		3	27	123	12	1
		6	1	0.2664	2	0.5366						images/313_21.png	images/313+60_5.png	6	¡ú	1	21	32		Å®	20	2024-01-30_15h24.11.505	ÐÅÐÄÅÐ¶Ï	2021.2.3	Win32	60.24096386					0		3	28	124	20	1
		6	1	0.6508	3	0.3173						images/313_24.png	images/313+60_8.png	6	¡ú	1	24	32		Å®	20	2024-01-30_15h24.11.505	ÐÅÐÄÅÐ¶Ï	2021.2.3	Win32	60.24096386					0		3	29	125	23	1
		1	1	0.5729	4	0.5603						images/313+60_14.png	images/313_30.png	1	¡û	1	30	32		Å®	20	2024-01-30_15h24.11.505	ÐÅÐÄÅÐ¶Ï	2021.2.3	Win32	60.24096386					1		3	30	126	29	1
		6	0	0.191	2	0.8038						images/313+24_10.png	images/313_10.png	1	¡û	2	10	32		Å®	20	2024-01-30_15h24.11.505	ÐÅÐÄÅÐ¶Ï	2021.2.3	Win32	60.24096386					0		3	31	127	9	1
		6	0	0.2215	4	0.3844						images/313+24_14.png	images/313_14.png	1	¡û	2	14	32		Å®	20	2024-01-30_15h24.11.505	ÐÅÐÄÅÐ¶Ï	2021.2.3	Win32	60.24096386					1		4	0	128	13	1
		6	0	0.2103	2	0.5155						images/313+60_13.png	images/313_29.png	1	¡û	1	29	32		Å®	20	2024-01-30_15h24.11.505	ÐÅÐÄÅÐ¶Ï	2021.2.3	Win32	60.24096386					0		4	1	129	28	1
		6	1	0.6046	4	0.2752						images/313_8.png	images/313+24_8.png	6	¡ú	2	8	32		Å®	20	2024-01-30_15h24.11.505	ÐÅÐÄÅÐ¶Ï	2021.2.3	Win32	60.24096386					1		4	2	130	7	1
		6	1	0.2414	4	0.3191						images/313_7.png	images/313+24_7.png	6	¡ú	2	7	32		Å®	20	2024-01-30_15h24.11.505	ÐÅÐÄÅÐ¶Ï	2021.2.3	Win32	60.24096386					1		4	3	131	6	1
		1	1	0.8107	5	0.5079						images/313+60_9.png	images/313_25.png	1	¡û	1	25	32		Å®	20	2024-01-30_15h24.11.505	ÐÅÐÄÅÐ¶Ï	2021.2.3	Win32	60.24096386					1		4	4	132	24	1
		6	1	0.1745	4	0.3323						images/313_21.png	images/313+60_5.png	6	¡ú	1	21	32		Å®	20	2024-01-30_15h24.11.505	ÐÅÐÄÅÐ¶Ï	2021.2.3	Win32	60.24096386					1		4	5	133	20	1
		6	0	0.2683	4	0.3754						images/313+60_15.png	images/313_31.png	1	¡û	1	31	32		Å®	20	2024-01-30_15h24.11.505	ÐÅÐÄÅÐ¶Ï	2021.2.3	Win32	60.24096386					1		4	6	134	30	1
		1	1	0.2595	3	0.3902						images/313+24_9.png	images/313_9.png	1	¡û	2	9	32		Å®	20	2024-01-30_15h24.11.505	ÐÅÐÄÅÐ¶Ï	2021.2.3	Win32	60.24096386					0		4	7	135	8	1
		6	1	2.7447	4	0.2853						images/313_18.png	images/313+60_2.png	6	¡ú	1	18	32		Å®	20	2024-01-30_15h24.11.505	ÐÅÐÄÅÐ¶Ï	2021.2.3	Win32	60.24096386					1		4	8	136	17	1
		1	1	0.5591	5	0.6169						images/313+60_12.png	images/313_28.png	1	¡û	1	28	32		Å®	20	2024-01-30_15h24.11.505	ÐÅÐÄÅÐ¶Ï	2021.2.3	Win32	60.24096386					1		4	9	137	27	1
		6	1	0.648	2	0.5653						images/313_4.png	images/313+24_4.png	6	¡ú	2	4	32		Å®	20	2024-01-30_15h24.11.505	ÐÅÐÄÅÐ¶Ï	2021.2.3	Win32	60.24096386					0		4	10	138	3	1
		6	1	1.1561	6	0.2262						images/313_1.png	images/313+24_1.png	6	¡ú	2	1	32		Å®	20	2024-01-30_15h24.11.505	ÐÅÐÄÅÐ¶Ï	2021.2.3	Win32	60.24096386					1		4	11	139	0	1
		1	0	0.618	3	0.213						images/313_5.png	images/313+24_5.png	6	¡ú	2	5	32		Å®	20	2024-01-30_15h24.11.505	ÐÅÐÄÅÐ¶Ï	2021.2.3	Win32	60.24096386					0		4	12	140	4	1
		6	1	0.5957	6	0.2681						images/313_22.png	images/313+60_6.png	6	¡ú	1	22	32		Å®	20	2024-01-30_15h24.11.505	ÐÅÐÄÅÐ¶Ï	2021.2.3	Win32	60.24096386					1		4	13	141	21	1
		1	1	0.7589	4	0.4591						images/313+24_13.png	images/313_13.png	1	¡û	2	13	32		Å®	20	2024-01-30_15h24.11.505	ÐÅÐÄÅÐ¶Ï	2021.2.3	Win32	60.24096386					1		4	14	142	12	1
		6	0	0.6051	3	0.4136						images/313+24_15.png	images/313_15.png	1	¡û	2	15	32		Å®	20	2024-01-30_15h24.11.505	ÐÅÐÄÅÐ¶Ï	2021.2.3	Win32	60.24096386					0		4	15	143	14	1
		6	1	0.7071	4	0.3222						images/313_3.png	images/313+24_3.png	6	¡ú	2	3	32		Å®	20	2024-01-30_15h24.11.505	ÐÅÐÄÅÐ¶Ï	2021.2.3	Win32	60.24096386					1		4	16	144	2	1
		1	1	0.5999	5	0.4829						images/313+60_16.png	images/313_32.png	1	¡û	1	32	32		Å®	20	2024-01-30_15h24.11.505	ÐÅÐÄÅÐ¶Ï	2021.2.3	Win32	60.24096386					1		4	17	145	31	1
		6	1	0.706	6	0.2405						images/313_20.png	images/313+60_4.png	6	¡ú	1	20	32		Å®	20	2024-01-30_15h24.11.505	ÐÅÐÄÅÐ¶Ï	2021.2.3	Win32	60.24096386					1		4	18	146	19	1
		1	1	0.8026	4	0.3347						images/313+60_14.png	images/313_30.png	1	¡û	1	30	32		Å®	20	2024-01-30_15h24.11.505	ÐÅÐÄÅÐ¶Ï	2021.2.3	Win32	60.24096386					1		4	19	147	29	1
		6	1	3.8946	4	0.2884						images/313_24.png	images/313+60_8.png	6	¡ú	1	24	32		Å®	20	2024-01-30_15h24.11.505	ÐÅÐÄÅÐ¶Ï	2021.2.3	Win32	60.24096386					1		4	20	148	23	1
		6	1	0.8166	6	0.2423						images/313_19.png	images/313+60_3.png	6	¡ú	1	19	32		Å®	20	2024-01-30_15h24.11.505	ÐÅÐÄÅÐ¶Ï	2021.2.3	Win32	60.24096386					1		4	21	149	18	1
		1	1	0.7239	5	0.5834						images/313+24_12.png	images/313_12.png	1	¡û	2	12	32		Å®	20	2024-01-30_15h24.11.505	ÐÅÐÄÅÐ¶Ï	2021.2.3	Win32	60.24096386					1		4	22	150	11	1
		6	0	0.6128	6	0.2366						images/313+24_11.png	images/313_11.png	1	¡û	2	11	32		Å®	20	2024-01-30_15h24.11.505	ÐÅÐÄÅÐ¶Ï	2021.2.3	Win32	60.24096386					1		4	23	151	10	1
		6	1	0.5102	3	0.3883						images/313_2.png	images/313+24_2.png	6	¡ú	2	2	32		Å®	20	2024-01-30_15h24.11.505	ÐÅÐÄÅÐ¶Ï	2021.2.3	Win32	60.24096386					0		4	24	152	1	1
		6	1	0.5853	4	0.2854						images/313_17.png	images/313+60_1.png	6	¡ú	1	17	32		Å®	20	2024-01-30_15h24.11.505	ÐÅÐÄÅÐ¶Ï	2021.2.3	Win32	60.24096386					1		4	25	153	16	1
		6	1	0.6533	6	0.2066						images/313_23.png	images/313+60_7.png	6	¡ú	1	23	32		Å®	20	2024-01-30_15h24.11.505	ÐÅÐÄÅÐ¶Ï	2021.2.3	Win32	60.24096386					1		4	26	154	22	1
		6	1	0.3699	2	0.5693						images/313_6.png	images/313+24_6.png	6	¡ú	2	6	32		Å®	20	2024-01-30_15h24.11.505	ÐÅÐÄÅÐ¶Ï	2021.2.3	Win32	60.24096386					0		4	27	155	5	1
		1	1	0.5698	2	0.4127						images/313+60_10.png	images/313_26.png	1	¡û	1	26	32		Å®	20	2024-01-30_15h24.11.505	ÐÅÐÄÅÐ¶Ï	2021.2.3	Win32	60.24096386					0		4	28	156	25	1
		6	0	0.7431	3	0.3402						images/313+24_16.png	images/313_16.png	1	¡û	2	16	32		Å®	20	2024-01-30_15h24.11.505	ÐÅÐÄÅÐ¶Ï	2021.2.3	Win32	60.24096386					0		4	29	157	15	1
		6	0	0.723	2	0.318						images/313+24_10.png	images/313_10.png	1	¡û	2	10	32		Å®	20	2024-01-30_15h24.11.505	ÐÅÐÄÅÐ¶Ï	2021.2.3	Win32	60.24096386					0		4	30	158	9	1
		6	0	1.1424	4	0.3543						images/313+60_11.png	images/313_27.png	1	¡û	1	27	32		Å®	20	2024-01-30_15h24.11.505	ÐÅÐÄÅÐ¶Ï	2021.2.3	Win32	60.24096386					1		4	31	159	26	1
																		32		Å®	20	2024-01-30_15h24.11.505	ÐÅÐÄÅÐ¶Ï	2021.2.3	Win32	60.24096386	7.000000424	6.0105
