# Supplementary material for: Perceptual metacognition and self-esteem: the role of feedback valence in local and global monitoring bias
Source: BMC Psychol. 2025 Sep 22;13:1114. doi: 10.1186/s40359-025-03089-x (PMC12506185; doi:10.1186/s40359-025-03089-x)
Supplement: Supplementary file 1 — Supplementary Material 1. [file 40359_2025_3089_MOESM1_ESM.zip › Data/Study2/Study2data/33_信心判断_2024-01-31_14h06.02.345.csv]

response_00.keys	response_00.rt	response_1.keys	response_1.corr	response_1.rt	response_2.keys	response_2.rt	loop_1.thisRepN	loop_1.thisTrialN	loop_1.thisN	loop_1.thisIndex	loop_1.ran	dotLeft	dotRight	dotAns	cue	diffLevel	rows	±»ÊÔ±àºÅ	ÐÕÃû	ÐÔ±ð	ÄêÁä	date	expName	psychopyVersion	OS	frameRate	slider.response	slider.rt	response_01.keys	response_01.rt	response_2.corr	response_03.keys	loop_2.thisRepN	loop_2.thisTrialN	loop_2.thisN	loop_2.thisIndex	loop_2.ran	response_03.rt
		1	1	0.5185	3	0.7689						images/313+60_10.png	images/313_26.png	1	¡û	1	26	33		Å®	23	2024-01-31_14h06.02.345	ÐÅÐÄÅÐ¶Ï	2021.2.3	Win32	60.24096386	8	5.0232	space	4.2754	0		0	0	0	25	1
		6	1	0.3511	5	0.624						images/313_21.png	images/313+60_5.png	6	¡ú	1	21	33		Å®	23	2024-01-31_14h06.02.345	ÐÅÐÄÅÐ¶Ï	2021.2.3	Win32	60.24096386					1		0	1	1	20	1
		1	0	0.523	4	0.4891						images/313_7.png	images/313+24_7.png	6	¡ú	2	7	33		Å®	23	2024-01-31_14h06.02.345	ÐÅÐÄÅÐ¶Ï	2021.2.3	Win32	60.24096386					1		0	2	2	6	1
		6	0	0.4829	3	0.777						images/313+24_16.png	images/313_16.png	1	¡û	2	16	33		Å®	23	2024-01-31_14h06.02.345	ÐÅÐÄÅÐ¶Ï	2021.2.3	Win32	60.24096386					0		0	3	3	15	1
		1	1	0.3764	5	0.6673						images/313+60_16.png	images/313_32.png	1	¡û	1	32	33		Å®	23	2024-01-31_14h06.02.345	ÐÅÐÄÅÐ¶Ï	2021.2.3	Win32	60.24096386					1		0	4	4	31	1
		6	1	0.4071	5	0.5194						images/313_19.png	images/313+60_3.png	6	¡ú	1	19	33		Å®	23	2024-01-31_14h06.02.345	ÐÅÐÄÅÐ¶Ï	2021.2.3	Win32	60.24096386					1		0	5	5	18	1
		1	0	0.5528	2	1.857						images/313_5.png	images/313+24_5.png	6	¡ú	2	5	33		Å®	23	2024-01-31_14h06.02.345	ÐÅÐÄÅÐ¶Ï	2021.2.3	Win32	60.24096386					0		0	6	6	4	1
			0		3	6.6357						images/313+60_14.png	images/313_30.png	1	¡û	1	30	33		Å®	23	2024-01-31_14h06.02.345	ÐÅÐÄÅÐ¶Ï	2021.2.3	Win32	60.24096386					0		0	7	7	29	1
		6	0	2.5277	3	0.8537						images/313+24_11.png	images/313_11.png	1	¡û	2	11	33		Å®	23	2024-01-31_14h06.02.345	ÐÅÐÄÅÐ¶Ï	2021.2.3	Win32	60.24096386					0		0	8	8	10	1
		6	0	0.4437	2	0.9597						images/313+60_11.png	images/313_27.png	1	¡û	1	27	33		Å®	23	2024-01-31_14h06.02.345	ÐÅÐÄÅÐ¶Ï	2021.2.3	Win32	60.24096386					0		0	9	9	26	1
		1	1	0.8422	3	0.6186						images/313+60_12.png	images/313_28.png	1	¡û	1	28	33		Å®	23	2024-01-31_14h06.02.345	ÐÅÐÄÅÐ¶Ï	2021.2.3	Win32	60.24096386					0		0	10	10	27	1
		6	1	0.4352	3	0.8515						images/313_22.png	images/313+60_6.png	6	¡ú	1	22	33		Å®	23	2024-01-31_14h06.02.345	ÐÅÐÄÅÐ¶Ï	2021.2.3	Win32	60.24096386					0		0	11	11	21	1
		1	1	0.4097	4	0.7404						images/313+24_13.png	images/313_13.png	1	¡û	2	13	33		Å®	23	2024-01-31_14h06.02.345	ÐÅÐÄÅÐ¶Ï	2021.2.3	Win32	60.24096386					1		0	12	12	12	1
		1	1	0.5341	5	0.4445						images/313+60_13.png	images/313_29.png	1	¡û	1	29	33		Å®	23	2024-01-31_14h06.02.345	ÐÅÐÄÅÐ¶Ï	2021.2.3	Win32	60.24096386					1		0	13	13	28	1
		6	1	0.493	4	0.6851						images/313_18.png	images/313+60_2.png	6	¡ú	1	18	33		Å®	23	2024-01-31_14h06.02.345	ÐÅÐÄÅÐ¶Ï	2021.2.3	Win32	60.24096386					1		0	14	14	17	1
		1	1	0.4527	2	0.8169						images/313+60_9.png	images/313_25.png	1	¡û	1	25	33		Å®	23	2024-01-31_14h06.02.345	ÐÅÐÄÅÐ¶Ï	2021.2.3	Win32	60.24096386					0		0	15	15	24	1
		6	1	0.8279	3	0.6848						images/313_6.png	images/313+24_6.png	6	¡ú	2	6	33		Å®	23	2024-01-31_14h06.02.345	ÐÅÐÄÅÐ¶Ï	2021.2.3	Win32	60.24096386					0		0	16	16	5	1
		6	1	0.4565	2	0.6377						images/313_4.png	images/313+24_4.png	6	¡ú	2	4	33		Å®	23	2024-01-31_14h06.02.345	ÐÅÐÄÅÐ¶Ï	2021.2.3	Win32	60.24096386					0		0	17	17	3	1
		6	1	0.5527	5	0.5518						images/313_3.png	images/313+24_3.png	6	¡ú	2	3	33		Å®	23	2024-01-31_14h06.02.345	ÐÅÐÄÅÐ¶Ï	2021.2.3	Win32	60.24096386					1		0	18	18	2	1
		1	0	0.4343	2	0.4744						images/313_8.png	images/313+24_8.png	6	¡ú	2	8	33		Å®	23	2024-01-31_14h06.02.345	ÐÅÐÄÅÐ¶Ï	2021.2.3	Win32	60.24096386					0		0	19	19	7	1
		6	1	0.4253	2	0.6677						images/313_23.png	images/313+60_7.png	6	¡ú	1	23	33		Å®	23	2024-01-31_14h06.02.345	ÐÅÐÄÅÐ¶Ï	2021.2.3	Win32	60.24096386					0		0	20	20	22	1
		6	0	0.4348	4	0.7361						images/313+60_15.png	images/313_31.png	1	¡û	1	31	33		Å®	23	2024-01-31_14h06.02.345	ÐÅÐÄÅÐ¶Ï	2021.2.3	Win32	60.24096386					1		0	21	21	30	1
		1	0	0.5218	2	0.5677						images/313_2.png	images/313+24_2.png	6	¡ú	2	2	33		Å®	23	2024-01-31_14h06.02.345	ÐÅÐÄÅÐ¶Ï	2021.2.3	Win32	60.24096386					0		0	22	22	1	1
		1	0	0.6171	3	0.7057						images/313_17.png	images/313+60_1.png	6	¡ú	1	17	33		Å®	23	2024-01-31_14h06.02.345	ÐÅÐÄÅÐ¶Ï	2021.2.3	Win32	60.24096386					0		0	23	23	16	1
		1	1	0.4684	3	0.867						images/313+24_15.png	images/313_15.png	1	¡û	2	15	33		Å®	23	2024-01-31_14h06.02.345	ÐÅÐÄÅÐ¶Ï	2021.2.3	Win32	60.24096386					0		0	24	24	14	1
		1	0	0.5614	2	0.5086						images/313_20.png	images/313+60_4.png	6	¡ú	1	20	33		Å®	23	2024-01-31_14h06.02.345	ÐÅÐÄÅÐ¶Ï	2021.2.3	Win32	60.24096386					0		0	25	25	19	1
		6	0	0.4445	3	0.594						images/313+24_12.png	images/313_12.png	1	¡û	2	12	33		Å®	23	2024-01-31_14h06.02.345	ÐÅÐÄÅÐ¶Ï	2021.2.3	Win32	60.24096386					0		0	26	26	11	1
		1	1	0.4415	2	0.4882						images/313+24_10.png	images/313_10.png	1	¡û	2	10	33		Å®	23	2024-01-31_14h06.02.345	ÐÅÐÄÅÐ¶Ï	2021.2.3	Win32	60.24096386					0		0	27	27	9	1
		6	0	0.5562	5	0.5514						images/313+24_9.png	images/313_9.png	1	¡û	2	9	33		Å®	23	2024-01-31_14h06.02.345	ÐÅÐÄÅÐ¶Ï	2021.2.3	Win32	60.24096386					1		0	28	28	8	1
		1	0	0.5893	3	0.6665						images/313_1.png	images/313+24_1.png	6	¡ú	2	1	33		Å®	23	2024-01-31_14h06.02.345	ÐÅÐÄÅÐ¶Ï	2021.2.3	Win32	60.24096386					0		0	29	29	0	1
		1	1	0.3673	5	0.726						images/313+24_14.png	images/313_14.png	1	¡û	2	14	33		Å®	23	2024-01-31_14h06.02.345	ÐÅÐÄÅÐ¶Ï	2021.2.3	Win32	60.24096386					1		0	30	30	13	1
		6	1	0.3485	4	0.6073						images/313_24.png	images/313+60_8.png	6	¡ú	1	24	33		Å®	23	2024-01-31_14h06.02.345	ÐÅÐÄÅÐ¶Ï	2021.2.3	Win32	60.24096386					1		0	31	31	23	1
		1	1	0.3534	3	0.4745						images/313+60_15.png	images/313_31.png	1	¡û	1	31	33		Å®	23	2024-01-31_14h06.02.345	ÐÅÐÄÅÐ¶Ï	2021.2.3	Win32	60.24096386					0		1	0	32	30	1
		6	1	0.3691	4	0.5999						images/313_6.png	images/313+24_6.png	6	¡ú	2	6	33		Å®	23	2024-01-31_14h06.02.345	ÐÅÐÄÅÐ¶Ï	2021.2.3	Win32	60.24096386					1		1	1	33	5	1
		6	1	0.3492	3	0.4675						images/313_7.png	images/313+24_7.png	6	¡ú	2	7	33		Å®	23	2024-01-31_14h06.02.345	ÐÅÐÄÅÐ¶Ï	2021.2.3	Win32	60.24096386					0		1	2	34	6	1
		6	1	0.3658	2	0.7518						images/313_18.png	images/313+60_2.png	6	¡ú	1	18	33		Å®	23	2024-01-31_14h06.02.345	ÐÅÐÄÅÐ¶Ï	2021.2.3	Win32	60.24096386					0		1	3	35	17	1
		1	1	0.3677	4	0.6517						images/313+24_15.png	images/313_15.png	1	¡û	2	15	33		Å®	23	2024-01-31_14h06.02.345	ÐÅÐÄÅÐ¶Ï	2021.2.3	Win32	60.24096386					1		1	4	36	14	1
		6	1	0.3184	4	0.5353						images/313_3.png	images/313+24_3.png	6	¡ú	2	3	33		Å®	23	2024-01-31_14h06.02.345	ÐÅÐÄÅÐ¶Ï	2021.2.3	Win32	60.24096386					1		1	5	37	2	1
		1	1	0.3379	5	0.5601						images/313+60_11.png	images/313_27.png	1	¡û	1	27	33		Å®	23	2024-01-31_14h06.02.345	ÐÅÐÄÅÐ¶Ï	2021.2.3	Win32	60.24096386					1		1	6	38	26	1
		1	1	0.3406	5	0.4868						images/313+60_12.png	images/313_28.png	1	¡û	1	28	33		Å®	23	2024-01-31_14h06.02.345	ÐÅÐÄÅÐ¶Ï	2021.2.3	Win32	60.24096386					1		1	7	39	27	1
		1	1	0.4499	5	0.4515						images/313+60_13.png	images/313_29.png	1	¡û	1	29	33		Å®	23	2024-01-31_14h06.02.345	ÐÅÐÄÅÐ¶Ï	2021.2.3	Win32	60.24096386					1	space	1	8	40	28	1	21.7335
		6	1	1.1572	4	0.7397						images/313_5.png	images/313+24_5.png	6	¡ú	2	5	33		Å®	23	2024-01-31_14h06.02.345	ÐÅÐÄÅÐ¶Ï	2021.2.3	Win32	60.24096386					1		1	9	41	4	1
		6	1	0.3385	5	0.639						images/313_21.png	images/313+60_5.png	6	¡ú	1	21	33		Å®	23	2024-01-31_14h06.02.345	ÐÅÐÄÅÐ¶Ï	2021.2.3	Win32	60.24096386					1		1	10	42	20	1
		1	1	0.3444	3	0.5904						images/313+60_14.png	images/313_30.png	1	¡û	1	30	33		Å®	23	2024-01-31_14h06.02.345	ÐÅÐÄÅÐ¶Ï	2021.2.3	Win32	60.24096386					0		1	11	43	29	1
		6	0	0.4064	2	0.5461						images/313+24_9.png	images/313_9.png	1	¡û	2	9	33		Å®	23	2024-01-31_14h06.02.345	ÐÅÐÄÅÐ¶Ï	2021.2.3	Win32	60.24096386					0		1	12	44	8	1
		6	1	0.4113	3	0.604						images/313_8.png	images/313+24_8.png	6	¡ú	2	8	33		Å®	23	2024-01-31_14h06.02.345	ÐÅÐÄÅÐ¶Ï	2021.2.3	Win32	60.24096386					0		1	13	45	7	1
		1	1	0.5207	3	0.6921						images/313+24_11.png	images/313_11.png	1	¡û	2	11	33		Å®	23	2024-01-31_14h06.02.345	ÐÅÐÄÅÐ¶Ï	2021.2.3	Win32	60.24096386					0		1	14	46	10	1
		6	1	0.4378	2	0.6368						images/313_17.png	images/313+60_1.png	6	¡ú	1	17	33		Å®	23	2024-01-31_14h06.02.345	ÐÅÐÄÅÐ¶Ï	2021.2.3	Win32	60.24096386					0		1	15	47	16	1
		6	1	0.356	5	0.5722						images/313_19.png	images/313+60_3.png	6	¡ú	1	19	33		Å®	23	2024-01-31_14h06.02.345	ÐÅÐÄÅÐ¶Ï	2021.2.3	Win32	60.24096386					1		1	16	48	18	1
		1	1	0.3051	4	0.4875						images/313+24_16.png	images/313_16.png	1	¡û	2	16	33		Å®	23	2024-01-31_14h06.02.345	ÐÅÐÄÅÐ¶Ï	2021.2.3	Win32	60.24096386					1		1	17	49	15	1
		6	1	0.3889	4	0.5723						images/313_4.png	images/313+24_4.png	6	¡ú	2	4	33		Å®	23	2024-01-31_14h06.02.345	ÐÅÐÄÅÐ¶Ï	2021.2.3	Win32	60.24096386					1		1	18	50	3	1
		1	1	0.3543	3	0.6241						images/313+60_9.png	images/313_25.png	1	¡û	1	25	33		Å®	23	2024-01-31_14h06.02.345	ÐÅÐÄÅÐ¶Ï	2021.2.3	Win32	60.24096386					0		1	19	51	24	1
		1	1	0.3513	4	0.7707						images/313+60_16.png	images/313_32.png	1	¡û	1	32	33		Å®	23	2024-01-31_14h06.02.345	ÐÅÐÄÅÐ¶Ï	2021.2.3	Win32	60.24096386					1		1	20	52	31	1
		1	0	0.4071	4	0.4343						images/313_20.png	images/313+60_4.png	6	¡ú	1	20	33		Å®	23	2024-01-31_14h06.02.345	ÐÅÐÄÅÐ¶Ï	2021.2.3	Win32	60.24096386					1		1	21	53	19	1
		6	0	0.9547	2	0.5765						images/313+24_12.png	images/313_12.png	1	¡û	2	12	33		Å®	23	2024-01-31_14h06.02.345	ÐÅÐÄÅÐ¶Ï	2021.2.3	Win32	60.24096386					0		1	22	54	11	1
		1	1	0.4445	3	0.4782						images/313+24_13.png	images/313_13.png	1	¡û	2	13	33		Å®	23	2024-01-31_14h06.02.345	ÐÅÐÄÅÐ¶Ï	2021.2.3	Win32	60.24096386					0		1	23	55	12	1
		6	1	0.4571	1	0.3907						images/313_24.png	images/313+60_8.png	6	¡ú	1	24	33		Å®	23	2024-01-31_14h06.02.345	ÐÅÐÄÅÐ¶Ï	2021.2.3	Win32	60.24096386					0		1	24	56	23	1
		6	1	0.7912	2	0.5595						images/313_1.png	images/313+24_1.png	6	¡ú	2	1	33		Å®	23	2024-01-31_14h06.02.345	ÐÅÐÄÅÐ¶Ï	2021.2.3	Win32	60.24096386					0		1	25	57	0	1
		1	1	0.9298	3	0.4097						images/313+24_14.png	images/313_14.png	1	¡û	2	14	33		Å®	23	2024-01-31_14h06.02.345	ÐÅÐÄÅÐ¶Ï	2021.2.3	Win32	60.24096386					0		1	26	58	13	1
		6	1	0.3885	2	0.4456						images/313_22.png	images/313+60_6.png	6	¡ú	1	22	33		Å®	23	2024-01-31_14h06.02.345	ÐÅÐÄÅÐ¶Ï	2021.2.3	Win32	60.24096386					0		1	27	59	21	1
		6	1	0.3932	3	0.6258						images/313_23.png	images/313+60_7.png	6	¡ú	1	23	33		Å®	23	2024-01-31_14h06.02.345	ÐÅÐÄÅÐ¶Ï	2021.2.3	Win32	60.24096386					0		1	28	60	22	1
		1	1	0.3533	4	0.4036						images/313+60_10.png	images/313_26.png	1	¡û	1	26	33		Å®	23	2024-01-31_14h06.02.345	ÐÅÐÄÅÐ¶Ï	2021.2.3	Win32	60.24096386					1		1	29	61	25	1
		1	1	0.3737	4	0.4353						images/313+24_10.png	images/313_10.png	1	¡û	2	10	33		Å®	23	2024-01-31_14h06.02.345	ÐÅÐÄÅÐ¶Ï	2021.2.3	Win32	60.24096386					1		1	30	62	9	1
		1	0	0.3318	3	0.5398						images/313_2.png	images/313+24_2.png	6	¡ú	2	2	33		Å®	23	2024-01-31_14h06.02.345	ÐÅÐÄÅÐ¶Ï	2021.2.3	Win32	60.24096386					0		1	31	63	1	1
		1	0	0.2947	2	0.5191						images/313_5.png	images/313+24_5.png	6	¡ú	2	5	33		Å®	23	2024-01-31_14h06.02.345	ÐÅÐÄÅÐ¶Ï	2021.2.3	Win32	60.24096386					0		2	0	64	4	1
		1	1	0.4845	5	0.5271						images/313+24_14.png	images/313_14.png	1	¡û	2	14	33		Å®	23	2024-01-31_14h06.02.345	ÐÅÐÄÅÐ¶Ï	2021.2.3	Win32	60.24096386					1		2	1	65	13	1
		1	1	0.3777	2	0.3571						images/313+24_12.png	images/313_12.png	1	¡û	2	12	33		Å®	23	2024-01-31_14h06.02.345	ÐÅÐÄÅÐ¶Ï	2021.2.3	Win32	60.24096386					0		2	2	66	11	1
		1	1	0.3241	3	0.4584						images/313+60_15.png	images/313_31.png	1	¡û	1	31	33		Å®	23	2024-01-31_14h06.02.345	ÐÅÐÄÅÐ¶Ï	2021.2.3	Win32	60.24096386					0		2	3	67	30	1
		6	1	0.4898	2	0.5057						images/313_23.png	images/313+60_7.png	6	¡ú	1	23	33		Å®	23	2024-01-31_14h06.02.345	ÐÅÐÄÅÐ¶Ï	2021.2.3	Win32	60.24096386					0		2	4	68	22	1
		6	1	0.4021	2	0.3575						images/313_4.png	images/313+24_4.png	6	¡ú	2	4	33		Å®	23	2024-01-31_14h06.02.345	ÐÅÐÄÅÐ¶Ï	2021.2.3	Win32	60.24096386					0		2	5	69	3	1
		1	1	0.3861	3	0.4891						images/313+24_11.png	images/313_11.png	1	¡û	2	11	33		Å®	23	2024-01-31_14h06.02.345	ÐÅÐÄÅÐ¶Ï	2021.2.3	Win32	60.24096386					0		2	6	70	10	1
		6	1	0.7746	3	0.4354						images/313_24.png	images/313+60_8.png	6	¡ú	1	24	33		Å®	23	2024-01-31_14h06.02.345	ÐÅÐÄÅÐ¶Ï	2021.2.3	Win32	60.24096386					0		2	7	71	23	1
		6	1	0.6622	2	0.4192						images/313_17.png	images/313+60_1.png	6	¡ú	1	17	33		Å®	23	2024-01-31_14h06.02.345	ÐÅÐÄÅÐ¶Ï	2021.2.3	Win32	60.24096386					0		2	8	72	16	1
		1	1	0.3763	3	0.4042						images/313+60_13.png	images/313_29.png	1	¡û	1	29	33		Å®	23	2024-01-31_14h06.02.345	ÐÅÐÄÅÐ¶Ï	2021.2.3	Win32	60.24096386					0		2	9	73	28	1
		1	0	0.407	5	0.3384						images/313_8.png	images/313+24_8.png	6	¡ú	2	8	33		Å®	23	2024-01-31_14h06.02.345	ÐÅÐÄÅÐ¶Ï	2021.2.3	Win32	60.24096386					1		2	10	74	7	1
		1	1	0.5775	5	0.5356						images/313+60_14.png	images/313_30.png	1	¡û	1	30	33		Å®	23	2024-01-31_14h06.02.345	ÐÅÐÄÅÐ¶Ï	2021.2.3	Win32	60.24096386					1		2	11	75	29	1
		6	1	0.3218	3	0.4952						images/313_19.png	images/313+60_3.png	6	¡ú	1	19	33		Å®	23	2024-01-31_14h06.02.345	ÐÅÐÄÅÐ¶Ï	2021.2.3	Win32	60.24096386					0		2	12	76	18	1
		1	1	0.2874	4	0.4115						images/313+60_10.png	images/313_26.png	1	¡û	1	26	33		Å®	23	2024-01-31_14h06.02.345	ÐÅÐÄÅÐ¶Ï	2021.2.3	Win32	60.24096386					1		2	13	77	25	1
		1	0	0.3864	5	0.2876						images/313_22.png	images/313+60_6.png	6	¡ú	1	22	33		Å®	23	2024-01-31_14h06.02.345	ÐÅÐÄÅÐ¶Ï	2021.2.3	Win32	60.24096386					1		2	14	78	21	1
		1	1	0.3382	3	0.3876						images/313+24_10.png	images/313_10.png	1	¡û	2	10	33		Å®	23	2024-01-31_14h06.02.345	ÐÅÐÄÅÐ¶Ï	2021.2.3	Win32	60.24096386					0		2	15	79	9	1
		1	1	0.335	3	0.4505						images/313+60_9.png	images/313_25.png	1	¡û	1	25	33		Å®	23	2024-01-31_14h06.02.345	ÐÅÐÄÅÐ¶Ï	2021.2.3	Win32	60.24096386					0		2	16	80	24	1
		1	1	0.4045	2	0.334						images/313+60_12.png	images/313_28.png	1	¡û	1	28	33		Å®	23	2024-01-31_14h06.02.345	ÐÅÐÄÅÐ¶Ï	2021.2.3	Win32	60.24096386					0	space	2	17	81	27	1	11.4834
		1	1	0.5683	3	0.3732						images/313+60_16.png	images/313_32.png	1	¡û	1	32	33		Å®	23	2024-01-31_14h06.02.345	ÐÅÐÄÅÐ¶Ï	2021.2.3	Win32	60.24096386					0		2	18	82	31	1
		6	1	0.3423	3	0.3774						images/313_21.png	images/313+60_5.png	6	¡ú	1	21	33		Å®	23	2024-01-31_14h06.02.345	ÐÅÐÄÅÐ¶Ï	2021.2.3	Win32	60.24096386					0		2	19	83	20	1
		1	0	0.6371	2	0.4166						images/313_6.png	images/313+24_6.png	6	¡ú	2	6	33		Å®	23	2024-01-31_14h06.02.345	ÐÅÐÄÅÐ¶Ï	2021.2.3	Win32	60.24096386					0		2	20	84	5	1
		6	1	0.8012	2	0.4031						images/313_1.png	images/313+24_1.png	6	¡ú	2	1	33		Å®	23	2024-01-31_14h06.02.345	ÐÅÐÄÅÐ¶Ï	2021.2.3	Win32	60.24096386					0		2	21	85	0	1
		1	1	0.4531	5	0.4859						images/313+24_9.png	images/313_9.png	1	¡û	2	9	33		Å®	23	2024-01-31_14h06.02.345	ÐÅÐÄÅÐ¶Ï	2021.2.3	Win32	60.24096386					1		2	22	86	8	1
		6	1	0.3367	5	0.4701						images/313_18.png	images/313+60_2.png	6	¡ú	1	18	33		Å®	23	2024-01-31_14h06.02.345	ÐÅÐÄÅÐ¶Ï	2021.2.3	Win32	60.24096386					1		2	23	87	17	1
		1	1	0.3612	5	0.67						images/313+24_16.png	images/313_16.png	1	¡û	2	16	33		Å®	23	2024-01-31_14h06.02.345	ÐÅÐÄÅÐ¶Ï	2021.2.3	Win32	60.24096386					1		2	24	88	15	1
		6	1	0.578	2	0.3892						images/313_20.png	images/313+60_4.png	6	¡ú	1	20	33		Å®	23	2024-01-31_14h06.02.345	ÐÅÐÄÅÐ¶Ï	2021.2.3	Win32	60.24096386					0		2	25	89	19	1
		6	1	0.3545	2	0.3001						images/313_7.png	images/313+24_7.png	6	¡ú	2	7	33		Å®	23	2024-01-31_14h06.02.345	ÐÅÐÄÅÐ¶Ï	2021.2.3	Win32	60.24096386					0		2	26	90	6	1
		1	1	0.3926	5	0.276						images/313+60_11.png	images/313_27.png	1	¡û	1	27	33		Å®	23	2024-01-31_14h06.02.345	ÐÅÐÄÅÐ¶Ï	2021.2.3	Win32	60.24096386					1		2	27	91	26	1
		6	1	0.4019	2	0.2103						images/313_2.png	images/313+24_2.png	6	¡ú	2	2	33		Å®	23	2024-01-31_14h06.02.345	ÐÅÐÄÅÐ¶Ï	2021.2.3	Win32	60.24096386					0		2	28	92	1	1
		6	1	0.3532	2	0.2707						images/313_3.png	images/313+24_3.png	6	¡ú	2	3	33		Å®	23	2024-01-31_14h06.02.345	ÐÅÐÄÅÐ¶Ï	2021.2.3	Win32	60.24096386					0		2	29	93	2	1
		1	1	0.3516	3	0.9359						images/313+24_13.png	images/313_13.png	1	¡û	2	13	33		Å®	23	2024-01-31_14h06.02.345	ÐÅÐÄÅÐ¶Ï	2021.2.3	Win32	60.24096386					0		2	30	94	12	1
		1	1	0.5349	4	0.3348						images/313+24_15.png	images/313_15.png	1	¡û	2	15	33		Å®	23	2024-01-31_14h06.02.345	ÐÅÐÄÅÐ¶Ï	2021.2.3	Win32	60.24096386					1		2	31	95	14	1
		1	1	0.2729	5	0.262						images/313+60_11.png	images/313_27.png	1	¡û	1	27	33		Å®	23	2024-01-31_14h06.02.345	ÐÅÐÄÅÐ¶Ï	2021.2.3	Win32	60.24096386					1		3	0	96	26	1
		6	1	0.4206	3	0.6275						images/313_5.png	images/313+24_5.png	6	¡ú	2	5	33		Å®	23	2024-01-31_14h06.02.345	ÐÅÐÄÅÐ¶Ï	2021.2.3	Win32	60.24096386					0		3	1	97	4	1
		6	1	0.5403	4	0.6251						images/313_19.png	images/313+60_3.png	6	¡ú	1	19	33		Å®	23	2024-01-31_14h06.02.345	ÐÅÐÄÅÐ¶Ï	2021.2.3	Win32	60.24096386					1		3	2	98	18	1
		1	1	0.3722	5	0.3575						images/313+60_15.png	images/313_31.png	1	¡û	1	31	33		Å®	23	2024-01-31_14h06.02.345	ÐÅÐÄÅÐ¶Ï	2021.2.3	Win32	60.24096386					1		3	3	99	30	1
		1	0	0.5742	4	0.3194						images/313_2.png	images/313+24_2.png	6	¡ú	2	2	33		Å®	23	2024-01-31_14h06.02.345	ÐÅÐÄÅÐ¶Ï	2021.2.3	Win32	60.24096386					1		3	4	100	1	1
		1	0	0.4533	3	0.4114						images/313_22.png	images/313+60_6.png	6	¡ú	1	22	33		Å®	23	2024-01-31_14h06.02.345	ÐÅÐÄÅÐ¶Ï	2021.2.3	Win32	60.24096386					0		3	5	101	21	1
		6	1	0.361	4	0.4563						images/313_18.png	images/313+60_2.png	6	¡ú	1	18	33		Å®	23	2024-01-31_14h06.02.345	ÐÅÐÄÅÐ¶Ï	2021.2.3	Win32	60.24096386					1		3	6	102	17	1
		6	1	0.4183	3	0.3403						images/313_8.png	images/313+24_8.png	6	¡ú	2	8	33		Å®	23	2024-01-31_14h06.02.345	ÐÅÐÄÅÐ¶Ï	2021.2.3	Win32	60.24096386					0		3	7	103	7	1
		6	0	0.4013	4	0.5092						images/313+24_14.png	images/313_14.png	1	¡û	2	14	33		Å®	23	2024-01-31_14h06.02.345	ÐÅÐÄÅÐ¶Ï	2021.2.3	Win32	60.24096386					1		3	8	104	13	1
		1	1	0.2897	3	0.3335						images/313+60_10.png	images/313_26.png	1	¡û	1	26	33		Å®	23	2024-01-31_14h06.02.345	ÐÅÐÄÅÐ¶Ï	2021.2.3	Win32	60.24096386					0		3	9	105	25	1
		1	1	0.4612	4	0.4674						images/313+60_13.png	images/313_29.png	1	¡û	1	29	33		Å®	23	2024-01-31_14h06.02.345	ÐÅÐÄÅÐ¶Ï	2021.2.3	Win32	60.24096386					1		3	10	106	28	1
		1	1	0.4232	4	0.4738						images/313+24_9.png	images/313_9.png	1	¡û	2	9	33		Å®	23	2024-01-31_14h06.02.345	ÐÅÐÄÅÐ¶Ï	2021.2.3	Win32	60.24096386					1		3	11	107	8	1
		1	0	0.3528	5	0.32						images/313_4.png	images/313+24_4.png	6	¡ú	2	4	33		Å®	23	2024-01-31_14h06.02.345	ÐÅÐÄÅÐ¶Ï	2021.2.3	Win32	60.24096386					1		3	12	108	3	1
		1	0	0.4506	4	0.237						images/313_7.png	images/313+24_7.png	6	¡ú	2	7	33		Å®	23	2024-01-31_14h06.02.345	ÐÅÐÄÅÐ¶Ï	2021.2.3	Win32	60.24096386					1		3	13	109	6	1
		1	1	0.356	3	0.4424						images/313+24_13.png	images/313_13.png	1	¡û	2	13	33		Å®	23	2024-01-31_14h06.02.345	ÐÅÐÄÅÐ¶Ï	2021.2.3	Win32	60.24096386					0		3	14	110	12	1
		1	0	0.5206	5	0.309						images/313_17.png	images/313+60_1.png	6	¡ú	1	17	33		Å®	23	2024-01-31_14h06.02.345	ÐÅÐÄÅÐ¶Ï	2021.2.3	Win32	60.24096386					1		3	15	111	16	1
		1	0	0.3851	5	0.3567						images/313_1.png	images/313+24_1.png	6	¡ú	2	1	33		Å®	23	2024-01-31_14h06.02.345	ÐÅÐÄÅÐ¶Ï	2021.2.3	Win32	60.24096386					1		3	16	112	0	1
		1	0	0.8206	4	0.4684						images/313_23.png	images/313+60_7.png	6	¡ú	1	23	33		Å®	23	2024-01-31_14h06.02.345	ÐÅÐÄÅÐ¶Ï	2021.2.3	Win32	60.24096386					1		3	17	113	22	1
		1	1	0.4511	3	0.4725						images/313+24_11.png	images/313_11.png	1	¡û	2	11	33		Å®	23	2024-01-31_14h06.02.345	ÐÅÐÄÅÐ¶Ï	2021.2.3	Win32	60.24096386					0		3	18	114	10	1
		1	1	0.5696	3	0.5528						images/313+60_9.png	images/313_25.png	1	¡û	1	25	33		Å®	23	2024-01-31_14h06.02.345	ÐÅÐÄÅÐ¶Ï	2021.2.3	Win32	60.24096386					0		3	19	115	24	1
		6	1	0.3499	4	0.3842						images/313_21.png	images/313+60_5.png	6	¡ú	1	21	33		Å®	23	2024-01-31_14h06.02.345	ÐÅÐÄÅÐ¶Ï	2021.2.3	Win32	60.24096386					1		3	20	116	20	1
		1	0	0.5391	4	0.3065						images/313_20.png	images/313+60_4.png	6	¡ú	1	20	33		Å®	23	2024-01-31_14h06.02.345	ÐÅÐÄÅÐ¶Ï	2021.2.3	Win32	60.24096386					1		3	21	117	19	1
		6	1	0.4397	3	0.3515						images/313_24.png	images/313+60_8.png	6	¡ú	1	24	33		Å®	23	2024-01-31_14h06.02.345	ÐÅÐÄÅÐ¶Ï	2021.2.3	Win32	60.24096386					0		3	22	118	23	1
		6	1	0.3829	4	0.5267						images/313_3.png	images/313+24_3.png	6	¡ú	2	3	33		Å®	23	2024-01-31_14h06.02.345	ÐÅÐÄÅÐ¶Ï	2021.2.3	Win32	60.24096386					1		3	23	119	2	1
		1	1	0.4496	4	0.3858						images/313+60_12.png	images/313_28.png	1	¡û	1	28	33		Å®	23	2024-01-31_14h06.02.345	ÐÅÐÄÅÐ¶Ï	2021.2.3	Win32	60.24096386					1		3	24	120	27	1
		6	1	0.3617	2	0.6586						images/313_6.png	images/313+24_6.png	6	¡ú	2	6	33		Å®	23	2024-01-31_14h06.02.345	ÐÅÐÄÅÐ¶Ï	2021.2.3	Win32	60.24096386					0		3	25	121	5	1
		1	1	0.4074	4	0.2689						images/313+24_15.png	images/313_15.png	1	¡û	2	15	33		Å®	23	2024-01-31_14h06.02.345	ÐÅÐÄÅÐ¶Ï	2021.2.3	Win32	60.24096386					1	space	3	26	122	14	1	1.8785
		1	1	0.5209	3	0.2845						images/313+60_16.png	images/313_32.png	1	¡û	1	32	33		Å®	23	2024-01-31_14h06.02.345	ÐÅÐÄÅÐ¶Ï	2021.2.3	Win32	60.24096386					0		3	27	123	31	1
		1	1	0.4014	4	0.3211						images/313+24_16.png	images/313_16.png	1	¡û	2	16	33		Å®	23	2024-01-31_14h06.02.345	ÐÅÐÄÅÐ¶Ï	2021.2.3	Win32	60.24096386					1		3	28	124	15	1
		1	1	0.3767	3	0.417						images/313+60_14.png	images/313_30.png	1	¡û	1	30	33		Å®	23	2024-01-31_14h06.02.345	ÐÅÐÄÅÐ¶Ï	2021.2.3	Win32	60.24096386					0		3	29	125	29	1
		1	1	0.3836	2	0.3676						images/313+24_10.png	images/313_10.png	1	¡û	2	10	33		Å®	23	2024-01-31_14h06.02.345	ÐÅÐÄÅÐ¶Ï	2021.2.3	Win32	60.24096386					0		3	30	126	9	1
		1	1	0.9714	2	0.4421						images/313+24_12.png	images/313_12.png	1	¡û	2	12	33		Å®	23	2024-01-31_14h06.02.345	ÐÅÐÄÅÐ¶Ï	2021.2.3	Win32	60.24096386					0		3	31	127	11	1
		6	1	0.468	2	0.8015						images/313_3.png	images/313+24_3.png	6	¡ú	2	3	33		Å®	23	2024-01-31_14h06.02.345	ÐÅÐÄÅÐ¶Ï	2021.2.3	Win32	60.24096386					0		4	0	128	2	1
		6	1	0.4417	2	0.5017						images/313_23.png	images/313+60_7.png	6	¡ú	1	23	33		Å®	23	2024-01-31_14h06.02.345	ÐÅÐÄÅÐ¶Ï	2021.2.3	Win32	60.24096386					0		4	1	129	22	1
		6	1	0.389	4	0.3684						images/313_24.png	images/313+60_8.png	6	¡ú	1	24	33		Å®	23	2024-01-31_14h06.02.345	ÐÅÐÄÅÐ¶Ï	2021.2.3	Win32	60.24096386					1		4	2	130	23	1
		6	1	0.3414	4	0.3547						images/313_5.png	images/313+24_5.png	6	¡ú	2	5	33		Å®	23	2024-01-31_14h06.02.345	ÐÅÐÄÅÐ¶Ï	2021.2.3	Win32	60.24096386					1		4	3	131	4	1
		1	1	0.3182	3	0.3049						images/313+60_11.png	images/313_27.png	1	¡û	1	27	33		Å®	23	2024-01-31_14h06.02.345	ÐÅÐÄÅÐ¶Ï	2021.2.3	Win32	60.24096386					0		4	4	132	26	1
		1	1	0.3499	4	0.2793						images/313+60_13.png	images/313_29.png	1	¡û	1	29	33		Å®	23	2024-01-31_14h06.02.345	ÐÅÐÄÅÐ¶Ï	2021.2.3	Win32	60.24096386					1		4	5	133	28	1
		6	1	0.4238	3	0.6315						images/313_18.png	images/313+60_2.png	6	¡ú	1	18	33		Å®	23	2024-01-31_14h06.02.345	ÐÅÐÄÅÐ¶Ï	2021.2.3	Win32	60.24096386					0		4	6	134	17	1
		1	1	0.4749	5	0.4554						images/313+60_16.png	images/313_32.png	1	¡û	1	32	33		Å®	23	2024-01-31_14h06.02.345	ÐÅÐÄÅÐ¶Ï	2021.2.3	Win32	60.24096386					1		4	7	135	31	1
		6	1	0.4251	2	0.6056						images/313_4.png	images/313+24_4.png	6	¡ú	2	4	33		Å®	23	2024-01-31_14h06.02.345	ÐÅÐÄÅÐ¶Ï	2021.2.3	Win32	60.24096386					0		4	8	136	3	1
		1	1	0.4043	5	0.6581						images/313+24_10.png	images/313_10.png	1	¡û	2	10	33		Å®	23	2024-01-31_14h06.02.345	ÐÅÐÄÅÐ¶Ï	2021.2.3	Win32	60.24096386					1		4	9	137	9	1
		6	1	0.603	4	0.7169						images/313_7.png	images/313+24_7.png	6	¡ú	2	7	33		Å®	23	2024-01-31_14h06.02.345	ÐÅÐÄÅÐ¶Ï	2021.2.3	Win32	60.24096386					1		4	10	138	6	1
		1	1	0.3932	4	0.338						images/313+24_14.png	images/313_14.png	1	¡û	2	14	33		Å®	23	2024-01-31_14h06.02.345	ÐÅÐÄÅÐ¶Ï	2021.2.3	Win32	60.24096386					1		4	11	139	13	1
		1	1	0.5587	4	0.2736						images/313+24_13.png	images/313_13.png	1	¡û	2	13	33		Å®	23	2024-01-31_14h06.02.345	ÐÅÐÄÅÐ¶Ï	2021.2.3	Win32	60.24096386					1		4	12	140	12	1
		1	0	1.0425	2	0.2014						images/313_17.png	images/313+60_1.png	6	¡ú	1	17	33		Å®	23	2024-01-31_14h06.02.345	ÐÅÐÄÅÐ¶Ï	2021.2.3	Win32	60.24096386					0		4	13	141	16	1
		1	1	0.4404	4	0.2689						images/313+24_9.png	images/313_9.png	1	¡û	2	9	33		Å®	23	2024-01-31_14h06.02.345	ÐÅÐÄÅÐ¶Ï	2021.2.3	Win32	60.24096386					1		4	14	142	8	1
		6	1	0.4197	4	0.4507						images/313_19.png	images/313+60_3.png	6	¡ú	1	19	33		Å®	23	2024-01-31_14h06.02.345	ÐÅÐÄÅÐ¶Ï	2021.2.3	Win32	60.24096386					1		4	15	143	18	1
		1	0	0.6025	5	0.2868						images/313_2.png	images/313+24_2.png	6	¡ú	2	2	33		Å®	23	2024-01-31_14h06.02.345	ÐÅÐÄÅÐ¶Ï	2021.2.3	Win32	60.24096386					1		4	16	144	1	1
		1	1	0.4078	4	0.3257						images/313+24_12.png	images/313_12.png	1	¡û	2	12	33		Å®	23	2024-01-31_14h06.02.345	ÐÅÐÄÅÐ¶Ï	2021.2.3	Win32	60.24096386					1		4	17	145	11	1
		1	1	0.6372	5	0.2888						images/313+60_14.png	images/313_30.png	1	¡û	1	30	33		Å®	23	2024-01-31_14h06.02.345	ÐÅÐÄÅÐ¶Ï	2021.2.3	Win32	60.24096386					1		4	18	146	29	1
		6	1	0.5363	4	0.3104						images/313_20.png	images/313+60_4.png	6	¡ú	1	20	33		Å®	23	2024-01-31_14h06.02.345	ÐÅÐÄÅÐ¶Ï	2021.2.3	Win32	60.24096386					1		4	19	147	19	1
		6	0	0.5002	2	0.4003						images/313+60_15.png	images/313_31.png	1	¡û	1	31	33		Å®	23	2024-01-31_14h06.02.345	ÐÅÐÄÅÐ¶Ï	2021.2.3	Win32	60.24096386					0		4	20	148	30	1
		1	1	0.4688	5	0.6111						images/313+24_16.png	images/313_16.png	1	¡û	2	16	33		Å®	23	2024-01-31_14h06.02.345	ÐÅÐÄÅÐ¶Ï	2021.2.3	Win32	60.24096386					1		4	21	149	15	1
		6	1	0.4367	2	0.8015						images/313_6.png	images/313+24_6.png	6	¡ú	2	6	33		Å®	23	2024-01-31_14h06.02.345	ÐÅÐÄÅÐ¶Ï	2021.2.3	Win32	60.24096386					0		4	22	150	5	1
		1	1	0.4245	3	0.6746						images/313+60_9.png	images/313_25.png	1	¡û	1	25	33		Å®	23	2024-01-31_14h06.02.345	ÐÅÐÄÅÐ¶Ï	2021.2.3	Win32	60.24096386					0		4	23	151	24	1
		1	1	0.5171	4	0.2337						images/313+24_11.png	images/313_11.png	1	¡û	2	11	33		Å®	23	2024-01-31_14h06.02.345	ÐÅÐÄÅÐ¶Ï	2021.2.3	Win32	60.24096386					1		4	24	152	10	1
		1	0	0.3351	2	0.2243						images/313_1.png	images/313+24_1.png	6	¡ú	2	1	33		Å®	23	2024-01-31_14h06.02.345	ÐÅÐÄÅÐ¶Ï	2021.2.3	Win32	60.24096386					0		4	25	153	0	1
		1	1	0.3698	2	0.2861						images/313+60_10.png	images/313_26.png	1	¡û	1	26	33		Å®	23	2024-01-31_14h06.02.345	ÐÅÐÄÅÐ¶Ï	2021.2.3	Win32	60.24096386					0		4	26	154	25	1
		1	0	0.4532	4	0.3024						images/313_8.png	images/313+24_8.png	6	¡ú	2	8	33		Å®	23	2024-01-31_14h06.02.345	ÐÅÐÄÅÐ¶Ï	2021.2.3	Win32	60.24096386					1		4	27	155	7	1
		1	1	1.1547	5	0.3679						images/313+60_12.png	images/313_28.png	1	¡û	1	28	33		Å®	23	2024-01-31_14h06.02.345	ÐÅÐÄÅÐ¶Ï	2021.2.3	Win32	60.24096386					1		4	28	156	27	1
		1	0	0.4342	4	0.3502						images/313_22.png	images/313+60_6.png	6	¡ú	1	22	33		Å®	23	2024-01-31_14h06.02.345	ÐÅÐÄÅÐ¶Ï	2021.2.3	Win32	60.24096386					1		4	29	157	21	1
		1	1	0.5847	4	0.4685						images/313+24_15.png	images/313_15.png	1	¡û	2	15	33		Å®	23	2024-01-31_14h06.02.345	ÐÅÐÄÅÐ¶Ï	2021.2.3	Win32	60.24096386					1		4	30	158	14	1
		1	0	0.9667	2	0.3285						images/313_21.png	images/313+60_5.png	6	¡ú	1	21	33		Å®	23	2024-01-31_14h06.02.345	ÐÅÐÄÅÐ¶Ï	2021.2.3	Win32	60.24096386					0		4	31	159	20	1
																		33		Å®	23	2024-01-31_14h06.02.345	ÐÅÐÄÅÐ¶Ï	2021.2.3	Win32	60.24096386	6.953703986	3.1283
