# Supplementary material for: Perceptual metacognition and self-esteem: the role of feedback valence in local and global monitoring bias
Source: BMC Psychol. 2025 Sep 22;13:1114. doi: 10.1186/s40359-025-03089-x (PMC12506185; doi:10.1186/s40359-025-03089-x)
Supplement: Supplementary file 1 — Supplementary Material 1. [file 40359_2025_3089_MOESM1_ESM.zip › Data/Study2/Study2data/34_信心判断_2024-01-31_14h06.06.011.csv]

response_00.keys	response_00.rt	response_1.keys	response_1.corr	response_1.rt	response_2.keys	response_2.rt	loop_1.thisRepN	loop_1.thisTrialN	loop_1.thisN	loop_1.thisIndex	loop_1.ran	dotLeft	dotRight	dotAns	cue	diffLevel	rows	±»ÊÔ±àºÅ	ÐÕÃû	ÐÔ±ð	ÄêÁä	date	expName	psychopyVersion	OS	frameRate	slider.response	slider.rt	response_01.keys	response_01.rt	response_2.corr	response_03.keys	loop_2.thisRepN	loop_2.thisTrialN	loop_2.thisN	loop_2.thisIndex	loop_2.ran	response_03.rt
		6	1	0.4014	2	1.2605						images/313_18.png	images/313+60_2.png	6	¡ú	1	18	34		Å®	24	2024-01-31_14h06.06.011	ÐÅÐÄÅÐ¶Ï	2021.2.3	Win32	59.52380952	6	9.8848	space	3.5746	0		0	0	0	17	1
		1	1	0.3354	5	0.6326						images/313+60_16.png	images/313_32.png	1	¡û	1	32	34		Å®	24	2024-01-31_14h06.06.011	ÐÅÐÄÅÐ¶Ï	2021.2.3	Win32	59.52380952					1		0	1	1	31	1
		1	1	0.3755	4	0.521						images/313+24_14.png	images/313_14.png	1	¡û	2	14	34		Å®	24	2024-01-31_14h06.06.011	ÐÅÐÄÅÐ¶Ï	2021.2.3	Win32	59.52380952					1		0	2	2	13	1
		1	0	0.4551	3	0.6129						images/313_23.png	images/313+60_7.png	6	¡ú	1	23	34		Å®	24	2024-01-31_14h06.06.011	ÐÅÐÄÅÐ¶Ï	2021.2.3	Win32	59.52380952					0		0	3	3	22	1
		1	1	0.3014	5	0.4981						images/313+24_10.png	images/313_10.png	1	¡û	2	10	34		Å®	24	2024-01-31_14h06.06.011	ÐÅÐÄÅÐ¶Ï	2021.2.3	Win32	59.52380952					1		0	4	4	9	1
		1	1	0.3354	5	0.3906						images/313+60_11.png	images/313_27.png	1	¡û	1	27	34		Å®	24	2024-01-31_14h06.06.011	ÐÅÐÄÅÐ¶Ï	2021.2.3	Win32	59.52380952					1		0	5	5	26	1
		1	1	0.3188	6	0.5105						images/313+24_13.png	images/313_13.png	1	¡û	2	13	34		Å®	24	2024-01-31_14h06.06.011	ÐÅÐÄÅÐ¶Ï	2021.2.3	Win32	59.52380952					1		0	6	6	12	1
		1	1	0.2546	6	0.5462						images/313+60_10.png	images/313_26.png	1	¡û	1	26	34		Å®	24	2024-01-31_14h06.06.011	ÐÅÐÄÅÐ¶Ï	2021.2.3	Win32	59.52380952					1		0	7	7	25	1
		1	0	0.5261	3	0.8216						images/313_1.png	images/313+24_1.png	6	¡ú	2	1	34		Å®	24	2024-01-31_14h06.06.011	ÐÅÐÄÅÐ¶Ï	2021.2.3	Win32	59.52380952					0		0	8	8	0	1
		1	1	0.321	4	0.8837						images/313+60_12.png	images/313_28.png	1	¡û	1	28	34		Å®	24	2024-01-31_14h06.06.011	ÐÅÐÄÅÐ¶Ï	2021.2.3	Win32	59.52380952					1		0	9	9	27	1
		6	1	0.8001	2	0.8191						images/313_8.png	images/313+24_8.png	6	¡ú	2	8	34		Å®	24	2024-01-31_14h06.06.011	ÐÅÐÄÅÐ¶Ï	2021.2.3	Win32	59.52380952					0		0	10	10	7	1
		1	0	0.2365	4	0.6341						images/313_17.png	images/313+60_1.png	6	¡ú	1	17	34		Å®	24	2024-01-31_14h06.06.011	ÐÅÐÄÅÐ¶Ï	2021.2.3	Win32	59.52380952					1		0	11	11	16	1
		6	1	0.5335	2	0.7018						images/313_21.png	images/313+60_5.png	6	¡ú	1	21	34		Å®	24	2024-01-31_14h06.06.011	ÐÅÐÄÅÐ¶Ï	2021.2.3	Win32	59.52380952					0		0	12	12	20	1
		1	1	0.3366	5	0.4557						images/313+60_14.png	images/313_30.png	1	¡û	1	30	34		Å®	24	2024-01-31_14h06.06.011	ÐÅÐÄÅÐ¶Ï	2021.2.3	Win32	59.52380952					1		0	13	13	29	1
		1	0	0.3057	4	0.8394						images/313_2.png	images/313+24_2.png	6	¡ú	2	2	34		Å®	24	2024-01-31_14h06.06.011	ÐÅÐÄÅÐ¶Ï	2021.2.3	Win32	59.52380952					1		0	14	14	1	1
		1	1	0.5513	2	0.4835						images/313+24_16.png	images/313_16.png	1	¡û	2	16	34		Å®	24	2024-01-31_14h06.06.011	ÐÅÐÄÅÐ¶Ï	2021.2.3	Win32	59.52380952					0		0	15	15	15	1
		1	1	0.3003	5	0.6156						images/313+60_15.png	images/313_31.png	1	¡û	1	31	34		Å®	24	2024-01-31_14h06.06.011	ÐÅÐÄÅÐ¶Ï	2021.2.3	Win32	59.52380952					1		0	16	16	30	1
		1	1	0.2688	5	0.4156						images/313+60_9.png	images/313_25.png	1	¡û	1	25	34		Å®	24	2024-01-31_14h06.06.011	ÐÅÐÄÅÐ¶Ï	2021.2.3	Win32	59.52380952					1		0	17	17	24	1
		1	0	0.6368	2	1.0675						images/313_3.png	images/313+24_3.png	6	¡ú	2	3	34		Å®	24	2024-01-31_14h06.06.011	ÐÅÐÄÅÐ¶Ï	2021.2.3	Win32	59.52380952					0		0	18	18	2	1
		6	1	0.7356	2	0.988						images/313_22.png	images/313+60_6.png	6	¡ú	1	22	34		Å®	24	2024-01-31_14h06.06.011	ÐÅÐÄÅÐ¶Ï	2021.2.3	Win32	59.52380952					0		0	19	19	21	1
		1	0	0.6362	2	0.8202						images/313_5.png	images/313+24_5.png	6	¡ú	2	5	34		Å®	24	2024-01-31_14h06.06.011	ÐÅÐÄÅÐ¶Ï	2021.2.3	Win32	59.52380952					0		0	20	20	4	1
		6	1	0.5103	3	0.5068						images/313_4.png	images/313+24_4.png	6	¡ú	2	4	34		Å®	24	2024-01-31_14h06.06.011	ÐÅÐÄÅÐ¶Ï	2021.2.3	Win32	59.52380952					0		0	21	21	3	1
		1	1	0.3257	3	0.6502						images/313+24_15.png	images/313_15.png	1	¡û	2	15	34		Å®	24	2024-01-31_14h06.06.011	ÐÅÐÄÅÐ¶Ï	2021.2.3	Win32	59.52380952					0		0	22	22	14	1
		6	0	0.6086	2	0.9718						images/313+24_9.png	images/313_9.png	1	¡û	2	9	34		Å®	24	2024-01-31_14h06.06.011	ÐÅÐÄÅÐ¶Ï	2021.2.3	Win32	59.52380952					0		0	23	23	8	1
		6	1	0.5851	2	0.5341						images/313_7.png	images/313+24_7.png	6	¡ú	2	7	34		Å®	24	2024-01-31_14h06.06.011	ÐÅÐÄÅÐ¶Ï	2021.2.3	Win32	59.52380952					0		0	24	24	6	1
		1	0	0.9069	2	0.4855						images/313_6.png	images/313+24_6.png	6	¡ú	2	6	34		Å®	24	2024-01-31_14h06.06.011	ÐÅÐÄÅÐ¶Ï	2021.2.3	Win32	59.52380952					0		0	25	25	5	1
		1	1	0.3446	4	0.7825						images/313+24_12.png	images/313_12.png	1	¡û	2	12	34		Å®	24	2024-01-31_14h06.06.011	ÐÅÐÄÅÐ¶Ï	2021.2.3	Win32	59.52380952					1		0	26	26	11	1
		1	1	0.3869	4	0.4216						images/313+60_13.png	images/313_29.png	1	¡û	1	29	34		Å®	24	2024-01-31_14h06.06.011	ÐÅÐÄÅÐ¶Ï	2021.2.3	Win32	59.52380952					1		0	27	27	28	1
		1	0	0.2856	2	0.4737						images/313_20.png	images/313+60_4.png	6	¡ú	1	20	34		Å®	24	2024-01-31_14h06.06.011	ÐÅÐÄÅÐ¶Ï	2021.2.3	Win32	59.52380952					0		0	28	28	19	1
		1	1	0.2924	5	0.4498						images/313+24_11.png	images/313_11.png	1	¡û	2	11	34		Å®	24	2024-01-31_14h06.06.011	ÐÅÐÄÅÐ¶Ï	2021.2.3	Win32	59.52380952					1		0	29	29	10	1
		6	1	0.5575	3	0.7027						images/313_19.png	images/313+60_3.png	6	¡ú	1	19	34		Å®	24	2024-01-31_14h06.06.011	ÐÅÐÄÅÐ¶Ï	2021.2.3	Win32	59.52380952					0		0	30	30	18	1
		6	1	0.3504	5	0.4378						images/313_24.png	images/313+60_8.png	6	¡ú	1	24	34		Å®	24	2024-01-31_14h06.06.011	ÐÅÐÄÅÐ¶Ï	2021.2.3	Win32	59.52380952					1		0	31	31	23	1
		1	1	0.7032	3	0.5496						images/313+60_12.png	images/313_28.png	1	¡û	1	28	34		Å®	24	2024-01-31_14h06.06.011	ÐÅÐÄÅÐ¶Ï	2021.2.3	Win32	59.52380952					0		1	0	32	27	1
		1	1	0.4223	3	0.6593						images/313+60_15.png	images/313_31.png	1	¡û	1	31	34		Å®	24	2024-01-31_14h06.06.011	ÐÅÐÄÅÐ¶Ï	2021.2.3	Win32	59.52380952					0		1	1	33	30	1
		1	0	0.7561	1	0.6188						images/313_6.png	images/313+24_6.png	6	¡ú	2	6	34		Å®	24	2024-01-31_14h06.06.011	ÐÅÐÄÅÐ¶Ï	2021.2.3	Win32	59.52380952					0		1	2	34	5	1
		1	1	0.5186	4	0.8263						images/313+24_10.png	images/313_10.png	1	¡û	2	10	34		Å®	24	2024-01-31_14h06.06.011	ÐÅÐÄÅÐ¶Ï	2021.2.3	Win32	59.52380952					1		1	3	35	9	1
		1	0	0.6701	3	1.1513						images/313_5.png	images/313+24_5.png	6	¡ú	2	5	34		Å®	24	2024-01-31_14h06.06.011	ÐÅÐÄÅÐ¶Ï	2021.2.3	Win32	59.52380952					0		1	4	36	4	1
		1	0	0.3683	2	0.7692						images/313_2.png	images/313+24_2.png	6	¡ú	2	2	34		Å®	24	2024-01-31_14h06.06.011	ÐÅÐÄÅÐ¶Ï	2021.2.3	Win32	59.52380952					0		1	5	37	1	1
		1	0	0.3048	3	0.6409						images/313_8.png	images/313+24_8.png	6	¡ú	2	8	34		Å®	24	2024-01-31_14h06.06.011	ÐÅÐÄÅÐ¶Ï	2021.2.3	Win32	59.52380952					0		1	6	38	7	1
		6	1	0.4842	3	0.741						images/313_19.png	images/313+60_3.png	6	¡ú	1	19	34		Å®	24	2024-01-31_14h06.06.011	ÐÅÐÄÅÐ¶Ï	2021.2.3	Win32	59.52380952					0		1	7	39	18	1
		1	1	0.4556	3	0.8351						images/313+24_12.png	images/313_12.png	1	¡û	2	12	34		Å®	24	2024-01-31_14h06.06.011	ÐÅÐÄÅÐ¶Ï	2021.2.3	Win32	59.52380952					0	space	1	8	40	11	1	1.9122
		1	0	0.5738	3	0.5177						images/313_7.png	images/313+24_7.png	6	¡ú	2	7	34		Å®	24	2024-01-31_14h06.06.011	ÐÅÐÄÅÐ¶Ï	2021.2.3	Win32	59.52380952					0		1	9	41	6	1
		6	0	0.4668	2	0.6674						images/313+24_16.png	images/313_16.png	1	¡û	2	16	34		Å®	24	2024-01-31_14h06.06.011	ÐÅÐÄÅÐ¶Ï	2021.2.3	Win32	59.52380952					0		1	10	42	15	1
		1	1	0.3729	5	1.1666						images/313+60_13.png	images/313_29.png	1	¡û	1	29	34		Å®	24	2024-01-31_14h06.06.011	ÐÅÐÄÅÐ¶Ï	2021.2.3	Win32	59.52380952					1		1	11	43	28	1
		1	1	0.7015	3	0.9688						images/313+24_14.png	images/313_14.png	1	¡û	2	14	34		Å®	24	2024-01-31_14h06.06.011	ÐÅÐÄÅÐ¶Ï	2021.2.3	Win32	59.52380952					0		1	12	44	13	1
		6	1	0.5659	2	0.5182						images/313_3.png	images/313+24_3.png	6	¡ú	2	3	34		Å®	24	2024-01-31_14h06.06.011	ÐÅÐÄÅÐ¶Ï	2021.2.3	Win32	59.52380952					0		1	13	45	2	1
		1	1	0.3521	5	0.9697						images/313+60_16.png	images/313_32.png	1	¡û	1	32	34		Å®	24	2024-01-31_14h06.06.011	ÐÅÐÄÅÐ¶Ï	2021.2.3	Win32	59.52380952					1		1	14	46	31	1
		6	1	0.5831	2	0.4016						images/313_22.png	images/313+60_6.png	6	¡ú	1	22	34		Å®	24	2024-01-31_14h06.06.011	ÐÅÐÄÅÐ¶Ï	2021.2.3	Win32	59.52380952					0		1	15	47	21	1
		1	1	0.3077	2	0.7339						images/313+60_10.png	images/313_26.png	1	¡û	1	26	34		Å®	24	2024-01-31_14h06.06.011	ÐÅÐÄÅÐ¶Ï	2021.2.3	Win32	59.52380952					0		1	16	48	25	1
		1	1	0.3203	5	1.1358						images/313+60_11.png	images/313_27.png	1	¡û	1	27	34		Å®	24	2024-01-31_14h06.06.011	ÐÅÐÄÅÐ¶Ï	2021.2.3	Win32	59.52380952					1		1	17	49	26	1
		1	0	0.7498	2	0.5074						images/313_23.png	images/313+60_7.png	6	¡ú	1	23	34		Å®	24	2024-01-31_14h06.06.011	ÐÅÐÄÅÐ¶Ï	2021.2.3	Win32	59.52380952					0		1	18	50	22	1
		1	0	0.82	2	0.7854						images/313_4.png	images/313+24_4.png	6	¡ú	2	4	34		Å®	24	2024-01-31_14h06.06.011	ÐÅÐÄÅÐ¶Ï	2021.2.3	Win32	59.52380952					0		1	19	51	3	1
		1	1	0.3323	4	0.4545						images/313+24_11.png	images/313_11.png	1	¡û	2	11	34		Å®	24	2024-01-31_14h06.06.011	ÐÅÐÄÅÐ¶Ï	2021.2.3	Win32	59.52380952					1		1	20	52	10	1
		1	1	0.3236	4	1.1746						images/313+60_9.png	images/313_25.png	1	¡û	1	25	34		Å®	24	2024-01-31_14h06.06.011	ÐÅÐÄÅÐ¶Ï	2021.2.3	Win32	59.52380952					1		1	21	53	24	1
		6	1	0.8106	2	0.8684						images/313_18.png	images/313+60_2.png	6	¡ú	1	18	34		Å®	24	2024-01-31_14h06.06.011	ÐÅÐÄÅÐ¶Ï	2021.2.3	Win32	59.52380952					0		1	22	54	17	1
		1	1	0.4907	4	0.5659						images/313+24_15.png	images/313_15.png	1	¡û	2	15	34		Å®	24	2024-01-31_14h06.06.011	ÐÅÐÄÅÐ¶Ï	2021.2.3	Win32	59.52380952					1		1	23	55	14	1
		1	1	0.3943	5	0.4232						images/313+24_13.png	images/313_13.png	1	¡û	2	13	34		Å®	24	2024-01-31_14h06.06.011	ÐÅÐÄÅÐ¶Ï	2021.2.3	Win32	59.52380952					1		1	24	56	12	1
		1	0	0.6014	3	0.7188						images/313_1.png	images/313+24_1.png	6	¡ú	2	1	34		Å®	24	2024-01-31_14h06.06.011	ÐÅÐÄÅÐ¶Ï	2021.2.3	Win32	59.52380952					0		1	25	57	0	1
		1	1	0.3908	4	0.6676						images/313+24_9.png	images/313_9.png	1	¡û	2	9	34		Å®	24	2024-01-31_14h06.06.011	ÐÅÐÄÅÐ¶Ï	2021.2.3	Win32	59.52380952					1		1	26	58	8	1
		1	0	0.3719	2	0.6675						images/313_17.png	images/313+60_1.png	6	¡ú	1	17	34		Å®	24	2024-01-31_14h06.06.011	ÐÅÐÄÅÐ¶Ï	2021.2.3	Win32	59.52380952					0		1	27	59	16	1
		1	1	0.4253	2	0.9591						images/313+60_14.png	images/313_30.png	1	¡û	1	30	34		Å®	24	2024-01-31_14h06.06.011	ÐÅÐÄÅÐ¶Ï	2021.2.3	Win32	59.52380952					0		1	28	60	29	1
		6	1	0.9705	3	0.6237						images/313_24.png	images/313+60_8.png	6	¡ú	1	24	34		Å®	24	2024-01-31_14h06.06.011	ÐÅÐÄÅÐ¶Ï	2021.2.3	Win32	59.52380952					0		1	29	61	23	1
		1	0	0.3362	3	0.5177						images/313_20.png	images/313+60_4.png	6	¡ú	1	20	34		Å®	24	2024-01-31_14h06.06.011	ÐÅÐÄÅÐ¶Ï	2021.2.3	Win32	59.52380952					0		1	30	62	19	1
		6	1	0.9339	2	0.7179						images/313_21.png	images/313+60_5.png	6	¡ú	1	21	34		Å®	24	2024-01-31_14h06.06.011	ÐÅÐÄÅÐ¶Ï	2021.2.3	Win32	59.52380952					0		1	31	63	20	1
		1	0	0.4671	2	0.6521						images/313_1.png	images/313+24_1.png	6	¡ú	2	1	34		Å®	24	2024-01-31_14h06.06.011	ÐÅÐÄÅÐ¶Ï	2021.2.3	Win32	59.52380952					0		2	0	64	0	1
		1	1	0.4776	2	0.6246						images/313+60_10.png	images/313_26.png	1	¡û	1	26	34		Å®	24	2024-01-31_14h06.06.011	ÐÅÐÄÅÐ¶Ï	2021.2.3	Win32	59.52380952					0		2	1	65	25	1
		1	1	0.7674	1	1.0501						images/313+24_13.png	images/313_13.png	1	¡û	2	13	34		Å®	24	2024-01-31_14h06.06.011	ÐÅÐÄÅÐ¶Ï	2021.2.3	Win32	59.52380952					0		2	2	66	12	1
		1	1	0.4172	4	0.8338						images/313+24_15.png	images/313_15.png	1	¡û	2	15	34		Å®	24	2024-01-31_14h06.06.011	ÐÅÐÄÅÐ¶Ï	2021.2.3	Win32	59.52380952					1		2	3	67	14	1
		6	1	1.1345	2	1.7542						images/313_4.png	images/313+24_4.png	6	¡ú	2	4	34		Å®	24	2024-01-31_14h06.06.011	ÐÅÐÄÅÐ¶Ï	2021.2.3	Win32	59.52380952					0		2	4	68	3	1
		1	1	0.354	4	0.4567						images/313+60_11.png	images/313_27.png	1	¡û	1	27	34		Å®	24	2024-01-31_14h06.06.011	ÐÅÐÄÅÐ¶Ï	2021.2.3	Win32	59.52380952					1		2	5	69	26	1
		1	0	0.7667	3	0.7027						images/313_7.png	images/313+24_7.png	6	¡ú	2	7	34		Å®	24	2024-01-31_14h06.06.011	ÐÅÐÄÅÐ¶Ï	2021.2.3	Win32	59.52380952					0		2	6	70	6	1
		1	0	1.1064	2	0.6746						images/313_2.png	images/313+24_2.png	6	¡ú	2	2	34		Å®	24	2024-01-31_14h06.06.011	ÐÅÐÄÅÐ¶Ï	2021.2.3	Win32	59.52380952					0		2	7	71	1	1
		1	1	0.6013	3	0.8525						images/313+60_12.png	images/313_28.png	1	¡û	1	28	34		Å®	24	2024-01-31_14h06.06.011	ÐÅÐÄÅÐ¶Ï	2021.2.3	Win32	59.52380952					0		2	8	72	27	1
		1	0	1.0179	1	1.1676						images/313_6.png	images/313+24_6.png	6	¡ú	2	6	34		Å®	24	2024-01-31_14h06.06.011	ÐÅÐÄÅÐ¶Ï	2021.2.3	Win32	59.52380952					0		2	9	73	5	1
		1	1	0.4853	4	0.5203						images/313+60_13.png	images/313_29.png	1	¡û	1	29	34		Å®	24	2024-01-31_14h06.06.011	ÐÅÐÄÅÐ¶Ï	2021.2.3	Win32	59.52380952					1		2	10	74	28	1
		6	1	0.624	3	0.7774						images/313_3.png	images/313+24_3.png	6	¡ú	2	3	34		Å®	24	2024-01-31_14h06.06.011	ÐÅÐÄÅÐ¶Ï	2021.2.3	Win32	59.52380952					0		2	11	75	2	1
		1	1	0.4175	3	0.602						images/313+60_15.png	images/313_31.png	1	¡û	1	31	34		Å®	24	2024-01-31_14h06.06.011	ÐÅÐÄÅÐ¶Ï	2021.2.3	Win32	59.52380952					0		2	12	76	30	1
		1	1	0.3708	3	0.651						images/313+24_14.png	images/313_14.png	1	¡û	2	14	34		Å®	24	2024-01-31_14h06.06.011	ÐÅÐÄÅÐ¶Ï	2021.2.3	Win32	59.52380952					0		2	13	77	13	1
		1	1	0.4256	4	0.3936						images/313+60_16.png	images/313_32.png	1	¡û	1	32	34		Å®	24	2024-01-31_14h06.06.011	ÐÅÐÄÅÐ¶Ï	2021.2.3	Win32	59.52380952					1		2	14	78	31	1
		1	1	0.4495	4	0.4358						images/313+24_9.png	images/313_9.png	1	¡û	2	9	34		Å®	24	2024-01-31_14h06.06.011	ÐÅÐÄÅÐ¶Ï	2021.2.3	Win32	59.52380952					1		2	15	79	8	1
		1	1	0.4007	4	0.4513						images/313+60_14.png	images/313_30.png	1	¡û	1	30	34		Å®	24	2024-01-31_14h06.06.011	ÐÅÐÄÅÐ¶Ï	2021.2.3	Win32	59.52380952					1		2	16	80	29	1
		6	1	0.5998	4	1.1239						images/313_23.png	images/313+60_7.png	6	¡ú	1	23	34		Å®	24	2024-01-31_14h06.06.011	ÐÅÐÄÅÐ¶Ï	2021.2.3	Win32	59.52380952					1	space	2	17	81	22	1	1.0243
		6	1	0.5806	2	1.0375						images/313_8.png	images/313+24_8.png	6	¡ú	2	8	34		Å®	24	2024-01-31_14h06.06.011	ÐÅÐÄÅÐ¶Ï	2021.2.3	Win32	59.52380952					0		2	18	82	7	1
		6	1	0.4441	2	0.5112						images/313_17.png	images/313+60_1.png	6	¡ú	1	17	34		Å®	24	2024-01-31_14h06.06.011	ÐÅÐÄÅÐ¶Ï	2021.2.3	Win32	59.52380952					0		2	19	83	16	1
		1	0	0.4338	2	0.6078						images/313_20.png	images/313+60_4.png	6	¡ú	1	20	34		Å®	24	2024-01-31_14h06.06.011	ÐÅÐÄÅÐ¶Ï	2021.2.3	Win32	59.52380952					0		2	20	84	19	1
		1	1	0.6174	3	1.0719						images/313+24_16.png	images/313_16.png	1	¡û	2	16	34		Å®	24	2024-01-31_14h06.06.011	ÐÅÐÄÅÐ¶Ï	2021.2.3	Win32	59.52380952					0		2	21	85	15	1
		6	1	0.6524	2	0.5048						images/313_18.png	images/313+60_2.png	6	¡ú	1	18	34		Å®	24	2024-01-31_14h06.06.011	ÐÅÐÄÅÐ¶Ï	2021.2.3	Win32	59.52380952					0		2	22	86	17	1
		6	1	0.5543	3	0.9601						images/313_24.png	images/313+60_8.png	6	¡ú	1	24	34		Å®	24	2024-01-31_14h06.06.011	ÐÅÐÄÅÐ¶Ï	2021.2.3	Win32	59.52380952					0		2	23	87	23	1
		1	1	0.8265	2	0.6645						images/313+24_12.png	images/313_12.png	1	¡û	2	12	34		Å®	24	2024-01-31_14h06.06.011	ÐÅÐÄÅÐ¶Ï	2021.2.3	Win32	59.52380952					0		2	24	88	11	1
		6	1	0.4416	3	0.9665						images/313_19.png	images/313+60_3.png	6	¡ú	1	19	34		Å®	24	2024-01-31_14h06.06.011	ÐÅÐÄÅÐ¶Ï	2021.2.3	Win32	59.52380952					0		2	25	89	18	1
		1	1	0.7611	3	0.515						images/313+24_11.png	images/313_11.png	1	¡û	2	11	34		Å®	24	2024-01-31_14h06.06.011	ÐÅÐÄÅÐ¶Ï	2021.2.3	Win32	59.52380952					0		2	26	90	10	1
		1	1	0.3888	2	0.708						images/313+24_10.png	images/313_10.png	1	¡û	2	10	34		Å®	24	2024-01-31_14h06.06.011	ÐÅÐÄÅÐ¶Ï	2021.2.3	Win32	59.52380952					0		2	27	91	9	1
		6	1	0.8167	3	0.9066						images/313_22.png	images/313+60_6.png	6	¡ú	1	22	34		Å®	24	2024-01-31_14h06.06.011	ÐÅÐÄÅÐ¶Ï	2021.2.3	Win32	59.52380952					0		2	28	92	21	1
		6	1	0.994	1	0.9683						images/313_21.png	images/313+60_5.png	6	¡ú	1	21	34		Å®	24	2024-01-31_14h06.06.011	ÐÅÐÄÅÐ¶Ï	2021.2.3	Win32	59.52380952					0		2	29	93	20	1
		1	1	0.4167	3	0.9126						images/313+60_9.png	images/313_25.png	1	¡û	1	25	34		Å®	24	2024-01-31_14h06.06.011	ÐÅÐÄÅÐ¶Ï	2021.2.3	Win32	59.52380952					0		2	30	94	24	1
		1	0	0.6171	2	0.5674						images/313_5.png	images/313+24_5.png	6	¡ú	2	5	34		Å®	24	2024-01-31_14h06.06.011	ÐÅÐÄÅÐ¶Ï	2021.2.3	Win32	59.52380952					0		2	31	95	4	1
		1	0	0.4371	2	0.8758						images/313_1.png	images/313+24_1.png	6	¡ú	2	1	34		Å®	24	2024-01-31_14h06.06.011	ÐÅÐÄÅÐ¶Ï	2021.2.3	Win32	59.52380952					0		3	0	96	0	1
		6	1	1.0038	2	0.7538						images/313_18.png	images/313+60_2.png	6	¡ú	1	18	34		Å®	24	2024-01-31_14h06.06.011	ÐÅÐÄÅÐ¶Ï	2021.2.3	Win32	59.52380952					0		3	1	97	17	1
		1	1	0.6078	4	0.9918						images/313+24_14.png	images/313_14.png	1	¡û	2	14	34		Å®	24	2024-01-31_14h06.06.011	ÐÅÐÄÅÐ¶Ï	2021.2.3	Win32	59.52380952					1		3	2	98	13	1
		6	1	0.391	2	0.9392						images/313_8.png	images/313+24_8.png	6	¡ú	2	8	34		Å®	24	2024-01-31_14h06.06.011	ÐÅÐÄÅÐ¶Ï	2021.2.3	Win32	59.52380952					0		3	3	99	7	1
		1	1	0.4102	5	0.7						images/313+60_13.png	images/313_29.png	1	¡û	1	29	34		Å®	24	2024-01-31_14h06.06.011	ÐÅÐÄÅÐ¶Ï	2021.2.3	Win32	59.52380952					1		3	4	100	28	1
		6	1	0.7065	3	1.004						images/313_23.png	images/313+60_7.png	6	¡ú	1	23	34		Å®	24	2024-01-31_14h06.06.011	ÐÅÐÄÅÐ¶Ï	2021.2.3	Win32	59.52380952					0		3	5	101	22	1
		6	1	0.3694	2	0.506						images/313_24.png	images/313+60_8.png	6	¡ú	1	24	34		Å®	24	2024-01-31_14h06.06.011	ÐÅÐÄÅÐ¶Ï	2021.2.3	Win32	59.52380952					0		3	6	102	23	1
		6	1	0.4122	2	0.5159						images/313_4.png	images/313+24_4.png	6	¡ú	2	4	34		Å®	24	2024-01-31_14h06.06.011	ÐÅÐÄÅÐ¶Ï	2021.2.3	Win32	59.52380952					0		3	7	103	3	1
		1	1	0.371	4	0.5862						images/313+60_15.png	images/313_31.png	1	¡û	1	31	34		Å®	24	2024-01-31_14h06.06.011	ÐÅÐÄÅÐ¶Ï	2021.2.3	Win32	59.52380952					1		3	8	104	30	1
		1	0	0.3699	4	0.4766						images/313_20.png	images/313+60_4.png	6	¡ú	1	20	34		Å®	24	2024-01-31_14h06.06.011	ÐÅÐÄÅÐ¶Ï	2021.2.3	Win32	59.52380952					1		3	9	105	19	1
		6	1	0.2616	2	0.659						images/313_6.png	images/313+24_6.png	6	¡ú	2	6	34		Å®	24	2024-01-31_14h06.06.011	ÐÅÐÄÅÐ¶Ï	2021.2.3	Win32	59.52380952					0		3	10	106	5	1
		1	1	0.3333	4	0.5547						images/313+60_16.png	images/313_32.png	1	¡û	1	32	34		Å®	24	2024-01-31_14h06.06.011	ÐÅÐÄÅÐ¶Ï	2021.2.3	Win32	59.52380952					1		3	11	107	31	1
		1	1	0.3265	5	0.4219						images/313+24_9.png	images/313_9.png	1	¡û	2	9	34		Å®	24	2024-01-31_14h06.06.011	ÐÅÐÄÅÐ¶Ï	2021.2.3	Win32	59.52380952					1		3	12	108	8	1
		6	1	0.8462	2	0.4927						images/313_22.png	images/313+60_6.png	6	¡ú	1	22	34		Å®	24	2024-01-31_14h06.06.011	ÐÅÐÄÅÐ¶Ï	2021.2.3	Win32	59.52380952					0		3	13	109	21	1
		1	0	0.3579	4	0.4604						images/313_5.png	images/313+24_5.png	6	¡ú	2	5	34		Å®	24	2024-01-31_14h06.06.011	ÐÅÐÄÅÐ¶Ï	2021.2.3	Win32	59.52380952					1		3	14	110	4	1
		1	0	0.8085	2	0.6369						images/313_17.png	images/313+60_1.png	6	¡ú	1	17	34		Å®	24	2024-01-31_14h06.06.011	ÐÅÐÄÅÐ¶Ï	2021.2.3	Win32	59.52380952					0		3	15	111	16	1
		1	1	0.3009	3	0.4688						images/313+24_10.png	images/313_10.png	1	¡û	2	10	34		Å®	24	2024-01-31_14h06.06.011	ÐÅÐÄÅÐ¶Ï	2021.2.3	Win32	59.52380952					0		3	16	112	9	1
		1	1	0.3905	3	0.4254						images/313+60_12.png	images/313_28.png	1	¡û	1	28	34		Å®	24	2024-01-31_14h06.06.011	ÐÅÐÄÅÐ¶Ï	2021.2.3	Win32	59.52380952					0		3	17	113	27	1
		1	1	0.4758	3	0.435						images/313+60_10.png	images/313_26.png	1	¡û	1	26	34		Å®	24	2024-01-31_14h06.06.011	ÐÅÐÄÅÐ¶Ï	2021.2.3	Win32	59.52380952					0		3	18	114	25	1
		1	0	0.3986	2	0.6657						images/313_19.png	images/313+60_3.png	6	¡ú	1	19	34		Å®	24	2024-01-31_14h06.06.011	ÐÅÐÄÅÐ¶Ï	2021.2.3	Win32	59.52380952					0		3	19	115	18	1
		1	1	0.2691	5	0.8825						images/313+24_12.png	images/313_12.png	1	¡û	2	12	34		Å®	24	2024-01-31_14h06.06.011	ÐÅÐÄÅÐ¶Ï	2021.2.3	Win32	59.52380952					1		3	20	116	11	1
		6	1	0.5028	4	0.5019						images/313_3.png	images/313+24_3.png	6	¡ú	2	3	34		Å®	24	2024-01-31_14h06.06.011	ÐÅÐÄÅÐ¶Ï	2021.2.3	Win32	59.52380952					1		3	21	117	2	1
		6	1	1.1684	3	0.5575						images/313_21.png	images/313+60_5.png	6	¡ú	1	21	34		Å®	24	2024-01-31_14h06.06.011	ÐÅÐÄÅÐ¶Ï	2021.2.3	Win32	59.52380952					0		3	22	118	20	1
		1	1	0.3564	3	0.4181						images/313+60_9.png	images/313_25.png	1	¡û	1	25	34		Å®	24	2024-01-31_14h06.06.011	ÐÅÐÄÅÐ¶Ï	2021.2.3	Win32	59.52380952					0		3	23	119	24	1
		1	1	0.6296	5	0.6549						images/313+24_15.png	images/313_15.png	1	¡û	2	15	34		Å®	24	2024-01-31_14h06.06.011	ÐÅÐÄÅÐ¶Ï	2021.2.3	Win32	59.52380952					1		3	24	120	14	1
		6	1	0.4897	4	0.7238						images/313_2.png	images/313+24_2.png	6	¡ú	2	2	34		Å®	24	2024-01-31_14h06.06.011	ÐÅÐÄÅÐ¶Ï	2021.2.3	Win32	59.52380952					1		3	25	121	1	1
		1	1	0.3222	5	0.6407						images/313+24_11.png	images/313_11.png	1	¡û	2	11	34		Å®	24	2024-01-31_14h06.06.011	ÐÅÐÄÅÐ¶Ï	2021.2.3	Win32	59.52380952					1	space	3	26	122	10	1	1.0076
		1	1	0.2677	4	0.4529						images/313+60_11.png	images/313_27.png	1	¡û	1	27	34		Å®	24	2024-01-31_14h06.06.011	ÐÅÐÄÅÐ¶Ï	2021.2.3	Win32	59.52380952					1		3	27	123	26	1
		1	1	0.2504	4	0.4559						images/313+24_16.png	images/313_16.png	1	¡û	2	16	34		Å®	24	2024-01-31_14h06.06.011	ÐÅÐÄÅÐ¶Ï	2021.2.3	Win32	59.52380952					1		3	28	124	15	1
		1	1	0.3047	5	0.4392						images/313+60_14.png	images/313_30.png	1	¡û	1	30	34		Å®	24	2024-01-31_14h06.06.011	ÐÅÐÄÅÐ¶Ï	2021.2.3	Win32	59.52380952					1		3	29	125	29	1
		1	1	0.2586	5	0.3055						images/313+24_13.png	images/313_13.png	1	¡û	2	13	34		Å®	24	2024-01-31_14h06.06.011	ÐÅÐÄÅÐ¶Ï	2021.2.3	Win32	59.52380952					1		3	30	126	12	1
		6	1	0.3404	3	0.9327						images/313_7.png	images/313+24_7.png	6	¡ú	2	7	34		Å®	24	2024-01-31_14h06.06.011	ÐÅÐÄÅÐ¶Ï	2021.2.3	Win32	59.52380952					0		3	31	127	6	1
		1	1	0.2718	5	0.5376						images/313+60_15.png	images/313_31.png	1	¡û	1	31	34		Å®	24	2024-01-31_14h06.06.011	ÐÅÐÄÅÐ¶Ï	2021.2.3	Win32	59.52380952					1		4	0	128	30	1
		1	1	0.2278	5	0.3202						images/313+60_13.png	images/313_29.png	1	¡û	1	29	34		Å®	24	2024-01-31_14h06.06.011	ÐÅÐÄÅÐ¶Ï	2021.2.3	Win32	59.52380952					1		4	1	129	28	1
		1	1	0.2724	5	0.269						images/313+60_14.png	images/313_30.png	1	¡û	1	30	34		Å®	24	2024-01-31_14h06.06.011	ÐÅÐÄÅÐ¶Ï	2021.2.3	Win32	59.52380952					1		4	2	130	29	1
		1	0	0.8889	3	0.5665						images/313_8.png	images/313+24_8.png	6	¡ú	2	8	34		Å®	24	2024-01-31_14h06.06.011	ÐÅÐÄÅÐ¶Ï	2021.2.3	Win32	59.52380952					0		4	3	131	7	1
		1	1	0.3083	5	0.3378						images/313+60_10.png	images/313_26.png	1	¡û	1	26	34		Å®	24	2024-01-31_14h06.06.011	ÐÅÐÄÅÐ¶Ï	2021.2.3	Win32	59.52380952					1		4	4	132	25	1
		6	1	0.3855	5	0.3222						images/313_2.png	images/313+24_2.png	6	¡ú	2	2	34		Å®	24	2024-01-31_14h06.06.011	ÐÅÐÄÅÐ¶Ï	2021.2.3	Win32	59.52380952					1		4	5	133	1	1
		1	0	0.2517	2	0.6976						images/313_18.png	images/313+60_2.png	6	¡ú	1	18	34		Å®	24	2024-01-31_14h06.06.011	ÐÅÐÄÅÐ¶Ï	2021.2.3	Win32	59.52380952					0		4	6	134	17	1
		1	1	0.5485	5	0.3906						images/313+60_16.png	images/313_32.png	1	¡û	1	32	34		Å®	24	2024-01-31_14h06.06.011	ÐÅÐÄÅÐ¶Ï	2021.2.3	Win32	59.52380952					1		4	7	135	31	1
		6	1	0.3521	4	0.442						images/313_4.png	images/313+24_4.png	6	¡ú	2	4	34		Å®	24	2024-01-31_14h06.06.011	ÐÅÐÄÅÐ¶Ï	2021.2.3	Win32	59.52380952					1		4	8	136	3	1
		1	1	0.3593	3	0.3701						images/313+60_11.png	images/313_27.png	1	¡û	1	27	34		Å®	24	2024-01-31_14h06.06.011	ÐÅÐÄÅÐ¶Ï	2021.2.3	Win32	59.52380952					0		4	9	137	26	1
		1	1	0.4073	3	0.4419						images/313+24_13.png	images/313_13.png	1	¡û	2	13	34		Å®	24	2024-01-31_14h06.06.011	ÐÅÐÄÅÐ¶Ï	2021.2.3	Win32	59.52380952					0		4	10	138	12	1
		1	1	0.6339	3	0.3094						images/313+60_12.png	images/313_28.png	1	¡û	1	28	34		Å®	24	2024-01-31_14h06.06.011	ÐÅÐÄÅÐ¶Ï	2021.2.3	Win32	59.52380952					0		4	11	139	27	1
		6	0	0.4544	3	0.4645						images/313+24_14.png	images/313_14.png	1	¡û	2	14	34		Å®	24	2024-01-31_14h06.06.011	ÐÅÐÄÅÐ¶Ï	2021.2.3	Win32	59.52380952					0		4	12	140	13	1
		1	1	0.3358	4	0.4074						images/313+24_15.png	images/313_15.png	1	¡û	2	15	34		Å®	24	2024-01-31_14h06.06.011	ÐÅÐÄÅÐ¶Ï	2021.2.3	Win32	59.52380952					1		4	13	141	14	1
		1	0	0.4769	3	0.2658						images/313_1.png	images/313+24_1.png	6	¡ú	2	1	34		Å®	24	2024-01-31_14h06.06.011	ÐÅÐÄÅÐ¶Ï	2021.2.3	Win32	59.52380952					0		4	14	142	0	1
		1	1	0.3448	2	0.4611						images/313+24_10.png	images/313_10.png	1	¡û	2	10	34		Å®	24	2024-01-31_14h06.06.011	ÐÅÐÄÅÐ¶Ï	2021.2.3	Win32	59.52380952					0		4	15	143	9	1
		1	1	0.3507	4	0.3844						images/313+24_11.png	images/313_11.png	1	¡û	2	11	34		Å®	24	2024-01-31_14h06.06.011	ÐÅÐÄÅÐ¶Ï	2021.2.3	Win32	59.52380952					1		4	16	144	10	1
		1	1	0.2407	4	0.3696						images/313+60_9.png	images/313_25.png	1	¡û	1	25	34		Å®	24	2024-01-31_14h06.06.011	ÐÅÐÄÅÐ¶Ï	2021.2.3	Win32	59.52380952					1		4	17	145	24	1
		6	0	0.4057	2	0.4824						images/313+24_12.png	images/313_12.png	1	¡û	2	12	34		Å®	24	2024-01-31_14h06.06.011	ÐÅÐÄÅÐ¶Ï	2021.2.3	Win32	59.52380952					0		4	18	146	11	1
		6	1	0.3563	4	0.4352						images/313_3.png	images/313+24_3.png	6	¡ú	2	3	34		Å®	24	2024-01-31_14h06.06.011	ÐÅÐÄÅÐ¶Ï	2021.2.3	Win32	59.52380952					1		4	19	147	2	1
		6	1	0.4505	4	0.4163						images/313_20.png	images/313+60_4.png	6	¡ú	1	20	34		Å®	24	2024-01-31_14h06.06.011	ÐÅÐÄÅÐ¶Ï	2021.2.3	Win32	59.52380952					1		4	20	148	19	1
		6	1	0.3852	3	0.454						images/313_17.png	images/313+60_1.png	6	¡ú	1	17	34		Å®	24	2024-01-31_14h06.06.011	ÐÅÐÄÅÐ¶Ï	2021.2.3	Win32	59.52380952					0		4	21	149	16	1
		6	1	0.4535	2	0.4263						images/313_22.png	images/313+60_6.png	6	¡ú	1	22	34		Å®	24	2024-01-31_14h06.06.011	ÐÅÐÄÅÐ¶Ï	2021.2.3	Win32	59.52380952					0		4	22	150	21	1
		6	1	0.351	2	0.6549						images/313_21.png	images/313+60_5.png	6	¡ú	1	21	34		Å®	24	2024-01-31_14h06.06.011	ÐÅÐÄÅÐ¶Ï	2021.2.3	Win32	59.52380952					0		4	23	151	20	1
		6	1	0.2862	4	0.3841						images/313_24.png	images/313+60_8.png	6	¡ú	1	24	34		Å®	24	2024-01-31_14h06.06.011	ÐÅÐÄÅÐ¶Ï	2021.2.3	Win32	59.52380952					1		4	24	152	23	1
		1	0	0.4698	3	0.4534						images/313_5.png	images/313+24_5.png	6	¡ú	2	5	34		Å®	24	2024-01-31_14h06.06.011	ÐÅÐÄÅÐ¶Ï	2021.2.3	Win32	59.52380952					0		4	25	153	4	1
		1	1	0.583	3	0.5107						images/313+24_9.png	images/313_9.png	1	¡û	2	9	34		Å®	24	2024-01-31_14h06.06.011	ÐÅÐÄÅÐ¶Ï	2021.2.3	Win32	59.52380952					0		4	26	154	8	1
		6	1	0.3852	2	0.4886						images/313_19.png	images/313+60_3.png	6	¡ú	1	19	34		Å®	24	2024-01-31_14h06.06.011	ÐÅÐÄÅÐ¶Ï	2021.2.3	Win32	59.52380952					0		4	27	155	18	1
		6	1	0.6096	2	0.3876						images/313_23.png	images/313+60_7.png	6	¡ú	1	23	34		Å®	24	2024-01-31_14h06.06.011	ÐÅÐÄÅÐ¶Ï	2021.2.3	Win32	59.52380952					0		4	28	156	22	1
		1	1	0.4502	3	0.5237						images/313+24_16.png	images/313_16.png	1	¡û	2	16	34		Å®	24	2024-01-31_14h06.06.011	ÐÅÐÄÅÐ¶Ï	2021.2.3	Win32	59.52380952					0		4	29	157	15	1
		1	0	0.499	2	0.6077						images/313_7.png	images/313+24_7.png	6	¡ú	2	7	34		Å®	24	2024-01-31_14h06.06.011	ÐÅÐÄÅÐ¶Ï	2021.2.3	Win32	59.52380952					0		4	30	158	6	1
		6	1	0.5029	1	1.0083						images/313_6.png	images/313+24_6.png	6	¡ú	2	6	34		Å®	24	2024-01-31_14h06.06.011	ÐÅÐÄÅÐ¶Ï	2021.2.3	Win32	59.52380952					0		4	31	159	5	1
																		34		Å®	24	2024-01-31_14h06.06.011	ÐÅÐÄÅÐ¶Ï	2021.2.3	Win32	59.52380952	5.972222222	9.6917
