# Supplementary material for: Perceptual metacognition and self-esteem: the role of feedback valence in local and global monitoring bias
Source: BMC Psychol. 2025 Sep 22;13:1114. doi: 10.1186/s40359-025-03089-x (PMC12506185; doi:10.1186/s40359-025-03089-x)
Supplement: Supplementary file 1 — Supplementary Material 1. [file 40359_2025_3089_MOESM1_ESM.zip › Data/Study2/Study2data/35_信心判断_2024-01-31_15h33.39.746.csv]

response_00.keys	response_00.rt	response_1.keys	response_1.corr	response_1.rt	response_2.keys	response_2.rt	loop_1.thisRepN	loop_1.thisTrialN	loop_1.thisN	loop_1.thisIndex	loop_1.ran	dotLeft	dotRight	dotAns	cue	diffLevel	rows	±»ÊÔ±àºÅ	ÐÕÃû	ÐÔ±ð	ÄêÁä	date	expName	psychopyVersion	OS	frameRate	slider.response	slider.rt	response_01.keys	response_01.rt	response_2.corr	response_03.keys	loop_2.thisRepN	loop_2.thisTrialN	loop_2.thisN	loop_2.thisIndex	loop_2.ran	response_03.rt
		6	0	1.7641	3	0.8337						images/313+60_13.png	images/313_29.png	1	¡û	1	29	35		Å®	19	2024-01-31_15h33.39.746	ÐÅÐÄÅÐ¶Ï	2021.2.3	Win32	60.60606061	9.900428266	5.6407	space	6.0661	0		0	0	0	28	1
		6	0	0.4821	6	0.9872						images/313+60_14.png	images/313_30.png	1	¡û	1	30	35		Å®	19	2024-01-31_15h33.39.746	ÐÅÐÄÅÐ¶Ï	2021.2.3	Win32	60.60606061					1		0	1	1	29	1
		6	0	0.5136	3	2.5729						images/313+24_12.png	images/313_12.png	1	¡û	2	12	35		Å®	19	2024-01-31_15h33.39.746	ÐÅÐÄÅÐ¶Ï	2021.2.3	Win32	60.60606061					0		0	2	2	11	1
		6	0	0.9701	3	1.3861						images/313+24_14.png	images/313_14.png	1	¡û	2	14	35		Å®	19	2024-01-31_15h33.39.746	ÐÅÐÄÅÐ¶Ï	2021.2.3	Win32	60.60606061					0		0	3	3	13	1
		6	1	0.8269	5	0.5729						images/313_5.png	images/313+24_5.png	6	¡ú	2	5	35		Å®	19	2024-01-31_15h33.39.746	ÐÅÐÄÅÐ¶Ï	2021.2.3	Win32	60.60606061					1		0	4	4	4	1
		1	1	1.0725	5	0.9723						images/313+60_10.png	images/313_26.png	1	¡û	1	26	35		Å®	19	2024-01-31_15h33.39.746	ÐÅÐÄÅÐ¶Ï	2021.2.3	Win32	60.60606061					1		0	5	5	25	1
		6	0	1.2082	4	0.835						images/313+60_15.png	images/313_31.png	1	¡û	1	31	35		Å®	19	2024-01-31_15h33.39.746	ÐÅÐÄÅÐ¶Ï	2021.2.3	Win32	60.60606061					1		0	6	6	30	1
		6	1	0.6717	5	0.9419						images/313_1.png	images/313+24_1.png	6	¡ú	2	1	35		Å®	19	2024-01-31_15h33.39.746	ÐÅÐÄÅÐ¶Ï	2021.2.3	Win32	60.60606061					1		0	7	7	0	1
		6	1	0.5518	6	0.4001						images/313_18.png	images/313+60_2.png	6	¡ú	1	18	35		Å®	19	2024-01-31_15h33.39.746	ÐÅÐÄÅÐ¶Ï	2021.2.3	Win32	60.60606061					1		0	8	8	17	1
		6	0	0.6675	6	0.3048						images/313+24_15.png	images/313_15.png	1	¡û	2	15	35		Å®	19	2024-01-31_15h33.39.746	ÐÅÐÄÅÐ¶Ï	2021.2.3	Win32	60.60606061					1		0	9	9	14	1
		6	1	0.5308	6	0.2681						images/313_8.png	images/313+24_8.png	6	¡ú	2	8	35		Å®	19	2024-01-31_15h33.39.746	ÐÅÐÄÅÐ¶Ï	2021.2.3	Win32	60.60606061					1		0	10	10	7	1
		6	1	0.733	6	0.3703						images/313_3.png	images/313+24_3.png	6	¡ú	2	3	35		Å®	19	2024-01-31_15h33.39.746	ÐÅÐÄÅÐ¶Ï	2021.2.3	Win32	60.60606061					1		0	11	11	2	1
		6	1	0.5081	6	0.2337						images/313_17.png	images/313+60_1.png	6	¡ú	1	17	35		Å®	19	2024-01-31_15h33.39.746	ÐÅÐÄÅÐ¶Ï	2021.2.3	Win32	60.60606061					1		0	12	12	16	1
		1	1	1.0167	5	0.5993						images/313+60_12.png	images/313_28.png	1	¡û	1	28	35		Å®	19	2024-01-31_15h33.39.746	ÐÅÐÄÅÐ¶Ï	2021.2.3	Win32	60.60606061					1		0	13	13	27	1
		6	1	0.4494	6	0.3177						images/313_23.png	images/313+60_7.png	6	¡ú	1	23	35		Å®	19	2024-01-31_15h33.39.746	ÐÅÐÄÅÐ¶Ï	2021.2.3	Win32	60.60606061					1		0	14	14	22	1
		6	1	0.505	5	0.7558						images/313_24.png	images/313+60_8.png	6	¡ú	1	24	35		Å®	19	2024-01-31_15h33.39.746	ÐÅÐÄÅÐ¶Ï	2021.2.3	Win32	60.60606061					1		0	15	15	23	1
		1	1	0.8081	4	1.5336						images/313+24_10.png	images/313_10.png	1	¡û	2	10	35		Å®	19	2024-01-31_15h33.39.746	ÐÅÐÄÅÐ¶Ï	2021.2.3	Win32	60.60606061					1		0	16	16	9	1
		6	1	0.4741	5	0.651						images/313_2.png	images/313+24_2.png	6	¡ú	2	2	35		Å®	19	2024-01-31_15h33.39.746	ÐÅÐÄÅÐ¶Ï	2021.2.3	Win32	60.60606061					1		0	17	17	1	1
		1	1	0.5696	5	0.6781						images/313+60_16.png	images/313_32.png	1	¡û	1	32	35		Å®	19	2024-01-31_15h33.39.746	ÐÅÐÄÅÐ¶Ï	2021.2.3	Win32	60.60606061					1		0	18	18	31	1
		1	1	0.9527	4	1.0515						images/313+24_13.png	images/313_13.png	1	¡û	2	13	35		Å®	19	2024-01-31_15h33.39.746	ÐÅÐÄÅÐ¶Ï	2021.2.3	Win32	60.60606061					1		0	19	19	12	1
		1	0	1.4762	3	0.763						images/313_4.png	images/313+24_4.png	6	¡ú	2	4	35		Å®	19	2024-01-31_15h33.39.746	ÐÅÐÄÅÐ¶Ï	2021.2.3	Win32	60.60606061					0		0	20	20	3	1
		6	1	0.7464	5	0.4312						images/313_21.png	images/313+60_5.png	6	¡ú	1	21	35		Å®	19	2024-01-31_15h33.39.746	ÐÅÐÄÅÐ¶Ï	2021.2.3	Win32	60.60606061					1		0	21	21	20	1
		6	1	0.455	5	0.6757						images/313_19.png	images/313+60_3.png	6	¡ú	1	19	35		Å®	19	2024-01-31_15h33.39.746	ÐÅÐÄÅÐ¶Ï	2021.2.3	Win32	60.60606061					1		0	22	22	18	1
		6	1	1.0861	5	0.701						images/313_22.png	images/313+60_6.png	6	¡ú	1	22	35		Å®	19	2024-01-31_15h33.39.746	ÐÅÐÄÅÐ¶Ï	2021.2.3	Win32	60.60606061					1		0	23	23	21	1
		6	0	1.3001	5	0.67						images/313+24_16.png	images/313_16.png	1	¡û	2	16	35		Å®	19	2024-01-31_15h33.39.746	ÐÅÐÄÅÐ¶Ï	2021.2.3	Win32	60.60606061					1		0	24	24	15	1
		6	0	0.5567	4	1.2282						images/313+24_11.png	images/313_11.png	1	¡û	2	11	35		Å®	19	2024-01-31_15h33.39.746	ÐÅÐÄÅÐ¶Ï	2021.2.3	Win32	60.60606061					1		0	25	25	10	1
		6	1	0.6842	4	0.7414						images/313_6.png	images/313+24_6.png	6	¡ú	2	6	35		Å®	19	2024-01-31_15h33.39.746	ÐÅÐÄÅÐ¶Ï	2021.2.3	Win32	60.60606061					1		0	26	26	5	1
		1	1	0.3844	4	0.9526						images/313+60_11.png	images/313_27.png	1	¡û	1	27	35		Å®	19	2024-01-31_15h33.39.746	ÐÅÐÄÅÐ¶Ï	2021.2.3	Win32	60.60606061					1		0	27	27	26	1
		6	0	0.9662	5	0.7069						images/313+60_9.png	images/313_25.png	1	¡û	1	25	35		Å®	19	2024-01-31_15h33.39.746	ÐÅÐÄÅÐ¶Ï	2021.2.3	Win32	60.60606061					1		0	28	28	24	1
		6	1	0.5838	5	0.4027						images/313_7.png	images/313+24_7.png	6	¡ú	2	7	35		Å®	19	2024-01-31_15h33.39.746	ÐÅÐÄÅÐ¶Ï	2021.2.3	Win32	60.60606061					1		0	29	29	6	1
		6	0	0.5263	5	0.3574						images/313+24_9.png	images/313_9.png	1	¡û	2	9	35		Å®	19	2024-01-31_15h33.39.746	ÐÅÐÄÅÐ¶Ï	2021.2.3	Win32	60.60606061					1		0	30	30	8	1
		6	1	0.277	6	0.3732						images/313_20.png	images/313+60_4.png	6	¡ú	1	20	35		Å®	19	2024-01-31_15h33.39.746	ÐÅÐÄÅÐ¶Ï	2021.2.3	Win32	60.60606061					1		0	31	31	19	1
		1	1	0.9736	3	1.5399						images/313+60_10.png	images/313_26.png	1	¡û	1	26	35		Å®	19	2024-01-31_15h33.39.746	ÐÅÐÄÅÐ¶Ï	2021.2.3	Win32	60.60606061					0		1	0	32	25	1
		6	0	0.446	5	0.3625						images/313+60_11.png	images/313_27.png	1	¡û	1	27	35		Å®	19	2024-01-31_15h33.39.746	ÐÅÐÄÅÐ¶Ï	2021.2.3	Win32	60.60606061					1		1	1	33	26	1
		6	1	0.3331	6	0.3554						images/313_19.png	images/313+60_3.png	6	¡ú	1	19	35		Å®	19	2024-01-31_15h33.39.746	ÐÅÐÄÅÐ¶Ï	2021.2.3	Win32	60.60606061					1		1	2	34	18	1
		6	0	0.583	6	0.2222						images/313+24_13.png	images/313_13.png	1	¡û	2	13	35		Å®	19	2024-01-31_15h33.39.746	ÐÅÐÄÅÐ¶Ï	2021.2.3	Win32	60.60606061					1		1	3	35	12	1
		1	1	0.5503	4	1.7164						images/313+24_12.png	images/313_12.png	1	¡û	2	12	35		Å®	19	2024-01-31_15h33.39.746	ÐÅÐÄÅÐ¶Ï	2021.2.3	Win32	60.60606061					1		1	4	36	11	1
		6	1	0.4729	6	0.3044						images/313_1.png	images/313+24_1.png	6	¡ú	2	1	35		Å®	19	2024-01-31_15h33.39.746	ÐÅÐÄÅÐ¶Ï	2021.2.3	Win32	60.60606061					1		1	5	37	0	1
		1	1	0.8932	5	0.228						images/313+60_14.png	images/313_30.png	1	¡û	1	30	35		Å®	19	2024-01-31_15h33.39.746	ÐÅÐÄÅÐ¶Ï	2021.2.3	Win32	60.60606061					1		1	6	38	29	1
		6	1	0.4117	5	0.455						images/313_3.png	images/313+24_3.png	6	¡ú	2	3	35		Å®	19	2024-01-31_15h33.39.746	ÐÅÐÄÅÐ¶Ï	2021.2.3	Win32	60.60606061					1		1	7	39	2	1
		6	0	0.6524	6	0.2842						images/313+24_14.png	images/313_14.png	1	¡û	2	14	35		Å®	19	2024-01-31_15h33.39.746	ÐÅÐÄÅÐ¶Ï	2021.2.3	Win32	60.60606061					1	space	1	8	40	13	1	21.1368
		6	1	0.7176	5	0.4724						images/313_6.png	images/313+24_6.png	6	¡ú	2	6	35		Å®	19	2024-01-31_15h33.39.746	ÐÅÐÄÅÐ¶Ï	2021.2.3	Win32	60.60606061					1		1	9	41	5	1
		6	0	1.0725	5	0.3343						images/313+60_9.png	images/313_25.png	1	¡û	1	25	35		Å®	19	2024-01-31_15h33.39.746	ÐÅÐÄÅÐ¶Ï	2021.2.3	Win32	60.60606061					1		1	10	42	24	1
		6	1	0.4007	6	0.2979						images/313_20.png	images/313+60_4.png	6	¡ú	1	20	35		Å®	19	2024-01-31_15h33.39.746	ÐÅÐÄÅÐ¶Ï	2021.2.3	Win32	60.60606061					1		1	11	43	19	1
		6	0	1.1717	5	0.6323						images/313+60_15.png	images/313_31.png	1	¡û	1	31	35		Å®	19	2024-01-31_15h33.39.746	ÐÅÐÄÅÐ¶Ï	2021.2.3	Win32	60.60606061					1		1	12	44	30	1
		6	1	0.3946	5	0.3335						images/313_5.png	images/313+24_5.png	6	¡ú	2	5	35		Å®	19	2024-01-31_15h33.39.746	ÐÅÐÄÅÐ¶Ï	2021.2.3	Win32	60.60606061					1		1	13	45	4	1
		6	1	0.4894	6	0.3049						images/313_8.png	images/313+24_8.png	6	¡ú	2	8	35		Å®	19	2024-01-31_15h33.39.746	ÐÅÐÄÅÐ¶Ï	2021.2.3	Win32	60.60606061					1		1	14	46	7	1
		6	1	0.3994	6	0.234						images/313_21.png	images/313+60_5.png	6	¡ú	1	21	35		Å®	19	2024-01-31_15h33.39.746	ÐÅÐÄÅÐ¶Ï	2021.2.3	Win32	60.60606061					1		1	15	47	20	1
		6	0	0.3697	5	0.5488						images/313+60_16.png	images/313_32.png	1	¡û	1	32	35		Å®	19	2024-01-31_15h33.39.746	ÐÅÐÄÅÐ¶Ï	2021.2.3	Win32	60.60606061					1		1	16	48	31	1
		6	1	0.4839	5	0.754						images/313_4.png	images/313+24_4.png	6	¡ú	2	4	35		Å®	19	2024-01-31_15h33.39.746	ÐÅÐÄÅÐ¶Ï	2021.2.3	Win32	60.60606061					1		1	17	49	3	1
		6	1	0.4442	6	0.2719						images/313_22.png	images/313+60_6.png	6	¡ú	1	22	35		Å®	19	2024-01-31_15h33.39.746	ÐÅÐÄÅÐ¶Ï	2021.2.3	Win32	60.60606061					1		1	18	50	21	1
		6	1	0.3985	6	0.2694						images/313_18.png	images/313+60_2.png	6	¡ú	1	18	35		Å®	19	2024-01-31_15h33.39.746	ÐÅÐÄÅÐ¶Ï	2021.2.3	Win32	60.60606061					1		1	19	51	17	1
		1	1	0.9877	4	0.7356						images/313+24_15.png	images/313_15.png	1	¡û	2	15	35		Å®	19	2024-01-31_15h33.39.746	ÐÅÐÄÅÐ¶Ï	2021.2.3	Win32	60.60606061					1		1	20	52	14	1
		6	1	0.441	5	0.3364						images/313_23.png	images/313+60_7.png	6	¡ú	1	23	35		Å®	19	2024-01-31_15h33.39.746	ÐÅÐÄÅÐ¶Ï	2021.2.3	Win32	60.60606061					1		1	21	53	22	1
		1	1	0.8743	5	0.4575						images/313+24_11.png	images/313_11.png	1	¡û	2	11	35		Å®	19	2024-01-31_15h33.39.746	ÐÅÐÄÅÐ¶Ï	2021.2.3	Win32	60.60606061					1		1	22	54	10	1
		1	1	1.2512	4	0.4884						images/313+24_16.png	images/313_16.png	1	¡û	2	16	35		Å®	19	2024-01-31_15h33.39.746	ÐÅÐÄÅÐ¶Ï	2021.2.3	Win32	60.60606061					1		1	23	55	15	1
		6	1	0.2848	5	0.4094						images/313_17.png	images/313+60_1.png	6	¡ú	1	17	35		Å®	19	2024-01-31_15h33.39.746	ÐÅÐÄÅÐ¶Ï	2021.2.3	Win32	60.60606061					1		1	24	56	16	1
		1	1	0.8416	4	0.37						images/313+60_12.png	images/313_28.png	1	¡û	1	28	35		Å®	19	2024-01-31_15h33.39.746	ÐÅÐÄÅÐ¶Ï	2021.2.3	Win32	60.60606061					1		1	25	57	27	1
		1	1	0.9748	5	0.3037						images/313+60_13.png	images/313_29.png	1	¡û	1	29	35		Å®	19	2024-01-31_15h33.39.746	ÐÅÐÄÅÐ¶Ï	2021.2.3	Win32	60.60606061					1		1	26	58	28	1
		1	1	0.5672	5	0.4568						images/313+24_10.png	images/313_10.png	1	¡û	2	10	35		Å®	19	2024-01-31_15h33.39.746	ÐÅÐÄÅÐ¶Ï	2021.2.3	Win32	60.60606061					1		1	27	59	9	1
		6	0	0.6505	5	0.3168						images/313+24_9.png	images/313_9.png	1	¡û	2	9	35		Å®	19	2024-01-31_15h33.39.746	ÐÅÐÄÅÐ¶Ï	2021.2.3	Win32	60.60606061					1		1	28	60	8	1
		6	1	0.4533	6	0.3924						images/313_24.png	images/313+60_8.png	6	¡ú	1	24	35		Å®	19	2024-01-31_15h33.39.746	ÐÅÐÄÅÐ¶Ï	2021.2.3	Win32	60.60606061					1		1	29	61	23	1
		6	1	0.7572	5	0.453						images/313_2.png	images/313+24_2.png	6	¡ú	2	2	35		Å®	19	2024-01-31_15h33.39.746	ÐÅÐÄÅÐ¶Ï	2021.2.3	Win32	60.60606061					1		1	30	62	1	1
		6	1	0.5332	5	0.3519						images/313_7.png	images/313+24_7.png	6	¡ú	2	7	35		Å®	19	2024-01-31_15h33.39.746	ÐÅÐÄÅÐ¶Ï	2021.2.3	Win32	60.60606061					1		1	31	63	6	1
		6	1	0.4185	5	0.4439						images/313_22.png	images/313+60_6.png	6	¡ú	1	22	35		Å®	19	2024-01-31_15h33.39.746	ÐÅÐÄÅÐ¶Ï	2021.2.3	Win32	60.60606061					1		2	0	64	21	1
		6	1	0.7856	4	1.269						images/313_1.png	images/313+24_1.png	6	¡ú	2	1	35		Å®	19	2024-01-31_15h33.39.746	ÐÅÐÄÅÐ¶Ï	2021.2.3	Win32	60.60606061					1		2	1	65	0	1
		6	1	0.5447	5	0.5849						images/313_18.png	images/313+60_2.png	6	¡ú	1	18	35		Å®	19	2024-01-31_15h33.39.746	ÐÅÐÄÅÐ¶Ï	2021.2.3	Win32	60.60606061					1		2	2	66	17	1
		6	1	0.4669	6	0.2689						images/313_23.png	images/313+60_7.png	6	¡ú	1	23	35		Å®	19	2024-01-31_15h33.39.746	ÐÅÐÄÅÐ¶Ï	2021.2.3	Win32	60.60606061					1		2	3	67	22	1
		6	1	0.3484	5	0.3176						images/313_6.png	images/313+24_6.png	6	¡ú	2	6	35		Å®	19	2024-01-31_15h33.39.746	ÐÅÐÄÅÐ¶Ï	2021.2.3	Win32	60.60606061					1		2	4	68	5	1
		1	1	0.3826	4	1.0034						images/313+24_13.png	images/313_13.png	1	¡û	2	13	35		Å®	19	2024-01-31_15h33.39.746	ÐÅÐÄÅÐ¶Ï	2021.2.3	Win32	60.60606061					1		2	5	69	12	1
		1	1	0.3452	5	0.4835						images/313+60_13.png	images/313_29.png	1	¡û	1	29	35		Å®	19	2024-01-31_15h33.39.746	ÐÅÐÄÅÐ¶Ï	2021.2.3	Win32	60.60606061					1		2	6	70	28	1
		1	1	0.37	5	0.3083						images/313+24_15.png	images/313_15.png	1	¡û	2	15	35		Å®	19	2024-01-31_15h33.39.746	ÐÅÐÄÅÐ¶Ï	2021.2.3	Win32	60.60606061					1		2	7	71	14	1
		1	1	0.5233	6	1.0328						images/313+60_12.png	images/313_28.png	1	¡û	1	28	35		Å®	19	2024-01-31_15h33.39.746	ÐÅÐÄÅÐ¶Ï	2021.2.3	Win32	60.60606061					1		2	8	72	27	1
		6	1	0.55	5	0.4229						images/313_20.png	images/313+60_4.png	6	¡ú	1	20	35		Å®	19	2024-01-31_15h33.39.746	ÐÅÐÄÅÐ¶Ï	2021.2.3	Win32	60.60606061					1		2	9	73	19	1
		1	1	0.4032	5	0.4006						images/313+60_10.png	images/313_26.png	1	¡û	1	26	35		Å®	19	2024-01-31_15h33.39.746	ÐÅÐÄÅÐ¶Ï	2021.2.3	Win32	60.60606061					1		2	10	74	25	1
		1	1	1.1979	4	0.8296						images/313+60_11.png	images/313_27.png	1	¡û	1	27	35		Å®	19	2024-01-31_15h33.39.746	ÐÅÐÄÅÐ¶Ï	2021.2.3	Win32	60.60606061					1		2	11	75	26	1
		6	1	0.6273	6	0.4173						images/313_17.png	images/313+60_1.png	6	¡ú	1	17	35		Å®	19	2024-01-31_15h33.39.746	ÐÅÐÄÅÐ¶Ï	2021.2.3	Win32	60.60606061					1		2	12	76	16	1
		6	1	0.3719	5	0.44						images/313_21.png	images/313+60_5.png	6	¡ú	1	21	35		Å®	19	2024-01-31_15h33.39.746	ÐÅÐÄÅÐ¶Ï	2021.2.3	Win32	60.60606061					1		2	13	77	20	1
		6	1	0.5158	4	0.935						images/313_2.png	images/313+24_2.png	6	¡ú	2	2	35		Å®	19	2024-01-31_15h33.39.746	ÐÅÐÄÅÐ¶Ï	2021.2.3	Win32	60.60606061					1		2	14	78	1	1
		1	1	0.3548	6	0.6023						images/313+24_10.png	images/313_10.png	1	¡û	2	10	35		Å®	19	2024-01-31_15h33.39.746	ÐÅÐÄÅÐ¶Ï	2021.2.3	Win32	60.60606061					1		2	15	79	9	1
		6	1	0.501	6	0.3835						images/313_8.png	images/313+24_8.png	6	¡ú	2	8	35		Å®	19	2024-01-31_15h33.39.746	ÐÅÐÄÅÐ¶Ï	2021.2.3	Win32	60.60606061					1		2	16	80	7	1
		1	1	1.2217	3	0.9336						images/313+24_16.png	images/313_16.png	1	¡û	2	16	35		Å®	19	2024-01-31_15h33.39.746	ÐÅÐÄÅÐ¶Ï	2021.2.3	Win32	60.60606061					0	space	2	17	81	15	1	5.681
		1	0	1.4823	6	0.5688						images/313_5.png	images/313+24_5.png	6	¡ú	2	5	35		Å®	19	2024-01-31_15h33.39.746	ÐÅÐÄÅÐ¶Ï	2021.2.3	Win32	60.60606061					1		2	18	82	4	1
		6	1	0.7362	3	1.2917						images/313_7.png	images/313+24_7.png	6	¡ú	2	7	35		Å®	19	2024-01-31_15h33.39.746	ÐÅÐÄÅÐ¶Ï	2021.2.3	Win32	60.60606061					0		2	19	83	6	1
		1	1	0.3406	6	0.5851						images/313+60_14.png	images/313_30.png	1	¡û	1	30	35		Å®	19	2024-01-31_15h33.39.746	ÐÅÐÄÅÐ¶Ï	2021.2.3	Win32	60.60606061					1		2	20	84	29	1
		6	1	0.5071	3	0.9559						images/313_3.png	images/313+24_3.png	6	¡ú	2	3	35		Å®	19	2024-01-31_15h33.39.746	ÐÅÐÄÅÐ¶Ï	2021.2.3	Win32	60.60606061					0		2	21	85	2	1
		1	1	0.5189	5	0.6788						images/313+24_9.png	images/313_9.png	1	¡û	2	9	35		Å®	19	2024-01-31_15h33.39.746	ÐÅÐÄÅÐ¶Ï	2021.2.3	Win32	60.60606061					1		2	22	86	8	1
		1	1	1.0008	4	0.7194						images/313+24_14.png	images/313_14.png	1	¡û	2	14	35		Å®	19	2024-01-31_15h33.39.746	ÐÅÐÄÅÐ¶Ï	2021.2.3	Win32	60.60606061					1		2	23	87	13	1
		6	1	0.8831	3	0.8516						images/313_4.png	images/313+24_4.png	6	¡ú	2	4	35		Å®	19	2024-01-31_15h33.39.746	ÐÅÐÄÅÐ¶Ï	2021.2.3	Win32	60.60606061					0		2	24	88	3	1
		6	0	1.1014	3	0.862						images/313+24_12.png	images/313_12.png	1	¡û	2	12	35		Å®	19	2024-01-31_15h33.39.746	ÐÅÐÄÅÐ¶Ï	2021.2.3	Win32	60.60606061					0		2	25	89	11	1
		6	0	0.545	4	0.5342						images/313+60_9.png	images/313_25.png	1	¡û	1	25	35		Å®	19	2024-01-31_15h33.39.746	ÐÅÐÄÅÐ¶Ï	2021.2.3	Win32	60.60606061					1		2	26	90	24	1
		1	1	1.0277	4	0.9873						images/313+60_15.png	images/313_31.png	1	¡û	1	31	35		Å®	19	2024-01-31_15h33.39.746	ÐÅÐÄÅÐ¶Ï	2021.2.3	Win32	60.60606061					1		2	27	91	30	1
		6	1	0.5867	6	0.3344						images/313_19.png	images/313+60_3.png	6	¡ú	1	19	35		Å®	19	2024-01-31_15h33.39.746	ÐÅÐÄÅÐ¶Ï	2021.2.3	Win32	60.60606061					1		2	28	92	18	1
		1	1	0.5908	5	0.8829						images/313+24_11.png	images/313_11.png	1	¡û	2	11	35		Å®	19	2024-01-31_15h33.39.746	ÐÅÐÄÅÐ¶Ï	2021.2.3	Win32	60.60606061					1		2	29	93	10	1
		6	0	0.5502	4	1.0088						images/313+60_16.png	images/313_32.png	1	¡û	1	32	35		Å®	19	2024-01-31_15h33.39.746	ÐÅÐÄÅÐ¶Ï	2021.2.3	Win32	60.60606061					1		2	30	94	31	1
		6	1	0.4146	4	0.6025						images/313_24.png	images/313+60_8.png	6	¡ú	1	24	35		Å®	19	2024-01-31_15h33.39.746	ÐÅÐÄÅÐ¶Ï	2021.2.3	Win32	60.60606061					1		2	31	95	23	1
		1	0	0.5195	6	0.6037						images/313_3.png	images/313+24_3.png	6	¡ú	2	3	35		Å®	19	2024-01-31_15h33.39.746	ÐÅÐÄÅÐ¶Ï	2021.2.3	Win32	60.60606061					1		3	0	96	2	1
		6	1	0.3242	5	1.2032						images/313_24.png	images/313+60_8.png	6	¡ú	1	24	35		Å®	19	2024-01-31_15h33.39.746	ÐÅÐÄÅÐ¶Ï	2021.2.3	Win32	60.60606061					1		3	1	97	23	1
		6	1	0.6064	4	1.2392						images/313_17.png	images/313+60_1.png	6	¡ú	1	17	35		Å®	19	2024-01-31_15h33.39.746	ÐÅÐÄÅÐ¶Ï	2021.2.3	Win32	60.60606061					1		3	2	98	16	1
		6	0	1.6811	4	0.9417						images/313+24_15.png	images/313_15.png	1	¡û	2	15	35		Å®	19	2024-01-31_15h33.39.746	ÐÅÐÄÅÐ¶Ï	2021.2.3	Win32	60.60606061					1		3	3	99	14	1
		1	1	0.4871	5	0.7989						images/313+60_14.png	images/313_30.png	1	¡û	1	30	35		Å®	19	2024-01-31_15h33.39.746	ÐÅÐÄÅÐ¶Ï	2021.2.3	Win32	60.60606061					1		3	4	100	29	1
		1	1	0.6837	3	1.2246						images/313+60_10.png	images/313_26.png	1	¡û	1	26	35		Å®	19	2024-01-31_15h33.39.746	ÐÅÐÄÅÐ¶Ï	2021.2.3	Win32	60.60606061					0		3	5	101	25	1
		6	1	0.3847	6	0.2839						images/313_20.png	images/313+60_4.png	6	¡ú	1	20	35		Å®	19	2024-01-31_15h33.39.746	ÐÅÐÄÅÐ¶Ï	2021.2.3	Win32	60.60606061					1		3	6	102	19	1
		6	1	0.3014	3	1.2614						images/313_5.png	images/313+24_5.png	6	¡ú	2	5	35		Å®	19	2024-01-31_15h33.39.746	ÐÅÐÄÅÐ¶Ï	2021.2.3	Win32	60.60606061					0		3	7	103	4	1
		6	0	1.2527	3	1.1838						images/313+24_13.png	images/313_13.png	1	¡û	2	13	35		Å®	19	2024-01-31_15h33.39.746	ÐÅÐÄÅÐ¶Ï	2021.2.3	Win32	60.60606061					0		3	8	104	12	1
		1	1	0.475	4	0.7003						images/313+24_12.png	images/313_12.png	1	¡û	2	12	35		Å®	19	2024-01-31_15h33.39.746	ÐÅÐÄÅÐ¶Ï	2021.2.3	Win32	60.60606061					1		3	9	105	11	1
		6	1	0.4684	5	0.6676						images/313_6.png	images/313+24_6.png	6	¡ú	2	6	35		Å®	19	2024-01-31_15h33.39.746	ÐÅÐÄÅÐ¶Ï	2021.2.3	Win32	60.60606061					1		3	10	106	5	1
		6	0	0.3782	5	0.2825						images/313+24_9.png	images/313_9.png	1	¡û	2	9	35		Å®	19	2024-01-31_15h33.39.746	ÐÅÐÄÅÐ¶Ï	2021.2.3	Win32	60.60606061					1		3	11	107	8	1
		6	1	0.3985	6	0.467						images/313_22.png	images/313+60_6.png	6	¡ú	1	22	35		Å®	19	2024-01-31_15h33.39.746	ÐÅÐÄÅÐ¶Ï	2021.2.3	Win32	60.60606061					1		3	12	108	21	1
		1	1	0.4232	5	0.9857						images/313+60_12.png	images/313_28.png	1	¡û	1	28	35		Å®	19	2024-01-31_15h33.39.746	ÐÅÐÄÅÐ¶Ï	2021.2.3	Win32	60.60606061					1		3	13	109	27	1
		6	0	0.3922	3	1.2056						images/313+24_14.png	images/313_14.png	1	¡û	2	14	35		Å®	19	2024-01-31_15h33.39.746	ÐÅÐÄÅÐ¶Ï	2021.2.3	Win32	60.60606061					0		3	14	110	13	1
		6	1	0.4008	5	0.8369						images/313_8.png	images/313+24_8.png	6	¡ú	2	8	35		Å®	19	2024-01-31_15h33.39.746	ÐÅÐÄÅÐ¶Ï	2021.2.3	Win32	60.60606061					1		3	15	111	7	1
		1	1	1.0156	5	0.3501						images/313+60_9.png	images/313_25.png	1	¡û	1	25	35		Å®	19	2024-01-31_15h33.39.746	ÐÅÐÄÅÐ¶Ï	2021.2.3	Win32	60.60606061					1		3	16	112	24	1
		6	0	0.3217	5	0.3399						images/313+60_13.png	images/313_29.png	1	¡û	1	29	35		Å®	19	2024-01-31_15h33.39.746	ÐÅÐÄÅÐ¶Ï	2021.2.3	Win32	60.60606061					1		3	17	113	28	1
		6	1	0.3004	6	0.4315						images/313_4.png	images/313+24_4.png	6	¡ú	2	4	35		Å®	19	2024-01-31_15h33.39.746	ÐÅÐÄÅÐ¶Ï	2021.2.3	Win32	60.60606061					1		3	18	114	3	1
		6	0	0.3495	6	0.2853						images/313+24_16.png	images/313_16.png	1	¡û	2	16	35		Å®	19	2024-01-31_15h33.39.746	ÐÅÐÄÅÐ¶Ï	2021.2.3	Win32	60.60606061					1		3	19	115	15	1
		6	1	0.4269	6	0.2209						images/313_1.png	images/313+24_1.png	6	¡ú	2	1	35		Å®	19	2024-01-31_15h33.39.746	ÐÅÐÄÅÐ¶Ï	2021.2.3	Win32	60.60606061					1		3	20	116	0	1
		1	1	0.4039	6	0.633						images/313+60_15.png	images/313_31.png	1	¡û	1	31	35		Å®	19	2024-01-31_15h33.39.746	ÐÅÐÄÅÐ¶Ï	2021.2.3	Win32	60.60606061					1		3	21	117	30	1
		6	1	0.4394	5	0.418						images/313_19.png	images/313+60_3.png	6	¡ú	1	19	35		Å®	19	2024-01-31_15h33.39.746	ÐÅÐÄÅÐ¶Ï	2021.2.3	Win32	60.60606061					1		3	22	118	18	1
		1	1	0.9035	5	0.2871						images/313+60_11.png	images/313_27.png	1	¡û	1	27	35		Å®	19	2024-01-31_15h33.39.746	ÐÅÐÄÅÐ¶Ï	2021.2.3	Win32	60.60606061					1		3	23	119	26	1
		1	1	0.4411	5	0.2844						images/313+24_10.png	images/313_10.png	1	¡û	2	10	35		Å®	19	2024-01-31_15h33.39.746	ÐÅÐÄÅÐ¶Ï	2021.2.3	Win32	60.60606061					1		3	24	120	9	1
		6	0	0.4199	5	0.4395						images/313+24_11.png	images/313_11.png	1	¡û	2	11	35		Å®	19	2024-01-31_15h33.39.746	ÐÅÐÄÅÐ¶Ï	2021.2.3	Win32	60.60606061					1		3	25	121	10	1
		1	1	0.8178	5	0.3336						images/313+60_16.png	images/313_32.png	1	¡û	1	32	35		Å®	19	2024-01-31_15h33.39.746	ÐÅÐÄÅÐ¶Ï	2021.2.3	Win32	60.60606061					1	space	3	26	122	31	1	14.0262
		6	1	0.9781	6	1.471						images/313_18.png	images/313+60_2.png	6	¡ú	1	18	35		Å®	19	2024-01-31_15h33.39.746	ÐÅÐÄÅÐ¶Ï	2021.2.3	Win32	60.60606061					1		3	27	123	17	1
		6	1	0.5485	4	1.1246						images/313_7.png	images/313+24_7.png	6	¡ú	2	7	35		Å®	19	2024-01-31_15h33.39.746	ÐÅÐÄÅÐ¶Ï	2021.2.3	Win32	60.60606061					1		3	28	124	6	1
		6	1	0.9575	4	0.5331						images/313_2.png	images/313+24_2.png	6	¡ú	2	2	35		Å®	19	2024-01-31_15h33.39.746	ÐÅÐÄÅÐ¶Ï	2021.2.3	Win32	60.60606061					1		3	29	125	1	1
		6	1	0.3398	4	0.7207						images/313_23.png	images/313+60_7.png	6	¡ú	1	23	35		Å®	19	2024-01-31_15h33.39.746	ÐÅÐÄÅÐ¶Ï	2021.2.3	Win32	60.60606061					1		3	30	126	22	1
		6	1	0.4007	6	0.9567						images/313_21.png	images/313+60_5.png	6	¡ú	1	21	35		Å®	19	2024-01-31_15h33.39.746	ÐÅÐÄÅÐ¶Ï	2021.2.3	Win32	60.60606061					1		3	31	127	20	1
		6	1	0.2687	5	0.3212						images/313_4.png	images/313+24_4.png	6	¡ú	2	4	35		Å®	19	2024-01-31_15h33.39.746	ÐÅÐÄÅÐ¶Ï	2021.2.3	Win32	60.60606061					1		4	0	128	3	1
		1	1	0.7331	5	0.4224						images/313+60_10.png	images/313_26.png	1	¡û	1	26	35		Å®	19	2024-01-31_15h33.39.746	ÐÅÐÄÅÐ¶Ï	2021.2.3	Win32	60.60606061					1		4	1	129	25	1
		6	1	0.3085	5	0.3296						images/313_7.png	images/313+24_7.png	6	¡ú	2	7	35		Å®	19	2024-01-31_15h33.39.746	ÐÅÐÄÅÐ¶Ï	2021.2.3	Win32	60.60606061					1		4	2	130	6	1
		1	1	0.7351	6	0.7243						images/313+24_14.png	images/313_14.png	1	¡û	2	14	35		Å®	19	2024-01-31_15h33.39.746	ÐÅÐÄÅÐ¶Ï	2021.2.3	Win32	60.60606061					1		4	3	131	13	1
		1	1	1.7208	5	0.5177						images/313+60_13.png	images/313_29.png	1	¡û	1	29	35		Å®	19	2024-01-31_15h33.39.746	ÐÅÐÄÅÐ¶Ï	2021.2.3	Win32	60.60606061					1		4	4	132	28	1
		6	1	0.4016	6	0.3401						images/313_22.png	images/313+60_6.png	6	¡ú	1	22	35		Å®	19	2024-01-31_15h33.39.746	ÐÅÐÄÅÐ¶Ï	2021.2.3	Win32	60.60606061					1		4	5	133	21	1
		6	0	0.3902	6	0.35						images/313+24_9.png	images/313_9.png	1	¡û	2	9	35		Å®	19	2024-01-31_15h33.39.746	ÐÅÐÄÅÐ¶Ï	2021.2.3	Win32	60.60606061					1		4	6	134	8	1
		6	0	0.4561	5	0.5337						images/313+24_13.png	images/313_13.png	1	¡û	2	13	35		Å®	19	2024-01-31_15h33.39.746	ÐÅÐÄÅÐ¶Ï	2021.2.3	Win32	60.60606061					1		4	7	135	12	1
		6	1	0.4562	6	0.3856						images/313_1.png	images/313+24_1.png	6	¡ú	2	1	35		Å®	19	2024-01-31_15h33.39.746	ÐÅÐÄÅÐ¶Ï	2021.2.3	Win32	60.60606061					1		4	8	136	0	1
		6	1	0.3688	6	0.4031						images/313_21.png	images/313+60_5.png	6	¡ú	1	21	35		Å®	19	2024-01-31_15h33.39.746	ÐÅÐÄÅÐ¶Ï	2021.2.3	Win32	60.60606061					1		4	9	137	20	1
		6	0	0.3503	3	1.0651						images/313+60_14.png	images/313_30.png	1	¡û	1	30	35		Å®	19	2024-01-31_15h33.39.746	ÐÅÐÄÅÐ¶Ï	2021.2.3	Win32	60.60606061					0		4	10	138	29	1
		1	1	0.3485	5	0.5934						images/313+60_15.png	images/313_31.png	1	¡û	1	31	35		Å®	19	2024-01-31_15h33.39.746	ÐÅÐÄÅÐ¶Ï	2021.2.3	Win32	60.60606061					1		4	11	139	30	1
		1	1	0.4849	4	0.5567						images/313+24_11.png	images/313_11.png	1	¡û	2	11	35		Å®	19	2024-01-31_15h33.39.746	ÐÅÐÄÅÐ¶Ï	2021.2.3	Win32	60.60606061					1		4	12	140	10	1
		1	1	0.3844	4	0.7833						images/313+24_16.png	images/313_16.png	1	¡û	2	16	35		Å®	19	2024-01-31_15h33.39.746	ÐÅÐÄÅÐ¶Ï	2021.2.3	Win32	60.60606061					1		4	13	141	15	1
		1	1	0.3345	6	0.9838						images/313+24_12.png	images/313_12.png	1	¡û	2	12	35		Å®	19	2024-01-31_15h33.39.746	ÐÅÐÄÅÐ¶Ï	2021.2.3	Win32	60.60606061					1		4	14	142	11	1
		1	0	0.8383	5	0.4649						images/313_8.png	images/313+24_8.png	6	¡ú	2	8	35		Å®	19	2024-01-31_15h33.39.746	ÐÅÐÄÅÐ¶Ï	2021.2.3	Win32	60.60606061					1		4	15	143	7	1
		6	1	0.4341	5	0.3566						images/313_17.png	images/313+60_1.png	6	¡ú	1	17	35		Å®	19	2024-01-31_15h33.39.746	ÐÅÐÄÅÐ¶Ï	2021.2.3	Win32	60.60606061					1		4	16	144	16	1
		1	1	0.4532	4	0.7567						images/313+24_15.png	images/313_15.png	1	¡û	2	15	35		Å®	19	2024-01-31_15h33.39.746	ÐÅÐÄÅÐ¶Ï	2021.2.3	Win32	60.60606061					1		4	17	145	14	1
		1	1	0.6513	4	0.5895						images/313+60_16.png	images/313_32.png	1	¡û	1	32	35		Å®	19	2024-01-31_15h33.39.746	ÐÅÐÄÅÐ¶Ï	2021.2.3	Win32	60.60606061					1		4	18	146	31	1
		6	0	0.5253	3	1.1986						images/313+60_12.png	images/313_28.png	1	¡û	1	28	35		Å®	19	2024-01-31_15h33.39.746	ÐÅÐÄÅÐ¶Ï	2021.2.3	Win32	60.60606061					0		4	19	147	27	1
		1	0	0.9614	3	0.692						images/313_2.png	images/313+24_2.png	6	¡ú	2	2	35		Å®	19	2024-01-31_15h33.39.746	ÐÅÐÄÅÐ¶Ï	2021.2.3	Win32	60.60606061					0		4	20	148	1	1
		1	1	0.7164	5	0.7346						images/313+60_11.png	images/313_27.png	1	¡û	1	27	35		Å®	19	2024-01-31_15h33.39.746	ÐÅÐÄÅÐ¶Ï	2021.2.3	Win32	60.60606061					1		4	21	149	26	1
		6	1	0.3662	3	1.2897						images/313_5.png	images/313+24_5.png	6	¡ú	2	5	35		Å®	19	2024-01-31_15h33.39.746	ÐÅÐÄÅÐ¶Ï	2021.2.3	Win32	60.60606061					0		4	22	150	4	1
		1	1	0.3864	5	1.3194						images/313+60_9.png	images/313_25.png	1	¡û	1	25	35		Å®	19	2024-01-31_15h33.39.746	ÐÅÐÄÅÐ¶Ï	2021.2.3	Win32	60.60606061					1		4	23	151	24	1
		6	1	0.4066	5	0.4152						images/313_23.png	images/313+60_7.png	6	¡ú	1	23	35		Å®	19	2024-01-31_15h33.39.746	ÐÅÐÄÅÐ¶Ï	2021.2.3	Win32	60.60606061					1		4	24	152	22	1
		6	1	0.3378	6	0.5038						images/313_24.png	images/313+60_8.png	6	¡ú	1	24	35		Å®	19	2024-01-31_15h33.39.746	ÐÅÐÄÅÐ¶Ï	2021.2.3	Win32	60.60606061					1		4	25	153	23	1
		6	1	0.6931	4	0.87						images/313_6.png	images/313+24_6.png	6	¡ú	2	6	35		Å®	19	2024-01-31_15h33.39.746	ÐÅÐÄÅÐ¶Ï	2021.2.3	Win32	60.60606061					1		4	26	154	5	1
		6	1	0.3257	4	0.4343						images/313_3.png	images/313+24_3.png	6	¡ú	2	3	35		Å®	19	2024-01-31_15h33.39.746	ÐÅÐÄÅÐ¶Ï	2021.2.3	Win32	60.60606061					1		4	27	155	2	1
		6	1	1.5779	5	0.9894						images/313_19.png	images/313+60_3.png	6	¡ú	1	19	35		Å®	19	2024-01-31_15h33.39.746	ÐÅÐÄÅÐ¶Ï	2021.2.3	Win32	60.60606061					1		4	28	156	18	1
		1	1	0.5374	4	0.8876						images/313+24_10.png	images/313_10.png	1	¡û	2	10	35		Å®	19	2024-01-31_15h33.39.746	ÐÅÐÄÅÐ¶Ï	2021.2.3	Win32	60.60606061					1		4	29	157	9	1
		6	1	0.3197	6	0.47						images/313_18.png	images/313+60_2.png	6	¡ú	1	18	35		Å®	19	2024-01-31_15h33.39.746	ÐÅÐÄÅÐ¶Ï	2021.2.3	Win32	60.60606061					1		4	30	158	17	1
		6	1	0.2734	5	0.3707						images/313_20.png	images/313+60_4.png	6	¡ú	1	20	35		Å®	19	2024-01-31_15h33.39.746	ÐÅÐÄÅÐ¶Ï	2021.2.3	Win32	60.60606061					1		4	31	159	19	1
																		35		Å®	19	2024-01-31_15h33.39.746	ÐÅÐÄÅÐ¶Ï	2021.2.3	Win32	60.60606061	7.980371381	6.4281
