# Supplementary material for: Perceptual metacognition and self-esteem: the role of feedback valence in local and global monitoring bias
Source: BMC Psychol. 2025 Sep 22;13:1114. doi: 10.1186/s40359-025-03089-x (PMC12506185; doi:10.1186/s40359-025-03089-x)
Supplement: Supplementary file 1 — Supplementary Material 1. [file 40359_2025_3089_MOESM1_ESM.zip › Data/Study2/Study2data/36_信心判断_2024-01-31_15h52.12.100.csv]

response_00.keys	response_00.rt	response_1.keys	response_1.corr	response_1.rt	response_2.keys	response_2.rt	loop_1.thisRepN	loop_1.thisTrialN	loop_1.thisN	loop_1.thisIndex	loop_1.ran	dotLeft	dotRight	dotAns	cue	diffLevel	rows	±»ÊÔ±àºÅ	ÐÕÃû	ÐÔ±ð	ÄêÁä	date	expName	psychopyVersion	OS	frameRate	slider.response	slider.rt	response_01.keys	response_01.rt	response_2.corr	response_03.keys	loop_2.thisRepN	loop_2.thisTrialN	loop_2.thisN	loop_2.thisIndex	loop_2.ran	response_03.rt
		6	1	0.4085	6	0.5625						images/313_6.png	images/313+24_6.png	6	¡ú	2	6	36		Å®	22	2024-01-31_15h52.12.100	ÐÅÐÄÅÐ¶Ï	2021.2.3	Win32	60.07088364	9.888888889	4.0074	space	5.035	1		0	0	0	5	1
		1	1	0.4814	4	1.1766						images/313+60_11.png	images/313_27.png	1	¡û	1	27	36		Å®	22	2024-01-31_15h52.12.100	ÐÅÐÄÅÐ¶Ï	2021.2.3	Win32	60.07088364					1		0	1	1	26	1
		6	1	0.386	6	0.2701						images/313_3.png	images/313+24_3.png	6	¡ú	2	3	36		Å®	22	2024-01-31_15h52.12.100	ÐÅÐÄÅÐ¶Ï	2021.2.3	Win32	60.07088364					1		0	2	2	2	1
		6	0	0.411	6	0.2342						images/313+24_11.png	images/313_11.png	1	¡û	2	11	36		Å®	22	2024-01-31_15h52.12.100	ÐÅÐÄÅÐ¶Ï	2021.2.3	Win32	60.07088364					1		0	3	3	10	1
		6	1	0.3338	6	0.1506						images/313_23.png	images/313+60_7.png	6	¡ú	1	23	36		Å®	22	2024-01-31_15h52.12.100	ÐÅÐÄÅÐ¶Ï	2021.2.3	Win32	60.07088364					1		0	4	4	22	1
		1	1	1.0178	4	1.0542						images/313+24_12.png	images/313_12.png	1	¡û	2	12	36		Å®	22	2024-01-31_15h52.12.100	ÐÅÐÄÅÐ¶Ï	2021.2.3	Win32	60.07088364					1		0	5	5	11	1
		1	1	0.7368	4	0.3342						images/313+60_13.png	images/313_29.png	1	¡û	1	29	36		Å®	22	2024-01-31_15h52.12.100	ÐÅÐÄÅÐ¶Ï	2021.2.3	Win32	60.07088364					1		0	6	6	28	1
		6	1	0.436	6	0.1352						images/313_21.png	images/313+60_5.png	6	¡ú	1	21	36		Å®	22	2024-01-31_15h52.12.100	ÐÅÐÄÅÐ¶Ï	2021.2.3	Win32	60.07088364					1		0	7	7	20	1
		6	1	0.4344	6	0.1338						images/313_4.png	images/313+24_4.png	6	¡ú	2	4	36		Å®	22	2024-01-31_15h52.12.100	ÐÅÐÄÅÐ¶Ï	2021.2.3	Win32	60.07088364					1		0	8	8	3	1
		6	1	0.385	6	0.1333						images/313_2.png	images/313+24_2.png	6	¡ú	2	2	36		Å®	22	2024-01-31_15h52.12.100	ÐÅÐÄÅÐ¶Ï	2021.2.3	Win32	60.07088364					1		0	9	9	1	1
		6	1	0.4212	6	0.1083						images/313_20.png	images/313+60_4.png	6	¡ú	1	20	36		Å®	22	2024-01-31_15h52.12.100	ÐÅÐÄÅÐ¶Ï	2021.2.3	Win32	60.07088364					1		0	10	10	19	1
		6	0	0.4635	6	0.1002						images/313+24_9.png	images/313_9.png	1	¡û	2	9	36		Å®	22	2024-01-31_15h52.12.100	ÐÅÐÄÅÐ¶Ï	2021.2.3	Win32	60.07088364					1		0	11	11	8	1
		6	1	0.4071	6	0.1095						images/313_5.png	images/313+24_5.png	6	¡ú	2	5	36		Å®	22	2024-01-31_15h52.12.100	ÐÅÐÄÅÐ¶Ï	2021.2.3	Win32	60.07088364					1		0	12	12	4	1
		1	1	1.465	3	0.4019						images/313+24_10.png	images/313_10.png	1	¡û	2	10	36		Å®	22	2024-01-31_15h52.12.100	ÐÅÐÄÅÐ¶Ï	2021.2.3	Win32	60.07088364					0		0	13	13	9	1
		6	1	0.3542	6	0.118						images/313_17.png	images/313+60_1.png	6	¡ú	1	17	36		Å®	22	2024-01-31_15h52.12.100	ÐÅÐÄÅÐ¶Ï	2021.2.3	Win32	60.07088364					1		0	14	14	16	1
		1	1	1.0143	5	0.3999						images/313+24_16.png	images/313_16.png	1	¡û	2	16	36		Å®	22	2024-01-31_15h52.12.100	ÐÅÐÄÅÐ¶Ï	2021.2.3	Win32	60.07088364					1		0	15	15	15	1
		1	1	0.5839	4	0.7194						images/313+60_16.png	images/313_32.png	1	¡û	1	32	36		Å®	22	2024-01-31_15h52.12.100	ÐÅÐÄÅÐ¶Ï	2021.2.3	Win32	60.07088364					1		0	16	16	31	1
		6	1	0.3829	6	0.1204						images/313_24.png	images/313+60_8.png	6	¡ú	1	24	36		Å®	22	2024-01-31_15h52.12.100	ÐÅÐÄÅÐ¶Ï	2021.2.3	Win32	60.07088364					1		0	17	17	23	1
		6	0	0.7045	4	0.5129						images/313+24_14.png	images/313_14.png	1	¡û	2	14	36		Å®	22	2024-01-31_15h52.12.100	ÐÅÐÄÅÐ¶Ï	2021.2.3	Win32	60.07088364					1		0	18	18	13	1
		1	1	0.5839	4	0.3728						images/313+24_15.png	images/313_15.png	1	¡û	2	15	36		Å®	22	2024-01-31_15h52.12.100	ÐÅÐÄÅÐ¶Ï	2021.2.3	Win32	60.07088364					1		0	19	19	14	1
		6	1	0.3226	6	0.1252						images/313_19.png	images/313+60_3.png	6	¡ú	1	19	36		Å®	22	2024-01-31_15h52.12.100	ÐÅÐÄÅÐ¶Ï	2021.2.3	Win32	60.07088364					1		0	20	20	18	1
		6	1	0.4272	6	0.1277						images/313_8.png	images/313+24_8.png	6	¡ú	2	8	36		Å®	22	2024-01-31_15h52.12.100	ÐÅÐÄÅÐ¶Ï	2021.2.3	Win32	60.07088364					1		0	21	21	7	1
		6	1	0.4036	6	0.1215						images/313_22.png	images/313+60_6.png	6	¡ú	1	22	36		Å®	22	2024-01-31_15h52.12.100	ÐÅÐÄÅÐ¶Ï	2021.2.3	Win32	60.07088364					1		0	22	22	21	1
		1	1	0.3218	6	0.3365						images/313+60_9.png	images/313_25.png	1	¡û	1	25	36		Å®	22	2024-01-31_15h52.12.100	ÐÅÐÄÅÐ¶Ï	2021.2.3	Win32	60.07088364					1		0	23	23	24	1
		6	0	0.3298	6	0.1494						images/313+60_14.png	images/313_30.png	1	¡û	1	30	36		Å®	22	2024-01-31_15h52.12.100	ÐÅÐÄÅÐ¶Ï	2021.2.3	Win32	60.07088364					1		0	24	24	29	1
		6	1	0.4207	6	0.104						images/313_1.png	images/313+24_1.png	6	¡ú	2	1	36		Å®	22	2024-01-31_15h52.12.100	ÐÅÐÄÅÐ¶Ï	2021.2.3	Win32	60.07088364					1		0	25	25	0	1
		1	1	0.4129	6	0.134						images/313+60_12.png	images/313_28.png	1	¡û	1	28	36		Å®	22	2024-01-31_15h52.12.100	ÐÅÐÄÅÐ¶Ï	2021.2.3	Win32	60.07088364					1		0	26	26	27	1
		6	1	0.3275	6	0.1119						images/313_18.png	images/313+60_2.png	6	¡ú	1	18	36		Å®	22	2024-01-31_15h52.12.100	ÐÅÐÄÅÐ¶Ï	2021.2.3	Win32	60.07088364					1		0	27	27	17	1
		6	0	0.6995	6	0.121						images/313+60_15.png	images/313_31.png	1	¡û	1	31	36		Å®	22	2024-01-31_15h52.12.100	ÐÅÐÄÅÐ¶Ï	2021.2.3	Win32	60.07088364					1		0	28	28	30	1
		1	1	0.997	4	0.376						images/313+60_10.png	images/313_26.png	1	¡û	1	26	36		Å®	22	2024-01-31_15h52.12.100	ÐÅÐÄÅÐ¶Ï	2021.2.3	Win32	60.07088364					1		0	29	29	25	1
		6	0	0.3689	6	0.1057						images/313+24_13.png	images/313_13.png	1	¡û	2	13	36		Å®	22	2024-01-31_15h52.12.100	ÐÅÐÄÅÐ¶Ï	2021.2.3	Win32	60.07088364					1		0	30	30	12	1
		6	1	0.2733	6	0.0843						images/313_7.png	images/313+24_7.png	6	¡ú	2	7	36		Å®	22	2024-01-31_15h52.12.100	ÐÅÐÄÅÐ¶Ï	2021.2.3	Win32	60.07088364					1		0	31	31	6	1
		6	0	0.3511	6	0.1033						images/313+24_14.png	images/313_14.png	1	¡û	2	14	36		Å®	22	2024-01-31_15h52.12.100	ÐÅÐÄÅÐ¶Ï	2021.2.3	Win32	60.07088364					1		1	0	32	13	1
		6	1	0.346	6	0.1029						images/313_21.png	images/313+60_5.png	6	¡ú	1	21	36		Å®	22	2024-01-31_15h52.12.100	ÐÅÐÄÅÐ¶Ï	2021.2.3	Win32	60.07088364					1		1	1	33	20	1
		6	1	0.2252	6	0.1084						images/313_1.png	images/313+24_1.png	6	¡ú	2	1	36		Å®	22	2024-01-31_15h52.12.100	ÐÅÐÄÅÐ¶Ï	2021.2.3	Win32	60.07088364					1		1	2	34	0	1
		6	1	0.2682	6	0.1174						images/313_5.png	images/313+24_5.png	6	¡ú	2	5	36		Å®	22	2024-01-31_15h52.12.100	ÐÅÐÄÅÐ¶Ï	2021.2.3	Win32	60.07088364					1		1	3	35	4	1
		6	1	0.2561	6	0.0933						images/313_17.png	images/313+60_1.png	6	¡ú	1	17	36		Å®	22	2024-01-31_15h52.12.100	ÐÅÐÄÅÐ¶Ï	2021.2.3	Win32	60.07088364					1		1	4	36	16	1
		1	1	0.4478	4	0.0835						images/313+60_10.png	images/313_26.png	1	¡û	1	26	36		Å®	22	2024-01-31_15h52.12.100	ÐÅÐÄÅÐ¶Ï	2021.2.3	Win32	60.07088364					1		1	5	37	25	1
		1	1	0.378	4	0.2167						images/313+60_9.png	images/313_25.png	1	¡û	1	25	36		Å®	22	2024-01-31_15h52.12.100	ÐÅÐÄÅÐ¶Ï	2021.2.3	Win32	60.07088364					1		1	6	38	24	1
		6	1	0.4699	6	0.1357						images/313_4.png	images/313+24_4.png	6	¡ú	2	4	36		Å®	22	2024-01-31_15h52.12.100	ÐÅÐÄÅÐ¶Ï	2021.2.3	Win32	60.07088364					1		1	7	39	3	1
		6	1	0.4086	6	0.1026						images/313_24.png	images/313+60_8.png	6	¡ú	1	24	36		Å®	22	2024-01-31_15h52.12.100	ÐÅÐÄÅÐ¶Ï	2021.2.3	Win32	60.07088364					1	space	1	8	40	23	1	1.6394
		6	1	0.5033	6	0.107						images/313_6.png	images/313+24_6.png	6	¡ú	2	6	36		Å®	22	2024-01-31_15h52.12.100	ÐÅÐÄÅÐ¶Ï	2021.2.3	Win32	60.07088364					1		1	9	41	5	1
		6	0	0.6247	6	0.1419						images/313+24_12.png	images/313_12.png	1	¡û	2	12	36		Å®	22	2024-01-31_15h52.12.100	ÐÅÐÄÅÐ¶Ï	2021.2.3	Win32	60.07088364					1		1	10	42	11	1
		6	1	0.3717	6	0.1091						images/313_2.png	images/313+24_2.png	6	¡ú	2	2	36		Å®	22	2024-01-31_15h52.12.100	ÐÅÐÄÅÐ¶Ï	2021.2.3	Win32	60.07088364					1		1	11	43	1	1
		1	1	0.8066	6	0.0536						images/313+60_13.png	images/313_29.png	1	¡û	1	29	36		Å®	22	2024-01-31_15h52.12.100	ÐÅÐÄÅÐ¶Ï	2021.2.3	Win32	60.07088364					1		1	12	44	28	1
		6	1	0.3899	6	0.1242						images/313_23.png	images/313+60_7.png	6	¡ú	1	23	36		Å®	22	2024-01-31_15h52.12.100	ÐÅÐÄÅÐ¶Ï	2021.2.3	Win32	60.07088364					1		1	13	45	22	1
		6	0	0.4765	6	0.1112						images/313+60_15.png	images/313_31.png	1	¡û	1	31	36		Å®	22	2024-01-31_15h52.12.100	ÐÅÐÄÅÐ¶Ï	2021.2.3	Win32	60.07088364					1		1	14	46	30	1
		6	0	0.4516	6	0.2115						images/313+24_9.png	images/313_9.png	1	¡û	2	9	36		Å®	22	2024-01-31_15h52.12.100	ÐÅÐÄÅÐ¶Ï	2021.2.3	Win32	60.07088364					1		1	15	47	8	1
		6	1	0.2389	6	0.1235						images/313_19.png	images/313+60_3.png	6	¡ú	1	19	36		Å®	22	2024-01-31_15h52.12.100	ÐÅÐÄÅÐ¶Ï	2021.2.3	Win32	60.07088364					1		1	16	48	18	1
		6	0	0.2801	3	1.1198						images/313+60_14.png	images/313_30.png	1	¡û	1	30	36		Å®	22	2024-01-31_15h52.12.100	ÐÅÐÄÅÐ¶Ï	2021.2.3	Win32	60.07088364					0		1	17	49	29	1
		1	1	0.575	6	0.1424						images/313+60_12.png	images/313_28.png	1	¡û	1	28	36		Å®	22	2024-01-31_15h52.12.100	ÐÅÐÄÅÐ¶Ï	2021.2.3	Win32	60.07088364					1		1	18	50	27	1
		1	1	0.4016	6	0.0568						images/313+60_11.png	images/313_27.png	1	¡û	1	27	36		Å®	22	2024-01-31_15h52.12.100	ÐÅÐÄÅÐ¶Ï	2021.2.3	Win32	60.07088364					1		1	19	51	26	1
		1	1	0.4343	6	0.0417						images/313+24_16.png	images/313_16.png	1	¡û	2	16	36		Å®	22	2024-01-31_15h52.12.100	ÐÅÐÄÅÐ¶Ï	2021.2.3	Win32	60.07088364					1		1	20	52	15	1
		6	1	0.6247	6	0.1439						images/313_3.png	images/313+24_3.png	6	¡ú	2	3	36		Å®	22	2024-01-31_15h52.12.100	ÐÅÐÄÅÐ¶Ï	2021.2.3	Win32	60.07088364					1		1	21	53	2	1
		1	1	0.389	6	0.0772						images/313+24_10.png	images/313_10.png	1	¡û	2	10	36		Å®	22	2024-01-31_15h52.12.100	ÐÅÐÄÅÐ¶Ï	2021.2.3	Win32	60.07088364					1		1	22	54	9	1
		1	0	1.8452	4	0.4743						images/313_8.png	images/313+24_8.png	6	¡ú	2	8	36		Å®	22	2024-01-31_15h52.12.100	ÐÅÐÄÅÐ¶Ï	2021.2.3	Win32	60.07088364					1		1	23	55	7	1
		6	0	0.5515	6	0.1358						images/313+24_11.png	images/313_11.png	1	¡û	2	11	36		Å®	22	2024-01-31_15h52.12.100	ÐÅÐÄÅÐ¶Ï	2021.2.3	Win32	60.07088364					1		1	24	56	10	1
		6	0	0.3304	6	0.1193						images/313+24_13.png	images/313_13.png	1	¡û	2	13	36		Å®	22	2024-01-31_15h52.12.100	ÐÅÐÄÅÐ¶Ï	2021.2.3	Win32	60.07088364					1		1	25	57	12	1
		1	1	0.589	6	0.0915						images/313+24_15.png	images/313_15.png	1	¡û	2	15	36		Å®	22	2024-01-31_15h52.12.100	ÐÅÐÄÅÐ¶Ï	2021.2.3	Win32	60.07088364					1		1	26	58	14	1
		6	0	0.4457	6	0.1329						images/313+60_16.png	images/313_32.png	1	¡û	1	32	36		Å®	22	2024-01-31_15h52.12.100	ÐÅÐÄÅÐ¶Ï	2021.2.3	Win32	60.07088364					1		1	27	59	31	1
		6	1	0.3182	6	0.1194						images/313_20.png	images/313+60_4.png	6	¡ú	1	20	36		Å®	22	2024-01-31_15h52.12.100	ÐÅÐÄÅÐ¶Ï	2021.2.3	Win32	60.07088364					1		1	28	60	19	1
		6	1	0.4242	6	0.1122						images/313_7.png	images/313+24_7.png	6	¡ú	2	7	36		Å®	22	2024-01-31_15h52.12.100	ÐÅÐÄÅÐ¶Ï	2021.2.3	Win32	60.07088364					1		1	29	61	6	1
		6	1	0.4045	6	0.1235						images/313_18.png	images/313+60_2.png	6	¡ú	1	18	36		Å®	22	2024-01-31_15h52.12.100	ÐÅÐÄÅÐ¶Ï	2021.2.3	Win32	60.07088364					1		1	30	62	17	1
		6	1	0.204	6	0.1212						images/313_22.png	images/313+60_6.png	6	¡ú	1	22	36		Å®	22	2024-01-31_15h52.12.100	ÐÅÐÄÅÐ¶Ï	2021.2.3	Win32	60.07088364					1		1	31	63	21	1
		6	1	0.2168	6	0.1342						images/313_5.png	images/313+24_5.png	6	¡ú	2	5	36		Å®	22	2024-01-31_15h52.12.100	ÐÅÐÄÅÐ¶Ï	2021.2.3	Win32	60.07088364					1		2	0	64	4	1
		6	0	0.2729	6	0.1237						images/313+60_9.png	images/313_25.png	1	¡û	1	25	36		Å®	22	2024-01-31_15h52.12.100	ÐÅÐÄÅÐ¶Ï	2021.2.3	Win32	60.07088364					1		2	1	65	24	1
		6	0	0.2855	6	0.1463						images/313+24_14.png	images/313_14.png	1	¡û	2	14	36		Å®	22	2024-01-31_15h52.12.100	ÐÅÐÄÅÐ¶Ï	2021.2.3	Win32	60.07088364					1		2	2	66	13	1
		6	0	0.3761	6	0.128						images/313+24_11.png	images/313_11.png	1	¡û	2	11	36		Å®	22	2024-01-31_15h52.12.100	ÐÅÐÄÅÐ¶Ï	2021.2.3	Win32	60.07088364					1		2	3	67	10	1
		6	1	0.237	6	0.1374						images/313_17.png	images/313+60_1.png	6	¡ú	1	17	36		Å®	22	2024-01-31_15h52.12.100	ÐÅÐÄÅÐ¶Ï	2021.2.3	Win32	60.07088364					1		2	4	68	16	1
		6	0	0.3677	6	0.122						images/313+60_12.png	images/313_28.png	1	¡û	1	28	36		Å®	22	2024-01-31_15h52.12.100	ÐÅÐÄÅÐ¶Ï	2021.2.3	Win32	60.07088364					1		2	5	69	27	1
		1	1	0.7418	6	0.3042						images/313+24_10.png	images/313_10.png	1	¡û	2	10	36		Å®	22	2024-01-31_15h52.12.100	ÐÅÐÄÅÐ¶Ï	2021.2.3	Win32	60.07088364					1		2	6	70	9	1
		6	0	0.8358	1	0.4629						images/313+60_14.png	images/313_30.png	1	¡û	1	30	36		Å®	22	2024-01-31_15h52.12.100	ÐÅÐÄÅÐ¶Ï	2021.2.3	Win32	60.07088364					0		2	7	71	29	1
		1	1	0.5848	6	0.0747						images/313+24_15.png	images/313_15.png	1	¡û	2	15	36		Å®	22	2024-01-31_15h52.12.100	ÐÅÐÄÅÐ¶Ï	2021.2.3	Win32	60.07088364					1		2	8	72	14	1
		6	0	0.3556	6	0.1226						images/313+24_9.png	images/313_9.png	1	¡û	2	9	36		Å®	22	2024-01-31_15h52.12.100	ÐÅÐÄÅÐ¶Ï	2021.2.3	Win32	60.07088364					1		2	9	73	8	1
		6	0	0.6084	3	0.8032						images/313+24_13.png	images/313_13.png	1	¡û	2	13	36		Å®	22	2024-01-31_15h52.12.100	ÐÅÐÄÅÐ¶Ï	2021.2.3	Win32	60.07088364					0		2	10	74	12	1
		6	1	0.3056	6	0.1387						images/313_24.png	images/313+60_8.png	6	¡ú	1	24	36		Å®	22	2024-01-31_15h52.12.100	ÐÅÐÄÅÐ¶Ï	2021.2.3	Win32	60.07088364					1		2	11	75	23	1
		6	1	0.2618	6	0.1353						images/313_4.png	images/313+24_4.png	6	¡ú	2	4	36		Å®	22	2024-01-31_15h52.12.100	ÐÅÐÄÅÐ¶Ï	2021.2.3	Win32	60.07088364					1		2	12	76	3	1
		6	1	0.1796	6	0.1152						images/313_22.png	images/313+60_6.png	6	¡ú	1	22	36		Å®	22	2024-01-31_15h52.12.100	ÐÅÐÄÅÐ¶Ï	2021.2.3	Win32	60.07088364					1		2	13	77	21	1
		1	1	0.9691	4	0.3368						images/313+60_13.png	images/313_29.png	1	¡û	1	29	36		Å®	22	2024-01-31_15h52.12.100	ÐÅÐÄÅÐ¶Ï	2021.2.3	Win32	60.07088364					1		2	14	78	28	1
		6	1	0.3237	6	0.1236						images/313_18.png	images/313+60_2.png	6	¡ú	1	18	36		Å®	22	2024-01-31_15h52.12.100	ÐÅÐÄÅÐ¶Ï	2021.2.3	Win32	60.07088364					1		2	15	79	17	1
		1	1	0.6715	4	0.153						images/313+60_11.png	images/313_27.png	1	¡û	1	27	36		Å®	22	2024-01-31_15h52.12.100	ÐÅÐÄÅÐ¶Ï	2021.2.3	Win32	60.07088364					1		2	16	80	26	1
		6	1	0.2912	6	0.1114						images/313_23.png	images/313+60_7.png	6	¡ú	1	23	36		Å®	22	2024-01-31_15h52.12.100	ÐÅÐÄÅÐ¶Ï	2021.2.3	Win32	60.07088364					1	space	2	17	81	22	1	1.1586
		6	1	0.509	6	0.5195						images/313_20.png	images/313+60_4.png	6	¡ú	1	20	36		Å®	22	2024-01-31_15h52.12.100	ÐÅÐÄÅÐ¶Ï	2021.2.3	Win32	60.07088364					1		2	18	82	19	1
		1	1	0.9868	6	0.2466						images/313+60_16.png	images/313_32.png	1	¡û	1	32	36		Å®	22	2024-01-31_15h52.12.100	ÐÅÐÄÅÐ¶Ï	2021.2.3	Win32	60.07088364					1		2	19	83	31	1
		1	1	1.291	3	0.187						images/313+60_15.png	images/313_31.png	1	¡û	1	31	36		Å®	22	2024-01-31_15h52.12.100	ÐÅÐÄÅÐ¶Ï	2021.2.3	Win32	60.07088364					0		2	20	84	30	1
		6	1	0.2435	6	0.144						images/313_2.png	images/313+24_2.png	6	¡ú	2	2	36		Å®	22	2024-01-31_15h52.12.100	ÐÅÐÄÅÐ¶Ï	2021.2.3	Win32	60.07088364					1		2	21	85	1	1
		1	1	0.5218	5	0.6785						images/313+24_16.png	images/313_16.png	1	¡û	2	16	36		Å®	22	2024-01-31_15h52.12.100	ÐÅÐÄÅÐ¶Ï	2021.2.3	Win32	60.07088364					1		2	22	86	15	1
		6	1	0.3022	6	0.1203						images/313_19.png	images/313+60_3.png	6	¡ú	1	19	36		Å®	22	2024-01-31_15h52.12.100	ÐÅÐÄÅÐ¶Ï	2021.2.3	Win32	60.07088364					1		2	23	87	18	1
		6	1	0.2012	6	0.1192						images/313_3.png	images/313+24_3.png	6	¡ú	2	3	36		Å®	22	2024-01-31_15h52.12.100	ÐÅÐÄÅÐ¶Ï	2021.2.3	Win32	60.07088364					1		2	24	88	2	1
		1	1	0.8631	4	0.9227						images/313+24_12.png	images/313_12.png	1	¡û	2	12	36		Å®	22	2024-01-31_15h52.12.100	ÐÅÐÄÅÐ¶Ï	2021.2.3	Win32	60.07088364					1		2	25	89	11	1
		1	0	1.674	3	0.2439						images/313_8.png	images/313+24_8.png	6	¡ú	2	8	36		Å®	22	2024-01-31_15h52.12.100	ÐÅÐÄÅÐ¶Ï	2021.2.3	Win32	60.07088364					0		2	26	90	7	1
		6	0	0.3275	6	0.1307						images/313+60_10.png	images/313_26.png	1	¡û	1	26	36		Å®	22	2024-01-31_15h52.12.100	ÐÅÐÄÅÐ¶Ï	2021.2.3	Win32	60.07088364					1		2	27	91	25	1
		6	1	0.2867	6	0.1371						images/313_7.png	images/313+24_7.png	6	¡ú	2	7	36		Å®	22	2024-01-31_15h52.12.100	ÐÅÐÄÅÐ¶Ï	2021.2.3	Win32	60.07088364					1		2	28	92	6	1
		6	1	0.1839	6	0.1196						images/313_21.png	images/313+60_5.png	6	¡ú	1	21	36		Å®	22	2024-01-31_15h52.12.100	ÐÅÐÄÅÐ¶Ï	2021.2.3	Win32	60.07088364					1		2	29	93	20	1
		1	0	0.9855	4	0.0847						images/313_6.png	images/313+24_6.png	6	¡ú	2	6	36		Å®	22	2024-01-31_15h52.12.100	ÐÅÐÄÅÐ¶Ï	2021.2.3	Win32	60.07088364					1		2	30	94	5	1
		1	0	0.5601	4	0.1577						images/313_1.png	images/313+24_1.png	6	¡ú	2	1	36		Å®	22	2024-01-31_15h52.12.100	ÐÅÐÄÅÐ¶Ï	2021.2.3	Win32	60.07088364					1		2	31	95	0	1
		1	1	0.4194	4	0.1323						images/313+60_16.png	images/313_32.png	1	¡û	1	32	36		Å®	22	2024-01-31_15h52.12.100	ÐÅÐÄÅÐ¶Ï	2021.2.3	Win32	60.07088364					1		3	0	96	31	1
		1	1	0.573	6	0.0775						images/313+24_15.png	images/313_15.png	1	¡û	2	15	36		Å®	22	2024-01-31_15h52.12.100	ÐÅÐÄÅÐ¶Ï	2021.2.3	Win32	60.07088364					1		3	1	97	14	1
		6	1	0.2541	6	0.1207						images/313_22.png	images/313+60_6.png	6	¡ú	1	22	36		Å®	22	2024-01-31_15h52.12.100	ÐÅÐÄÅÐ¶Ï	2021.2.3	Win32	60.07088364					1		3	2	98	21	1
		6	0	0.9847	4	0.3721						images/313+24_9.png	images/313_9.png	1	¡û	2	9	36		Å®	22	2024-01-31_15h52.12.100	ÐÅÐÄÅÐ¶Ï	2021.2.3	Win32	60.07088364					1		3	3	99	8	1
		6	1	0.354	6	0.1067						images/313_3.png	images/313+24_3.png	6	¡ú	2	3	36		Å®	22	2024-01-31_15h52.12.100	ÐÅÐÄÅÐ¶Ï	2021.2.3	Win32	60.07088364					1		3	4	100	2	1
		6	1	0.2634	6	0.135						images/313_6.png	images/313+24_6.png	6	¡ú	2	6	36		Å®	22	2024-01-31_15h52.12.100	ÐÅÐÄÅÐ¶Ï	2021.2.3	Win32	60.07088364					1		3	5	101	5	1
		6	0	0.5096	6	0.1287						images/313+24_13.png	images/313_13.png	1	¡û	2	13	36		Å®	22	2024-01-31_15h52.12.100	ÐÅÐÄÅÐ¶Ï	2021.2.3	Win32	60.07088364					1		3	6	102	12	1
		6	0	0.704	3	0.5136						images/313+24_12.png	images/313_12.png	1	¡û	2	12	36		Å®	22	2024-01-31_15h52.12.100	ÐÅÐÄÅÐ¶Ï	2021.2.3	Win32	60.07088364					0		3	7	103	11	1
		6	1	0.2884	6	0.1222						images/313_1.png	images/313+24_1.png	6	¡ú	2	1	36		Å®	22	2024-01-31_15h52.12.100	ÐÅÐÄÅÐ¶Ï	2021.2.3	Win32	60.07088364					1		3	8	104	0	1
		1	1	0.3062	1	0.1403						images/313+60_14.png	images/313_30.png	1	¡û	1	30	36		Å®	22	2024-01-31_15h52.12.100	ÐÅÐÄÅÐ¶Ï	2021.2.3	Win32	60.07088364					0		3	9	105	29	1
		6	0	0.6529	6	0.1226						images/313+60_10.png	images/313_26.png	1	¡û	1	26	36		Å®	22	2024-01-31_15h52.12.100	ÐÅÐÄÅÐ¶Ï	2021.2.3	Win32	60.07088364					1		3	10	106	25	1
		6	1	0.52	6	0.1063						images/313_5.png	images/313+24_5.png	6	¡ú	2	5	36		Å®	22	2024-01-31_15h52.12.100	ÐÅÐÄÅÐ¶Ï	2021.2.3	Win32	60.07088364					1		3	11	107	4	1
		6	1	0.2778	6	0.1368						images/313_24.png	images/313+60_8.png	6	¡ú	1	24	36		Å®	22	2024-01-31_15h52.12.100	ÐÅÐÄÅÐ¶Ï	2021.2.3	Win32	60.07088364					1		3	12	108	23	1
		1	0	0.4785	3	0.6868						images/313_21.png	images/313+60_5.png	6	¡ú	1	21	36		Å®	22	2024-01-31_15h52.12.100	ÐÅÐÄÅÐ¶Ï	2021.2.3	Win32	60.07088364					0		3	13	109	20	1
		6	1	0.5443	6	0.5951						images/313_4.png	images/313+24_4.png	6	¡ú	2	4	36		Å®	22	2024-01-31_15h52.12.100	ÐÅÐÄÅÐ¶Ï	2021.2.3	Win32	60.07088364					1		3	14	110	3	1
		6	1	0.3039	6	0.1175						images/313_19.png	images/313+60_3.png	6	¡ú	1	19	36		Å®	22	2024-01-31_15h52.12.100	ÐÅÐÄÅÐ¶Ï	2021.2.3	Win32	60.07088364					1		3	15	111	18	1
		6	1	0.4686	6	0.1348						images/313_18.png	images/313+60_2.png	6	¡ú	1	18	36		Å®	22	2024-01-31_15h52.12.100	ÐÅÐÄÅÐ¶Ï	2021.2.3	Win32	60.07088364					1		3	16	112	17	1
		6	1	0.3037	6	0.138						images/313_17.png	images/313+60_1.png	6	¡ú	1	17	36		Å®	22	2024-01-31_15h52.12.100	ÐÅÐÄÅÐ¶Ï	2021.2.3	Win32	60.07088364					1		3	17	113	16	1
		6	0	0.5468	6	0.1353						images/313+24_14.png	images/313_14.png	1	¡û	2	14	36		Å®	22	2024-01-31_15h52.12.100	ÐÅÐÄÅÐ¶Ï	2021.2.3	Win32	60.07088364					1		3	18	114	13	1
		1	1	0.6904	3	0.8182						images/313+60_11.png	images/313_27.png	1	¡û	1	27	36		Å®	22	2024-01-31_15h52.12.100	ÐÅÐÄÅÐ¶Ï	2021.2.3	Win32	60.07088364					0		3	19	115	26	1
		6	0	1.0393	6	0.5534						images/313+24_10.png	images/313_10.png	1	¡û	2	10	36		Å®	22	2024-01-31_15h52.12.100	ÐÅÐÄÅÐ¶Ï	2021.2.3	Win32	60.07088364					1		3	20	116	9	1
		6	0	0.4035	6	0.3256						images/313+60_12.png	images/313_28.png	1	¡û	1	28	36		Å®	22	2024-01-31_15h52.12.100	ÐÅÐÄÅÐ¶Ï	2021.2.3	Win32	60.07088364					1		3	21	117	27	1
		1	1	0.7771	4	0.4031						images/313+60_9.png	images/313_25.png	1	¡û	1	25	36		Å®	22	2024-01-31_15h52.12.100	ÐÅÐÄÅÐ¶Ï	2021.2.3	Win32	60.07088364					1		3	22	118	24	1
		6	1	0.344	6	0.1195						images/313_2.png	images/313+24_2.png	6	¡ú	2	2	36		Å®	22	2024-01-31_15h52.12.100	ÐÅÐÄÅÐ¶Ï	2021.2.3	Win32	60.07088364					1		3	23	119	1	1
		1	1	0.4517	2	0.9024						images/313+24_16.png	images/313_16.png	1	¡û	2	16	36		Å®	22	2024-01-31_15h52.12.100	ÐÅÐÄÅÐ¶Ï	2021.2.3	Win32	60.07088364					0		3	24	120	15	1
		6	1	0.6197	2	0.7034						images/313_8.png	images/313+24_8.png	6	¡ú	2	8	36		Å®	22	2024-01-31_15h52.12.100	ÐÅÐÄÅÐ¶Ï	2021.2.3	Win32	60.07088364					0		3	25	121	7	1
		6	0	0.7556	2	0.335						images/313+24_11.png	images/313_11.png	1	¡û	2	11	36		Å®	22	2024-01-31_15h52.12.100	ÐÅÐÄÅÐ¶Ï	2021.2.3	Win32	60.07088364					0	space	3	26	122	10	1	5.6501
		6	0	0.6781	2	0.58						images/313+60_13.png	images/313_29.png	1	¡û	1	29	36		Å®	22	2024-01-31_15h52.12.100	ÐÅÐÄÅÐ¶Ï	2021.2.3	Win32	60.07088364					0		3	27	123	28	1
		6	1	0.3883	2	0.4233						images/313_23.png	images/313+60_7.png	6	¡ú	1	23	36		Å®	22	2024-01-31_15h52.12.100	ÐÅÐÄÅÐ¶Ï	2021.2.3	Win32	60.07088364					0		3	28	124	22	1
		6	1	0.4886	3	0.3784						images/313_20.png	images/313+60_4.png	6	¡ú	1	20	36		Å®	22	2024-01-31_15h52.12.100	ÐÅÐÄÅÐ¶Ï	2021.2.3	Win32	60.07088364					0		3	29	125	19	1
		6	1	0.3901	3	0.3938						images/313_7.png	images/313+24_7.png	6	¡ú	2	7	36		Å®	22	2024-01-31_15h52.12.100	ÐÅÐÄÅÐ¶Ï	2021.2.3	Win32	60.07088364					0		3	30	126	6	1
		6	0	0.4179	3	0.3177						images/313+60_15.png	images/313_31.png	1	¡û	1	31	36		Å®	22	2024-01-31_15h52.12.100	ÐÅÐÄÅÐ¶Ï	2021.2.3	Win32	60.07088364					0		3	31	127	30	1
		6	1	0.4526	3	0.2848						images/313_24.png	images/313+60_8.png	6	¡ú	1	24	36		Å®	22	2024-01-31_15h52.12.100	ÐÅÐÄÅÐ¶Ï	2021.2.3	Win32	60.07088364					0		4	0	128	23	1
		1	1	0.8755	6	0.471						images/313+24_10.png	images/313_10.png	1	¡û	2	10	36		Å®	22	2024-01-31_15h52.12.100	ÐÅÐÄÅÐ¶Ï	2021.2.3	Win32	60.07088364					1		4	1	129	9	1
		1	1	0.3508	6	0.301						images/313+60_10.png	images/313_26.png	1	¡û	1	26	36		Å®	22	2024-01-31_15h52.12.100	ÐÅÐÄÅÐ¶Ï	2021.2.3	Win32	60.07088364					1		4	2	130	25	1
		6	1	0.285	6	0.2694						images/313_22.png	images/313+60_6.png	6	¡ú	1	22	36		Å®	22	2024-01-31_15h52.12.100	ÐÅÐÄÅÐ¶Ï	2021.2.3	Win32	60.07088364					1		4	3	131	21	1
		1	1	0.5445	3	0.4603						images/313+60_15.png	images/313_31.png	1	¡û	1	31	36		Å®	22	2024-01-31_15h52.12.100	ÐÅÐÄÅÐ¶Ï	2021.2.3	Win32	60.07088364					0		4	4	132	30	1
		6	0	0.3735	6	0.3142						images/313+60_12.png	images/313_28.png	1	¡û	1	28	36		Å®	22	2024-01-31_15h52.12.100	ÐÅÐÄÅÐ¶Ï	2021.2.3	Win32	60.07088364					1		4	5	133	27	1
		1	1	0.4538	3	0.3624						images/313+60_13.png	images/313_29.png	1	¡û	1	29	36		Å®	22	2024-01-31_15h52.12.100	ÐÅÐÄÅÐ¶Ï	2021.2.3	Win32	60.07088364					0		4	6	134	28	1
		6	1	0.3729	3	0.4394						images/313_8.png	images/313+24_8.png	6	¡ú	2	8	36		Å®	22	2024-01-31_15h52.12.100	ÐÅÐÄÅÐ¶Ï	2021.2.3	Win32	60.07088364					0		4	7	135	7	1
		6	1	0.309	6	0.1419						images/313_21.png	images/313+60_5.png	6	¡ú	1	21	36		Å®	22	2024-01-31_15h52.12.100	ÐÅÐÄÅÐ¶Ï	2021.2.3	Win32	60.07088364					1		4	8	136	20	1
		1	0	0.6067	3	0.3543						images/313_17.png	images/313+60_1.png	6	¡ú	1	17	36		Å®	22	2024-01-31_15h52.12.100	ÐÅÐÄÅÐ¶Ï	2021.2.3	Win32	60.07088364					0		4	9	137	16	1
		6	0	0.3968	3	0.3546						images/313+60_14.png	images/313_30.png	1	¡û	1	30	36		Å®	22	2024-01-31_15h52.12.100	ÐÅÐÄÅÐ¶Ï	2021.2.3	Win32	60.07088364					0		4	10	138	29	1
		6	1	0.454	6	0.387						images/313_5.png	images/313+24_5.png	6	¡ú	2	5	36		Å®	22	2024-01-31_15h52.12.100	ÐÅÐÄÅÐ¶Ï	2021.2.3	Win32	60.07088364					1		4	11	139	4	1
		6	1	0.2407	6	0.1709						images/313_18.png	images/313+60_2.png	6	¡ú	1	18	36		Å®	22	2024-01-31_15h52.12.100	ÐÅÐÄÅÐ¶Ï	2021.2.3	Win32	60.07088364					1		4	12	140	17	1
		6	1	0.2626	6	0.2199						images/313_7.png	images/313+24_7.png	6	¡ú	2	7	36		Å®	22	2024-01-31_15h52.12.100	ÐÅÐÄÅÐ¶Ï	2021.2.3	Win32	60.07088364					1		4	13	141	6	1
		1	1	0.9676	3	0.3209						images/313+60_16.png	images/313_32.png	1	¡û	1	32	36		Å®	22	2024-01-31_15h52.12.100	ÐÅÐÄÅÐ¶Ï	2021.2.3	Win32	60.07088364					0		4	14	142	31	1
		1	1	1.0185	3	0.1652						images/313+24_16.png	images/313_16.png	1	¡û	2	16	36		Å®	22	2024-01-31_15h52.12.100	ÐÅÐÄÅÐ¶Ï	2021.2.3	Win32	60.07088364					0		4	15	143	15	1
		6	1	0.2577	6	0.2732						images/313_2.png	images/313+24_2.png	6	¡ú	2	2	36		Å®	22	2024-01-31_15h52.12.100	ÐÅÐÄÅÐ¶Ï	2021.2.3	Win32	60.07088364					1		4	16	144	1	1
		6	0	0.8969	3	0.3111						images/313+24_9.png	images/313_9.png	1	¡û	2	9	36		Å®	22	2024-01-31_15h52.12.100	ÐÅÐÄÅÐ¶Ï	2021.2.3	Win32	60.07088364					0		4	17	145	8	1
		6	1	0.3122	6	0.1594						images/313_3.png	images/313+24_3.png	6	¡ú	2	3	36		Å®	22	2024-01-31_15h52.12.100	ÐÅÐÄÅÐ¶Ï	2021.2.3	Win32	60.07088364					1		4	18	146	2	1
		6	1	0.472	6	0.4723						images/313_20.png	images/313+60_4.png	6	¡ú	1	20	36		Å®	22	2024-01-31_15h52.12.100	ÐÅÐÄÅÐ¶Ï	2021.2.3	Win32	60.07088364					1		4	19	147	19	1
		6	1	0.3104	6	0.1573						images/313_1.png	images/313+24_1.png	6	¡ú	2	1	36		Å®	22	2024-01-31_15h52.12.100	ÐÅÐÄÅÐ¶Ï	2021.2.3	Win32	60.07088364					1		4	20	148	0	1
		1	1	0.655	3	0.5204						images/313+60_9.png	images/313_25.png	1	¡û	1	25	36		Å®	22	2024-01-31_15h52.12.100	ÐÅÐÄÅÐ¶Ï	2021.2.3	Win32	60.07088364					0		4	21	149	24	1
		1	1	0.5871	3	0.3191						images/313+60_11.png	images/313_27.png	1	¡û	1	27	36		Å®	22	2024-01-31_15h52.12.100	ÐÅÐÄÅÐ¶Ï	2021.2.3	Win32	60.07088364					0		4	22	150	26	1
		6	0	0.4362	3	0.4681						images/313+24_15.png	images/313_15.png	1	¡û	2	15	36		Å®	22	2024-01-31_15h52.12.100	ÐÅÐÄÅÐ¶Ï	2021.2.3	Win32	60.07088364					0		4	23	151	14	1
		6	0	0.4074	3	0.351						images/313+24_13.png	images/313_13.png	1	¡û	2	13	36		Å®	22	2024-01-31_15h52.12.100	ÐÅÐÄÅÐ¶Ï	2021.2.3	Win32	60.07088364					0		4	24	152	12	1
		1	1	0.4539	3	0.5243						images/313+24_12.png	images/313_12.png	1	¡û	2	12	36		Å®	22	2024-01-31_15h52.12.100	ÐÅÐÄÅÐ¶Ï	2021.2.3	Win32	60.07088364					0		4	25	153	11	1
		6	1	0.3409	6	0.4556						images/313_23.png	images/313+60_7.png	6	¡ú	1	23	36		Å®	22	2024-01-31_15h52.12.100	ÐÅÐÄÅÐ¶Ï	2021.2.3	Win32	60.07088364					1		4	26	154	22	1
		6	1	0.3543	6	0.1375						images/313_6.png	images/313+24_6.png	6	¡ú	2	6	36		Å®	22	2024-01-31_15h52.12.100	ÐÅÐÄÅÐ¶Ï	2021.2.3	Win32	60.07088364					1		4	27	155	5	1
		6	1	0.4245	6	0.669						images/313_4.png	images/313+24_4.png	6	¡ú	2	4	36		Å®	22	2024-01-31_15h52.12.100	ÐÅÐÄÅÐ¶Ï	2021.2.3	Win32	60.07088364					1		4	28	156	3	1
		6	1	0.3038	6	0.1506						images/313_19.png	images/313+60_3.png	6	¡ú	1	19	36		Å®	22	2024-01-31_15h52.12.100	ÐÅÐÄÅÐ¶Ï	2021.2.3	Win32	60.07088364					1		4	29	157	18	1
		1	1	0.3483	1	0.1444						images/313+24_14.png	images/313_14.png	1	¡û	2	14	36		Å®	22	2024-01-31_15h52.12.100	ÐÅÐÄÅÐ¶Ï	2021.2.3	Win32	60.07088364					0		4	30	158	13	1
		1	1	0.6028	3	0.5687						images/313+24_11.png	images/313_11.png	1	¡û	2	11	36		Å®	22	2024-01-31_15h52.12.100	ÐÅÐÄÅÐ¶Ï	2021.2.3	Win32	60.07088364					0		4	31	159	10	1
																		36		Å®	22	2024-01-31_15h52.12.100	ÐÅÐÄÅÐ¶Ï	2021.2.3	Win32	60.07088364	6.768519084	3.164
