# Supplementary material for: Perceptual metacognition and self-esteem: the role of feedback valence in local and global monitoring bias
Source: BMC Psychol. 2025 Sep 22;13:1114. doi: 10.1186/s40359-025-03089-x (PMC12506185; doi:10.1186/s40359-025-03089-x)
Supplement: Supplementary file 1 — Supplementary Material 1. [file 40359_2025_3089_MOESM1_ESM.zip › Data/Study2/Study2data/37_信心判断_2024-02-01_16h05.30.958.csv]

response_00.keys	response_00.rt	response_1.keys	response_1.corr	response_1.rt	response_2.keys	response_2.rt	loop_1.thisRepN	loop_1.thisTrialN	loop_1.thisN	loop_1.thisIndex	loop_1.ran	dotLeft	dotRight	dotAns	cue	diffLevel	rows	±»ÊÔ±àºÅ	ÐÕÃû	ÐÔ±ð	ÄêÁä	date	expName	psychopyVersion	OS	frameRate	slider.response	slider.rt	response_01.keys	response_01.rt	response_2.corr	response_03.keys	loop_2.thisRepN	loop_2.thisTrialN	loop_2.thisN	loop_2.thisIndex	loop_2.ran	response_03.rt
		1	1	1.9307	3	1.3853						images/313+24_10.png	images/313_10.png	1	¡û	2	10	37		Å®	23	2024-02-01_16h05.30.958	ÐÅÐÄÅÐ¶Ï	2021.2.3	Win32	60.24096386	3.435185326	31.1832	space	21.8294	0		0	0	0	9	1
		6	1	0.641	4	1.4017						images/313_22.png	images/313+60_6.png	6	¡ú	1	22	37		Å®	23	2024-02-01_16h05.30.958	ÐÅÐÄÅÐ¶Ï	2021.2.3	Win32	60.24096386					1		0	1	1	21	1
		1	0	0.8057	5	1.2446						images/313_2.png	images/313+24_2.png	6	¡ú	2	2	37		Å®	23	2024-02-01_16h05.30.958	ÐÅÐÄÅÐ¶Ï	2021.2.3	Win32	60.24096386					1		0	2	2	1	1
		1	1	0.3513	6	0.526						images/313+24_16.png	images/313_16.png	1	¡û	2	16	37		Å®	23	2024-02-01_16h05.30.958	ÐÅÐÄÅÐ¶Ï	2021.2.3	Win32	60.24096386					1		0	3	3	15	1
		1	1	0.4473	6	0.3669						images/313+24_9.png	images/313_9.png	1	¡û	2	9	37		Å®	23	2024-02-01_16h05.30.958	ÐÅÐÄÅÐ¶Ï	2021.2.3	Win32	60.24096386					1		0	4	4	8	1
		6	1	1.3422	2	1.7174						images/313_17.png	images/313+60_1.png	6	¡ú	1	17	37		Å®	23	2024-02-01_16h05.30.958	ÐÅÐÄÅÐ¶Ï	2021.2.3	Win32	60.24096386					0		0	5	5	16	1
		6	1	0.3793	3	1.2876						images/313_5.png	images/313+24_5.png	6	¡ú	2	5	37		Å®	23	2024-02-01_16h05.30.958	ÐÅÐÄÅÐ¶Ï	2021.2.3	Win32	60.24096386					0		0	6	6	4	1
		1	0	0.7998	4	0.7745						images/313_6.png	images/313+24_6.png	6	¡ú	2	6	37		Å®	23	2024-02-01_16h05.30.958	ÐÅÐÄÅÐ¶Ï	2021.2.3	Win32	60.24096386					1		0	7	7	5	1
		6	1	0.7859	4	0.9435						images/313_8.png	images/313+24_8.png	6	¡ú	2	8	37		Å®	23	2024-02-01_16h05.30.958	ÐÅÐÄÅÐ¶Ï	2021.2.3	Win32	60.24096386					1		0	8	8	7	1
		6	1	0.8864	3	0.9038						images/313_4.png	images/313+24_4.png	6	¡ú	2	4	37		Å®	23	2024-02-01_16h05.30.958	ÐÅÐÄÅÐ¶Ï	2021.2.3	Win32	60.24096386					0		0	9	9	3	1
		1	0	0.7162	4	1.5845						images/313_19.png	images/313+60_3.png	6	¡ú	1	19	37		Å®	23	2024-02-01_16h05.30.958	ÐÅÐÄÅÐ¶Ï	2021.2.3	Win32	60.24096386					1		0	10	10	18	1
		1	1	0.552	2	0.9339						images/313+24_14.png	images/313_14.png	1	¡û	2	14	37		Å®	23	2024-02-01_16h05.30.958	ÐÅÐÄÅÐ¶Ï	2021.2.3	Win32	60.24096386					0		0	11	11	13	1
		1	1	0.4211	6	0.3165						images/313+24_11.png	images/313_11.png	1	¡û	2	11	37		Å®	23	2024-02-01_16h05.30.958	ÐÅÐÄÅÐ¶Ï	2021.2.3	Win32	60.24096386					1		0	12	12	10	1
		6	0	0.6923	2	2.1995						images/313+24_13.png	images/313_13.png	1	¡û	2	13	37		Å®	23	2024-02-01_16h05.30.958	ÐÅÐÄÅÐ¶Ï	2021.2.3	Win32	60.24096386					0		0	13	13	12	1
		6	1	0.492	4	0.6184						images/313_24.png	images/313+60_8.png	6	¡ú	1	24	37		Å®	23	2024-02-01_16h05.30.958	ÐÅÐÄÅÐ¶Ï	2021.2.3	Win32	60.24096386					1		0	14	14	23	1
		6	1	0.5575	4	0.7845						images/313_18.png	images/313+60_2.png	6	¡ú	1	18	37		Å®	23	2024-02-01_16h05.30.958	ÐÅÐÄÅÐ¶Ï	2021.2.3	Win32	60.24096386					1		0	15	15	17	1
		6	1	0.498	3	1.289						images/313_7.png	images/313+24_7.png	6	¡ú	2	7	37		Å®	23	2024-02-01_16h05.30.958	ÐÅÐÄÅÐ¶Ï	2021.2.3	Win32	60.24096386					0		0	16	16	6	1
		1	0	1.4127	1	0.3011						images/313_1.png	images/313+24_1.png	6	¡ú	2	1	37		Å®	23	2024-02-01_16h05.30.958	ÐÅÐÄÅÐ¶Ï	2021.2.3	Win32	60.24096386					0		0	17	17	0	1
		1	1	0.4164	5	0.7224						images/313+60_16.png	images/313_32.png	1	¡û	1	32	37		Å®	23	2024-02-01_16h05.30.958	ÐÅÐÄÅÐ¶Ï	2021.2.3	Win32	60.24096386					1		0	18	18	31	1
		6	1	0.3028	6	0.3335						images/313_21.png	images/313+60_5.png	6	¡ú	1	21	37		Å®	23	2024-02-01_16h05.30.958	ÐÅÐÄÅÐ¶Ï	2021.2.3	Win32	60.24096386					1		0	19	19	20	1
		6	0	0.58	2	0.7039						images/313+24_12.png	images/313_12.png	1	¡û	2	12	37		Å®	23	2024-02-01_16h05.30.958	ÐÅÐÄÅÐ¶Ï	2021.2.3	Win32	60.24096386					0		0	20	20	11	1
		6	0	0.9996	1	1.1542						images/313+60_14.png	images/313_30.png	1	¡û	1	30	37		Å®	23	2024-02-01_16h05.30.958	ÐÅÐÄÅÐ¶Ï	2021.2.3	Win32	60.24096386					0		0	21	21	29	1
		1	0	0.9828	2	0.3085						images/313_3.png	images/313+24_3.png	6	¡ú	2	3	37		Å®	23	2024-02-01_16h05.30.958	ÐÅÐÄÅÐ¶Ï	2021.2.3	Win32	60.24096386					0		0	22	22	2	1
		1	1	0.6202	2	0.6003						images/313+60_12.png	images/313_28.png	1	¡û	1	28	37		Å®	23	2024-02-01_16h05.30.958	ÐÅÐÄÅÐ¶Ï	2021.2.3	Win32	60.24096386					0		0	23	23	27	1
		1	1	0.3178	2	0.5727						images/313+60_13.png	images/313_29.png	1	¡û	1	29	37		Å®	23	2024-02-01_16h05.30.958	ÐÅÐÄÅÐ¶Ï	2021.2.3	Win32	60.24096386					0		0	24	24	28	1
		1	1	0.2703	5	1.0571						images/313+60_15.png	images/313_31.png	1	¡û	1	31	37		Å®	23	2024-02-01_16h05.30.958	ÐÅÐÄÅÐ¶Ï	2021.2.3	Win32	60.24096386					1		0	25	25	30	1
		1	1	0.3103	3	1.444						images/313+60_10.png	images/313_26.png	1	¡û	1	26	37		Å®	23	2024-02-01_16h05.30.958	ÐÅÐÄÅÐ¶Ï	2021.2.3	Win32	60.24096386					0		0	26	26	25	1
		1	0	0.3832	2	0.4714						images/313_20.png	images/313+60_4.png	6	¡ú	1	20	37		Å®	23	2024-02-01_16h05.30.958	ÐÅÐÄÅÐ¶Ï	2021.2.3	Win32	60.24096386					0		0	27	27	19	1
		1	1	0.5022	6	1.4088						images/313+24_15.png	images/313_15.png	1	¡û	2	15	37		Å®	23	2024-02-01_16h05.30.958	ÐÅÐÄÅÐ¶Ï	2021.2.3	Win32	60.24096386					1		0	28	28	14	1
		1	1	0.5446	4	1.002						images/313+60_11.png	images/313_27.png	1	¡û	1	27	37		Å®	23	2024-02-01_16h05.30.958	ÐÅÐÄÅÐ¶Ï	2021.2.3	Win32	60.24096386					1		0	29	29	26	1
		6	1	0.6302	4	0.5433						images/313_23.png	images/313+60_7.png	6	¡ú	1	23	37		Å®	23	2024-02-01_16h05.30.958	ÐÅÐÄÅÐ¶Ï	2021.2.3	Win32	60.24096386					1		0	30	30	22	1
		1	1	0.3604	5	1.8034						images/313+60_9.png	images/313_25.png	1	¡û	1	25	37		Å®	23	2024-02-01_16h05.30.958	ÐÅÐÄÅÐ¶Ï	2021.2.3	Win32	60.24096386					1		0	31	31	24	1
		6	1	0.2803	4	0.821						images/313_3.png	images/313+24_3.png	6	¡ú	2	3	37		Å®	23	2024-02-01_16h05.30.958	ÐÅÐÄÅÐ¶Ï	2021.2.3	Win32	60.24096386					1		1	0	32	2	1
		6	1	0.4763	5	0.4734						images/313_22.png	images/313+60_6.png	6	¡ú	1	22	37		Å®	23	2024-02-01_16h05.30.958	ÐÅÐÄÅÐ¶Ï	2021.2.3	Win32	60.24096386					1		1	1	33	21	1
		6	1	0.2238	6	0.2868						images/313_24.png	images/313+60_8.png	6	¡ú	1	24	37		Å®	23	2024-02-01_16h05.30.958	ÐÅÐÄÅÐ¶Ï	2021.2.3	Win32	60.24096386					1		1	2	34	23	1
		1	1	0.5723	5	0.3756						images/313+24_13.png	images/313_13.png	1	¡û	2	13	37		Å®	23	2024-02-01_16h05.30.958	ÐÅÐÄÅÐ¶Ï	2021.2.3	Win32	60.24096386					1		1	3	35	12	1
		1	1	0.9532	2	0.8471						images/313+24_11.png	images/313_11.png	1	¡û	2	11	37		Å®	23	2024-02-01_16h05.30.958	ÐÅÐÄÅÐ¶Ï	2021.2.3	Win32	60.24096386					0		1	4	36	10	1
		6	1	0.3625	5	0.6106						images/313_7.png	images/313+24_7.png	6	¡ú	2	7	37		Å®	23	2024-02-01_16h05.30.958	ÐÅÐÄÅÐ¶Ï	2021.2.3	Win32	60.24096386					1		1	5	37	6	1
		6	1	0.388	3	0.8436						images/313_17.png	images/313+60_1.png	6	¡ú	1	17	37		Å®	23	2024-02-01_16h05.30.958	ÐÅÐÄÅÐ¶Ï	2021.2.3	Win32	60.24096386					0		1	6	38	16	1
		6	1	0.516	6	0.3313						images/313_4.png	images/313+24_4.png	6	¡ú	2	4	37		Å®	23	2024-02-01_16h05.30.958	ÐÅÐÄÅÐ¶Ï	2021.2.3	Win32	60.24096386					1		1	7	39	3	1
		1	0	0.6904	3	1.2397						images/313_1.png	images/313+24_1.png	6	¡ú	2	1	37		Å®	23	2024-02-01_16h05.30.958	ÐÅÐÄÅÐ¶Ï	2021.2.3	Win32	60.24096386					0	space	1	8	40	0	1	7.0913
		6	1	0.2816	6	0.5224						images/313_23.png	images/313+60_7.png	6	¡ú	1	23	37		Å®	23	2024-02-01_16h05.30.958	ÐÅÐÄÅÐ¶Ï	2021.2.3	Win32	60.24096386					1		1	9	41	22	1
		1	1	0.4585	2	0.5087						images/313+24_9.png	images/313_9.png	1	¡û	2	9	37		Å®	23	2024-02-01_16h05.30.958	ÐÅÐÄÅÐ¶Ï	2021.2.3	Win32	60.24096386					0		1	10	42	8	1
		1	1	0.4035	6	0.555						images/313+60_14.png	images/313_30.png	1	¡û	1	30	37		Å®	23	2024-02-01_16h05.30.958	ÐÅÐÄÅÐ¶Ï	2021.2.3	Win32	60.24096386					1		1	11	43	29	1
		1	1	0.4007	5	0.5331						images/313+60_10.png	images/313_26.png	1	¡û	1	26	37		Å®	23	2024-02-01_16h05.30.958	ÐÅÐÄÅÐ¶Ï	2021.2.3	Win32	60.24096386					1		1	12	44	25	1
		1	1	0.5153	4	0.4176						images/313+24_10.png	images/313_10.png	1	¡û	2	10	37		Å®	23	2024-02-01_16h05.30.958	ÐÅÐÄÅÐ¶Ï	2021.2.3	Win32	60.24096386					1		1	13	45	9	1
		1	1	0.3533	5	0.9037						images/313+60_15.png	images/313_31.png	1	¡û	1	31	37		Å®	23	2024-02-01_16h05.30.958	ÐÅÐÄÅÐ¶Ï	2021.2.3	Win32	60.24096386					1		1	14	46	30	1
		6	1	0.2872	4	1.2637						images/313_5.png	images/313+24_5.png	6	¡ú	2	5	37		Å®	23	2024-02-01_16h05.30.958	ÐÅÐÄÅÐ¶Ï	2021.2.3	Win32	60.24096386					1		1	15	47	4	1
		1	0	0.3173	6	0.4009						images/313_20.png	images/313+60_4.png	6	¡ú	1	20	37		Å®	23	2024-02-01_16h05.30.958	ÐÅÐÄÅÐ¶Ï	2021.2.3	Win32	60.24096386					1		1	16	48	19	1
		1	1	0.8002	6	0.6318						images/313+24_16.png	images/313_16.png	1	¡û	2	16	37		Å®	23	2024-02-01_16h05.30.958	ÐÅÐÄÅÐ¶Ï	2021.2.3	Win32	60.24096386					1		1	17	49	15	1
		1	1	0.2034	6	0.2358						images/313+60_13.png	images/313_29.png	1	¡û	1	29	37		Å®	23	2024-02-01_16h05.30.958	ÐÅÐÄÅÐ¶Ï	2021.2.3	Win32	60.24096386					1		1	18	50	28	1
		1	1	0.5219	6	0.2343						images/313+24_15.png	images/313_15.png	1	¡û	2	15	37		Å®	23	2024-02-01_16h05.30.958	ÐÅÐÄÅÐ¶Ï	2021.2.3	Win32	60.24096386					1		1	19	51	14	1
		6	1	0.3511	6	0.4211						images/313_21.png	images/313+60_5.png	6	¡ú	1	21	37		Å®	23	2024-02-01_16h05.30.958	ÐÅÐÄÅÐ¶Ï	2021.2.3	Win32	60.24096386					1		1	20	52	20	1
		1	1	0.3335	4	1.199						images/313+60_11.png	images/313_27.png	1	¡û	1	27	37		Å®	23	2024-02-01_16h05.30.958	ÐÅÐÄÅÐ¶Ï	2021.2.3	Win32	60.24096386					1		1	21	53	26	1
		1	1	0.3906	4	0.9408						images/313+60_9.png	images/313_25.png	1	¡û	1	25	37		Å®	23	2024-02-01_16h05.30.958	ÐÅÐÄÅÐ¶Ï	2021.2.3	Win32	60.24096386					1		1	22	54	24	1
		6	1	0.264	6	0.26						images/313_18.png	images/313+60_2.png	6	¡ú	1	18	37		Å®	23	2024-02-01_16h05.30.958	ÐÅÐÄÅÐ¶Ï	2021.2.3	Win32	60.24096386					1		1	23	55	17	1
		1	1	0.3888	5	0.6667						images/313+24_14.png	images/313_14.png	1	¡û	2	14	37		Å®	23	2024-02-01_16h05.30.958	ÐÅÐÄÅÐ¶Ï	2021.2.3	Win32	60.24096386					1		1	24	56	13	1
		1	0	1.4366	1	0.7928						images/313_2.png	images/313+24_2.png	6	¡ú	2	2	37		Å®	23	2024-02-01_16h05.30.958	ÐÅÐÄÅÐ¶Ï	2021.2.3	Win32	60.24096386					0		1	25	57	1	1
		1	1	0.2249	5	0.8509						images/313+60_16.png	images/313_32.png	1	¡û	1	32	37		Å®	23	2024-02-01_16h05.30.958	ÐÅÐÄÅÐ¶Ï	2021.2.3	Win32	60.24096386					1		1	26	58	31	1
		1	0	0.3431	5	0.5337						images/313_19.png	images/313+60_3.png	6	¡ú	1	19	37		Å®	23	2024-02-01_16h05.30.958	ÐÅÐÄÅÐ¶Ï	2021.2.3	Win32	60.24096386					1		1	27	59	18	1
		1	1	0.1739	5	0.4043						images/313+60_12.png	images/313_28.png	1	¡û	1	28	37		Å®	23	2024-02-01_16h05.30.958	ÐÅÐÄÅÐ¶Ï	2021.2.3	Win32	60.24096386					1		1	28	60	27	1
		6	1	0.4483	5	0.3172						images/313_8.png	images/313+24_8.png	6	¡ú	2	8	37		Å®	23	2024-02-01_16h05.30.958	ÐÅÐÄÅÐ¶Ï	2021.2.3	Win32	60.24096386					1		1	29	61	7	1
		6	1	0.2228	3	0.6723						images/313_6.png	images/313+24_6.png	6	¡ú	2	6	37		Å®	23	2024-02-01_16h05.30.958	ÐÅÐÄÅÐ¶Ï	2021.2.3	Win32	60.24096386					0		1	30	62	5	1
		1	1	0.3089	4	2.0276						images/313+24_12.png	images/313_12.png	1	¡û	2	12	37		Å®	23	2024-02-01_16h05.30.958	ÐÅÐÄÅÐ¶Ï	2021.2.3	Win32	60.24096386					1		1	31	63	11	1
		1	1	0.2707	3	1.5493						images/313+60_11.png	images/313_27.png	1	¡û	1	27	37		Å®	23	2024-02-01_16h05.30.958	ÐÅÐÄÅÐ¶Ï	2021.2.3	Win32	60.24096386					0		2	0	64	26	1
		1	0	0.3676	3	0.5714						images/313_1.png	images/313+24_1.png	6	¡ú	2	1	37		Å®	23	2024-02-01_16h05.30.958	ÐÅÐÄÅÐ¶Ï	2021.2.3	Win32	60.24096386					0		2	1	65	0	1
		1	0	1.1008	3	0.3103						images/313_2.png	images/313+24_2.png	6	¡ú	2	2	37		Å®	23	2024-02-01_16h05.30.958	ÐÅÐÄÅÐ¶Ï	2021.2.3	Win32	60.24096386					0		2	2	66	1	1
		6	1	1.0426	3	1.5463						images/313_6.png	images/313+24_6.png	6	¡ú	2	6	37		Å®	23	2024-02-01_16h05.30.958	ÐÅÐÄÅÐ¶Ï	2021.2.3	Win32	60.24096386					0		2	3	67	5	1
		6	1	0.5565	5	0.6721						images/313_5.png	images/313+24_5.png	6	¡ú	2	5	37		Å®	23	2024-02-01_16h05.30.958	ÐÅÐÄÅÐ¶Ï	2021.2.3	Win32	60.24096386					1		2	4	68	4	1
		6	1	0.4705	4	0.6873						images/313_3.png	images/313+24_3.png	6	¡ú	2	3	37		Å®	23	2024-02-01_16h05.30.958	ÐÅÐÄÅÐ¶Ï	2021.2.3	Win32	60.24096386					1		2	5	69	2	1
		1	0	1.0934	4	0.6498						images/313_19.png	images/313+60_3.png	6	¡ú	1	19	37		Å®	23	2024-02-01_16h05.30.958	ÐÅÐÄÅÐ¶Ï	2021.2.3	Win32	60.24096386					1		2	6	70	18	1
		6	1	0.3935	6	0.9507						images/313_22.png	images/313+60_6.png	6	¡ú	1	22	37		Å®	23	2024-02-01_16h05.30.958	ÐÅÐÄÅÐ¶Ï	2021.2.3	Win32	60.24096386					1		2	7	71	21	1
		1	1	1.0994	2	0.7068						images/313+24_12.png	images/313_12.png	1	¡û	2	12	37		Å®	23	2024-02-01_16h05.30.958	ÐÅÐÄÅÐ¶Ï	2021.2.3	Win32	60.24096386					0		2	8	72	11	1
		1	1	0.7001	4	1.1999						images/313+24_10.png	images/313_10.png	1	¡û	2	10	37		Å®	23	2024-02-01_16h05.30.958	ÐÅÐÄÅÐ¶Ï	2021.2.3	Win32	60.24096386					1		2	9	73	9	1
		1	1	0.3544	6	0.254						images/313+60_14.png	images/313_30.png	1	¡û	1	30	37		Å®	23	2024-02-01_16h05.30.958	ÐÅÐÄÅÐ¶Ï	2021.2.3	Win32	60.24096386					1		2	10	74	29	1
		1	1	0.632	5	0.6888						images/313+60_16.png	images/313_32.png	1	¡û	1	32	37		Å®	23	2024-02-01_16h05.30.958	ÐÅÐÄÅÐ¶Ï	2021.2.3	Win32	60.24096386					1		2	11	75	31	1
		1	1	0.3064	6	0.1583						images/313+60_10.png	images/313_26.png	1	¡û	1	26	37		Å®	23	2024-02-01_16h05.30.958	ÐÅÐÄÅÐ¶Ï	2021.2.3	Win32	60.24096386					1		2	12	76	25	1
		1	1	0.4894	5	0.5066						images/313+24_11.png	images/313_11.png	1	¡û	2	11	37		Å®	23	2024-02-01_16h05.30.958	ÐÅÐÄÅÐ¶Ï	2021.2.3	Win32	60.24096386					1		2	13	77	10	1
		6	1	0.5518	5	1.5538						images/313_20.png	images/313+60_4.png	6	¡ú	1	20	37		Å®	23	2024-02-01_16h05.30.958	ÐÅÐÄÅÐ¶Ï	2021.2.3	Win32	60.24096386					1		2	14	78	19	1
		1	1	0.3236	6	0.2186						images/313+60_12.png	images/313_28.png	1	¡û	1	28	37		Å®	23	2024-02-01_16h05.30.958	ÐÅÐÄÅÐ¶Ï	2021.2.3	Win32	60.24096386					1		2	15	79	27	1
		1	0	0.7561	4	0.2914						images/313_17.png	images/313+60_1.png	6	¡ú	1	17	37		Å®	23	2024-02-01_16h05.30.958	ÐÅÐÄÅÐ¶Ï	2021.2.3	Win32	60.24096386					1		2	16	80	16	1
		1	1	0.466	4	0.1938						images/313+60_15.png	images/313_31.png	1	¡û	1	31	37		Å®	23	2024-02-01_16h05.30.958	ÐÅÐÄÅÐ¶Ï	2021.2.3	Win32	60.24096386					1	space	2	17	81	30	1	32.925
		1	1	0.5843	4	1.1255						images/313+24_9.png	images/313_9.png	1	¡û	2	9	37		Å®	23	2024-02-01_16h05.30.958	ÐÅÐÄÅÐ¶Ï	2021.2.3	Win32	60.24096386					1		2	18	82	8	1
		6	1	0.2339	6	0.3251						images/313_4.png	images/313+24_4.png	6	¡ú	2	4	37		Å®	23	2024-02-01_16h05.30.958	ÐÅÐÄÅÐ¶Ï	2021.2.3	Win32	60.24096386					1		2	19	83	3	1
		1	1	0.4558	6	0.2367						images/313+60_9.png	images/313_25.png	1	¡û	1	25	37		Å®	23	2024-02-01_16h05.30.958	ÐÅÐÄÅÐ¶Ï	2021.2.3	Win32	60.24096386					1		2	20	84	24	1
		6	1	1.3771	2	0.784						images/313_7.png	images/313+24_7.png	6	¡ú	2	7	37		Å®	23	2024-02-01_16h05.30.958	ÐÅÐÄÅÐ¶Ï	2021.2.3	Win32	60.24096386					0		2	21	85	6	1
		6	0	0.4831	4	0.6005						images/313+24_14.png	images/313_14.png	1	¡û	2	14	37		Å®	23	2024-02-01_16h05.30.958	ÐÅÐÄÅÐ¶Ï	2021.2.3	Win32	60.24096386					1		2	22	86	13	1
		1	1	0.3596	5	0.5901						images/313+24_16.png	images/313_16.png	1	¡û	2	16	37		Å®	23	2024-02-01_16h05.30.958	ÐÅÐÄÅÐ¶Ï	2021.2.3	Win32	60.24096386					1		2	23	87	15	1
		6	1	0.3538	6	0.2741						images/313_18.png	images/313+60_2.png	6	¡ú	1	18	37		Å®	23	2024-02-01_16h05.30.958	ÐÅÐÄÅÐ¶Ï	2021.2.3	Win32	60.24096386					1		2	24	88	17	1
		6	1	0.2671	6	0.1842						images/313_21.png	images/313+60_5.png	6	¡ú	1	21	37		Å®	23	2024-02-01_16h05.30.958	ÐÅÐÄÅÐ¶Ï	2021.2.3	Win32	60.24096386					1		2	25	89	20	1
		6	1	0.8586	3	1.0406						images/313_8.png	images/313+24_8.png	6	¡ú	2	8	37		Å®	23	2024-02-01_16h05.30.958	ÐÅÐÄÅÐ¶Ï	2021.2.3	Win32	60.24096386					0		2	26	90	7	1
		1	1	0.4006	6	0.3252						images/313+60_13.png	images/313_29.png	1	¡û	1	29	37		Å®	23	2024-02-01_16h05.30.958	ÐÅÐÄÅÐ¶Ï	2021.2.3	Win32	60.24096386					1		2	27	91	28	1
		1	1	0.3677	4	0.2874						images/313+24_15.png	images/313_15.png	1	¡û	2	15	37		Å®	23	2024-02-01_16h05.30.958	ÐÅÐÄÅÐ¶Ï	2021.2.3	Win32	60.24096386					1		2	28	92	14	1
		1	1	0.3666	4	0.2213						images/313+24_13.png	images/313_13.png	1	¡û	2	13	37		Å®	23	2024-02-01_16h05.30.958	ÐÅÐÄÅÐ¶Ï	2021.2.3	Win32	60.24096386					1		2	29	93	12	1
		6	1	0.2498	6	0.244						images/313_23.png	images/313+60_7.png	6	¡ú	1	23	37		Å®	23	2024-02-01_16h05.30.958	ÐÅÐÄÅÐ¶Ï	2021.2.3	Win32	60.24096386					1		2	30	94	22	1
		6	1	0.205	6	0.2203						images/313_24.png	images/313+60_8.png	6	¡ú	1	24	37		Å®	23	2024-02-01_16h05.30.958	ÐÅÐÄÅÐ¶Ï	2021.2.3	Win32	60.24096386					1		2	31	95	23	1
		1	1	0.1666	4	0.1823						images/313+24_15.png	images/313_15.png	1	¡û	2	15	37		Å®	23	2024-02-01_16h05.30.958	ÐÅÐÄÅÐ¶Ï	2021.2.3	Win32	60.24096386					1		3	0	96	14	1
		6	1	0.2	6	0.1766						images/313_6.png	images/313+24_6.png	6	¡ú	2	6	37		Å®	23	2024-02-01_16h05.30.958	ÐÅÐÄÅÐ¶Ï	2021.2.3	Win32	60.24096386					1		3	1	97	5	1
		1	1	0.2705	4	0.1852						images/313+60_14.png	images/313_30.png	1	¡û	1	30	37		Å®	23	2024-02-01_16h05.30.958	ÐÅÐÄÅÐ¶Ï	2021.2.3	Win32	60.24096386					1		3	2	98	29	1
		1	1	0.2841	4	0.2608						images/313+24_12.png	images/313_12.png	1	¡û	2	12	37		Å®	23	2024-02-01_16h05.30.958	ÐÅÐÄÅÐ¶Ï	2021.2.3	Win32	60.24096386					1		3	3	99	11	1
		1	1	1.8528	2	1.6035						images/313+60_9.png	images/313_25.png	1	¡û	1	25	37		Å®	23	2024-02-01_16h05.30.958	ÐÅÐÄÅÐ¶Ï	2021.2.3	Win32	60.24096386					0		3	4	100	24	1
		6	1	0.4358	2	1.2027						images/313_3.png	images/313+24_3.png	6	¡ú	2	3	37		Å®	23	2024-02-01_16h05.30.958	ÐÅÐÄÅÐ¶Ï	2021.2.3	Win32	60.24096386					0		3	5	101	2	1
		1	1	0.3796	6	0.3407						images/313+60_13.png	images/313_29.png	1	¡û	1	29	37		Å®	23	2024-02-01_16h05.30.958	ÐÅÐÄÅÐ¶Ï	2021.2.3	Win32	60.24096386					1		3	6	102	28	1
		1	1	1.5542	1	0.2179						images/313+24_11.png	images/313_11.png	1	¡û	2	11	37		Å®	23	2024-02-01_16h05.30.958	ÐÅÐÄÅÐ¶Ï	2021.2.3	Win32	60.24096386					0		3	7	103	10	1
		1	1	0.305	6	0.4903						images/313+60_15.png	images/313_31.png	1	¡û	1	31	37		Å®	23	2024-02-01_16h05.30.958	ÐÅÐÄÅÐ¶Ï	2021.2.3	Win32	60.24096386					1		3	8	104	30	1
		1	0	0.7169	2	0.9402						images/313_7.png	images/313+24_7.png	6	¡ú	2	7	37		Å®	23	2024-02-01_16h05.30.958	ÐÅÐÄÅÐ¶Ï	2021.2.3	Win32	60.24096386					0		3	9	105	6	1
		1	1	0.229	4	1.7157						images/313+24_9.png	images/313_9.png	1	¡û	2	9	37		Å®	23	2024-02-01_16h05.30.958	ÐÅÐÄÅÐ¶Ï	2021.2.3	Win32	60.24096386					1		3	10	106	8	1
		1	1	0.3514	4	0.4668						images/313+60_12.png	images/313_28.png	1	¡û	1	28	37		Å®	23	2024-02-01_16h05.30.958	ÐÅÐÄÅÐ¶Ï	2021.2.3	Win32	60.24096386					1		3	11	107	27	1
		1	0	0.4686	2	0.6468						images/313_19.png	images/313+60_3.png	6	¡ú	1	19	37		Å®	23	2024-02-01_16h05.30.958	ÐÅÐÄÅÐ¶Ï	2021.2.3	Win32	60.24096386					0		3	12	108	18	1
		6	1	0.5208	2	0.6516						images/313_23.png	images/313+60_7.png	6	¡ú	1	23	37		Å®	23	2024-02-01_16h05.30.958	ÐÅÐÄÅÐ¶Ï	2021.2.3	Win32	60.24096386					0		3	13	109	22	1
		1	1	0.5902	1	0.6875						images/313+24_13.png	images/313_13.png	1	¡û	2	13	37		Å®	23	2024-02-01_16h05.30.958	ÐÅÐÄÅÐ¶Ï	2021.2.3	Win32	60.24096386					0		3	14	110	12	1
		1	1	0.3136	6	0.2227						images/313+24_16.png	images/313_16.png	1	¡û	2	16	37		Å®	23	2024-02-01_16h05.30.958	ÐÅÐÄÅÐ¶Ï	2021.2.3	Win32	60.24096386					1		3	15	111	15	1
		6	1	0.2435	6	0.1926						images/313_24.png	images/313+60_8.png	6	¡ú	1	24	37		Å®	23	2024-02-01_16h05.30.958	ÐÅÐÄÅÐ¶Ï	2021.2.3	Win32	60.24096386					1		3	16	112	23	1
		1	1	0.46	2	0.7387						images/313+60_16.png	images/313_32.png	1	¡û	1	32	37		Å®	23	2024-02-01_16h05.30.958	ÐÅÐÄÅÐ¶Ï	2021.2.3	Win32	60.24096386					0		3	17	113	31	1
		1	1	0.8752	5	0.5143						images/313+24_14.png	images/313_14.png	1	¡û	2	14	37		Å®	23	2024-02-01_16h05.30.958	ÐÅÐÄÅÐ¶Ï	2021.2.3	Win32	60.24096386					1		3	18	114	13	1
		1	1	0.4674	6	0.3034						images/313+60_10.png	images/313_26.png	1	¡û	1	26	37		Å®	23	2024-02-01_16h05.30.958	ÐÅÐÄÅÐ¶Ï	2021.2.3	Win32	60.24096386					1		3	19	115	25	1
		1	0	1.1742	1	0.2033						images/313_17.png	images/313+60_1.png	6	¡ú	1	17	37		Å®	23	2024-02-01_16h05.30.958	ÐÅÐÄÅÐ¶Ï	2021.2.3	Win32	60.24096386					0		3	20	116	16	1
		1	0	0.8666	2	0.8266						images/313_20.png	images/313+60_4.png	6	¡ú	1	20	37		Å®	23	2024-02-01_16h05.30.958	ÐÅÐÄÅÐ¶Ï	2021.2.3	Win32	60.24096386					0		3	21	117	19	1
		6	1	0.3343	6	0.2553						images/313_22.png	images/313+60_6.png	6	¡ú	1	22	37		Å®	23	2024-02-01_16h05.30.958	ÐÅÐÄÅÐ¶Ï	2021.2.3	Win32	60.24096386					1		3	22	118	21	1
		6	1	1.2243	4	0.8573						images/313_2.png	images/313+24_2.png	6	¡ú	2	2	37		Å®	23	2024-02-01_16h05.30.958	ÐÅÐÄÅÐ¶Ï	2021.2.3	Win32	60.24096386					1		3	23	119	1	1
		1	0	0.4047	1	0.3052						images/313_8.png	images/313+24_8.png	6	¡ú	2	8	37		Å®	23	2024-02-01_16h05.30.958	ÐÅÐÄÅÐ¶Ï	2021.2.3	Win32	60.24096386					0		3	24	120	7	1
		6	1	0.1985	6	0.6372						images/313_18.png	images/313+60_2.png	6	¡ú	1	18	37		Å®	23	2024-02-01_16h05.30.958	ÐÅÐÄÅÐ¶Ï	2021.2.3	Win32	60.24096386					1		3	25	121	17	1
		1	1	0.227	1	0.2666						images/313+60_11.png	images/313_27.png	1	¡û	1	27	37		Å®	23	2024-02-01_16h05.30.958	ÐÅÐÄÅÐ¶Ï	2021.2.3	Win32	60.24096386					0	space	3	26	122	26	1	27.1688
		6	1	0.3342	4	0.7208						images/313_4.png	images/313+24_4.png	6	¡ú	2	4	37		Å®	23	2024-02-01_16h05.30.958	ÐÅÐÄÅÐ¶Ï	2021.2.3	Win32	60.24096386					1		3	27	123	3	1
		6	1	0.238	6	0.4817						images/313_1.png	images/313+24_1.png	6	¡ú	2	1	37		Å®	23	2024-02-01_16h05.30.958	ÐÅÐÄÅÐ¶Ï	2021.2.3	Win32	60.24096386					1		3	28	124	0	1
		6	1	0.2088	6	0.2716						images/313_21.png	images/313+60_5.png	6	¡ú	1	21	37		Å®	23	2024-02-01_16h05.30.958	ÐÅÐÄÅÐ¶Ï	2021.2.3	Win32	60.24096386					1		3	29	125	20	1
		1	1	1.1358	1	0.2513						images/313+24_10.png	images/313_10.png	1	¡û	2	10	37		Å®	23	2024-02-01_16h05.30.958	ÐÅÐÄÅÐ¶Ï	2021.2.3	Win32	60.24096386					0		3	30	126	9	1
		6	1	0.1926	2	0.9249						images/313_5.png	images/313+24_5.png	6	¡ú	2	5	37		Å®	23	2024-02-01_16h05.30.958	ÐÅÐÄÅÐ¶Ï	2021.2.3	Win32	60.24096386					0		3	31	127	4	1
		6	1	0.1806	4	0.704						images/313_17.png	images/313+60_1.png	6	¡ú	1	17	37		Å®	23	2024-02-01_16h05.30.958	ÐÅÐÄÅÐ¶Ï	2021.2.3	Win32	60.24096386					1		4	0	128	16	1
		1	1	0.6827	1	0.2193						images/313+24_15.png	images/313_15.png	1	¡û	2	15	37		Å®	23	2024-02-01_16h05.30.958	ÐÅÐÄÅÐ¶Ï	2021.2.3	Win32	60.24096386					0		4	1	129	14	1
		6	1	0.2441	1	0.7905						images/313_3.png	images/313+24_3.png	6	¡ú	2	3	37		Å®	23	2024-02-01_16h05.30.958	ÐÅÐÄÅÐ¶Ï	2021.2.3	Win32	60.24096386					0		4	2	130	2	1
		6	1	0.2679	4	0.4414						images/313_21.png	images/313+60_5.png	6	¡ú	1	21	37		Å®	23	2024-02-01_16h05.30.958	ÐÅÐÄÅÐ¶Ï	2021.2.3	Win32	60.24096386					1		4	3	131	20	1
		6	1	0.3739	4	0.4007						images/313_8.png	images/313+24_8.png	6	¡ú	2	8	37		Å®	23	2024-02-01_16h05.30.958	ÐÅÐÄÅÐ¶Ï	2021.2.3	Win32	60.24096386					1		4	4	132	7	1
		1	1	0.3948	1	0.2206						images/313+24_11.png	images/313_11.png	1	¡û	2	11	37		Å®	23	2024-02-01_16h05.30.958	ÐÅÐÄÅÐ¶Ï	2021.2.3	Win32	60.24096386					0		4	5	133	10	1
		1	1	0.5351	1	0.1898						images/313+60_10.png	images/313_26.png	1	¡û	1	26	37		Å®	23	2024-02-01_16h05.30.958	ÐÅÐÄÅÐ¶Ï	2021.2.3	Win32	60.24096386					0		4	6	134	25	1
		1	1	0.294	4	0.9394						images/313+24_12.png	images/313_12.png	1	¡û	2	12	37		Å®	23	2024-02-01_16h05.30.958	ÐÅÐÄÅÐ¶Ï	2021.2.3	Win32	60.24096386					1		4	7	135	11	1
		1	1	0.7211	2	1.1715						images/313+24_9.png	images/313_9.png	1	¡û	2	9	37		Å®	23	2024-02-01_16h05.30.958	ÐÅÐÄÅÐ¶Ï	2021.2.3	Win32	60.24096386					0		4	8	136	8	1
		6	1	0.5911	6	0.2003						images/313_6.png	images/313+24_6.png	6	¡ú	2	6	37		Å®	23	2024-02-01_16h05.30.958	ÐÅÐÄÅÐ¶Ï	2021.2.3	Win32	60.24096386					1		4	9	137	5	1
		1	1	0.3223	4	0.6385						images/313+24_14.png	images/313_14.png	1	¡û	2	14	37		Å®	23	2024-02-01_16h05.30.958	ÐÅÐÄÅÐ¶Ï	2021.2.3	Win32	60.24096386					1		4	10	138	13	1
		1	1	0.3539	4	0.3374						images/313+60_11.png	images/313_27.png	1	¡û	1	27	37		Å®	23	2024-02-01_16h05.30.958	ÐÅÐÄÅÐ¶Ï	2021.2.3	Win32	60.24096386					1		4	11	139	26	1
		6	1	1.5764	1	0.2483						images/313_19.png	images/313+60_3.png	6	¡ú	1	19	37		Å®	23	2024-02-01_16h05.30.958	ÐÅÐÄÅÐ¶Ï	2021.2.3	Win32	60.24096386					0		4	12	140	18	1
		1	1	0.9417	6	0.3195						images/313+60_12.png	images/313_28.png	1	¡û	1	28	37		Å®	23	2024-02-01_16h05.30.958	ÐÅÐÄÅÐ¶Ï	2021.2.3	Win32	60.24096386					1		4	13	141	27	1
		1	0	0.6014	5	0.533						images/313_20.png	images/313+60_4.png	6	¡ú	1	20	37		Å®	23	2024-02-01_16h05.30.958	ÐÅÐÄÅÐ¶Ï	2021.2.3	Win32	60.24096386					1		4	14	142	19	1
		1	1	0.7398	3	0.9577						images/313+24_13.png	images/313_13.png	1	¡û	2	13	37		Å®	23	2024-02-01_16h05.30.958	ÐÅÐÄÅÐ¶Ï	2021.2.3	Win32	60.24096386					0		4	15	143	12	1
		6	1	0.5724	6	0.417						images/313_2.png	images/313+24_2.png	6	¡ú	2	2	37		Å®	23	2024-02-01_16h05.30.958	ÐÅÐÄÅÐ¶Ï	2021.2.3	Win32	60.24096386					1		4	16	144	1	1
		6	1	0.7028	5	0.6212						images/313_4.png	images/313+24_4.png	6	¡ú	2	4	37		Å®	23	2024-02-01_16h05.30.958	ÐÅÐÄÅÐ¶Ï	2021.2.3	Win32	60.24096386					1		4	17	145	3	1
		1	1	0.4671	5	0.7585						images/313+60_16.png	images/313_32.png	1	¡û	1	32	37		Å®	23	2024-02-01_16h05.30.958	ÐÅÐÄÅÐ¶Ï	2021.2.3	Win32	60.24096386					1		4	18	146	31	1
		1	1	0.3382	6	0.2489						images/313+24_10.png	images/313_10.png	1	¡û	2	10	37		Å®	23	2024-02-01_16h05.30.958	ÐÅÐÄÅÐ¶Ï	2021.2.3	Win32	60.24096386					1		4	19	147	9	1
		1	0	0.6686	5	0.4732						images/313_1.png	images/313+24_1.png	6	¡ú	2	1	37		Å®	23	2024-02-01_16h05.30.958	ÐÅÐÄÅÐ¶Ï	2021.2.3	Win32	60.24096386					1		4	20	148	0	1
		6	1	0.5369	5	0.7534						images/313_7.png	images/313+24_7.png	6	¡ú	2	7	37		Å®	23	2024-02-01_16h05.30.958	ÐÅÐÄÅÐ¶Ï	2021.2.3	Win32	60.24096386					1		4	21	149	6	1
		6	1	0.3147	6	0.2878						images/313_23.png	images/313+60_7.png	6	¡ú	1	23	37		Å®	23	2024-02-01_16h05.30.958	ÐÅÐÄÅÐ¶Ï	2021.2.3	Win32	60.24096386					1		4	22	150	22	1
		6	1	0.2831	6	0.2181						images/313_24.png	images/313+60_8.png	6	¡ú	1	24	37		Å®	23	2024-02-01_16h05.30.958	ÐÅÐÄÅÐ¶Ï	2021.2.3	Win32	60.24096386					1		4	23	151	23	1
		1	1	0.4605	4	0.4176						images/313+24_16.png	images/313_16.png	1	¡û	2	16	37		Å®	23	2024-02-01_16h05.30.958	ÐÅÐÄÅÐ¶Ï	2021.2.3	Win32	60.24096386					1		4	24	152	15	1
		6	1	0.3321	6	0.2881						images/313_22.png	images/313+60_6.png	6	¡ú	1	22	37		Å®	23	2024-02-01_16h05.30.958	ÐÅÐÄÅÐ¶Ï	2021.2.3	Win32	60.24096386					1		4	25	153	21	1
		6	1	0.3577	6	0.226						images/313_18.png	images/313+60_2.png	6	¡ú	1	18	37		Å®	23	2024-02-01_16h05.30.958	ÐÅÐÄÅÐ¶Ï	2021.2.3	Win32	60.24096386					1		4	26	154	17	1
		1	1	0.4744	4	0.2005						images/313+60_9.png	images/313_25.png	1	¡û	1	25	37		Å®	23	2024-02-01_16h05.30.958	ÐÅÐÄÅÐ¶Ï	2021.2.3	Win32	60.24096386					1		4	27	155	24	1
		1	1	0.3357	4	0.2225						images/313+60_13.png	images/313_29.png	1	¡û	1	29	37		Å®	23	2024-02-01_16h05.30.958	ÐÅÐÄÅÐ¶Ï	2021.2.3	Win32	60.24096386					1		4	28	156	28	1
		1	1	0.379	5	0.3835						images/313+60_14.png	images/313_30.png	1	¡û	1	30	37		Å®	23	2024-02-01_16h05.30.958	ÐÅÐÄÅÐ¶Ï	2021.2.3	Win32	60.24096386					1		4	29	157	29	1
		1	0	0.4378	6	0.2283						images/313_5.png	images/313+24_5.png	6	¡ú	2	5	37		Å®	23	2024-02-01_16h05.30.958	ÐÅÐÄÅÐ¶Ï	2021.2.3	Win32	60.24096386					1		4	30	158	4	1
		1	1	0.2523	6	0.1861						images/313+60_15.png	images/313_31.png	1	¡û	1	31	37		Å®	23	2024-02-01_16h05.30.958	ÐÅÐÄÅÐ¶Ï	2021.2.3	Win32	60.24096386					1		4	31	159	30	1
																		37		Å®	23	2024-02-01_16h05.30.958	ÐÅÐÄÅÐ¶Ï	2021.2.3	Win32	60.24096386	8.101852417	3.1086
