# Supplementary material for: Perceptual metacognition and self-esteem: the role of feedback valence in local and global monitoring bias
Source: BMC Psychol. 2025 Sep 22;13:1114. doi: 10.1186/s40359-025-03089-x (PMC12506185; doi:10.1186/s40359-025-03089-x)
Supplement: Supplementary file 1 — Supplementary Material 1. [file 40359_2025_3089_MOESM1_ESM.zip › Data/Study2/Study2data/38_信心判断_2024-02-04_09h15.56.490.csv]

response_00.keys	response_00.rt	response_1.keys	response_1.corr	response_1.rt	response_2.keys	response_2.rt	loop_1.thisRepN	loop_1.thisTrialN	loop_1.thisN	loop_1.thisIndex	loop_1.ran	dotLeft	dotRight	dotAns	cue	diffLevel	rows	±»ÊÔ±àºÅ	ÐÕÃû	ÐÔ±ð	ÄêÁä	date	expName	psychopyVersion	OS	frameRate	slider.response	slider.rt	response_01.keys	response_01.rt	response_2.corr	response_03.keys	loop_2.thisRepN	loop_2.thisTrialN	loop_2.thisN	loop_2.thisIndex	loop_2.ran	response_03.rt
		1	0	0.6893	4	1.078						images/313_5.png	images/313+24_5.png	6	¡ú	2	5	38		ÄÐ	20	2024-02-04_09h15.56.490	ÐÅÐÄÅÐ¶Ï	2021.2.3	Win32	120.4819277	8.895150388	10.5346	space	6.116	1		0	0	0	4	1
		1	1	0.7162	3	1.3493						images/313+24_9.png	images/313_9.png	1	¡û	2	9	38		ÄÐ	20	2024-02-04_09h15.56.490	ÐÅÐÄÅÐ¶Ï	2021.2.3	Win32	120.4819277					0		0	1	1	8	1
		1	1	0.7077	5	0.5377						images/313+60_9.png	images/313_25.png	1	¡û	1	25	38		ÄÐ	20	2024-02-04_09h15.56.490	ÐÅÐÄÅÐ¶Ï	2021.2.3	Win32	120.4819277					1		0	2	2	24	1
		6	1	1.648	2	0.9328						images/313_1.png	images/313+24_1.png	6	¡ú	2	1	38		ÄÐ	20	2024-02-04_09h15.56.490	ÐÅÐÄÅÐ¶Ï	2021.2.3	Win32	120.4819277					0		0	3	3	0	1
		1	1	0.5608	4	0.66						images/313+60_16.png	images/313_32.png	1	¡û	1	32	38		ÄÐ	20	2024-02-04_09h15.56.490	ÐÅÐÄÅÐ¶Ï	2021.2.3	Win32	120.4819277					1		0	4	4	31	1
		6	1	0.8533	3	0.6006						images/313_6.png	images/313+24_6.png	6	¡ú	2	6	38		ÄÐ	20	2024-02-04_09h15.56.490	ÐÅÐÄÅÐ¶Ï	2021.2.3	Win32	120.4819277					0		0	5	5	5	1
		1	0	1.1307	5	0.584						images/313_4.png	images/313+24_4.png	6	¡ú	2	4	38		ÄÐ	20	2024-02-04_09h15.56.490	ÐÅÐÄÅÐ¶Ï	2021.2.3	Win32	120.4819277					1		0	6	6	3	1
		1	1	0.477	5	0.4596						images/313+24_10.png	images/313_10.png	1	¡û	2	10	38		ÄÐ	20	2024-02-04_09h15.56.490	ÐÅÐÄÅÐ¶Ï	2021.2.3	Win32	120.4819277					1		0	7	7	9	1
		1	1	0.504	2	0.513						images/313+60_13.png	images/313_29.png	1	¡û	1	29	38		ÄÐ	20	2024-02-04_09h15.56.490	ÐÅÐÄÅÐ¶Ï	2021.2.3	Win32	120.4819277					0		0	8	8	28	1
		1	1	0.4856	5	0.9125						images/313+60_15.png	images/313_31.png	1	¡û	1	31	38		ÄÐ	20	2024-02-04_09h15.56.490	ÐÅÐÄÅÐ¶Ï	2021.2.3	Win32	120.4819277					1		0	9	9	30	1
		6	1	0.7285	4	0.6312						images/313_21.png	images/313+60_5.png	6	¡ú	1	21	38		ÄÐ	20	2024-02-04_09h15.56.490	ÐÅÐÄÅÐ¶Ï	2021.2.3	Win32	120.4819277					1		0	10	10	20	1
		1	1	0.8784	2	0.4312						images/313+24_13.png	images/313_13.png	1	¡û	2	13	38		ÄÐ	20	2024-02-04_09h15.56.490	ÐÅÐÄÅÐ¶Ï	2021.2.3	Win32	120.4819277					0		0	11	11	12	1
		6	1	1.3182	2	0.2573						images/313_2.png	images/313+24_2.png	6	¡ú	2	2	38		ÄÐ	20	2024-02-04_09h15.56.490	ÐÅÐÄÅÐ¶Ï	2021.2.3	Win32	120.4819277					0		0	12	12	1	1
		1	1	0.5236	5	0.5013						images/313+24_11.png	images/313_11.png	1	¡û	2	11	38		ÄÐ	20	2024-02-04_09h15.56.490	ÐÅÐÄÅÐ¶Ï	2021.2.3	Win32	120.4819277					1		0	13	13	10	1
		1	0	0.5096	6	0.3409						images/313_20.png	images/313+60_4.png	6	¡ú	1	20	38		ÄÐ	20	2024-02-04_09h15.56.490	ÐÅÐÄÅÐ¶Ï	2021.2.3	Win32	120.4819277					1		0	14	14	19	1
		6	0	0.8579	6	0.5255						images/313+60_10.png	images/313_26.png	1	¡û	1	26	38		ÄÐ	20	2024-02-04_09h15.56.490	ÐÅÐÄÅÐ¶Ï	2021.2.3	Win32	120.4819277					1		0	15	15	25	1
		6	1	0.6201	5	0.7358						images/313_18.png	images/313+60_2.png	6	¡ú	1	18	38		ÄÐ	20	2024-02-04_09h15.56.490	ÐÅÐÄÅÐ¶Ï	2021.2.3	Win32	120.4819277					1		0	16	16	17	1
		1	0	0.5772	2	0.5157						images/313_3.png	images/313+24_3.png	6	¡ú	2	3	38		ÄÐ	20	2024-02-04_09h15.56.490	ÐÅÐÄÅÐ¶Ï	2021.2.3	Win32	120.4819277					0		0	17	17	2	1
		6	0	2.202	3	0.2476						images/313+60_14.png	images/313_30.png	1	¡û	1	30	38		ÄÐ	20	2024-02-04_09h15.56.490	ÐÅÐÄÅÐ¶Ï	2021.2.3	Win32	120.4819277					0		0	18	18	29	1
		1	1	0.9355	3	0.444						images/313+60_12.png	images/313_28.png	1	¡û	1	28	38		ÄÐ	20	2024-02-04_09h15.56.490	ÐÅÐÄÅÐ¶Ï	2021.2.3	Win32	120.4819277					0		0	19	19	27	1
		1	1	0.4984	5	0.3731						images/313+60_11.png	images/313_27.png	1	¡û	1	27	38		ÄÐ	20	2024-02-04_09h15.56.490	ÐÅÐÄÅÐ¶Ï	2021.2.3	Win32	120.4819277					1		0	20	20	26	1
		6	1	0.5963	5	0.3924						images/313_24.png	images/313+60_8.png	6	¡ú	1	24	38		ÄÐ	20	2024-02-04_09h15.56.490	ÐÅÐÄÅÐ¶Ï	2021.2.3	Win32	120.4819277					1		0	21	21	23	1
		6	1	0.7893	5	0.3526						images/313_17.png	images/313+60_1.png	6	¡ú	1	17	38		ÄÐ	20	2024-02-04_09h15.56.490	ÐÅÐÄÅÐ¶Ï	2021.2.3	Win32	120.4819277					1		0	22	22	16	1
		1	1	0.522	5	0.3951						images/313+24_15.png	images/313_15.png	1	¡û	2	15	38		ÄÐ	20	2024-02-04_09h15.56.490	ÐÅÐÄÅÐ¶Ï	2021.2.3	Win32	120.4819277					1		0	23	23	14	1
		1	0	1.5855	3	0.3876						images/313_23.png	images/313+60_7.png	6	¡ú	1	23	38		ÄÐ	20	2024-02-04_09h15.56.490	ÐÅÐÄÅÐ¶Ï	2021.2.3	Win32	120.4819277					0		0	24	24	22	1
		6	1	3.7142	6	0.6449						images/313_19.png	images/313+60_3.png	6	¡ú	1	19	38		ÄÐ	20	2024-02-04_09h15.56.490	ÐÅÐÄÅÐ¶Ï	2021.2.3	Win32	120.4819277					1		0	25	25	18	1
		6	0	0.8381	4	0.7608						images/313+24_16.png	images/313_16.png	1	¡û	2	16	38		ÄÐ	20	2024-02-04_09h15.56.490	ÐÅÐÄÅÐ¶Ï	2021.2.3	Win32	120.4819277					1		0	26	26	15	1
		1	0	0.4319	5	0.9323						images/313_8.png	images/313+24_8.png	6	¡ú	2	8	38		ÄÐ	20	2024-02-04_09h15.56.490	ÐÅÐÄÅÐ¶Ï	2021.2.3	Win32	120.4819277					1		0	27	27	7	1
		6	1	0.5042	5	0.2884						images/313_7.png	images/313+24_7.png	6	¡ú	2	7	38		ÄÐ	20	2024-02-04_09h15.56.490	ÐÅÐÄÅÐ¶Ï	2021.2.3	Win32	120.4819277					1		0	28	28	6	1
		6	0	0.7794	6	0.3493						images/313+24_12.png	images/313_12.png	1	¡û	2	12	38		ÄÐ	20	2024-02-04_09h15.56.490	ÐÅÐÄÅÐ¶Ï	2021.2.3	Win32	120.4819277					1		0	29	29	11	1
		6	1	0.5961	6	0.2427						images/313_22.png	images/313+60_6.png	6	¡ú	1	22	38		ÄÐ	20	2024-02-04_09h15.56.490	ÐÅÐÄÅÐ¶Ï	2021.2.3	Win32	120.4819277					1		0	30	30	21	1
		1	1	0.8095	6	0.2842						images/313+24_14.png	images/313_14.png	1	¡û	2	14	38		ÄÐ	20	2024-02-04_09h15.56.490	ÐÅÐÄÅÐ¶Ï	2021.2.3	Win32	120.4819277					1		0	31	31	13	1
		6	1	0.6247	5	0.3885						images/313_23.png	images/313+60_7.png	6	¡ú	1	23	38		ÄÐ	20	2024-02-04_09h15.56.490	ÐÅÐÄÅÐ¶Ï	2021.2.3	Win32	120.4819277					1		1	0	32	22	1
		1	0	0.6391	6	0.3812						images/313_5.png	images/313+24_5.png	6	¡ú	2	5	38		ÄÐ	20	2024-02-04_09h15.56.490	ÐÅÐÄÅÐ¶Ï	2021.2.3	Win32	120.4819277					1		1	1	33	4	1
		1	1	1.292	6	0.4162						images/313+24_13.png	images/313_13.png	1	¡û	2	13	38		ÄÐ	20	2024-02-04_09h15.56.490	ÐÅÐÄÅÐ¶Ï	2021.2.3	Win32	120.4819277					1		1	2	34	12	1
		1	1	0.4908	5	0.5739						images/313+24_12.png	images/313_12.png	1	¡û	2	12	38		ÄÐ	20	2024-02-04_09h15.56.490	ÐÅÐÄÅÐ¶Ï	2021.2.3	Win32	120.4819277					1		1	3	35	11	1
		6	1	0.5976	6	0.652						images/313_24.png	images/313+60_8.png	6	¡ú	1	24	38		ÄÐ	20	2024-02-04_09h15.56.490	ÐÅÐÄÅÐ¶Ï	2021.2.3	Win32	120.4819277					1		1	4	36	23	1
		1	0	1.0348	4	0.3775						images/313_3.png	images/313+24_3.png	6	¡ú	2	3	38		ÄÐ	20	2024-02-04_09h15.56.490	ÐÅÐÄÅÐ¶Ï	2021.2.3	Win32	120.4819277					1		1	5	37	2	1
		6	0	0.6248	4	0.3539						images/313+24_11.png	images/313_11.png	1	¡û	2	11	38		ÄÐ	20	2024-02-04_09h15.56.490	ÐÅÐÄÅÐ¶Ï	2021.2.3	Win32	120.4819277					1		1	6	38	10	1
		6	1	0.8567	6	0.5343						images/313_22.png	images/313+60_6.png	6	¡ú	1	22	38		ÄÐ	20	2024-02-04_09h15.56.490	ÐÅÐÄÅÐ¶Ï	2021.2.3	Win32	120.4819277					1		1	7	39	21	1
		1	1	0.6428	6	0.2781						images/313+60_9.png	images/313_25.png	1	¡û	1	25	38		ÄÐ	20	2024-02-04_09h15.56.490	ÐÅÐÄÅÐ¶Ï	2021.2.3	Win32	120.4819277					1	space	1	8	40	24	1	21.2017
			0		1	1.9487						images/313+24_16.png	images/313_16.png	1	¡û	2	16	38		ÄÐ	20	2024-02-04_09h15.56.490	ÐÅÐÄÅÐ¶Ï	2021.2.3	Win32	120.4819277					0		1	9	41	15	1
		1	1	0.5689	6	0.233						images/313+24_15.png	images/313_15.png	1	¡û	2	15	38		ÄÐ	20	2024-02-04_09h15.56.490	ÐÅÐÄÅÐ¶Ï	2021.2.3	Win32	120.4819277					1		1	10	42	14	1
		6	0	0.463	5	0.5003						images/313+60_13.png	images/313_29.png	1	¡û	1	29	38		ÄÐ	20	2024-02-04_09h15.56.490	ÐÅÐÄÅÐ¶Ï	2021.2.3	Win32	120.4819277					1		1	11	43	28	1
		1	1	0.4382	6	0.2525						images/313+60_15.png	images/313_31.png	1	¡û	1	31	38		ÄÐ	20	2024-02-04_09h15.56.490	ÐÅÐÄÅÐ¶Ï	2021.2.3	Win32	120.4819277					1		1	12	44	30	1
		6	1	0.2979	2	0.2359						images/313_4.png	images/313+24_4.png	6	¡ú	2	4	38		ÄÐ	20	2024-02-04_09h15.56.490	ÐÅÐÄÅÐ¶Ï	2021.2.3	Win32	120.4819277					0		1	13	45	3	1
		6	1	0.7333	3	0.8481						images/313_6.png	images/313+24_6.png	6	¡ú	2	6	38		ÄÐ	20	2024-02-04_09h15.56.490	ÐÅÐÄÅÐ¶Ï	2021.2.3	Win32	120.4819277					0		1	14	46	5	1
		6	1	0.5265	5	0.4898						images/313_19.png	images/313+60_3.png	6	¡ú	1	19	38		ÄÐ	20	2024-02-04_09h15.56.490	ÐÅÐÄÅÐ¶Ï	2021.2.3	Win32	120.4819277					1		1	15	47	18	1
		6	1	0.5447	6	0.3286						images/313_17.png	images/313+60_1.png	6	¡ú	1	17	38		ÄÐ	20	2024-02-04_09h15.56.490	ÐÅÐÄÅÐ¶Ï	2021.2.3	Win32	120.4819277					1		1	16	48	16	1
		6	1	0.5674	6	0.308						images/313_20.png	images/313+60_4.png	6	¡ú	1	20	38		ÄÐ	20	2024-02-04_09h15.56.490	ÐÅÐÄÅÐ¶Ï	2021.2.3	Win32	120.4819277					1		1	17	49	19	1
		6	1	0.5414	5	0.4046						images/313_8.png	images/313+24_8.png	6	¡ú	2	8	38		ÄÐ	20	2024-02-04_09h15.56.490	ÐÅÐÄÅÐ¶Ï	2021.2.3	Win32	120.4819277					1		1	18	50	7	1
		1	1	0.8513	4	0.3558						images/313+60_16.png	images/313_32.png	1	¡û	1	32	38		ÄÐ	20	2024-02-04_09h15.56.490	ÐÅÐÄÅÐ¶Ï	2021.2.3	Win32	120.4819277					1		1	19	51	31	1
		6	1	0.5196	3	0.6526						images/313_1.png	images/313+24_1.png	6	¡ú	2	1	38		ÄÐ	20	2024-02-04_09h15.56.490	ÐÅÐÄÅÐ¶Ï	2021.2.3	Win32	120.4819277					0		1	20	52	0	1
		6	1	0.8001	5	0.485						images/313_2.png	images/313+24_2.png	6	¡ú	2	2	38		ÄÐ	20	2024-02-04_09h15.56.490	ÐÅÐÄÅÐ¶Ï	2021.2.3	Win32	120.4819277					1		1	21	53	1	1
		1	1	0.5795	6	0.3189						images/313+60_14.png	images/313_30.png	1	¡û	1	30	38		ÄÐ	20	2024-02-04_09h15.56.490	ÐÅÐÄÅÐ¶Ï	2021.2.3	Win32	120.4819277					1		1	22	54	29	1
		6	1	0.4294	6	0.2066						images/313_18.png	images/313+60_2.png	6	¡ú	1	18	38		ÄÐ	20	2024-02-04_09h15.56.490	ÐÅÐÄÅÐ¶Ï	2021.2.3	Win32	120.4819277					1		1	23	55	17	1
		6	1	0.4692	6	0.4254						images/313_21.png	images/313+60_5.png	6	¡ú	1	21	38		ÄÐ	20	2024-02-04_09h15.56.490	ÐÅÐÄÅÐ¶Ï	2021.2.3	Win32	120.4819277					1		1	24	56	20	1
		1	1	0.581	5	0.3308						images/313+24_10.png	images/313_10.png	1	¡û	2	10	38		ÄÐ	20	2024-02-04_09h15.56.490	ÐÅÐÄÅÐ¶Ï	2021.2.3	Win32	120.4819277					1		1	25	57	9	1
		1	1	0.4577	4	0.3106						images/313+60_12.png	images/313_28.png	1	¡û	1	28	38		ÄÐ	20	2024-02-04_09h15.56.490	ÐÅÐÄÅÐ¶Ï	2021.2.3	Win32	120.4819277					1		1	26	58	27	1
		6	1	0.3633	6	0.1737						images/313_7.png	images/313+24_7.png	6	¡ú	2	7	38		ÄÐ	20	2024-02-04_09h15.56.490	ÐÅÐÄÅÐ¶Ï	2021.2.3	Win32	120.4819277					1		1	27	59	6	1
		1	1	0.507	6	0.2437						images/313+24_14.png	images/313_14.png	1	¡û	2	14	38		ÄÐ	20	2024-02-04_09h15.56.490	ÐÅÐÄÅÐ¶Ï	2021.2.3	Win32	120.4819277					1		1	28	60	13	1
		6	0	0.8734	6	0.198						images/313+60_11.png	images/313_27.png	1	¡û	1	27	38		ÄÐ	20	2024-02-04_09h15.56.490	ÐÅÐÄÅÐ¶Ï	2021.2.3	Win32	120.4819277					1		1	29	61	26	1
		6	0	0.7365	2	0.8428						images/313+60_10.png	images/313_26.png	1	¡û	1	26	38		ÄÐ	20	2024-02-04_09h15.56.490	ÐÅÐÄÅÐ¶Ï	2021.2.3	Win32	120.4819277					0		1	30	62	25	1
		6	0	0.6313	3	0.3743						images/313+24_9.png	images/313_9.png	1	¡û	2	9	38		ÄÐ	20	2024-02-04_09h15.56.490	ÐÅÐÄÅÐ¶Ï	2021.2.3	Win32	120.4819277					0		1	31	63	8	1
		6	1	0.4742	6	0.2153						images/313_24.png	images/313+60_8.png	6	¡ú	1	24	38		ÄÐ	20	2024-02-04_09h15.56.490	ÐÅÐÄÅÐ¶Ï	2021.2.3	Win32	120.4819277					1		2	0	64	23	1
		1	1	0.4406	6	0.2795						images/313+60_13.png	images/313_29.png	1	¡û	1	29	38		ÄÐ	20	2024-02-04_09h15.56.490	ÐÅÐÄÅÐ¶Ï	2021.2.3	Win32	120.4819277					1		2	1	65	28	1
		1	1	0.4168	6	0.2799						images/313+24_9.png	images/313_9.png	1	¡û	2	9	38		ÄÐ	20	2024-02-04_09h15.56.490	ÐÅÐÄÅÐ¶Ï	2021.2.3	Win32	120.4819277					1		2	2	66	8	1
		6	1	0.5901	6	0.4333						images/313_2.png	images/313+24_2.png	6	¡ú	2	2	38		ÄÐ	20	2024-02-04_09h15.56.490	ÐÅÐÄÅÐ¶Ï	2021.2.3	Win32	120.4819277					1		2	3	67	1	1
		6	1	0.5897	6	0.3669						images/313_23.png	images/313+60_7.png	6	¡ú	1	23	38		ÄÐ	20	2024-02-04_09h15.56.490	ÐÅÐÄÅÐ¶Ï	2021.2.3	Win32	120.4819277					1		2	4	68	22	1
		6	1	0.6294	2	0.5406						images/313_18.png	images/313+60_2.png	6	¡ú	1	18	38		ÄÐ	20	2024-02-04_09h15.56.490	ÐÅÐÄÅÐ¶Ï	2021.2.3	Win32	120.4819277					0		2	5	69	17	1
		1	1	0.3989	4	0.675						images/313+60_10.png	images/313_26.png	1	¡û	1	26	38		ÄÐ	20	2024-02-04_09h15.56.490	ÐÅÐÄÅÐ¶Ï	2021.2.3	Win32	120.4819277					1		2	6	70	25	1
		1	1	0.5054	6	0.4435						images/313+60_14.png	images/313_30.png	1	¡û	1	30	38		ÄÐ	20	2024-02-04_09h15.56.490	ÐÅÐÄÅÐ¶Ï	2021.2.3	Win32	120.4819277					1		2	7	71	29	1
		1	1	0.7888	6	0.2127						images/313+24_11.png	images/313_11.png	1	¡û	2	11	38		ÄÐ	20	2024-02-04_09h15.56.490	ÐÅÐÄÅÐ¶Ï	2021.2.3	Win32	120.4819277					1		2	8	72	10	1
		1	1	0.7822	5	0.2579						images/313+24_16.png	images/313_16.png	1	¡û	2	16	38		ÄÐ	20	2024-02-04_09h15.56.490	ÐÅÐÄÅÐ¶Ï	2021.2.3	Win32	120.4819277					1		2	9	73	15	1
		1	0	0.5328	4	0.7345						images/313_17.png	images/313+60_1.png	6	¡ú	1	17	38		ÄÐ	20	2024-02-04_09h15.56.490	ÐÅÐÄÅÐ¶Ï	2021.2.3	Win32	120.4819277					1		2	10	74	16	1
		6	1	0.8276	4	0.5307						images/313_5.png	images/313+24_5.png	6	¡ú	2	5	38		ÄÐ	20	2024-02-04_09h15.56.490	ÐÅÐÄÅÐ¶Ï	2021.2.3	Win32	120.4819277					1		2	11	75	4	1
		1	1	0.415	6	0.2814						images/313+24_14.png	images/313_14.png	1	¡û	2	14	38		ÄÐ	20	2024-02-04_09h15.56.490	ÐÅÐÄÅÐ¶Ï	2021.2.3	Win32	120.4819277					1		2	12	76	13	1
		6	1	0.3853	6	0.2487						images/313_19.png	images/313+60_3.png	6	¡ú	1	19	38		ÄÐ	20	2024-02-04_09h15.56.490	ÐÅÐÄÅÐ¶Ï	2021.2.3	Win32	120.4819277					1		2	13	77	18	1
		1	1	0.3355	6	0.3024						images/313+60_15.png	images/313_31.png	1	¡û	1	31	38		ÄÐ	20	2024-02-04_09h15.56.490	ÐÅÐÄÅÐ¶Ï	2021.2.3	Win32	120.4819277					1		2	14	78	30	1
		1	0	0.6898	6	0.2825						images/313_20.png	images/313+60_4.png	6	¡ú	1	20	38		ÄÐ	20	2024-02-04_09h15.56.490	ÐÅÐÄÅÐ¶Ï	2021.2.3	Win32	120.4819277					1		2	15	79	19	1
		6	0	0.8096	3	0.4251						images/313+24_13.png	images/313_13.png	1	¡û	2	13	38		ÄÐ	20	2024-02-04_09h15.56.490	ÐÅÐÄÅÐ¶Ï	2021.2.3	Win32	120.4819277					0		2	16	80	12	1
		6	1	0.7323	3	0.4452						images/313_3.png	images/313+24_3.png	6	¡ú	2	3	38		ÄÐ	20	2024-02-04_09h15.56.490	ÐÅÐÄÅÐ¶Ï	2021.2.3	Win32	120.4819277					0	space	2	17	81	2	1	6.927
		6	0	1.0398	2	0.9313						images/313+24_12.png	images/313_12.png	1	¡û	2	12	38		ÄÐ	20	2024-02-04_09h15.56.490	ÐÅÐÄÅÐ¶Ï	2021.2.3	Win32	120.4819277					0		2	18	82	11	1
		1	1	0.5964	6	0.8199						images/313+24_15.png	images/313_15.png	1	¡û	2	15	38		ÄÐ	20	2024-02-04_09h15.56.490	ÐÅÐÄÅÐ¶Ï	2021.2.3	Win32	120.4819277					1		2	19	83	14	1
		6	1	0.4618	6	0.7051						images/313_4.png	images/313+24_4.png	6	¡ú	2	4	38		ÄÐ	20	2024-02-04_09h15.56.490	ÐÅÐÄÅÐ¶Ï	2021.2.3	Win32	120.4819277					1		2	20	84	3	1
		1	1	0.7326	6	0.4435						images/313+60_9.png	images/313_25.png	1	¡û	1	25	38		ÄÐ	20	2024-02-04_09h15.56.490	ÐÅÐÄÅÐ¶Ï	2021.2.3	Win32	120.4819277					1		2	21	85	24	1
		6	1	0.3864	6	0.5017						images/313_7.png	images/313+24_7.png	6	¡ú	2	7	38		ÄÐ	20	2024-02-04_09h15.56.490	ÐÅÐÄÅÐ¶Ï	2021.2.3	Win32	120.4819277					1		2	22	86	6	1
		1	1	0.4776	5	0.5493						images/313+60_12.png	images/313_28.png	1	¡û	1	28	38		ÄÐ	20	2024-02-04_09h15.56.490	ÐÅÐÄÅÐ¶Ï	2021.2.3	Win32	120.4819277					1		2	23	87	27	1
		1	0	0.9569	2	0.4418						images/313_22.png	images/313+60_6.png	6	¡ú	1	22	38		ÄÐ	20	2024-02-04_09h15.56.490	ÐÅÐÄÅÐ¶Ï	2021.2.3	Win32	120.4819277					0		2	24	88	21	1
		1	0	0.589	6	0.8168						images/313_1.png	images/313+24_1.png	6	¡ú	2	1	38		ÄÐ	20	2024-02-04_09h15.56.490	ÐÅÐÄÅÐ¶Ï	2021.2.3	Win32	120.4819277					1		2	25	89	0	1
		1	1	1.0474	1	0.3951						images/313+60_16.png	images/313_32.png	1	¡û	1	32	38		ÄÐ	20	2024-02-04_09h15.56.490	ÐÅÐÄÅÐ¶Ï	2021.2.3	Win32	120.4819277					0		2	26	90	31	1
		6	1	0.4038	6	0.2935						images/313_21.png	images/313+60_5.png	6	¡ú	1	21	38		ÄÐ	20	2024-02-04_09h15.56.490	ÐÅÐÄÅÐ¶Ï	2021.2.3	Win32	120.4819277					1		2	27	91	20	1
		1	1	0.4799	6	0.32						images/313+60_11.png	images/313_27.png	1	¡û	1	27	38		ÄÐ	20	2024-02-04_09h15.56.490	ÐÅÐÄÅÐ¶Ï	2021.2.3	Win32	120.4819277					1		2	28	92	26	1
		1	1	0.601	5	0.3286						images/313+24_10.png	images/313_10.png	1	¡û	2	10	38		ÄÐ	20	2024-02-04_09h15.56.490	ÐÅÐÄÅÐ¶Ï	2021.2.3	Win32	120.4819277					1		2	29	93	9	1
		6	1	0.4343	6	0.3887						images/313_6.png	images/313+24_6.png	6	¡ú	2	6	38		ÄÐ	20	2024-02-04_09h15.56.490	ÐÅÐÄÅÐ¶Ï	2021.2.3	Win32	120.4819277					1		2	30	94	5	1
		6	1	0.403	6	0.3477						images/313_8.png	images/313+24_8.png	6	¡ú	2	8	38		ÄÐ	20	2024-02-04_09h15.56.490	ÐÅÐÄÅÐ¶Ï	2021.2.3	Win32	120.4819277					1		2	31	95	7	1
		6	1	0.6286	6	0.342						images/313_8.png	images/313+24_8.png	6	¡ú	2	8	38		ÄÐ	20	2024-02-04_09h15.56.490	ÐÅÐÄÅÐ¶Ï	2021.2.3	Win32	120.4819277					1		3	0	96	7	1
		1	1	0.3939	6	0.3305						images/313+24_10.png	images/313_10.png	1	¡û	2	10	38		ÄÐ	20	2024-02-04_09h15.56.490	ÐÅÐÄÅÐ¶Ï	2021.2.3	Win32	120.4819277					1		3	1	97	9	1
		1	0	0.4794	6	0.4318						images/313_2.png	images/313+24_2.png	6	¡ú	2	2	38		ÄÐ	20	2024-02-04_09h15.56.490	ÐÅÐÄÅÐ¶Ï	2021.2.3	Win32	120.4819277					1		3	2	98	1	1
		1	1	0.5529	6	0.5941						images/313+24_9.png	images/313_9.png	1	¡û	2	9	38		ÄÐ	20	2024-02-04_09h15.56.490	ÐÅÐÄÅÐ¶Ï	2021.2.3	Win32	120.4819277					1		3	3	99	8	1
		1	1	0.4582	6	0.5609						images/313+60_14.png	images/313_30.png	1	¡û	1	30	38		ÄÐ	20	2024-02-04_09h15.56.490	ÐÅÐÄÅÐ¶Ï	2021.2.3	Win32	120.4819277					1		3	4	100	29	1
		1	1	0.8266	5	0.251						images/313+60_9.png	images/313_25.png	1	¡û	1	25	38		ÄÐ	20	2024-02-04_09h15.56.490	ÐÅÐÄÅÐ¶Ï	2021.2.3	Win32	120.4819277					1		3	5	101	24	1
		1	1	0.3586	6	0.2359						images/313+24_15.png	images/313_15.png	1	¡û	2	15	38		ÄÐ	20	2024-02-04_09h15.56.490	ÐÅÐÄÅÐ¶Ï	2021.2.3	Win32	120.4819277					1		3	6	102	14	1
		1	1	0.5634	6	0.3052						images/313+24_11.png	images/313_11.png	1	¡û	2	11	38		ÄÐ	20	2024-02-04_09h15.56.490	ÐÅÐÄÅÐ¶Ï	2021.2.3	Win32	120.4819277					1		3	7	103	10	1
		1	1	0.3311	6	0.4742						images/313+24_13.png	images/313_13.png	1	¡û	2	13	38		ÄÐ	20	2024-02-04_09h15.56.490	ÐÅÐÄÅÐ¶Ï	2021.2.3	Win32	120.4819277					1		3	8	104	12	1
		6	1	0.5735	2	0.7004						images/313_19.png	images/313+60_3.png	6	¡ú	1	19	38		ÄÐ	20	2024-02-04_09h15.56.490	ÐÅÐÄÅÐ¶Ï	2021.2.3	Win32	120.4819277					0		3	9	105	18	1
		6	1	0.5183	5	0.3322						images/313_21.png	images/313+60_5.png	6	¡ú	1	21	38		ÄÐ	20	2024-02-04_09h15.56.490	ÐÅÐÄÅÐ¶Ï	2021.2.3	Win32	120.4819277					1		3	10	106	20	1
		6	1	0.9876	1	0.3782						images/313_4.png	images/313+24_4.png	6	¡ú	2	4	38		ÄÐ	20	2024-02-04_09h15.56.490	ÐÅÐÄÅÐ¶Ï	2021.2.3	Win32	120.4819277					0		3	11	107	3	1
		6	1	0.474	3	0.6154						images/313_22.png	images/313+60_6.png	6	¡ú	1	22	38		ÄÐ	20	2024-02-04_09h15.56.490	ÐÅÐÄÅÐ¶Ï	2021.2.3	Win32	120.4819277					0		3	12	108	21	1
		6	1	0.3364	4	0.5762						images/313_6.png	images/313+24_6.png	6	¡ú	2	6	38		ÄÐ	20	2024-02-04_09h15.56.490	ÐÅÐÄÅÐ¶Ï	2021.2.3	Win32	120.4819277					1		3	13	109	5	1
		6	1	0.4479	2	0.847						images/313_20.png	images/313+60_4.png	6	¡ú	1	20	38		ÄÐ	20	2024-02-04_09h15.56.490	ÐÅÐÄÅÐ¶Ï	2021.2.3	Win32	120.4819277					0		3	14	110	19	1
		1	0	0.5687	6	0.3651						images/313_1.png	images/313+24_1.png	6	¡ú	2	1	38		ÄÐ	20	2024-02-04_09h15.56.490	ÐÅÐÄÅÐ¶Ï	2021.2.3	Win32	120.4819277					1		3	15	111	0	1
		1	1	0.275	6	0.4684						images/313+60_13.png	images/313_29.png	1	¡û	1	29	38		ÄÐ	20	2024-02-04_09h15.56.490	ÐÅÐÄÅÐ¶Ï	2021.2.3	Win32	120.4819277					1		3	16	112	28	1
		6	0	0.5007	3	0.4909						images/313+24_16.png	images/313_16.png	1	¡û	2	16	38		ÄÐ	20	2024-02-04_09h15.56.490	ÐÅÐÄÅÐ¶Ï	2021.2.3	Win32	120.4819277					0		3	17	113	15	1
		1	1	0.9059	1	0.5481						images/313+60_10.png	images/313_26.png	1	¡û	1	26	38		ÄÐ	20	2024-02-04_09h15.56.490	ÐÅÐÄÅÐ¶Ï	2021.2.3	Win32	120.4819277					0		3	18	114	25	1
		6	0	0.7422	2	0.4844						images/313+24_12.png	images/313_12.png	1	¡û	2	12	38		ÄÐ	20	2024-02-04_09h15.56.490	ÐÅÐÄÅÐ¶Ï	2021.2.3	Win32	120.4819277					0		3	19	115	11	1
		1	1	0.589	5	0.5461						images/313+60_16.png	images/313_32.png	1	¡û	1	32	38		ÄÐ	20	2024-02-04_09h15.56.490	ÐÅÐÄÅÐ¶Ï	2021.2.3	Win32	120.4819277					1		3	20	116	31	1
		6	1	0.454	2	0.508						images/313_24.png	images/313+60_8.png	6	¡ú	1	24	38		ÄÐ	20	2024-02-04_09h15.56.490	ÐÅÐÄÅÐ¶Ï	2021.2.3	Win32	120.4819277					0		3	21	117	23	1
		1	1	0.3369	5	0.5145						images/313+60_12.png	images/313_28.png	1	¡û	1	28	38		ÄÐ	20	2024-02-04_09h15.56.490	ÐÅÐÄÅÐ¶Ï	2021.2.3	Win32	120.4819277					1		3	22	118	27	1
		1	1	0.257	6	0.5965						images/313+60_11.png	images/313_27.png	1	¡û	1	27	38		ÄÐ	20	2024-02-04_09h15.56.490	ÐÅÐÄÅÐ¶Ï	2021.2.3	Win32	120.4819277					1		3	23	119	26	1
		1	1	0.3164	6	0.4264						images/313+24_14.png	images/313_14.png	1	¡û	2	14	38		ÄÐ	20	2024-02-04_09h15.56.490	ÐÅÐÄÅÐ¶Ï	2021.2.3	Win32	120.4819277					1		3	24	120	13	1
		6	1	0.3975	6	0.3537						images/313_23.png	images/313+60_7.png	6	¡ú	1	23	38		ÄÐ	20	2024-02-04_09h15.56.490	ÐÅÐÄÅÐ¶Ï	2021.2.3	Win32	120.4819277					1		3	25	121	22	1
		6	1	0.4928	2	0.6337						images/313_3.png	images/313+24_3.png	6	¡ú	2	3	38		ÄÐ	20	2024-02-04_09h15.56.490	ÐÅÐÄÅÐ¶Ï	2021.2.3	Win32	120.4819277					0	space	3	26	122	2	1	29.1308
		6	1	0.7156	6	0.1968						images/313_7.png	images/313+24_7.png	6	¡ú	2	7	38		ÄÐ	20	2024-02-04_09h15.56.490	ÐÅÐÄÅÐ¶Ï	2021.2.3	Win32	120.4819277					1		3	27	123	6	1
		6	1	0.4942	5	0.366						images/313_17.png	images/313+60_1.png	6	¡ú	1	17	38		ÄÐ	20	2024-02-04_09h15.56.490	ÐÅÐÄÅÐ¶Ï	2021.2.3	Win32	120.4819277					1		3	28	124	16	1
		6	0	0.7924	2	0.2485						images/313+60_15.png	images/313_31.png	1	¡û	1	31	38		ÄÐ	20	2024-02-04_09h15.56.490	ÐÅÐÄÅÐ¶Ï	2021.2.3	Win32	120.4819277					0		3	29	125	30	1
		1	0	0.6925	5	0.3183						images/313_5.png	images/313+24_5.png	6	¡ú	2	5	38		ÄÐ	20	2024-02-04_09h15.56.490	ÐÅÐÄÅÐ¶Ï	2021.2.3	Win32	120.4819277					1		3	30	126	4	1
		6	1	0.7387	3	0.3811						images/313_18.png	images/313+60_2.png	6	¡ú	1	18	38		ÄÐ	20	2024-02-04_09h15.56.490	ÐÅÐÄÅÐ¶Ï	2021.2.3	Win32	120.4819277					0		3	31	127	17	1
		1	1	0.3824	4	0.646						images/313+60_12.png	images/313_28.png	1	¡û	1	28	38		ÄÐ	20	2024-02-04_09h15.56.490	ÐÅÐÄÅÐ¶Ï	2021.2.3	Win32	120.4819277					1		4	0	128	27	1
		6	1	0.4541	2	0.5289						images/313_8.png	images/313+24_8.png	6	¡ú	2	8	38		ÄÐ	20	2024-02-04_09h15.56.490	ÐÅÐÄÅÐ¶Ï	2021.2.3	Win32	120.4819277					0		4	1	129	7	1
		1	0	0.9898	4	0.4618						images/313_23.png	images/313+60_7.png	6	¡ú	1	23	38		ÄÐ	20	2024-02-04_09h15.56.490	ÐÅÐÄÅÐ¶Ï	2021.2.3	Win32	120.4819277					1		4	2	130	22	1
		6	1	0.5261	5	0.8575						images/313_6.png	images/313+24_6.png	6	¡ú	2	6	38		ÄÐ	20	2024-02-04_09h15.56.490	ÐÅÐÄÅÐ¶Ï	2021.2.3	Win32	120.4819277					1		4	3	131	5	1
		6	0	0.3743	2	0.2757						images/313+24_16.png	images/313_16.png	1	¡û	2	16	38		ÄÐ	20	2024-02-04_09h15.56.490	ÐÅÐÄÅÐ¶Ï	2021.2.3	Win32	120.4819277					0		4	4	132	15	1
		6	1	0.4211	3	0.3586						images/313_2.png	images/313+24_2.png	6	¡ú	2	2	38		ÄÐ	20	2024-02-04_09h15.56.490	ÐÅÐÄÅÐ¶Ï	2021.2.3	Win32	120.4819277					0		4	5	133	1	1
		1	1	0.9647	4	0.3454						images/313+24_10.png	images/313_10.png	1	¡û	2	10	38		ÄÐ	20	2024-02-04_09h15.56.490	ÐÅÐÄÅÐ¶Ï	2021.2.3	Win32	120.4819277					1		4	6	134	9	1
		6	1	0.6676	4	0.3709						images/313_4.png	images/313+24_4.png	6	¡ú	2	4	38		ÄÐ	20	2024-02-04_09h15.56.490	ÐÅÐÄÅÐ¶Ï	2021.2.3	Win32	120.4819277					1		4	7	135	3	1
		1	0	0.4296	5	0.2681						images/313_21.png	images/313+60_5.png	6	¡ú	1	21	38		ÄÐ	20	2024-02-04_09h15.56.490	ÐÅÐÄÅÐ¶Ï	2021.2.3	Win32	120.4819277					1		4	8	136	20	1
		1	1	0.4914	5	0.3679						images/313+60_15.png	images/313_31.png	1	¡û	1	31	38		ÄÐ	20	2024-02-04_09h15.56.490	ÐÅÐÄÅÐ¶Ï	2021.2.3	Win32	120.4819277					1		4	9	137	30	1
		6	1	0.5282	5	0.3045						images/313_17.png	images/313+60_1.png	6	¡ú	1	17	38		ÄÐ	20	2024-02-04_09h15.56.490	ÐÅÐÄÅÐ¶Ï	2021.2.3	Win32	120.4819277					1		4	10	138	16	1
		1	0	0.416	5	0.2329						images/313_5.png	images/313+24_5.png	6	¡ú	2	5	38		ÄÐ	20	2024-02-04_09h15.56.490	ÐÅÐÄÅÐ¶Ï	2021.2.3	Win32	120.4819277					1		4	11	139	4	1
		1	1	0.3868	4	0.4063						images/313+60_10.png	images/313_26.png	1	¡û	1	26	38		ÄÐ	20	2024-02-04_09h15.56.490	ÐÅÐÄÅÐ¶Ï	2021.2.3	Win32	120.4819277					1		4	12	140	25	1
		1	1	0.3721	6	0.2136						images/313+60_9.png	images/313_25.png	1	¡û	1	25	38		ÄÐ	20	2024-02-04_09h15.56.490	ÐÅÐÄÅÐ¶Ï	2021.2.3	Win32	120.4819277					1		4	13	141	24	1
		1	1	0.2662	6	0.3675						images/313+24_15.png	images/313_15.png	1	¡û	2	15	38		ÄÐ	20	2024-02-04_09h15.56.490	ÐÅÐÄÅÐ¶Ï	2021.2.3	Win32	120.4819277					1		4	14	142	14	1
		1	1	0.4108	6	0.2969						images/313+60_11.png	images/313_27.png	1	¡û	1	27	38		ÄÐ	20	2024-02-04_09h15.56.490	ÐÅÐÄÅÐ¶Ï	2021.2.3	Win32	120.4819277					1		4	15	143	26	1
		1	1	0.4037	5	0.2526						images/313+24_11.png	images/313_11.png	1	¡û	2	11	38		ÄÐ	20	2024-02-04_09h15.56.490	ÐÅÐÄÅÐ¶Ï	2021.2.3	Win32	120.4819277					1		4	16	144	10	1
		1	1	0.302	4	0.4049						images/313+60_13.png	images/313_29.png	1	¡û	1	29	38		ÄÐ	20	2024-02-04_09h15.56.490	ÐÅÐÄÅÐ¶Ï	2021.2.3	Win32	120.4819277					1		4	17	145	28	1
		1	0	0.4256	5	0.5494						images/313_3.png	images/313+24_3.png	6	¡ú	2	3	38		ÄÐ	20	2024-02-04_09h15.56.490	ÐÅÐÄÅÐ¶Ï	2021.2.3	Win32	120.4819277					1		4	18	146	2	1
		1	1	0.3607	2	0.6823						images/313+24_13.png	images/313_13.png	1	¡û	2	13	38		ÄÐ	20	2024-02-04_09h15.56.490	ÐÅÐÄÅÐ¶Ï	2021.2.3	Win32	120.4819277					0		4	19	147	12	1
		1	1	0.6099	2	0.704						images/313+24_9.png	images/313_9.png	1	¡û	2	9	38		ÄÐ	20	2024-02-04_09h15.56.490	ÐÅÐÄÅÐ¶Ï	2021.2.3	Win32	120.4819277					0		4	20	148	8	1
		1	0	0.5341	4	0.4124						images/313_1.png	images/313+24_1.png	6	¡ú	2	1	38		ÄÐ	20	2024-02-04_09h15.56.490	ÐÅÐÄÅÐ¶Ï	2021.2.3	Win32	120.4819277					1		4	21	149	0	1
		1	1	0.791	3	0.3878						images/313+60_16.png	images/313_32.png	1	¡û	1	32	38		ÄÐ	20	2024-02-04_09h15.56.490	ÐÅÐÄÅÐ¶Ï	2021.2.3	Win32	120.4819277					0		4	22	150	31	1
		1	1	0.4023	3	0.4467						images/313+60_14.png	images/313_30.png	1	¡û	1	30	38		ÄÐ	20	2024-02-04_09h15.56.490	ÐÅÐÄÅÐ¶Ï	2021.2.3	Win32	120.4819277					0		4	23	151	29	1
		6	1	0.5472	4	0.4641						images/313_20.png	images/313+60_4.png	6	¡ú	1	20	38		ÄÐ	20	2024-02-04_09h15.56.490	ÐÅÐÄÅÐ¶Ï	2021.2.3	Win32	120.4819277					1		4	24	152	19	1
		6	0	0.6098	2	0.5816						images/313+24_12.png	images/313_12.png	1	¡û	2	12	38		ÄÐ	20	2024-02-04_09h15.56.490	ÐÅÐÄÅÐ¶Ï	2021.2.3	Win32	120.4819277					0		4	25	153	11	1
		6	0	0.6814	6	0.5535						images/313+24_14.png	images/313_14.png	1	¡û	2	14	38		ÄÐ	20	2024-02-04_09h15.56.490	ÐÅÐÄÅÐ¶Ï	2021.2.3	Win32	120.4819277					1		4	26	154	13	1
		6	1	0.7979	2	0.4939						images/313_19.png	images/313+60_3.png	6	¡ú	1	19	38		ÄÐ	20	2024-02-04_09h15.56.490	ÐÅÐÄÅÐ¶Ï	2021.2.3	Win32	120.4819277					0		4	27	155	18	1
		1	0	0.4491	4	0.3779						images/313_18.png	images/313+60_2.png	6	¡ú	1	18	38		ÄÐ	20	2024-02-04_09h15.56.490	ÐÅÐÄÅÐ¶Ï	2021.2.3	Win32	120.4819277					1		4	28	156	17	1
		1	0	0.4938	4	0.6043						images/313_22.png	images/313+60_6.png	6	¡ú	1	22	38		ÄÐ	20	2024-02-04_09h15.56.490	ÐÅÐÄÅÐ¶Ï	2021.2.3	Win32	120.4819277					1		4	29	157	21	1
		6	1	0.3231	2	0.3598						images/313_7.png	images/313+24_7.png	6	¡ú	2	7	38		ÄÐ	20	2024-02-04_09h15.56.490	ÐÅÐÄÅÐ¶Ï	2021.2.3	Win32	120.4819277					0		4	30	158	6	1
		6	1	0.2721	6	0.7272						images/313_24.png	images/313+60_8.png	6	¡ú	1	24	38		ÄÐ	20	2024-02-04_09h15.56.490	ÐÅÐÄÅÐ¶Ï	2021.2.3	Win32	120.4819277					1		4	31	159	23	1
																		38		ÄÐ	20	2024-02-04_09h15.56.490	ÐÅÐÄÅÐ¶Ï	2021.2.3	Win32	120.4819277	6.021610164	4.7322
