# Supplementary material for: Perceptual metacognition and self-esteem: the role of feedback valence in local and global monitoring bias
Source: BMC Psychol. 2025 Sep 22;13:1114. doi: 10.1186/s40359-025-03089-x (PMC12506185; doi:10.1186/s40359-025-03089-x)
Supplement: Supplementary file 1 — Supplementary Material 1. [file 40359_2025_3089_MOESM1_ESM.zip › Data/Study2/Study2data/39_信心判断_2024-02-04_14h42.33.008.csv]

response_00.keys	response_00.rt	response_1.keys	response_1.corr	response_1.rt	response_2.keys	response_2.rt	loop_1.thisRepN	loop_1.thisTrialN	loop_1.thisN	loop_1.thisIndex	loop_1.ran	dotLeft	dotRight	dotAns	cue	diffLevel	rows	±»ÊÔ±àºÅ	ÐÕÃû	ÐÔ±ð	ÄêÁä	date	expName	psychopyVersion	OS	frameRate	slider.response	slider.rt	response_01.keys	response_01.rt	response_2.corr	response_03.keys	loop_2.thisRepN	loop_2.thisTrialN	loop_2.thisN	loop_2.thisIndex	loop_2.ran	response_03.rt
		6	1	0.7976	5	1.0532						images/313_23.png	images/313+60_7.png	6	¡ú	1	23	39		Å®	19	2024-02-04_14h42.33.008	ÐÅÐÄÅÐ¶Ï	2021.2.3	Win32	59.52380952	7.830478448	14.9891	space	5.6203	1		0	0	0	22	1
		6	1	0.9702	4	1.9097						images/313_1.png	images/313+24_1.png	6	¡ú	2	1	39		Å®	19	2024-02-04_14h42.33.008	ÐÅÐÄÅÐ¶Ï	2021.2.3	Win32	59.52380952					1		0	1	1	0	1
		1	1	0.7622	5	1.7373						images/313+24_14.png	images/313_14.png	1	¡û	2	14	39		Å®	19	2024-02-04_14h42.33.008	ÐÅÐÄÅÐ¶Ï	2021.2.3	Win32	59.52380952					1		0	2	2	13	1
		6	0	1.2429	2	0.6057						images/313+24_13.png	images/313_13.png	1	¡û	2	13	39		Å®	19	2024-02-04_14h42.33.008	ÐÅÐÄÅÐ¶Ï	2021.2.3	Win32	59.52380952					0		0	3	3	12	1
		1	1	0.8855	4	2.8614						images/313+60_13.png	images/313_29.png	1	¡û	1	29	39		Å®	19	2024-02-04_14h42.33.008	ÐÅÐÄÅÐ¶Ï	2021.2.3	Win32	59.52380952					1		0	4	4	28	1
		6	0	0.6481	3	1.9899						images/313+24_10.png	images/313_10.png	1	¡û	2	10	39		Å®	19	2024-02-04_14h42.33.008	ÐÅÐÄÅÐ¶Ï	2021.2.3	Win32	59.52380952					0		0	5	5	9	1
		1	1	0.6251	4	1.9502						images/313+60_15.png	images/313_31.png	1	¡û	1	31	39		Å®	19	2024-02-04_14h42.33.008	ÐÅÐÄÅÐ¶Ï	2021.2.3	Win32	59.52380952					1		0	6	6	30	1
		6	1	0.5258	5	0.8363						images/313_22.png	images/313+60_6.png	6	¡ú	1	22	39		Å®	19	2024-02-04_14h42.33.008	ÐÅÐÄÅÐ¶Ï	2021.2.3	Win32	59.52380952					1		0	7	7	21	1
		6	0	1.4443	4	1.6244						images/313+24_15.png	images/313_15.png	1	¡û	2	15	39		Å®	19	2024-02-04_14h42.33.008	ÐÅÐÄÅÐ¶Ï	2021.2.3	Win32	59.52380952					1		0	8	8	14	1
		6	1	0.6592	5	2.2979						images/313_24.png	images/313+60_8.png	6	¡ú	1	24	39		Å®	19	2024-02-04_14h42.33.008	ÐÅÐÄÅÐ¶Ï	2021.2.3	Win32	59.52380952					1		0	9	9	23	1
		6	1	0.6868	5	1.2446						images/313_21.png	images/313+60_5.png	6	¡ú	1	21	39		Å®	19	2024-02-04_14h42.33.008	ÐÅÐÄÅÐ¶Ï	2021.2.3	Win32	59.52380952					1		0	10	10	20	1
		6	1	0.6697	6	0.8831						images/313_3.png	images/313+24_3.png	6	¡ú	2	3	39		Å®	19	2024-02-04_14h42.33.008	ÐÅÐÄÅÐ¶Ï	2021.2.3	Win32	59.52380952					1		0	11	11	2	1
		1	1	1.9357	5	1.4028						images/313+24_11.png	images/313_11.png	1	¡û	2	11	39		Å®	19	2024-02-04_14h42.33.008	ÐÅÐÄÅÐ¶Ï	2021.2.3	Win32	59.52380952					1		0	12	12	10	1
		1	1	2.1583	2	1.8793						images/313+24_16.png	images/313_16.png	1	¡û	2	16	39		Å®	19	2024-02-04_14h42.33.008	ÐÅÐÄÅÐ¶Ï	2021.2.3	Win32	59.52380952					0		0	13	13	15	1
		1	1	0.6339	3	2.0865						images/313+60_11.png	images/313_27.png	1	¡û	1	27	39		Å®	19	2024-02-04_14h42.33.008	ÐÅÐÄÅÐ¶Ï	2021.2.3	Win32	59.52380952					0		0	14	14	26	1
		6	1	1.1368	4	2.4423						images/313_2.png	images/313+24_2.png	6	¡ú	2	2	39		Å®	19	2024-02-04_14h42.33.008	ÐÅÐÄÅÐ¶Ï	2021.2.3	Win32	59.52380952					1		0	15	15	1	1
		6	1	0.7667	5	1.8022						images/313_5.png	images/313+24_5.png	6	¡ú	2	5	39		Å®	19	2024-02-04_14h42.33.008	ÐÅÐÄÅÐ¶Ï	2021.2.3	Win32	59.52380952					1		0	16	16	4	1
		6	0	0.5349	5	1.2368						images/313+60_9.png	images/313_25.png	1	¡û	1	25	39		Å®	19	2024-02-04_14h42.33.008	ÐÅÐÄÅÐ¶Ï	2021.2.3	Win32	59.52380952					1		0	17	17	24	1
		6	1	0.4712	4	2.1104						images/313_6.png	images/313+24_6.png	6	¡ú	2	6	39		Å®	19	2024-02-04_14h42.33.008	ÐÅÐÄÅÐ¶Ï	2021.2.3	Win32	59.52380952					1		0	18	18	5	1
		1	0	0.4898	6	2.4442						images/313_19.png	images/313+60_3.png	6	¡ú	1	19	39		Å®	19	2024-02-04_14h42.33.008	ÐÅÐÄÅÐ¶Ï	2021.2.3	Win32	59.52380952					1		0	19	19	18	1
		6	1	0.5834	2	1.2465						images/313_17.png	images/313+60_1.png	6	¡ú	1	17	39		Å®	19	2024-02-04_14h42.33.008	ÐÅÐÄÅÐ¶Ï	2021.2.3	Win32	59.52380952					0		0	20	20	16	1
		6	1	0.4344	3	2.1395						images/313_7.png	images/313+24_7.png	6	¡ú	2	7	39		Å®	19	2024-02-04_14h42.33.008	ÐÅÐÄÅÐ¶Ï	2021.2.3	Win32	59.52380952					0		0	21	21	6	1
		1	0	0.451	4	2.4084						images/313_4.png	images/313+24_4.png	6	¡ú	2	4	39		Å®	19	2024-02-04_14h42.33.008	ÐÅÐÄÅÐ¶Ï	2021.2.3	Win32	59.52380952					1		0	22	22	3	1
		1	1	1.5457	1	0.603						images/313+60_12.png	images/313_28.png	1	¡û	1	28	39		Å®	19	2024-02-04_14h42.33.008	ÐÅÐÄÅÐ¶Ï	2021.2.3	Win32	59.52380952					0		0	23	23	27	1
		6	1	0.4619	2	2.6993						images/313_18.png	images/313+60_2.png	6	¡ú	1	18	39		Å®	19	2024-02-04_14h42.33.008	ÐÅÐÄÅÐ¶Ï	2021.2.3	Win32	59.52380952					0		0	24	24	17	1
		1	1	0.781	2	1.216						images/313+24_12.png	images/313_12.png	1	¡û	2	12	39		Å®	19	2024-02-04_14h42.33.008	ÐÅÐÄÅÐ¶Ï	2021.2.3	Win32	59.52380952					0		0	25	25	11	1
		1	1	0.4968	4	1.9127						images/313+60_16.png	images/313_32.png	1	¡û	1	32	39		Å®	19	2024-02-04_14h42.33.008	ÐÅÐÄÅÐ¶Ï	2021.2.3	Win32	59.52380952					1		0	26	26	31	1
		1	1	0.5026	4	1.1324						images/313+60_14.png	images/313_30.png	1	¡û	1	30	39		Å®	19	2024-02-04_14h42.33.008	ÐÅÐÄÅÐ¶Ï	2021.2.3	Win32	59.52380952					1		0	27	27	29	1
		1	0	0.803	5	1.302						images/313_20.png	images/313+60_4.png	6	¡ú	1	20	39		Å®	19	2024-02-04_14h42.33.008	ÐÅÐÄÅÐ¶Ï	2021.2.3	Win32	59.52380952					1		0	28	28	19	1
		1	1	0.68	2	1.0246						images/313+24_9.png	images/313_9.png	1	¡û	2	9	39		Å®	19	2024-02-04_14h42.33.008	ÐÅÐÄÅÐ¶Ï	2021.2.3	Win32	59.52380952					0		0	29	29	8	1
		6	1	0.4811	4	1.6946						images/313_8.png	images/313+24_8.png	6	¡ú	2	8	39		Å®	19	2024-02-04_14h42.33.008	ÐÅÐÄÅÐ¶Ï	2021.2.3	Win32	59.52380952					1		0	30	30	7	1
		1	1	1.025	3	1.2229						images/313+60_10.png	images/313_26.png	1	¡û	1	26	39		Å®	19	2024-02-04_14h42.33.008	ÐÅÐÄÅÐ¶Ï	2021.2.3	Win32	59.52380952					0		0	31	31	25	1
		1	1	0.9455	5	1.1625						images/313+24_13.png	images/313_13.png	1	¡û	2	13	39		Å®	19	2024-02-04_14h42.33.008	ÐÅÐÄÅÐ¶Ï	2021.2.3	Win32	59.52380952					1		1	0	32	12	1
		1	1	0.606	3	1.3841						images/313+24_14.png	images/313_14.png	1	¡û	2	14	39		Å®	19	2024-02-04_14h42.33.008	ÐÅÐÄÅÐ¶Ï	2021.2.3	Win32	59.52380952					0		1	1	33	13	1
		1	0	0.6895	2	0.7891						images/313_18.png	images/313+60_2.png	6	¡ú	1	18	39		Å®	19	2024-02-04_14h42.33.008	ÐÅÐÄÅÐ¶Ï	2021.2.3	Win32	59.52380952					0		1	2	34	17	1
		6	0	0.5946	4	1.1038						images/313+24_15.png	images/313_15.png	1	¡û	2	15	39		Å®	19	2024-02-04_14h42.33.008	ÐÅÐÄÅÐ¶Ï	2021.2.3	Win32	59.52380952					1		1	3	35	14	1
		6	1	0.6175	4	1.1237						images/313_8.png	images/313+24_8.png	6	¡ú	2	8	39		Å®	19	2024-02-04_14h42.33.008	ÐÅÐÄÅÐ¶Ï	2021.2.3	Win32	59.52380952					1		1	4	36	7	1
		1	0	0.7964	2	0.7538						images/313_7.png	images/313+24_7.png	6	¡ú	2	7	39		Å®	19	2024-02-04_14h42.33.008	ÐÅÐÄÅÐ¶Ï	2021.2.3	Win32	59.52380952					0		1	5	37	6	1
		6	1	0.5379	6	0.9378						images/313_17.png	images/313+60_1.png	6	¡ú	1	17	39		Å®	19	2024-02-04_14h42.33.008	ÐÅÐÄÅÐ¶Ï	2021.2.3	Win32	59.52380952					1		1	6	38	16	1
		6	0	0.4439	6	0.5228						images/313+24_11.png	images/313_11.png	1	¡û	2	11	39		Å®	19	2024-02-04_14h42.33.008	ÐÅÐÄÅÐ¶Ï	2021.2.3	Win32	59.52380952					1		1	7	39	10	1
		6	1	0.298	6	0.3898						images/313_5.png	images/313+24_5.png	6	¡ú	2	5	39		Å®	19	2024-02-04_14h42.33.008	ÐÅÐÄÅÐ¶Ï	2021.2.3	Win32	59.52380952					1	space	1	8	40	4	1	2.7892
		6	1	1.2212	5	0.2959						images/313_22.png	images/313+60_6.png	6	¡ú	1	22	39		Å®	19	2024-02-04_14h42.33.008	ÐÅÐÄÅÐ¶Ï	2021.2.3	Win32	59.52380952					1		1	9	41	21	1
		1	1	1.0341	2	2.0118						images/313+24_12.png	images/313_12.png	1	¡û	2	12	39		Å®	19	2024-02-04_14h42.33.008	ÐÅÐÄÅÐ¶Ï	2021.2.3	Win32	59.52380952					0		1	10	42	11	1
		6	0	0.6134	3	1.3769						images/313+24_10.png	images/313_10.png	1	¡û	2	10	39		Å®	19	2024-02-04_14h42.33.008	ÐÅÐÄÅÐ¶Ï	2021.2.3	Win32	59.52380952					0		1	11	43	9	1
		6	1	0.3899	6	0.4153						images/313_3.png	images/313+24_3.png	6	¡ú	2	3	39		Å®	19	2024-02-04_14h42.33.008	ÐÅÐÄÅÐ¶Ï	2021.2.3	Win32	59.52380952					1		1	12	44	2	1
		6	0	1.2856	4	1.179						images/313+60_11.png	images/313_27.png	1	¡û	1	27	39		Å®	19	2024-02-04_14h42.33.008	ÐÅÐÄÅÐ¶Ï	2021.2.3	Win32	59.52380952					1		1	13	45	26	1
		6	0	3.857	4	1.624						images/313+60_14.png	images/313_30.png	1	¡û	1	30	39		Å®	19	2024-02-04_14h42.33.008	ÐÅÐÄÅÐ¶Ï	2021.2.3	Win32	59.52380952					1		1	14	46	29	1
		1	1	0.8124	3	1.3391						images/313+60_9.png	images/313_25.png	1	¡û	1	25	39		Å®	19	2024-02-04_14h42.33.008	ÐÅÐÄÅÐ¶Ï	2021.2.3	Win32	59.52380952					0		1	15	47	24	1
		6	1	0.4018	6	0.4284						images/313_20.png	images/313+60_4.png	6	¡ú	1	20	39		Å®	19	2024-02-04_14h42.33.008	ÐÅÐÄÅÐ¶Ï	2021.2.3	Win32	59.52380952					1		1	16	48	19	1
		6	1	0.2578	6	0.3319						images/313_4.png	images/313+24_4.png	6	¡ú	2	4	39		Å®	19	2024-02-04_14h42.33.008	ÐÅÐÄÅÐ¶Ï	2021.2.3	Win32	59.52380952					1		1	17	49	3	1
		6	0	0.5056	5	1.0278						images/313+60_10.png	images/313_26.png	1	¡û	1	26	39		Å®	19	2024-02-04_14h42.33.008	ÐÅÐÄÅÐ¶Ï	2021.2.3	Win32	59.52380952					1		1	18	50	25	1
		1	0	0.5845	2	0.7919						images/313_23.png	images/313+60_7.png	6	¡ú	1	23	39		Å®	19	2024-02-04_14h42.33.008	ÐÅÐÄÅÐ¶Ï	2021.2.3	Win32	59.52380952					0		1	19	51	22	1
		1	1	0.4886	6	1.2174						images/313+60_15.png	images/313_31.png	1	¡û	1	31	39		Å®	19	2024-02-04_14h42.33.008	ÐÅÐÄÅÐ¶Ï	2021.2.3	Win32	59.52380952					1		1	20	52	30	1
		1	1	0.5006	2	1.1391						images/313+24_16.png	images/313_16.png	1	¡û	2	16	39		Å®	19	2024-02-04_14h42.33.008	ÐÅÐÄÅÐ¶Ï	2021.2.3	Win32	59.52380952					0		1	21	53	15	1
		1	1	0.775	2	0.8046						images/313+60_12.png	images/313_28.png	1	¡û	1	28	39		Å®	19	2024-02-04_14h42.33.008	ÐÅÐÄÅÐ¶Ï	2021.2.3	Win32	59.52380952					0		1	22	54	27	1
		6	1	0.5523	6	0.3942						images/313_19.png	images/313+60_3.png	6	¡ú	1	19	39		Å®	19	2024-02-04_14h42.33.008	ÐÅÐÄÅÐ¶Ï	2021.2.3	Win32	59.52380952					1		1	23	55	18	1
		6	1	0.3515	6	0.338						images/313_24.png	images/313+60_8.png	6	¡ú	1	24	39		Å®	19	2024-02-04_14h42.33.008	ÐÅÐÄÅÐ¶Ï	2021.2.3	Win32	59.52380952					1		1	24	56	23	1
		6	0	0.7444	6	0.3439						images/313+24_9.png	images/313_9.png	1	¡û	2	9	39		Å®	19	2024-02-04_14h42.33.008	ÐÅÐÄÅÐ¶Ï	2021.2.3	Win32	59.52380952					1		1	25	57	8	1
		6	1	0.4142	6	0.3087						images/313_2.png	images/313+24_2.png	6	¡ú	2	2	39		Å®	19	2024-02-04_14h42.33.008	ÐÅÐÄÅÐ¶Ï	2021.2.3	Win32	59.52380952					1		1	26	58	1	1
		6	1	0.4655	5	0.5868						images/313_6.png	images/313+24_6.png	6	¡ú	2	6	39		Å®	19	2024-02-04_14h42.33.008	ÐÅÐÄÅÐ¶Ï	2021.2.3	Win32	59.52380952					1		1	27	59	5	1
		1	1	0.443	2	0.6444						images/313+60_13.png	images/313_29.png	1	¡û	1	29	39		Å®	19	2024-02-04_14h42.33.008	ÐÅÐÄÅÐ¶Ï	2021.2.3	Win32	59.52380952					0		1	28	60	28	1
		6	1	0.4312	4	1.0543						images/313_1.png	images/313+24_1.png	6	¡ú	2	1	39		Å®	19	2024-02-04_14h42.33.008	ÐÅÐÄÅÐ¶Ï	2021.2.3	Win32	59.52380952					1		1	29	61	0	1
		1	1	0.5868	2	0.5476						images/313+60_16.png	images/313_32.png	1	¡û	1	32	39		Å®	19	2024-02-04_14h42.33.008	ÐÅÐÄÅÐ¶Ï	2021.2.3	Win32	59.52380952					0		1	30	62	31	1
		6	1	0.5421	6	0.7198						images/313_21.png	images/313+60_5.png	6	¡ú	1	21	39		Å®	19	2024-02-04_14h42.33.008	ÐÅÐÄÅÐ¶Ï	2021.2.3	Win32	59.52380952					1		1	31	63	20	1
		6	1	0.8431	5	0.7248						images/313_3.png	images/313+24_3.png	6	¡ú	2	3	39		Å®	19	2024-02-04_14h42.33.008	ÐÅÐÄÅÐ¶Ï	2021.2.3	Win32	59.52380952					1		2	0	64	2	1
		1	1	0.4667	2	0.4346						images/313+24_11.png	images/313_11.png	1	¡û	2	11	39		Å®	19	2024-02-04_14h42.33.008	ÐÅÐÄÅÐ¶Ï	2021.2.3	Win32	59.52380952					0		2	1	65	10	1
		1	1	0.9575	2	0.3708						images/313+60_11.png	images/313_27.png	1	¡û	1	27	39		Å®	19	2024-02-04_14h42.33.008	ÐÅÐÄÅÐ¶Ï	2021.2.3	Win32	59.52380952					0		2	2	66	26	1
		6	0	0.9129	5	0.3783						images/313+24_14.png	images/313_14.png	1	¡û	2	14	39		Å®	19	2024-02-04_14h42.33.008	ÐÅÐÄÅÐ¶Ï	2021.2.3	Win32	59.52380952					1		2	3	67	13	1
		6	1	0.751	6	0.3718						images/313_19.png	images/313+60_3.png	6	¡ú	1	19	39		Å®	19	2024-02-04_14h42.33.008	ÐÅÐÄÅÐ¶Ï	2021.2.3	Win32	59.52380952					1		2	4	68	18	1
		6	1	0.8455	6	0.7073						images/313_20.png	images/313+60_4.png	6	¡ú	1	20	39		Å®	19	2024-02-04_14h42.33.008	ÐÅÐÄÅÐ¶Ï	2021.2.3	Win32	59.52380952					1		2	5	69	19	1
		6	1	0.4663	6	0.3455						images/313_22.png	images/313+60_6.png	6	¡ú	1	22	39		Å®	19	2024-02-04_14h42.33.008	ÐÅÐÄÅÐ¶Ï	2021.2.3	Win32	59.52380952					1		2	6	70	21	1
		1	0	0.588	2	0.9582						images/313_7.png	images/313+24_7.png	6	¡ú	2	7	39		Å®	19	2024-02-04_14h42.33.008	ÐÅÐÄÅÐ¶Ï	2021.2.3	Win32	59.52380952					0		2	7	71	6	1
		1	1	1.3787	6	0.694						images/313+60_10.png	images/313_26.png	1	¡û	1	26	39		Å®	19	2024-02-04_14h42.33.008	ÐÅÐÄÅÐ¶Ï	2021.2.3	Win32	59.52380952					1		2	8	72	25	1
		1	1	0.3095	6	0.3374						images/313+60_14.png	images/313_30.png	1	¡û	1	30	39		Å®	19	2024-02-04_14h42.33.008	ÐÅÐÄÅÐ¶Ï	2021.2.3	Win32	59.52380952					1		2	9	73	29	1
		1	1	0.7062	6	0.2525						images/313+60_16.png	images/313_32.png	1	¡û	1	32	39		Å®	19	2024-02-04_14h42.33.008	ÐÅÐÄÅÐ¶Ï	2021.2.3	Win32	59.52380952					1		2	10	74	31	1
		1	1	0.839	6	0.2513						images/313+24_12.png	images/313_12.png	1	¡û	2	12	39		Å®	19	2024-02-04_14h42.33.008	ÐÅÐÄÅÐ¶Ï	2021.2.3	Win32	59.52380952					1		2	11	75	11	1
		1	1	0.6068	6	0.3567						images/313+24_10.png	images/313_10.png	1	¡û	2	10	39		Å®	19	2024-02-04_14h42.33.008	ÐÅÐÄÅÐ¶Ï	2021.2.3	Win32	59.52380952					1		2	12	76	9	1
		6	0	2.1081	5	0.619						images/313+24_15.png	images/313_15.png	1	¡û	2	15	39		Å®	19	2024-02-04_14h42.33.008	ÐÅÐÄÅÐ¶Ï	2021.2.3	Win32	59.52380952					1		2	13	77	14	1
		6	1	0.5468	4	0.8745						images/313_5.png	images/313+24_5.png	6	¡ú	2	5	39		Å®	19	2024-02-04_14h42.33.008	ÐÅÐÄÅÐ¶Ï	2021.2.3	Win32	59.52380952					1		2	14	78	4	1
		1	1	0.3962	4	0.6172						images/313+60_15.png	images/313_31.png	1	¡û	1	31	39		Å®	19	2024-02-04_14h42.33.008	ÐÅÐÄÅÐ¶Ï	2021.2.3	Win32	59.52380952					1		2	15	79	30	1
		1	1	0.4741	6	0.4012						images/313+24_16.png	images/313_16.png	1	¡û	2	16	39		Å®	19	2024-02-04_14h42.33.008	ÐÅÐÄÅÐ¶Ï	2021.2.3	Win32	59.52380952					1		2	16	80	15	1
		6	1	1.57	3	0.9741						images/313_6.png	images/313+24_6.png	6	¡ú	2	6	39		Å®	19	2024-02-04_14h42.33.008	ÐÅÐÄÅÐ¶Ï	2021.2.3	Win32	59.52380952					0	space	2	17	81	5	1	5.2037
		6	0	1.2934	4	1.3083						images/313+24_13.png	images/313_13.png	1	¡û	2	13	39		Å®	19	2024-02-04_14h42.33.008	ÐÅÐÄÅÐ¶Ï	2021.2.3	Win32	59.52380952					1		2	18	82	12	1
		1	1	0.6298	4	0.9764						images/313+60_9.png	images/313_25.png	1	¡û	1	25	39		Å®	19	2024-02-04_14h42.33.008	ÐÅÐÄÅÐ¶Ï	2021.2.3	Win32	59.52380952					1		2	19	83	24	1
		6	1	0.4118	6	0.3949						images/313_21.png	images/313+60_5.png	6	¡ú	1	21	39		Å®	19	2024-02-04_14h42.33.008	ÐÅÐÄÅÐ¶Ï	2021.2.3	Win32	59.52380952					1		2	20	84	20	1
		6	1	0.3663	6	0.2286						images/313_18.png	images/313+60_2.png	6	¡ú	1	18	39		Å®	19	2024-02-04_14h42.33.008	ÐÅÐÄÅÐ¶Ï	2021.2.3	Win32	59.52380952					1		2	21	85	17	1
		6	1	0.3567	6	0.204						images/313_24.png	images/313+60_8.png	6	¡ú	1	24	39		Å®	19	2024-02-04_14h42.33.008	ÐÅÐÄÅÐ¶Ï	2021.2.3	Win32	59.52380952					1		2	22	86	23	1
		1	1	0.4252	6	0.4297						images/313+60_13.png	images/313_29.png	1	¡û	1	29	39		Å®	19	2024-02-04_14h42.33.008	ÐÅÐÄÅÐ¶Ï	2021.2.3	Win32	59.52380952					1		2	23	87	28	1
		1	1	1.1225	3	0.9208						images/313+24_9.png	images/313_9.png	1	¡û	2	9	39		Å®	19	2024-02-04_14h42.33.008	ÐÅÐÄÅÐ¶Ï	2021.2.3	Win32	59.52380952					0		2	24	88	8	1
		6	1	0.5694	4	0.9148						images/313_17.png	images/313+60_1.png	6	¡ú	1	17	39		Å®	19	2024-02-04_14h42.33.008	ÐÅÐÄÅÐ¶Ï	2021.2.3	Win32	59.52380952					1		2	25	89	16	1
		6	1	1.3857	5	0.6989						images/313_4.png	images/313+24_4.png	6	¡ú	2	4	39		Å®	19	2024-02-04_14h42.33.008	ÐÅÐÄÅÐ¶Ï	2021.2.3	Win32	59.52380952					1		2	26	90	3	1
		1	0	1.7524	3	0.5974						images/313_1.png	images/313+24_1.png	6	¡ú	2	1	39		Å®	19	2024-02-04_14h42.33.008	ÐÅÐÄÅÐ¶Ï	2021.2.3	Win32	59.52380952					0		2	27	91	0	1
		1	0	0.6751	4	1.774						images/313_2.png	images/313+24_2.png	6	¡ú	2	2	39		Å®	19	2024-02-04_14h42.33.008	ÐÅÐÄÅÐ¶Ï	2021.2.3	Win32	59.52380952					1		2	28	92	1	1
		1	0	1.359	3	0.588						images/313_23.png	images/313+60_7.png	6	¡ú	1	23	39		Å®	19	2024-02-04_14h42.33.008	ÐÅÐÄÅÐ¶Ï	2021.2.3	Win32	59.52380952					0		2	29	93	22	1
		6	0	1.4482	4	1.4288						images/313+60_12.png	images/313_28.png	1	¡û	1	28	39		Å®	19	2024-02-04_14h42.33.008	ÐÅÐÄÅÐ¶Ï	2021.2.3	Win32	59.52380952					1		2	30	94	27	1
		6	1	1.0093	3	0.8625						images/313_8.png	images/313+24_8.png	6	¡ú	2	8	39		Å®	19	2024-02-04_14h42.33.008	ÐÅÐÄÅÐ¶Ï	2021.2.3	Win32	59.52380952					0		2	31	95	7	1
		6	1	0.5484	6	0.3365						images/313_19.png	images/313+60_3.png	6	¡ú	1	19	39		Å®	19	2024-02-04_14h42.33.008	ÐÅÐÄÅÐ¶Ï	2021.2.3	Win32	59.52380952					1		3	0	96	18	1
		6	1	0.3936	6	0.2454						images/313_18.png	images/313+60_2.png	6	¡ú	1	18	39		Å®	19	2024-02-04_14h42.33.008	ÐÅÐÄÅÐ¶Ï	2021.2.3	Win32	59.52380952					1		3	1	97	17	1
		6	1	1.1959	2	1.0926						images/313_5.png	images/313+24_5.png	6	¡ú	2	5	39		Å®	19	2024-02-04_14h42.33.008	ÐÅÐÄÅÐ¶Ï	2021.2.3	Win32	59.52380952					0		3	2	98	4	1
		6	1	0.4365	6	0.7581						images/313_24.png	images/313+60_8.png	6	¡ú	1	24	39		Å®	19	2024-02-04_14h42.33.008	ÐÅÐÄÅÐ¶Ï	2021.2.3	Win32	59.52380952					1		3	3	99	23	1
		1	1	0.4811	3	0.7179						images/313+60_9.png	images/313_25.png	1	¡û	1	25	39		Å®	19	2024-02-04_14h42.33.008	ÐÅÐÄÅÐ¶Ï	2021.2.3	Win32	59.52380952					0		3	4	100	24	1
		6	0	0.5142	3	0.4459						images/313+24_14.png	images/313_14.png	1	¡û	2	14	39		Å®	19	2024-02-04_14h42.33.008	ÐÅÐÄÅÐ¶Ï	2021.2.3	Win32	59.52380952					0		3	5	101	13	1
		1	1	0.3398	3	0.8562						images/313+60_10.png	images/313_26.png	1	¡û	1	26	39		Å®	19	2024-02-04_14h42.33.008	ÐÅÐÄÅÐ¶Ï	2021.2.3	Win32	59.52380952					0		3	6	102	25	1
		1	1	1.6957	4	1.541						images/313+24_16.png	images/313_16.png	1	¡û	2	16	39		Å®	19	2024-02-04_14h42.33.008	ÐÅÐÄÅÐ¶Ï	2021.2.3	Win32	59.52380952					1		3	7	103	15	1
		6	1	0.4151	4	0.6754						images/313_1.png	images/313+24_1.png	6	¡ú	2	1	39		Å®	19	2024-02-04_14h42.33.008	ÐÅÐÄÅÐ¶Ï	2021.2.3	Win32	59.52380952					1		3	8	104	0	1
		1	1	0.432	5	0.6992						images/313+60_12.png	images/313_28.png	1	¡û	1	28	39		Å®	19	2024-02-04_14h42.33.008	ÐÅÐÄÅÐ¶Ï	2021.2.3	Win32	59.52380952					1		3	9	105	27	1
		1	1	0.3981	5	0.8228						images/313+60_15.png	images/313_31.png	1	¡û	1	31	39		Å®	19	2024-02-04_14h42.33.008	ÐÅÐÄÅÐ¶Ï	2021.2.3	Win32	59.52380952					1		3	10	106	30	1
		1	0	0.4165	3	0.5147						images/313_4.png	images/313+24_4.png	6	¡ú	2	4	39		Å®	19	2024-02-04_14h42.33.008	ÐÅÐÄÅÐ¶Ï	2021.2.3	Win32	59.52380952					0		3	11	107	3	1
		6	1	0.3799	6	0.3105						images/313_3.png	images/313+24_3.png	6	¡ú	2	3	39		Å®	19	2024-02-04_14h42.33.008	ÐÅÐÄÅÐ¶Ï	2021.2.3	Win32	59.52380952					1		3	12	108	2	1
		6	1	0.6899	3	0.3771						images/313_21.png	images/313+60_5.png	6	¡ú	1	21	39		Å®	19	2024-02-04_14h42.33.008	ÐÅÐÄÅÐ¶Ï	2021.2.3	Win32	59.52380952					0		3	13	109	20	1
		6	0	0.4988	6	0.257						images/313+24_11.png	images/313_11.png	1	¡û	2	11	39		Å®	19	2024-02-04_14h42.33.008	ÐÅÐÄÅÐ¶Ï	2021.2.3	Win32	59.52380952					1		3	14	110	10	1
		6	1	0.4728	6	0.2338						images/313_23.png	images/313+60_7.png	6	¡ú	1	23	39		Å®	19	2024-02-04_14h42.33.008	ÐÅÐÄÅÐ¶Ï	2021.2.3	Win32	59.52380952					1		3	15	111	22	1
		6	1	0.4185	6	0.2384						images/313_22.png	images/313+60_6.png	6	¡ú	1	22	39		Å®	19	2024-02-04_14h42.33.008	ÐÅÐÄÅÐ¶Ï	2021.2.3	Win32	59.52380952					1		3	16	112	21	1
		6	0	1.0595	5	1.1302						images/313+24_15.png	images/313_15.png	1	¡û	2	15	39		Å®	19	2024-02-04_14h42.33.008	ÐÅÐÄÅÐ¶Ï	2021.2.3	Win32	59.52380952					1		3	17	113	14	1
		1	1	0.4458	6	0.7802						images/313+60_11.png	images/313_27.png	1	¡û	1	27	39		Å®	19	2024-02-04_14h42.33.008	ÐÅÐÄÅÐ¶Ï	2021.2.3	Win32	59.52380952					1		3	18	114	26	1
		6	1	0.3567	6	0.2263						images/313_6.png	images/313+24_6.png	6	¡ú	2	6	39		Å®	19	2024-02-04_14h42.33.008	ÐÅÐÄÅÐ¶Ï	2021.2.3	Win32	59.52380952					1		3	19	115	5	1
		1	1	2.4419	3	0.6555						images/313+24_10.png	images/313_10.png	1	¡û	2	10	39		Å®	19	2024-02-04_14h42.33.008	ÐÅÐÄÅÐ¶Ï	2021.2.3	Win32	59.52380952					0		3	20	116	9	1
		6	0	0.7694	5	1.2642						images/313+60_14.png	images/313_30.png	1	¡û	1	30	39		Å®	19	2024-02-04_14h42.33.008	ÐÅÐÄÅÐ¶Ï	2021.2.3	Win32	59.52380952					1		3	21	117	29	1
		1	0	0.4414	4	0.38						images/313_17.png	images/313+60_1.png	6	¡ú	1	17	39		Å®	19	2024-02-04_14h42.33.008	ÐÅÐÄÅÐ¶Ï	2021.2.3	Win32	59.52380952					1		3	22	118	16	1
		1	1	0.5129	4	0.5218						images/313+60_16.png	images/313_32.png	1	¡û	1	32	39		Å®	19	2024-02-04_14h42.33.008	ÐÅÐÄÅÐ¶Ï	2021.2.3	Win32	59.52380952					1		3	23	119	31	1
		6	0	0.6568	3	0.9214						images/313+24_9.png	images/313_9.png	1	¡û	2	9	39		Å®	19	2024-02-04_14h42.33.008	ÐÅÐÄÅÐ¶Ï	2021.2.3	Win32	59.52380952					0		3	24	120	8	1
		6	1	0.6734	5	0.7343						images/313_7.png	images/313+24_7.png	6	¡ú	2	7	39		Å®	19	2024-02-04_14h42.33.008	ÐÅÐÄÅÐ¶Ï	2021.2.3	Win32	59.52380952					1		3	25	121	6	1
		6	1	0.5055	4	1.0535						images/313_20.png	images/313+60_4.png	6	¡ú	1	20	39		Å®	19	2024-02-04_14h42.33.008	ÐÅÐÄÅÐ¶Ï	2021.2.3	Win32	59.52380952					1	space	3	26	122	19	1	1.2556
		6	0	0.6636	6	0.5048						images/313+24_13.png	images/313_13.png	1	¡û	2	13	39		Å®	19	2024-02-04_14h42.33.008	ÐÅÐÄÅÐ¶Ï	2021.2.3	Win32	59.52380952					1		3	27	123	12	1
		6	0	0.329	6	0.434						images/313+24_12.png	images/313_12.png	1	¡û	2	12	39		Å®	19	2024-02-04_14h42.33.008	ÐÅÐÄÅÐ¶Ï	2021.2.3	Win32	59.52380952					1		3	28	124	11	1
		6	1	0.335	5	0.4352						images/313_8.png	images/313+24_8.png	6	¡ú	2	8	39		Å®	19	2024-02-04_14h42.33.008	ÐÅÐÄÅÐ¶Ï	2021.2.3	Win32	59.52380952					1		3	29	125	7	1
		6	1	0.4129	3	0.7362						images/313_2.png	images/313+24_2.png	6	¡ú	2	2	39		Å®	19	2024-02-04_14h42.33.008	ÐÅÐÄÅÐ¶Ï	2021.2.3	Win32	59.52380952					0		3	30	126	1	1
		1	1	0.6787	3	0.4808						images/313+60_13.png	images/313_29.png	1	¡û	1	29	39		Å®	19	2024-02-04_14h42.33.008	ÐÅÐÄÅÐ¶Ï	2021.2.3	Win32	59.52380952					0		3	31	127	28	1
		6	0	0.9519	5	0.4786						images/313+60_14.png	images/313_30.png	1	¡û	1	30	39		Å®	19	2024-02-04_14h42.33.008	ÐÅÐÄÅÐ¶Ï	2021.2.3	Win32	59.52380952					1		4	0	128	29	1
		6	0	0.5064	4	0.7066						images/313+24_15.png	images/313_15.png	1	¡û	2	15	39		Å®	19	2024-02-04_14h42.33.008	ÐÅÐÄÅÐ¶Ï	2021.2.3	Win32	59.52380952					1		4	1	129	14	1
		6	1	0.3903	6	0.8882						images/313_22.png	images/313+60_6.png	6	¡ú	1	22	39		Å®	19	2024-02-04_14h42.33.008	ÐÅÐÄÅÐ¶Ï	2021.2.3	Win32	59.52380952					1		4	2	130	21	1
		6	0	2.387	4	0.6872						images/313+24_12.png	images/313_12.png	1	¡û	2	12	39		Å®	19	2024-02-04_14h42.33.008	ÐÅÐÄÅÐ¶Ï	2021.2.3	Win32	59.52380952					1		4	3	131	11	1
		6	0	0.4615	5	0.5312						images/313+24_9.png	images/313_9.png	1	¡û	2	9	39		Å®	19	2024-02-04_14h42.33.008	ÐÅÐÄÅÐ¶Ï	2021.2.3	Win32	59.52380952					1		4	4	132	8	1
		6	1	0.5361	5	0.3204						images/313_19.png	images/313+60_3.png	6	¡ú	1	19	39		Å®	19	2024-02-04_14h42.33.008	ÐÅÐÄÅÐ¶Ï	2021.2.3	Win32	59.52380952					1		4	5	133	18	1
		6	1	0.3376	6	0.2012						images/313_18.png	images/313+60_2.png	6	¡ú	1	18	39		Å®	19	2024-02-04_14h42.33.008	ÐÅÐÄÅÐ¶Ï	2021.2.3	Win32	59.52380952					1		4	6	134	17	1
		1	1	0.4621	6	1.0774						images/313+60_12.png	images/313_28.png	1	¡û	1	28	39		Å®	19	2024-02-04_14h42.33.008	ÐÅÐÄÅÐ¶Ï	2021.2.3	Win32	59.52380952					1		4	7	135	27	1
		6	1	0.3666	6	0.1888						images/313_4.png	images/313+24_4.png	6	¡ú	2	4	39		Å®	19	2024-02-04_14h42.33.008	ÐÅÐÄÅÐ¶Ï	2021.2.3	Win32	59.52380952					1		4	8	136	3	1
		6	1	0.2811	6	0.1969						images/313_5.png	images/313+24_5.png	6	¡ú	2	5	39		Å®	19	2024-02-04_14h42.33.008	ÐÅÐÄÅÐ¶Ï	2021.2.3	Win32	59.52380952					1		4	9	137	4	1
		1	1	0.5453	3	0.9559						images/313+60_10.png	images/313_26.png	1	¡û	1	26	39		Å®	19	2024-02-04_14h42.33.008	ÐÅÐÄÅÐ¶Ï	2021.2.3	Win32	59.52380952					0		4	10	138	25	1
		6	1	0.2704	6	0.2183						images/313_6.png	images/313+24_6.png	6	¡ú	2	6	39		Å®	19	2024-02-04_14h42.33.008	ÐÅÐÄÅÐ¶Ï	2021.2.3	Win32	59.52380952					1		4	11	139	5	1
		1	1	0.5864	5	1.0842						images/313+24_10.png	images/313_10.png	1	¡û	2	10	39		Å®	19	2024-02-04_14h42.33.008	ÐÅÐÄÅÐ¶Ï	2021.2.3	Win32	59.52380952					1		4	12	140	9	1
		6	1	0.4801	5	0.5421						images/313_7.png	images/313+24_7.png	6	¡ú	2	7	39		Å®	19	2024-02-04_14h42.33.008	ÐÅÐÄÅÐ¶Ï	2021.2.3	Win32	59.52380952					1		4	13	141	6	1
		6	0	0.616	4	0.7622						images/313+24_11.png	images/313_11.png	1	¡û	2	11	39		Å®	19	2024-02-04_14h42.33.008	ÐÅÐÄÅÐ¶Ï	2021.2.3	Win32	59.52380952					1		4	14	142	10	1
		6	0	0.5435	4	0.6627						images/313+24_13.png	images/313_13.png	1	¡û	2	13	39		Å®	19	2024-02-04_14h42.33.008	ÐÅÐÄÅÐ¶Ï	2021.2.3	Win32	59.52380952					1		4	15	143	12	1
		1	1	0.3409	6	0.3052						images/313+60_13.png	images/313_29.png	1	¡û	1	29	39		Å®	19	2024-02-04_14h42.33.008	ÐÅÐÄÅÐ¶Ï	2021.2.3	Win32	59.52380952					1		4	16	144	28	1
		6	1	0.5252	5	0.2619						images/313_24.png	images/313+60_8.png	6	¡ú	1	24	39		Å®	19	2024-02-04_14h42.33.008	ÐÅÐÄÅÐ¶Ï	2021.2.3	Win32	59.52380952					1		4	17	145	23	1
		1	0	0.2633	6	0.2553						images/313_20.png	images/313+60_4.png	6	¡ú	1	20	39		Å®	19	2024-02-04_14h42.33.008	ÐÅÐÄÅÐ¶Ï	2021.2.3	Win32	59.52380952					1		4	18	146	19	1
		6	1	0.5152	4	1.3191						images/313_3.png	images/313+24_3.png	6	¡ú	2	3	39		Å®	19	2024-02-04_14h42.33.008	ÐÅÐÄÅÐ¶Ï	2021.2.3	Win32	59.52380952					1		4	19	147	2	1
		6	1	0.2741	6	0.2483						images/313_1.png	images/313+24_1.png	6	¡ú	2	1	39		Å®	19	2024-02-04_14h42.33.008	ÐÅÐÄÅÐ¶Ï	2021.2.3	Win32	59.52380952					1		4	20	148	0	1
		6	1	0.2682	6	0.2039						images/313_8.png	images/313+24_8.png	6	¡ú	2	8	39		Å®	19	2024-02-04_14h42.33.008	ÐÅÐÄÅÐ¶Ï	2021.2.3	Win32	59.52380952					1		4	21	149	7	1
		6	1	0.289	6	0.1932						images/313_17.png	images/313+60_1.png	6	¡ú	1	17	39		Å®	19	2024-02-04_14h42.33.008	ÐÅÐÄÅÐ¶Ï	2021.2.3	Win32	59.52380952					1		4	22	150	16	1
		1	1	0.5381	6	0.6808						images/313+60_15.png	images/313_31.png	1	¡û	1	31	39		Å®	19	2024-02-04_14h42.33.008	ÐÅÐÄÅÐ¶Ï	2021.2.3	Win32	59.52380952					1		4	23	151	30	1
		1	1	0.3278	4	0.6416						images/313+60_11.png	images/313_27.png	1	¡û	1	27	39		Å®	19	2024-02-04_14h42.33.008	ÐÅÐÄÅÐ¶Ï	2021.2.3	Win32	59.52380952					1		4	24	152	26	1
		6	0	0.7055	5	0.2911						images/313+24_14.png	images/313_14.png	1	¡û	2	14	39		Å®	19	2024-02-04_14h42.33.008	ÐÅÐÄÅÐ¶Ï	2021.2.3	Win32	59.52380952					1		4	25	153	13	1
		6	1	0.6877	6	0.2747						images/313_21.png	images/313+60_5.png	6	¡ú	1	21	39		Å®	19	2024-02-04_14h42.33.008	ÐÅÐÄÅÐ¶Ï	2021.2.3	Win32	59.52380952					1		4	26	154	20	1
		6	1	0.2999	5	0.5677						images/313_23.png	images/313+60_7.png	6	¡ú	1	23	39		Å®	19	2024-02-04_14h42.33.008	ÐÅÐÄÅÐ¶Ï	2021.2.3	Win32	59.52380952					1		4	27	155	22	1
		1	1	0.4223	6	0.4175						images/313+60_16.png	images/313_32.png	1	¡û	1	32	39		Å®	19	2024-02-04_14h42.33.008	ÐÅÐÄÅÐ¶Ï	2021.2.3	Win32	59.52380952					1		4	28	156	31	1
		6	0	1.0158	4	0.7613						images/313+24_16.png	images/313_16.png	1	¡û	2	16	39		Å®	19	2024-02-04_14h42.33.008	ÐÅÐÄÅÐ¶Ï	2021.2.3	Win32	59.52380952					1		4	29	157	15	1
		1	1	0.7379	3	0.4975						images/313+60_9.png	images/313_25.png	1	¡û	1	25	39		Å®	19	2024-02-04_14h42.33.008	ÐÅÐÄÅÐ¶Ï	2021.2.3	Win32	59.52380952					0		4	30	158	24	1
		6	1	0.4369	6	0.1949						images/313_2.png	images/313+24_2.png	6	¡ú	2	2	39		Å®	19	2024-02-04_14h42.33.008	ÐÅÐÄÅÐ¶Ï	2021.2.3	Win32	59.52380952					1		4	31	159	1	1
																		39		Å®	19	2024-02-04_14h42.33.008	ÐÅÐÄÅÐ¶Ï	2021.2.3	Win32	59.52380952	6.310135835	4.3728
