# Supplementary material for: Perceptual metacognition and self-esteem: the role of feedback valence in local and global monitoring bias
Source: BMC Psychol. 2025 Sep 22;13:1114. doi: 10.1186/s40359-025-03089-x (PMC12506185; doi:10.1186/s40359-025-03089-x)
Supplement: Supplementary file 1 — Supplementary Material 1. [file 40359_2025_3089_MOESM1_ESM.zip › Data/Study2/Study2data/40_信心判断_2024-02-06_16h58.01.571.csv]

response_00.keys	response_00.rt	response_1.keys	response_1.corr	response_1.rt	response_2.keys	response_2.rt	loop_1.thisRepN	loop_1.thisTrialN	loop_1.thisN	loop_1.thisIndex	loop_1.ran	dotLeft	dotRight	dotAns	cue	diffLevel	rows	±»ÊÔ±àºÅ	ÐÕÃû	ÐÔ±ð	ÄêÁä	date	expName	psychopyVersion	OS	frameRate	slider.response	slider.rt	response_01.keys	response_01.rt	response_2.corr	response_03.keys	loop_2.thisRepN	loop_2.thisTrialN	loop_2.thisN	loop_2.thisIndex	loop_2.ran	response_03.rt
		1	1	0.5214	6	1.2181						images/313+24_12.png	images/313_12.png	1	¡û	2	12	40		Å®	20	2024-02-06_16h58.01.571	ÐÅÐÄÅÐ¶Ï	2021.2.3	Win32	29.94011976	6.1875	3.5106	space	8.1958	1		0	0	0	11	1
		6	1	0.7709	4	1.0888						images/313_19.png	images/313+60_3.png	6	¡ú	1	19	40		Å®	20	2024-02-06_16h58.01.571	ÐÅÐÄÅÐ¶Ï	2021.2.3	Win32	29.94011976					1		0	1	1	18	1
		1	1	0.2714	6	0.6129						images/313+60_13.png	images/313_29.png	1	¡û	1	29	40		Å®	20	2024-02-06_16h58.01.571	ÐÅÐÄÅÐ¶Ï	2021.2.3	Win32	29.94011976					1		0	2	2	28	1
		1	0	0.9667	5	0.9202						images/313_6.png	images/313+24_6.png	6	¡ú	2	6	40		Å®	20	2024-02-06_16h58.01.571	ÐÅÐÄÅÐ¶Ï	2021.2.3	Win32	29.94011976					1		0	3	3	5	1
		6	0	0.8256	5	1.3913						images/313+24_14.png	images/313_14.png	1	¡û	2	14	40		Å®	20	2024-02-06_16h58.01.571	ÐÅÐÄÅÐ¶Ï	2021.2.3	Win32	29.94011976					1		0	4	4	13	1
		1	0	0.3414	6	0.7367						images/313_20.png	images/313+60_4.png	6	¡ú	1	20	40		Å®	20	2024-02-06_16h58.01.571	ÐÅÐÄÅÐ¶Ï	2021.2.3	Win32	29.94011976					1		0	5	5	19	1
		1	0	1.5668	3	1.0579						images/313_23.png	images/313+60_7.png	6	¡ú	1	23	40		Å®	20	2024-02-06_16h58.01.571	ÐÅÐÄÅÐ¶Ï	2021.2.3	Win32	29.94011976					0		0	6	6	22	1
		6	0	0.4597	5	1.0857						images/313+24_15.png	images/313_15.png	1	¡û	2	15	40		Å®	20	2024-02-06_16h58.01.571	ÐÅÐÄÅÐ¶Ï	2021.2.3	Win32	29.94011976					1		0	7	7	14	1
		1	1	0.7178	6	0.5856						images/313+60_11.png	images/313_27.png	1	¡û	1	27	40		Å®	20	2024-02-06_16h58.01.571	ÐÅÐÄÅÐ¶Ï	2021.2.3	Win32	29.94011976					1		0	8	8	26	1
		1	1	0.3419	6	0.7172						images/313+24_11.png	images/313_11.png	1	¡û	2	11	40		Å®	20	2024-02-06_16h58.01.571	ÐÅÐÄÅÐ¶Ï	2021.2.3	Win32	29.94011976					1		0	9	9	10	1
		1	1	0.2791	6	0.6657						images/313+24_10.png	images/313_10.png	1	¡û	2	10	40		Å®	20	2024-02-06_16h58.01.571	ÐÅÐÄÅÐ¶Ï	2021.2.3	Win32	29.94011976					1		0	10	10	9	1
		6	1	0.2828	6	0.5554						images/313_17.png	images/313+60_1.png	6	¡ú	1	17	40		Å®	20	2024-02-06_16h58.01.571	ÐÅÐÄÅÐ¶Ï	2021.2.3	Win32	29.94011976					1		0	11	11	16	1
		1	1	0.2586	6	0.9149						images/313+24_9.png	images/313_9.png	1	¡û	2	9	40		Å®	20	2024-02-06_16h58.01.571	ÐÅÐÄÅÐ¶Ï	2021.2.3	Win32	29.94011976					1		0	12	12	8	1
		1	0	0.324	5	1.4535						images/313_1.png	images/313+24_1.png	6	¡ú	2	1	40		Å®	20	2024-02-06_16h58.01.571	ÐÅÐÄÅÐ¶Ï	2021.2.3	Win32	29.94011976					1		0	13	13	0	1
		1	1	0.7586	1	2.2436						images/313+60_14.png	images/313_30.png	1	¡û	1	30	40		Å®	20	2024-02-06_16h58.01.571	ÐÅÐÄÅÐ¶Ï	2021.2.3	Win32	29.94011976					0		0	14	14	29	1
		1	0	0.7046	6	1.2521						images/313_18.png	images/313+60_2.png	6	¡ú	1	18	40		Å®	20	2024-02-06_16h58.01.571	ÐÅÐÄÅÐ¶Ï	2021.2.3	Win32	29.94011976					1		0	15	15	17	1
		6	1	0.4933	6	0.3796						images/313_8.png	images/313+24_8.png	6	¡ú	2	8	40		Å®	20	2024-02-06_16h58.01.571	ÐÅÐÄÅÐ¶Ï	2021.2.3	Win32	29.94011976					1		0	16	16	7	1
		1	1	0.8089	3	1.3373						images/313+24_13.png	images/313_13.png	1	¡û	2	13	40		Å®	20	2024-02-06_16h58.01.571	ÐÅÐÄÅÐ¶Ï	2021.2.3	Win32	29.94011976					0		0	17	17	12	1
		6	1	1.1221	3	1.8964						images/313_7.png	images/313+24_7.png	6	¡ú	2	7	40		Å®	20	2024-02-06_16h58.01.571	ÐÅÐÄÅÐ¶Ï	2021.2.3	Win32	29.94011976					0		0	18	18	6	1
		6	1	0.7197	6	0.3576						images/313_22.png	images/313+60_6.png	6	¡ú	1	22	40		Å®	20	2024-02-06_16h58.01.571	ÐÅÐÄÅÐ¶Ï	2021.2.3	Win32	29.94011976					1		0	19	19	21	1
		1	0	1.2254	3	1.274						images/313_2.png	images/313+24_2.png	6	¡ú	2	2	40		Å®	20	2024-02-06_16h58.01.571	ÐÅÐÄÅÐ¶Ï	2021.2.3	Win32	29.94011976					0		0	20	20	1	1
		6	1	0.4107	6	1.2741						images/313_4.png	images/313+24_4.png	6	¡ú	2	4	40		Å®	20	2024-02-06_16h58.01.571	ÐÅÐÄÅÐ¶Ï	2021.2.3	Win32	29.94011976					1		0	21	21	3	1
		1	1	0.2808	6	0.4142						images/313+60_10.png	images/313_26.png	1	¡û	1	26	40		Å®	20	2024-02-06_16h58.01.571	ÐÅÐÄÅÐ¶Ï	2021.2.3	Win32	29.94011976					1		0	22	22	25	1
		1	1	0.4066	6	0.311						images/313+60_9.png	images/313_25.png	1	¡û	1	25	40		Å®	20	2024-02-06_16h58.01.571	ÐÅÐÄÅÐ¶Ï	2021.2.3	Win32	29.94011976					1		0	23	23	24	1
		6	1	0.4603	6	0.3858						images/313_24.png	images/313+60_8.png	6	¡ú	1	24	40		Å®	20	2024-02-06_16h58.01.571	ÐÅÐÄÅÐ¶Ï	2021.2.3	Win32	29.94011976					1		0	24	24	23	1
		6	0	0.5159	5	1.5203						images/313+60_12.png	images/313_28.png	1	¡û	1	28	40		Å®	20	2024-02-06_16h58.01.571	ÐÅÐÄÅÐ¶Ï	2021.2.3	Win32	29.94011976					1		0	25	25	27	1
		1	0	0.8378	4	1.3376						images/313_5.png	images/313+24_5.png	6	¡ú	2	5	40		Å®	20	2024-02-06_16h58.01.571	ÐÅÐÄÅÐ¶Ï	2021.2.3	Win32	29.94011976					1		0	26	26	4	1
		6	1	0.611	5	0.9882						images/313_3.png	images/313+24_3.png	6	¡ú	2	3	40		Å®	20	2024-02-06_16h58.01.571	ÐÅÐÄÅÐ¶Ï	2021.2.3	Win32	29.94011976					1		0	27	27	2	1
		1	1	0.3031	6	0.4004						images/313+60_16.png	images/313_32.png	1	¡û	1	32	40		Å®	20	2024-02-06_16h58.01.571	ÐÅÐÄÅÐ¶Ï	2021.2.3	Win32	29.94011976					1		0	28	28	31	1
		1	1	0.508	6	0.3236						images/313+60_15.png	images/313_31.png	1	¡û	1	31	40		Å®	20	2024-02-06_16h58.01.571	ÐÅÐÄÅÐ¶Ï	2021.2.3	Win32	29.94011976					1		0	29	29	30	1
		6	1	0.6528	4	1.1541						images/313_21.png	images/313+60_5.png	6	¡ú	1	21	40		Å®	20	2024-02-06_16h58.01.571	ÐÅÐÄÅÐ¶Ï	2021.2.3	Win32	29.94011976					1		0	30	30	20	1
		1	1	0.6191	3	0.8367						images/313+24_16.png	images/313_16.png	1	¡û	2	16	40		Å®	20	2024-02-06_16h58.01.571	ÐÅÐÄÅÐ¶Ï	2021.2.3	Win32	29.94011976					0		0	31	31	15	1
		1	1	0.8093	6	0.4437						images/313+60_13.png	images/313_29.png	1	¡û	1	29	40		Å®	20	2024-02-06_16h58.01.571	ÐÅÐÄÅÐ¶Ï	2021.2.3	Win32	29.94011976					1		1	0	32	28	1
		1	1	0.4917	6	0.5487						images/313+24_14.png	images/313_14.png	1	¡û	2	14	40		Å®	20	2024-02-06_16h58.01.571	ÐÅÐÄÅÐ¶Ï	2021.2.3	Win32	29.94011976					1		1	1	33	13	1
		1	1	0.3286	4	1.2051						images/313+24_15.png	images/313_15.png	1	¡û	2	15	40		Å®	20	2024-02-06_16h58.01.571	ÐÅÐÄÅÐ¶Ï	2021.2.3	Win32	29.94011976					1		1	2	34	14	1
		6	1	1.4051	4	0.9163						images/313_8.png	images/313+24_8.png	6	¡ú	2	8	40		Å®	20	2024-02-06_16h58.01.571	ÐÅÐÄÅÐ¶Ï	2021.2.3	Win32	29.94011976					1		1	3	35	7	1
		6	1	0.5961	4	1.5159						images/313_23.png	images/313+60_7.png	6	¡ú	1	23	40		Å®	20	2024-02-06_16h58.01.571	ÐÅÐÄÅÐ¶Ï	2021.2.3	Win32	29.94011976					1		1	4	36	22	1
		6	0	1.8286	2	1.9991						images/313+24_12.png	images/313_12.png	1	¡û	2	12	40		Å®	20	2024-02-06_16h58.01.571	ÐÅÐÄÅÐ¶Ï	2021.2.3	Win32	29.94011976					0		1	5	37	11	1
		1	1	0.3458	6	0.4424						images/313+24_10.png	images/313_10.png	1	¡û	2	10	40		Å®	20	2024-02-06_16h58.01.571	ÐÅÐÄÅÐ¶Ï	2021.2.3	Win32	29.94011976					1		1	6	38	9	1
		6	0	0.8011	2	1.3093						images/313+24_11.png	images/313_11.png	1	¡û	2	11	40		Å®	20	2024-02-06_16h58.01.571	ÐÅÐÄÅÐ¶Ï	2021.2.3	Win32	29.94011976					0		1	7	39	10	1
		1	1	0.3602	6	0.6456						images/313+60_10.png	images/313_26.png	1	¡û	1	26	40		Å®	20	2024-02-06_16h58.01.571	ÐÅÐÄÅÐ¶Ï	2021.2.3	Win32	29.94011976					1	space	1	8	40	25	1	8.7734
		6	1	0.3353	6	0.7385						images/313_2.png	images/313+24_2.png	6	¡ú	2	2	40		Å®	20	2024-02-06_16h58.01.571	ÐÅÐÄÅÐ¶Ï	2021.2.3	Win32	29.94011976					1		1	9	41	1	1
		6	1	0.2517	3	1.0881						images/313_7.png	images/313+24_7.png	6	¡ú	2	7	40		Å®	20	2024-02-06_16h58.01.571	ÐÅÐÄÅÐ¶Ï	2021.2.3	Win32	29.94011976					0		1	10	42	6	1
		6	1	0.2126	3	0.6918						images/313_3.png	images/313+24_3.png	6	¡ú	2	3	40		Å®	20	2024-02-06_16h58.01.571	ÐÅÐÄÅÐ¶Ï	2021.2.3	Win32	29.94011976					0		1	11	43	2	1
		6	1	0.2345	6	0.3838						images/313_22.png	images/313+60_6.png	6	¡ú	1	22	40		Å®	20	2024-02-06_16h58.01.571	ÐÅÐÄÅÐ¶Ï	2021.2.3	Win32	29.94011976					1		1	12	44	21	1
		1	0	0.4226	4	0.6718						images/313_1.png	images/313+24_1.png	6	¡ú	2	1	40		Å®	20	2024-02-06_16h58.01.571	ÐÅÐÄÅÐ¶Ï	2021.2.3	Win32	29.94011976					1		1	13	45	0	1
		6	1	0.2689	6	0.667						images/313_17.png	images/313+60_1.png	6	¡ú	1	17	40		Å®	20	2024-02-06_16h58.01.571	ÐÅÐÄÅÐ¶Ï	2021.2.3	Win32	29.94011976					1		1	14	46	16	1
		1	1	0.3107	4	0.9352						images/313+24_9.png	images/313_9.png	1	¡û	2	9	40		Å®	20	2024-02-06_16h58.01.571	ÐÅÐÄÅÐ¶Ï	2021.2.3	Win32	29.94011976					1		1	15	47	8	1
		6	1	0.2382	6	0.614						images/313_21.png	images/313+60_5.png	6	¡ú	1	21	40		Å®	20	2024-02-06_16h58.01.571	ÐÅÐÄÅÐ¶Ï	2021.2.3	Win32	29.94011976					1		1	16	48	20	1
		6	1	0.3146	6	0.5198						images/313_18.png	images/313+60_2.png	6	¡ú	1	18	40		Å®	20	2024-02-06_16h58.01.571	ÐÅÐÄÅÐ¶Ï	2021.2.3	Win32	29.94011976					1		1	17	49	17	1
		1	1	0.3511	6	0.8298						images/313+60_9.png	images/313_25.png	1	¡û	1	25	40		Å®	20	2024-02-06_16h58.01.571	ÐÅÐÄÅÐ¶Ï	2021.2.3	Win32	29.94011976					1		1	18	50	24	1
		6	1	0.1607	6	0.8155						images/313_5.png	images/313+24_5.png	6	¡ú	2	5	40		Å®	20	2024-02-06_16h58.01.571	ÐÅÐÄÅÐ¶Ï	2021.2.3	Win32	29.94011976					1		1	19	51	4	1
		6	1	0.3874	6	0.4581						images/313_20.png	images/313+60_4.png	6	¡ú	1	20	40		Å®	20	2024-02-06_16h58.01.571	ÐÅÐÄÅÐ¶Ï	2021.2.3	Win32	29.94011976					1		1	20	52	19	1
		1	1	0.8002	3	1.3274						images/313+60_14.png	images/313_30.png	1	¡û	1	30	40		Å®	20	2024-02-06_16h58.01.571	ÐÅÐÄÅÐ¶Ï	2021.2.3	Win32	29.94011976					0		1	21	53	29	1
		1	1	0.3688	6	0.3398						images/313+60_12.png	images/313_28.png	1	¡û	1	28	40		Å®	20	2024-02-06_16h58.01.571	ÐÅÐÄÅÐ¶Ï	2021.2.3	Win32	29.94011976					1		1	22	54	27	1
		6	1	0.6747	6	0.6122						images/313_6.png	images/313+24_6.png	6	¡ú	2	6	40		Å®	20	2024-02-06_16h58.01.571	ÐÅÐÄÅÐ¶Ï	2021.2.3	Win32	29.94011976					1		1	23	55	5	1
		6	1	0.3099	6	0.2689						images/313_24.png	images/313+60_8.png	6	¡ú	1	24	40		Å®	20	2024-02-06_16h58.01.571	ÐÅÐÄÅÐ¶Ï	2021.2.3	Win32	29.94011976					1		1	24	56	23	1
		1	1	0.4933	6	0.5123						images/313+60_16.png	images/313_32.png	1	¡û	1	32	40		Å®	20	2024-02-06_16h58.01.571	ÐÅÐÄÅÐ¶Ï	2021.2.3	Win32	29.94011976					1		1	25	57	31	1
		1	1	0.9247	4	0.7337						images/313+24_13.png	images/313_13.png	1	¡û	2	13	40		Å®	20	2024-02-06_16h58.01.571	ÐÅÐÄÅÐ¶Ï	2021.2.3	Win32	29.94011976					1		1	26	58	12	1
		1	1	1.4046	4	0.4046						images/313+24_16.png	images/313_16.png	1	¡û	2	16	40		Å®	20	2024-02-06_16h58.01.571	ÐÅÐÄÅÐ¶Ï	2021.2.3	Win32	29.94011976					1		1	27	59	15	1
		6	1	0.343	6	0.3991						images/313_19.png	images/313+60_3.png	6	¡ú	1	19	40		Å®	20	2024-02-06_16h58.01.571	ÐÅÐÄÅÐ¶Ï	2021.2.3	Win32	29.94011976					1		1	28	60	18	1
		1	1	0.9096	4	0.7994						images/313+60_11.png	images/313_27.png	1	¡û	1	27	40		Å®	20	2024-02-06_16h58.01.571	ÐÅÐÄÅÐ¶Ï	2021.2.3	Win32	29.94011976					1		1	29	61	26	1
		1	1	0.4317	6	0.7397						images/313+60_15.png	images/313_31.png	1	¡û	1	31	40		Å®	20	2024-02-06_16h58.01.571	ÐÅÐÄÅÐ¶Ï	2021.2.3	Win32	29.94011976					1		1	30	62	30	1
		6	1	0.4421	6	4.0016						images/313_4.png	images/313+24_4.png	6	¡ú	2	4	40		Å®	20	2024-02-06_16h58.01.571	ÐÅÐÄÅÐ¶Ï	2021.2.3	Win32	29.94011976					1		1	31	63	3	1
		1	1	0.5805	4	0.837						images/313+60_9.png	images/313_25.png	1	¡û	1	25	40		Å®	20	2024-02-06_16h58.01.571	ÐÅÐÄÅÐ¶Ï	2021.2.3	Win32	29.94011976					1		2	0	64	24	1
		6	0	0.3431	6	0.8271						images/313+24_15.png	images/313_15.png	1	¡û	2	15	40		Å®	20	2024-02-06_16h58.01.571	ÐÅÐÄÅÐ¶Ï	2021.2.3	Win32	29.94011976					1		2	1	65	14	1
		6	1	1.0708	3	1.1359						images/313_6.png	images/313+24_6.png	6	¡ú	2	6	40		Å®	20	2024-02-06_16h58.01.571	ÐÅÐÄÅÐ¶Ï	2021.2.3	Win32	29.94011976					0		2	2	66	5	1
		6	1	0.8438	2	1.3178						images/313_2.png	images/313+24_2.png	6	¡ú	2	2	40		Å®	20	2024-02-06_16h58.01.571	ÐÅÐÄÅÐ¶Ï	2021.2.3	Win32	29.94011976					0		2	3	67	1	1
		1	0	1.0738	2	1.7325						images/313_4.png	images/313+24_4.png	6	¡ú	2	4	40		Å®	20	2024-02-06_16h58.01.571	ÐÅÐÄÅÐ¶Ï	2021.2.3	Win32	29.94011976					0		2	4	68	3	1
		6	1	0.4232	6	0.5231						images/313_23.png	images/313+60_7.png	6	¡ú	1	23	40		Å®	20	2024-02-06_16h58.01.571	ÐÅÐÄÅÐ¶Ï	2021.2.3	Win32	29.94011976					1		2	5	69	22	1
		1	0	0.9395	1	1.0182						images/313_3.png	images/313+24_3.png	6	¡ú	2	3	40		Å®	20	2024-02-06_16h58.01.571	ÐÅÐÄÅÐ¶Ï	2021.2.3	Win32	29.94011976					0		2	6	70	2	1
		1	1	0.3892	6	1.0527						images/313+60_16.png	images/313_32.png	1	¡û	1	32	40		Å®	20	2024-02-06_16h58.01.571	ÐÅÐÄÅÐ¶Ï	2021.2.3	Win32	29.94011976					1		2	7	71	31	1
		1	1	0.6387	5	0.9147						images/313+24_14.png	images/313_14.png	1	¡û	2	14	40		Å®	20	2024-02-06_16h58.01.571	ÐÅÐÄÅÐ¶Ï	2021.2.3	Win32	29.94011976					1		2	8	72	13	1
		6	0	1.5979	1	0.8805						images/313+24_11.png	images/313_11.png	1	¡û	2	11	40		Å®	20	2024-02-06_16h58.01.571	ÐÅÐÄÅÐ¶Ï	2021.2.3	Win32	29.94011976					0		2	9	73	10	1
		1	1	1.3271	1	0.9082						images/313+60_12.png	images/313_28.png	1	¡û	1	28	40		Å®	20	2024-02-06_16h58.01.571	ÐÅÐÄÅÐ¶Ï	2021.2.3	Win32	29.94011976					0		2	10	74	27	1
		1	1	0.6398	1	0.3706						images/313+60_11.png	images/313_27.png	1	¡û	1	27	40		Å®	20	2024-02-06_16h58.01.571	ÐÅÐÄÅÐ¶Ï	2021.2.3	Win32	29.94011976					0		2	11	75	26	1
		6	1	0.5747	4	0.936						images/313_1.png	images/313+24_1.png	6	¡ú	2	1	40		Å®	20	2024-02-06_16h58.01.571	ÐÅÐÄÅÐ¶Ï	2021.2.3	Win32	29.94011976					1		2	12	76	0	1
		6	1	0.5488	4	0.7595						images/313_21.png	images/313+60_5.png	6	¡ú	1	21	40		Å®	20	2024-02-06_16h58.01.571	ÐÅÐÄÅÐ¶Ï	2021.2.3	Win32	29.94011976					1		2	13	77	20	1
		1	1	0.5684	1	0.8813						images/313+24_13.png	images/313_13.png	1	¡û	2	13	40		Å®	20	2024-02-06_16h58.01.571	ÐÅÐÄÅÐ¶Ï	2021.2.3	Win32	29.94011976					0		2	14	78	12	1
		6	0	0.4567	4	1.2479						images/313+24_10.png	images/313_10.png	1	¡û	2	10	40		Å®	20	2024-02-06_16h58.01.571	ÐÅÐÄÅÐ¶Ï	2021.2.3	Win32	29.94011976					1		2	15	79	9	1
		6	0	0.4467	6	1.1524						images/313+24_16.png	images/313_16.png	1	¡û	2	16	40		Å®	20	2024-02-06_16h58.01.571	ÐÅÐÄÅÐ¶Ï	2021.2.3	Win32	29.94011976					1		2	16	80	15	1
		1	1	0.3342	6	0.4246						images/313+60_15.png	images/313_31.png	1	¡û	1	31	40		Å®	20	2024-02-06_16h58.01.571	ÐÅÐÄÅÐ¶Ï	2021.2.3	Win32	29.94011976					1	space	2	17	81	30	1	1.4495
		1	1	0.6907	4	1.1356						images/313+24_12.png	images/313_12.png	1	¡û	2	12	40		Å®	20	2024-02-06_16h58.01.571	ÐÅÐÄÅÐ¶Ï	2021.2.3	Win32	29.94011976					1		2	18	82	11	1
		1	1	0.3007	6	1.5738						images/313+60_10.png	images/313_26.png	1	¡û	1	26	40		Å®	20	2024-02-06_16h58.01.571	ÐÅÐÄÅÐ¶Ï	2021.2.3	Win32	29.94011976					1		2	19	83	25	1
		6	1	0.7503	2	1.6441						images/313_8.png	images/313+24_8.png	6	¡ú	2	8	40		Å®	20	2024-02-06_16h58.01.571	ÐÅÐÄÅÐ¶Ï	2021.2.3	Win32	29.94011976					0		2	20	84	7	1
		6	1	1.4676	1	1.0889						images/313_18.png	images/313+60_2.png	6	¡ú	1	18	40		Å®	20	2024-02-06_16h58.01.571	ÐÅÐÄÅÐ¶Ï	2021.2.3	Win32	29.94011976					0		2	21	85	17	1
		6	1	0.289	6	0.4098						images/313_19.png	images/313+60_3.png	6	¡ú	1	19	40		Å®	20	2024-02-06_16h58.01.571	ÐÅÐÄÅÐ¶Ï	2021.2.3	Win32	29.94011976					1		2	22	86	18	1
		1	1	0.6511	4	2.0625						images/313+60_14.png	images/313_30.png	1	¡û	1	30	40		Å®	20	2024-02-06_16h58.01.571	ÐÅÐÄÅÐ¶Ï	2021.2.3	Win32	29.94011976					1		2	23	87	29	1
		6	1	0.293	6	1.228						images/313_24.png	images/313+60_8.png	6	¡ú	1	24	40		Å®	20	2024-02-06_16h58.01.571	ÐÅÐÄÅÐ¶Ï	2021.2.3	Win32	29.94011976					1		2	24	88	23	1
		6	1	0.3083	6	0.4348						images/313_7.png	images/313+24_7.png	6	¡ú	2	7	40		Å®	20	2024-02-06_16h58.01.571	ÐÅÐÄÅÐ¶Ï	2021.2.3	Win32	29.94011976					1		2	25	89	6	1
		1	0	0.7427	3	1.7349						images/313_5.png	images/313+24_5.png	6	¡ú	2	5	40		Å®	20	2024-02-06_16h58.01.571	ÐÅÐÄÅÐ¶Ï	2021.2.3	Win32	29.94011976					0		2	26	90	4	1
		6	0	1.3072	3	0.8086						images/313+24_9.png	images/313_9.png	1	¡û	2	9	40		Å®	20	2024-02-06_16h58.01.571	ÐÅÐÄÅÐ¶Ï	2021.2.3	Win32	29.94011976					0		2	27	91	8	1
		6	1	0.4264	3	0.5189						images/313_17.png	images/313+60_1.png	6	¡ú	1	17	40		Å®	20	2024-02-06_16h58.01.571	ÐÅÐÄÅÐ¶Ï	2021.2.3	Win32	29.94011976					0		2	28	92	16	1
		6	1	0.2374	3	0.5527						images/313_20.png	images/313+60_4.png	6	¡ú	1	20	40		Å®	20	2024-02-06_16h58.01.571	ÐÅÐÄÅÐ¶Ï	2021.2.3	Win32	29.94011976					0		2	29	93	19	1
		6	1	1.1775	3	0.658						images/313_22.png	images/313+60_6.png	6	¡ú	1	22	40		Å®	20	2024-02-06_16h58.01.571	ÐÅÐÄÅÐ¶Ï	2021.2.3	Win32	29.94011976					0		2	30	94	21	1
		1	1	0.978	5	0.6778						images/313+60_13.png	images/313_29.png	1	¡û	1	29	40		Å®	20	2024-02-06_16h58.01.571	ÐÅÐÄÅÐ¶Ï	2021.2.3	Win32	29.94011976					1		2	31	95	28	1
		1	1	1.3615	5	0.719						images/313+60_16.png	images/313_32.png	1	¡û	1	32	40		Å®	20	2024-02-06_16h58.01.571	ÐÅÐÄÅÐ¶Ï	2021.2.3	Win32	29.94011976					1		3	0	96	31	1
		6	1	1.2341	5	0.5678						images/313_20.png	images/313+60_4.png	6	¡ú	1	20	40		Å®	20	2024-02-06_16h58.01.571	ÐÅÐÄÅÐ¶Ï	2021.2.3	Win32	29.94011976					1		3	1	97	19	1
		6	1	1.8403	2	1.9151						images/313_3.png	images/313+24_3.png	6	¡ú	2	3	40		Å®	20	2024-02-06_16h58.01.571	ÐÅÐÄÅÐ¶Ï	2021.2.3	Win32	29.94011976					0		3	2	98	2	1
		1	0	1.311	2	0.6587						images/313_4.png	images/313+24_4.png	6	¡ú	2	4	40		Å®	20	2024-02-06_16h58.01.571	ÐÅÐÄÅÐ¶Ï	2021.2.3	Win32	29.94011976					0		3	3	99	3	1
		1	1	0.43	5	0.968						images/313+60_12.png	images/313_28.png	1	¡û	1	28	40		Å®	20	2024-02-06_16h58.01.571	ÐÅÐÄÅÐ¶Ï	2021.2.3	Win32	29.94011976					1		3	4	100	27	1
		6	0	1.4139	2	1.1173						images/313+24_14.png	images/313_14.png	1	¡û	2	14	40		Å®	20	2024-02-06_16h58.01.571	ÐÅÐÄÅÐ¶Ï	2021.2.3	Win32	29.94011976					0		3	5	101	13	1
		6	1	0.3716	6	0.7689						images/313_23.png	images/313+60_7.png	6	¡ú	1	23	40		Å®	20	2024-02-06_16h58.01.571	ÐÅÐÄÅÐ¶Ï	2021.2.3	Win32	29.94011976					1		3	6	102	22	1
		1	1	0.4342	5	1.8133						images/313+60_9.png	images/313_25.png	1	¡û	1	25	40		Å®	20	2024-02-06_16h58.01.571	ÐÅÐÄÅÐ¶Ï	2021.2.3	Win32	29.94011976					1		3	7	103	24	1
		6	0	1.5721	5	1.3903						images/313+24_13.png	images/313_13.png	1	¡û	2	13	40		Å®	20	2024-02-06_16h58.01.571	ÐÅÐÄÅÐ¶Ï	2021.2.3	Win32	29.94011976					1		3	8	104	12	1
		1	1	0.682	4	1.3916						images/313+60_11.png	images/313_27.png	1	¡û	1	27	40		Å®	20	2024-02-06_16h58.01.571	ÐÅÐÄÅÐ¶Ï	2021.2.3	Win32	29.94011976					1		3	9	105	26	1
		6	1	0.3873	6	0.4696						images/313_2.png	images/313+24_2.png	6	¡ú	2	2	40		Å®	20	2024-02-06_16h58.01.571	ÐÅÐÄÅÐ¶Ï	2021.2.3	Win32	29.94011976					1		3	10	106	1	1
		1	0	0.8951	4	0.825						images/313_5.png	images/313+24_5.png	6	¡ú	2	5	40		Å®	20	2024-02-06_16h58.01.571	ÐÅÐÄÅÐ¶Ï	2021.2.3	Win32	29.94011976					1		3	11	107	4	1
		1	1	0.6399	4	0.5324						images/313+24_16.png	images/313_16.png	1	¡û	2	16	40		Å®	20	2024-02-06_16h58.01.571	ÐÅÐÄÅÐ¶Ï	2021.2.3	Win32	29.94011976					1		3	12	108	15	1
		1	1	0.24	6	0.4732						images/313+60_13.png	images/313_29.png	1	¡û	1	29	40		Å®	20	2024-02-06_16h58.01.571	ÐÅÐÄÅÐ¶Ï	2021.2.3	Win32	29.94011976					1		3	13	109	28	1
		1	1	0.2899	6	0.3634						images/313+60_15.png	images/313_31.png	1	¡û	1	31	40		Å®	20	2024-02-06_16h58.01.571	ÐÅÐÄÅÐ¶Ï	2021.2.3	Win32	29.94011976					1		3	14	110	30	1
		1	1	0.7955	6	0.244						images/313+24_11.png	images/313_11.png	1	¡û	2	11	40		Å®	20	2024-02-06_16h58.01.571	ÐÅÐÄÅÐ¶Ï	2021.2.3	Win32	29.94011976					1		3	15	111	10	1
		6	0	0.9594	2	0.8684						images/313+24_9.png	images/313_9.png	1	¡û	2	9	40		Å®	20	2024-02-06_16h58.01.571	ÐÅÐÄÅÐ¶Ï	2021.2.3	Win32	29.94011976					0		3	16	112	8	1
		6	1	0.33	2	0.4						images/313_21.png	images/313+60_5.png	6	¡ú	1	21	40		Å®	20	2024-02-06_16h58.01.571	ÐÅÐÄÅÐ¶Ï	2021.2.3	Win32	29.94011976					0		3	17	113	20	1
		1	1	0.5439	2	0.9232						images/313+24_10.png	images/313_10.png	1	¡û	2	10	40		Å®	20	2024-02-06_16h58.01.571	ÐÅÐÄÅÐ¶Ï	2021.2.3	Win32	29.94011976					0		3	18	114	9	1
		6	1	0.4056	5	1.1382						images/313_17.png	images/313+60_1.png	6	¡ú	1	17	40		Å®	20	2024-02-06_16h58.01.571	ÐÅÐÄÅÐ¶Ï	2021.2.3	Win32	29.94011976					1		3	19	115	16	1
		1	1	0.329	4	2.0369						images/313+60_14.png	images/313_30.png	1	¡û	1	30	40		Å®	20	2024-02-06_16h58.01.571	ÐÅÐÄÅÐ¶Ï	2021.2.3	Win32	29.94011976					1		3	20	116	29	1
		6	1	0.5078	6	0.6422						images/313_24.png	images/313+60_8.png	6	¡ú	1	24	40		Å®	20	2024-02-06_16h58.01.571	ÐÅÐÄÅÐ¶Ï	2021.2.3	Win32	29.94011976					1		3	21	117	23	1
		6	0	0.311	6	1.1751						images/313+24_15.png	images/313_15.png	1	¡û	2	15	40		Å®	20	2024-02-06_16h58.01.571	ÐÅÐÄÅÐ¶Ï	2021.2.3	Win32	29.94011976					1		3	22	118	14	1
		6	1	1.4123	2	0.9794						images/313_8.png	images/313+24_8.png	6	¡ú	2	8	40		Å®	20	2024-02-06_16h58.01.571	ÐÅÐÄÅÐ¶Ï	2021.2.3	Win32	29.94011976					0		3	23	119	7	1
		6	1	1.451	1	0.5045						images/313_1.png	images/313+24_1.png	6	¡ú	2	1	40		Å®	20	2024-02-06_16h58.01.571	ÐÅÐÄÅÐ¶Ï	2021.2.3	Win32	29.94011976					0		3	24	120	0	1
		1	1	0.4164	3	1.2484						images/313+60_10.png	images/313_26.png	1	¡û	1	26	40		Å®	20	2024-02-06_16h58.01.571	ÐÅÐÄÅÐ¶Ï	2021.2.3	Win32	29.94011976					0		3	25	121	25	1
		6	1	0.5681	4	0.8829						images/313_18.png	images/313+60_2.png	6	¡ú	1	18	40		Å®	20	2024-02-06_16h58.01.571	ÐÅÐÄÅÐ¶Ï	2021.2.3	Win32	29.94011976					1	space	3	26	122	17	1	3.9369
		6	1	0.8719	4	0.8164						images/313_7.png	images/313+24_7.png	6	¡ú	2	7	40		Å®	20	2024-02-06_16h58.01.571	ÐÅÐÄÅÐ¶Ï	2021.2.3	Win32	29.94011976					1		3	27	123	6	1
		6	1	0.3142	4	0.3996						images/313_19.png	images/313+60_3.png	6	¡ú	1	19	40		Å®	20	2024-02-06_16h58.01.571	ÐÅÐÄÅÐ¶Ï	2021.2.3	Win32	29.94011976					1		3	28	124	18	1
		6	1	0.5605	4	0.6179						images/313_6.png	images/313+24_6.png	6	¡ú	2	6	40		Å®	20	2024-02-06_16h58.01.571	ÐÅÐÄÅÐ¶Ï	2021.2.3	Win32	29.94011976					1		3	29	125	5	1
		6	0	0.3828	2	0.8669						images/313+24_12.png	images/313_12.png	1	¡û	2	12	40		Å®	20	2024-02-06_16h58.01.571	ÐÅÐÄÅÐ¶Ï	2021.2.3	Win32	29.94011976					0		3	30	126	11	1
		1	0	0.9732	4	0.8863						images/313_22.png	images/313+60_6.png	6	¡ú	1	22	40		Å®	20	2024-02-06_16h58.01.571	ÐÅÐÄÅÐ¶Ï	2021.2.3	Win32	29.94011976					1		3	31	127	21	1
		1	1	0.3011	6	0.7527						images/313+24_16.png	images/313_16.png	1	¡û	2	16	40		Å®	20	2024-02-06_16h58.01.571	ÐÅÐÄÅÐ¶Ï	2021.2.3	Win32	29.94011976					1		4	0	128	15	1
		1	1	0.4445	5	0.7031						images/313+24_9.png	images/313_9.png	1	¡û	2	9	40		Å®	20	2024-02-06_16h58.01.571	ÐÅÐÄÅÐ¶Ï	2021.2.3	Win32	29.94011976					1		4	1	129	8	1
		1	1	0.3763	6	0.7467						images/313+24_10.png	images/313_10.png	1	¡û	2	10	40		Å®	20	2024-02-06_16h58.01.571	ÐÅÐÄÅÐ¶Ï	2021.2.3	Win32	29.94011976					1		4	2	130	9	1
		1	1	1.2679	4	1.1118						images/313+24_12.png	images/313_12.png	1	¡û	2	12	40		Å®	20	2024-02-06_16h58.01.571	ÐÅÐÄÅÐ¶Ï	2021.2.3	Win32	29.94011976					1		4	3	131	11	1
		1	1	0.7201	6	0.424						images/313+60_11.png	images/313_27.png	1	¡û	1	27	40		Å®	20	2024-02-06_16h58.01.571	ÐÅÐÄÅÐ¶Ï	2021.2.3	Win32	29.94011976					1		4	4	132	26	1
		1	0	1.1373	4	0.8267						images/313_4.png	images/313+24_4.png	6	¡ú	2	4	40		Å®	20	2024-02-06_16h58.01.571	ÐÅÐÄÅÐ¶Ï	2021.2.3	Win32	29.94011976					1		4	5	133	3	1
		6	1	0.9114	2	1.6874						images/313_22.png	images/313+60_6.png	6	¡ú	1	22	40		Å®	20	2024-02-06_16h58.01.571	ÐÅÐÄÅÐ¶Ï	2021.2.3	Win32	29.94011976					0		4	6	134	21	1
		1	1	0.9857	2	0.6708						images/313+24_13.png	images/313_13.png	1	¡û	2	13	40		Å®	20	2024-02-06_16h58.01.571	ÐÅÐÄÅÐ¶Ï	2021.2.3	Win32	29.94011976					0		4	7	135	12	1
		1	1	0.667	4	1.465						images/313+60_9.png	images/313_25.png	1	¡û	1	25	40		Å®	20	2024-02-06_16h58.01.571	ÐÅÐÄÅÐ¶Ï	2021.2.3	Win32	29.94011976					1		4	8	136	24	1
		6	1	0.8134	3	1.8322						images/313_2.png	images/313+24_2.png	6	¡ú	2	2	40		Å®	20	2024-02-06_16h58.01.571	ÐÅÐÄÅÐ¶Ï	2021.2.3	Win32	29.94011976					0		4	9	137	1	1
		1	0	2.2602	3	0.5568						images/313_17.png	images/313+60_1.png	6	¡ú	1	17	40		Å®	20	2024-02-06_16h58.01.571	ÐÅÐÄÅÐ¶Ï	2021.2.3	Win32	29.94011976					0		4	10	138	16	1
		6	0	0.5495	3	0.8399						images/313+24_11.png	images/313_11.png	1	¡û	2	11	40		Å®	20	2024-02-06_16h58.01.571	ÐÅÐÄÅÐ¶Ï	2021.2.3	Win32	29.94011976					0		4	11	139	10	1
		1	1	0.5576	5	1.6168						images/313+60_10.png	images/313_26.png	1	¡û	1	26	40		Å®	20	2024-02-06_16h58.01.571	ÐÅÐÄÅÐ¶Ï	2021.2.3	Win32	29.94011976					1		4	12	140	25	1
		1	0	1.1538	2	1.7165						images/313_1.png	images/313+24_1.png	6	¡ú	2	1	40		Å®	20	2024-02-06_16h58.01.571	ÐÅÐÄÅÐ¶Ï	2021.2.3	Win32	29.94011976					0		4	13	141	0	1
		1	0	0.6651	3	1.9144						images/313_8.png	images/313+24_8.png	6	¡ú	2	8	40		Å®	20	2024-02-06_16h58.01.571	ÐÅÐÄÅÐ¶Ï	2021.2.3	Win32	29.94011976					0		4	14	142	7	1
		1	0	0.7805	3	1.1603						images/313_20.png	images/313+60_4.png	6	¡ú	1	20	40		Å®	20	2024-02-06_16h58.01.571	ÐÅÐÄÅÐ¶Ï	2021.2.3	Win32	29.94011976					0		4	15	143	19	1
		1	1	0.5666	6	0.9973						images/313+60_13.png	images/313_29.png	1	¡û	1	29	40		Å®	20	2024-02-06_16h58.01.571	ÐÅÐÄÅÐ¶Ï	2021.2.3	Win32	29.94011976					1		4	16	144	28	1
		1	0	0.7417	4	1.2227						images/313_18.png	images/313+60_2.png	6	¡ú	1	18	40		Å®	20	2024-02-06_16h58.01.571	ÐÅÐÄÅÐ¶Ï	2021.2.3	Win32	29.94011976					1		4	17	145	17	1
		6	1	0.3864	5	0.5658						images/313_3.png	images/313+24_3.png	6	¡ú	2	3	40		Å®	20	2024-02-06_16h58.01.571	ÐÅÐÄÅÐ¶Ï	2021.2.3	Win32	29.94011976					1		4	18	146	2	1
		1	0	0.5455	3	0.8519						images/313_7.png	images/313+24_7.png	6	¡ú	2	7	40		Å®	20	2024-02-06_16h58.01.571	ÐÅÐÄÅÐ¶Ï	2021.2.3	Win32	29.94011976					0		4	19	147	6	1
		1	0	0.859	4	1.3353						images/313_6.png	images/313+24_6.png	6	¡ú	2	6	40		Å®	20	2024-02-06_16h58.01.571	ÐÅÐÄÅÐ¶Ï	2021.2.3	Win32	29.94011976					1		4	20	148	5	1
		1	0	0.3576	6	2.5826						images/313_5.png	images/313+24_5.png	6	¡ú	2	5	40		Å®	20	2024-02-06_16h58.01.571	ÐÅÐÄÅÐ¶Ï	2021.2.3	Win32	29.94011976					1		4	21	149	4	1
		1	1	0.6104	4	1.5316						images/313+60_14.png	images/313_30.png	1	¡û	1	30	40		Å®	20	2024-02-06_16h58.01.571	ÐÅÐÄÅÐ¶Ï	2021.2.3	Win32	29.94011976					1		4	22	150	29	1
		6	1	1.2709	4	1.0386						images/313_19.png	images/313+60_3.png	6	¡ú	1	19	40		Å®	20	2024-02-06_16h58.01.571	ÐÅÐÄÅÐ¶Ï	2021.2.3	Win32	29.94011976					1		4	23	151	18	1
		6	1	0.5714	5	0.9994						images/313_21.png	images/313+60_5.png	6	¡ú	1	21	40		Å®	20	2024-02-06_16h58.01.571	ÐÅÐÄÅÐ¶Ï	2021.2.3	Win32	29.94011976					1		4	24	152	20	1
		1	1	0.3463	1	1.1852						images/313+60_12.png	images/313_28.png	1	¡û	1	28	40		Å®	20	2024-02-06_16h58.01.571	ÐÅÐÄÅÐ¶Ï	2021.2.3	Win32	29.94011976					0		4	25	153	27	1
		1	1	0.9349	3	1.7731						images/313+24_14.png	images/313_14.png	1	¡û	2	14	40		Å®	20	2024-02-06_16h58.01.571	ÐÅÐÄÅÐ¶Ï	2021.2.3	Win32	29.94011976					0		4	26	154	13	1
		6	1	0.3755	6	1.0433						images/313_23.png	images/313+60_7.png	6	¡ú	1	23	40		Å®	20	2024-02-06_16h58.01.571	ÐÅÐÄÅÐ¶Ï	2021.2.3	Win32	29.94011976					1		4	27	155	22	1
		1	1	0.301	6	0.7397						images/313+60_16.png	images/313_32.png	1	¡û	1	32	40		Å®	20	2024-02-06_16h58.01.571	ÐÅÐÄÅÐ¶Ï	2021.2.3	Win32	29.94011976					1		4	28	156	31	1
		1	1	0.7076	3	1.1084						images/313+60_15.png	images/313_31.png	1	¡û	1	31	40		Å®	20	2024-02-06_16h58.01.571	ÐÅÐÄÅÐ¶Ï	2021.2.3	Win32	29.94011976					0		4	29	157	30	1
		1	1	0.2996	6	0.9012						images/313+24_15.png	images/313_15.png	1	¡û	2	15	40		Å®	20	2024-02-06_16h58.01.571	ÐÅÐÄÅÐ¶Ï	2021.2.3	Win32	29.94011976					1		4	30	158	14	1
		6	1	0.4061	6	0.4885						images/313_24.png	images/313+60_8.png	6	¡ú	1	24	40		Å®	20	2024-02-06_16h58.01.571	ÐÅÐÄÅÐ¶Ï	2021.2.3	Win32	29.94011976					1		4	31	159	23	1
																		40		Å®	20	2024-02-06_16h58.01.571	ÐÅÐÄÅÐ¶Ï	2021.2.3	Win32	29.94011976	6.444444656	5.7675
