# Supplementary material for: Perceptual metacognition and self-esteem: the role of feedback valence in local and global monitoring bias
Source: BMC Psychol. 2025 Sep 22;13:1114. doi: 10.1186/s40359-025-03089-x (PMC12506185; doi:10.1186/s40359-025-03089-x)
Supplement: Supplementary file 1 — Supplementary Material 1. [file 40359_2025_3089_MOESM1_ESM.zip › Data/Study2/Study2data/41_信心判断_2024-02-04_17h37.54.756.csv]

response_00.keys	response_00.rt	response_1.keys	response_1.corr	response_1.rt	response_2.keys	response_2.rt	loop_1.thisRepN	loop_1.thisTrialN	loop_1.thisN	loop_1.thisIndex	loop_1.ran	dotLeft	dotRight	dotAns	cue	diffLevel	rows	±»ÊÔ±àºÅ	ÐÕÃû	ÐÔ±ð	ÄêÁä	date	expName	psychopyVersion	OS	frameRate	slider.response	slider.rt	response_01.keys	response_01.rt	response_2.corr	response_03.keys	loop_2.thisRepN	loop_2.thisTrialN	loop_2.thisN	loop_2.thisIndex	loop_2.ran	response_03.rt
		6	0	0.4598	6	0.2626						images/313+24_14.png	images/313_14.png	1	¡û	2	14	41		ÄÐ		2024-02-04_17h37.54.756	ÐÅÐÄÅÐ¶Ï	2021.2.3	Win32	59.88023952	2.898148431	5.0873	space	9.9848	1		0	0	0	13	1
		6	1	2.8288	4	1.6943						images/313_2.png	images/313+24_2.png	6	¡ú	2	2	41		ÄÐ		2024-02-04_17h37.54.756	ÐÅÐÄÅÐ¶Ï	2021.2.3	Win32	59.88023952					1		0	1	1	1	1
		1	0	0.8871	3	1.295						images/313_18.png	images/313+60_2.png	6	¡ú	1	18	41		ÄÐ		2024-02-04_17h37.54.756	ÐÅÐÄÅÐ¶Ï	2021.2.3	Win32	59.88023952					0		0	2	2	17	1
		1	1	1.1186	5	0.6913						images/313+24_9.png	images/313_9.png	1	¡û	2	9	41		ÄÐ		2024-02-04_17h37.54.756	ÐÅÐÄÅÐ¶Ï	2021.2.3	Win32	59.88023952					1		0	3	3	8	1
		6	1	0.4979	5	0.7398						images/313_22.png	images/313+60_6.png	6	¡ú	1	22	41		ÄÐ		2024-02-04_17h37.54.756	ÐÅÐÄÅÐ¶Ï	2021.2.3	Win32	59.88023952					1		0	4	4	21	1
		1	1	0.5758	6	0.7402						images/313+60_11.png	images/313_27.png	1	¡û	1	27	41		ÄÐ		2024-02-04_17h37.54.756	ÐÅÐÄÅÐ¶Ï	2021.2.3	Win32	59.88023952					1		0	5	5	26	1
		1	1	0.6665	4	0.8319						images/313+24_10.png	images/313_10.png	1	¡û	2	10	41		ÄÐ		2024-02-04_17h37.54.756	ÐÅÐÄÅÐ¶Ï	2021.2.3	Win32	59.88023952					1		0	6	6	9	1
		6	1	0.7129	3	1.2179						images/313_23.png	images/313+60_7.png	6	¡ú	1	23	41		ÄÐ		2024-02-04_17h37.54.756	ÐÅÐÄÅÐ¶Ï	2021.2.3	Win32	59.88023952					0		0	7	7	22	1
		6	1	0.4687	5	0.8676						images/313_1.png	images/313+24_1.png	6	¡ú	2	1	41		ÄÐ		2024-02-04_17h37.54.756	ÐÅÐÄÅÐ¶Ï	2021.2.3	Win32	59.88023952					1		0	8	8	0	1
		1	1	0.7798	2	1.7998						images/313+24_11.png	images/313_11.png	1	¡û	2	11	41		ÄÐ		2024-02-04_17h37.54.756	ÐÅÐÄÅÐ¶Ï	2021.2.3	Win32	59.88023952					0		0	9	9	10	1
		1	1	1.5898	6	1.1747						images/313+60_13.png	images/313_29.png	1	¡û	1	29	41		ÄÐ		2024-02-04_17h37.54.756	ÐÅÐÄÅÐ¶Ï	2021.2.3	Win32	59.88023952					1		0	10	10	28	1
		6	1	0.735	6	0.8789						images/313_5.png	images/313+24_5.png	6	¡ú	2	5	41		ÄÐ		2024-02-04_17h37.54.756	ÐÅÐÄÅÐ¶Ï	2021.2.3	Win32	59.88023952					1		0	11	11	4	1
		1	0	1.212	2	1.046						images/313_24.png	images/313+60_8.png	6	¡ú	1	24	41		ÄÐ		2024-02-04_17h37.54.756	ÐÅÐÄÅÐ¶Ï	2021.2.3	Win32	59.88023952					0		0	12	12	23	1
		1	1	1.6746	1	0.8376						images/313+24_15.png	images/313_15.png	1	¡û	2	15	41		ÄÐ		2024-02-04_17h37.54.756	ÐÅÐÄÅÐ¶Ï	2021.2.3	Win32	59.88023952					0		0	13	13	14	1
		6	0	0.6242	4	1.1397						images/313+24_12.png	images/313_12.png	1	¡û	2	12	41		ÄÐ		2024-02-04_17h37.54.756	ÐÅÐÄÅÐ¶Ï	2021.2.3	Win32	59.88023952					1		0	14	14	11	1
		6	0	0.6066	4	1.2216						images/313+60_14.png	images/313_30.png	1	¡û	1	30	41		ÄÐ		2024-02-04_17h37.54.756	ÐÅÐÄÅÐ¶Ï	2021.2.3	Win32	59.88023952					1		0	15	15	29	1
		1	0	2.5837	2	0.9668						images/313_6.png	images/313+24_6.png	6	¡ú	2	6	41		ÄÐ		2024-02-04_17h37.54.756	ÐÅÐÄÅÐ¶Ï	2021.2.3	Win32	59.88023952					0		0	16	16	5	1
		6	1	1.5921	3	2.2163						images/313_19.png	images/313+60_3.png	6	¡ú	1	19	41		ÄÐ		2024-02-04_17h37.54.756	ÐÅÐÄÅÐ¶Ï	2021.2.3	Win32	59.88023952					0		0	17	17	18	1
		6	1	0.6511	5	1.2539						images/313_21.png	images/313+60_5.png	6	¡ú	1	21	41		ÄÐ		2024-02-04_17h37.54.756	ÐÅÐÄÅÐ¶Ï	2021.2.3	Win32	59.88023952					1		0	18	18	20	1
		6	0	0.6162	5	0.7421						images/313+24_13.png	images/313_13.png	1	¡û	2	13	41		ÄÐ		2024-02-04_17h37.54.756	ÐÅÐÄÅÐ¶Ï	2021.2.3	Win32	59.88023952					1		0	19	19	12	1
		1	1	0.6741	4	0.9165						images/313+60_10.png	images/313_26.png	1	¡û	1	26	41		ÄÐ		2024-02-04_17h37.54.756	ÐÅÐÄÅÐ¶Ï	2021.2.3	Win32	59.88023952					1		0	20	20	25	1
		1	1	0.9523	4	1.5575						images/313+60_16.png	images/313_32.png	1	¡û	1	32	41		ÄÐ		2024-02-04_17h37.54.756	ÐÅÐÄÅÐ¶Ï	2021.2.3	Win32	59.88023952					1		0	21	21	31	1
		1	1	1.6423	5	0.6137						images/313+60_15.png	images/313_31.png	1	¡û	1	31	41		ÄÐ		2024-02-04_17h37.54.756	ÐÅÐÄÅÐ¶Ï	2021.2.3	Win32	59.88023952					1		0	22	22	30	1
		6	1	0.9285	1	0.9832						images/313_8.png	images/313+24_8.png	6	¡ú	2	8	41		ÄÐ		2024-02-04_17h37.54.756	ÐÅÐÄÅÐ¶Ï	2021.2.3	Win32	59.88023952					0		0	23	23	7	1
		1	1	0.758	4	1.2296						images/313+24_16.png	images/313_16.png	1	¡û	2	16	41		ÄÐ		2024-02-04_17h37.54.756	ÐÅÐÄÅÐ¶Ï	2021.2.3	Win32	59.88023952					1		0	24	24	15	1
		6	1	0.9597	4	0.6839						images/313_17.png	images/313+60_1.png	6	¡ú	1	17	41		ÄÐ		2024-02-04_17h37.54.756	ÐÅÐÄÅÐ¶Ï	2021.2.3	Win32	59.88023952					1		0	25	25	16	1
		6	1	0.8523	2	0.9279						images/313_7.png	images/313+24_7.png	6	¡ú	2	7	41		ÄÐ		2024-02-04_17h37.54.756	ÐÅÐÄÅÐ¶Ï	2021.2.3	Win32	59.88023952					0		0	26	26	6	1
		1	1	0.9181	3	1.089						images/313+60_9.png	images/313_25.png	1	¡û	1	25	41		ÄÐ		2024-02-04_17h37.54.756	ÐÅÐÄÅÐ¶Ï	2021.2.3	Win32	59.88023952					0		0	27	27	24	1
		6	1	0.6916	1	1.3845						images/313_3.png	images/313+24_3.png	6	¡ú	2	3	41		ÄÐ		2024-02-04_17h37.54.756	ÐÅÐÄÅÐ¶Ï	2021.2.3	Win32	59.88023952					0		0	28	28	2	1
		1	0	2.4839	2	0.8656						images/313_4.png	images/313+24_4.png	6	¡ú	2	4	41		ÄÐ		2024-02-04_17h37.54.756	ÐÅÐÄÅÐ¶Ï	2021.2.3	Win32	59.88023952					0		0	29	29	3	1
		1	0	1.7107	2	1.6968						images/313_20.png	images/313+60_4.png	6	¡ú	1	20	41		ÄÐ		2024-02-04_17h37.54.756	ÐÅÐÄÅÐ¶Ï	2021.2.3	Win32	59.88023952					0		0	30	30	19	1
		6	0	0.6056	5	0.822						images/313+60_12.png	images/313_28.png	1	¡û	1	28	41		ÄÐ		2024-02-04_17h37.54.756	ÐÅÐÄÅÐ¶Ï	2021.2.3	Win32	59.88023952					1		0	31	31	27	1
		6	1	0.5645	5	0.5191						images/313_18.png	images/313+60_2.png	6	¡ú	1	18	41		ÄÐ		2024-02-04_17h37.54.756	ÐÅÐÄÅÐ¶Ï	2021.2.3	Win32	59.88023952					1		1	0	32	17	1
		6	1	0.6314	6	0.4927						images/313_19.png	images/313+60_3.png	6	¡ú	1	19	41		ÄÐ		2024-02-04_17h37.54.756	ÐÅÐÄÅÐ¶Ï	2021.2.3	Win32	59.88023952					1		1	1	33	18	1
		6	1	0.5028	6	0.5196						images/313_21.png	images/313+60_5.png	6	¡ú	1	21	41		ÄÐ		2024-02-04_17h37.54.756	ÐÅÐÄÅÐ¶Ï	2021.2.3	Win32	59.88023952					1		1	2	34	20	1
		1	1	1.2485	1	0.7336						images/313+60_14.png	images/313_30.png	1	¡û	1	30	41		ÄÐ		2024-02-04_17h37.54.756	ÐÅÐÄÅÐ¶Ï	2021.2.3	Win32	59.88023952					0		1	3	35	29	1
		6	1	0.6325	5	1.8739						images/313_3.png	images/313+24_3.png	6	¡ú	2	3	41		ÄÐ		2024-02-04_17h37.54.756	ÐÅÐÄÅÐ¶Ï	2021.2.3	Win32	59.88023952					1		1	4	36	2	1
		6	1	0.8613	4	1.0472						images/313_23.png	images/313+60_7.png	6	¡ú	1	23	41		ÄÐ		2024-02-04_17h37.54.756	ÐÅÐÄÅÐ¶Ï	2021.2.3	Win32	59.88023952					1		1	5	37	22	1
		6	1	0.6374	4	1.9183						images/313_8.png	images/313+24_8.png	6	¡ú	2	8	41		ÄÐ		2024-02-04_17h37.54.756	ÐÅÐÄÅÐ¶Ï	2021.2.3	Win32	59.88023952					1		1	6	38	7	1
		1	1	0.8621	3	0.7909						images/313+24_16.png	images/313_16.png	1	¡û	2	16	41		ÄÐ		2024-02-04_17h37.54.756	ÐÅÐÄÅÐ¶Ï	2021.2.3	Win32	59.88023952					0		1	7	39	15	1
		1	1	1.196	2	1.1424						images/313+60_13.png	images/313_29.png	1	¡û	1	29	41		ÄÐ		2024-02-04_17h37.54.756	ÐÅÐÄÅÐ¶Ï	2021.2.3	Win32	59.88023952					0	space	1	8	40	28	1	3.64
		1	0	0.6021	5	0.8655						images/313_7.png	images/313+24_7.png	6	¡ú	2	7	41		ÄÐ		2024-02-04_17h37.54.756	ÐÅÐÄÅÐ¶Ï	2021.2.3	Win32	59.88023952					1		1	9	41	6	1
		6	1	0.5417	5	0.5102						images/313_17.png	images/313+60_1.png	6	¡ú	1	17	41		ÄÐ		2024-02-04_17h37.54.756	ÐÅÐÄÅÐ¶Ï	2021.2.3	Win32	59.88023952					1		1	10	42	16	1
		1	1	0.5045	3	0.7171						images/313+60_11.png	images/313_27.png	1	¡û	1	27	41		ÄÐ		2024-02-04_17h37.54.756	ÐÅÐÄÅÐ¶Ï	2021.2.3	Win32	59.88023952					0		1	11	43	26	1
		6	0	0.751	1	1.0992						images/313+24_15.png	images/313_15.png	1	¡û	2	15	41		ÄÐ		2024-02-04_17h37.54.756	ÐÅÐÄÅÐ¶Ï	2021.2.3	Win32	59.88023952					0		1	12	44	14	1
		1	1	0.8728	3	1.1757						images/313+24_9.png	images/313_9.png	1	¡û	2	9	41		ÄÐ		2024-02-04_17h37.54.756	ÐÅÐÄÅÐ¶Ï	2021.2.3	Win32	59.88023952					0		1	13	45	8	1
		6	1	0.6019	4	1.392						images/313_5.png	images/313+24_5.png	6	¡ú	2	5	41		ÄÐ		2024-02-04_17h37.54.756	ÐÅÐÄÅÐ¶Ï	2021.2.3	Win32	59.88023952					1		1	14	46	4	1
		1	0	1.3512	3	0.7633						images/313_20.png	images/313+60_4.png	6	¡ú	1	20	41		ÄÐ		2024-02-04_17h37.54.756	ÐÅÐÄÅÐ¶Ï	2021.2.3	Win32	59.88023952					0		1	15	47	19	1
		6	1	0.5295	6	0.7018						images/313_6.png	images/313+24_6.png	6	¡ú	2	6	41		ÄÐ		2024-02-04_17h37.54.756	ÐÅÐÄÅÐ¶Ï	2021.2.3	Win32	59.88023952					1		1	16	48	5	1
		6	0	2.8006	4	0.9696						images/313+24_11.png	images/313_11.png	1	¡û	2	11	41		ÄÐ		2024-02-04_17h37.54.756	ÐÅÐÄÅÐ¶Ï	2021.2.3	Win32	59.88023952					1		1	17	49	10	1
		1	1	0.8992	2	0.9832						images/313+24_12.png	images/313_12.png	1	¡û	2	12	41		ÄÐ		2024-02-04_17h37.54.756	ÐÅÐÄÅÐ¶Ï	2021.2.3	Win32	59.88023952					0		1	18	50	11	1
		6	1	0.6363	6	0.4774						images/313_24.png	images/313+60_8.png	6	¡ú	1	24	41		ÄÐ		2024-02-04_17h37.54.756	ÐÅÐÄÅÐ¶Ï	2021.2.3	Win32	59.88023952					1		1	19	51	23	1
		6	1	0.8928	5	0.6686						images/313_22.png	images/313+60_6.png	6	¡ú	1	22	41		ÄÐ		2024-02-04_17h37.54.756	ÐÅÐÄÅÐ¶Ï	2021.2.3	Win32	59.88023952					1		1	20	52	21	1
		6	0	0.8874	4	0.7857						images/313+24_14.png	images/313_14.png	1	¡û	2	14	41		ÄÐ		2024-02-04_17h37.54.756	ÐÅÐÄÅÐ¶Ï	2021.2.3	Win32	59.88023952					1		1	21	53	13	1
		6	1	0.6597	2	2.4883						images/313_1.png	images/313+24_1.png	6	¡ú	2	1	41		ÄÐ		2024-02-04_17h37.54.756	ÐÅÐÄÅÐ¶Ï	2021.2.3	Win32	59.88023952					0		1	22	54	0	1
		6	1	0.4469	2	1.2703						images/313_2.png	images/313+24_2.png	6	¡ú	2	2	41		ÄÐ		2024-02-04_17h37.54.756	ÐÅÐÄÅÐ¶Ï	2021.2.3	Win32	59.88023952					0		1	23	55	1	1
		1	1	1.088	2	0.8485						images/313+60_15.png	images/313_31.png	1	¡û	1	31	41		ÄÐ		2024-02-04_17h37.54.756	ÐÅÐÄÅÐ¶Ï	2021.2.3	Win32	59.88023952					0		1	24	56	30	1
		6	1	0.5549	5	0.8504						images/313_4.png	images/313+24_4.png	6	¡ú	2	4	41		ÄÐ		2024-02-04_17h37.54.756	ÐÅÐÄÅÐ¶Ï	2021.2.3	Win32	59.88023952					1		1	25	57	3	1
		1	1	1.2247	2	1.5637						images/313+60_9.png	images/313_25.png	1	¡û	1	25	41		ÄÐ		2024-02-04_17h37.54.756	ÐÅÐÄÅÐ¶Ï	2021.2.3	Win32	59.88023952					0		1	26	58	24	1
		1	1	1.1253	1	0.9332						images/313+60_10.png	images/313_26.png	1	¡û	1	26	41		ÄÐ		2024-02-04_17h37.54.756	ÐÅÐÄÅÐ¶Ï	2021.2.3	Win32	59.88023952					0		1	27	59	25	1
		1	1	0.7843	1	1.0361						images/313+60_12.png	images/313_28.png	1	¡û	1	28	41		ÄÐ		2024-02-04_17h37.54.756	ÐÅÐÄÅÐ¶Ï	2021.2.3	Win32	59.88023952					0		1	28	60	27	1
		6	0	0.6681	2	1.3268						images/313+24_13.png	images/313_13.png	1	¡û	2	13	41		ÄÐ		2024-02-04_17h37.54.756	ÐÅÐÄÅÐ¶Ï	2021.2.3	Win32	59.88023952					0		1	29	61	12	1
		6	0	1.8445	1	0.5381						images/313+60_16.png	images/313_32.png	1	¡û	1	32	41		ÄÐ		2024-02-04_17h37.54.756	ÐÅÐÄÅÐ¶Ï	2021.2.3	Win32	59.88023952					0		1	30	62	31	1
		6	0	2.2427	1	0.7987						images/313+24_10.png	images/313_10.png	1	¡û	2	10	41		ÄÐ		2024-02-04_17h37.54.756	ÐÅÐÄÅÐ¶Ï	2021.2.3	Win32	59.88023952					0		1	31	63	9	1
		6	1	0.5742	3	0.6952						images/313_23.png	images/313+60_7.png	6	¡ú	1	23	41		ÄÐ		2024-02-04_17h37.54.756	ÐÅÐÄÅÐ¶Ï	2021.2.3	Win32	59.88023952					0		2	0	64	22	1
		6	1	0.9867	2	1.0172						images/313_4.png	images/313+24_4.png	6	¡ú	2	4	41		ÄÐ		2024-02-04_17h37.54.756	ÐÅÐÄÅÐ¶Ï	2021.2.3	Win32	59.88023952					0		2	1	65	3	1
		6	0	1.7012	1	0.4961						images/313+60_9.png	images/313_25.png	1	¡û	1	25	41		ÄÐ		2024-02-04_17h37.54.756	ÐÅÐÄÅÐ¶Ï	2021.2.3	Win32	59.88023952					0		2	2	66	24	1
		6	0	0.6262	2	0.5637						images/313+60_14.png	images/313_30.png	1	¡û	1	30	41		ÄÐ		2024-02-04_17h37.54.756	ÐÅÐÄÅÐ¶Ï	2021.2.3	Win32	59.88023952					0		2	3	67	29	1
		6	1	0.5125	5	0.9978						images/313_22.png	images/313+60_6.png	6	¡ú	1	22	41		ÄÐ		2024-02-04_17h37.54.756	ÐÅÐÄÅÐ¶Ï	2021.2.3	Win32	59.88023952					1		2	4	68	21	1
		1	0	1.7012	1	0.4339						images/313_6.png	images/313+24_6.png	6	¡ú	2	6	41		ÄÐ		2024-02-04_17h37.54.756	ÐÅÐÄÅÐ¶Ï	2021.2.3	Win32	59.88023952					0		2	5	69	5	1
		6	1	0.6318	3	0.5859						images/313_18.png	images/313+60_2.png	6	¡ú	1	18	41		ÄÐ		2024-02-04_17h37.54.756	ÐÅÐÄÅÐ¶Ï	2021.2.3	Win32	59.88023952					0		2	6	70	17	1
		6	0	0.5172	3	0.8606						images/313+24_11.png	images/313_11.png	1	¡û	2	11	41		ÄÐ		2024-02-04_17h37.54.756	ÐÅÐÄÅÐ¶Ï	2021.2.3	Win32	59.88023952					0		2	7	71	10	1
		6	1	0.728	4	0.8836						images/313_7.png	images/313+24_7.png	6	¡ú	2	7	41		ÄÐ		2024-02-04_17h37.54.756	ÐÅÐÄÅÐ¶Ï	2021.2.3	Win32	59.88023952					1		2	8	72	6	1
		1	1	1.3928	2	0.7512						images/313+60_12.png	images/313_28.png	1	¡û	1	28	41		ÄÐ		2024-02-04_17h37.54.756	ÐÅÐÄÅÐ¶Ï	2021.2.3	Win32	59.88023952					0		2	9	73	27	1
		1	1	0.6243	5	0.7294						images/313+24_16.png	images/313_16.png	1	¡û	2	16	41		ÄÐ		2024-02-04_17h37.54.756	ÐÅÐÄÅÐ¶Ï	2021.2.3	Win32	59.88023952					1		2	10	74	15	1
		1	1	1.4836	4	0.9472						images/313+60_11.png	images/313_27.png	1	¡û	1	27	41		ÄÐ		2024-02-04_17h37.54.756	ÐÅÐÄÅÐ¶Ï	2021.2.3	Win32	59.88023952					1		2	11	75	26	1
		1	1	0.769	4	0.5857						images/313+60_10.png	images/313_26.png	1	¡û	1	26	41		ÄÐ		2024-02-04_17h37.54.756	ÐÅÐÄÅÐ¶Ï	2021.2.3	Win32	59.88023952					1		2	12	76	25	1
		1	1	1.9869	2	1.0657						images/313+24_9.png	images/313_9.png	1	¡û	2	9	41		ÄÐ		2024-02-04_17h37.54.756	ÐÅÐÄÅÐ¶Ï	2021.2.3	Win32	59.88023952					0		2	13	77	8	1
		6	0	0.8851	4	0.8673						images/313+60_15.png	images/313_31.png	1	¡û	1	31	41		ÄÐ		2024-02-04_17h37.54.756	ÐÅÐÄÅÐ¶Ï	2021.2.3	Win32	59.88023952					1		2	14	78	30	1
		6	1	0.6515	4	0.6685						images/313_8.png	images/313+24_8.png	6	¡ú	2	8	41		ÄÐ		2024-02-04_17h37.54.756	ÐÅÐÄÅÐ¶Ï	2021.2.3	Win32	59.88023952					1		2	15	79	7	1
		6	1	0.6364	5	0.6882						images/313_21.png	images/313+60_5.png	6	¡ú	1	21	41		ÄÐ		2024-02-04_17h37.54.756	ÐÅÐÄÅÐ¶Ï	2021.2.3	Win32	59.88023952					1		2	16	80	20	1
		6	1	0.8613	3	1.5543						images/313_2.png	images/313+24_2.png	6	¡ú	2	2	41		ÄÐ		2024-02-04_17h37.54.756	ÐÅÐÄÅÐ¶Ï	2021.2.3	Win32	59.88023952					0	space	2	17	81	1	1	3.1632
		6	1	0.5646	5	0.7524						images/313_5.png	images/313+24_5.png	6	¡ú	2	5	41		ÄÐ		2024-02-04_17h37.54.756	ÐÅÐÄÅÐ¶Ï	2021.2.3	Win32	59.88023952					1		2	18	82	4	1
		6	1	0.3996	6	0.7053						images/313_3.png	images/313+24_3.png	6	¡ú	2	3	41		ÄÐ		2024-02-04_17h37.54.756	ÐÅÐÄÅÐ¶Ï	2021.2.3	Win32	59.88023952					1		2	19	83	2	1
		6	1	0.4364	5	0.6241						images/313_19.png	images/313+60_3.png	6	¡ú	1	19	41		ÄÐ		2024-02-04_17h37.54.756	ÐÅÐÄÅÐ¶Ï	2021.2.3	Win32	59.88023952					1		2	20	84	18	1
		6	0	0.7818	4	0.5836						images/313+24_13.png	images/313_13.png	1	¡û	2	13	41		ÄÐ		2024-02-04_17h37.54.756	ÐÅÐÄÅÐ¶Ï	2021.2.3	Win32	59.88023952					1		2	21	85	12	1
		6	0	0.7276	3	1.0349						images/313+24_10.png	images/313_10.png	1	¡û	2	10	41		ÄÐ		2024-02-04_17h37.54.756	ÐÅÐÄÅÐ¶Ï	2021.2.3	Win32	59.88023952					0		2	22	86	9	1
		1	1	0.8565	2	1.3706						images/313+60_16.png	images/313_32.png	1	¡û	1	32	41		ÄÐ		2024-02-04_17h37.54.756	ÐÅÐÄÅÐ¶Ï	2021.2.3	Win32	59.88023952					0		2	23	87	31	1
		6	0	1.2413	1	0.9823						images/313+24_15.png	images/313_15.png	1	¡û	2	15	41		ÄÐ		2024-02-04_17h37.54.756	ÐÅÐÄÅÐ¶Ï	2021.2.3	Win32	59.88023952					0		2	24	88	14	1
		6	1	0.6006	5	0.7967						images/313_24.png	images/313+60_8.png	6	¡ú	1	24	41		ÄÐ		2024-02-04_17h37.54.756	ÐÅÐÄÅÐ¶Ï	2021.2.3	Win32	59.88023952					1		2	25	89	23	1
		1	1	0.7012	4	0.8352						images/313+60_13.png	images/313_29.png	1	¡û	1	29	41		ÄÐ		2024-02-04_17h37.54.756	ÐÅÐÄÅÐ¶Ï	2021.2.3	Win32	59.88023952					1		2	26	90	28	1
		6	1	0.4217	4	0.7679						images/313_1.png	images/313+24_1.png	6	¡ú	2	1	41		ÄÐ		2024-02-04_17h37.54.756	ÐÅÐÄÅÐ¶Ï	2021.2.3	Win32	59.88023952					1		2	27	91	0	1
		6	0	0.5304	5	0.6348						images/313+24_14.png	images/313_14.png	1	¡û	2	14	41		ÄÐ		2024-02-04_17h37.54.756	ÐÅÐÄÅÐ¶Ï	2021.2.3	Win32	59.88023952					1		2	28	92	13	1
		6	1	0.7321	2	1.2243						images/313_20.png	images/313+60_4.png	6	¡ú	1	20	41		ÄÐ		2024-02-04_17h37.54.756	ÐÅÐÄÅÐ¶Ï	2021.2.3	Win32	59.88023952					0		2	29	93	19	1
		1	0	1.0094	1	1.2255						images/313_17.png	images/313+60_1.png	6	¡ú	1	17	41		ÄÐ		2024-02-04_17h37.54.756	ÐÅÐÄÅÐ¶Ï	2021.2.3	Win32	59.88023952					0		2	30	94	16	1
		6	0	1.1006	2	2.5432						images/313+24_12.png	images/313_12.png	1	¡û	2	12	41		ÄÐ		2024-02-04_17h37.54.756	ÐÅÐÄÅÐ¶Ï	2021.2.3	Win32	59.88023952					0		2	31	95	11	1
		6	0	1.264	2	2.0905						images/313+60_13.png	images/313_29.png	1	¡û	1	29	41		ÄÐ		2024-02-04_17h37.54.756	ÐÅÐÄÅÐ¶Ï	2021.2.3	Win32	59.88023952					0		3	0	96	28	1
		6	1	0.5263	4	0.6916						images/313_19.png	images/313+60_3.png	6	¡ú	1	19	41		ÄÐ		2024-02-04_17h37.54.756	ÐÅÐÄÅÐ¶Ï	2021.2.3	Win32	59.88023952					1		3	1	97	18	1
		6	1	0.9881	4	0.4515						images/313_23.png	images/313+60_7.png	6	¡ú	1	23	41		ÄÐ		2024-02-04_17h37.54.756	ÐÅÐÄÅÐ¶Ï	2021.2.3	Win32	59.88023952					1		3	2	98	22	1
		6	1	0.728	4	0.9376						images/313_4.png	images/313+24_4.png	6	¡ú	2	4	41		ÄÐ		2024-02-04_17h37.54.756	ÐÅÐÄÅÐ¶Ï	2021.2.3	Win32	59.88023952					1		3	3	99	3	1
		6	1	0.6456	5	1.2007						images/313_21.png	images/313+60_5.png	6	¡ú	1	21	41		ÄÐ		2024-02-04_17h37.54.756	ÐÅÐÄÅÐ¶Ï	2021.2.3	Win32	59.88023952					1		3	4	100	20	1
		6	1	1.7708	2	1.4665						images/313_7.png	images/313+24_7.png	6	¡ú	2	7	41		ÄÐ		2024-02-04_17h37.54.756	ÐÅÐÄÅÐ¶Ï	2021.2.3	Win32	59.88023952					0		3	5	101	6	1
		6	1	1.2719	2	1.4238						images/313_1.png	images/313+24_1.png	6	¡ú	2	1	41		ÄÐ		2024-02-04_17h37.54.756	ÐÅÐÄÅÐ¶Ï	2021.2.3	Win32	59.88023952					0		3	6	102	0	1
		1	1	0.9938	1	0.722						images/313+24_15.png	images/313_15.png	1	¡û	2	15	41		ÄÐ		2024-02-04_17h37.54.756	ÐÅÐÄÅÐ¶Ï	2021.2.3	Win32	59.88023952					0		3	7	103	14	1
		6	0	1.0171	2	1.7784						images/313+24_9.png	images/313_9.png	1	¡û	2	9	41		ÄÐ		2024-02-04_17h37.54.756	ÐÅÐÄÅÐ¶Ï	2021.2.3	Win32	59.88023952					0		3	8	104	8	1
		1	1	1.7128	1	0.4515						images/313+60_12.png	images/313_28.png	1	¡û	1	28	41		ÄÐ		2024-02-04_17h37.54.756	ÐÅÐÄÅÐ¶Ï	2021.2.3	Win32	59.88023952					0		3	9	105	27	1
		6	1	0.5032	5	0.8408						images/313_18.png	images/313+60_2.png	6	¡ú	1	18	41		ÄÐ		2024-02-04_17h37.54.756	ÐÅÐÄÅÐ¶Ï	2021.2.3	Win32	59.88023952					1		3	10	106	17	1
		1	1	0.9373	4	0.8165						images/313+60_10.png	images/313_26.png	1	¡û	1	26	41		ÄÐ		2024-02-04_17h37.54.756	ÐÅÐÄÅÐ¶Ï	2021.2.3	Win32	59.88023952					1		3	11	107	25	1
		6	1	0.5497	4	0.5175						images/313_8.png	images/313+24_8.png	6	¡ú	2	8	41		ÄÐ		2024-02-04_17h37.54.756	ÐÅÐÄÅÐ¶Ï	2021.2.3	Win32	59.88023952					1		3	12	108	7	1
		6	1	0.4972	4	1.2991						images/313_6.png	images/313+24_6.png	6	¡ú	2	6	41		ÄÐ		2024-02-04_17h37.54.756	ÐÅÐÄÅÐ¶Ï	2021.2.3	Win32	59.88023952					1		3	13	109	5	1
		6	1	0.5694	5	0.5426						images/313_24.png	images/313+60_8.png	6	¡ú	1	24	41		ÄÐ		2024-02-04_17h37.54.756	ÐÅÐÄÅÐ¶Ï	2021.2.3	Win32	59.88023952					1		3	14	110	23	1
		6	0	0.6661	2	0.8008						images/313+24_12.png	images/313_12.png	1	¡û	2	12	41		ÄÐ		2024-02-04_17h37.54.756	ÐÅÐÄÅÐ¶Ï	2021.2.3	Win32	59.88023952					0		3	15	111	11	1
		1	1	0.9588	4	0.8678						images/313+60_14.png	images/313_30.png	1	¡û	1	30	41		ÄÐ		2024-02-04_17h37.54.756	ÐÅÐÄÅÐ¶Ï	2021.2.3	Win32	59.88023952					1		3	16	112	29	1
		6	1	0.3985	5	0.6178						images/313_3.png	images/313+24_3.png	6	¡ú	2	3	41		ÄÐ		2024-02-04_17h37.54.756	ÐÅÐÄÅÐ¶Ï	2021.2.3	Win32	59.88023952					1		3	17	113	2	1
		6	1	0.6077	6	0.5806						images/313_22.png	images/313+60_6.png	6	¡ú	1	22	41		ÄÐ		2024-02-04_17h37.54.756	ÐÅÐÄÅÐ¶Ï	2021.2.3	Win32	59.88023952					1		3	18	114	21	1
		6	1	2.0759	3	0.4809						images/313_2.png	images/313+24_2.png	6	¡ú	2	2	41		ÄÐ		2024-02-04_17h37.54.756	ÐÅÐÄÅÐ¶Ï	2021.2.3	Win32	59.88023952					0		3	19	115	1	1
		6	0	0.6867	3	0.9648						images/313+24_11.png	images/313_11.png	1	¡û	2	11	41		ÄÐ		2024-02-04_17h37.54.756	ÐÅÐÄÅÐ¶Ï	2021.2.3	Win32	59.88023952					0		3	20	116	10	1
		6	0	0.4467	2	0.8159						images/313+60_9.png	images/313_25.png	1	¡û	1	25	41		ÄÐ		2024-02-04_17h37.54.756	ÐÅÐÄÅÐ¶Ï	2021.2.3	Win32	59.88023952					0		3	21	117	24	1
		6	1	0.5002	5	0.6111						images/313_5.png	images/313+24_5.png	6	¡ú	2	5	41		ÄÐ		2024-02-04_17h37.54.756	ÐÅÐÄÅÐ¶Ï	2021.2.3	Win32	59.88023952					1		3	22	118	4	1
		1	1	1.0199	1	0.4528						images/313+60_11.png	images/313_27.png	1	¡û	1	27	41		ÄÐ		2024-02-04_17h37.54.756	ÐÅÐÄÅÐ¶Ï	2021.2.3	Win32	59.88023952					0		3	23	119	26	1
		1	1	1.7029	2	0.5992						images/313+24_14.png	images/313_14.png	1	¡û	2	14	41		ÄÐ		2024-02-04_17h37.54.756	ÐÅÐÄÅÐ¶Ï	2021.2.3	Win32	59.88023952					0		3	24	120	13	1
		6	1	0.758	2	1.9446						images/313_17.png	images/313+60_1.png	6	¡ú	1	17	41		ÄÐ		2024-02-04_17h37.54.756	ÐÅÐÄÅÐ¶Ï	2021.2.3	Win32	59.88023952					0		3	25	121	16	1
		1	1	1.149	1	1.1996						images/313+60_15.png	images/313_31.png	1	¡û	1	31	41		ÄÐ		2024-02-04_17h37.54.756	ÐÅÐÄÅÐ¶Ï	2021.2.3	Win32	59.88023952					0	space	3	26	122	30	1	2.8494
		1	1	0.6469	4	0.9927						images/313+24_10.png	images/313_10.png	1	¡û	2	10	41		ÄÐ		2024-02-04_17h37.54.756	ÐÅÐÄÅÐ¶Ï	2021.2.3	Win32	59.88023952					1		3	27	123	9	1
		1	1	0.6006	5	0.5345						images/313+24_16.png	images/313_16.png	1	¡û	2	16	41		ÄÐ		2024-02-04_17h37.54.756	ÐÅÐÄÅÐ¶Ï	2021.2.3	Win32	59.88023952					1		3	28	124	15	1
		6	0	0.5303	4	0.6757						images/313+24_13.png	images/313_13.png	1	¡û	2	13	41		ÄÐ		2024-02-04_17h37.54.756	ÐÅÐÄÅÐ¶Ï	2021.2.3	Win32	59.88023952					1		3	29	125	12	1
		1	1	1.215	1	0.6715						images/313+60_16.png	images/313_32.png	1	¡û	1	32	41		ÄÐ		2024-02-04_17h37.54.756	ÐÅÐÄÅÐ¶Ï	2021.2.3	Win32	59.88023952					0		3	30	126	31	1
		6	1	1.6627	2	0.8037						images/313_20.png	images/313+60_4.png	6	¡ú	1	20	41		ÄÐ		2024-02-04_17h37.54.756	ÐÅÐÄÅÐ¶Ï	2021.2.3	Win32	59.88023952					0		3	31	127	19	1
		1	1	0.9898	1	0.4001						images/313+60_12.png	images/313_28.png	1	¡û	1	28	41		ÄÐ		2024-02-04_17h37.54.756	ÐÅÐÄÅÐ¶Ï	2021.2.3	Win32	59.88023952					0		4	0	128	27	1
		6	0	0.6015	1	1.2842						images/313+60_14.png	images/313_30.png	1	¡û	1	30	41		ÄÐ		2024-02-04_17h37.54.756	ÐÅÐÄÅÐ¶Ï	2021.2.3	Win32	59.88023952					0		4	1	129	29	1
		1	1	1.991	1	0.6389						images/313+24_15.png	images/313_15.png	1	¡û	2	15	41		ÄÐ		2024-02-04_17h37.54.756	ÐÅÐÄÅÐ¶Ï	2021.2.3	Win32	59.88023952					0		4	2	130	14	1
		6	0	0.6061	3	1.1428						images/313+24_12.png	images/313_12.png	1	¡û	2	12	41		ÄÐ		2024-02-04_17h37.54.756	ÐÅÐÄÅÐ¶Ï	2021.2.3	Win32	59.88023952					0		4	3	131	11	1
		1	1	1.4337	2	0.7991						images/313+24_16.png	images/313_16.png	1	¡û	2	16	41		ÄÐ		2024-02-04_17h37.54.756	ÐÅÐÄÅÐ¶Ï	2021.2.3	Win32	59.88023952					0		4	4	132	15	1
		6	0	1.7859	2	0.5082						images/313+24_13.png	images/313_13.png	1	¡û	2	13	41		ÄÐ		2024-02-04_17h37.54.756	ÐÅÐÄÅÐ¶Ï	2021.2.3	Win32	59.88023952					0		4	5	133	12	1
		1	0	0.8617	2	0.6448						images/313_19.png	images/313+60_3.png	6	¡ú	1	19	41		ÄÐ		2024-02-04_17h37.54.756	ÐÅÐÄÅÐ¶Ï	2021.2.3	Win32	59.88023952					0		4	6	134	18	1
		6	1	1.4153	2	1.3413						images/313_4.png	images/313+24_4.png	6	¡ú	2	4	41		ÄÐ		2024-02-04_17h37.54.756	ÐÅÐÄÅÐ¶Ï	2021.2.3	Win32	59.88023952					0		4	7	135	3	1
		6	0	1.5875	2	1.6832						images/313+60_13.png	images/313_29.png	1	¡û	1	29	41		ÄÐ		2024-02-04_17h37.54.756	ÐÅÐÄÅÐ¶Ï	2021.2.3	Win32	59.88023952					0		4	8	136	28	1
		6	1	0.4101	4	0.9342						images/313_23.png	images/313+60_7.png	6	¡ú	1	23	41		ÄÐ		2024-02-04_17h37.54.756	ÐÅÐÄÅÐ¶Ï	2021.2.3	Win32	59.88023952					1		4	9	137	22	1
		1	1	0.4825	5	0.5057						images/313+60_16.png	images/313_32.png	1	¡û	1	32	41		ÄÐ		2024-02-04_17h37.54.756	ÐÅÐÄÅÐ¶Ï	2021.2.3	Win32	59.88023952					1		4	10	138	31	1
		6	1	0.5024	5	0.4978						images/313_3.png	images/313+24_3.png	6	¡ú	2	3	41		ÄÐ		2024-02-04_17h37.54.756	ÐÅÐÄÅÐ¶Ï	2021.2.3	Win32	59.88023952					1		4	11	139	2	1
		1	1	0.653	2	0.8485						images/313+60_11.png	images/313_27.png	1	¡û	1	27	41		ÄÐ		2024-02-04_17h37.54.756	ÐÅÐÄÅÐ¶Ï	2021.2.3	Win32	59.88023952					0		4	12	140	26	1
		6	1	1.9171	3	0.727						images/313_5.png	images/313+24_5.png	6	¡ú	2	5	41		ÄÐ		2024-02-04_17h37.54.756	ÐÅÐÄÅÐ¶Ï	2021.2.3	Win32	59.88023952					0		4	13	141	4	1
		6	1	1.5004	4	0.6522						images/313_1.png	images/313+24_1.png	6	¡ú	2	1	41		ÄÐ		2024-02-04_17h37.54.756	ÐÅÐÄÅÐ¶Ï	2021.2.3	Win32	59.88023952					1		4	14	142	0	1
		1	1	1.0014	2	1.2381						images/313+60_15.png	images/313_31.png	1	¡û	1	31	41		ÄÐ		2024-02-04_17h37.54.756	ÐÅÐÄÅÐ¶Ï	2021.2.3	Win32	59.88023952					0		4	15	143	30	1
		6	1	0.8036	4	0.8012						images/313_20.png	images/313+60_4.png	6	¡ú	1	20	41		ÄÐ		2024-02-04_17h37.54.756	ÐÅÐÄÅÐ¶Ï	2021.2.3	Win32	59.88023952					1		4	16	144	19	1
		1	1	0.7405	4	0.5836						images/313+60_10.png	images/313_26.png	1	¡û	1	26	41		ÄÐ		2024-02-04_17h37.54.756	ÐÅÐÄÅÐ¶Ï	2021.2.3	Win32	59.88023952					1		4	17	145	25	1
		6	1	0.4433	5	1.4274						images/313_7.png	images/313+24_7.png	6	¡ú	2	7	41		ÄÐ		2024-02-04_17h37.54.756	ÐÅÐÄÅÐ¶Ï	2021.2.3	Win32	59.88023952					1		4	18	146	6	1
		6	1	1.1048	4	0.5752						images/313_22.png	images/313+60_6.png	6	¡ú	1	22	41		ÄÐ		2024-02-04_17h37.54.756	ÐÅÐÄÅÐ¶Ï	2021.2.3	Win32	59.88023952					1		4	19	147	21	1
		6	1	0.5693	1	0.9169						images/313_6.png	images/313+24_6.png	6	¡ú	2	6	41		ÄÐ		2024-02-04_17h37.54.756	ÐÅÐÄÅÐ¶Ï	2021.2.3	Win32	59.88023952					0		4	20	148	5	1
		6	1	0.4678	4	0.8822						images/313_2.png	images/313+24_2.png	6	¡ú	2	2	41		ÄÐ		2024-02-04_17h37.54.756	ÐÅÐÄÅÐ¶Ï	2021.2.3	Win32	59.88023952					1		4	21	149	1	1
		6	1	0.6504	3	0.7899						images/313_17.png	images/313+60_1.png	6	¡ú	1	17	41		ÄÐ		2024-02-04_17h37.54.756	ÐÅÐÄÅÐ¶Ï	2021.2.3	Win32	59.88023952					0		4	22	150	16	1
		1	1	1.4795	2	0.9497						images/313+24_11.png	images/313_11.png	1	¡û	2	11	41		ÄÐ		2024-02-04_17h37.54.756	ÐÅÐÄÅÐ¶Ï	2021.2.3	Win32	59.88023952					0		4	23	151	10	1
		6	1	0.4118	4	0.7717						images/313_24.png	images/313+60_8.png	6	¡ú	1	24	41		ÄÐ		2024-02-04_17h37.54.756	ÐÅÐÄÅÐ¶Ï	2021.2.3	Win32	59.88023952					1		4	24	152	23	1
		6	0	0.4362	4	0.8421						images/313+24_9.png	images/313_9.png	1	¡û	2	9	41		ÄÐ		2024-02-04_17h37.54.756	ÐÅÐÄÅÐ¶Ï	2021.2.3	Win32	59.88023952					1		4	25	153	8	1
		1	1	1.3134	1	0.6767						images/313+24_10.png	images/313_10.png	1	¡û	2	10	41		ÄÐ		2024-02-04_17h37.54.756	ÐÅÐÄÅÐ¶Ï	2021.2.3	Win32	59.88023952					0		4	26	154	9	1
		6	0	0.6705	3	0.8028						images/313+24_14.png	images/313_14.png	1	¡û	2	14	41		ÄÐ		2024-02-04_17h37.54.756	ÐÅÐÄÅÐ¶Ï	2021.2.3	Win32	59.88023952					0		4	27	155	13	1
		6	1	0.6529	4	0.6503						images/313_21.png	images/313+60_5.png	6	¡ú	1	21	41		ÄÐ		2024-02-04_17h37.54.756	ÐÅÐÄÅÐ¶Ï	2021.2.3	Win32	59.88023952					1		4	28	156	20	1
		6	1	0.4167	5	1.0971						images/313_18.png	images/313+60_2.png	6	¡ú	1	18	41		ÄÐ		2024-02-04_17h37.54.756	ÐÅÐÄÅÐ¶Ï	2021.2.3	Win32	59.88023952					1		4	29	157	17	1
		6	1	0.5811	4	0.7629						images/313_8.png	images/313+24_8.png	6	¡ú	2	8	41		ÄÐ		2024-02-04_17h37.54.756	ÐÅÐÄÅÐ¶Ï	2021.2.3	Win32	59.88023952					1		4	30	158	7	1
		1	1	0.9509	1	0.6857						images/313+60_9.png	images/313_25.png	1	¡û	1	25	41		ÄÐ		2024-02-04_17h37.54.756	ÐÅÐÄÅÐ¶Ï	2021.2.3	Win32	59.88023952					0		4	31	159	24	1
																		41		ÄÐ		2024-02-04_17h37.54.756	ÐÅÐÄÅÐ¶Ï	2021.2.3	Win32	59.88023952	4.962963528	6.5311
