# Supplementary material for: Perceptual metacognition and self-esteem: the role of feedback valence in local and global monitoring bias
Source: BMC Psychol. 2025 Sep 22;13:1114. doi: 10.1186/s40359-025-03089-x (PMC12506185; doi:10.1186/s40359-025-03089-x)
Supplement: Supplementary file 1 — Supplementary Material 1. [file 40359_2025_3089_MOESM1_ESM.zip › Data/Study2/Study2data/42_信心判断_2024-02-04_17h38.12.577.csv]

response_00.keys	response_00.rt	response_1.keys	response_1.corr	response_1.rt	response_2.keys	response_2.rt	loop_1.thisRepN	loop_1.thisTrialN	loop_1.thisN	loop_1.thisIndex	loop_1.ran	dotLeft	dotRight	dotAns	cue	diffLevel	rows	±»ÊÔ±àºÅ	ÐÕÃû	ÐÔ±ð	ÄêÁä	date	expName	psychopyVersion	OS	frameRate	slider.response	slider.rt	response_01.keys	response_01.rt	response_2.corr	response_03.keys	loop_2.thisRepN	loop_2.thisTrialN	loop_2.thisN	loop_2.thisIndex	loop_2.ran	response_03.rt
		6	1	0.3896	4	5.4041						images/313_5.png	images/313+24_5.png	6	¡ú	2	5	42		Å®	19	2024-02-04_17h38.12.577	ÐÅÐÄÅÐ¶Ï	2021.2.3	Win32	144.9275362	6.944444303	11.1111	space	27.148	1		0	0	0	4	1
		1	1	0.4899	5	2.772						images/313+60_13.png	images/313_29.png	1	¡û	1	29	42		Å®	19	2024-02-04_17h38.12.577	ÐÅÐÄÅÐ¶Ï	2021.2.3	Win32	144.9275362					1		0	1	1	28	1
		6	1	0.4302	6	1.1442						images/313_4.png	images/313+24_4.png	6	¡ú	2	4	42		Å®	19	2024-02-04_17h38.12.577	ÐÅÐÄÅÐ¶Ï	2021.2.3	Win32	144.9275362					1		0	2	2	3	1
		1	1	0.6984	4	2.2992						images/313+60_16.png	images/313_32.png	1	¡û	1	32	42		Å®	19	2024-02-04_17h38.12.577	ÐÅÐÄÅÐ¶Ï	2021.2.3	Win32	144.9275362					1		0	3	3	31	1
		1	0	0.6554	2	1.2441						images/313_23.png	images/313+60_7.png	6	¡ú	1	23	42		Å®	19	2024-02-04_17h38.12.577	ÐÅÐÄÅÐ¶Ï	2021.2.3	Win32	144.9275362					0		0	4	4	22	1
		1	0	0.7762	4	1.799						images/313_21.png	images/313+60_5.png	6	¡ú	1	21	42		Å®	19	2024-02-04_17h38.12.577	ÐÅÐÄÅÐ¶Ï	2021.2.3	Win32	144.9275362					1		0	5	5	20	1
		6	0	0.2051	1	1.2168						images/313+24_11.png	images/313_11.png	1	¡û	2	11	42		Å®	19	2024-02-04_17h38.12.577	ÐÅÐÄÅÐ¶Ï	2021.2.3	Win32	144.9275362					0		0	6	6	10	1
		1	1	0.5725	4	4.2424						images/313+24_12.png	images/313_12.png	1	¡û	2	12	42		Å®	19	2024-02-04_17h38.12.577	ÐÅÐÄÅÐ¶Ï	2021.2.3	Win32	144.9275362					1		0	7	7	11	1
		1	1	0.2703	5	1.2606						images/313+60_11.png	images/313_27.png	1	¡û	1	27	42		Å®	19	2024-02-04_17h38.12.577	ÐÅÐÄÅÐ¶Ï	2021.2.3	Win32	144.9275362					1		0	8	8	26	1
		6	0	0.4173	3	2.0562						images/313+24_9.png	images/313_9.png	1	¡û	2	9	42		Å®	19	2024-02-04_17h38.12.577	ÐÅÐÄÅÐ¶Ï	2021.2.3	Win32	144.9275362					0		0	9	9	8	1
		1	1	0.4592	2	2.0057						images/313+60_10.png	images/313_26.png	1	¡û	1	26	42		Å®	19	2024-02-04_17h38.12.577	ÐÅÐÄÅÐ¶Ï	2021.2.3	Win32	144.9275362					0		0	10	10	25	1
		1	0	0.589	5	1.0562						images/313_1.png	images/313+24_1.png	6	¡ú	2	1	42		Å®	19	2024-02-04_17h38.12.577	ÐÅÐÄÅÐ¶Ï	2021.2.3	Win32	144.9275362					1		0	11	11	0	1
		6	1	0.5182	4	3.4157						images/313_6.png	images/313+24_6.png	6	¡ú	2	6	42		Å®	19	2024-02-04_17h38.12.577	ÐÅÐÄÅÐ¶Ï	2021.2.3	Win32	144.9275362					1		0	12	12	5	1
		6	1	0.464	2	1.5367						images/313_18.png	images/313+60_2.png	6	¡ú	1	18	42		Å®	19	2024-02-04_17h38.12.577	ÐÅÐÄÅÐ¶Ï	2021.2.3	Win32	144.9275362					0		0	13	13	17	1
		1	0	0.6164	5	1.7904						images/313_22.png	images/313+60_6.png	6	¡ú	1	22	42		Å®	19	2024-02-04_17h38.12.577	ÐÅÐÄÅÐ¶Ï	2021.2.3	Win32	144.9275362					1		0	14	14	21	1
		1	1	0.4645	6	0.7858						images/313+24_13.png	images/313_13.png	1	¡û	2	13	42		Å®	19	2024-02-04_17h38.12.577	ÐÅÐÄÅÐ¶Ï	2021.2.3	Win32	144.9275362					1		0	15	15	12	1
		6	1	0.542	4	1.646						images/313_20.png	images/313+60_4.png	6	¡ú	1	20	42		Å®	19	2024-02-04_17h38.12.577	ÐÅÐÄÅÐ¶Ï	2021.2.3	Win32	144.9275362					1		0	16	16	19	1
		1	1	0.3921	3	1.6644						images/313+24_15.png	images/313_15.png	1	¡û	2	15	42		Å®	19	2024-02-04_17h38.12.577	ÐÅÐÄÅÐ¶Ï	2021.2.3	Win32	144.9275362					0		0	17	17	14	1
		1	1	0.6695	3	2.062						images/313+60_15.png	images/313_31.png	1	¡û	1	31	42		Å®	19	2024-02-04_17h38.12.577	ÐÅÐÄÅÐ¶Ï	2021.2.3	Win32	144.9275362					0		0	18	18	30	1
		1	0	0.4715	6	0.6613						images/313_8.png	images/313+24_8.png	6	¡ú	2	8	42		Å®	19	2024-02-04_17h38.12.577	ÐÅÐÄÅÐ¶Ï	2021.2.3	Win32	144.9275362					1		0	19	19	7	1
		1	1	0.6811	4	1.8735						images/313+24_10.png	images/313_10.png	1	¡û	2	10	42		Å®	19	2024-02-04_17h38.12.577	ÐÅÐÄÅÐ¶Ï	2021.2.3	Win32	144.9275362					1		0	20	20	9	1
		1	1	0.5402	3	1.6671						images/313+60_14.png	images/313_30.png	1	¡û	1	30	42		Å®	19	2024-02-04_17h38.12.577	ÐÅÐÄÅÐ¶Ï	2021.2.3	Win32	144.9275362					0		0	21	21	29	1
		6	1	0.7285	4	2.336						images/313_24.png	images/313+60_8.png	6	¡ú	1	24	42		Å®	19	2024-02-04_17h38.12.577	ÐÅÐÄÅÐ¶Ï	2021.2.3	Win32	144.9275362					1		0	22	22	23	1
		1	0	0.4623	2	1.0988						images/313_2.png	images/313+24_2.png	6	¡ú	2	2	42		Å®	19	2024-02-04_17h38.12.577	ÐÅÐÄÅÐ¶Ï	2021.2.3	Win32	144.9275362					0		0	23	23	1	1
		1	0	0.7121	1	1.2991						images/313_7.png	images/313+24_7.png	6	¡ú	2	7	42		Å®	19	2024-02-04_17h38.12.577	ÐÅÐÄÅÐ¶Ï	2021.2.3	Win32	144.9275362					0		0	24	24	6	1
		6	1	0.5567	6	0.5092						images/313_3.png	images/313+24_3.png	6	¡ú	2	3	42		Å®	19	2024-02-04_17h38.12.577	ÐÅÐÄÅÐ¶Ï	2021.2.3	Win32	144.9275362					1		0	25	25	2	1
		6	1	0.7023	5	0.6912						images/313_19.png	images/313+60_3.png	6	¡ú	1	19	42		Å®	19	2024-02-04_17h38.12.577	ÐÅÐÄÅÐ¶Ï	2021.2.3	Win32	144.9275362					1		0	26	26	18	1
		1	1	0.4945	5	1.2985						images/313+24_16.png	images/313_16.png	1	¡û	2	16	42		Å®	19	2024-02-04_17h38.12.577	ÐÅÐÄÅÐ¶Ï	2021.2.3	Win32	144.9275362					1		0	27	27	15	1
		1	1	0.5858	6	0.8689						images/313+60_12.png	images/313_28.png	1	¡û	1	28	42		Å®	19	2024-02-04_17h38.12.577	ÐÅÐÄÅÐ¶Ï	2021.2.3	Win32	144.9275362					1		0	28	28	27	1
		1	1	0.5144	5	1.1265						images/313+60_9.png	images/313_25.png	1	¡û	1	25	42		Å®	19	2024-02-04_17h38.12.577	ÐÅÐÄÅÐ¶Ï	2021.2.3	Win32	144.9275362					1		0	29	29	24	1
		1	0	0.5786	4	0.9768						images/313_17.png	images/313+60_1.png	6	¡ú	1	17	42		Å®	19	2024-02-04_17h38.12.577	ÐÅÐÄÅÐ¶Ï	2021.2.3	Win32	144.9275362					1		0	30	30	16	1
		1	1	0.9157	2	1.5461						images/313+24_14.png	images/313_14.png	1	¡û	2	14	42		Å®	19	2024-02-04_17h38.12.577	ÐÅÐÄÅÐ¶Ï	2021.2.3	Win32	144.9275362					0		0	31	31	13	1
		6	1	0.4397	5	1.4825						images/313_23.png	images/313+60_7.png	6	¡ú	1	23	42		Å®	19	2024-02-04_17h38.12.577	ÐÅÐÄÅÐ¶Ï	2021.2.3	Win32	144.9275362					1		1	0	32	22	1
		6	1	0.7349	3	2.2415						images/313_8.png	images/313+24_8.png	6	¡ú	2	8	42		Å®	19	2024-02-04_17h38.12.577	ÐÅÐÄÅÐ¶Ï	2021.2.3	Win32	144.9275362					0		1	1	33	7	1
		6	1	0.2629	4	1.4853						images/313_4.png	images/313+24_4.png	6	¡ú	2	4	42		Å®	19	2024-02-04_17h38.12.577	ÐÅÐÄÅÐ¶Ï	2021.2.3	Win32	144.9275362					1		1	2	34	3	1
		6	0	0.3125	3	1.5211						images/313+60_12.png	images/313_28.png	1	¡û	1	28	42		Å®	19	2024-02-04_17h38.12.577	ÐÅÐÄÅÐ¶Ï	2021.2.3	Win32	144.9275362					0		1	3	35	27	1
		1	0	0.238	1	1.9489						images/313_21.png	images/313+60_5.png	6	¡ú	1	21	42		Å®	19	2024-02-04_17h38.12.577	ÐÅÐÄÅÐ¶Ï	2021.2.3	Win32	144.9275362					0		1	4	36	20	1
		1	1	0.3997	4	1.2422						images/313+60_15.png	images/313_31.png	1	¡û	1	31	42		Å®	19	2024-02-04_17h38.12.577	ÐÅÐÄÅÐ¶Ï	2021.2.3	Win32	144.9275362					1		1	5	37	30	1
		6	1	0.5683	5	0.7511						images/313_1.png	images/313+24_1.png	6	¡ú	2	1	42		Å®	19	2024-02-04_17h38.12.577	ÐÅÐÄÅÐ¶Ï	2021.2.3	Win32	144.9275362					1		1	6	38	0	1
		1	1	0.3689	4	1.3723						images/313+60_11.png	images/313_27.png	1	¡û	1	27	42		Å®	19	2024-02-04_17h38.12.577	ÐÅÐÄÅÐ¶Ï	2021.2.3	Win32	144.9275362					1		1	7	39	26	1
		1	1	0.439	5	1.5452						images/313+24_14.png	images/313_14.png	1	¡û	2	14	42		Å®	19	2024-02-04_17h38.12.577	ÐÅÐÄÅÐ¶Ï	2021.2.3	Win32	144.9275362					1	space	1	8	40	13	1	10.485
		6	1	0.4686	3	1.9552						images/313_17.png	images/313+60_1.png	6	¡ú	1	17	42		Å®	19	2024-02-04_17h38.12.577	ÐÅÐÄÅÐ¶Ï	2021.2.3	Win32	144.9275362					0		1	9	41	16	1
		6	1	0.5298	4	1.203						images/313_19.png	images/313+60_3.png	6	¡ú	1	19	42		Å®	19	2024-02-04_17h38.12.577	ÐÅÐÄÅÐ¶Ï	2021.2.3	Win32	144.9275362					1		1	10	42	18	1
		6	1	0.547	4	1.6583						images/313_24.png	images/313+60_8.png	6	¡ú	1	24	42		Å®	19	2024-02-04_17h38.12.577	ÐÅÐÄÅÐ¶Ï	2021.2.3	Win32	144.9275362					1		1	11	43	23	1
		1	0	0.5246	2	1.1888						images/313_3.png	images/313+24_3.png	6	¡ú	2	3	42		Å®	19	2024-02-04_17h38.12.577	ÐÅÐÄÅÐ¶Ï	2021.2.3	Win32	144.9275362					0		1	12	44	2	1
		1	1	0.7231	5	1.061						images/313+24_15.png	images/313_15.png	1	¡û	2	15	42		Å®	19	2024-02-04_17h38.12.577	ÐÅÐÄÅÐ¶Ï	2021.2.3	Win32	144.9275362					1		1	13	45	14	1
		1	1	0.2469	1	0.1688						images/313+24_11.png	images/313_11.png	1	¡û	2	11	42		Å®	19	2024-02-04_17h38.12.577	ÐÅÐÄÅÐ¶Ï	2021.2.3	Win32	144.9275362					0		1	14	46	10	1
		6	0	0.6996	5	2.8125						images/313+60_14.png	images/313_30.png	1	¡û	1	30	42		Å®	19	2024-02-04_17h38.12.577	ÐÅÐÄÅÐ¶Ï	2021.2.3	Win32	144.9275362					1		1	15	47	29	1
		6	0	0.4849	4	1.854						images/313+24_16.png	images/313_16.png	1	¡û	2	16	42		Å®	19	2024-02-04_17h38.12.577	ÐÅÐÄÅÐ¶Ï	2021.2.3	Win32	144.9275362					1		1	16	48	15	1
		1	0	0.1952	5	3.4655						images/313_20.png	images/313+60_4.png	6	¡ú	1	20	42		Å®	19	2024-02-04_17h38.12.577	ÐÅÐÄÅÐ¶Ï	2021.2.3	Win32	144.9275362					1		1	17	49	19	1
		6	0	0.1216	5	3.8931						images/313+60_9.png	images/313_25.png	1	¡û	1	25	42		Å®	19	2024-02-04_17h38.12.577	ÐÅÐÄÅÐ¶Ï	2021.2.3	Win32	144.9275362					1		1	18	50	24	1
		6	1	0.3942	2	2.4562						images/313_5.png	images/313+24_5.png	6	¡ú	2	5	42		Å®	19	2024-02-04_17h38.12.577	ÐÅÐÄÅÐ¶Ï	2021.2.3	Win32	144.9275362					0		1	19	51	4	1
		6	1	0.529	4	1.5544						images/313_22.png	images/313+60_6.png	6	¡ú	1	22	42		Å®	19	2024-02-04_17h38.12.577	ÐÅÐÄÅÐ¶Ï	2021.2.3	Win32	144.9275362					1		1	20	52	21	1
		6	1	0.6163	2	2.1919						images/313_2.png	images/313+24_2.png	6	¡ú	2	2	42		Å®	19	2024-02-04_17h38.12.577	ÐÅÐÄÅÐ¶Ï	2021.2.3	Win32	144.9275362					0		1	21	53	1	1
		6	0	0.6291	4	1.6826						images/313+60_16.png	images/313_32.png	1	¡û	1	32	42		Å®	19	2024-02-04_17h38.12.577	ÐÅÐÄÅÐ¶Ï	2021.2.3	Win32	144.9275362					1		1	22	54	31	1
		1	0	0.6009	5	1.5273						images/313_6.png	images/313+24_6.png	6	¡ú	2	6	42		Å®	19	2024-02-04_17h38.12.577	ÐÅÐÄÅÐ¶Ï	2021.2.3	Win32	144.9275362					1		1	23	55	5	1
		1	1	0.5592	6	0.793						images/313+24_10.png	images/313_10.png	1	¡û	2	10	42		Å®	19	2024-02-04_17h38.12.577	ÐÅÐÄÅÐ¶Ï	2021.2.3	Win32	144.9275362					1		1	24	56	9	1
		6	1	0.9576	6	2.2683						images/313_7.png	images/313+24_7.png	6	¡ú	2	7	42		Å®	19	2024-02-04_17h38.12.577	ÐÅÐÄÅÐ¶Ï	2021.2.3	Win32	144.9275362					1		1	25	57	6	1
		1	1	0.6193	4	1.2588						images/313+60_13.png	images/313_29.png	1	¡û	1	29	42		Å®	19	2024-02-04_17h38.12.577	ÐÅÐÄÅÐ¶Ï	2021.2.3	Win32	144.9275362					1		1	26	58	28	1
		1	1	0.9557	4	1.5872						images/313+24_13.png	images/313_13.png	1	¡û	2	13	42		Å®	19	2024-02-04_17h38.12.577	ÐÅÐÄÅÐ¶Ï	2021.2.3	Win32	144.9275362					1		1	27	59	12	1
		6	1	0.4928	5	1.1619						images/313_18.png	images/313+60_2.png	6	¡ú	1	18	42		Å®	19	2024-02-04_17h38.12.577	ÐÅÐÄÅÐ¶Ï	2021.2.3	Win32	144.9275362					1		1	28	60	17	1
		1	1	0.4822	3	2.0285						images/313+24_12.png	images/313_12.png	1	¡û	2	12	42		Å®	19	2024-02-04_17h38.12.577	ÐÅÐÄÅÐ¶Ï	2021.2.3	Win32	144.9275362					0		1	29	61	11	1
		6	0	0.4123	4	1.5271						images/313+24_9.png	images/313_9.png	1	¡û	2	9	42		Å®	19	2024-02-04_17h38.12.577	ÐÅÐÄÅÐ¶Ï	2021.2.3	Win32	144.9275362					1		1	30	62	8	1
		1	1	0.6018	5	2.1579						images/313+60_10.png	images/313_26.png	1	¡û	1	26	42		Å®	19	2024-02-04_17h38.12.577	ÐÅÐÄÅÐ¶Ï	2021.2.3	Win32	144.9275362					1		1	31	63	25	1
		6	1	0.3497	5	1.6615						images/313_19.png	images/313+60_3.png	6	¡ú	1	19	42		Å®	19	2024-02-04_17h38.12.577	ÐÅÐÄÅÐ¶Ï	2021.2.3	Win32	144.9275362					1		2	0	64	18	1
		1	1	0.4519	6	2.4884						images/313+60_10.png	images/313_26.png	1	¡û	1	26	42		Å®	19	2024-02-04_17h38.12.577	ÐÅÐÄÅÐ¶Ï	2021.2.3	Win32	144.9275362					1		2	1	65	25	1
		1	1	0.4611	5	1.5535						images/313+24_16.png	images/313_16.png	1	¡û	2	16	42		Å®	19	2024-02-04_17h38.12.577	ÐÅÐÄÅÐ¶Ï	2021.2.3	Win32	144.9275362					1		2	2	66	15	1
		6	1	0.4668	6	2.2107						images/313_2.png	images/313+24_2.png	6	¡ú	2	2	42		Å®	19	2024-02-04_17h38.12.577	ÐÅÐÄÅÐ¶Ï	2021.2.3	Win32	144.9275362					1		2	3	67	1	1
		1	1	0.6308	3	2.6884						images/313+60_16.png	images/313_32.png	1	¡û	1	32	42		Å®	19	2024-02-04_17h38.12.577	ÐÅÐÄÅÐ¶Ï	2021.2.3	Win32	144.9275362					0		2	4	68	31	1
		6	1	0.5384	2	1.2251						images/313_20.png	images/313+60_4.png	6	¡ú	1	20	42		Å®	19	2024-02-04_17h38.12.577	ÐÅÐÄÅÐ¶Ï	2021.2.3	Win32	144.9275362					0		2	5	69	19	1
		6	1	0.429	3	2.6908						images/313_1.png	images/313+24_1.png	6	¡ú	2	1	42		Å®	19	2024-02-04_17h38.12.577	ÐÅÐÄÅÐ¶Ï	2021.2.3	Win32	144.9275362					0		2	6	70	0	1
		1	1	0.8861	2	2.2192						images/313+60_9.png	images/313_25.png	1	¡û	1	25	42		Å®	19	2024-02-04_17h38.12.577	ÐÅÐÄÅÐ¶Ï	2021.2.3	Win32	144.9275362					0		2	7	71	24	1
		6	1	0.5063	1	1.7189						images/313_24.png	images/313+60_8.png	6	¡ú	1	24	42		Å®	19	2024-02-04_17h38.12.577	ÐÅÐÄÅÐ¶Ï	2021.2.3	Win32	144.9275362					0		2	8	72	23	1
		1	1	0.8553	2	2.3523						images/313+24_13.png	images/313_13.png	1	¡û	2	13	42		Å®	19	2024-02-04_17h38.12.577	ÐÅÐÄÅÐ¶Ï	2021.2.3	Win32	144.9275362					0		2	9	73	12	1
		1	0	0.6118	2	2.0173						images/313_8.png	images/313+24_8.png	6	¡ú	2	8	42		Å®	19	2024-02-04_17h38.12.577	ÐÅÐÄÅÐ¶Ï	2021.2.3	Win32	144.9275362					0		2	10	74	7	1
		1	1	0.4983	5	1.0516						images/313+24_14.png	images/313_14.png	1	¡û	2	14	42		Å®	19	2024-02-04_17h38.12.577	ÐÅÐÄÅÐ¶Ï	2021.2.3	Win32	144.9275362					1		2	11	75	13	1
		6	1	0.528	6	1.3347						images/313_4.png	images/313+24_4.png	6	¡ú	2	4	42		Å®	19	2024-02-04_17h38.12.577	ÐÅÐÄÅÐ¶Ï	2021.2.3	Win32	144.9275362					1		2	12	76	3	1
		6	0	0.7211	4	1.3733						images/313+24_15.png	images/313_15.png	1	¡û	2	15	42		Å®	19	2024-02-04_17h38.12.577	ÐÅÐÄÅÐ¶Ï	2021.2.3	Win32	144.9275362					1		2	13	77	14	1
		6	1	0.5445	5	3.3902						images/313_18.png	images/313+60_2.png	6	¡ú	1	18	42		Å®	19	2024-02-04_17h38.12.577	ÐÅÐÄÅÐ¶Ï	2021.2.3	Win32	144.9275362					1		2	14	78	17	1
		1	1	0.7245	3	1.7817						images/313+24_12.png	images/313_12.png	1	¡û	2	12	42		Å®	19	2024-02-04_17h38.12.577	ÐÅÐÄÅÐ¶Ï	2021.2.3	Win32	144.9275362					0		2	15	79	11	1
		1	1	1.0179	4	1.5831						images/313+24_11.png	images/313_11.png	1	¡û	2	11	42		Å®	19	2024-02-04_17h38.12.577	ÐÅÐÄÅÐ¶Ï	2021.2.3	Win32	144.9275362					1		2	16	80	10	1
		1	0	0.4852	2	1.3191						images/313_6.png	images/313+24_6.png	6	¡ú	2	6	42		Å®	19	2024-02-04_17h38.12.577	ÐÅÐÄÅÐ¶Ï	2021.2.3	Win32	144.9275362					0	space	2	17	81	5	1	10.3002
		1	1	0.4835	5	1.3782						images/313+60_14.png	images/313_30.png	1	¡û	1	30	42		Å®	19	2024-02-04_17h38.12.577	ÐÅÐÄÅÐ¶Ï	2021.2.3	Win32	144.9275362					1		2	18	82	29	1
		1	0	0.8314	3	2.9377						images/313_23.png	images/313+60_7.png	6	¡ú	1	23	42		Å®	19	2024-02-04_17h38.12.577	ÐÅÐÄÅÐ¶Ï	2021.2.3	Win32	144.9275362					0		2	19	83	22	1
		1	1	0.8945	5	1.6816						images/313+24_9.png	images/313_9.png	1	¡û	2	9	42		Å®	19	2024-02-04_17h38.12.577	ÐÅÐÄÅÐ¶Ï	2021.2.3	Win32	144.9275362					1		2	20	84	8	1
		1	1	0.325	6	0.6329						images/313+60_11.png	images/313_27.png	1	¡û	1	27	42		Å®	19	2024-02-04_17h38.12.577	ÐÅÐÄÅÐ¶Ï	2021.2.3	Win32	144.9275362					1		2	21	85	26	1
		1	1	0.1991	3	5.0296						images/313+60_13.png	images/313_29.png	1	¡û	1	29	42		Å®	19	2024-02-04_17h38.12.577	ÐÅÐÄÅÐ¶Ï	2021.2.3	Win32	144.9275362					0		2	22	86	28	1
		6	1	0.1868	5	4.605						images/313_17.png	images/313+60_1.png	6	¡ú	1	17	42		Å®	19	2024-02-04_17h38.12.577	ÐÅÐÄÅÐ¶Ï	2021.2.3	Win32	144.9275362					1		2	23	87	16	1
		6	1	0.3538	2	1.5913						images/313_5.png	images/313+24_5.png	6	¡ú	2	5	42		Å®	19	2024-02-04_17h38.12.577	ÐÅÐÄÅÐ¶Ï	2021.2.3	Win32	144.9275362					0		2	24	88	4	1
		1	0	0.492	2	2.7705						images/313_22.png	images/313+60_6.png	6	¡ú	1	22	42		Å®	19	2024-02-04_17h38.12.577	ÐÅÐÄÅÐ¶Ï	2021.2.3	Win32	144.9275362					0		2	25	89	21	1
		6	1	0.7492	1	3.844						images/313_7.png	images/313+24_7.png	6	¡ú	2	7	42		Å®	19	2024-02-04_17h38.12.577	ÐÅÐÄÅÐ¶Ï	2021.2.3	Win32	144.9275362					0		2	26	90	6	1
		1	1	0.414	5	1.1883						images/313+60_12.png	images/313_28.png	1	¡û	1	28	42		Å®	19	2024-02-04_17h38.12.577	ÐÅÐÄÅÐ¶Ï	2021.2.3	Win32	144.9275362					1		2	27	91	27	1
		1	1	0.5772	4	2.0196						images/313+60_15.png	images/313_31.png	1	¡û	1	31	42		Å®	19	2024-02-04_17h38.12.577	ÐÅÐÄÅÐ¶Ï	2021.2.3	Win32	144.9275362					1		2	28	92	30	1
		6	1	0.2669	2	1.3042						images/313_3.png	images/313+24_3.png	6	¡ú	2	3	42		Å®	19	2024-02-04_17h38.12.577	ÐÅÐÄÅÐ¶Ï	2021.2.3	Win32	144.9275362					0		2	29	93	2	1
		6	1	0.4556	3	1.0889						images/313_21.png	images/313+60_5.png	6	¡ú	1	21	42		Å®	19	2024-02-04_17h38.12.577	ÐÅÐÄÅÐ¶Ï	2021.2.3	Win32	144.9275362					0		2	30	94	20	1
		6	0	0.5647	1	1.4288						images/313+24_10.png	images/313_10.png	1	¡û	2	10	42		Å®	19	2024-02-04_17h38.12.577	ÐÅÐÄÅÐ¶Ï	2021.2.3	Win32	144.9275362					0		2	31	95	9	1
		1	1	0.4952	5	1.335						images/313+60_14.png	images/313_30.png	1	¡û	1	30	42		Å®	19	2024-02-04_17h38.12.577	ÐÅÐÄÅÐ¶Ï	2021.2.3	Win32	144.9275362					1		3	0	96	29	1
		6	1	0.4886	2	1.999						images/313_8.png	images/313+24_8.png	6	¡ú	2	8	42		Å®	19	2024-02-04_17h38.12.577	ÐÅÐÄÅÐ¶Ï	2021.2.3	Win32	144.9275362					0		3	1	97	7	1
		1	1	0.4897	5	1.3538						images/313+60_9.png	images/313_25.png	1	¡û	1	25	42		Å®	19	2024-02-04_17h38.12.577	ÐÅÐÄÅÐ¶Ï	2021.2.3	Win32	144.9275362					1		3	2	98	24	1
		1	1	0.6436	4	2.239						images/313+60_12.png	images/313_28.png	1	¡û	1	28	42		Å®	19	2024-02-04_17h38.12.577	ÐÅÐÄÅÐ¶Ï	2021.2.3	Win32	144.9275362					1		3	3	99	27	1
		6	0	0.3143	4	1.5168						images/313+24_9.png	images/313_9.png	1	¡û	2	9	42		Å®	19	2024-02-04_17h38.12.577	ÐÅÐÄÅÐ¶Ï	2021.2.3	Win32	144.9275362					1		3	4	100	8	1
		1	0	0.8407	3	1.845						images/313_22.png	images/313+60_6.png	6	¡ú	1	22	42		Å®	19	2024-02-04_17h38.12.577	ÐÅÐÄÅÐ¶Ï	2021.2.3	Win32	144.9275362					0		3	5	101	21	1
		1	0	0.5584	5	1.3477						images/313_2.png	images/313+24_2.png	6	¡ú	2	2	42		Å®	19	2024-02-04_17h38.12.577	ÐÅÐÄÅÐ¶Ï	2021.2.3	Win32	144.9275362					1		3	6	102	1	1
		1	1	0.37	6	1.6607						images/313+24_15.png	images/313_15.png	1	¡û	2	15	42		Å®	19	2024-02-04_17h38.12.577	ÐÅÐÄÅÐ¶Ï	2021.2.3	Win32	144.9275362					1		3	7	103	14	1
		1	0	1.1039	2	2.5674						images/313_17.png	images/313+60_1.png	6	¡ú	1	17	42		Å®	19	2024-02-04_17h38.12.577	ÐÅÐÄÅÐ¶Ï	2021.2.3	Win32	144.9275362					0		3	8	104	16	1
		1	1	0.9132	4	1.4687						images/313+24_13.png	images/313_13.png	1	¡û	2	13	42		Å®	19	2024-02-04_17h38.12.577	ÐÅÐÄÅÐ¶Ï	2021.2.3	Win32	144.9275362					1		3	9	105	12	1
		1	1	0.6348	2	2.6916						images/313+24_11.png	images/313_11.png	1	¡û	2	11	42		Å®	19	2024-02-04_17h38.12.577	ÐÅÐÄÅÐ¶Ï	2021.2.3	Win32	144.9275362					0		3	10	106	10	1
		1	1	0.556	5	1.4615						images/313+24_16.png	images/313_16.png	1	¡û	2	16	42		Å®	19	2024-02-04_17h38.12.577	ÐÅÐÄÅÐ¶Ï	2021.2.3	Win32	144.9275362					1		3	11	107	15	1
		6	1	0.4069	1	1.289						images/313_18.png	images/313+60_2.png	6	¡ú	1	18	42		Å®	19	2024-02-04_17h38.12.577	ÐÅÐÄÅÐ¶Ï	2021.2.3	Win32	144.9275362					0		3	12	108	17	1
		1	1	0.5524	3	1.8715						images/313+24_12.png	images/313_12.png	1	¡û	2	12	42		Å®	19	2024-02-04_17h38.12.577	ÐÅÐÄÅÐ¶Ï	2021.2.3	Win32	144.9275362					0		3	13	109	11	1
		1	0	1.064	4	2.7577						images/313_1.png	images/313+24_1.png	6	¡ú	2	1	42		Å®	19	2024-02-04_17h38.12.577	ÐÅÐÄÅÐ¶Ï	2021.2.3	Win32	144.9275362					1		3	14	110	0	1
		6	0	0.5627	1	1.7244						images/313+60_13.png	images/313_29.png	1	¡û	1	29	42		Å®	19	2024-02-04_17h38.12.577	ÐÅÐÄÅÐ¶Ï	2021.2.3	Win32	144.9275362					0		3	15	111	28	1
		6	1	0.6199	4	1.6083						images/313_5.png	images/313+24_5.png	6	¡ú	2	5	42		Å®	19	2024-02-04_17h38.12.577	ÐÅÐÄÅÐ¶Ï	2021.2.3	Win32	144.9275362					1		3	16	112	4	1
		6	1	0.2452	3	2.2155						images/313_6.png	images/313+24_6.png	6	¡ú	2	6	42		Å®	19	2024-02-04_17h38.12.577	ÐÅÐÄÅÐ¶Ï	2021.2.3	Win32	144.9275362					0		3	17	113	5	1
		1	1	0.3633	5	2.6071						images/313+24_10.png	images/313_10.png	1	¡û	2	10	42		Å®	19	2024-02-04_17h38.12.577	ÐÅÐÄÅÐ¶Ï	2021.2.3	Win32	144.9275362					1		3	18	114	9	1
		6	1	0.468	5	1.3587						images/313_24.png	images/313+60_8.png	6	¡ú	1	24	42		Å®	19	2024-02-04_17h38.12.577	ÐÅÐÄÅÐ¶Ï	2021.2.3	Win32	144.9275362					1		3	19	115	23	1
		1	0	0.5335	2	1.5684						images/313_20.png	images/313+60_4.png	6	¡ú	1	20	42		Å®	19	2024-02-04_17h38.12.577	ÐÅÐÄÅÐ¶Ï	2021.2.3	Win32	144.9275362					0		3	20	116	19	1
		1	0	0.6202	5	1.11						images/313_21.png	images/313+60_5.png	6	¡ú	1	21	42		Å®	19	2024-02-04_17h38.12.577	ÐÅÐÄÅÐ¶Ï	2021.2.3	Win32	144.9275362					1		3	21	117	20	1
		1	1	0.2613	3	1.6149						images/313+60_15.png	images/313_31.png	1	¡û	1	31	42		Å®	19	2024-02-04_17h38.12.577	ÐÅÐÄÅÐ¶Ï	2021.2.3	Win32	144.9275362					0		3	22	118	30	1
		6	0	0.4162	1	0.8352						images/313+60_11.png	images/313_27.png	1	¡û	1	27	42		Å®	19	2024-02-04_17h38.12.577	ÐÅÐÄÅÐ¶Ï	2021.2.3	Win32	144.9275362					0		3	23	119	26	1
		6	1	0.5975	2	2.8358						images/313_3.png	images/313+24_3.png	6	¡ú	2	3	42		Å®	19	2024-02-04_17h38.12.577	ÐÅÐÄÅÐ¶Ï	2021.2.3	Win32	144.9275362					0		3	24	120	2	1
		6	1	0.4186	5	1.121						images/313_4.png	images/313+24_4.png	6	¡ú	2	4	42		Å®	19	2024-02-04_17h38.12.577	ÐÅÐÄÅÐ¶Ï	2021.2.3	Win32	144.9275362					1		3	25	121	3	1
		1	1	0.2834	6	1.1059						images/313+24_14.png	images/313_14.png	1	¡û	2	14	42		Å®	19	2024-02-04_17h38.12.577	ÐÅÐÄÅÐ¶Ï	2021.2.3	Win32	144.9275362					1	space	3	26	122	13	1	21.0807
		1	1	0.2371	6	1.3296						images/313+60_16.png	images/313_32.png	1	¡û	1	32	42		Å®	19	2024-02-04_17h38.12.577	ÐÅÐÄÅÐ¶Ï	2021.2.3	Win32	144.9275362					1		3	27	123	31	1
		1	1	0.3106	6	1.0669						images/313+60_10.png	images/313_26.png	1	¡û	1	26	42		Å®	19	2024-02-04_17h38.12.577	ÐÅÐÄÅÐ¶Ï	2021.2.3	Win32	144.9275362					1		3	28	124	25	1
		1	0	0.2279	4	1.3072						images/313_19.png	images/313+60_3.png	6	¡ú	1	19	42		Å®	19	2024-02-04_17h38.12.577	ÐÅÐÄÅÐ¶Ï	2021.2.3	Win32	144.9275362					1		3	29	125	18	1
		6	1	0.512	3	1.232						images/313_7.png	images/313+24_7.png	6	¡ú	2	7	42		Å®	19	2024-02-04_17h38.12.577	ÐÅÐÄÅÐ¶Ï	2021.2.3	Win32	144.9275362					0		3	30	126	6	1
		6	1	0.5904	4	1.2014						images/313_23.png	images/313+60_7.png	6	¡ú	1	23	42		Å®	19	2024-02-04_17h38.12.577	ÐÅÐÄÅÐ¶Ï	2021.2.3	Win32	144.9275362					1		3	31	127	22	1
		6	1	0.6006	2	0.9424						images/313_8.png	images/313+24_8.png	6	¡ú	2	8	42		Å®	19	2024-02-04_17h38.12.577	ÐÅÐÄÅÐ¶Ï	2021.2.3	Win32	144.9275362					0		4	0	128	7	1
		1	1	0.4524	4	1.2772						images/313+24_10.png	images/313_10.png	1	¡û	2	10	42		Å®	19	2024-02-04_17h38.12.577	ÐÅÐÄÅÐ¶Ï	2021.2.3	Win32	144.9275362					1		4	1	129	9	1
		6	1	0.296	5	1.0004						images/313_6.png	images/313+24_6.png	6	¡ú	2	6	42		Å®	19	2024-02-04_17h38.12.577	ÐÅÐÄÅÐ¶Ï	2021.2.3	Win32	144.9275362					1		4	2	130	5	1
		1	1	0.4643	5	2.564						images/313+60_12.png	images/313_28.png	1	¡û	1	28	42		Å®	19	2024-02-04_17h38.12.577	ÐÅÐÄÅÐ¶Ï	2021.2.3	Win32	144.9275362					1		4	3	131	27	1
		6	1	0.374	3	2.1134						images/313_17.png	images/313+60_1.png	6	¡ú	1	17	42		Å®	19	2024-02-04_17h38.12.577	ÐÅÐÄÅÐ¶Ï	2021.2.3	Win32	144.9275362					0		4	4	132	16	1
		1	1	0.3091	4	1.1513						images/313+24_14.png	images/313_14.png	1	¡û	2	14	42		Å®	19	2024-02-04_17h38.12.577	ÐÅÐÄÅÐ¶Ï	2021.2.3	Win32	144.9275362					1		4	5	133	13	1
		1	1	0.4279	4	2.0949						images/313+24_16.png	images/313_16.png	1	¡û	2	16	42		Å®	19	2024-02-04_17h38.12.577	ÐÅÐÄÅÐ¶Ï	2021.2.3	Win32	144.9275362					1		4	6	134	15	1
		1	0	0.537	5	1.6158						images/313_1.png	images/313+24_1.png	6	¡ú	2	1	42		Å®	19	2024-02-04_17h38.12.577	ÐÅÐÄÅÐ¶Ï	2021.2.3	Win32	144.9275362					1		4	7	135	0	1
		1	1	0.4526	4	1.4626						images/313+24_12.png	images/313_12.png	1	¡û	2	12	42		Å®	19	2024-02-04_17h38.12.577	ÐÅÐÄÅÐ¶Ï	2021.2.3	Win32	144.9275362					1		4	8	136	11	1
		1	1	0.2309	5	1.3483						images/313+60_13.png	images/313_29.png	1	¡û	1	29	42		Å®	19	2024-02-04_17h38.12.577	ÐÅÐÄÅÐ¶Ï	2021.2.3	Win32	144.9275362					1		4	9	137	28	1
		6	1	0.3388	5	2.9885						images/313_23.png	images/313+60_7.png	6	¡ú	1	23	42		Å®	19	2024-02-04_17h38.12.577	ÐÅÐÄÅÐ¶Ï	2021.2.3	Win32	144.9275362					1		4	10	138	22	1
		6	1	0.17	5	1.639						images/313_4.png	images/313+24_4.png	6	¡ú	2	4	42		Å®	19	2024-02-04_17h38.12.577	ÐÅÐÄÅÐ¶Ï	2021.2.3	Win32	144.9275362					1		4	11	139	3	1
		6	1	0.1724	6	2.3164						images/313_24.png	images/313+60_8.png	6	¡ú	1	24	42		Å®	19	2024-02-04_17h38.12.577	ÐÅÐÄÅÐ¶Ï	2021.2.3	Win32	144.9275362					1		4	12	140	23	1
		6	1	0.5246	6	1.4239						images/313_2.png	images/313+24_2.png	6	¡ú	2	2	42		Å®	19	2024-02-04_17h38.12.577	ÐÅÐÄÅÐ¶Ï	2021.2.3	Win32	144.9275362					1		4	13	141	1	1
		6	1	0.3336	6	1.8092						images/313_21.png	images/313+60_5.png	6	¡ú	1	21	42		Å®	19	2024-02-04_17h38.12.577	ÐÅÐÄÅÐ¶Ï	2021.2.3	Win32	144.9275362					1		4	14	142	20	1
		6	1	0.3413	4	1.2678						images/313_3.png	images/313+24_3.png	6	¡ú	2	3	42		Å®	19	2024-02-04_17h38.12.577	ÐÅÐÄÅÐ¶Ï	2021.2.3	Win32	144.9275362					1		4	15	143	2	1
		1	1	0.49	2	1.4664						images/313+24_9.png	images/313_9.png	1	¡û	2	9	42		Å®	19	2024-02-04_17h38.12.577	ÐÅÐÄÅÐ¶Ï	2021.2.3	Win32	144.9275362					0		4	16	144	8	1
		1	1	0.4413	5	1.1678						images/313+60_16.png	images/313_32.png	1	¡û	1	32	42		Å®	19	2024-02-04_17h38.12.577	ÐÅÐÄÅÐ¶Ï	2021.2.3	Win32	144.9275362					1		4	17	145	31	1
		6	1	0.4402	5	2.2877						images/313_18.png	images/313+60_2.png	6	¡ú	1	18	42		Å®	19	2024-02-04_17h38.12.577	ÐÅÐÄÅÐ¶Ï	2021.2.3	Win32	144.9275362					1		4	18	146	17	1
		1	1	0.4502	4	1.0647						images/313+24_13.png	images/313_13.png	1	¡û	2	13	42		Å®	19	2024-02-04_17h38.12.577	ÐÅÐÄÅÐ¶Ï	2021.2.3	Win32	144.9275362					1		4	19	147	12	1
		1	1	0.3234	5	0.9164						images/313+60_9.png	images/313_25.png	1	¡û	1	25	42		Å®	19	2024-02-04_17h38.12.577	ÐÅÐÄÅÐ¶Ï	2021.2.3	Win32	144.9275362					1		4	20	148	24	1
		1	1	0.3114	4	0.7645						images/313+60_14.png	images/313_30.png	1	¡û	1	30	42		Å®	19	2024-02-04_17h38.12.577	ÐÅÐÄÅÐ¶Ï	2021.2.3	Win32	144.9275362					1		4	21	149	29	1
		6	1	0.3635	5	0.6392						images/313_7.png	images/313+24_7.png	6	¡ú	2	7	42		Å®	19	2024-02-04_17h38.12.577	ÐÅÐÄÅÐ¶Ï	2021.2.3	Win32	144.9275362					1		4	22	150	6	1
		6	0	0.4488	4	1.145						images/313+60_15.png	images/313_31.png	1	¡û	1	31	42		Å®	19	2024-02-04_17h38.12.577	ÐÅÐÄÅÐ¶Ï	2021.2.3	Win32	144.9275362					1		4	23	151	30	1
		1	1	0.3374	5	0.7126						images/313+60_11.png	images/313_27.png	1	¡û	1	27	42		Å®	19	2024-02-04_17h38.12.577	ÐÅÐÄÅÐ¶Ï	2021.2.3	Win32	144.9275362					1		4	24	152	26	1
		6	1	0.495	6	0.2833						images/313_5.png	images/313+24_5.png	6	¡ú	2	5	42		Å®	19	2024-02-04_17h38.12.577	ÐÅÐÄÅÐ¶Ï	2021.2.3	Win32	144.9275362					1		4	25	153	4	1
		1	1	1.007	5	0.7188						images/313+24_15.png	images/313_15.png	1	¡û	2	15	42		Å®	19	2024-02-04_17h38.12.577	ÐÅÐÄÅÐ¶Ï	2021.2.3	Win32	144.9275362					1		4	26	154	14	1
		6	1	0.3304	4	0.9469						images/313_19.png	images/313+60_3.png	6	¡ú	1	19	42		Å®	19	2024-02-04_17h38.12.577	ÐÅÐÄÅÐ¶Ï	2021.2.3	Win32	144.9275362					1		4	27	155	18	1
		1	1	0.5786	4	2.5643						images/313+60_10.png	images/313_26.png	1	¡û	1	26	42		Å®	19	2024-02-04_17h38.12.577	ÐÅÐÄÅÐ¶Ï	2021.2.3	Win32	144.9275362					1		4	28	156	25	1
		1	1	0.9333	3	1.1042						images/313+24_11.png	images/313_11.png	1	¡û	2	11	42		Å®	19	2024-02-04_17h38.12.577	ÐÅÐÄÅÐ¶Ï	2021.2.3	Win32	144.9275362					0		4	29	157	10	1
		6	1	0.3665	4	0.9895						images/313_20.png	images/313+60_4.png	6	¡ú	1	20	42		Å®	19	2024-02-04_17h38.12.577	ÐÅÐÄÅÐ¶Ï	2021.2.3	Win32	144.9275362					1		4	30	158	19	1
		6	1	0.4191	2	1.0786						images/313_22.png	images/313+60_6.png	6	¡ú	1	22	42		Å®	19	2024-02-04_17h38.12.577	ÐÅÐÄÅÐ¶Ï	2021.2.3	Win32	144.9275362					0		4	31	159	21	1
																		42		Å®	19	2024-02-04_17h38.12.577	ÐÅÐÄÅÐ¶Ï	2021.2.3	Win32	144.9275362	5.611111535	12.2509
