# Supplementary material for: Perceptual metacognition and self-esteem: the role of feedback valence in local and global monitoring bias
Source: BMC Psychol. 2025 Sep 22;13:1114. doi: 10.1186/s40359-025-03089-x (PMC12506185; doi:10.1186/s40359-025-03089-x)
Supplement: Supplementary file 1 — Supplementary Material 1. [file 40359_2025_3089_MOESM1_ESM.zip › Data/Study2/Study2data/43_信心判断_2024-02-05_11h46.55.881.csv]

response_00.keys	response_00.rt	response_1.keys	response_1.corr	response_1.rt	response_2.keys	response_2.rt	loop_1.thisRepN	loop_1.thisTrialN	loop_1.thisN	loop_1.thisIndex	loop_1.ran	dotLeft	dotRight	dotAns	cue	diffLevel	rows	±»ÊÔ±àºÅ	ÐÕÃû	ÐÔ±ð	ÄêÁä	date	expName	psychopyVersion	OS	frameRate	slider.response	slider.rt	response_01.keys	response_01.rt	response_2.corr	response_03.keys	loop_2.thisRepN	loop_2.thisTrialN	loop_2.thisN	loop_2.thisIndex	loop_2.ran	response_03.rt
		6	1	1	5	1.9636						images/313_22.png	images/313+60_6.png	6	¡ú	1	22	43		Å®	18	2024-02-05_11h46.55.881	ÐÅÐÄÅÐ¶Ï	2021.2.3	Win32	30.12048193	6.972222222	10.2771	space	8.8576	1		0	0	0	21	1
		6	1	0.6091	5	1.2654						images/313_3.png	images/313+24_3.png	6	¡ú	2	3	43		Å®	18	2024-02-05_11h46.55.881	ÐÅÐÄÅÐ¶Ï	2021.2.3	Win32	30.12048193					1		0	1	1	2	1
		1	0	1.6926	3	4.3338						images/313_20.png	images/313+60_4.png	6	¡ú	1	20	43		Å®	18	2024-02-05_11h46.55.881	ÐÅÐÄÅÐ¶Ï	2021.2.3	Win32	30.12048193					0		0	2	2	19	1
		6	1	0.7252	4	2.3427						images/313_5.png	images/313+24_5.png	6	¡ú	2	5	43		Å®	18	2024-02-05_11h46.55.881	ÐÅÐÄÅÐ¶Ï	2021.2.3	Win32	30.12048193					1		0	3	3	4	1
		1	1	2.0487	2	3.1166						images/313+24_12.png	images/313_12.png	1	¡û	2	12	43		Å®	18	2024-02-05_11h46.55.881	ÐÅÐÄÅÐ¶Ï	2021.2.3	Win32	30.12048193					0		0	4	4	11	1
		1	0	4.2482	1	2.1494						images/313_24.png	images/313+60_8.png	6	¡ú	1	24	43		Å®	18	2024-02-05_11h46.55.881	ÐÅÐÄÅÐ¶Ï	2021.2.3	Win32	30.12048193					0		0	5	5	23	1
		1	1	1.2887	2	1.0682						images/313+60_13.png	images/313_29.png	1	¡û	1	29	43		Å®	18	2024-02-05_11h46.55.881	ÐÅÐÄÅÐ¶Ï	2021.2.3	Win32	30.12048193					0		0	6	6	28	1
		1	1	1.7031	3	1.4686						images/313+24_11.png	images/313_11.png	1	¡û	2	11	43		Å®	18	2024-02-05_11h46.55.881	ÐÅÐÄÅÐ¶Ï	2021.2.3	Win32	30.12048193					0		0	7	7	10	1
		6	1	1.4877	3	0.9014						images/313_4.png	images/313+24_4.png	6	¡ú	2	4	43		Å®	18	2024-02-05_11h46.55.881	ÐÅÐÄÅÐ¶Ï	2021.2.3	Win32	30.12048193					0		0	8	8	3	1
		6	1	0.9038	4	1.7996						images/313_7.png	images/313+24_7.png	6	¡ú	2	7	43		Å®	18	2024-02-05_11h46.55.881	ÐÅÐÄÅÐ¶Ï	2021.2.3	Win32	30.12048193					1		0	9	9	6	1
		6	1	0.9508	4	1.1854						images/313_2.png	images/313+24_2.png	6	¡ú	2	2	43		Å®	18	2024-02-05_11h46.55.881	ÐÅÐÄÅÐ¶Ï	2021.2.3	Win32	30.12048193					1		0	10	10	1	1
		1	1	2.2557	3	2.732						images/313+24_16.png	images/313_16.png	1	¡û	2	16	43		Å®	18	2024-02-05_11h46.55.881	ÐÅÐÄÅÐ¶Ï	2021.2.3	Win32	30.12048193					0		0	11	11	15	1
		1	0	3.3992	2	3.1401						images/313_1.png	images/313+24_1.png	6	¡ú	2	1	43		Å®	18	2024-02-05_11h46.55.881	ÐÅÐÄÅÐ¶Ï	2021.2.3	Win32	30.12048193					0		0	12	12	0	1
		6	0	0.9812	5	1.7964						images/313+60_15.png	images/313_31.png	1	¡û	1	31	43		Å®	18	2024-02-05_11h46.55.881	ÐÅÐÄÅÐ¶Ï	2021.2.3	Win32	30.12048193					1		0	13	13	30	1
		1	1	0.862	5	1.1014						images/313+60_9.png	images/313_25.png	1	¡û	1	25	43		Å®	18	2024-02-05_11h46.55.881	ÐÅÐÄÅÐ¶Ï	2021.2.3	Win32	30.12048193					1		0	14	14	24	1
		6	1	0.8013	5	0.9353						images/313_23.png	images/313+60_7.png	6	¡ú	1	23	43		Å®	18	2024-02-05_11h46.55.881	ÐÅÐÄÅÐ¶Ï	2021.2.3	Win32	30.12048193					1		0	15	15	22	1
		1	0	3.805	2	1.105						images/313_19.png	images/313+60_3.png	6	¡ú	1	19	43		Å®	18	2024-02-05_11h46.55.881	ÐÅÐÄÅÐ¶Ï	2021.2.3	Win32	30.12048193					0		0	16	16	18	1
		1	1	1.0796	4	1.2712						images/313+60_10.png	images/313_26.png	1	¡û	1	26	43		Å®	18	2024-02-05_11h46.55.881	ÐÅÐÄÅÐ¶Ï	2021.2.3	Win32	30.12048193					1		0	17	17	25	1
		1	1	1.1502	4	0.7705						images/313+24_15.png	images/313_15.png	1	¡û	2	15	43		Å®	18	2024-02-05_11h46.55.881	ÐÅÐÄÅÐ¶Ï	2021.2.3	Win32	30.12048193					1		0	18	18	14	1
		1	1	3.42	2	1.5063						images/313+24_14.png	images/313_14.png	1	¡û	2	14	43		Å®	18	2024-02-05_11h46.55.881	ÐÅÐÄÅÐ¶Ï	2021.2.3	Win32	30.12048193					0		0	19	19	13	1
		6	1	1.3522	4	1.1734						images/313_17.png	images/313+60_1.png	6	¡ú	1	17	43		Å®	18	2024-02-05_11h46.55.881	ÐÅÐÄÅÐ¶Ï	2021.2.3	Win32	30.12048193					1		0	20	20	16	1
		1	1	0.7487	4	0.7015						images/313+60_11.png	images/313_27.png	1	¡û	1	27	43		Å®	18	2024-02-05_11h46.55.881	ÐÅÐÄÅÐ¶Ï	2021.2.3	Win32	30.12048193					1		0	21	21	26	1
		6	1	0.8126	5	1.0552						images/313_18.png	images/313+60_2.png	6	¡ú	1	18	43		Å®	18	2024-02-05_11h46.55.881	ÐÅÐÄÅÐ¶Ï	2021.2.3	Win32	30.12048193					1		0	22	22	17	1
		1	1	0.5137	5	4.217						images/313+24_10.png	images/313_10.png	1	¡û	2	10	43		Å®	18	2024-02-05_11h46.55.881	ÐÅÐÄÅÐ¶Ï	2021.2.3	Win32	30.12048193					1		0	23	23	9	1
		6	0	3.8708	1	0.9593						images/313+24_9.png	images/313_9.png	1	¡û	2	9	43		Å®	18	2024-02-05_11h46.55.881	ÐÅÐÄÅÐ¶Ï	2021.2.3	Win32	30.12048193					0		0	24	24	8	1
		6	1	0.7805	5	2.9992						images/313_6.png	images/313+24_6.png	6	¡ú	2	6	43		Å®	18	2024-02-05_11h46.55.881	ÐÅÐÄÅÐ¶Ï	2021.2.3	Win32	30.12048193					1		0	25	25	5	1
		6	1	0.7125	5	1.0078						images/313_21.png	images/313+60_5.png	6	¡ú	1	21	43		Å®	18	2024-02-05_11h46.55.881	ÐÅÐÄÅÐ¶Ï	2021.2.3	Win32	30.12048193					1		0	26	26	20	1
		6	1	2.7712	2	0.7349						images/313_8.png	images/313+24_8.png	6	¡ú	2	8	43		Å®	18	2024-02-05_11h46.55.881	ÐÅÐÄÅÐ¶Ï	2021.2.3	Win32	30.12048193					0		0	27	27	7	1
		6	0	1.6277	3	0.9776						images/313+60_12.png	images/313_28.png	1	¡û	1	28	43		Å®	18	2024-02-05_11h46.55.881	ÐÅÐÄÅÐ¶Ï	2021.2.3	Win32	30.12048193					0		0	28	28	27	1
		1	1	0.7851	4	1.866						images/313+24_13.png	images/313_13.png	1	¡û	2	13	43		Å®	18	2024-02-05_11h46.55.881	ÐÅÐÄÅÐ¶Ï	2021.2.3	Win32	30.12048193					1		0	29	29	12	1
		1	1	1.592	3	1.0238						images/313+60_14.png	images/313_30.png	1	¡û	1	30	43		Å®	18	2024-02-05_11h46.55.881	ÐÅÐÄÅÐ¶Ï	2021.2.3	Win32	30.12048193					0		0	30	30	29	1
		1	1	0.9383	3	0.6854						images/313+60_16.png	images/313_32.png	1	¡û	1	32	43		Å®	18	2024-02-05_11h46.55.881	ÐÅÐÄÅÐ¶Ï	2021.2.3	Win32	30.12048193					0		0	31	31	31	1
		6	1	0.6185	4	3.2338						images/313_18.png	images/313+60_2.png	6	¡ú	1	18	43		Å®	18	2024-02-05_11h46.55.881	ÐÅÐÄÅÐ¶Ï	2021.2.3	Win32	30.12048193					1		1	0	32	17	1
		1	1	3.4983	2	0.6646						images/313+60_16.png	images/313_32.png	1	¡û	1	32	43		Å®	18	2024-02-05_11h46.55.881	ÐÅÐÄÅÐ¶Ï	2021.2.3	Win32	30.12048193					0		1	1	33	31	1
		1	1	1.4973	2	0.5416						images/313+60_15.png	images/313_31.png	1	¡û	1	31	43		Å®	18	2024-02-05_11h46.55.881	ÐÅÐÄÅÐ¶Ï	2021.2.3	Win32	30.12048193					0		1	2	34	30	1
		6	0	1.5535	2	0.5218						images/313+24_13.png	images/313_13.png	1	¡û	2	13	43		Å®	18	2024-02-05_11h46.55.881	ÐÅÐÄÅÐ¶Ï	2021.2.3	Win32	30.12048193					0		1	3	35	12	1
		1	1	1.0937	3	1.218						images/313+60_9.png	images/313_25.png	1	¡û	1	25	43		Å®	18	2024-02-05_11h46.55.881	ÐÅÐÄÅÐ¶Ï	2021.2.3	Win32	30.12048193					0		1	4	36	24	1
		1	1	0.891	3	0.6956						images/313+24_12.png	images/313_12.png	1	¡û	2	12	43		Å®	18	2024-02-05_11h46.55.881	ÐÅÐÄÅÐ¶Ï	2021.2.3	Win32	30.12048193					0		1	5	37	11	1
		6	1	0.9308	5	1.2481						images/313_7.png	images/313+24_7.png	6	¡ú	2	7	43		Å®	18	2024-02-05_11h46.55.881	ÐÅÐÄÅÐ¶Ï	2021.2.3	Win32	30.12048193					1		1	6	38	6	1
		6	1	1.5972	2	0.9926						images/313_8.png	images/313+24_8.png	6	¡ú	2	8	43		Å®	18	2024-02-05_11h46.55.881	ÐÅÐÄÅÐ¶Ï	2021.2.3	Win32	30.12048193					0		1	7	39	7	1
		6	1	0.8158	2	0.7334						images/313_17.png	images/313+60_1.png	6	¡ú	1	17	43		Å®	18	2024-02-05_11h46.55.881	ÐÅÐÄÅÐ¶Ï	2021.2.3	Win32	30.12048193					0	space	1	8	40	16	1	14.1996
		1	1	0.6219	5	0.7484						images/313+60_11.png	images/313_27.png	1	¡û	1	27	43		Å®	18	2024-02-05_11h46.55.881	ÐÅÐÄÅÐ¶Ï	2021.2.3	Win32	30.12048193					1		1	9	41	26	1
		6	0	0.5859	5	0.4349						images/313+24_14.png	images/313_14.png	1	¡û	2	14	43		Å®	18	2024-02-05_11h46.55.881	ÐÅÐÄÅÐ¶Ï	2021.2.3	Win32	30.12048193					1		1	10	42	13	1
		1	1	0.7178	5	1.2678						images/313+24_15.png	images/313_15.png	1	¡û	2	15	43		Å®	18	2024-02-05_11h46.55.881	ÐÅÐÄÅÐ¶Ï	2021.2.3	Win32	30.12048193					1		1	11	43	14	1
		6	0	0.5071	2	1.6083						images/313+24_11.png	images/313_11.png	1	¡û	2	11	43		Å®	18	2024-02-05_11h46.55.881	ÐÅÐÄÅÐ¶Ï	2021.2.3	Win32	30.12048193					0		1	12	44	10	1
		6	1	0.7226	5	1.2979						images/313_22.png	images/313+60_6.png	6	¡ú	1	22	43		Å®	18	2024-02-05_11h46.55.881	ÐÅÐÄÅÐ¶Ï	2021.2.3	Win32	30.12048193					1		1	13	45	21	1
		6	1	0.8263	6	0.8544						images/313_24.png	images/313+60_8.png	6	¡ú	1	24	43		Å®	18	2024-02-05_11h46.55.881	ÐÅÐÄÅÐ¶Ï	2021.2.3	Win32	30.12048193					1		1	14	46	23	1
		1	1	1.6019	3	1.2018						images/313+24_16.png	images/313_16.png	1	¡û	2	16	43		Å®	18	2024-02-05_11h46.55.881	ÐÅÐÄÅÐ¶Ï	2021.2.3	Win32	30.12048193					0		1	15	47	15	1
		6	1	0.6091	4	1.5321						images/313_21.png	images/313+60_5.png	6	¡ú	1	21	43		Å®	18	2024-02-05_11h46.55.881	ÐÅÐÄÅÐ¶Ï	2021.2.3	Win32	30.12048193					1		1	16	48	20	1
		6	1	0.9827	4	0.9332						images/313_23.png	images/313+60_7.png	6	¡ú	1	23	43		Å®	18	2024-02-05_11h46.55.881	ÐÅÐÄÅÐ¶Ï	2021.2.3	Win32	30.12048193					1		1	17	49	22	1
		1	1	1.0263	4	1.9057						images/313+60_14.png	images/313_30.png	1	¡û	1	30	43		Å®	18	2024-02-05_11h46.55.881	ÐÅÐÄÅÐ¶Ï	2021.2.3	Win32	30.12048193					1		1	18	50	29	1
		1	1	1.1877	2	0.4811						images/313+60_13.png	images/313_29.png	1	¡û	1	29	43		Å®	18	2024-02-05_11h46.55.881	ÐÅÐÄÅÐ¶Ï	2021.2.3	Win32	30.12048193					0		1	19	51	28	1
		6	1	0.7974	5	1.3856						images/313_1.png	images/313+24_1.png	6	¡ú	2	1	43		Å®	18	2024-02-05_11h46.55.881	ÐÅÐÄÅÐ¶Ï	2021.2.3	Win32	30.12048193					1		1	20	52	0	1
		6	1	1.1826	5	0.5937						images/313_5.png	images/313+24_5.png	6	¡ú	2	5	43		Å®	18	2024-02-05_11h46.55.881	ÐÅÐÄÅÐ¶Ï	2021.2.3	Win32	30.12048193					1		1	21	53	4	1
		6	1	0.9939	3	1.6345						images/313_6.png	images/313+24_6.png	6	¡ú	2	6	43		Å®	18	2024-02-05_11h46.55.881	ÐÅÐÄÅÐ¶Ï	2021.2.3	Win32	30.12048193					0		1	22	54	5	1
		6	1	0.6054	5	0.9687						images/313_3.png	images/313+24_3.png	6	¡ú	2	3	43		Å®	18	2024-02-05_11h46.55.881	ÐÅÐÄÅÐ¶Ï	2021.2.3	Win32	30.12048193					1		1	23	55	2	1
		6	0	3.6946	2	0.8811						images/313+24_9.png	images/313_9.png	1	¡û	2	9	43		Å®	18	2024-02-05_11h46.55.881	ÐÅÐÄÅÐ¶Ï	2021.2.3	Win32	30.12048193					0		1	24	56	8	1
		6	1	0.7123	5	2.8433						images/313_19.png	images/313+60_3.png	6	¡ú	1	19	43		Å®	18	2024-02-05_11h46.55.881	ÐÅÐÄÅÐ¶Ï	2021.2.3	Win32	30.12048193					1		1	25	57	18	1
		1	1	0.4521	5	0.9358						images/313+60_10.png	images/313_26.png	1	¡û	1	26	43		Å®	18	2024-02-05_11h46.55.881	ÐÅÐÄÅÐ¶Ï	2021.2.3	Win32	30.12048193					1		1	26	58	25	1
		6	0	1.2776	3	1.4465						images/313+24_10.png	images/313_10.png	1	¡û	2	10	43		Å®	18	2024-02-05_11h46.55.881	ÐÅÐÄÅÐ¶Ï	2021.2.3	Win32	30.12048193					0		1	27	59	9	1
		1	0	1.9688	2	0.6876						images/313_20.png	images/313+60_4.png	6	¡ú	1	20	43		Å®	18	2024-02-05_11h46.55.881	ÐÅÐÄÅÐ¶Ï	2021.2.3	Win32	30.12048193					0		1	28	60	19	1
		1	1	1.215	3	1.1342						images/313+60_12.png	images/313_28.png	1	¡û	1	28	43		Å®	18	2024-02-05_11h46.55.881	ÐÅÐÄÅÐ¶Ï	2021.2.3	Win32	30.12048193					0		1	29	61	27	1
		1	0	0.8326	4	4.1847						images/313_4.png	images/313+24_4.png	6	¡ú	2	4	43		Å®	18	2024-02-05_11h46.55.881	ÐÅÐÄÅÐ¶Ï	2021.2.3	Win32	30.12048193					1		1	30	62	3	1
		6	1	0.6491	5	0.4671						images/313_2.png	images/313+24_2.png	6	¡ú	2	2	43		Å®	18	2024-02-05_11h46.55.881	ÐÅÐÄÅÐ¶Ï	2021.2.3	Win32	30.12048193					1		1	31	63	1	1
		6	1	0.5951	6	0.3844						images/313_23.png	images/313+60_7.png	6	¡ú	1	23	43		Å®	18	2024-02-05_11h46.55.881	ÐÅÐÄÅÐ¶Ï	2021.2.3	Win32	30.12048193					1		2	0	64	22	1
		6	1	0.5049	6	0.3276						images/313_22.png	images/313+60_6.png	6	¡ú	1	22	43		Å®	18	2024-02-05_11h46.55.881	ÐÅÐÄÅÐ¶Ï	2021.2.3	Win32	30.12048193					1		2	1	65	21	1
		1	1	1.4618	2	1.0544						images/313+24_11.png	images/313_11.png	1	¡û	2	11	43		Å®	18	2024-02-05_11h46.55.881	ÐÅÐÄÅÐ¶Ï	2021.2.3	Win32	30.12048193					0		2	2	66	10	1
		6	1	0.5228	5	0.6582						images/313_2.png	images/313+24_2.png	6	¡ú	2	2	43		Å®	18	2024-02-05_11h46.55.881	ÐÅÐÄÅÐ¶Ï	2021.2.3	Win32	30.12048193					1		2	3	67	1	1
		1	1	1.0839	3	1.3563						images/313+24_16.png	images/313_16.png	1	¡û	2	16	43		Å®	18	2024-02-05_11h46.55.881	ÐÅÐÄÅÐ¶Ï	2021.2.3	Win32	30.12048193					0		2	4	68	15	1
		1	1	1.1754	3	0.4017						images/313+60_10.png	images/313_26.png	1	¡û	1	26	43		Å®	18	2024-02-05_11h46.55.881	ÐÅÐÄÅÐ¶Ï	2021.2.3	Win32	30.12048193					0		2	5	69	25	1
		1	1	1.3121	3	0.4881						images/313+24_14.png	images/313_14.png	1	¡û	2	14	43		Å®	18	2024-02-05_11h46.55.881	ÐÅÐÄÅÐ¶Ï	2021.2.3	Win32	30.12048193					0		2	6	70	13	1
		1	1	1.2464	2	1.018						images/313+60_14.png	images/313_30.png	1	¡û	1	30	43		Å®	18	2024-02-05_11h46.55.881	ÐÅÐÄÅÐ¶Ï	2021.2.3	Win32	30.12048193					0		2	7	71	29	1
		6	1	0.7879	4	2.0513						images/313_4.png	images/313+24_4.png	6	¡ú	2	4	43		Å®	18	2024-02-05_11h46.55.881	ÐÅÐÄÅÐ¶Ï	2021.2.3	Win32	30.12048193					1		2	8	72	3	1
		6	1	0.7656	4	0.8692						images/313_1.png	images/313+24_1.png	6	¡ú	2	1	43		Å®	18	2024-02-05_11h46.55.881	ÐÅÐÄÅÐ¶Ï	2021.2.3	Win32	30.12048193					1		2	9	73	0	1
		6	0	1.1644	1	1.8836						images/313+60_13.png	images/313_29.png	1	¡û	1	29	43		Å®	18	2024-02-05_11h46.55.881	ÐÅÐÄÅÐ¶Ï	2021.2.3	Win32	30.12048193					0		2	10	74	28	1
		6	0	3.6469	2	1.6329						images/313+24_12.png	images/313_12.png	1	¡û	2	12	43		Å®	18	2024-02-05_11h46.55.881	ÐÅÐÄÅÐ¶Ï	2021.2.3	Win32	30.12048193					0		2	11	75	11	1
		6	0	2.3434	2	6.7786						images/313+60_9.png	images/313_25.png	1	¡û	1	25	43		Å®	18	2024-02-05_11h46.55.881	ÐÅÐÄÅÐ¶Ï	2021.2.3	Win32	30.12048193					0		2	12	76	24	1
		6	1	0.6308	5	1.2122						images/313_21.png	images/313+60_5.png	6	¡ú	1	21	43		Å®	18	2024-02-05_11h46.55.881	ÐÅÐÄÅÐ¶Ï	2021.2.3	Win32	30.12048193					1		2	13	77	20	1
		1	0	1.6567	5	1.8589						images/313_20.png	images/313+60_4.png	6	¡ú	1	20	43		Å®	18	2024-02-05_11h46.55.881	ÐÅÐÄÅÐ¶Ï	2021.2.3	Win32	30.12048193					1		2	14	78	19	1
		6	0	0.5488	2	1.6299						images/313+60_12.png	images/313_28.png	1	¡û	1	28	43		Å®	18	2024-02-05_11h46.55.881	ÐÅÐÄÅÐ¶Ï	2021.2.3	Win32	30.12048193					0		2	15	79	27	1
		6	1	0.6172	4	1.5162						images/313_19.png	images/313+60_3.png	6	¡ú	1	19	43		Å®	18	2024-02-05_11h46.55.881	ÐÅÐÄÅÐ¶Ï	2021.2.3	Win32	30.12048193					1		2	16	80	18	1
		6	0	0.6601	5	0.5149						images/313+60_16.png	images/313_32.png	1	¡û	1	32	43		Å®	18	2024-02-05_11h46.55.881	ÐÅÐÄÅÐ¶Ï	2021.2.3	Win32	30.12048193					1	space	2	17	81	31	1	17.0256
		6	1	0.6356	4	1.3071						images/313_6.png	images/313+24_6.png	6	¡ú	2	6	43		Å®	18	2024-02-05_11h46.55.881	ÐÅÐÄÅÐ¶Ï	2021.2.3	Win32	30.12048193					1		2	18	82	5	1
		1	1	0.5971	5	1.0176						images/313+60_15.png	images/313_31.png	1	¡û	1	31	43		Å®	18	2024-02-05_11h46.55.881	ÐÅÐÄÅÐ¶Ï	2021.2.3	Win32	30.12048193					1		2	19	83	30	1
		1	0	1.6713	2	0.9096						images/313_8.png	images/313+24_8.png	6	¡ú	2	8	43		Å®	18	2024-02-05_11h46.55.881	ÐÅÐÄÅÐ¶Ï	2021.2.3	Win32	30.12048193					0		2	20	84	7	1
		6	1	0.4864	3	1.2457						images/313_5.png	images/313+24_5.png	6	¡ú	2	5	43		Å®	18	2024-02-05_11h46.55.881	ÐÅÐÄÅÐ¶Ï	2021.2.3	Win32	30.12048193					0		2	21	85	4	1
		1	1	0.6126	5	0.4988						images/313+24_10.png	images/313_10.png	1	¡û	2	10	43		Å®	18	2024-02-05_11h46.55.881	ÐÅÐÄÅÐ¶Ï	2021.2.3	Win32	30.12048193					1		2	22	86	9	1
		6	1	0.9042	5	0.9606						images/313_3.png	images/313+24_3.png	6	¡ú	2	3	43		Å®	18	2024-02-05_11h46.55.881	ÐÅÐÄÅÐ¶Ï	2021.2.3	Win32	30.12048193					1		2	23	87	2	1
		1	1	0.6294	5	0.7353						images/313+24_13.png	images/313_13.png	1	¡û	2	13	43		Å®	18	2024-02-05_11h46.55.881	ÐÅÐÄÅÐ¶Ï	2021.2.3	Win32	30.12048193					1		2	24	88	12	1
		6	1	0.5558	6	1.4831						images/313_17.png	images/313+60_1.png	6	¡ú	1	17	43		Å®	18	2024-02-05_11h46.55.881	ÐÅÐÄÅÐ¶Ï	2021.2.3	Win32	30.12048193					1		2	25	89	16	1
		6	0	1.852	3	1.6852						images/313+24_9.png	images/313_9.png	1	¡û	2	9	43		Å®	18	2024-02-05_11h46.55.881	ÐÅÐÄÅÐ¶Ï	2021.2.3	Win32	30.12048193					0		2	26	90	8	1
		6	1	0.8779	5	0.8099						images/313_7.png	images/313+24_7.png	6	¡ú	2	7	43		Å®	18	2024-02-05_11h46.55.881	ÐÅÐÄÅÐ¶Ï	2021.2.3	Win32	30.12048193					1		2	27	91	6	1
		1	1	0.7223	4	2.5234						images/313+24_15.png	images/313_15.png	1	¡û	2	15	43		Å®	18	2024-02-05_11h46.55.881	ÐÅÐÄÅÐ¶Ï	2021.2.3	Win32	30.12048193					1		2	28	92	14	1
		1	1	0.5522	5	2.0635						images/313+60_11.png	images/313_27.png	1	¡û	1	27	43		Å®	18	2024-02-05_11h46.55.881	ÐÅÐÄÅÐ¶Ï	2021.2.3	Win32	30.12048193					1		2	29	93	26	1
		6	1	0.5561	5	0.5837						images/313_18.png	images/313+60_2.png	6	¡ú	1	18	43		Å®	18	2024-02-05_11h46.55.881	ÐÅÐÄÅÐ¶Ï	2021.2.3	Win32	30.12048193					1		2	30	94	17	1
		6	1	0.8332	5	0.4809						images/313_24.png	images/313+60_8.png	6	¡ú	1	24	43		Å®	18	2024-02-05_11h46.55.881	ÐÅÐÄÅÐ¶Ï	2021.2.3	Win32	30.12048193					1		2	31	95	23	1
		6	0	1.5822	3	1.2286						images/313+24_12.png	images/313_12.png	1	¡û	2	12	43		Å®	18	2024-02-05_11h46.55.881	ÐÅÐÄÅÐ¶Ï	2021.2.3	Win32	30.12048193					0		3	0	96	11	1
		6	1	0.814	4	1.0195						images/313_4.png	images/313+24_4.png	6	¡ú	2	4	43		Å®	18	2024-02-05_11h46.55.881	ÐÅÐÄÅÐ¶Ï	2021.2.3	Win32	30.12048193					1		3	1	97	3	1
		6	1	1.0607	4	0.6834						images/313_8.png	images/313+24_8.png	6	¡ú	2	8	43		Å®	18	2024-02-05_11h46.55.881	ÐÅÐÄÅÐ¶Ï	2021.2.3	Win32	30.12048193					1		3	2	98	7	1
		1	1	1.3322	2	1.71						images/313+24_10.png	images/313_10.png	1	¡û	2	10	43		Å®	18	2024-02-05_11h46.55.881	ÐÅÐÄÅÐ¶Ï	2021.2.3	Win32	30.12048193					0		3	3	99	9	1
		6	0	2.0939	2	0.6583						images/313+60_15.png	images/313_31.png	1	¡û	1	31	43		Å®	18	2024-02-05_11h46.55.881	ÐÅÐÄÅÐ¶Ï	2021.2.3	Win32	30.12048193					0		3	4	100	30	1
		1	1	2.7178	2	0.6313						images/313+24_9.png	images/313_9.png	1	¡û	2	9	43		Å®	18	2024-02-05_11h46.55.881	ÐÅÐÄÅÐ¶Ï	2021.2.3	Win32	30.12048193					0		3	5	101	8	1
		6	0	1.2788	4	1.3579						images/313+24_13.png	images/313_13.png	1	¡û	2	13	43		Å®	18	2024-02-05_11h46.55.881	ÐÅÐÄÅÐ¶Ï	2021.2.3	Win32	30.12048193					1		3	6	102	12	1
		6	1	1.4556	4	0.7841						images/313_3.png	images/313+24_3.png	6	¡ú	2	3	43		Å®	18	2024-02-05_11h46.55.881	ÐÅÐÄÅÐ¶Ï	2021.2.3	Win32	30.12048193					1		3	7	103	2	1
		6	1	0.8153	5	0.6871						images/313_23.png	images/313+60_7.png	6	¡ú	1	23	43		Å®	18	2024-02-05_11h46.55.881	ÐÅÐÄÅÐ¶Ï	2021.2.3	Win32	30.12048193					1		3	8	104	22	1
		1	0	1.3523	2	1.4296						images/313_6.png	images/313+24_6.png	6	¡ú	2	6	43		Å®	18	2024-02-05_11h46.55.881	ÐÅÐÄÅÐ¶Ï	2021.2.3	Win32	30.12048193					0		3	9	105	5	1
		6	0	1.0073	3	1.2635						images/313+60_16.png	images/313_32.png	1	¡û	1	32	43		Å®	18	2024-02-05_11h46.55.881	ÐÅÐÄÅÐ¶Ï	2021.2.3	Win32	30.12048193					0		3	10	106	31	1
		6	1	0.7441	5	0.6313						images/313_18.png	images/313+60_2.png	6	¡ú	1	18	43		Å®	18	2024-02-05_11h46.55.881	ÐÅÐÄÅÐ¶Ï	2021.2.3	Win32	30.12048193					1		3	11	107	17	1
		1	1	1.2791	3	1.5174						images/313+24_15.png	images/313_15.png	1	¡û	2	15	43		Å®	18	2024-02-05_11h46.55.881	ÐÅÐÄÅÐ¶Ï	2021.2.3	Win32	30.12048193					0		3	12	108	14	1
		6	1	0.6019	4	3.3284						images/313_22.png	images/313+60_6.png	6	¡ú	1	22	43		Å®	18	2024-02-05_11h46.55.881	ÐÅÐÄÅÐ¶Ï	2021.2.3	Win32	30.12048193					1		3	13	109	21	1
		1	0	1.8677	2	0.9337						images/313_20.png	images/313+60_4.png	6	¡ú	1	20	43		Å®	18	2024-02-05_11h46.55.881	ÐÅÐÄÅÐ¶Ï	2021.2.3	Win32	30.12048193					0		3	14	110	19	1
		6	0	3.7336	2	2.7329						images/313+60_14.png	images/313_30.png	1	¡û	1	30	43		Å®	18	2024-02-05_11h46.55.881	ÐÅÐÄÅÐ¶Ï	2021.2.3	Win32	30.12048193					0		3	15	111	29	1
		6	1	1.2487	4	3.5996						images/313_7.png	images/313+24_7.png	6	¡ú	2	7	43		Å®	18	2024-02-05_11h46.55.881	ÐÅÐÄÅÐ¶Ï	2021.2.3	Win32	30.12048193					1		3	16	112	6	1
		1	1	1.0728	3	1.1184						images/313+60_9.png	images/313_25.png	1	¡û	1	25	43		Å®	18	2024-02-05_11h46.55.881	ÐÅÐÄÅÐ¶Ï	2021.2.3	Win32	30.12048193					0		3	17	113	24	1
		6	1	0.8216	3	1.3503						images/313_1.png	images/313+24_1.png	6	¡ú	2	1	43		Å®	18	2024-02-05_11h46.55.881	ÐÅÐÄÅÐ¶Ï	2021.2.3	Win32	30.12048193					0		3	18	114	0	1
		6	0	1.3864	3	2.3918						images/313+24_11.png	images/313_11.png	1	¡û	2	11	43		Å®	18	2024-02-05_11h46.55.881	ÐÅÐÄÅÐ¶Ï	2021.2.3	Win32	30.12048193					0		3	19	115	10	1
		6	1	0.4805	5	1.1964						images/313_19.png	images/313+60_3.png	6	¡ú	1	19	43		Å®	18	2024-02-05_11h46.55.881	ÐÅÐÄÅÐ¶Ï	2021.2.3	Win32	30.12048193					1		3	20	116	18	1
		6	0	0.6031	4	0.9009						images/313+60_12.png	images/313_28.png	1	¡û	1	28	43		Å®	18	2024-02-05_11h46.55.881	ÐÅÐÄÅÐ¶Ï	2021.2.3	Win32	30.12048193					1		3	21	117	27	1
		6	1	0.762	4	0.6826						images/313_24.png	images/313+60_8.png	6	¡ú	1	24	43		Å®	18	2024-02-05_11h46.55.881	ÐÅÐÄÅÐ¶Ï	2021.2.3	Win32	30.12048193					1		3	22	118	23	1
		1	1	2.1918	2	0.9069						images/313+60_13.png	images/313_29.png	1	¡û	1	29	43		Å®	18	2024-02-05_11h46.55.881	ÐÅÐÄÅÐ¶Ï	2021.2.3	Win32	30.12048193					0		3	23	119	28	1
		6	0	1.3335	2	0.8531						images/313+24_16.png	images/313_16.png	1	¡û	2	16	43		Å®	18	2024-02-05_11h46.55.881	ÐÅÐÄÅÐ¶Ï	2021.2.3	Win32	30.12048193					0		3	24	120	15	1
		6	1	0.535	3	3.7808						images/313_17.png	images/313+60_1.png	6	¡ú	1	17	43		Å®	18	2024-02-05_11h46.55.881	ÐÅÐÄÅÐ¶Ï	2021.2.3	Win32	30.12048193					0		3	25	121	16	1
		6	1	0.5356	3	0.7331						images/313_2.png	images/313+24_2.png	6	¡ú	2	2	43		Å®	18	2024-02-05_11h46.55.881	ÐÅÐÄÅÐ¶Ï	2021.2.3	Win32	30.12048193					0	space	3	26	122	1	1	34.7152
		6	1	1.5616	3	2.3889						images/313_5.png	images/313+24_5.png	6	¡ú	2	5	43		Å®	18	2024-02-05_11h46.55.881	ÐÅÐÄÅÐ¶Ï	2021.2.3	Win32	30.12048193					0		3	27	123	4	1
		1	1	0.7695	4	1.6674						images/313+60_10.png	images/313_26.png	1	¡û	1	26	43		Å®	18	2024-02-05_11h46.55.881	ÐÅÐÄÅÐ¶Ï	2021.2.3	Win32	30.12048193					1		3	28	124	25	1
		6	1	0.5596	4	0.5772						images/313_21.png	images/313+60_5.png	6	¡ú	1	21	43		Å®	18	2024-02-05_11h46.55.881	ÐÅÐÄÅÐ¶Ï	2021.2.3	Win32	30.12048193					1		3	29	125	20	1
		6	0	2.2193	2	1.0033						images/313+24_14.png	images/313_14.png	1	¡û	2	14	43		Å®	18	2024-02-05_11h46.55.881	ÐÅÐÄÅÐ¶Ï	2021.2.3	Win32	30.12048193					0		3	30	126	13	1
		1	1	0.5502	5	2.2098						images/313+60_11.png	images/313_27.png	1	¡û	1	27	43		Å®	18	2024-02-05_11h46.55.881	ÐÅÐÄÅÐ¶Ï	2021.2.3	Win32	30.12048193					1		3	31	127	26	1
		6	1	0.8021	5	0.9353						images/313_24.png	images/313+60_8.png	6	¡ú	1	24	43		Å®	18	2024-02-05_11h46.55.881	ÐÅÐÄÅÐ¶Ï	2021.2.3	Win32	30.12048193					1		4	0	128	23	1
		6	0	2.675	2	1.2402						images/313+24_12.png	images/313_12.png	1	¡û	2	12	43		Å®	18	2024-02-05_11h46.55.881	ÐÅÐÄÅÐ¶Ï	2021.2.3	Win32	30.12048193					0		4	1	129	11	1
		6	1	0.6419	4	0.9967						images/313_22.png	images/313+60_6.png	6	¡ú	1	22	43		Å®	18	2024-02-05_11h46.55.881	ÐÅÐÄÅÐ¶Ï	2021.2.3	Win32	30.12048193					1		4	2	130	21	1
		1	1	0.6291	4	0.7846						images/313+24_10.png	images/313_10.png	1	¡û	2	10	43		Å®	18	2024-02-05_11h46.55.881	ÐÅÐÄÅÐ¶Ï	2021.2.3	Win32	30.12048193					1		4	3	131	9	1
		1	1	1.5028	4	1.4498						images/313+60_15.png	images/313_31.png	1	¡û	1	31	43		Å®	18	2024-02-05_11h46.55.881	ÐÅÐÄÅÐ¶Ï	2021.2.3	Win32	30.12048193					1		4	4	132	30	1
		6	1	0.5407	4	0.6459						images/313_4.png	images/313+24_4.png	6	¡ú	2	4	43		Å®	18	2024-02-05_11h46.55.881	ÐÅÐÄÅÐ¶Ï	2021.2.3	Win32	30.12048193					1		4	5	133	3	1
		1	1	1.5503	2	0.7148						images/313+24_11.png	images/313_11.png	1	¡û	2	11	43		Å®	18	2024-02-05_11h46.55.881	ÐÅÐÄÅÐ¶Ï	2021.2.3	Win32	30.12048193					0		4	6	134	10	1
		6	1	0.7421	5	1.3292						images/313_17.png	images/313+60_1.png	6	¡ú	1	17	43		Å®	18	2024-02-05_11h46.55.881	ÐÅÐÄÅÐ¶Ï	2021.2.3	Win32	30.12048193					1		4	7	135	16	1
		1	1	0.8019	5	1.3412						images/313+60_9.png	images/313_25.png	1	¡û	1	25	43		Å®	18	2024-02-05_11h46.55.881	ÐÅÐÄÅÐ¶Ï	2021.2.3	Win32	30.12048193					1		4	8	136	24	1
		6	1	0.5516	5	0.4444						images/313_18.png	images/313+60_2.png	6	¡ú	1	18	43		Å®	18	2024-02-05_11h46.55.881	ÐÅÐÄÅÐ¶Ï	2021.2.3	Win32	30.12048193					1		4	9	137	17	1
		1	1	0.6266	5	0.5678						images/313+60_12.png	images/313_28.png	1	¡û	1	28	43		Å®	18	2024-02-05_11h46.55.881	ÐÅÐÄÅÐ¶Ï	2021.2.3	Win32	30.12048193					1		4	10	138	27	1
		6	0	1.5437	3	1.8866						images/313+24_13.png	images/313_13.png	1	¡û	2	13	43		Å®	18	2024-02-05_11h46.55.881	ÐÅÐÄÅÐ¶Ï	2021.2.3	Win32	30.12048193					0		4	11	139	12	1
		6	1	1.404	3	1.2361						images/313_6.png	images/313+24_6.png	6	¡ú	2	6	43		Å®	18	2024-02-05_11h46.55.881	ÐÅÐÄÅÐ¶Ï	2021.2.3	Win32	30.12048193					0		4	12	140	5	1
		1	1	1.1302	4	1.668						images/313+60_13.png	images/313_29.png	1	¡û	1	29	43		Å®	18	2024-02-05_11h46.55.881	ÐÅÐÄÅÐ¶Ï	2021.2.3	Win32	30.12048193					1		4	13	141	28	1
		1	1	1.0986	3	0.9944						images/313+24_9.png	images/313_9.png	1	¡û	2	9	43		Å®	18	2024-02-05_11h46.55.881	ÐÅÐÄÅÐ¶Ï	2021.2.3	Win32	30.12048193					0		4	14	142	8	1
		1	1	1.7388	2	1.0567						images/313+24_15.png	images/313_15.png	1	¡û	2	15	43		Å®	18	2024-02-05_11h46.55.881	ÐÅÐÄÅÐ¶Ï	2021.2.3	Win32	30.12048193					0		4	15	143	14	1
		1	1	0.6414	4	0.6959						images/313+60_11.png	images/313_27.png	1	¡û	1	27	43		Å®	18	2024-02-05_11h46.55.881	ÐÅÐÄÅÐ¶Ï	2021.2.3	Win32	30.12048193					1		4	16	144	26	1
		1	1	0.4713	4	0.5695						images/313+24_16.png	images/313_16.png	1	¡û	2	16	43		Å®	18	2024-02-05_11h46.55.881	ÐÅÐÄÅÐ¶Ï	2021.2.3	Win32	30.12048193					1		4	17	145	15	1
		6	0	0.5301	4	0.5513						images/313+24_14.png	images/313_14.png	1	¡û	2	14	43		Å®	18	2024-02-05_11h46.55.881	ÐÅÐÄÅÐ¶Ï	2021.2.3	Win32	30.12048193					1		4	18	146	13	1
		6	1	0.5139	4	0.8033						images/313_5.png	images/313+24_5.png	6	¡ú	2	5	43		Å®	18	2024-02-05_11h46.55.881	ÐÅÐÄÅÐ¶Ï	2021.2.3	Win32	30.12048193					1		4	19	147	4	1
		6	1	0.951	5	0.4839						images/313_7.png	images/313+24_7.png	6	¡ú	2	7	43		Å®	18	2024-02-05_11h46.55.881	ÐÅÐÄÅÐ¶Ï	2021.2.3	Win32	30.12048193					1		4	20	148	6	1
		6	1	0.6534	5	0.5543						images/313_3.png	images/313+24_3.png	6	¡ú	2	3	43		Å®	18	2024-02-05_11h46.55.881	ÐÅÐÄÅÐ¶Ï	2021.2.3	Win32	30.12048193					1		4	21	149	2	1
		6	1	0.8237	5	0.4857						images/313_23.png	images/313+60_7.png	6	¡ú	1	23	43		Å®	18	2024-02-05_11h46.55.881	ÐÅÐÄÅÐ¶Ï	2021.2.3	Win32	30.12048193					1		4	22	150	22	1
		1	1	0.6571	3	1.8298						images/313+60_14.png	images/313_30.png	1	¡û	1	30	43		Å®	18	2024-02-05_11h46.55.881	ÐÅÐÄÅÐ¶Ï	2021.2.3	Win32	30.12048193					0		4	23	151	29	1
		6	1	0.9781	2	1.4191						images/313_1.png	images/313+24_1.png	6	¡ú	2	1	43		Å®	18	2024-02-05_11h46.55.881	ÐÅÐÄÅÐ¶Ï	2021.2.3	Win32	30.12048193					0		4	24	152	0	1
		6	1	0.6404	5	0.6445						images/313_8.png	images/313+24_8.png	6	¡ú	2	8	43		Å®	18	2024-02-05_11h46.55.881	ÐÅÐÄÅÐ¶Ï	2021.2.3	Win32	30.12048193					1		4	25	153	7	1
		1	1	1.4885	3	0.8663						images/313+60_16.png	images/313_32.png	1	¡û	1	32	43		Å®	18	2024-02-05_11h46.55.881	ÐÅÐÄÅÐ¶Ï	2021.2.3	Win32	30.12048193					0		4	26	154	31	1
		6	1	0.6016	5	1.3068						images/313_21.png	images/313+60_5.png	6	¡ú	1	21	43		Å®	18	2024-02-05_11h46.55.881	ÐÅÐÄÅÐ¶Ï	2021.2.3	Win32	30.12048193					1		4	27	155	20	1
		6	1	0.5662	5	1.39						images/313_19.png	images/313+60_3.png	6	¡ú	1	19	43		Å®	18	2024-02-05_11h46.55.881	ÐÅÐÄÅÐ¶Ï	2021.2.3	Win32	30.12048193					1		4	28	156	18	1
		6	1	0.5347	5	0.7835						images/313_20.png	images/313+60_4.png	6	¡ú	1	20	43		Å®	18	2024-02-05_11h46.55.881	ÐÅÐÄÅÐ¶Ï	2021.2.3	Win32	30.12048193					1		4	29	157	19	1
		6	1	0.4781	4	1.449						images/313_2.png	images/313+24_2.png	6	¡ú	2	2	43		Å®	18	2024-02-05_11h46.55.881	ÐÅÐÄÅÐ¶Ï	2021.2.3	Win32	30.12048193					1		4	30	158	1	1
		1	1	0.7651	4	0.6793						images/313+60_10.png	images/313_26.png	1	¡û	1	26	43		Å®	18	2024-02-05_11h46.55.881	ÐÅÐÄÅÐ¶Ï	2021.2.3	Win32	30.12048193					1		4	31	159	25	1
																		43		Å®	18	2024-02-05_11h46.55.881	ÐÅÐÄÅÐ¶Ï	2021.2.3	Win32	30.12048193	4.583333333	21.2066
