# Supplementary material for: Perceptual metacognition and self-esteem: the role of feedback valence in local and global monitoring bias
Source: BMC Psychol. 2025 Sep 22;13:1114. doi: 10.1186/s40359-025-03089-x (PMC12506185; doi:10.1186/s40359-025-03089-x)
Supplement: Supplementary file 1 — Supplementary Material 1. [file 40359_2025_3089_MOESM1_ESM.zip › Data/Study2/Study2data/44_信心判断_2024-02-05_17h04.04.520.csv]

response_00.keys	response_00.rt	response_1.keys	response_1.corr	response_1.rt	response_2.keys	response_2.rt	loop_1.thisRepN	loop_1.thisTrialN	loop_1.thisN	loop_1.thisIndex	loop_1.ran	dotLeft	dotRight	dotAns	cue	diffLevel	rows	±»ÊÔ±àºÅ	ÐÕÃû	ÐÔ±ð	ÄêÁä	date	expName	psychopyVersion	OS	frameRate	slider.response	slider.rt	response_01.keys	response_01.rt	response_2.corr	response_03.keys	loop_2.thisRepN	loop_2.thisTrialN	loop_2.thisN	loop_2.thisIndex	loop_2.ran	response_03.rt
		6	1	0.9024	4	1.9166						images/313_21.png	images/313+60_5.png	6	¡ú	1	21	44		ÄÐ	18	2024-02-05_17h03.54.838	ÐÅÐÄÅÐ¶Ï	2021.2.3	Win32	243.902439	9.016674345	5.1067	space	10.0399	1		0	0	0	20	1
		6	1	0.9971	5	0.7932						images/313_4.png	images/313+24_4.png	6	¡ú	2	4	44		ÄÐ	18	2024-02-05_17h03.54.838	ÐÅÐÄÅÐ¶Ï	2021.2.3	Win32	243.902439					1		0	1	1	3	1
		1	1	0.792	5	0.7703						images/313+24_16.png	images/313_16.png	1	¡û	2	16	44		ÄÐ	18	2024-02-05_17h03.54.838	ÐÅÐÄÅÐ¶Ï	2021.2.3	Win32	243.902439					1		0	2	2	15	1
		6	0	1.2652	3	1.6235						images/313+24_10.png	images/313_10.png	1	¡û	2	10	44		ÄÐ	18	2024-02-05_17h03.54.838	ÐÅÐÄÅÐ¶Ï	2021.2.3	Win32	243.902439					0		0	3	3	9	1
		1	0	0.5671	5	1.252						images/313_1.png	images/313+24_1.png	6	¡ú	2	1	44		ÄÐ	18	2024-02-05_17h03.54.838	ÐÅÐÄÅÐ¶Ï	2021.2.3	Win32	243.902439					1		0	4	4	0	1
		6	0	1.4311	4	0.9619						images/313+24_9.png	images/313_9.png	1	¡û	2	9	44		ÄÐ	18	2024-02-05_17h03.54.838	ÐÅÐÄÅÐ¶Ï	2021.2.3	Win32	243.902439					1		0	5	5	8	1
		6	1	0.4944	5	0.5022						images/313_6.png	images/313+24_6.png	6	¡ú	2	6	44		ÄÐ	18	2024-02-05_17h03.54.838	ÐÅÐÄÅÐ¶Ï	2021.2.3	Win32	243.902439					1		0	6	6	5	1
		1	1	0.5147	5	0.4248						images/313+60_11.png	images/313_27.png	1	¡û	1	27	44		ÄÐ	18	2024-02-05_17h03.54.838	ÐÅÐÄÅÐ¶Ï	2021.2.3	Win32	243.902439					1		0	7	7	26	1
		6	1	0.5549	5	0.4267						images/313_7.png	images/313+24_7.png	6	¡ú	2	7	44		ÄÐ	18	2024-02-05_17h03.54.838	ÐÅÐÄÅÐ¶Ï	2021.2.3	Win32	243.902439					1		0	8	8	6	1
		1	1	0.6177	5	0.3687						images/313+60_10.png	images/313_26.png	1	¡û	1	26	44		ÄÐ	18	2024-02-05_17h03.54.838	ÐÅÐÄÅÐ¶Ï	2021.2.3	Win32	243.902439					1		0	9	9	25	1
		6	1	0.4716	5	0.4301						images/313_18.png	images/313+60_2.png	6	¡ú	1	18	44		ÄÐ	18	2024-02-05_17h03.54.838	ÐÅÐÄÅÐ¶Ï	2021.2.3	Win32	243.902439					1		0	10	10	17	1
		1	1	0.5351	5	0.5187						images/313+24_12.png	images/313_12.png	1	¡û	2	12	44		ÄÐ	18	2024-02-05_17h03.54.838	ÐÅÐÄÅÐ¶Ï	2021.2.3	Win32	243.902439					1		0	11	11	11	1
		6	1	0.4225	5	0.3264						images/313_23.png	images/313+60_7.png	6	¡ú	1	23	44		ÄÐ	18	2024-02-05_17h03.54.838	ÐÅÐÄÅÐ¶Ï	2021.2.3	Win32	243.902439					1		0	12	12	22	1
		1	1	0.533	5	0.4358						images/313+24_13.png	images/313_13.png	1	¡û	2	13	44		ÄÐ	18	2024-02-05_17h03.54.838	ÐÅÐÄÅÐ¶Ï	2021.2.3	Win32	243.902439					1		0	13	13	12	1
		1	0	0.8929	5	0.4617						images/313_8.png	images/313+24_8.png	6	¡ú	2	8	44		ÄÐ	18	2024-02-05_17h03.54.838	ÐÅÐÄÅÐ¶Ï	2021.2.3	Win32	243.902439					1		0	14	14	7	1
		1	0	1.7881	3	1.001						images/313_5.png	images/313+24_5.png	6	¡ú	2	5	44		ÄÐ	18	2024-02-05_17h03.54.838	ÐÅÐÄÅÐ¶Ï	2021.2.3	Win32	243.902439					0		0	15	15	4	1
		6	1	1.1405	4	1.6324						images/313_19.png	images/313+60_3.png	6	¡ú	1	19	44		ÄÐ	18	2024-02-05_17h03.54.838	ÐÅÐÄÅÐ¶Ï	2021.2.3	Win32	243.902439					1		0	16	16	18	1
		1	1	0.5974	5	0.6356						images/313+60_15.png	images/313_31.png	1	¡û	1	31	44		ÄÐ	18	2024-02-05_17h03.54.838	ÐÅÐÄÅÐ¶Ï	2021.2.3	Win32	243.902439					1		0	17	17	30	1
		1	1	0.463	6	0.4812						images/313+60_16.png	images/313_32.png	1	¡û	1	32	44		ÄÐ	18	2024-02-05_17h03.54.838	ÐÅÐÄÅÐ¶Ï	2021.2.3	Win32	243.902439					1		0	18	18	31	1
		1	1	0.6222	4	0.9619						images/313+60_13.png	images/313_29.png	1	¡û	1	29	44		ÄÐ	18	2024-02-05_17h03.54.838	ÐÅÐÄÅÐ¶Ï	2021.2.3	Win32	243.902439					1		0	19	19	28	1
		1	0	0.9484	4	0.5982						images/313_20.png	images/313+60_4.png	6	¡ú	1	20	44		ÄÐ	18	2024-02-05_17h03.54.838	ÐÅÐÄÅÐ¶Ï	2021.2.3	Win32	243.902439					1		0	20	20	19	1
		6	1	0.837	5	0.3992						images/313_24.png	images/313+60_8.png	6	¡ú	1	24	44		ÄÐ	18	2024-02-05_17h03.54.838	ÐÅÐÄÅÐ¶Ï	2021.2.3	Win32	243.902439					1		0	21	21	23	1
		1	1	0.4666	6	0.4527						images/313+60_14.png	images/313_30.png	1	¡û	1	30	44		ÄÐ	18	2024-02-05_17h03.54.838	ÐÅÐÄÅÐ¶Ï	2021.2.3	Win32	243.902439					1		0	22	22	29	1
		1	1	0.8915	4	0.439						images/313+24_14.png	images/313_14.png	1	¡û	2	14	44		ÄÐ	18	2024-02-05_17h03.54.838	ÐÅÐÄÅÐ¶Ï	2021.2.3	Win32	243.902439					1		0	23	23	13	1
		6	1	0.8453	3	1.2652						images/313_2.png	images/313+24_2.png	6	¡ú	2	2	44		ÄÐ	18	2024-02-05_17h03.54.838	ÐÅÐÄÅÐ¶Ï	2021.2.3	Win32	243.902439					0		0	24	24	1	1
		6	1	0.6302	6	0.4213						images/313_3.png	images/313+24_3.png	6	¡ú	2	3	44		ÄÐ	18	2024-02-05_17h03.54.838	ÐÅÐÄÅÐ¶Ï	2021.2.3	Win32	243.902439					1		0	25	25	2	1
		1	0	0.4308	5	0.3935						images/313_17.png	images/313+60_1.png	6	¡ú	1	17	44		ÄÐ	18	2024-02-05_17h03.54.838	ÐÅÐÄÅÐ¶Ï	2021.2.3	Win32	243.902439					1		0	26	26	16	1
		1	1	0.4855	6	0.3647						images/313+60_9.png	images/313_25.png	1	¡û	1	25	44		ÄÐ	18	2024-02-05_17h03.54.838	ÐÅÐÄÅÐ¶Ï	2021.2.3	Win32	243.902439					1		0	27	27	24	1
		1	0	0.9079	4	0.3727						images/313_22.png	images/313+60_6.png	6	¡ú	1	22	44		ÄÐ	18	2024-02-05_17h03.54.838	ÐÅÐÄÅÐ¶Ï	2021.2.3	Win32	243.902439					1		0	28	28	21	1
		1	1	0.4818	4	1.3405						images/313+24_15.png	images/313_15.png	1	¡û	2	15	44		ÄÐ	18	2024-02-05_17h03.54.838	ÐÅÐÄÅÐ¶Ï	2021.2.3	Win32	243.902439					1		0	29	29	14	1
		1	1	0.6052	4	0.7792						images/313+24_11.png	images/313_11.png	1	¡û	2	11	44		ÄÐ	18	2024-02-05_17h03.54.838	ÐÅÐÄÅÐ¶Ï	2021.2.3	Win32	243.902439					1		0	30	30	10	1
		1	1	0.7754	4	0.7204						images/313+60_12.png	images/313_28.png	1	¡û	1	28	44		ÄÐ	18	2024-02-05_17h03.54.838	ÐÅÐÄÅÐ¶Ï	2021.2.3	Win32	243.902439					1		0	31	31	27	1
		6	1	0.4127	6	0.2977						images/313_6.png	images/313+24_6.png	6	¡ú	2	6	44		ÄÐ	18	2024-02-05_17h03.54.838	ÐÅÐÄÅÐ¶Ï	2021.2.3	Win32	243.902439					1		1	0	32	5	1
		1	1	0.8929	5	0.407						images/313+24_9.png	images/313_9.png	1	¡û	2	9	44		ÄÐ	18	2024-02-05_17h03.54.838	ÐÅÐÄÅÐ¶Ï	2021.2.3	Win32	243.902439					1		1	1	33	8	1
		6	1	0.4019	6	0.5083						images/313_21.png	images/313+60_5.png	6	¡ú	1	21	44		ÄÐ	18	2024-02-05_17h03.54.838	ÐÅÐÄÅÐ¶Ï	2021.2.3	Win32	243.902439					1		1	2	34	20	1
		1	1	0.5735	3	0.8215						images/313+24_15.png	images/313_15.png	1	¡û	2	15	44		ÄÐ	18	2024-02-05_17h03.54.838	ÐÅÐÄÅÐ¶Ï	2021.2.3	Win32	243.902439					0		1	3	35	14	1
		6	0	0.7883	3	0.5876						images/313+60_10.png	images/313_26.png	1	¡û	1	26	44		ÄÐ	18	2024-02-05_17h03.54.838	ÐÅÐÄÅÐ¶Ï	2021.2.3	Win32	243.902439					0		1	4	36	25	1
		6	1	0.753	5	0.4743						images/313_19.png	images/313+60_3.png	6	¡ú	1	19	44		ÄÐ	18	2024-02-05_17h03.54.838	ÐÅÐÄÅÐ¶Ï	2021.2.3	Win32	243.902439					1		1	5	37	18	1
		6	1	0.6573	4	0.5401						images/313_2.png	images/313+24_2.png	6	¡ú	2	2	44		ÄÐ	18	2024-02-05_17h03.54.838	ÐÅÐÄÅÐ¶Ï	2021.2.3	Win32	243.902439					1		1	6	38	1	1
		6	0	0.7342	3	0.7958						images/313+24_10.png	images/313_10.png	1	¡û	2	10	44		ÄÐ	18	2024-02-05_17h03.54.838	ÐÅÐÄÅÐ¶Ï	2021.2.3	Win32	243.902439					0		1	7	39	9	1
		6	1	0.3914	5	0.3547						images/313_20.png	images/313+60_4.png	6	¡ú	1	20	44		ÄÐ	18	2024-02-05_17h03.54.838	ÐÅÐÄÅÐ¶Ï	2021.2.3	Win32	243.902439					1	space	1	8	40	19	1	6.9809
		6	1	0.383	5	0.6377						images/313_7.png	images/313+24_7.png	6	¡ú	2	7	44		ÄÐ	18	2024-02-05_17h03.54.838	ÐÅÐÄÅÐ¶Ï	2021.2.3	Win32	243.902439					1		1	9	41	6	1
		6	1	0.6035	5	0.3502						images/313_18.png	images/313+60_2.png	6	¡ú	1	18	44		ÄÐ	18	2024-02-05_17h03.54.838	ÐÅÐÄÅÐ¶Ï	2021.2.3	Win32	243.902439					1		1	10	42	17	1
		6	1	0.3237	6	0.2869						images/313_24.png	images/313+60_8.png	6	¡ú	1	24	44		ÄÐ	18	2024-02-05_17h03.54.838	ÐÅÐÄÅÐ¶Ï	2021.2.3	Win32	243.902439					1		1	11	43	23	1
		1	1	0.3027	5	0.9856						images/313+60_13.png	images/313_29.png	1	¡û	1	29	44		ÄÐ	18	2024-02-05_17h03.54.838	ÐÅÐÄÅÐ¶Ï	2021.2.3	Win32	243.902439					1		1	12	44	28	1
		1	1	0.5241	6	0.2837						images/313+60_16.png	images/313_32.png	1	¡û	1	32	44		ÄÐ	18	2024-02-05_17h03.54.838	ÐÅÐÄÅÐ¶Ï	2021.2.3	Win32	243.902439					1		1	13	45	31	1
		1	1	0.7451	2	0.8383						images/313+60_9.png	images/313_25.png	1	¡û	1	25	44		ÄÐ	18	2024-02-05_17h03.54.838	ÐÅÐÄÅÐ¶Ï	2021.2.3	Win32	243.902439					0		1	14	46	24	1
		1	1	0.6057	3	0.6443						images/313+24_16.png	images/313_16.png	1	¡û	2	16	44		ÄÐ	18	2024-02-05_17h03.54.838	ÐÅÐÄÅÐ¶Ï	2021.2.3	Win32	243.902439					0		1	15	47	15	1
		1	0	1.7564	3	0.3699						images/313_1.png	images/313+24_1.png	6	¡ú	2	1	44		ÄÐ	18	2024-02-05_17h03.54.838	ÐÅÐÄÅÐ¶Ï	2021.2.3	Win32	243.902439					0		1	16	48	0	1
		1	1	0.7032	5	0.4484						images/313+60_14.png	images/313_30.png	1	¡û	1	30	44		ÄÐ	18	2024-02-05_17h03.54.838	ÐÅÐÄÅÐ¶Ï	2021.2.3	Win32	243.902439					1		1	17	49	29	1
		6	1	0.5917	6	0.2958						images/313_23.png	images/313+60_7.png	6	¡ú	1	23	44		ÄÐ	18	2024-02-05_17h03.54.838	ÐÅÐÄÅÐ¶Ï	2021.2.3	Win32	243.902439					1		1	18	50	22	1
		1	1	0.6074	3	0.3463						images/313+60_15.png	images/313_31.png	1	¡û	1	31	44		ÄÐ	18	2024-02-05_17h03.54.838	ÐÅÐÄÅÐ¶Ï	2021.2.3	Win32	243.902439					0		1	19	51	30	1
		6	0	0.87	4	0.4495						images/313+24_14.png	images/313_14.png	1	¡û	2	14	44		ÄÐ	18	2024-02-05_17h03.54.838	ÐÅÐÄÅÐ¶Ï	2021.2.3	Win32	243.902439					1		1	20	52	13	1
		6	1	1.4822	4	0.367						images/313_8.png	images/313+24_8.png	6	¡ú	2	8	44		ÄÐ	18	2024-02-05_17h03.54.838	ÐÅÐÄÅÐ¶Ï	2021.2.3	Win32	243.902439					1		1	21	53	7	1
		1	1	0.6602	4	0.3363						images/313+24_13.png	images/313_13.png	1	¡û	2	13	44		ÄÐ	18	2024-02-05_17h03.54.838	ÐÅÐÄÅÐ¶Ï	2021.2.3	Win32	243.902439					1		1	22	54	12	1
		1	0	0.6328	5	0.5528						images/313_4.png	images/313+24_4.png	6	¡ú	2	4	44		ÄÐ	18	2024-02-05_17h03.54.838	ÐÅÐÄÅÐ¶Ï	2021.2.3	Win32	243.902439					1		1	23	55	3	1
		6	1	0.4839	6	0.3523						images/313_3.png	images/313+24_3.png	6	¡ú	2	3	44		ÄÐ	18	2024-02-05_17h03.54.838	ÐÅÐÄÅÐ¶Ï	2021.2.3	Win32	243.902439					1		1	24	56	2	1
		6	1	0.474	3	0.6986						images/313_17.png	images/313+60_1.png	6	¡ú	1	17	44		ÄÐ	18	2024-02-05_17h03.54.838	ÐÅÐÄÅÐ¶Ï	2021.2.3	Win32	243.902439					0		1	25	57	16	1
		1	1	0.6999	4	0.6664						images/313+24_11.png	images/313_11.png	1	¡û	2	11	44		ÄÐ	18	2024-02-05_17h03.54.838	ÐÅÐÄÅÐ¶Ï	2021.2.3	Win32	243.902439					1		1	26	58	10	1
		6	1	0.4969	5	0.4491						images/313_22.png	images/313+60_6.png	6	¡ú	1	22	44		ÄÐ	18	2024-02-05_17h03.54.838	ÐÅÐÄÅÐ¶Ï	2021.2.3	Win32	243.902439					1		1	27	59	21	1
		6	0	0.705	5	0.6419						images/313+24_12.png	images/313_12.png	1	¡û	2	12	44		ÄÐ	18	2024-02-05_17h03.54.838	ÐÅÐÄÅÐ¶Ï	2021.2.3	Win32	243.902439					1		1	28	60	11	1
		6	1	0.4387	6	0.2882						images/313_5.png	images/313+24_5.png	6	¡ú	2	5	44		ÄÐ	18	2024-02-05_17h03.54.838	ÐÅÐÄÅÐ¶Ï	2021.2.3	Win32	243.902439					1		1	29	61	4	1
		1	1	0.6955	3	0.7808						images/313+60_12.png	images/313_28.png	1	¡û	1	28	44		ÄÐ	18	2024-02-05_17h03.54.838	ÐÅÐÄÅÐ¶Ï	2021.2.3	Win32	243.902439					0		1	30	62	27	1
		1	1	0.5929	5	0.2813						images/313+60_11.png	images/313_27.png	1	¡û	1	27	44		ÄÐ	18	2024-02-05_17h03.54.838	ÐÅÐÄÅÐ¶Ï	2021.2.3	Win32	243.902439					1		1	31	63	26	1
		1	1	0.5245	5	0.2592						images/313+60_10.png	images/313_26.png	1	¡û	1	26	44		ÄÐ	18	2024-02-05_17h03.54.838	ÐÅÐÄÅÐ¶Ï	2021.2.3	Win32	243.902439					1		2	0	64	25	1
		1	1	0.7528	3	0.4473						images/313+60_13.png	images/313_29.png	1	¡û	1	29	44		ÄÐ	18	2024-02-05_17h03.54.838	ÐÅÐÄÅÐ¶Ï	2021.2.3	Win32	243.902439					0		2	1	65	28	1
		6	1	0.7221	3	0.4065						images/313_24.png	images/313+60_8.png	6	¡ú	1	24	44		ÄÐ	18	2024-02-05_17h03.54.838	ÐÅÐÄÅÐ¶Ï	2021.2.3	Win32	243.902439					0		2	2	66	23	1
		1	1	0.5359	6	0.9144						images/313+60_12.png	images/313_28.png	1	¡û	1	28	44		ÄÐ	18	2024-02-05_17h03.54.838	ÐÅÐÄÅÐ¶Ï	2021.2.3	Win32	243.902439					1		2	3	67	27	1
		1	1	0.5759	4	0.5174						images/313+24_12.png	images/313_12.png	1	¡û	2	12	44		ÄÐ	18	2024-02-05_17h03.54.838	ÐÅÐÄÅÐ¶Ï	2021.2.3	Win32	243.902439					1		2	4	68	11	1
		1	0	1.0973	3	0.6861						images/313_3.png	images/313+24_3.png	6	¡ú	2	3	44		ÄÐ	18	2024-02-05_17h03.54.838	ÐÅÐÄÅÐ¶Ï	2021.2.3	Win32	243.902439					0		2	5	69	2	1
		6	0	0.6939	3	0.9258						images/313+24_9.png	images/313_9.png	1	¡û	2	9	44		ÄÐ	18	2024-02-05_17h03.54.838	ÐÅÐÄÅÐ¶Ï	2021.2.3	Win32	243.902439					0		2	6	70	8	1
		1	1	0.6968	5	0.7706						images/313+24_16.png	images/313_16.png	1	¡û	2	16	44		ÄÐ	18	2024-02-05_17h03.54.838	ÐÅÐÄÅÐ¶Ï	2021.2.3	Win32	243.902439					1		2	7	71	15	1
		6	1	1.0645	4	1.2543						images/313_23.png	images/313+60_7.png	6	¡ú	1	23	44		ÄÐ	18	2024-02-05_17h03.54.838	ÐÅÐÄÅÐ¶Ï	2021.2.3	Win32	243.902439					1		2	8	72	22	1
		6	1	0.6693	5	1.5226						images/313_17.png	images/313+60_1.png	6	¡ú	1	17	44		ÄÐ	18	2024-02-05_17h03.54.838	ÐÅÐÄÅÐ¶Ï	2021.2.3	Win32	243.902439					1		2	9	73	16	1
		6	1	0.7498	5	0.485						images/313_4.png	images/313+24_4.png	6	¡ú	2	4	44		ÄÐ	18	2024-02-05_17h03.54.838	ÐÅÐÄÅÐ¶Ï	2021.2.3	Win32	243.902439					1		2	10	74	3	1
		1	0	0.6975	4	1.8887						images/313_6.png	images/313+24_6.png	6	¡ú	2	6	44		ÄÐ	18	2024-02-05_17h03.54.838	ÐÅÐÄÅÐ¶Ï	2021.2.3	Win32	243.902439					1		2	11	75	5	1
		6	0	0.8248	4	0.6448						images/313+24_14.png	images/313_14.png	1	¡û	2	14	44		ÄÐ	18	2024-02-05_17h03.54.838	ÐÅÐÄÅÐ¶Ï	2021.2.3	Win32	243.902439					1		2	12	76	13	1
		1	1	0.5513	5	0.3871						images/313+60_14.png	images/313_30.png	1	¡û	1	30	44		ÄÐ	18	2024-02-05_17h03.54.838	ÐÅÐÄÅÐ¶Ï	2021.2.3	Win32	243.902439					1		2	13	77	29	1
		1	1	0.9505	5	0.3128						images/313+24_10.png	images/313_10.png	1	¡û	2	10	44		ÄÐ	18	2024-02-05_17h03.54.838	ÐÅÐÄÅÐ¶Ï	2021.2.3	Win32	243.902439					1		2	14	78	9	1
		1	1	0.5825	4	0.549						images/313+60_15.png	images/313_31.png	1	¡û	1	31	44		ÄÐ	18	2024-02-05_17h03.54.838	ÐÅÐÄÅÐ¶Ï	2021.2.3	Win32	243.902439					1		2	15	79	30	1
		1	1	0.781	3	0.4674						images/313+60_16.png	images/313_32.png	1	¡û	1	32	44		ÄÐ	18	2024-02-05_17h03.54.838	ÐÅÐÄÅÐ¶Ï	2021.2.3	Win32	243.902439					0		2	16	80	31	1
		1	0	0.8606	5	0.439						images/313_8.png	images/313+24_8.png	6	¡ú	2	8	44		ÄÐ	18	2024-02-05_17h03.54.838	ÐÅÐÄÅÐ¶Ï	2021.2.3	Win32	243.902439					1	space	2	17	81	7	1	13.0491
		6	1	0.5176	5	1.2599						images/313_2.png	images/313+24_2.png	6	¡ú	2	2	44		ÄÐ	18	2024-02-05_17h03.54.838	ÐÅÐÄÅÐ¶Ï	2021.2.3	Win32	243.902439					1		2	18	82	1	1
		6	1	0.4534	5	0.32						images/313_7.png	images/313+24_7.png	6	¡ú	2	7	44		ÄÐ	18	2024-02-05_17h03.54.838	ÐÅÐÄÅÐ¶Ï	2021.2.3	Win32	243.902439					1		2	19	83	6	1
		1	1	0.456	4	0.5182						images/313+24_15.png	images/313_15.png	1	¡û	2	15	44		ÄÐ	18	2024-02-05_17h03.54.838	ÐÅÐÄÅÐ¶Ï	2021.2.3	Win32	243.902439					1		2	20	84	14	1
		1	1	0.7837	3	0.4828						images/313+24_11.png	images/313_11.png	1	¡û	2	11	44		ÄÐ	18	2024-02-05_17h03.54.838	ÐÅÐÄÅÐ¶Ï	2021.2.3	Win32	243.902439					0		2	21	85	10	1
		1	1	0.4608	5	0.9494						images/313+60_11.png	images/313_27.png	1	¡û	1	27	44		ÄÐ	18	2024-02-05_17h03.54.838	ÐÅÐÄÅÐ¶Ï	2021.2.3	Win32	243.902439					1		2	22	86	26	1
		6	1	0.8201	4	0.3787						images/313_22.png	images/313+60_6.png	6	¡ú	1	22	44		ÄÐ	18	2024-02-05_17h03.54.838	ÐÅÐÄÅÐ¶Ï	2021.2.3	Win32	243.902439					1		2	23	87	21	1
		1	1	0.5838	4	0.3605						images/313+60_9.png	images/313_25.png	1	¡û	1	25	44		ÄÐ	18	2024-02-05_17h03.54.838	ÐÅÐÄÅÐ¶Ï	2021.2.3	Win32	243.902439					1		2	24	88	24	1
		1	0	0.7927	4	0.5636						images/313_5.png	images/313+24_5.png	6	¡ú	2	5	44		ÄÐ	18	2024-02-05_17h03.54.838	ÐÅÐÄÅÐ¶Ï	2021.2.3	Win32	243.902439					1		2	25	89	4	1
		6	1	0.6794	4	0.7762						images/313_18.png	images/313+60_2.png	6	¡ú	1	18	44		ÄÐ	18	2024-02-05_17h03.54.838	ÐÅÐÄÅÐ¶Ï	2021.2.3	Win32	243.902439					1		2	26	90	17	1
		6	1	0.3594	5	0.3499						images/313_19.png	images/313+60_3.png	6	¡ú	1	19	44		ÄÐ	18	2024-02-05_17h03.54.838	ÐÅÐÄÅÐ¶Ï	2021.2.3	Win32	243.902439					1		2	27	91	18	1
		6	1	0.4166	6	0.3232						images/313_21.png	images/313+60_5.png	6	¡ú	1	21	44		ÄÐ	18	2024-02-05_17h03.54.838	ÐÅÐÄÅÐ¶Ï	2021.2.3	Win32	243.902439					1		2	28	92	20	1
		6	1	0.3508	5	0.5004						images/313_1.png	images/313+24_1.png	6	¡ú	2	1	44		ÄÐ	18	2024-02-05_17h03.54.838	ÐÅÐÄÅÐ¶Ï	2021.2.3	Win32	243.902439					1		2	29	93	0	1
		6	1	0.4	4	0.7166						images/313_20.png	images/313+60_4.png	6	¡ú	1	20	44		ÄÐ	18	2024-02-05_17h03.54.838	ÐÅÐÄÅÐ¶Ï	2021.2.3	Win32	243.902439					1		2	30	94	19	1
		1	1	0.7177	4	0.8861						images/313+24_13.png	images/313_13.png	1	¡û	2	13	44		ÄÐ	18	2024-02-05_17h03.54.838	ÐÅÐÄÅÐ¶Ï	2021.2.3	Win32	243.902439					1		2	31	95	12	1
		1	1	0.4054	5	0.516						images/313+60_10.png	images/313_26.png	1	¡û	1	26	44		ÄÐ	18	2024-02-05_17h03.54.838	ÐÅÐÄÅÐ¶Ï	2021.2.3	Win32	243.902439					1		3	0	96	25	1
		1	0	0.7412	4	0.7158						images/313_1.png	images/313+24_1.png	6	¡ú	2	1	44		ÄÐ	18	2024-02-05_17h03.54.838	ÐÅÐÄÅÐ¶Ï	2021.2.3	Win32	243.902439					1		3	1	97	0	1
		6	1	0.4264	5	0.3661						images/313_24.png	images/313+60_8.png	6	¡ú	1	24	44		ÄÐ	18	2024-02-05_17h03.54.838	ÐÅÐÄÅÐ¶Ï	2021.2.3	Win32	243.902439					1		3	2	98	23	1
		1	1	0.6088	5	0.5231						images/313+24_14.png	images/313_14.png	1	¡û	2	14	44		ÄÐ	18	2024-02-05_17h03.54.838	ÐÅÐÄÅÐ¶Ï	2021.2.3	Win32	243.902439					1		3	3	99	13	1
		1	1	1.2673	4	0.2687						images/313+24_16.png	images/313_16.png	1	¡û	2	16	44		ÄÐ	18	2024-02-05_17h03.54.838	ÐÅÐÄÅÐ¶Ï	2021.2.3	Win32	243.902439					1		3	4	100	15	1
		6	1	0.6114	5	0.9479						images/313_23.png	images/313+60_7.png	6	¡ú	1	23	44		ÄÐ	18	2024-02-05_17h03.54.838	ÐÅÐÄÅÐ¶Ï	2021.2.3	Win32	243.902439					1		3	5	101	22	1
		6	1	0.6903	5	0.8333						images/313_2.png	images/313+24_2.png	6	¡ú	2	2	44		ÄÐ	18	2024-02-05_17h03.54.838	ÐÅÐÄÅÐ¶Ï	2021.2.3	Win32	243.902439					1		3	6	102	1	1
		1	0	0.8396	4	0.9614						images/313_6.png	images/313+24_6.png	6	¡ú	2	6	44		ÄÐ	18	2024-02-05_17h03.54.838	ÐÅÐÄÅÐ¶Ï	2021.2.3	Win32	243.902439					1		3	7	103	5	1
		1	1	0.7827	4	0.4566						images/313+60_14.png	images/313_30.png	1	¡û	1	30	44		ÄÐ	18	2024-02-05_17h03.54.838	ÐÅÐÄÅÐ¶Ï	2021.2.3	Win32	243.902439					1		3	8	104	29	1
		1	1	0.5259	5	0.5148						images/313+60_12.png	images/313_28.png	1	¡û	1	28	44		ÄÐ	18	2024-02-05_17h03.54.838	ÐÅÐÄÅÐ¶Ï	2021.2.3	Win32	243.902439					1		3	9	105	27	1
		1	1	0.473	5	0.9443						images/313+60_16.png	images/313_32.png	1	¡û	1	32	44		ÄÐ	18	2024-02-05_17h03.54.838	ÐÅÐÄÅÐ¶Ï	2021.2.3	Win32	243.902439					1		3	10	106	31	1
		6	1	1.2801	4	0.7922						images/313_22.png	images/313+60_6.png	6	¡ú	1	22	44		ÄÐ	18	2024-02-05_17h03.54.838	ÐÅÐÄÅÐ¶Ï	2021.2.3	Win32	243.902439					1		3	11	107	21	1
		1	1	0.5354	5	0.7879						images/313+24_11.png	images/313_11.png	1	¡û	2	11	44		ÄÐ	18	2024-02-05_17h03.54.838	ÐÅÐÄÅÐ¶Ï	2021.2.3	Win32	243.902439					1		3	12	108	10	1
		6	1	0.6866	4	0.6951						images/313_3.png	images/313+24_3.png	6	¡ú	2	3	44		ÄÐ	18	2024-02-05_17h03.54.838	ÐÅÐÄÅÐ¶Ï	2021.2.3	Win32	243.902439					1		3	13	109	2	1
		1	0	0.7632	5	0.5129						images/313_20.png	images/313+60_4.png	6	¡ú	1	20	44		ÄÐ	18	2024-02-05_17h03.54.838	ÐÅÐÄÅÐ¶Ï	2021.2.3	Win32	243.902439					1		3	14	110	19	1
		1	1	1.2789	4	0.3899						images/313+24_9.png	images/313_9.png	1	¡û	2	9	44		ÄÐ	18	2024-02-05_17h03.54.838	ÐÅÐÄÅÐ¶Ï	2021.2.3	Win32	243.902439					1		3	15	111	8	1
		1	1	1.0042	4	0.6216						images/313+24_10.png	images/313_10.png	1	¡û	2	10	44		ÄÐ	18	2024-02-05_17h03.54.838	ÐÅÐÄÅÐ¶Ï	2021.2.3	Win32	243.902439					1		3	16	112	9	1
		6	1	0.5007	5	0.3107						images/313_21.png	images/313+60_5.png	6	¡ú	1	21	44		ÄÐ	18	2024-02-05_17h03.54.838	ÐÅÐÄÅÐ¶Ï	2021.2.3	Win32	243.902439					1		3	17	113	20	1
		1	1	0.8441	3	1.4725						images/313+24_15.png	images/313_15.png	1	¡û	2	15	44		ÄÐ	18	2024-02-05_17h03.54.838	ÐÅÐÄÅÐ¶Ï	2021.2.3	Win32	243.902439					0		3	18	114	14	1
		6	0	2.0659	4	1.0026						images/313+24_13.png	images/313_13.png	1	¡û	2	13	44		ÄÐ	18	2024-02-05_17h03.54.838	ÐÅÐÄÅÐ¶Ï	2021.2.3	Win32	243.902439					1		3	19	115	12	1
		6	1	0.4887	6	0.3809						images/313_19.png	images/313+60_3.png	6	¡ú	1	19	44		ÄÐ	18	2024-02-05_17h03.54.838	ÐÅÐÄÅÐ¶Ï	2021.2.3	Win32	243.902439					1		3	20	116	18	1
		1	0	0.6834	3	0.3613						images/313_4.png	images/313+24_4.png	6	¡ú	2	4	44		ÄÐ	18	2024-02-05_17h03.54.838	ÐÅÐÄÅÐ¶Ï	2021.2.3	Win32	243.902439					0		3	21	117	3	1
		6	1	1.4404	3	0.8049						images/313_17.png	images/313+60_1.png	6	¡ú	1	17	44		ÄÐ	18	2024-02-05_17h03.54.838	ÐÅÐÄÅÐ¶Ï	2021.2.3	Win32	243.902439					0		3	22	118	16	1
		6	0	1.9442	3	0.5982						images/313+24_12.png	images/313_12.png	1	¡û	2	12	44		ÄÐ	18	2024-02-05_17h03.54.838	ÐÅÐÄÅÐ¶Ï	2021.2.3	Win32	243.902439					0		3	23	119	11	1
		6	1	0.6243	5	0.5905						images/313_18.png	images/313+60_2.png	6	¡ú	1	18	44		ÄÐ	18	2024-02-05_17h03.54.838	ÐÅÐÄÅÐ¶Ï	2021.2.3	Win32	243.902439					1		3	24	120	17	1
		6	1	1.3874	2	1.1525						images/313_7.png	images/313+24_7.png	6	¡ú	2	7	44		ÄÐ	18	2024-02-05_17h03.54.838	ÐÅÐÄÅÐ¶Ï	2021.2.3	Win32	243.902439					0		3	25	121	6	1
		6	0	1.0657	3	1.937						images/313+60_9.png	images/313_25.png	1	¡û	1	25	44		ÄÐ	18	2024-02-05_17h03.54.838	ÐÅÐÄÅÐ¶Ï	2021.2.3	Win32	243.902439					0	space	3	26	122	24	1	8.9172
		6	1	0.4468	4	1.2503						images/313_8.png	images/313+24_8.png	6	¡ú	2	8	44		ÄÐ	18	2024-02-05_17h03.54.838	ÐÅÐÄÅÐ¶Ï	2021.2.3	Win32	243.902439					1		3	27	123	7	1
		1	1	1.2382	4	0.8007						images/313+60_13.png	images/313_29.png	1	¡û	1	29	44		ÄÐ	18	2024-02-05_17h03.54.838	ÐÅÐÄÅÐ¶Ï	2021.2.3	Win32	243.902439					1		3	28	124	28	1
		1	1	0.5406	5	0.3383						images/313+60_11.png	images/313_27.png	1	¡û	1	27	44		ÄÐ	18	2024-02-05_17h03.54.838	ÐÅÐÄÅÐ¶Ï	2021.2.3	Win32	243.902439					1		3	29	125	26	1
		1	0	0.9382	3	0.4778						images/313_5.png	images/313+24_5.png	6	¡ú	2	5	44		ÄÐ	18	2024-02-05_17h03.54.838	ÐÅÐÄÅÐ¶Ï	2021.2.3	Win32	243.902439					0		3	30	126	4	1
		1	1	0.4436	6	0.2986						images/313+60_15.png	images/313_31.png	1	¡û	1	31	44		ÄÐ	18	2024-02-05_17h03.54.838	ÐÅÐÄÅÐ¶Ï	2021.2.3	Win32	243.902439					1		3	31	127	30	1
		1	1	0.4923	5	0.8188						images/313+24_14.png	images/313_14.png	1	¡û	2	14	44		ÄÐ	18	2024-02-05_17h03.54.838	ÐÅÐÄÅÐ¶Ï	2021.2.3	Win32	243.902439					1		4	0	128	13	1
		6	1	0.4326	3	1.0896						images/313_22.png	images/313+60_6.png	6	¡ú	1	22	44		ÄÐ	18	2024-02-05_17h03.54.838	ÐÅÐÄÅÐ¶Ï	2021.2.3	Win32	243.902439					0		4	1	129	21	1
		6	1	1.8271	4	0.9257						images/313_3.png	images/313+24_3.png	6	¡ú	2	3	44		ÄÐ	18	2024-02-05_17h03.54.838	ÐÅÐÄÅÐ¶Ï	2021.2.3	Win32	243.902439					1		4	2	130	2	1
		1	1	1.2899	5	0.5067						images/313+60_10.png	images/313_26.png	1	¡û	1	26	44		ÄÐ	18	2024-02-05_17h03.54.838	ÐÅÐÄÅÐ¶Ï	2021.2.3	Win32	243.902439					1		4	3	131	25	1
		1	1	0.4736	5	0.3307						images/313+60_12.png	images/313_28.png	1	¡û	1	28	44		ÄÐ	18	2024-02-05_17h03.54.838	ÐÅÐÄÅÐ¶Ï	2021.2.3	Win32	243.902439					1		4	4	132	27	1
		6	1	1.1494	6	0.3391						images/313_21.png	images/313+60_5.png	6	¡ú	1	21	44		ÄÐ	18	2024-02-05_17h03.54.838	ÐÅÐÄÅÐ¶Ï	2021.2.3	Win32	243.902439					1		4	5	133	20	1
		6	1	0.6288	4	0.5496						images/313_2.png	images/313+24_2.png	6	¡ú	2	2	44		ÄÐ	18	2024-02-05_17h03.54.838	ÐÅÐÄÅÐ¶Ï	2021.2.3	Win32	243.902439					1		4	6	134	1	1
		6	1	1.1919	4	0.7073						images/313_19.png	images/313+60_3.png	6	¡ú	1	19	44		ÄÐ	18	2024-02-05_17h03.54.838	ÐÅÐÄÅÐ¶Ï	2021.2.3	Win32	243.902439					1		4	7	135	18	1
		1	1	2.1567	3	0.4342						images/313+60_13.png	images/313_29.png	1	¡û	1	29	44		ÄÐ	18	2024-02-05_17h03.54.838	ÐÅÐÄÅÐ¶Ï	2021.2.3	Win32	243.902439					0		4	8	136	28	1
		6	1	1.5239	2	1.1352						images/313_1.png	images/313+24_1.png	6	¡ú	2	1	44		ÄÐ	18	2024-02-05_17h03.54.838	ÐÅÐÄÅÐ¶Ï	2021.2.3	Win32	243.902439					0		4	9	137	0	1
		1	1	0.5877	6	1.4606						images/313+60_15.png	images/313_31.png	1	¡û	1	31	44		ÄÐ	18	2024-02-05_17h03.54.838	ÐÅÐÄÅÐ¶Ï	2021.2.3	Win32	243.902439					1		4	10	138	30	1
		6	1	0.9732	4	0.6005						images/313_17.png	images/313+60_1.png	6	¡ú	1	17	44		ÄÐ	18	2024-02-05_17h03.54.838	ÐÅÐÄÅÐ¶Ï	2021.2.3	Win32	243.902439					1		4	11	139	16	1
		6	1	0.6382	5	0.5573						images/313_18.png	images/313+60_2.png	6	¡ú	1	18	44		ÄÐ	18	2024-02-05_17h03.54.838	ÐÅÐÄÅÐ¶Ï	2021.2.3	Win32	243.902439					1		4	12	140	17	1
		6	1	0.5367	5	0.5567						images/313_4.png	images/313+24_4.png	6	¡ú	2	4	44		ÄÐ	18	2024-02-05_17h03.54.838	ÐÅÐÄÅÐ¶Ï	2021.2.3	Win32	243.902439					1		4	13	141	3	1
		1	1	0.725	4	0.585						images/313+60_14.png	images/313_30.png	1	¡û	1	30	44		ÄÐ	18	2024-02-05_17h03.54.838	ÐÅÐÄÅÐ¶Ï	2021.2.3	Win32	243.902439					1		4	14	142	29	1
		1	1	0.9645	3	0.6245						images/313+60_11.png	images/313_27.png	1	¡û	1	27	44		ÄÐ	18	2024-02-05_17h03.54.838	ÐÅÐÄÅÐ¶Ï	2021.2.3	Win32	243.902439					0		4	15	143	26	1
		6	0	1.044	4	1.0999						images/313+24_10.png	images/313_10.png	1	¡û	2	10	44		ÄÐ	18	2024-02-05_17h03.54.838	ÐÅÐÄÅÐ¶Ï	2021.2.3	Win32	243.902439					1		4	16	144	9	1
		1	1	0.4562	5	0.7257						images/313+24_16.png	images/313_16.png	1	¡û	2	16	44		ÄÐ	18	2024-02-05_17h03.54.838	ÐÅÐÄÅÐ¶Ï	2021.2.3	Win32	243.902439					1		4	17	145	15	1
		1	0	0.5733	4	0.5773						images/313_7.png	images/313+24_7.png	6	¡ú	2	7	44		ÄÐ	18	2024-02-05_17h03.54.838	ÐÅÐÄÅÐ¶Ï	2021.2.3	Win32	243.902439					1		4	18	146	6	1
		1	1	0.5966	4	0.512						images/313+24_9.png	images/313_9.png	1	¡û	2	9	44		ÄÐ	18	2024-02-05_17h03.54.838	ÐÅÐÄÅÐ¶Ï	2021.2.3	Win32	243.902439					1		4	19	147	8	1
		6	1	0.5284	5	1.3935						images/313_23.png	images/313+60_7.png	6	¡ú	1	23	44		ÄÐ	18	2024-02-05_17h03.54.838	ÐÅÐÄÅÐ¶Ï	2021.2.3	Win32	243.902439					1		4	20	148	22	1
		6	1	0.5269	6	0.6545						images/313_6.png	images/313+24_6.png	6	¡ú	2	6	44		ÄÐ	18	2024-02-05_17h03.54.838	ÐÅÐÄÅÐ¶Ï	2021.2.3	Win32	243.902439					1		4	21	149	5	1
		6	0	1.7203	4	0.5997						images/313+60_9.png	images/313_25.png	1	¡û	1	25	44		ÄÐ	18	2024-02-05_17h03.54.838	ÐÅÐÄÅÐ¶Ï	2021.2.3	Win32	243.902439					1		4	22	150	24	1
		6	0	1.3159	3	0.9606						images/313+60_16.png	images/313_32.png	1	¡û	1	32	44		ÄÐ	18	2024-02-05_17h03.54.838	ÐÅÐÄÅÐ¶Ï	2021.2.3	Win32	243.902439					0		4	23	151	31	1
		6	1	0.4956	3	0.7277						images/313_24.png	images/313+60_8.png	6	¡ú	1	24	44		ÄÐ	18	2024-02-05_17h03.54.838	ÐÅÐÄÅÐ¶Ï	2021.2.3	Win32	243.902439					0		4	24	152	23	1
		6	0	0.9803	2	0.4653						images/313+24_12.png	images/313_12.png	1	¡û	2	12	44		ÄÐ	18	2024-02-05_17h03.54.838	ÐÅÐÄÅÐ¶Ï	2021.2.3	Win32	243.902439					0		4	25	153	11	1
		6	0	0.6316	4	1.0009						images/313+24_11.png	images/313_11.png	1	¡û	2	11	44		ÄÐ	18	2024-02-05_17h03.54.838	ÐÅÐÄÅÐ¶Ï	2021.2.3	Win32	243.902439					1		4	26	154	10	1
		6	1	0.3679	5	0.5472						images/313_5.png	images/313+24_5.png	6	¡ú	2	5	44		ÄÐ	18	2024-02-05_17h03.54.838	ÐÅÐÄÅÐ¶Ï	2021.2.3	Win32	243.902439					1		4	27	155	4	1
		6	0	1.5361	2	0.6505						images/313+24_15.png	images/313_15.png	1	¡û	2	15	44		ÄÐ	18	2024-02-05_17h03.54.838	ÐÅÐÄÅÐ¶Ï	2021.2.3	Win32	243.902439					0		4	28	156	14	1
		1	0	1.3691	4	1.1298						images/313_8.png	images/313+24_8.png	6	¡ú	2	8	44		ÄÐ	18	2024-02-05_17h03.54.838	ÐÅÐÄÅÐ¶Ï	2021.2.3	Win32	243.902439					1		4	29	157	7	1
		6	0	0.6656	4	0.5724						images/313+24_13.png	images/313_13.png	1	¡û	2	13	44		ÄÐ	18	2024-02-05_17h03.54.838	ÐÅÐÄÅÐ¶Ï	2021.2.3	Win32	243.902439					1		4	30	158	12	1
		1	0	0.895	3	0.6673						images/313_20.png	images/313+60_4.png	6	¡ú	1	20	44		ÄÐ	18	2024-02-05_17h03.54.838	ÐÅÐÄÅÐ¶Ï	2021.2.3	Win32	243.902439					0		4	31	159	19	1
																		44		ÄÐ	18	2024-02-05_17h03.54.838	ÐÅÐÄÅÐ¶Ï	2021.2.3	Win32	243.902439	7.017064894	6.0506
