# Supplementary material for: Perceptual metacognition and self-esteem: the role of feedback valence in local and global monitoring bias
Source: BMC Psychol. 2025 Sep 22;13:1114. doi: 10.1186/s40359-025-03089-x (PMC12506185; doi:10.1186/s40359-025-03089-x)
Supplement: Supplementary file 1 — Supplementary Material 1. [file 40359_2025_3089_MOESM1_ESM.zip › Data/Study2/Study2data/45_信心判断_2024-02-05_17h03.38.750.csv]

response_00.keys	response_00.rt	response_1.keys	response_1.corr	response_1.rt	response_2.keys	response_2.rt	loop_1.thisRepN	loop_1.thisTrialN	loop_1.thisN	loop_1.thisIndex	loop_1.ran	dotLeft	dotRight	dotAns	cue	diffLevel	rows	±»ÊÔ±àºÅ	ÐÕÃû	ÐÔ±ð	ÄêÁä	date	expName	psychopyVersion	OS	frameRate	slider.response	slider.rt	response_01.keys	response_01.rt	response_2.corr	response_03.keys	loop_2.thisRepN	loop_2.thisTrialN	loop_2.thisN	loop_2.thisIndex	loop_2.ran	response_03.rt
		6	1	0.3068	6	1.0813						images/313_18.png	images/313+60_2.png	6	¡ú	1	18	45		Å®	22	2024-02-05_17h03.38.750	ÐÅÐÄÅÐ¶Ï	2021.2.3	Win32	60.24096386	8.138888889	3.0384	space	6.2596	1		0	0	0	17	1
		6	1	0.3608	6	0.6578						images/313_5.png	images/313+24_5.png	6	¡ú	2	5	45		Å®	22	2024-02-05_17h03.38.750	ÐÅÐÄÅÐ¶Ï	2021.2.3	Win32	60.24096386					1		0	1	1	4	1
		6	0	0.4053	5	1.4913						images/313+24_11.png	images/313_11.png	1	¡û	2	11	45		Å®	22	2024-02-05_17h03.38.750	ÐÅÐÄÅÐ¶Ï	2021.2.3	Win32	60.24096386					1		0	2	2	10	1
		6	1	0.3784	6	0.4845						images/313_24.png	images/313+60_8.png	6	¡ú	1	24	45		Å®	22	2024-02-05_17h03.38.750	ÐÅÐÄÅÐ¶Ï	2021.2.3	Win32	60.24096386					1		0	3	3	23	1
		1	1	0.2632	2	1.0001						images/313+60_16.png	images/313_32.png	1	¡û	1	32	45		Å®	22	2024-02-05_17h03.38.750	ÐÅÐÄÅÐ¶Ï	2021.2.3	Win32	60.24096386					0		0	4	4	31	1
		1	1	0.7263	3	1.1597						images/313+24_12.png	images/313_12.png	1	¡û	2	12	45		Å®	22	2024-02-05_17h03.38.750	ÐÅÐÄÅÐ¶Ï	2021.2.3	Win32	60.24096386					0		0	5	5	11	1
		1	1	0.9346	3	1.4563						images/313+60_12.png	images/313_28.png	1	¡û	1	28	45		Å®	22	2024-02-05_17h03.38.750	ÐÅÐÄÅÐ¶Ï	2021.2.3	Win32	60.24096386					0		0	6	6	27	1
		1	1	0.3821	5	0.7582						images/313+60_10.png	images/313_26.png	1	¡û	1	26	45		Å®	22	2024-02-05_17h03.38.750	ÐÅÐÄÅÐ¶Ï	2021.2.3	Win32	60.24096386					1		0	7	7	25	1
		1	1	0.4901	3	0.9043						images/313+24_13.png	images/313_13.png	1	¡û	2	13	45		Å®	22	2024-02-05_17h03.38.750	ÐÅÐÄÅÐ¶Ï	2021.2.3	Win32	60.24096386					0		0	8	8	12	1
		6	1	0.5656	5	0.6864						images/313_19.png	images/313+60_3.png	6	¡ú	1	19	45		Å®	22	2024-02-05_17h03.38.750	ÐÅÐÄÅÐ¶Ï	2021.2.3	Win32	60.24096386					1		0	9	9	18	1
		1	1	0.4035	3	1.5463						images/313+24_16.png	images/313_16.png	1	¡û	2	16	45		Å®	22	2024-02-05_17h03.38.750	ÐÅÐÄÅÐ¶Ï	2021.2.3	Win32	60.24096386					0		0	10	10	15	1
		6	1	0.3553	5	1.1668						images/313_22.png	images/313+60_6.png	6	¡ú	1	22	45		Å®	22	2024-02-05_17h03.38.750	ÐÅÐÄÅÐ¶Ï	2021.2.3	Win32	60.24096386					1		0	11	11	21	1
		1	1	0.3365	5	1.0514						images/313+60_13.png	images/313_29.png	1	¡û	1	29	45		Å®	22	2024-02-05_17h03.38.750	ÐÅÐÄÅÐ¶Ï	2021.2.3	Win32	60.24096386					1		0	12	12	28	1
		6	0	0.4416	5	0.5795						images/313+24_15.png	images/313_15.png	1	¡û	2	15	45		Å®	22	2024-02-05_17h03.38.750	ÐÅÐÄÅÐ¶Ï	2021.2.3	Win32	60.24096386					1		0	13	13	14	1
		1	1	0.5881	3	0.7924						images/313+60_15.png	images/313_31.png	1	¡û	1	31	45		Å®	22	2024-02-05_17h03.38.750	ÐÅÐÄÅÐ¶Ï	2021.2.3	Win32	60.24096386					0		0	14	14	30	1
		1	1	0.5581	2	0.6961						images/313+60_9.png	images/313_25.png	1	¡û	1	25	45		Å®	22	2024-02-05_17h03.38.750	ÐÅÐÄÅÐ¶Ï	2021.2.3	Win32	60.24096386					0		0	15	15	24	1
		1	1	0.5087	5	0.6944						images/313+60_14.png	images/313_30.png	1	¡û	1	30	45		Å®	22	2024-02-05_17h03.38.750	ÐÅÐÄÅÐ¶Ï	2021.2.3	Win32	60.24096386					1		0	16	16	29	1
		6	0	0.5214	3	0.7084						images/313+24_14.png	images/313_14.png	1	¡û	2	14	45		Å®	22	2024-02-05_17h03.38.750	ÐÅÐÄÅÐ¶Ï	2021.2.3	Win32	60.24096386					0		0	17	17	13	1
		6	1	1.1141	5	0.8036						images/313_20.png	images/313+60_4.png	6	¡ú	1	20	45		Å®	22	2024-02-05_17h03.38.750	ÐÅÐÄÅÐ¶Ï	2021.2.3	Win32	60.24096386					1		0	18	18	19	1
		1	0	0.6793	2	0.8862						images/313_2.png	images/313+24_2.png	6	¡ú	2	2	45		Å®	22	2024-02-05_17h03.38.750	ÐÅÐÄÅÐ¶Ï	2021.2.3	Win32	60.24096386					0		0	19	19	1	1
		1	0	0.4726	5	0.8185						images/313_1.png	images/313+24_1.png	6	¡ú	2	1	45		Å®	22	2024-02-05_17h03.38.750	ÐÅÐÄÅÐ¶Ï	2021.2.3	Win32	60.24096386					1		0	20	20	0	1
		6	1	0.4038	5	0.6263						images/313_8.png	images/313+24_8.png	6	¡ú	2	8	45		Å®	22	2024-02-05_17h03.38.750	ÐÅÐÄÅÐ¶Ï	2021.2.3	Win32	60.24096386					1		0	21	21	7	1
		6	1	1.1021	2	0.9991						images/313_23.png	images/313+60_7.png	6	¡ú	1	23	45		Å®	22	2024-02-05_17h03.38.750	ÐÅÐÄÅÐ¶Ï	2021.2.3	Win32	60.24096386					0		0	22	22	22	1
		6	0	0.6663	4	0.9671						images/313+24_9.png	images/313_9.png	1	¡û	2	9	45		Å®	22	2024-02-05_17h03.38.750	ÐÅÐÄÅÐ¶Ï	2021.2.3	Win32	60.24096386					1		0	23	23	8	1
		6	1	0.422	6	0.4198						images/313_7.png	images/313+24_7.png	6	¡ú	2	7	45		Å®	22	2024-02-05_17h03.38.750	ÐÅÐÄÅÐ¶Ï	2021.2.3	Win32	60.24096386					1		0	24	24	6	1
		6	1	0.3337	6	0.4534						images/313_3.png	images/313+24_3.png	6	¡ú	2	3	45		Å®	22	2024-02-05_17h03.38.750	ÐÅÐÄÅÐ¶Ï	2021.2.3	Win32	60.24096386					1		0	25	25	2	1
		1	1	0.3008	6	0.5236						images/313+60_11.png	images/313_27.png	1	¡û	1	27	45		Å®	22	2024-02-05_17h03.38.750	ÐÅÐÄÅÐ¶Ï	2021.2.3	Win32	60.24096386					1		0	26	26	26	1
		6	1	0.3772	5	0.4059						images/313_17.png	images/313+60_1.png	6	¡ú	1	17	45		Å®	22	2024-02-05_17h03.38.750	ÐÅÐÄÅÐ¶Ï	2021.2.3	Win32	60.24096386					1		0	27	27	16	1
		6	1	0.4241	5	0.7674						images/313_4.png	images/313+24_4.png	6	¡ú	2	4	45		Å®	22	2024-02-05_17h03.38.750	ÐÅÐÄÅÐ¶Ï	2021.2.3	Win32	60.24096386					1		0	28	28	3	1
		6	1	0.2727	6	0.683						images/313_21.png	images/313+60_5.png	6	¡ú	1	21	45		Å®	22	2024-02-05_17h03.38.750	ÐÅÐÄÅÐ¶Ï	2021.2.3	Win32	60.24096386					1		0	29	29	20	1
		6	0	0.5024	6	0.4801						images/313+24_10.png	images/313_10.png	1	¡û	2	10	45		Å®	22	2024-02-05_17h03.38.750	ÐÅÐÄÅÐ¶Ï	2021.2.3	Win32	60.24096386					1		0	30	30	9	1
		6	1	0.6332	5	0.4226						images/313_6.png	images/313+24_6.png	6	¡ú	2	6	45		Å®	22	2024-02-05_17h03.38.750	ÐÅÐÄÅÐ¶Ï	2021.2.3	Win32	60.24096386					1		0	31	31	5	1
		1	1	0.3101	4	0.9651						images/313+60_13.png	images/313_29.png	1	¡û	1	29	45		Å®	22	2024-02-05_17h03.38.750	ÐÅÐÄÅÐ¶Ï	2021.2.3	Win32	60.24096386					1		1	0	32	28	1
		1	0	0.8672	3	0.7539						images/313_5.png	images/313+24_5.png	6	¡ú	2	5	45		Å®	22	2024-02-05_17h03.38.750	ÐÅÐÄÅÐ¶Ï	2021.2.3	Win32	60.24096386					0		1	1	33	4	1
		6	1	0.5072	5	0.3977						images/313_6.png	images/313+24_6.png	6	¡ú	2	6	45		Å®	22	2024-02-05_17h03.38.750	ÐÅÐÄÅÐ¶Ï	2021.2.3	Win32	60.24096386					1		1	2	34	5	1
		1	1	0.337	3	0.8378						images/313+60_10.png	images/313_26.png	1	¡û	1	26	45		Å®	22	2024-02-05_17h03.38.750	ÐÅÐÄÅÐ¶Ï	2021.2.3	Win32	60.24096386					0		1	3	35	25	1
		6	1	0.4253	5	0.7116						images/313_22.png	images/313+60_6.png	6	¡ú	1	22	45		Å®	22	2024-02-05_17h03.38.750	ÐÅÐÄÅÐ¶Ï	2021.2.3	Win32	60.24096386					1		1	4	36	21	1
		1	1	0.6987	2	0.604						images/313+60_16.png	images/313_32.png	1	¡û	1	32	45		Å®	22	2024-02-05_17h03.38.750	ÐÅÐÄÅÐ¶Ï	2021.2.3	Win32	60.24096386					0		1	5	37	31	1
		6	0	0.3751	5	0.4262						images/313+24_11.png	images/313_11.png	1	¡û	2	11	45		Å®	22	2024-02-05_17h03.38.750	ÐÅÐÄÅÐ¶Ï	2021.2.3	Win32	60.24096386					1		1	6	38	10	1
		6	1	0.4384	4	0.6872						images/313_24.png	images/313+60_8.png	6	¡ú	1	24	45		Å®	22	2024-02-05_17h03.38.750	ÐÅÐÄÅÐ¶Ï	2021.2.3	Win32	60.24096386					1		1	7	39	23	1
		1	1	0.4671	3	0.8687						images/313+24_15.png	images/313_15.png	1	¡û	2	15	45		Å®	22	2024-02-05_17h03.38.750	ÐÅÐÄÅÐ¶Ï	2021.2.3	Win32	60.24096386					0	space	1	8	40	14	1	3.2496
		1	1	0.6331	2	0.6359						images/313+24_14.png	images/313_14.png	1	¡û	2	14	45		Å®	22	2024-02-05_17h03.38.750	ÐÅÐÄÅÐ¶Ï	2021.2.3	Win32	60.24096386					0		1	9	41	13	1
		6	1	1.3325	3	0.8046						images/313_3.png	images/313+24_3.png	6	¡ú	2	3	45		Å®	22	2024-02-05_17h03.38.750	ÐÅÐÄÅÐ¶Ï	2021.2.3	Win32	60.24096386					0		1	10	42	2	1
		6	1	0.4065	5	0.6565						images/313_1.png	images/313+24_1.png	6	¡ú	2	1	45		Å®	22	2024-02-05_17h03.38.750	ÐÅÐÄÅÐ¶Ï	2021.2.3	Win32	60.24096386					1		1	11	43	0	1
		1	1	0.6859	2	0.645						images/313+24_13.png	images/313_13.png	1	¡û	2	13	45		Å®	22	2024-02-05_17h03.38.750	ÐÅÐÄÅÐ¶Ï	2021.2.3	Win32	60.24096386					0		1	12	44	12	1
		1	1	0.9074	2	0.8433						images/313+24_10.png	images/313_10.png	1	¡û	2	10	45		Å®	22	2024-02-05_17h03.38.750	ÐÅÐÄÅÐ¶Ï	2021.2.3	Win32	60.24096386					0		1	13	45	9	1
		6	1	0.41	5	0.5028						images/313_20.png	images/313+60_4.png	6	¡ú	1	20	45		Å®	22	2024-02-05_17h03.38.750	ÐÅÐÄÅÐ¶Ï	2021.2.3	Win32	60.24096386					1		1	14	46	19	1
		6	1	1.1144	4	0.8188						images/313_23.png	images/313+60_7.png	6	¡ú	1	23	45		Å®	22	2024-02-05_17h03.38.750	ÐÅÐÄÅÐ¶Ï	2021.2.3	Win32	60.24096386					1		1	15	47	22	1
		1	1	0.3841	5	0.7869						images/313+60_9.png	images/313_25.png	1	¡û	1	25	45		Å®	22	2024-02-05_17h03.38.750	ÐÅÐÄÅÐ¶Ï	2021.2.3	Win32	60.24096386					1		1	16	48	24	1
		1	1	1.0403	5	0.969						images/313+60_15.png	images/313_31.png	1	¡û	1	31	45		Å®	22	2024-02-05_17h03.38.750	ÐÅÐÄÅÐ¶Ï	2021.2.3	Win32	60.24096386					1		1	17	49	30	1
		6	1	0.4518	5	0.459						images/313_8.png	images/313+24_8.png	6	¡ú	2	8	45		Å®	22	2024-02-05_17h03.38.750	ÐÅÐÄÅÐ¶Ï	2021.2.3	Win32	60.24096386					1		1	18	50	7	1
		1	1	0.3045	5	0.6269						images/313+60_14.png	images/313_30.png	1	¡û	1	30	45		Å®	22	2024-02-05_17h03.38.750	ÐÅÐÄÅÐ¶Ï	2021.2.3	Win32	60.24096386					1		1	19	51	29	1
		6	1	0.4673	5	0.942						images/313_17.png	images/313+60_1.png	6	¡ú	1	17	45		Å®	22	2024-02-05_17h03.38.750	ÐÅÐÄÅÐ¶Ï	2021.2.3	Win32	60.24096386					1		1	20	52	16	1
		6	1	0.3872	5	0.4014						images/313_7.png	images/313+24_7.png	6	¡ú	2	7	45		Å®	22	2024-02-05_17h03.38.750	ÐÅÐÄÅÐ¶Ï	2021.2.3	Win32	60.24096386					1		1	21	53	6	1
		6	1	0.3326	5	0.342						images/313_2.png	images/313+24_2.png	6	¡ú	2	2	45		Å®	22	2024-02-05_17h03.38.750	ÐÅÐÄÅÐ¶Ï	2021.2.3	Win32	60.24096386					1		1	22	54	1	1
		6	0	0.566	5	0.1398						images/313+24_12.png	images/313_12.png	1	¡û	2	12	45		Å®	22	2024-02-05_17h03.38.750	ÐÅÐÄÅÐ¶Ï	2021.2.3	Win32	60.24096386					1		1	23	55	11	1
		1	1	0.6266	2	0.5948						images/313+24_16.png	images/313_16.png	1	¡û	2	16	45		Å®	22	2024-02-05_17h03.38.750	ÐÅÐÄÅÐ¶Ï	2021.2.3	Win32	60.24096386					0		1	24	56	15	1
		6	1	0.6208	6	0.225						images/313_21.png	images/313+60_5.png	6	¡ú	1	21	45		Å®	22	2024-02-05_17h03.38.750	ÐÅÐÄÅÐ¶Ï	2021.2.3	Win32	60.24096386					1		1	25	57	20	1
		1	1	0.4254	4	0.7825						images/313+60_12.png	images/313_28.png	1	¡û	1	28	45		Å®	22	2024-02-05_17h03.38.750	ÐÅÐÄÅÐ¶Ï	2021.2.3	Win32	60.24096386					1		1	26	58	27	1
		6	1	0.2995	5	0.3774						images/313_4.png	images/313+24_4.png	6	¡ú	2	4	45		Å®	22	2024-02-05_17h03.38.750	ÐÅÐÄÅÐ¶Ï	2021.2.3	Win32	60.24096386					1		1	27	59	3	1
		1	1	0.3348	5	0.519						images/313+60_11.png	images/313_27.png	1	¡û	1	27	45		Å®	22	2024-02-05_17h03.38.750	ÐÅÐÄÅÐ¶Ï	2021.2.3	Win32	60.24096386					1		1	28	60	26	1
		6	1	0.241	5	0.484						images/313_19.png	images/313+60_3.png	6	¡ú	1	19	45		Å®	22	2024-02-05_17h03.38.750	ÐÅÐÄÅÐ¶Ï	2021.2.3	Win32	60.24096386					1		1	29	61	18	1
		6	1	0.2634	5	0.2175						images/313_18.png	images/313+60_2.png	6	¡ú	1	18	45		Å®	22	2024-02-05_17h03.38.750	ÐÅÐÄÅÐ¶Ï	2021.2.3	Win32	60.24096386					1		1	30	62	17	1
		6	0	0.5348	5	0.2541						images/313+24_9.png	images/313_9.png	1	¡û	2	9	45		Å®	22	2024-02-05_17h03.38.750	ÐÅÐÄÅÐ¶Ï	2021.2.3	Win32	60.24096386					1		1	31	63	8	1
		1	0	0.7202	5	0.4877						images/313_20.png	images/313+60_4.png	6	¡ú	1	20	45		Å®	22	2024-02-05_17h03.38.750	ÐÅÐÄÅÐ¶Ï	2021.2.3	Win32	60.24096386					1		2	0	64	19	1
		1	1	0.3909	5	0.6311						images/313+24_13.png	images/313_13.png	1	¡û	2	13	45		Å®	22	2024-02-05_17h03.38.750	ÐÅÐÄÅÐ¶Ï	2021.2.3	Win32	60.24096386					1		2	1	65	12	1
		6	1	0.655	5	0.2238						images/313_4.png	images/313+24_4.png	6	¡ú	2	4	45		Å®	22	2024-02-05_17h03.38.750	ÐÅÐÄÅÐ¶Ï	2021.2.3	Win32	60.24096386					1		2	2	66	3	1
		6	1	0.3254	5	0.191						images/313_19.png	images/313+60_3.png	6	¡ú	1	19	45		Å®	22	2024-02-05_17h03.38.750	ÐÅÐÄÅÐ¶Ï	2021.2.3	Win32	60.24096386					1		2	3	67	18	1
		1	1	0.4757	5	0.2116						images/313+60_15.png	images/313_31.png	1	¡û	1	31	45		Å®	22	2024-02-05_17h03.38.750	ÐÅÐÄÅÐ¶Ï	2021.2.3	Win32	60.24096386					1		2	4	68	30	1
		6	1	0.7436	5	0.5117						images/313_22.png	images/313+60_6.png	6	¡ú	1	22	45		Å®	22	2024-02-05_17h03.38.750	ÐÅÐÄÅÐ¶Ï	2021.2.3	Win32	60.24096386					1		2	5	69	21	1
		6	1	0.8966	5	0.4395						images/313_6.png	images/313+24_6.png	6	¡ú	2	6	45		Å®	22	2024-02-05_17h03.38.750	ÐÅÐÄÅÐ¶Ï	2021.2.3	Win32	60.24096386					1		2	6	70	5	1
		6	1	0.4762	5	0.2355						images/313_17.png	images/313+60_1.png	6	¡ú	1	17	45		Å®	22	2024-02-05_17h03.38.750	ÐÅÐÄÅÐ¶Ï	2021.2.3	Win32	60.24096386					1		2	7	71	16	1
		1	1	0.3702	5	0.7186						images/313+24_10.png	images/313_10.png	1	¡û	2	10	45		Å®	22	2024-02-05_17h03.38.750	ÐÅÐÄÅÐ¶Ï	2021.2.3	Win32	60.24096386					1		2	8	72	9	1
		1	1	0.3054	6	0.4174						images/313+60_11.png	images/313_27.png	1	¡û	1	27	45		Å®	22	2024-02-05_17h03.38.750	ÐÅÐÄÅÐ¶Ï	2021.2.3	Win32	60.24096386					1		2	9	73	26	1
		1	1	0.3014	4	0.7723						images/313+60_13.png	images/313_29.png	1	¡û	1	29	45		Å®	22	2024-02-05_17h03.38.750	ÐÅÐÄÅÐ¶Ï	2021.2.3	Win32	60.24096386					1		2	10	74	28	1
		1	1	1.065	1	0.6732						images/313+60_16.png	images/313_32.png	1	¡û	1	32	45		Å®	22	2024-02-05_17h03.38.750	ÐÅÐÄÅÐ¶Ï	2021.2.3	Win32	60.24096386					0		2	11	75	31	1
		1	1	0.2702	6	0.4422						images/313+60_10.png	images/313_26.png	1	¡û	1	26	45		Å®	22	2024-02-05_17h03.38.750	ÐÅÐÄÅÐ¶Ï	2021.2.3	Win32	60.24096386					1		2	12	76	25	1
		1	1	0.6567	2	1.1491						images/313+24_12.png	images/313_12.png	1	¡û	2	12	45		Å®	22	2024-02-05_17h03.38.750	ÐÅÐÄÅÐ¶Ï	2021.2.3	Win32	60.24096386					0		2	13	77	11	1
		6	1	0.7256	5	0.287						images/313_5.png	images/313+24_5.png	6	¡ú	2	5	45		Å®	22	2024-02-05_17h03.38.750	ÐÅÐÄÅÐ¶Ï	2021.2.3	Win32	60.24096386					1		2	14	78	4	1
		1	1	0.248	5	0.4648						images/313+24_9.png	images/313_9.png	1	¡û	2	9	45		Å®	22	2024-02-05_17h03.38.750	ÐÅÐÄÅÐ¶Ï	2021.2.3	Win32	60.24096386					1		2	15	79	8	1
		6	1	0.4004	6	0.5931						images/313_7.png	images/313+24_7.png	6	¡ú	2	7	45		Å®	22	2024-02-05_17h03.38.750	ÐÅÐÄÅÐ¶Ï	2021.2.3	Win32	60.24096386					1		2	16	80	6	1
		1	1	0.2092	5	0.4897						images/313+60_12.png	images/313_28.png	1	¡û	1	28	45		Å®	22	2024-02-05_17h03.38.750	ÐÅÐÄÅÐ¶Ï	2021.2.3	Win32	60.24096386					1	space	2	17	81	27	1	1.9755
		1	1	0.3324	3	0.7952						images/313+60_9.png	images/313_25.png	1	¡û	1	25	45		Å®	22	2024-02-05_17h03.38.750	ÐÅÐÄÅÐ¶Ï	2021.2.3	Win32	60.24096386					0		2	18	82	24	1
		6	1	0.2918	5	0.4039						images/313_24.png	images/313+60_8.png	6	¡ú	1	24	45		Å®	22	2024-02-05_17h03.38.750	ÐÅÐÄÅÐ¶Ï	2021.2.3	Win32	60.24096386					1		2	19	83	23	1
		1	1	0.4485	5	0.449						images/313+60_14.png	images/313_30.png	1	¡û	1	30	45		Å®	22	2024-02-05_17h03.38.750	ÐÅÐÄÅÐ¶Ï	2021.2.3	Win32	60.24096386					1		2	20	84	29	1
		6	0	0.4393	5	0.6298						images/313+24_15.png	images/313_15.png	1	¡û	2	15	45		Å®	22	2024-02-05_17h03.38.750	ÐÅÐÄÅÐ¶Ï	2021.2.3	Win32	60.24096386					1		2	21	85	14	1
		6	1	0.3983	6	0.2491						images/313_1.png	images/313+24_1.png	6	¡ú	2	1	45		Å®	22	2024-02-05_17h03.38.750	ÐÅÐÄÅÐ¶Ï	2021.2.3	Win32	60.24096386					1		2	22	86	0	1
		1	1	0.3992	4	0.5836						images/313+24_14.png	images/313_14.png	1	¡û	2	14	45		Å®	22	2024-02-05_17h03.38.750	ÐÅÐÄÅÐ¶Ï	2021.2.3	Win32	60.24096386					1		2	23	87	13	1
		6	1	2.1668	5	0.4324						images/313_8.png	images/313+24_8.png	6	¡ú	2	8	45		Å®	22	2024-02-05_17h03.38.750	ÐÅÐÄÅÐ¶Ï	2021.2.3	Win32	60.24096386					1		2	24	88	7	1
		6	1	0.5706	3	0.8204						images/313_3.png	images/313+24_3.png	6	¡ú	2	3	45		Å®	22	2024-02-05_17h03.38.750	ÐÅÐÄÅÐ¶Ï	2021.2.3	Win32	60.24096386					0		2	25	89	2	1
		6	0	0.7042	4	0.9648						images/313+24_11.png	images/313_11.png	1	¡û	2	11	45		Å®	22	2024-02-05_17h03.38.750	ÐÅÐÄÅÐ¶Ï	2021.2.3	Win32	60.24096386					1		2	26	90	10	1
		6	1	0.3204	5	0.3977						images/313_18.png	images/313+60_2.png	6	¡ú	1	18	45		Å®	22	2024-02-05_17h03.38.750	ÐÅÐÄÅÐ¶Ï	2021.2.3	Win32	60.24096386					1		2	27	91	17	1
		6	1	0.2795	3	0.8633						images/313_21.png	images/313+60_5.png	6	¡ú	1	21	45		Å®	22	2024-02-05_17h03.38.750	ÐÅÐÄÅÐ¶Ï	2021.2.3	Win32	60.24096386					0		2	28	92	20	1
		1	1	0.6198	3	0.8828						images/313+24_16.png	images/313_16.png	1	¡û	2	16	45		Å®	22	2024-02-05_17h03.38.750	ÐÅÐÄÅÐ¶Ï	2021.2.3	Win32	60.24096386					0		2	29	93	15	1
		6	1	0.4231	5	0.5745						images/313_23.png	images/313+60_7.png	6	¡ú	1	23	45		Å®	22	2024-02-05_17h03.38.750	ÐÅÐÄÅÐ¶Ï	2021.2.3	Win32	60.24096386					1		2	30	94	22	1
		1	0	0.6408	5	0.6352						images/313_2.png	images/313+24_2.png	6	¡ú	2	2	45		Å®	22	2024-02-05_17h03.38.750	ÐÅÐÄÅÐ¶Ï	2021.2.3	Win32	60.24096386					1		2	31	95	1	1
		6	1	0.362	5	0.4433						images/313_2.png	images/313+24_2.png	6	¡ú	2	2	45		Å®	22	2024-02-05_17h03.38.750	ÐÅÐÄÅÐ¶Ï	2021.2.3	Win32	60.24096386					1		3	0	96	1	1
		6	1	0.3392	6	0.5041						images/313_1.png	images/313+24_1.png	6	¡ú	2	1	45		Å®	22	2024-02-05_17h03.38.750	ÐÅÐÄÅÐ¶Ï	2021.2.3	Win32	60.24096386					1		3	1	97	0	1
		6	1	0.4365	6	0.2243						images/313_18.png	images/313+60_2.png	6	¡ú	1	18	45		Å®	22	2024-02-05_17h03.38.750	ÐÅÐÄÅÐ¶Ï	2021.2.3	Win32	60.24096386					1		3	2	98	17	1
		1	1	0.2713	6	0.3397						images/313+60_11.png	images/313_27.png	1	¡û	1	27	45		Å®	22	2024-02-05_17h03.38.750	ÐÅÐÄÅÐ¶Ï	2021.2.3	Win32	60.24096386					1		3	3	99	26	1
		6	0	0.4046	5	0.4431						images/313+24_16.png	images/313_16.png	1	¡û	2	16	45		Å®	22	2024-02-05_17h03.38.750	ÐÅÐÄÅÐ¶Ï	2021.2.3	Win32	60.24096386					1		3	4	100	15	1
		1	1	0.5243	5	0.5855						images/313+60_13.png	images/313_29.png	1	¡û	1	29	45		Å®	22	2024-02-05_17h03.38.750	ÐÅÐÄÅÐ¶Ï	2021.2.3	Win32	60.24096386					1		3	5	101	28	1
		6	0	0.2366	5	0.3732						images/313+24_14.png	images/313_14.png	1	¡û	2	14	45		Å®	22	2024-02-05_17h03.38.750	ÐÅÐÄÅÐ¶Ï	2021.2.3	Win32	60.24096386					1		3	6	102	13	1
		1	1	0.6879	1	0.2856						images/313+60_9.png	images/313_25.png	1	¡û	1	25	45		Å®	22	2024-02-05_17h03.38.750	ÐÅÐÄÅÐ¶Ï	2021.2.3	Win32	60.24096386					0		3	7	103	24	1
		6	1	0.5103	5	0.1721						images/313_24.png	images/313+60_8.png	6	¡ú	1	24	45		Å®	22	2024-02-05_17h03.38.750	ÐÅÐÄÅÐ¶Ï	2021.2.3	Win32	60.24096386					1		3	8	104	23	1
		6	1	0.4011	5	0.1669						images/313_21.png	images/313+60_5.png	6	¡ú	1	21	45		Å®	22	2024-02-05_17h03.38.750	ÐÅÐÄÅÐ¶Ï	2021.2.3	Win32	60.24096386					1		3	9	105	20	1
		1	1	0.4014	5	0.5109						images/313+24_11.png	images/313_11.png	1	¡û	2	11	45		Å®	22	2024-02-05_17h03.38.750	ÐÅÐÄÅÐ¶Ï	2021.2.3	Win32	60.24096386					1		3	10	106	10	1
		6	1	0.2918	5	0.1923						images/313_5.png	images/313+24_5.png	6	¡ú	2	5	45		Å®	22	2024-02-05_17h03.38.750	ÐÅÐÄÅÐ¶Ï	2021.2.3	Win32	60.24096386					1		3	11	107	4	1
		1	1	0.3039	4	0.3959						images/313+60_14.png	images/313_30.png	1	¡û	1	30	45		Å®	22	2024-02-05_17h03.38.750	ÐÅÐÄÅÐ¶Ï	2021.2.3	Win32	60.24096386					1		3	12	108	29	1
		6	0	0.5609	5	0.1725						images/313+24_15.png	images/313_15.png	1	¡û	2	15	45		Å®	22	2024-02-05_17h03.38.750	ÐÅÐÄÅÐ¶Ï	2021.2.3	Win32	60.24096386					1		3	13	109	14	1
		6	1	0.4393	5	0.1373						images/313_22.png	images/313+60_6.png	6	¡ú	1	22	45		Å®	22	2024-02-05_17h03.38.750	ÐÅÐÄÅÐ¶Ï	2021.2.3	Win32	60.24096386					1		3	14	110	21	1
		1	1	0.3121	6	0.6351						images/313+24_13.png	images/313_13.png	1	¡û	2	13	45		Å®	22	2024-02-05_17h03.38.750	ÐÅÐÄÅÐ¶Ï	2021.2.3	Win32	60.24096386					1		3	15	111	12	1
		1	1	0.6101	1	1.0207						images/313+24_9.png	images/313_9.png	1	¡û	2	9	45		Å®	22	2024-02-05_17h03.38.750	ÐÅÐÄÅÐ¶Ï	2021.2.3	Win32	60.24096386					0		3	16	112	8	1
		6	1	0.7299	6	0.3683						images/313_23.png	images/313+60_7.png	6	¡ú	1	23	45		Å®	22	2024-02-05_17h03.38.750	ÐÅÐÄÅÐ¶Ï	2021.2.3	Win32	60.24096386					1		3	17	113	22	1
		1	0	1.2484	3	1.2236						images/313_6.png	images/313+24_6.png	6	¡ú	2	6	45		Å®	22	2024-02-05_17h03.38.750	ÐÅÐÄÅÐ¶Ï	2021.2.3	Win32	60.24096386					0		3	18	114	5	1
		6	1	1.5578	5	0.7205						images/313_19.png	images/313+60_3.png	6	¡ú	1	19	45		Å®	22	2024-02-05_17h03.38.750	ÐÅÐÄÅÐ¶Ï	2021.2.3	Win32	60.24096386					1		3	19	115	18	1
		6	1	0.4861	5	0.4846						images/313_4.png	images/313+24_4.png	6	¡ú	2	4	45		Å®	22	2024-02-05_17h03.38.750	ÐÅÐÄÅÐ¶Ï	2021.2.3	Win32	60.24096386					1		3	20	116	3	1
		6	1	0.5671	5	0.2223						images/313_7.png	images/313+24_7.png	6	¡ú	2	7	45		Å®	22	2024-02-05_17h03.38.750	ÐÅÐÄÅÐ¶Ï	2021.2.3	Win32	60.24096386					1		3	21	117	6	1
		1	0	0.7226	6	0.5791						images/313_8.png	images/313+24_8.png	6	¡ú	2	8	45		Å®	22	2024-02-05_17h03.38.750	ÐÅÐÄÅÐ¶Ï	2021.2.3	Win32	60.24096386					1		3	22	118	7	1
		1	1	0.5579	4	1.2051						images/313+60_15.png	images/313_31.png	1	¡û	1	31	45		Å®	22	2024-02-05_17h03.38.750	ÐÅÐÄÅÐ¶Ï	2021.2.3	Win32	60.24096386					1		3	23	119	30	1
		1	1	0.3325	4	1.0816						images/313+60_16.png	images/313_32.png	1	¡û	1	32	45		Å®	22	2024-02-05_17h03.38.750	ÐÅÐÄÅÐ¶Ï	2021.2.3	Win32	60.24096386					1		3	24	120	31	1
		6	1	0.8727	5	0.3614						images/313_17.png	images/313+60_1.png	6	¡ú	1	17	45		Å®	22	2024-02-05_17h03.38.750	ÐÅÐÄÅÐ¶Ï	2021.2.3	Win32	60.24096386					1		3	25	121	16	1
		6	1	0.2888	5	0.17						images/313_20.png	images/313+60_4.png	6	¡ú	1	20	45		Å®	22	2024-02-05_17h03.38.750	ÐÅÐÄÅÐ¶Ï	2021.2.3	Win32	60.24096386					1	space	3	26	122	19	1	2.0686
		6	0	0.7082	5	0.2026						images/313+24_12.png	images/313_12.png	1	¡û	2	12	45		Å®	22	2024-02-05_17h03.38.750	ÐÅÐÄÅÐ¶Ï	2021.2.3	Win32	60.24096386					1		3	27	123	11	1
		1	1	0.6007	2	0.6182						images/313+24_10.png	images/313_10.png	1	¡û	2	10	45		Å®	22	2024-02-05_17h03.38.750	ÐÅÐÄÅÐ¶Ï	2021.2.3	Win32	60.24096386					0		3	28	124	9	1
		1	1	0.8197	3	0.9304						images/313+60_10.png	images/313_26.png	1	¡û	1	26	45		Å®	22	2024-02-05_17h03.38.750	ÐÅÐÄÅÐ¶Ï	2021.2.3	Win32	60.24096386					0		3	29	125	25	1
		6	1	1.032	5	0.5619						images/313_3.png	images/313+24_3.png	6	¡ú	2	3	45		Å®	22	2024-02-05_17h03.38.750	ÐÅÐÄÅÐ¶Ï	2021.2.3	Win32	60.24096386					1		3	30	126	2	1
		1	1	0.4389	5	0.656						images/313+60_12.png	images/313_28.png	1	¡û	1	28	45		Å®	22	2024-02-05_17h03.38.750	ÐÅÐÄÅÐ¶Ï	2021.2.3	Win32	60.24096386					1		3	31	127	27	1
		1	0	0.4408	5	0.4414						images/313_21.png	images/313+60_5.png	6	¡ú	1	21	45		Å®	22	2024-02-05_17h03.38.750	ÐÅÐÄÅÐ¶Ï	2021.2.3	Win32	60.24096386					1		4	0	128	20	1
		1	1	0.3124	5	0.4658						images/313+24_10.png	images/313_10.png	1	¡û	2	10	45		Å®	22	2024-02-05_17h03.38.750	ÐÅÐÄÅÐ¶Ï	2021.2.3	Win32	60.24096386					1		4	1	129	9	1
		6	1	0.6174	5	0.3039						images/313_5.png	images/313+24_5.png	6	¡ú	2	5	45		Å®	22	2024-02-05_17h03.38.750	ÐÅÐÄÅÐ¶Ï	2021.2.3	Win32	60.24096386					1		4	2	130	4	1
		1	1	0.4848	5	0.6659						images/313+60_16.png	images/313_32.png	1	¡û	1	32	45		Å®	22	2024-02-05_17h03.38.750	ÐÅÐÄÅÐ¶Ï	2021.2.3	Win32	60.24096386					1		4	3	131	31	1
		1	1	0.4789	5	0.406						images/313+24_11.png	images/313_11.png	1	¡û	2	11	45		Å®	22	2024-02-05_17h03.38.750	ÐÅÐÄÅÐ¶Ï	2021.2.3	Win32	60.24096386					1		4	4	132	10	1
		6	1	0.6585	5	0.2457						images/313_7.png	images/313+24_7.png	6	¡ú	2	7	45		Å®	22	2024-02-05_17h03.38.750	ÐÅÐÄÅÐ¶Ï	2021.2.3	Win32	60.24096386					1		4	5	133	6	1
		6	1	0.4417	5	0.1674						images/313_24.png	images/313+60_8.png	6	¡ú	1	24	45		Å®	22	2024-02-05_17h03.38.750	ÐÅÐÄÅÐ¶Ï	2021.2.3	Win32	60.24096386					1		4	6	134	23	1
		1	1	0.8049	3	0.7593						images/313+24_15.png	images/313_15.png	1	¡û	2	15	45		Å®	22	2024-02-05_17h03.38.750	ÐÅÐÄÅÐ¶Ï	2021.2.3	Win32	60.24096386					0		4	7	135	14	1
		1	1	0.7064	5	1.078						images/313+60_15.png	images/313_31.png	1	¡û	1	31	45		Å®	22	2024-02-05_17h03.38.750	ÐÅÐÄÅÐ¶Ï	2021.2.3	Win32	60.24096386					1		4	8	136	30	1
		1	0	1.7344	4	1.0505						images/313_20.png	images/313+60_4.png	6	¡ú	1	20	45		Å®	22	2024-02-05_17h03.38.750	ÐÅÐÄÅÐ¶Ï	2021.2.3	Win32	60.24096386					1		4	9	137	19	1
		6	0	0.4346	5	0.2835						images/313+24_14.png	images/313_14.png	1	¡û	2	14	45		Å®	22	2024-02-05_17h03.38.750	ÐÅÐÄÅÐ¶Ï	2021.2.3	Win32	60.24096386					1		4	10	138	13	1
		6	1	0.4857	5	0.1742						images/313_18.png	images/313+60_2.png	6	¡ú	1	18	45		Å®	22	2024-02-05_17h03.38.750	ÐÅÐÄÅÐ¶Ï	2021.2.3	Win32	60.24096386					1		4	11	139	17	1
		1	0	0.4673	3	0.5983						images/313_17.png	images/313+60_1.png	6	¡ú	1	17	45		Å®	22	2024-02-05_17h03.38.750	ÐÅÐÄÅÐ¶Ï	2021.2.3	Win32	60.24096386					0		4	12	140	16	1
		1	1	0.5861	4	0.2706						images/313+24_13.png	images/313_13.png	1	¡û	2	13	45		Å®	22	2024-02-05_17h03.38.750	ÐÅÐÄÅÐ¶Ï	2021.2.3	Win32	60.24096386					1		4	13	141	12	1
		6	1	0.552	5	0.1881						images/313_3.png	images/313+24_3.png	6	¡ú	2	3	45		Å®	22	2024-02-05_17h03.38.750	ÐÅÐÄÅÐ¶Ï	2021.2.3	Win32	60.24096386					1		4	14	142	2	1
		6	0	0.5257	5	0.2028						images/313+24_12.png	images/313_12.png	1	¡û	2	12	45		Å®	22	2024-02-05_17h03.38.750	ÐÅÐÄÅÐ¶Ï	2021.2.3	Win32	60.24096386					1		4	15	143	11	1
		1	1	0.3704	5	0.4158						images/313+60_12.png	images/313_28.png	1	¡û	1	28	45		Å®	22	2024-02-05_17h03.38.750	ÐÅÐÄÅÐ¶Ï	2021.2.3	Win32	60.24096386					1		4	16	144	27	1
		1	1	0.3896	5	0.1333						images/313+24_16.png	images/313_16.png	1	¡û	2	16	45		Å®	22	2024-02-05_17h03.38.750	ÐÅÐÄÅÐ¶Ï	2021.2.3	Win32	60.24096386					1		4	17	145	15	1
		6	1	0.4927	5	0.1236						images/313_22.png	images/313+60_6.png	6	¡ú	1	22	45		Å®	22	2024-02-05_17h03.38.750	ÐÅÐÄÅÐ¶Ï	2021.2.3	Win32	60.24096386					1		4	18	146	21	1
		1	1	0.393	5	0.1626						images/313+60_14.png	images/313_30.png	1	¡û	1	30	45		Å®	22	2024-02-05_17h03.38.750	ÐÅÐÄÅÐ¶Ï	2021.2.3	Win32	60.24096386					1		4	19	147	29	1
		6	1	0.4874	5	0.171						images/313_1.png	images/313+24_1.png	6	¡ú	2	1	45		Å®	22	2024-02-05_17h03.38.750	ÐÅÐÄÅÐ¶Ï	2021.2.3	Win32	60.24096386					1		4	20	148	0	1
		1	1	0.3395	4	0.8347						images/313+60_11.png	images/313_27.png	1	¡û	1	27	45		Å®	22	2024-02-05_17h03.38.750	ÐÅÐÄÅÐ¶Ï	2021.2.3	Win32	60.24096386					1		4	21	149	26	1
		6	1	0.5387	5	0.6724						images/313_6.png	images/313+24_6.png	6	¡ú	2	6	45		Å®	22	2024-02-05_17h03.38.750	ÐÅÐÄÅÐ¶Ï	2021.2.3	Win32	60.24096386					1		4	22	150	5	1
		1	0	1.8042	5	0.1506						images/313_4.png	images/313+24_4.png	6	¡ú	2	4	45		Å®	22	2024-02-05_17h03.38.750	ÐÅÐÄÅÐ¶Ï	2021.2.3	Win32	60.24096386					1		4	23	151	3	1
		1	1	0.4219	6	0.521						images/313+60_10.png	images/313_26.png	1	¡û	1	26	45		Å®	22	2024-02-05_17h03.38.750	ÐÅÐÄÅÐ¶Ï	2021.2.3	Win32	60.24096386					1		4	24	152	25	1
		1	1	0.336	6	0.1919						images/313+60_13.png	images/313_29.png	1	¡û	1	29	45		Å®	22	2024-02-05_17h03.38.750	ÐÅÐÄÅÐ¶Ï	2021.2.3	Win32	60.24096386					1		4	25	153	28	1
		6	1	0.4972	5	0.1853						images/313_23.png	images/313+60_7.png	6	¡ú	1	23	45		Å®	22	2024-02-05_17h03.38.750	ÐÅÐÄÅÐ¶Ï	2021.2.3	Win32	60.24096386					1		4	26	154	22	1
		6	1	0.5873	2	1.0461						images/313_2.png	images/313+24_2.png	6	¡ú	2	2	45		Å®	22	2024-02-05_17h03.38.750	ÐÅÐÄÅÐ¶Ï	2021.2.3	Win32	60.24096386					0		4	27	155	1	1
		1	0	0.7906	2	0.9901						images/313_8.png	images/313+24_8.png	6	¡ú	2	8	45		Å®	22	2024-02-05_17h03.38.750	ÐÅÐÄÅÐ¶Ï	2021.2.3	Win32	60.24096386					0		4	28	156	7	1
		6	0	1.0673	5	0.4561						images/313+24_9.png	images/313_9.png	1	¡û	2	9	45		Å®	22	2024-02-05_17h03.38.750	ÐÅÐÄÅÐ¶Ï	2021.2.3	Win32	60.24096386					1		4	29	157	8	1
		6	1	0.3533	5	0.1851						images/313_19.png	images/313+60_3.png	6	¡ú	1	19	45		Å®	22	2024-02-05_17h03.38.750	ÐÅÐÄÅÐ¶Ï	2021.2.3	Win32	60.24096386					1		4	30	158	18	1
		1	1	0.4836	5	0.472						images/313+60_9.png	images/313_25.png	1	¡û	1	25	45		Å®	22	2024-02-05_17h03.38.750	ÐÅÐÄÅÐ¶Ï	2021.2.3	Win32	60.24096386					1		4	31	159	24	1
																		45		Å®	22	2024-02-05_17h03.38.750	ÐÅÐÄÅÐ¶Ï	2021.2.3	Win32	60.24096386	6.870370653	5.1717
