# Supplementary material for: Perceptual metacognition and self-esteem: the role of feedback valence in local and global monitoring bias
Source: BMC Psychol. 2025 Sep 22;13:1114. doi: 10.1186/s40359-025-03089-x (PMC12506185; doi:10.1186/s40359-025-03089-x)
Supplement: Supplementary file 1 — Supplementary Material 1. [file 40359_2025_3089_MOESM1_ESM.zip › Data/Study2/Study2data/46_信心判断_2024-02-05_17h04.04.520.csv]

response_00.keys	response_00.rt	response_1.keys	response_1.corr	response_1.rt	response_2.keys	response_2.rt	loop_1.thisRepN	loop_1.thisTrialN	loop_1.thisN	loop_1.thisIndex	loop_1.ran	dotLeft	dotRight	dotAns	cue	diffLevel	rows	±»ÊÔ±àºÅ	ÐÕÃû	ÐÔ±ð	ÄêÁä	date	expName	psychopyVersion	OS	frameRate	slider.response	slider.rt	response_01.keys	response_01.rt	response_2.corr	response_03.keys	loop_2.thisRepN	loop_2.thisTrialN	loop_2.thisN	loop_2.thisIndex	loop_2.ran	response_03.rt
		6	0	2.2152	2	2.8322						images/313+60_10.png	images/313_26.png	1	¡û	1	26	46		Å®	20	2024-02-05_17h04.04.520	ÐÅÐÄÅÐ¶Ï	2021.2.3	Win32	59.52380952	9	13.6551	space	7.7511	0		0	0	0	25	1
		6	1	1.6172	2	1.0191						images/313_20.png	images/313+60_4.png	6	¡ú	1	20	46		Å®	20	2024-02-05_17h04.04.520	ÐÅÐÄÅÐ¶Ï	2021.2.3	Win32	59.52380952					0		0	1	1	19	1
		6	0	0.7376	2	0.8824						images/313+60_16.png	images/313_32.png	1	¡û	1	32	46		Å®	20	2024-02-05_17h04.04.520	ÐÅÐÄÅÐ¶Ï	2021.2.3	Win32	59.52380952					0		0	2	2	31	1
		1	1	0.6861	2	1.0513						images/313+60_15.png	images/313_31.png	1	¡û	1	31	46		Å®	20	2024-02-05_17h04.04.520	ÐÅÐÄÅÐ¶Ï	2021.2.3	Win32	59.52380952					0		0	3	3	30	1
		6	1	0.6369	2	1.1557						images/313_22.png	images/313+60_6.png	6	¡ú	1	22	46		Å®	20	2024-02-05_17h04.04.520	ÐÅÐÄÅÐ¶Ï	2021.2.3	Win32	59.52380952					0		0	4	4	21	1
		6	1	0.5869	2	0.8168						images/313_23.png	images/313+60_7.png	6	¡ú	1	23	46		Å®	20	2024-02-05_17h04.04.520	ÐÅÐÄÅÐ¶Ï	2021.2.3	Win32	59.52380952					0		0	5	5	22	1
		6	1	0.6324	2	0.8859						images/313_7.png	images/313+24_7.png	6	¡ú	2	7	46		Å®	20	2024-02-05_17h04.04.520	ÐÅÐÄÅÐ¶Ï	2021.2.3	Win32	59.52380952					0		0	6	6	6	1
		1	1	0.5557	2	0.675						images/313+60_12.png	images/313_28.png	1	¡û	1	28	46		Å®	20	2024-02-05_17h04.04.520	ÐÅÐÄÅÐ¶Ï	2021.2.3	Win32	59.52380952					0		0	7	7	27	1
		6	1	0.5608	2	1.1182						images/313_5.png	images/313+24_5.png	6	¡ú	2	5	46		Å®	20	2024-02-05_17h04.04.520	ÐÅÐÄÅÐ¶Ï	2021.2.3	Win32	59.52380952					0		0	8	8	4	1
		6	0	0.6675	2	0.7337						images/313+24_12.png	images/313_12.png	1	¡û	2	12	46		Å®	20	2024-02-05_17h04.04.520	ÐÅÐÄÅÐ¶Ï	2021.2.3	Win32	59.52380952					0		0	9	9	11	1
		6	1	0.4466	2	0.8557						images/313_19.png	images/313+60_3.png	6	¡ú	1	19	46		Å®	20	2024-02-05_17h04.04.520	ÐÅÐÄÅÐ¶Ï	2021.2.3	Win32	59.52380952					0		0	10	10	18	1
		1	1	0.5503	2	0.522						images/313+60_14.png	images/313_30.png	1	¡û	1	30	46		Å®	20	2024-02-05_17h04.04.520	ÐÅÐÄÅÐ¶Ï	2021.2.3	Win32	59.52380952					0		0	11	11	29	1
		6	1	0.4195	3	1.6662						images/313_17.png	images/313+60_1.png	6	¡ú	1	17	46		Å®	20	2024-02-05_17h04.04.520	ÐÅÐÄÅÐ¶Ï	2021.2.3	Win32	59.52380952					0		0	12	12	16	1
		6	0	0.9366	2	0.5156						images/313+24_14.png	images/313_14.png	1	¡û	2	14	46		Å®	20	2024-02-05_17h04.04.520	ÐÅÐÄÅÐ¶Ï	2021.2.3	Win32	59.52380952					0		0	13	13	13	1
		6	1	0.4102	2	0.5768						images/313_1.png	images/313+24_1.png	6	¡ú	2	1	46		Å®	20	2024-02-05_17h04.04.520	ÐÅÐÄÅÐ¶Ï	2021.2.3	Win32	59.52380952					0		0	14	14	0	1
		6	1	0.4339	2	0.5059						images/313_8.png	images/313+24_8.png	6	¡ú	2	8	46		Å®	20	2024-02-05_17h04.04.520	ÐÅÐÄÅÐ¶Ï	2021.2.3	Win32	59.52380952					0		0	15	15	7	1
		6	1	0.5607	1	0.4548						images/313_6.png	images/313+24_6.png	6	¡ú	2	6	46		Å®	20	2024-02-05_17h04.04.520	ÐÅÐÄÅÐ¶Ï	2021.2.3	Win32	59.52380952					0		0	16	16	5	1
		6	0	0.4844	1	0.4356						images/313+24_9.png	images/313_9.png	1	¡û	2	9	46		Å®	20	2024-02-05_17h04.04.520	ÐÅÐÄÅÐ¶Ï	2021.2.3	Win32	59.52380952					0		0	17	17	8	1
		6	0	0.4179	1	0.4574						images/313+24_13.png	images/313_13.png	1	¡û	2	13	46		Å®	20	2024-02-05_17h04.04.520	ÐÅÐÄÅÐ¶Ï	2021.2.3	Win32	59.52380952					0		0	18	18	12	1
		6	0	0.3589	1	0.4534						images/313+60_9.png	images/313_25.png	1	¡û	1	25	46		Å®	20	2024-02-05_17h04.04.520	ÐÅÐÄÅÐ¶Ï	2021.2.3	Win32	59.52380952					0		0	19	19	24	1
		6	1	0.4245	1	0.4663						images/313_21.png	images/313+60_5.png	6	¡ú	1	21	46		Å®	20	2024-02-05_17h04.04.520	ÐÅÐÄÅÐ¶Ï	2021.2.3	Win32	59.52380952					0		0	20	20	20	1
		6	1	0.4918	2	0.4176						images/313_24.png	images/313+60_8.png	6	¡ú	1	24	46		Å®	20	2024-02-05_17h04.04.520	ÐÅÐÄÅÐ¶Ï	2021.2.3	Win32	59.52380952					0		0	21	21	23	1
		6	0	0.5754	1	0.3921						images/313+24_10.png	images/313_10.png	1	¡û	2	10	46		Å®	20	2024-02-05_17h04.04.520	ÐÅÐÄÅÐ¶Ï	2021.2.3	Win32	59.52380952					0		0	22	22	9	1
		6	1	0.413	1	0.4685						images/313_4.png	images/313+24_4.png	6	¡ú	2	4	46		Å®	20	2024-02-05_17h04.04.520	ÐÅÐÄÅÐ¶Ï	2021.2.3	Win32	59.52380952					0		0	23	23	3	1
		6	0	0.5095	1	0.4025						images/313+24_16.png	images/313_16.png	1	¡û	2	16	46		Å®	20	2024-02-05_17h04.04.520	ÐÅÐÄÅÐ¶Ï	2021.2.3	Win32	59.52380952					0		0	24	24	15	1
		6	1	0.6695	1	0.4359						images/313_18.png	images/313+60_2.png	6	¡ú	1	18	46		Å®	20	2024-02-05_17h04.04.520	ÐÅÐÄÅÐ¶Ï	2021.2.3	Win32	59.52380952					0		0	25	25	17	1
		1	1	0.4194	2	0.62						images/313+60_13.png	images/313_29.png	1	¡û	1	29	46		Å®	20	2024-02-05_17h04.04.520	ÐÅÐÄÅÐ¶Ï	2021.2.3	Win32	59.52380952					0		0	26	26	28	1
		6	0	0.8279	1	0.6694						images/313+60_11.png	images/313_27.png	1	¡û	1	27	46		Å®	20	2024-02-05_17h04.04.520	ÐÅÐÄÅÐ¶Ï	2021.2.3	Win32	59.52380952					0		0	27	27	26	1
		6	1	0.5932	2	0.706						images/313_3.png	images/313+24_3.png	6	¡ú	2	3	46		Å®	20	2024-02-05_17h04.04.520	ÐÅÐÄÅÐ¶Ï	2021.2.3	Win32	59.52380952					0		0	28	28	2	1
		6	1	0.4238	2	0.7041						images/313_2.png	images/313+24_2.png	6	¡ú	2	2	46		Å®	20	2024-02-05_17h04.04.520	ÐÅÐÄÅÐ¶Ï	2021.2.3	Win32	59.52380952					0		0	29	29	1	1
		1	1	0.744	1	0.9854						images/313+24_15.png	images/313_15.png	1	¡û	2	15	46		Å®	20	2024-02-05_17h04.04.520	ÐÅÐÄÅÐ¶Ï	2021.2.3	Win32	59.52380952					0		0	30	30	14	1
		6	0	0.5948	2	0.6154						images/313+24_11.png	images/313_11.png	1	¡û	2	11	46		Å®	20	2024-02-05_17h04.04.520	ÐÅÐÄÅÐ¶Ï	2021.2.3	Win32	59.52380952					0		0	31	31	10	1
		6	1	0.4953	2	0.4912						images/313_21.png	images/313+60_5.png	6	¡ú	1	21	46		Å®	20	2024-02-05_17h04.04.520	ÐÅÐÄÅÐ¶Ï	2021.2.3	Win32	59.52380952					0		1	0	32	20	1
		1	1	0.5016	2	0.4874						images/313+24_10.png	images/313_10.png	1	¡û	2	10	46		Å®	20	2024-02-05_17h04.04.520	ÐÅÐÄÅÐ¶Ï	2021.2.3	Win32	59.52380952					0		1	1	33	9	1
		6	0	0.5285	2	0.5598						images/313+24_13.png	images/313_13.png	1	¡û	2	13	46		Å®	20	2024-02-05_17h04.04.520	ÐÅÐÄÅÐ¶Ï	2021.2.3	Win32	59.52380952					0		1	2	34	12	1
		6	1	0.5122	2	0.4958						images/313_6.png	images/313+24_6.png	6	¡ú	2	6	46		Å®	20	2024-02-05_17h04.04.520	ÐÅÐÄÅÐ¶Ï	2021.2.3	Win32	59.52380952					0		1	3	35	5	1
		1	1	0.4805	2	0.7721						images/313+60_13.png	images/313_29.png	1	¡û	1	29	46		Å®	20	2024-02-05_17h04.04.520	ÐÅÐÄÅÐ¶Ï	2021.2.3	Win32	59.52380952					0		1	4	36	28	1
		1	1	0.6835	2	0.409						images/313+60_11.png	images/313_27.png	1	¡û	1	27	46		Å®	20	2024-02-05_17h04.04.520	ÐÅÐÄÅÐ¶Ï	2021.2.3	Win32	59.52380952					0		1	5	37	26	1
		6	0	0.4881	2	0.4011						images/313+60_15.png	images/313_31.png	1	¡û	1	31	46		Å®	20	2024-02-05_17h04.04.520	ÐÅÐÄÅÐ¶Ï	2021.2.3	Win32	59.52380952					0		1	6	38	30	1
		6	1	0.4906	2	0.506						images/313_4.png	images/313+24_4.png	6	¡ú	2	4	46		Å®	20	2024-02-05_17h04.04.520	ÐÅÐÄÅÐ¶Ï	2021.2.3	Win32	59.52380952					0		1	7	39	3	1
		1	1	0.5716	2	0.4874						images/313+24_15.png	images/313_15.png	1	¡û	2	15	46		Å®	20	2024-02-05_17h04.04.520	ÐÅÐÄÅÐ¶Ï	2021.2.3	Win32	59.52380952					0	space	1	8	40	14	1	4.418
		6	0	0.534	2	3.819						images/313+24_16.png	images/313_16.png	1	¡û	2	16	46		Å®	20	2024-02-05_17h04.04.520	ÐÅÐÄÅÐ¶Ï	2021.2.3	Win32	59.52380952					0		1	9	41	15	1
		6	1	0.7689	3	2.5414						images/313_3.png	images/313+24_3.png	6	¡ú	2	3	46		Å®	20	2024-02-05_17h04.04.520	ÐÅÐÄÅÐ¶Ï	2021.2.3	Win32	59.52380952					0		1	10	42	2	1
		1	1	0.7354	1	0.4326						images/313+24_9.png	images/313_9.png	1	¡û	2	9	46		Å®	20	2024-02-05_17h04.04.520	ÐÅÐÄÅÐ¶Ï	2021.2.3	Win32	59.52380952					0		1	11	43	8	1
		6	1	0.4883	2	0.6335						images/313_2.png	images/313+24_2.png	6	¡ú	2	2	46		Å®	20	2024-02-05_17h04.04.520	ÐÅÐÄÅÐ¶Ï	2021.2.3	Win32	59.52380952					0		1	12	44	1	1
		6	1	0.42	2	0.6091						images/313_18.png	images/313+60_2.png	6	¡ú	1	18	46		Å®	20	2024-02-05_17h04.04.520	ÐÅÐÄÅÐ¶Ï	2021.2.3	Win32	59.52380952					0		1	13	45	17	1
		1	1	0.5769	2	0.4743						images/313+60_14.png	images/313_30.png	1	¡û	1	30	46		Å®	20	2024-02-05_17h04.04.520	ÐÅÐÄÅÐ¶Ï	2021.2.3	Win32	59.52380952					0		1	14	46	29	1
		6	1	0.4054	2	0.4181						images/313_1.png	images/313+24_1.png	6	¡ú	2	1	46		Å®	20	2024-02-05_17h04.04.520	ÐÅÐÄÅÐ¶Ï	2021.2.3	Win32	59.52380952					0		1	15	47	0	1
		6	0	0.4553	2	0.3461						images/313+60_9.png	images/313_25.png	1	¡û	1	25	46		Å®	20	2024-02-05_17h04.04.520	ÐÅÐÄÅÐ¶Ï	2021.2.3	Win32	59.52380952					0		1	16	48	24	1
		6	1	0.371	2	0.3958						images/313_8.png	images/313+24_8.png	6	¡ú	2	8	46		Å®	20	2024-02-05_17h04.04.520	ÐÅÐÄÅÐ¶Ï	2021.2.3	Win32	59.52380952					0		1	17	49	7	1
		6	1	0.4117	2	0.407						images/313_5.png	images/313+24_5.png	6	¡ú	2	5	46		Å®	20	2024-02-05_17h04.04.520	ÐÅÐÄÅÐ¶Ï	2021.2.3	Win32	59.52380952					0		1	18	50	4	1
		1	1	0.4342	2	0.4324						images/313+24_14.png	images/313_14.png	1	¡û	2	14	46		Å®	20	2024-02-05_17h04.04.520	ÐÅÐÄÅÐ¶Ï	2021.2.3	Win32	59.52380952					0		1	19	51	13	1
		6	1	0.42	3	0.6072						images/313_20.png	images/313+60_4.png	6	¡ú	1	20	46		Å®	20	2024-02-05_17h04.04.520	ÐÅÐÄÅÐ¶Ï	2021.2.3	Win32	59.52380952					0		1	20	52	19	1
		1	1	0.4433	2	0.6063						images/313+60_16.png	images/313_32.png	1	¡û	1	32	46		Å®	20	2024-02-05_17h04.04.520	ÐÅÐÄÅÐ¶Ï	2021.2.3	Win32	59.52380952					0		1	21	53	31	1
		6	0	0.5845	2	0.6255						images/313+60_10.png	images/313_26.png	1	¡û	1	26	46		Å®	20	2024-02-05_17h04.04.520	ÐÅÐÄÅÐ¶Ï	2021.2.3	Win32	59.52380952					0		1	22	54	25	1
		6	0	0.6695	2	0.4841						images/313+60_12.png	images/313_28.png	1	¡û	1	28	46		Å®	20	2024-02-05_17h04.04.520	ÐÅÐÄÅÐ¶Ï	2021.2.3	Win32	59.52380952					0		1	23	55	27	1
		1	1	0.5044	2	0.6991						images/313+24_11.png	images/313_11.png	1	¡û	2	11	46		Å®	20	2024-02-05_17h04.04.520	ÐÅÐÄÅÐ¶Ï	2021.2.3	Win32	59.52380952					0		1	24	56	10	1
		6	1	0.5274	2	0.6222						images/313_7.png	images/313+24_7.png	6	¡ú	2	7	46		Å®	20	2024-02-05_17h04.04.520	ÐÅÐÄÅÐ¶Ï	2021.2.3	Win32	59.52380952					0		1	25	57	6	1
		6	1	0.4793	3	0.9863						images/313_17.png	images/313+60_1.png	6	¡ú	1	17	46		Å®	20	2024-02-05_17h04.04.520	ÐÅÐÄÅÐ¶Ï	2021.2.3	Win32	59.52380952					0		1	26	58	16	1
		6	1	0.5681	2	0.582						images/313_22.png	images/313+60_6.png	6	¡ú	1	22	46		Å®	20	2024-02-05_17h04.04.520	ÐÅÐÄÅÐ¶Ï	2021.2.3	Win32	59.52380952					0		1	27	59	21	1
		6	1	0.4147	2	0.5083						images/313_24.png	images/313+60_8.png	6	¡ú	1	24	46		Å®	20	2024-02-05_17h04.04.520	ÐÅÐÄÅÐ¶Ï	2021.2.3	Win32	59.52380952					0		1	28	60	23	1
		1	1	0.7186	1	0.5356						images/313+24_12.png	images/313_12.png	1	¡û	2	12	46		Å®	20	2024-02-05_17h04.04.520	ÐÅÐÄÅÐ¶Ï	2021.2.3	Win32	59.52380952					0		1	29	61	11	1
		6	1	0.4102	2	0.709						images/313_23.png	images/313+60_7.png	6	¡ú	1	23	46		Å®	20	2024-02-05_17h04.04.520	ÐÅÐÄÅÐ¶Ï	2021.2.3	Win32	59.52380952					0		1	30	62	22	1
		6	1	0.4947	2	0.5024						images/313_19.png	images/313+60_3.png	6	¡ú	1	19	46		Å®	20	2024-02-05_17h04.04.520	ÐÅÐÄÅÐ¶Ï	2021.2.3	Win32	59.52380952					0		1	31	63	18	1
		1	0	0.7943	1	0.6485						images/313_6.png	images/313+24_6.png	6	¡ú	2	6	46		Å®	20	2024-02-05_17h04.04.520	ÐÅÐÄÅÐ¶Ï	2021.2.3	Win32	59.52380952					0		2	0	64	5	1
		6	0	0.6067	2	0.9155						images/313+24_10.png	images/313_10.png	1	¡û	2	10	46		Å®	20	2024-02-05_17h04.04.520	ÐÅÐÄÅÐ¶Ï	2021.2.3	Win32	59.52380952					0		2	1	65	9	1
		6	1	0.4561	2	0.5522						images/313_1.png	images/313+24_1.png	6	¡ú	2	1	46		Å®	20	2024-02-05_17h04.04.520	ÐÅÐÄÅÐ¶Ï	2021.2.3	Win32	59.52380952					0		2	2	66	0	1
		1	1	0.5267	1	1.2385						images/313+60_11.png	images/313_27.png	1	¡û	1	27	46		Å®	20	2024-02-05_17h04.04.520	ÐÅÐÄÅÐ¶Ï	2021.2.3	Win32	59.52380952					0		2	3	67	26	1
		6	1	0.428	2	0.6256						images/313_19.png	images/313+60_3.png	6	¡ú	1	19	46		Å®	20	2024-02-05_17h04.04.520	ÐÅÐÄÅÐ¶Ï	2021.2.3	Win32	59.52380952					0		2	4	68	18	1
		1	1	0.501	2	1.0391						images/313+60_16.png	images/313_32.png	1	¡û	1	32	46		Å®	20	2024-02-05_17h04.04.520	ÐÅÐÄÅÐ¶Ï	2021.2.3	Win32	59.52380952					0		2	5	69	31	1
		6	1	0.7186	2	0.5261						images/313_4.png	images/313+24_4.png	6	¡ú	2	4	46		Å®	20	2024-02-05_17h04.04.520	ÐÅÐÄÅÐ¶Ï	2021.2.3	Win32	59.52380952					0		2	6	70	3	1
		1	0	0.5064	2	0.5296						images/313_17.png	images/313+60_1.png	6	¡ú	1	17	46		Å®	20	2024-02-05_17h04.04.520	ÐÅÐÄÅÐ¶Ï	2021.2.3	Win32	59.52380952					0		2	7	71	16	1
		1	1	0.3791	2	0.6501						images/313+24_11.png	images/313_11.png	1	¡û	2	11	46		Å®	20	2024-02-05_17h04.04.520	ÐÅÐÄÅÐ¶Ï	2021.2.3	Win32	59.52380952					0		2	8	72	10	1
		1	1	0.4524	2	0.481						images/313+24_14.png	images/313_14.png	1	¡û	2	14	46		Å®	20	2024-02-05_17h04.04.520	ÐÅÐÄÅÐ¶Ï	2021.2.3	Win32	59.52380952					0		2	9	73	13	1
		6	1	0.419	2	0.5777						images/313_18.png	images/313+60_2.png	6	¡ú	1	18	46		Å®	20	2024-02-05_17h04.04.520	ÐÅÐÄÅÐ¶Ï	2021.2.3	Win32	59.52380952					0		2	10	74	17	1
		6	0	0.5505	1	0.4201						images/313+24_15.png	images/313_15.png	1	¡û	2	15	46		Å®	20	2024-02-05_17h04.04.520	ÐÅÐÄÅÐ¶Ï	2021.2.3	Win32	59.52380952					0		2	11	75	14	1
		6	1	0.6945	1	0.5573						images/313_3.png	images/313+24_3.png	6	¡ú	2	3	46		Å®	20	2024-02-05_17h04.04.520	ÐÅÐÄÅÐ¶Ï	2021.2.3	Win32	59.52380952					0		2	12	76	2	1
		1	1	0.7337	1	0.6148						images/313+60_13.png	images/313_29.png	1	¡û	1	29	46		Å®	20	2024-02-05_17h04.04.520	ÐÅÐÄÅÐ¶Ï	2021.2.3	Win32	59.52380952					0		2	13	77	28	1
		6	1	0.4705	2	1.1536						images/313_2.png	images/313+24_2.png	6	¡ú	2	2	46		Å®	20	2024-02-05_17h04.04.520	ÐÅÐÄÅÐ¶Ï	2021.2.3	Win32	59.52380952					0		2	14	78	1	1
		1	1	0.7411	1	0.505						images/313+24_13.png	images/313_13.png	1	¡û	2	13	46		Å®	20	2024-02-05_17h04.04.520	ÐÅÐÄÅÐ¶Ï	2021.2.3	Win32	59.52380952					0		2	15	79	12	1
		6	1	0.4691	2	0.874						images/313_23.png	images/313+60_7.png	6	¡ú	1	23	46		Å®	20	2024-02-05_17h04.04.520	ÐÅÐÄÅÐ¶Ï	2021.2.3	Win32	59.52380952					0		2	16	80	22	1
		6	1	0.4839	2	0.7175						images/313_24.png	images/313+60_8.png	6	¡ú	1	24	46		Å®	20	2024-02-05_17h04.04.520	ÐÅÐÄÅÐ¶Ï	2021.2.3	Win32	59.52380952					0	space	2	17	81	23	1	4.7433
		6	1	0.3772	2	0.9893						images/313_5.png	images/313+24_5.png	6	¡ú	2	5	46		Å®	20	2024-02-05_17h04.04.520	ÐÅÐÄÅÐ¶Ï	2021.2.3	Win32	59.52380952					0		2	18	82	4	1
		1	1	0.6434	1	1.2618						images/313+24_16.png	images/313_16.png	1	¡û	2	16	46		Å®	20	2024-02-05_17h04.04.520	ÐÅÐÄÅÐ¶Ï	2021.2.3	Win32	59.52380952					0		2	19	83	15	1
		6	1	0.4719	2	0.4797						images/313_21.png	images/313+60_5.png	6	¡ú	1	21	46		Å®	20	2024-02-05_17h04.04.520	ÐÅÐÄÅÐ¶Ï	2021.2.3	Win32	59.52380952					0		2	20	84	20	1
		6	1	0.5226	2	0.6204						images/313_7.png	images/313+24_7.png	6	¡ú	2	7	46		Å®	20	2024-02-05_17h04.04.520	ÐÅÐÄÅÐ¶Ï	2021.2.3	Win32	59.52380952					0		2	21	85	6	1
		6	1	0.417	2	0.4486						images/313_22.png	images/313+60_6.png	6	¡ú	1	22	46		Å®	20	2024-02-05_17h04.04.520	ÐÅÐÄÅÐ¶Ï	2021.2.3	Win32	59.52380952					0		2	22	86	21	1
		1	1	0.5791	1	0.4387						images/313+60_12.png	images/313_28.png	1	¡û	1	28	46		Å®	20	2024-02-05_17h04.04.520	ÐÅÐÄÅÐ¶Ï	2021.2.3	Win32	59.52380952					0		2	23	87	27	1
		1	1	0.5081	1	0.373						images/313+24_12.png	images/313_12.png	1	¡û	2	12	46		Å®	20	2024-02-05_17h04.04.520	ÐÅÐÄÅÐ¶Ï	2021.2.3	Win32	59.52380952					0		2	24	88	11	1
		6	0	0.3951	2	0.6119						images/313+24_9.png	images/313_9.png	1	¡û	2	9	46		Å®	20	2024-02-05_17h04.04.520	ÐÅÐÄÅÐ¶Ï	2021.2.3	Win32	59.52380952					0		2	25	89	8	1
		6	0	0.4209	2	0.4008						images/313+60_14.png	images/313_30.png	1	¡û	1	30	46		Å®	20	2024-02-05_17h04.04.520	ÐÅÐÄÅÐ¶Ï	2021.2.3	Win32	59.52380952					0		2	26	90	29	1
		6	0	0.8341	2	0.7063						images/313+60_10.png	images/313_26.png	1	¡û	1	26	46		Å®	20	2024-02-05_17h04.04.520	ÐÅÐÄÅÐ¶Ï	2021.2.3	Win32	59.52380952					0		2	27	91	25	1
		1	1	0.7073	1	0.6008						images/313+60_15.png	images/313_31.png	1	¡û	1	31	46		Å®	20	2024-02-05_17h04.04.520	ÐÅÐÄÅÐ¶Ï	2021.2.3	Win32	59.52380952					0		2	28	92	30	1
		1	1	0.5328	1	0.5767						images/313+60_9.png	images/313_25.png	1	¡û	1	25	46		Å®	20	2024-02-05_17h04.04.520	ÐÅÐÄÅÐ¶Ï	2021.2.3	Win32	59.52380952					0		2	29	93	24	1
		6	1	0.4407	1	0.7602						images/313_8.png	images/313+24_8.png	6	¡ú	2	8	46		Å®	20	2024-02-05_17h04.04.520	ÐÅÐÄÅÐ¶Ï	2021.2.3	Win32	59.52380952					0		2	30	94	7	1
		1	0	0.5343	2	0.569						images/313_20.png	images/313+60_4.png	6	¡ú	1	20	46		Å®	20	2024-02-05_17h04.04.520	ÐÅÐÄÅÐ¶Ï	2021.2.3	Win32	59.52380952					0		2	31	95	19	1
		1	0	0.5349	2	0.634						images/313_6.png	images/313+24_6.png	6	¡ú	2	6	46		Å®	20	2024-02-05_17h04.04.520	ÐÅÐÄÅÐ¶Ï	2021.2.3	Win32	59.52380952					0		3	0	96	5	1
		6	1	0.4414	2	0.4813						images/313_19.png	images/313+60_3.png	6	¡ú	1	19	46		Å®	20	2024-02-05_17h04.04.520	ÐÅÐÄÅÐ¶Ï	2021.2.3	Win32	59.52380952					0		3	1	97	18	1
		6	1	0.4585	2	0.4901						images/313_21.png	images/313+60_5.png	6	¡ú	1	21	46		Å®	20	2024-02-05_17h04.04.520	ÐÅÐÄÅÐ¶Ï	2021.2.3	Win32	59.52380952					0		3	2	98	20	1
		6	1	0.4079	2	0.4929						images/313_24.png	images/313+60_8.png	6	¡ú	1	24	46		Å®	20	2024-02-05_17h04.04.520	ÐÅÐÄÅÐ¶Ï	2021.2.3	Win32	59.52380952					0		3	3	99	23	1
		1	1	0.5008	2	0.479						images/313+60_10.png	images/313_26.png	1	¡û	1	26	46		Å®	20	2024-02-05_17h04.04.520	ÐÅÐÄÅÐ¶Ï	2021.2.3	Win32	59.52380952					0		3	4	100	25	1
		6	1	0.4188	2	0.3913						images/313_7.png	images/313+24_7.png	6	¡ú	2	7	46		Å®	20	2024-02-05_17h04.04.520	ÐÅÐÄÅÐ¶Ï	2021.2.3	Win32	59.52380952					0		3	5	101	6	1
		6	1	0.7198	2	0.4405						images/313_20.png	images/313+60_4.png	6	¡ú	1	20	46		Å®	20	2024-02-05_17h04.04.520	ÐÅÐÄÅÐ¶Ï	2021.2.3	Win32	59.52380952					0		3	6	102	19	1
		6	1	0.472	2	0.4825						images/313_22.png	images/313+60_6.png	6	¡ú	1	22	46		Å®	20	2024-02-05_17h04.04.520	ÐÅÐÄÅÐ¶Ï	2021.2.3	Win32	59.52380952					0		3	7	103	21	1
		1	1	0.4554	2	0.4353						images/313+60_11.png	images/313_27.png	1	¡û	1	27	46		Å®	20	2024-02-05_17h04.04.520	ÐÅÐÄÅÐ¶Ï	2021.2.3	Win32	59.52380952					0		3	8	104	26	1
		6	1	0.5338	2	0.4096						images/313_5.png	images/313+24_5.png	6	¡ú	2	5	46		Å®	20	2024-02-05_17h04.04.520	ÐÅÐÄÅÐ¶Ï	2021.2.3	Win32	59.52380952					0		3	9	105	4	1
		1	1	0.4502	2	0.4588						images/313+60_15.png	images/313_31.png	1	¡û	1	31	46		Å®	20	2024-02-05_17h04.04.520	ÐÅÐÄÅÐ¶Ï	2021.2.3	Win32	59.52380952					0		3	10	106	30	1
		1	1	0.6024	2	0.4371						images/313+24_10.png	images/313_10.png	1	¡û	2	10	46		Å®	20	2024-02-05_17h04.04.520	ÐÅÐÄÅÐ¶Ï	2021.2.3	Win32	59.52380952					0		3	11	107	9	1
		6	1	0.4667	2	0.4074						images/313_4.png	images/313+24_4.png	6	¡ú	2	4	46		Å®	20	2024-02-05_17h04.04.520	ÐÅÐÄÅÐ¶Ï	2021.2.3	Win32	59.52380952					0		3	12	108	3	1
		1	1	0.404	2	0.6992						images/313+60_9.png	images/313_25.png	1	¡û	1	25	46		Å®	20	2024-02-05_17h04.04.520	ÐÅÐÄÅÐ¶Ï	2021.2.3	Win32	59.52380952					0		3	13	109	24	1
		1	1	0.6565	2	0.6242						images/313+60_14.png	images/313_30.png	1	¡û	1	30	46		Å®	20	2024-02-05_17h04.04.520	ÐÅÐÄÅÐ¶Ï	2021.2.3	Win32	59.52380952					0		3	14	110	29	1
		6	1	0.4997	2	0.6103						images/313_1.png	images/313+24_1.png	6	¡ú	2	1	46		Å®	20	2024-02-05_17h04.04.520	ÐÅÐÄÅÐ¶Ï	2021.2.3	Win32	59.52380952					0		3	15	111	0	1
		6	0	0.5472	2	0.5712						images/313+24_14.png	images/313_14.png	1	¡û	2	14	46		Å®	20	2024-02-05_17h04.04.520	ÐÅÐÄÅÐ¶Ï	2021.2.3	Win32	59.52380952					0		3	16	112	13	1
		6	1	0.64	2	0.4964						images/313_23.png	images/313+60_7.png	6	¡ú	1	23	46		Å®	20	2024-02-05_17h04.04.520	ÐÅÐÄÅÐ¶Ï	2021.2.3	Win32	59.52380952					0		3	17	113	22	1
		6	1	0.4712	2	0.4723						images/313_2.png	images/313+24_2.png	6	¡ú	2	2	46		Å®	20	2024-02-05_17h04.04.520	ÐÅÐÄÅÐ¶Ï	2021.2.3	Win32	59.52380952					0		3	18	114	1	1
		6	0	0.5147	1	0.3898						images/313+24_9.png	images/313_9.png	1	¡û	2	9	46		Å®	20	2024-02-05_17h04.04.520	ÐÅÐÄÅÐ¶Ï	2021.2.3	Win32	59.52380952					0		3	19	115	8	1
		6	1	0.5076	2	0.4044						images/313_18.png	images/313+60_2.png	6	¡ú	1	18	46		Å®	20	2024-02-05_17h04.04.520	ÐÅÐÄÅÐ¶Ï	2021.2.3	Win32	59.52380952					0		3	20	116	17	1
		1	1	1.4863	1	0.5111						images/313+60_13.png	images/313_29.png	1	¡û	1	29	46		Å®	20	2024-02-05_17h04.04.520	ÐÅÐÄÅÐ¶Ï	2021.2.3	Win32	59.52380952					0		3	21	117	28	1
		6	0	0.4547	1	0.5364						images/313+24_15.png	images/313_15.png	1	¡û	2	15	46		Å®	20	2024-02-05_17h04.04.520	ÐÅÐÄÅÐ¶Ï	2021.2.3	Win32	59.52380952					0		3	22	118	14	1
		6	0	0.3887	1	0.3979						images/313+24_13.png	images/313_13.png	1	¡û	2	13	46		Å®	20	2024-02-05_17h04.04.520	ÐÅÐÄÅÐ¶Ï	2021.2.3	Win32	59.52380952					0		3	23	119	12	1
		6	1	0.4689	2	0.4844						images/313_8.png	images/313+24_8.png	6	¡ú	2	8	46		Å®	20	2024-02-05_17h04.04.520	ÐÅÐÄÅÐ¶Ï	2021.2.3	Win32	59.52380952					0		3	24	120	7	1
		6	0	0.5261	1	0.4828						images/313+60_12.png	images/313_28.png	1	¡û	1	28	46		Å®	20	2024-02-05_17h04.04.520	ÐÅÐÄÅÐ¶Ï	2021.2.3	Win32	59.52380952					0		3	25	121	27	1
		6	0	0.4508	1	0.5576						images/313+24_16.png	images/313_16.png	1	¡û	2	16	46		Å®	20	2024-02-05_17h04.04.520	ÐÅÐÄÅÐ¶Ï	2021.2.3	Win32	59.52380952					0	space	3	26	122	15	1	6.8583
		1	1	0.8107	2	0.3655						images/313+60_16.png	images/313_32.png	1	¡û	1	32	46		Å®	20	2024-02-05_17h04.04.520	ÐÅÐÄÅÐ¶Ï	2021.2.3	Win32	59.52380952					0		3	27	123	31	1
		6	0	0.4199	2	0.7926						images/313+24_11.png	images/313_11.png	1	¡û	2	11	46		Å®	20	2024-02-05_17h04.04.520	ÐÅÐÄÅÐ¶Ï	2021.2.3	Win32	59.52380952					0		3	28	124	10	1
		6	0	0.4223	1	0.5421						images/313+24_12.png	images/313_12.png	1	¡û	2	12	46		Å®	20	2024-02-05_17h04.04.520	ÐÅÐÄÅÐ¶Ï	2021.2.3	Win32	59.52380952					0		3	29	125	11	1
		6	1	0.5109	2	0.4393						images/313_17.png	images/313+60_1.png	6	¡ú	1	17	46		Å®	20	2024-02-05_17h04.04.520	ÐÅÐÄÅÐ¶Ï	2021.2.3	Win32	59.52380952					0		3	30	126	16	1
		6	1	0.3585	2	0.3905						images/313_3.png	images/313+24_3.png	6	¡ú	2	3	46		Å®	20	2024-02-05_17h04.04.520	ÐÅÐÄÅÐ¶Ï	2021.2.3	Win32	59.52380952					0		3	31	127	2	1
		6	1	0.342	2	0.3676						images/313_8.png	images/313+24_8.png	6	¡ú	2	8	46		Å®	20	2024-02-05_17h04.04.520	ÐÅÐÄÅÐ¶Ï	2021.2.3	Win32	59.52380952					0		4	0	128	7	1
		1	1	0.4837	2	0.6161						images/313+60_16.png	images/313_32.png	1	¡û	1	32	46		Å®	20	2024-02-05_17h04.04.520	ÐÅÐÄÅÐ¶Ï	2021.2.3	Win32	59.52380952					0		4	1	129	31	1
		6	1	0.3694	2	0.4328						images/313_18.png	images/313+60_2.png	6	¡ú	1	18	46		Å®	20	2024-02-05_17h04.04.520	ÐÅÐÄÅÐ¶Ï	2021.2.3	Win32	59.52380952					0		4	2	130	17	1
		6	1	0.3805	2	0.3896						images/313_24.png	images/313+60_8.png	6	¡ú	1	24	46		Å®	20	2024-02-05_17h04.04.520	ÐÅÐÄÅÐ¶Ï	2021.2.3	Win32	59.52380952					0		4	3	131	23	1
		1	1	0.6344	2	0.5495						images/313+60_14.png	images/313_30.png	1	¡û	1	30	46		Å®	20	2024-02-05_17h04.04.520	ÐÅÐÄÅÐ¶Ï	2021.2.3	Win32	59.52380952					0		4	4	132	29	1
		6	1	0.401	2	0.5023						images/313_5.png	images/313+24_5.png	6	¡ú	2	5	46		Å®	20	2024-02-05_17h04.04.520	ÐÅÐÄÅÐ¶Ï	2021.2.3	Win32	59.52380952					0		4	5	133	4	1
		6	0	0.445	2	0.8757						images/313+24_14.png	images/313_14.png	1	¡û	2	14	46		Å®	20	2024-02-05_17h04.04.520	ÐÅÐÄÅÐ¶Ï	2021.2.3	Win32	59.52380952					0		4	6	134	13	1
		6	0	0.7206	1	0.732						images/313+60_10.png	images/313_26.png	1	¡û	1	26	46		Å®	20	2024-02-05_17h04.04.520	ÐÅÐÄÅÐ¶Ï	2021.2.3	Win32	59.52380952					0		4	7	135	25	1
		6	1	0.5396	1	0.4097						images/313_6.png	images/313+24_6.png	6	¡ú	2	6	46		Å®	20	2024-02-05_17h04.04.520	ÐÅÐÄÅÐ¶Ï	2021.2.3	Win32	59.52380952					0		4	8	136	5	1
		6	0	0.4606	1	0.4255						images/313+24_15.png	images/313_15.png	1	¡û	2	15	46		Å®	20	2024-02-05_17h04.04.520	ÐÅÐÄÅÐ¶Ï	2021.2.3	Win32	59.52380952					0		4	9	137	14	1
		1	0	0.6361	1	0.6474						images/313_4.png	images/313+24_4.png	6	¡ú	2	4	46		Å®	20	2024-02-05_17h04.04.520	ÐÅÐÄÅÐ¶Ï	2021.2.3	Win32	59.52380952					0		4	10	138	3	1
		6	0	0.5318	1	0.4007						images/313+60_9.png	images/313_25.png	1	¡û	1	25	46		Å®	20	2024-02-05_17h04.04.520	ÐÅÐÄÅÐ¶Ï	2021.2.3	Win32	59.52380952					0		4	11	139	24	1
		6	1	0.661	2	0.371						images/313_7.png	images/313+24_7.png	6	¡ú	2	7	46		Å®	20	2024-02-05_17h04.04.520	ÐÅÐÄÅÐ¶Ï	2021.2.3	Win32	59.52380952					0		4	12	140	6	1
		6	1	0.4346	2	0.4438						images/313_3.png	images/313+24_3.png	6	¡ú	2	3	46		Å®	20	2024-02-05_17h04.04.520	ÐÅÐÄÅÐ¶Ï	2021.2.3	Win32	59.52380952					0		4	13	141	2	1
		6	1	0.3902	2	0.395						images/313_23.png	images/313+60_7.png	6	¡ú	1	23	46		Å®	20	2024-02-05_17h04.04.520	ÐÅÐÄÅÐ¶Ï	2021.2.3	Win32	59.52380952					0		4	14	142	22	1
		1	1	0.5519	1	0.6159						images/313+60_11.png	images/313_27.png	1	¡û	1	27	46		Å®	20	2024-02-05_17h04.04.520	ÐÅÐÄÅÐ¶Ï	2021.2.3	Win32	59.52380952					0		4	15	143	26	1
		6	0	0.4522	2	0.5417						images/313+24_13.png	images/313_13.png	1	¡û	2	13	46		Å®	20	2024-02-05_17h04.04.520	ÐÅÐÄÅÐ¶Ï	2021.2.3	Win32	59.52380952					0		4	16	144	12	1
		1	1	0.554	1	0.5237						images/313+24_10.png	images/313_10.png	1	¡û	2	10	46		Å®	20	2024-02-05_17h04.04.520	ÐÅÐÄÅÐ¶Ï	2021.2.3	Win32	59.52380952					0		4	17	145	9	1
		1	1	0.4998	1	0.4927						images/313+24_16.png	images/313_16.png	1	¡û	2	16	46		Å®	20	2024-02-05_17h04.04.520	ÐÅÐÄÅÐ¶Ï	2021.2.3	Win32	59.52380952					0		4	18	146	15	1
		1	0	0.7562	1	0.4847						images/313_20.png	images/313+60_4.png	6	¡ú	1	20	46		Å®	20	2024-02-05_17h04.04.520	ÐÅÐÄÅÐ¶Ï	2021.2.3	Win32	59.52380952					0		4	19	147	19	1
		6	0	0.4118	1	0.7061						images/313+60_12.png	images/313_28.png	1	¡û	1	28	46		Å®	20	2024-02-05_17h04.04.520	ÐÅÐÄÅÐ¶Ï	2021.2.3	Win32	59.52380952					0		4	20	148	27	1
		6	1	0.4488	1	0.494						images/313_17.png	images/313+60_1.png	6	¡ú	1	17	46		Å®	20	2024-02-05_17h04.04.520	ÐÅÐÄÅÐ¶Ï	2021.2.3	Win32	59.52380952					0		4	21	149	16	1
		6	0	0.4366	2	0.4491						images/313+24_9.png	images/313_9.png	1	¡û	2	9	46		Å®	20	2024-02-05_17h04.04.520	ÐÅÐÄÅÐ¶Ï	2021.2.3	Win32	59.52380952					0		4	22	150	8	1
		6	1	0.3843	2	0.3916						images/313_2.png	images/313+24_2.png	6	¡ú	2	2	46		Å®	20	2024-02-05_17h04.04.520	ÐÅÐÄÅÐ¶Ï	2021.2.3	Win32	59.52380952					0		4	23	151	1	1
		6	0	0.4063	2	0.5886						images/313+24_11.png	images/313_11.png	1	¡û	2	11	46		Å®	20	2024-02-05_17h04.04.520	ÐÅÐÄÅÐ¶Ï	2021.2.3	Win32	59.52380952					0		4	24	152	10	1
		6	1	0.3669	2	0.4022						images/313_1.png	images/313+24_1.png	6	¡ú	2	1	46		Å®	20	2024-02-05_17h04.04.520	ÐÅÐÄÅÐ¶Ï	2021.2.3	Win32	59.52380952					0		4	25	153	0	1
		6	1	0.2711	2	0.5496						images/313_22.png	images/313+60_6.png	6	¡ú	1	22	46		Å®	20	2024-02-05_17h04.04.520	ÐÅÐÄÅÐ¶Ï	2021.2.3	Win32	59.52380952					0		4	26	154	21	1
		6	1	0.3077	2	0.4665						images/313_21.png	images/313+60_5.png	6	¡ú	1	21	46		Å®	20	2024-02-05_17h04.04.520	ÐÅÐÄÅÐ¶Ï	2021.2.3	Win32	59.52380952					0		4	27	155	20	1
		6	0	0.3154	1	0.4862						images/313+60_13.png	images/313_29.png	1	¡û	1	29	46		Å®	20	2024-02-05_17h04.04.520	ÐÅÐÄÅÐ¶Ï	2021.2.3	Win32	59.52380952					0		4	28	156	28	1
		6	0	0.2687	2	0.5562						images/313+24_12.png	images/313_12.png	1	¡û	2	12	46		Å®	20	2024-02-05_17h04.04.520	ÐÅÐÄÅÐ¶Ï	2021.2.3	Win32	59.52380952					0		4	29	157	11	1
		6	0	0.3896	1	0.3741						images/313+60_15.png	images/313_31.png	1	¡û	1	31	46		Å®	20	2024-02-05_17h04.04.520	ÐÅÐÄÅÐ¶Ï	2021.2.3	Win32	59.52380952					0		4	30	158	30	1
		6	1	0.4892	2	0.6493						images/313_19.png	images/313+60_3.png	6	¡ú	1	19	46		Å®	20	2024-02-05_17h04.04.520	ÐÅÐÄÅÐ¶Ï	2021.2.3	Win32	59.52380952					0		4	31	159	18	1
																		46		Å®	20	2024-02-05_17h04.04.520	ÐÅÐÄÅÐ¶Ï	2021.2.3	Win32	59.52380952	2.935185326	4.8314
