# Supplementary material for: Perceptual metacognition and self-esteem: the role of feedback valence in local and global monitoring bias
Source: BMC Psychol. 2025 Sep 22;13:1114. doi: 10.1186/s40359-025-03089-x (PMC12506185; doi:10.1186/s40359-025-03089-x)
Supplement: Supplementary file 1 — Supplementary Material 1. [file 40359_2025_3089_MOESM1_ESM.zip › Data/Study2/Study2data/47_信心判断_2024-02-06_16h58.02.114.csv]

response_00.keys	response_00.rt	response_1.keys	response_1.corr	response_1.rt	response_2.keys	response_2.rt	loop_1.thisRepN	loop_1.thisTrialN	loop_1.thisN	loop_1.thisIndex	loop_1.ran	dotLeft	dotRight	dotAns	cue	diffLevel	rows	±»ÊÔ±àºÅ	ÐÕÃû	ÐÔ±ð	ÄêÁä	date	expName	psychopyVersion	OS	frameRate	slider.response	slider.rt	response_01.keys	response_01.rt	response_2.corr	response_03.keys	loop_2.thisRepN	loop_2.thisTrialN	loop_2.thisN	loop_2.thisIndex	loop_2.ran	response_03.rt
		6	1	0.467	2	1.198						images/313_20.png	images/313+60_4.png	6	¡ú	1	20	47		Å®	21	2024-02-06_16h58.02.114	ÐÅÐÄÅÐ¶Ï	2021.2.3	Win32	59.95203837	5.972222222	4.318	space	20.397	0		0	0	0	19	1
		1	1	0.482	6	0.684						images/313+60_15.png	images/313_31.png	1	¡û	1	31	47		Å®	21	2024-02-06_16h58.02.114	ÐÅÐÄÅÐ¶Ï	2021.2.3	Win32	59.95203837					1		0	1	1	30	1
		1	0	0.697	5	0.824						images/313_6.png	images/313+24_6.png	6	¡ú	2	6	47		Å®	21	2024-02-06_16h58.02.114	ÐÅÐÄÅÐ¶Ï	2021.2.3	Win32	59.95203837					1		0	2	2	5	1
		6	0	0.718	5	1.174						images/313+60_11.png	images/313_27.png	1	¡û	1	27	47		Å®	21	2024-02-06_16h58.02.114	ÐÅÐÄÅÐ¶Ï	2021.2.3	Win32	59.95203837					1		0	3	3	26	1
		1	0	0.654	2	1.595						images/313_3.png	images/313+24_3.png	6	¡ú	2	3	47		Å®	21	2024-02-06_16h58.02.114	ÐÅÐÄÅÐ¶Ï	2021.2.3	Win32	59.95203837					0		0	4	4	2	1
		6	1	1.543	5	0.492						images/313_2.png	images/313+24_2.png	6	¡ú	2	2	47		Å®	21	2024-02-06_16h58.02.114	ÐÅÐÄÅÐ¶Ï	2021.2.3	Win32	59.95203837					1		0	5	5	1	1
		6	1	0.595	2	0.582						images/313_5.png	images/313+24_5.png	6	¡ú	2	5	47		Å®	21	2024-02-06_16h58.02.114	ÐÅÐÄÅÐ¶Ï	2021.2.3	Win32	59.95203837					0		0	6	6	4	1
		1	1	0.504	2	0.46						images/313+60_13.png	images/313_29.png	1	¡û	1	29	47		Å®	21	2024-02-06_16h58.02.114	ÐÅÐÄÅÐ¶Ï	2021.2.3	Win32	59.95203837					0		0	7	7	28	1
		6	1	0.677	5	0.77						images/313_22.png	images/313+60_6.png	6	¡ú	1	22	47		Å®	21	2024-02-06_16h58.02.114	ÐÅÐÄÅÐ¶Ï	2021.2.3	Win32	59.95203837					1		0	8	8	21	1
		1	1	1.592	3	0.561						images/313+24_9.png	images/313_9.png	1	¡û	2	9	47		Å®	21	2024-02-06_16h58.02.114	ÐÅÐÄÅÐ¶Ï	2021.2.3	Win32	59.95203837					0		0	9	9	8	1
		1	1	1.06	2	0.407						images/313+60_10.png	images/313_26.png	1	¡û	1	26	47		Å®	21	2024-02-06_16h58.02.114	ÐÅÐÄÅÐ¶Ï	2021.2.3	Win32	59.95203837					0		0	10	10	25	1
		1	1	1.207	2	0.41						images/313+24_14.png	images/313_14.png	1	¡û	2	14	47		Å®	21	2024-02-06_16h58.02.114	ÐÅÐÄÅÐ¶Ï	2021.2.3	Win32	59.95203837					0		0	11	11	13	1
		1	1	0.736	3	0.537						images/313+60_12.png	images/313_28.png	1	¡û	1	28	47		Å®	21	2024-02-06_16h58.02.114	ÐÅÐÄÅÐ¶Ï	2021.2.3	Win32	59.95203837					0		0	12	12	27	1
		1	1	1.004	3	0.584						images/313+24_11.png	images/313_11.png	1	¡û	2	11	47		Å®	21	2024-02-06_16h58.02.114	ÐÅÐÄÅÐ¶Ï	2021.2.3	Win32	59.95203837					0		0	13	13	10	1
		6	0	0.902	3	0.643						images/313+60_9.png	images/313_25.png	1	¡û	1	25	47		Å®	21	2024-02-06_16h58.02.114	ÐÅÐÄÅÐ¶Ï	2021.2.3	Win32	59.95203837					0		0	14	14	24	1
		1	1	0.901	5	0.424						images/313+60_16.png	images/313_32.png	1	¡û	1	32	47		Å®	21	2024-02-06_16h58.02.114	ÐÅÐÄÅÐ¶Ï	2021.2.3	Win32	59.95203837					1		0	15	15	31	1
		6	1	0.737	5	0.423						images/313_8.png	images/313+24_8.png	6	¡ú	2	8	47		Å®	21	2024-02-06_16h58.02.114	ÐÅÐÄÅÐ¶Ï	2021.2.3	Win32	59.95203837					1		0	16	16	7	1
		1	0	0.772	3	0.503						images/313_23.png	images/313+60_7.png	6	¡ú	1	23	47		Å®	21	2024-02-06_16h58.02.114	ÐÅÐÄÅÐ¶Ï	2021.2.3	Win32	59.95203837					0		0	17	17	22	1
		1	1	2.204	2	0.699						images/313+60_14.png	images/313_30.png	1	¡û	1	30	47		Å®	21	2024-02-06_16h58.02.114	ÐÅÐÄÅÐ¶Ï	2021.2.3	Win32	59.95203837					0		0	18	18	29	1
		1	0	1.445	2	0.697						images/313_19.png	images/313+60_3.png	6	¡ú	1	19	47		Å®	21	2024-02-06_16h58.02.114	ÐÅÐÄÅÐ¶Ï	2021.2.3	Win32	59.95203837					0		0	19	19	18	1
		6	1	0.653	4	0.84						images/313_24.png	images/313+60_8.png	6	¡ú	1	24	47		Å®	21	2024-02-06_16h58.02.114	ÐÅÐÄÅÐ¶Ï	2021.2.3	Win32	59.95203837					1		0	20	20	23	1
		6	0	0.532	1	1.385						images/313+24_16.png	images/313_16.png	1	¡û	2	16	47		Å®	21	2024-02-06_16h58.02.114	ÐÅÐÄÅÐ¶Ï	2021.2.3	Win32	59.95203837					0		0	21	21	15	1
		6	1	0.81	2	0.354						images/313_1.png	images/313+24_1.png	6	¡ú	2	1	47		Å®	21	2024-02-06_16h58.02.114	ÐÅÐÄÅÐ¶Ï	2021.2.3	Win32	59.95203837					0		0	22	22	0	1
		1	0	0.606	3	0.687						images/313_7.png	images/313+24_7.png	6	¡ú	2	7	47		Å®	21	2024-02-06_16h58.02.114	ÐÅÐÄÅÐ¶Ï	2021.2.3	Win32	59.95203837					0		0	23	23	6	1
		6	1	0.653	3	0.459						images/313_18.png	images/313+60_2.png	6	¡ú	1	18	47		Å®	21	2024-02-06_16h58.02.114	ÐÅÐÄÅÐ¶Ï	2021.2.3	Win32	59.95203837					0		0	24	24	17	1
		6	0	0.461	4	0.441						images/313+24_13.png	images/313_13.png	1	¡û	2	13	47		Å®	21	2024-02-06_16h58.02.114	ÐÅÐÄÅÐ¶Ï	2021.2.3	Win32	59.95203837					1		0	25	25	12	1
		6	0	1.005	2	0.504						images/313+24_15.png	images/313_15.png	1	¡û	2	15	47		Å®	21	2024-02-06_16h58.02.114	ÐÅÐÄÅÐ¶Ï	2021.2.3	Win32	59.95203837					0		0	26	26	14	1
		6	0	0.43	2	0.307						images/313+24_10.png	images/313_10.png	1	¡û	2	10	47		Å®	21	2024-02-06_16h58.02.114	ÐÅÐÄÅÐ¶Ï	2021.2.3	Win32	59.95203837					0		0	27	27	9	1
		6	1	0.489	2	0.28						images/313_4.png	images/313+24_4.png	6	¡ú	2	4	47		Å®	21	2024-02-06_16h58.02.114	ÐÅÐÄÅÐ¶Ï	2021.2.3	Win32	59.95203837					0		0	28	28	3	1
		6	1	0.702	3	0.606						images/313_21.png	images/313+60_5.png	6	¡ú	1	21	47		Å®	21	2024-02-06_16h58.02.114	ÐÅÐÄÅÐ¶Ï	2021.2.3	Win32	59.95203837					0		0	29	29	20	1
		6	1	0.838	1	0.423						images/313_17.png	images/313+60_1.png	6	¡ú	1	17	47		Å®	21	2024-02-06_16h58.02.114	ÐÅÐÄÅÐ¶Ï	2021.2.3	Win32	59.95203837					0		0	30	30	16	1
		1	1	0.62	2	0.404						images/313+24_12.png	images/313_12.png	1	¡û	2	12	47		Å®	21	2024-02-06_16h58.02.114	ÐÅÐÄÅÐ¶Ï	2021.2.3	Win32	59.95203837					0		0	31	31	11	1
		1	1	0.522	3	0.389						images/313+24_16.png	images/313_16.png	1	¡û	2	16	47		Å®	21	2024-02-06_16h58.02.114	ÐÅÐÄÅÐ¶Ï	2021.2.3	Win32	59.95203837					0		1	0	32	15	1
		6	1	0.725	5	0.389						images/313_24.png	images/313+60_8.png	6	¡ú	1	24	47		Å®	21	2024-02-06_16h58.02.114	ÐÅÐÄÅÐ¶Ï	2021.2.3	Win32	59.95203837					1		1	1	33	23	1
		6	1	0.461	2	0.31						images/313_8.png	images/313+24_8.png	6	¡ú	2	8	47		Å®	21	2024-02-06_16h58.02.114	ÐÅÐÄÅÐ¶Ï	2021.2.3	Win32	59.95203837					0		1	2	34	7	1
		1	1	0.695	3	0.317						images/313+24_11.png	images/313_11.png	1	¡û	2	11	47		Å®	21	2024-02-06_16h58.02.114	ÐÅÐÄÅÐ¶Ï	2021.2.3	Win32	59.95203837					0		1	3	35	10	1
		1	1	0.984	4	0.587						images/313+60_11.png	images/313_27.png	1	¡û	1	27	47		Å®	21	2024-02-06_16h58.02.114	ÐÅÐÄÅÐ¶Ï	2021.2.3	Win32	59.95203837					1		1	4	36	26	1
		1	0	0.703	3	0.437						images/313_19.png	images/313+60_3.png	6	¡ú	1	19	47		Å®	21	2024-02-06_16h58.02.114	ÐÅÐÄÅÐ¶Ï	2021.2.3	Win32	59.95203837					0		1	5	37	18	1
		6	1	0.719	3	0.35						images/313_6.png	images/313+24_6.png	6	¡ú	2	6	47		Å®	21	2024-02-06_16h58.02.114	ÐÅÐÄÅÐ¶Ï	2021.2.3	Win32	59.95203837					0		1	6	38	5	1
		6	1	0.471	4	0.538						images/313_21.png	images/313+60_5.png	6	¡ú	1	21	47		Å®	21	2024-02-06_16h58.02.114	ÐÅÐÄÅÐ¶Ï	2021.2.3	Win32	59.95203837					1		1	7	39	20	1
		6	0	0.766	2	0.495						images/313+24_13.png	images/313_13.png	1	¡û	2	13	47		Å®	21	2024-02-06_16h58.02.114	ÐÅÐÄÅÐ¶Ï	2021.2.3	Win32	59.95203837					0	space	1	8	40	12	1	1.476
		6	1	0.385	2	0.771						images/313_1.png	images/313+24_1.png	6	¡ú	2	1	47		Å®	21	2024-02-06_16h58.02.114	ÐÅÐÄÅÐ¶Ï	2021.2.3	Win32	59.95203837					0		1	9	41	0	1
		1	1	0.528	5	0.389						images/313+24_10.png	images/313_10.png	1	¡û	2	10	47		Å®	21	2024-02-06_16h58.02.114	ÐÅÐÄÅÐ¶Ï	2021.2.3	Win32	59.95203837					1		1	10	42	9	1
		1	0	0.576	2	0.385						images/313_4.png	images/313+24_4.png	6	¡ú	2	4	47		Å®	21	2024-02-06_16h58.02.114	ÐÅÐÄÅÐ¶Ï	2021.2.3	Win32	59.95203837					0		1	11	43	3	1
		6	1	0.421	5	0.42						images/313_2.png	images/313+24_2.png	6	¡ú	2	2	47		Å®	21	2024-02-06_16h58.02.114	ÐÅÐÄÅÐ¶Ï	2021.2.3	Win32	59.95203837					1		1	12	44	1	1
		1	0	0.731	3	0.248						images/313_7.png	images/313+24_7.png	6	¡ú	2	7	47		Å®	21	2024-02-06_16h58.02.114	ÐÅÐÄÅÐ¶Ï	2021.2.3	Win32	59.95203837					0		1	13	45	6	1
		1	1	0.493	4	0.504						images/313+24_15.png	images/313_15.png	1	¡û	2	15	47		Å®	21	2024-02-06_16h58.02.114	ÐÅÐÄÅÐ¶Ï	2021.2.3	Win32	59.95203837					1		1	14	46	14	1
		1	1	0.436	4	0.335						images/313+24_14.png	images/313_14.png	1	¡û	2	14	47		Å®	21	2024-02-06_16h58.02.114	ÐÅÐÄÅÐ¶Ï	2021.2.3	Win32	59.95203837					1		1	15	47	13	1
		6	1	0.477	5	0.467						images/313_22.png	images/313+60_6.png	6	¡ú	1	22	47		Å®	21	2024-02-06_16h58.02.114	ÐÅÐÄÅÐ¶Ï	2021.2.3	Win32	59.95203837					1		1	16	48	21	1
		6	0	0.538	3	0.467						images/313+60_10.png	images/313_26.png	1	¡û	1	26	47		Å®	21	2024-02-06_16h58.02.114	ÐÅÐÄÅÐ¶Ï	2021.2.3	Win32	59.95203837					0		1	17	49	25	1
		1	1	0.83	3	0.374						images/313+60_13.png	images/313_29.png	1	¡û	1	29	47		Å®	21	2024-02-06_16h58.02.114	ÐÅÐÄÅÐ¶Ï	2021.2.3	Win32	59.95203837					0		1	18	50	28	1
		1	1	0.503	3	0.355						images/313+24_9.png	images/313_9.png	1	¡û	2	9	47		Å®	21	2024-02-06_16h58.02.114	ÐÅÐÄÅÐ¶Ï	2021.2.3	Win32	59.95203837					0		1	19	51	8	1
		6	0	0.42	1	0.461						images/313+60_9.png	images/313_25.png	1	¡û	1	25	47		Å®	21	2024-02-06_16h58.02.114	ÐÅÐÄÅÐ¶Ï	2021.2.3	Win32	59.95203837					0		1	20	52	24	1
		6	0	0.768	2	0.826						images/313+60_15.png	images/313_31.png	1	¡û	1	31	47		Å®	21	2024-02-06_16h58.02.114	ÐÅÐÄÅÐ¶Ï	2021.2.3	Win32	59.95203837					0		1	21	53	30	1
		1	1	0.651	3	0.495						images/313+24_12.png	images/313_12.png	1	¡û	2	12	47		Å®	21	2024-02-06_16h58.02.114	ÐÅÐÄÅÐ¶Ï	2021.2.3	Win32	59.95203837					0		1	22	54	11	1
		6	1	0.607	3	0.687						images/313_23.png	images/313+60_7.png	6	¡ú	1	23	47		Å®	21	2024-02-06_16h58.02.114	ÐÅÐÄÅÐ¶Ï	2021.2.3	Win32	59.95203837					0		1	23	55	22	1
		1	1	0.611	3	0.398						images/313+60_14.png	images/313_30.png	1	¡û	1	30	47		Å®	21	2024-02-06_16h58.02.114	ÐÅÐÄÅÐ¶Ï	2021.2.3	Win32	59.95203837					0		1	24	56	29	1
		1	0	0.57	5	0.487						images/313_17.png	images/313+60_1.png	6	¡ú	1	17	47		Å®	21	2024-02-06_16h58.02.114	ÐÅÐÄÅÐ¶Ï	2021.2.3	Win32	59.95203837					1		1	25	57	16	1
		6	1	0.701	3	0.473						images/313_18.png	images/313+60_2.png	6	¡ú	1	18	47		Å®	21	2024-02-06_16h58.02.114	ÐÅÐÄÅÐ¶Ï	2021.2.3	Win32	59.95203837					0		1	26	58	17	1
		6	1	0.485	5	0.527						images/313_3.png	images/313+24_3.png	6	¡ú	2	3	47		Å®	21	2024-02-06_16h58.02.114	ÐÅÐÄÅÐ¶Ï	2021.2.3	Win32	59.95203837					1		1	27	59	2	1
		6	1	0.537	2	0.491						images/313_5.png	images/313+24_5.png	6	¡ú	2	5	47		Å®	21	2024-02-06_16h58.02.114	ÐÅÐÄÅÐ¶Ï	2021.2.3	Win32	59.95203837					0		1	28	60	4	1
		6	0	0.384	2	0.327						images/313+60_16.png	images/313_32.png	1	¡û	1	32	47		Å®	21	2024-02-06_16h58.02.114	ÐÅÐÄÅÐ¶Ï	2021.2.3	Win32	59.95203837					0		1	29	61	31	1
		6	0	0.541	3	0.519						images/313+60_12.png	images/313_28.png	1	¡û	1	28	47		Å®	21	2024-02-06_16h58.02.114	ÐÅÐÄÅÐ¶Ï	2021.2.3	Win32	59.95203837					0		1	30	62	27	1
		6	1	0.425	4	0.4						images/313_20.png	images/313+60_4.png	6	¡ú	1	20	47		Å®	21	2024-02-06_16h58.02.114	ÐÅÐÄÅÐ¶Ï	2021.2.3	Win32	59.95203837					1		1	31	63	19	1
		6	0	0.645	1	0.359						images/313+60_15.png	images/313_31.png	1	¡û	1	31	47		Å®	21	2024-02-06_16h58.02.114	ÐÅÐÄÅÐ¶Ï	2021.2.3	Win32	59.95203837					0		2	0	64	30	1
		6	1	0.411	6	0.643						images/313_24.png	images/313+60_8.png	6	¡ú	1	24	47		Å®	21	2024-02-06_16h58.02.114	ÐÅÐÄÅÐ¶Ï	2021.2.3	Win32	59.95203837					1		2	1	65	23	1
		6	0	0.891	3	0.357						images/313+24_16.png	images/313_16.png	1	¡û	2	16	47		Å®	21	2024-02-06_16h58.02.114	ÐÅÐÄÅÐ¶Ï	2021.2.3	Win32	59.95203837					0		2	2	66	15	1
		1	1	0.667	3	0.285						images/313+24_15.png	images/313_15.png	1	¡û	2	15	47		Å®	21	2024-02-06_16h58.02.114	ÐÅÐÄÅÐ¶Ï	2021.2.3	Win32	59.95203837					0		2	3	67	14	1
		6	1	0.516	2	0.389						images/313_5.png	images/313+24_5.png	6	¡ú	2	5	47		Å®	21	2024-02-06_16h58.02.114	ÐÅÐÄÅÐ¶Ï	2021.2.3	Win32	59.95203837					0		2	4	68	4	1
		6	0	0.611	1	0.341						images/313+24_11.png	images/313_11.png	1	¡û	2	11	47		Å®	21	2024-02-06_16h58.02.114	ÐÅÐÄÅÐ¶Ï	2021.2.3	Win32	59.95203837					0		2	5	69	10	1
		1	1	0.58	3	0.292						images/313+24_12.png	images/313_12.png	1	¡û	2	12	47		Å®	21	2024-02-06_16h58.02.114	ÐÅÐÄÅÐ¶Ï	2021.2.3	Win32	59.95203837					0		2	6	70	11	1
		1	1	0.501	3	0.385						images/313+60_14.png	images/313_30.png	1	¡û	1	30	47		Å®	21	2024-02-06_16h58.02.114	ÐÅÐÄÅÐ¶Ï	2021.2.3	Win32	59.95203837					0		2	7	71	29	1
		6	1	0.455	5	0.371						images/313_3.png	images/313+24_3.png	6	¡ú	2	3	47		Å®	21	2024-02-06_16h58.02.114	ÐÅÐÄÅÐ¶Ï	2021.2.3	Win32	59.95203837					1		2	8	72	2	1
		6	1	0.374	2	0.351						images/313_23.png	images/313+60_7.png	6	¡ú	1	23	47		Å®	21	2024-02-06_16h58.02.114	ÐÅÐÄÅÐ¶Ï	2021.2.3	Win32	59.95203837					0		2	9	73	22	1
		6	0	0.274	2	0.376						images/313+60_11.png	images/313_27.png	1	¡û	1	27	47		Å®	21	2024-02-06_16h58.02.114	ÐÅÐÄÅÐ¶Ï	2021.2.3	Win32	59.95203837					0		2	10	74	26	1
		6	1	0.355	1	0.276						images/313_8.png	images/313+24_8.png	6	¡ú	2	8	47		Å®	21	2024-02-06_16h58.02.114	ÐÅÐÄÅÐ¶Ï	2021.2.3	Win32	59.95203837					0		2	11	75	7	1
		6	0	1.259	2	1.45						images/313+60_9.png	images/313_25.png	1	¡û	1	25	47		Å®	21	2024-02-06_16h58.02.114	ÐÅÐÄÅÐ¶Ï	2021.2.3	Win32	59.95203837					0		2	12	76	24	1
		6	0	0.443	2	0.235						images/313+24_13.png	images/313_13.png	1	¡û	2	13	47		Å®	21	2024-02-06_16h58.02.114	ÐÅÐÄÅÐ¶Ï	2021.2.3	Win32	59.95203837					0		2	13	77	12	1
		6	0	0.375	2	0.377						images/313+60_12.png	images/313_28.png	1	¡û	1	28	47		Å®	21	2024-02-06_16h58.02.114	ÐÅÐÄÅÐ¶Ï	2021.2.3	Win32	59.95203837					0		2	14	78	27	1
		6	0	0.435	1	0.406						images/313+24_9.png	images/313_9.png	1	¡û	2	9	47		Å®	21	2024-02-06_16h58.02.114	ÐÅÐÄÅÐ¶Ï	2021.2.3	Win32	59.95203837					0		2	15	79	8	1
		6	0	0.323	3	0.301						images/313+60_10.png	images/313_26.png	1	¡û	1	26	47		Å®	21	2024-02-06_16h58.02.114	ÐÅÐÄÅÐ¶Ï	2021.2.3	Win32	59.95203837					0		2	16	80	25	1
		6	1	0.323	3	0.243						images/313_2.png	images/313+24_2.png	6	¡ú	2	2	47		Å®	21	2024-02-06_16h58.02.114	ÐÅÐÄÅÐ¶Ï	2021.2.3	Win32	59.95203837					0	space	2	17	81	1	1	1.096
		6	1	0.312	1	0.336						images/313_21.png	images/313+60_5.png	6	¡ú	1	21	47		Å®	21	2024-02-06_16h58.02.114	ÐÅÐÄÅÐ¶Ï	2021.2.3	Win32	59.95203837					0		2	18	82	20	1
		6	0	0.333	3	0.319						images/313+60_13.png	images/313_29.png	1	¡û	1	29	47		Å®	21	2024-02-06_16h58.02.114	ÐÅÐÄÅÐ¶Ï	2021.2.3	Win32	59.95203837					0		2	19	83	28	1
		6	1	0.218	3	0.419						images/313_4.png	images/313+24_4.png	6	¡ú	2	4	47		Å®	21	2024-02-06_16h58.02.114	ÐÅÐÄÅÐ¶Ï	2021.2.3	Win32	59.95203837					0		2	20	84	3	1
		6	0	0.356	1	0.388						images/313+24_14.png	images/313_14.png	1	¡û	2	14	47		Å®	21	2024-02-06_16h58.02.114	ÐÅÐÄÅÐ¶Ï	2021.2.3	Win32	59.95203837					0		2	21	85	13	1
		6	1	0.284	2	0.352						images/313_20.png	images/313+60_4.png	6	¡ú	1	20	47		Å®	21	2024-02-06_16h58.02.114	ÐÅÐÄÅÐ¶Ï	2021.2.3	Win32	59.95203837					0		2	22	86	19	1
		6	1	0.29	2	0.733						images/313_7.png	images/313+24_7.png	6	¡ú	2	7	47		Å®	21	2024-02-06_16h58.02.114	ÐÅÐÄÅÐ¶Ï	2021.2.3	Win32	59.95203837					0		2	23	87	6	1
		6	1	0.351	5	0.611						images/313_22.png	images/313+60_6.png	6	¡ú	1	22	47		Å®	21	2024-02-06_16h58.02.114	ÐÅÐÄÅÐ¶Ï	2021.2.3	Win32	59.95203837					1		2	24	88	21	1
		6	1	0.373	5	0.487						images/313_17.png	images/313+60_1.png	6	¡ú	1	17	47		Å®	21	2024-02-06_16h58.02.114	ÐÅÐÄÅÐ¶Ï	2021.2.3	Win32	59.95203837					1		2	25	89	16	1
		6	1	0.32	2	0.535						images/313_1.png	images/313+24_1.png	6	¡ú	2	1	47		Å®	21	2024-02-06_16h58.02.114	ÐÅÐÄÅÐ¶Ï	2021.2.3	Win32	59.95203837					0		2	26	90	0	1
		6	1	0.291	5	0.515						images/313_18.png	images/313+60_2.png	6	¡ú	1	18	47		Å®	21	2024-02-06_16h58.02.114	ÐÅÐÄÅÐ¶Ï	2021.2.3	Win32	59.95203837					1		2	27	91	17	1
		6	0	0.522	5	0.488						images/313+60_16.png	images/313_32.png	1	¡û	1	32	47		Å®	21	2024-02-06_16h58.02.114	ÐÅÐÄÅÐ¶Ï	2021.2.3	Win32	59.95203837					1		2	28	92	31	1
		6	1	0.358	1	0.755						images/313_6.png	images/313+24_6.png	6	¡ú	2	6	47		Å®	21	2024-02-06_16h58.02.114	ÐÅÐÄÅÐ¶Ï	2021.2.3	Win32	59.95203837					0		2	29	93	5	1
		6	1	0.28	5	0.41						images/313_19.png	images/313+60_3.png	6	¡ú	1	19	47		Å®	21	2024-02-06_16h58.02.114	ÐÅÐÄÅÐ¶Ï	2021.2.3	Win32	59.95203837					1		2	30	94	18	1
		6	0	0.449	5	0.437						images/313+24_10.png	images/313_10.png	1	¡û	2	10	47		Å®	21	2024-02-06_16h58.02.114	ÐÅÐÄÅÐ¶Ï	2021.2.3	Win32	59.95203837					1		2	31	95	9	1
		1	1	0.576	3	0.57						images/313+60_14.png	images/313_30.png	1	¡û	1	30	47		Å®	21	2024-02-06_16h58.02.114	ÐÅÐÄÅÐ¶Ï	2021.2.3	Win32	59.95203837					0		3	0	96	29	1
		6	1	0.404	5	0.38						images/313_22.png	images/313+60_6.png	6	¡ú	1	22	47		Å®	21	2024-02-06_16h58.02.114	ÐÅÐÄÅÐ¶Ï	2021.2.3	Win32	59.95203837					1		3	1	97	21	1
		6	1	0.4	5	0.419						images/313_2.png	images/313+24_2.png	6	¡ú	2	2	47		Å®	21	2024-02-06_16h58.02.114	ÐÅÐÄÅÐ¶Ï	2021.2.3	Win32	59.95203837					1		3	2	98	1	1
		6	1	0.424	5	0.533						images/313_24.png	images/313+60_8.png	6	¡ú	1	24	47		Å®	21	2024-02-06_16h58.02.114	ÐÅÐÄÅÐ¶Ï	2021.2.3	Win32	59.95203837					1		3	3	99	23	1
		6	1	0.571	2	0.266						images/313_17.png	images/313+60_1.png	6	¡ú	1	17	47		Å®	21	2024-02-06_16h58.02.114	ÐÅÐÄÅÐ¶Ï	2021.2.3	Win32	59.95203837					0		3	4	100	16	1
		6	1	0.239	2	0.377						images/313_20.png	images/313+60_4.png	6	¡ú	1	20	47		Å®	21	2024-02-06_16h58.02.114	ÐÅÐÄÅÐ¶Ï	2021.2.3	Win32	59.95203837					0		3	5	101	19	1
		1	1	0.388	2	1.268						images/313+24_11.png	images/313_11.png	1	¡û	2	11	47		Å®	21	2024-02-06_16h58.02.114	ÐÅÐÄÅÐ¶Ï	2021.2.3	Win32	59.95203837					0		3	6	102	10	1
		6	1	0.244	5	0.348						images/313_6.png	images/313+24_6.png	6	¡ú	2	6	47		Å®	21	2024-02-06_16h58.02.114	ÐÅÐÄÅÐ¶Ï	2021.2.3	Win32	59.95203837					1		3	7	103	5	1
		6	1	0.319	3	0.253						images/313_8.png	images/313+24_8.png	6	¡ú	2	8	47		Å®	21	2024-02-06_16h58.02.114	ÐÅÐÄÅÐ¶Ï	2021.2.3	Win32	59.95203837					0		3	8	104	7	1
		6	0	0.288	4	0.366						images/313+60_9.png	images/313_25.png	1	¡û	1	25	47		Å®	21	2024-02-06_16h58.02.114	ÐÅÐÄÅÐ¶Ï	2021.2.3	Win32	59.95203837					1		3	9	105	24	1
		6	1	0.264	6	0.37						images/313_3.png	images/313+24_3.png	6	¡ú	2	3	47		Å®	21	2024-02-06_16h58.02.114	ÐÅÐÄÅÐ¶Ï	2021.2.3	Win32	59.95203837					1		3	10	106	2	1
		6	0	0.443	3	0.253						images/313+24_9.png	images/313_9.png	1	¡û	2	9	47		Å®	21	2024-02-06_16h58.02.114	ÐÅÐÄÅÐ¶Ï	2021.2.3	Win32	59.95203837					0		3	11	107	8	1
		6	1	0.372	5	0.354						images/313_7.png	images/313+24_7.png	6	¡ú	2	7	47		Å®	21	2024-02-06_16h58.02.114	ÐÅÐÄÅÐ¶Ï	2021.2.3	Win32	59.95203837					1		3	12	108	6	1
		6	0	0.238	5	0.386						images/313+60_10.png	images/313_26.png	1	¡û	1	26	47		Å®	21	2024-02-06_16h58.02.114	ÐÅÐÄÅÐ¶Ï	2021.2.3	Win32	59.95203837					1		3	13	109	25	1
		6	1	0.292	6	0.376						images/313_18.png	images/313+60_2.png	6	¡ú	1	18	47		Å®	21	2024-02-06_16h58.02.114	ÐÅÐÄÅÐ¶Ï	2021.2.3	Win32	59.95203837					1		3	14	110	17	1
		6	1	0.294	6	0.366						images/313_21.png	images/313+60_5.png	6	¡ú	1	21	47		Å®	21	2024-02-06_16h58.02.114	ÐÅÐÄÅÐ¶Ï	2021.2.3	Win32	59.95203837					1		3	15	111	20	1
		6	1	0.307	5	0.388						images/313_23.png	images/313+60_7.png	6	¡ú	1	23	47		Å®	21	2024-02-06_16h58.02.114	ÐÅÐÄÅÐ¶Ï	2021.2.3	Win32	59.95203837					1		3	16	112	22	1
		6	0	0.273	5	0.426						images/313+24_14.png	images/313_14.png	1	¡û	2	14	47		Å®	21	2024-02-06_16h58.02.114	ÐÅÐÄÅÐ¶Ï	2021.2.3	Win32	59.95203837					1		3	17	113	13	1
		6	1	0.26	5	0.37						images/313_5.png	images/313+24_5.png	6	¡ú	2	5	47		Å®	21	2024-02-06_16h58.02.114	ÐÅÐÄÅÐ¶Ï	2021.2.3	Win32	59.95203837					1		3	18	114	4	1
		6	1	0.277	5	0.42						images/313_19.png	images/313+60_3.png	6	¡ú	1	19	47		Å®	21	2024-02-06_16h58.02.114	ÐÅÐÄÅÐ¶Ï	2021.2.3	Win32	59.95203837					1		3	19	115	18	1
		6	0	0.226	5	0.55						images/313+60_13.png	images/313_29.png	1	¡û	1	29	47		Å®	21	2024-02-06_16h58.02.114	ÐÅÐÄÅÐ¶Ï	2021.2.3	Win32	59.95203837					1		3	20	116	28	1
		6	0	0.31	5	0.67						images/313+60_12.png	images/313_28.png	1	¡û	1	28	47		Å®	21	2024-02-06_16h58.02.114	ÐÅÐÄÅÐ¶Ï	2021.2.3	Win32	59.95203837					1		3	21	117	27	1
		6	0	0.29	5	0.471						images/313+24_12.png	images/313_12.png	1	¡û	2	12	47		Å®	21	2024-02-06_16h58.02.114	ÐÅÐÄÅÐ¶Ï	2021.2.3	Win32	59.95203837					1		3	22	118	11	1
		6	0	0.336	5	0.616						images/313+24_13.png	images/313_13.png	1	¡û	2	13	47		Å®	21	2024-02-06_16h58.02.114	ÐÅÐÄÅÐ¶Ï	2021.2.3	Win32	59.95203837					1		3	23	119	12	1
		6	0	0.467	5	0.699						images/313+60_16.png	images/313_32.png	1	¡û	1	32	47		Å®	21	2024-02-06_16h58.02.114	ÐÅÐÄÅÐ¶Ï	2021.2.3	Win32	59.95203837					1		3	24	120	31	1
		6	0	0.359	5	0.525						images/313+60_15.png	images/313_31.png	1	¡û	1	31	47		Å®	21	2024-02-06_16h58.02.114	ÐÅÐÄÅÐ¶Ï	2021.2.3	Win32	59.95203837					1		3	25	121	30	1
		1	1	0.586	6	0.522						images/313+60_11.png	images/313_27.png	1	¡û	1	27	47		Å®	21	2024-02-06_16h58.02.114	ÐÅÐÄÅÐ¶Ï	2021.2.3	Win32	59.95203837					1	space	3	26	122	26	1	0.974
		1	1	0.455	1	0.453						images/313+24_16.png	images/313_16.png	1	¡û	2	16	47		Å®	21	2024-02-06_16h58.02.114	ÐÅÐÄÅÐ¶Ï	2021.2.3	Win32	59.95203837					0		3	27	123	15	1
		6	1	2.019	3	0.89						images/313_4.png	images/313+24_4.png	6	¡ú	2	4	47		Å®	21	2024-02-06_16h58.02.114	ÐÅÐÄÅÐ¶Ï	2021.2.3	Win32	59.95203837					0		3	28	124	3	1
		6	1	0.465	5	0.451						images/313_1.png	images/313+24_1.png	6	¡ú	2	1	47		Å®	21	2024-02-06_16h58.02.114	ÐÅÐÄÅÐ¶Ï	2021.2.3	Win32	59.95203837					1		3	29	125	0	1
		6	0	0.586	3	0.424						images/313+24_15.png	images/313_15.png	1	¡û	2	15	47		Å®	21	2024-02-06_16h58.02.114	ÐÅÐÄÅÐ¶Ï	2021.2.3	Win32	59.95203837					0		3	30	126	14	1
		6	0	0.285	5	0.425						images/313+24_10.png	images/313_10.png	1	¡û	2	10	47		Å®	21	2024-02-06_16h58.02.114	ÐÅÐÄÅÐ¶Ï	2021.2.3	Win32	59.95203837					1		3	31	127	9	1
		6	1	0.303	6	0.569						images/313_23.png	images/313+60_7.png	6	¡ú	1	23	47		Å®	21	2024-02-06_16h58.02.114	ÐÅÐÄÅÐ¶Ï	2021.2.3	Win32	59.95203837					1		4	0	128	22	1
		6	0	0.602	5	0.366						images/313+24_12.png	images/313_12.png	1	¡û	2	12	47		Å®	21	2024-02-06_16h58.02.114	ÐÅÐÄÅÐ¶Ï	2021.2.3	Win32	59.95203837					1		4	1	129	11	1
		6	1	0.224	4	0.804						images/313_18.png	images/313+60_2.png	6	¡ú	1	18	47		Å®	21	2024-02-06_16h58.02.114	ÐÅÐÄÅÐ¶Ï	2021.2.3	Win32	59.95203837					1		4	2	130	17	1
		6	0	0.348	6	0.607						images/313+60_13.png	images/313_29.png	1	¡û	1	29	47		Å®	21	2024-02-06_16h58.02.114	ÐÅÐÄÅÐ¶Ï	2021.2.3	Win32	59.95203837					1		4	3	131	28	1
		1	1	0.706	2	0.353						images/313+24_14.png	images/313_14.png	1	¡û	2	14	47		Å®	21	2024-02-06_16h58.02.114	ÐÅÐÄÅÐ¶Ï	2021.2.3	Win32	59.95203837					0		4	4	132	13	1
		6	1	0.453	3	0.282						images/313_3.png	images/313+24_3.png	6	¡ú	2	3	47		Å®	21	2024-02-06_16h58.02.114	ÐÅÐÄÅÐ¶Ï	2021.2.3	Win32	59.95203837					0		4	5	133	2	1
		6	0	0.221	4	0.376						images/313+60_16.png	images/313_32.png	1	¡û	1	32	47		Å®	21	2024-02-06_16h58.02.114	ÐÅÐÄÅÐ¶Ï	2021.2.3	Win32	59.95203837					1		4	6	134	31	1
		6	0	0.292	3	0.285						images/313+24_9.png	images/313_9.png	1	¡û	2	9	47		Å®	21	2024-02-06_16h58.02.114	ÐÅÐÄÅÐ¶Ï	2021.2.3	Win32	59.95203837					0		4	7	135	8	1
		6	1	0.219	2	0.217						images/313_20.png	images/313+60_4.png	6	¡ú	1	20	47		Å®	21	2024-02-06_16h58.02.114	ÐÅÐÄÅÐ¶Ï	2021.2.3	Win32	59.95203837					0		4	8	136	19	1
		6	1	0.318	6	0.346						images/313_5.png	images/313+24_5.png	6	¡ú	2	5	47		Å®	21	2024-02-06_16h58.02.114	ÐÅÐÄÅÐ¶Ï	2021.2.3	Win32	59.95203837					1		4	9	137	4	1
		6	0	0.302	3	0.309						images/313+60_15.png	images/313_31.png	1	¡û	1	31	47		Å®	21	2024-02-06_16h58.02.114	ÐÅÐÄÅÐ¶Ï	2021.2.3	Win32	59.95203837					0		4	10	138	30	1
		6	1	0.291	3	0.416						images/313_4.png	images/313+24_4.png	6	¡ú	2	4	47		Å®	21	2024-02-06_16h58.02.114	ÐÅÐÄÅÐ¶Ï	2021.2.3	Win32	59.95203837					0		4	11	139	3	1
		6	0	0.386	4	0.292						images/313+24_13.png	images/313_13.png	1	¡û	2	13	47		Å®	21	2024-02-06_16h58.02.114	ÐÅÐÄÅÐ¶Ï	2021.2.3	Win32	59.95203837					1		4	12	140	12	1
		1	1	0.7	2	0.452						images/313+24_16.png	images/313_16.png	1	¡û	2	16	47		Å®	21	2024-02-06_16h58.02.114	ÐÅÐÄÅÐ¶Ï	2021.2.3	Win32	59.95203837					0		4	13	141	15	1
		6	0	0.327	4	0.302						images/313+24_15.png	images/313_15.png	1	¡û	2	15	47		Å®	21	2024-02-06_16h58.02.114	ÐÅÐÄÅÐ¶Ï	2021.2.3	Win32	59.95203837					1		4	14	142	14	1
		6	1	0.237	4	0.245						images/313_6.png	images/313+24_6.png	6	¡ú	2	6	47		Å®	21	2024-02-06_16h58.02.114	ÐÅÐÄÅÐ¶Ï	2021.2.3	Win32	59.95203837					1		4	15	143	5	1
		6	1	0.425	6	0.317						images/313_19.png	images/313+60_3.png	6	¡ú	1	19	47		Å®	21	2024-02-06_16h58.02.114	ÐÅÐÄÅÐ¶Ï	2021.2.3	Win32	59.95203837					1		4	16	144	18	1
		6	1	0.285	6	0.311						images/313_24.png	images/313+60_8.png	6	¡ú	1	24	47		Å®	21	2024-02-06_16h58.02.114	ÐÅÐÄÅÐ¶Ï	2021.2.3	Win32	59.95203837					1		4	17	145	23	1
		6	1	0.451	6	0.373						images/313_17.png	images/313+60_1.png	6	¡ú	1	17	47		Å®	21	2024-02-06_16h58.02.114	ÐÅÐÄÅÐ¶Ï	2021.2.3	Win32	59.95203837					1		4	18	146	16	1
		6	1	0.406	6	0.497						images/313_21.png	images/313+60_5.png	6	¡ú	1	21	47		Å®	21	2024-02-06_16h58.02.114	ÐÅÐÄÅÐ¶Ï	2021.2.3	Win32	59.95203837					1		4	19	147	20	1
		6	0	0.399	2	0.27						images/313+60_11.png	images/313_27.png	1	¡û	1	27	47		Å®	21	2024-02-06_16h58.02.114	ÐÅÐÄÅÐ¶Ï	2021.2.3	Win32	59.95203837					0		4	20	148	26	1
		1	1	0.602	4	0.337						images/313+60_10.png	images/313_26.png	1	¡û	1	26	47		Å®	21	2024-02-06_16h58.02.114	ÐÅÐÄÅÐ¶Ï	2021.2.3	Win32	59.95203837					1		4	21	149	25	1
		6	1	0.436	5	0.393						images/313_1.png	images/313+24_1.png	6	¡ú	2	1	47		Å®	21	2024-02-06_16h58.02.114	ÐÅÐÄÅÐ¶Ï	2021.2.3	Win32	59.95203837					1		4	22	150	0	1
		6	1	0.418	6	0.34						images/313_22.png	images/313+60_6.png	6	¡ú	1	22	47		Å®	21	2024-02-06_16h58.02.114	ÐÅÐÄÅÐ¶Ï	2021.2.3	Win32	59.95203837					1		4	23	151	21	1
		6	1	0.253	6	0.451						images/313_2.png	images/313+24_2.png	6	¡ú	2	2	47		Å®	21	2024-02-06_16h58.02.114	ÐÅÐÄÅÐ¶Ï	2021.2.3	Win32	59.95203837					1		4	24	152	1	1
		6	0	0.534	5	0.621						images/313+60_9.png	images/313_25.png	1	¡û	1	25	47		Å®	21	2024-02-06_16h58.02.114	ÐÅÐÄÅÐ¶Ï	2021.2.3	Win32	59.95203837					1		4	25	153	24	1
		1	1	0.606	4	0.303						images/313+24_10.png	images/313_10.png	1	¡û	2	10	47		Å®	21	2024-02-06_16h58.02.114	ÐÅÐÄÅÐ¶Ï	2021.2.3	Win32	59.95203837					1		4	26	154	9	1
		6	0	0.454	2	0.636						images/313+60_14.png	images/313_30.png	1	¡û	1	30	47		Å®	21	2024-02-06_16h58.02.114	ÐÅÐÄÅÐ¶Ï	2021.2.3	Win32	59.95203837					0		4	27	155	29	1
		1	1	0.788	4	0.367						images/313+24_11.png	images/313_11.png	1	¡û	2	11	47		Å®	21	2024-02-06_16h58.02.114	ÐÅÐÄÅÐ¶Ï	2021.2.3	Win32	59.95203837					1		4	28	156	10	1
		6	1	0.6	5	0.376						images/313_8.png	images/313+24_8.png	6	¡ú	2	8	47		Å®	21	2024-02-06_16h58.02.114	ÐÅÐÄÅÐ¶Ï	2021.2.3	Win32	59.95203837					1		4	29	157	7	1
		1	0	0.771	5	0.25						images/313_7.png	images/313+24_7.png	6	¡ú	2	7	47		Å®	21	2024-02-06_16h58.02.114	ÐÅÐÄÅÐ¶Ï	2021.2.3	Win32	59.95203837					1		4	30	158	6	1
		1	1	0.567	6	0.232						images/313+60_12.png	images/313_28.png	1	¡û	1	28	47		Å®	21	2024-02-06_16h58.02.114	ÐÅÐÄÅÐ¶Ï	2021.2.3	Win32	59.95203837					1		4	31	159	27	1
																		47		Å®	21	2024-02-06_16h58.02.114	ÐÅÐÄÅÐ¶Ï	2021.2.3	Win32	59.95203837	7.083333333	2.718
