# Supplementary material for: Perceptual metacognition and self-esteem: the role of feedback valence in local and global monitoring bias
Source: BMC Psychol. 2025 Sep 22;13:1114. doi: 10.1186/s40359-025-03089-x (PMC12506185; doi:10.1186/s40359-025-03089-x)
Supplement: Supplementary file 1 — Supplementary Material 1. [file 40359_2025_3089_MOESM1_ESM.zip › Data/Study2/Study2data/48_信心判断_2024-02-06_18h35.37.345.csv]

response_00.keys	response_00.rt	response_1.keys	response_1.corr	response_1.rt	response_2.keys	response_2.rt	loop_1.thisRepN	loop_1.thisTrialN	loop_1.thisN	loop_1.thisIndex	loop_1.ran	dotLeft	dotRight	dotAns	cue	diffLevel	rows	±»ÊÔ±àºÅ	ÐÕÃû	ÐÔ±ð	ÄêÁä	date	expName	psychopyVersion	OS	frameRate	slider.response	slider.rt	response_01.keys	response_01.rt	response_2.corr	response_03.keys	loop_2.thisRepN	loop_2.thisTrialN	loop_2.thisN	loop_2.thisIndex	loop_2.ran	response_03.rt
		1	0	0.652	3	0.804						images/313_21.png	images/313+60_5.png	6	¡ú	1	21	48		Å®	21	2024-02-06_18h35.37.345	ÐÅÐÄÅÐ¶Ï	2021.2.3	Win32	59.95203837	7.953703704	2.374	space	7.008	0		0	0	0	20	1
		1	1	0.652	4	1.073						images/313+24_11.png	images/313_11.png	1	¡û	2	11	48		Å®	21	2024-02-06_18h35.37.345	ÐÅÐÄÅÐ¶Ï	2021.2.3	Win32	59.95203837					1		0	1	1	10	1
		1	0	1.2	3	0.568						images/313_19.png	images/313+60_3.png	6	¡ú	1	19	48		Å®	21	2024-02-06_18h35.37.345	ÐÅÐÄÅÐ¶Ï	2021.2.3	Win32	59.95203837					0		0	2	2	18	1
		1	1	1.007	2	0.451						images/313+24_9.png	images/313_9.png	1	¡û	2	9	48		Å®	21	2024-02-06_18h35.37.345	ÐÅÐÄÅÐ¶Ï	2021.2.3	Win32	59.95203837					0		0	3	3	8	1
		1	1	0.597	2	0.473						images/313+24_15.png	images/313_15.png	1	¡û	2	15	48		Å®	21	2024-02-06_18h35.37.345	ÐÅÐÄÅÐ¶Ï	2021.2.3	Win32	59.95203837					0		0	4	4	14	1
		6	0	0.845	2	0.37						images/313+60_9.png	images/313_25.png	1	¡û	1	25	48		Å®	21	2024-02-06_18h35.37.345	ÐÅÐÄÅÐ¶Ï	2021.2.3	Win32	59.95203837					0		0	5	5	24	1
		1	1	1.122	3	0.403						images/313+60_12.png	images/313_28.png	1	¡û	1	28	48		Å®	21	2024-02-06_18h35.37.345	ÐÅÐÄÅÐ¶Ï	2021.2.3	Win32	59.95203837					0		0	6	6	27	1
		6	1	0.597	6	0.476						images/313_23.png	images/313+60_7.png	6	¡ú	1	23	48		Å®	21	2024-02-06_18h35.37.345	ÐÅÐÄÅÐ¶Ï	2021.2.3	Win32	59.95203837					1		0	7	7	22	1
		6	1	0.602	5	0.768						images/313_4.png	images/313+24_4.png	6	¡ú	2	4	48		Å®	21	2024-02-06_18h35.37.345	ÐÅÐÄÅÐ¶Ï	2021.2.3	Win32	59.95203837					1		0	8	8	3	1
		6	1	0.935	2	0.283						images/313_22.png	images/313+60_6.png	6	¡ú	1	22	48		Å®	21	2024-02-06_18h35.37.345	ÐÅÐÄÅÐ¶Ï	2021.2.3	Win32	59.95203837					0		0	9	9	21	1
		6	1	0.617	4	0.686						images/313_20.png	images/313+60_4.png	6	¡ú	1	20	48		Å®	21	2024-02-06_18h35.37.345	ÐÅÐÄÅÐ¶Ï	2021.2.3	Win32	59.95203837					1		0	10	10	19	1
		1	1	0.798	3	0.306						images/313+60_11.png	images/313_27.png	1	¡û	1	27	48		Å®	21	2024-02-06_18h35.37.345	ÐÅÐÄÅÐ¶Ï	2021.2.3	Win32	59.95203837					0		0	11	11	26	1
		6	1	0.571	3	0.328						images/313_2.png	images/313+24_2.png	6	¡ú	2	2	48		Å®	21	2024-02-06_18h35.37.345	ÐÅÐÄÅÐ¶Ï	2021.2.3	Win32	59.95203837					0		0	12	12	1	1
		6	0	1.017	2	0.451						images/313+24_16.png	images/313_16.png	1	¡û	2	16	48		Å®	21	2024-02-06_18h35.37.345	ÐÅÐÄÅÐ¶Ï	2021.2.3	Win32	59.95203837					0		0	13	13	15	1
		1	1	0.672	3	0.313						images/313+24_12.png	images/313_12.png	1	¡û	2	12	48		Å®	21	2024-02-06_18h35.37.345	ÐÅÐÄÅÐ¶Ï	2021.2.3	Win32	59.95203837					0		0	14	14	11	1
		6	1	0.65	5	0.435						images/313_6.png	images/313+24_6.png	6	¡ú	2	6	48		Å®	21	2024-02-06_18h35.37.345	ÐÅÐÄÅÐ¶Ï	2021.2.3	Win32	59.95203837					1		0	15	15	5	1
		6	1	0.653	1	0.536						images/313_8.png	images/313+24_8.png	6	¡ú	2	8	48		Å®	21	2024-02-06_18h35.37.345	ÐÅÐÄÅÐ¶Ï	2021.2.3	Win32	59.95203837					0		0	16	16	7	1
		6	1	0.552	2	0.302						images/313_1.png	images/313+24_1.png	6	¡ú	2	1	48		Å®	21	2024-02-06_18h35.37.345	ÐÅÐÄÅÐ¶Ï	2021.2.3	Win32	59.95203837					0		0	17	17	0	1
		1	1	0.867	2	0.41						images/313+60_16.png	images/313_32.png	1	¡û	1	32	48		Å®	21	2024-02-06_18h35.37.345	ÐÅÐÄÅÐ¶Ï	2021.2.3	Win32	59.95203837					0		0	18	18	31	1
		6	1	0.476	5	0.403						images/313_7.png	images/313+24_7.png	6	¡ú	2	7	48		Å®	21	2024-02-06_18h35.37.345	ÐÅÐÄÅÐ¶Ï	2021.2.3	Win32	59.95203837					1		0	19	19	6	1
		1	1	0.906	4	0.514						images/313+24_14.png	images/313_14.png	1	¡û	2	14	48		Å®	21	2024-02-06_18h35.37.345	ÐÅÐÄÅÐ¶Ï	2021.2.3	Win32	59.95203837					1		0	20	20	13	1
		6	1	0.443	5	0.369						images/313_17.png	images/313+60_1.png	6	¡ú	1	17	48		Å®	21	2024-02-06_18h35.37.345	ÐÅÐÄÅÐ¶Ï	2021.2.3	Win32	59.95203837					1		0	21	21	16	1
		6	1	0.453	6	0.381						images/313_18.png	images/313+60_2.png	6	¡ú	1	18	48		Å®	21	2024-02-06_18h35.37.345	ÐÅÐÄÅÐ¶Ï	2021.2.3	Win32	59.95203837					1		0	22	22	17	1
		6	0	0.87	2	0.275						images/313+60_13.png	images/313_29.png	1	¡û	1	29	48		Å®	21	2024-02-06_18h35.37.345	ÐÅÐÄÅÐ¶Ï	2021.2.3	Win32	59.95203837					0		0	23	23	28	1
		6	0	0.569	3	0.41						images/313+24_13.png	images/313_13.png	1	¡û	2	13	48		Å®	21	2024-02-06_18h35.37.345	ÐÅÐÄÅÐ¶Ï	2021.2.3	Win32	59.95203837					0		0	24	24	12	1
		6	1	0.644	2	0.44						images/313_5.png	images/313+24_5.png	6	¡ú	2	5	48		Å®	21	2024-02-06_18h35.37.345	ÐÅÐÄÅÐ¶Ï	2021.2.3	Win32	59.95203837					0		0	25	25	4	1
		1	1	0.606	4	0.422						images/313+60_15.png	images/313_31.png	1	¡û	1	31	48		Å®	21	2024-02-06_18h35.37.345	ÐÅÐÄÅÐ¶Ï	2021.2.3	Win32	59.95203837					1		0	26	26	30	1
		1	1	0.625	3	0.353						images/313+60_14.png	images/313_30.png	1	¡û	1	30	48		Å®	21	2024-02-06_18h35.37.345	ÐÅÐÄÅÐ¶Ï	2021.2.3	Win32	59.95203837					0		0	27	27	29	1
		6	1	1.02	2	0.359						images/313_3.png	images/313+24_3.png	6	¡ú	2	3	48		Å®	21	2024-02-06_18h35.37.345	ÐÅÐÄÅÐ¶Ï	2021.2.3	Win32	59.95203837					0		0	28	28	2	1
		1	1	0.783	3	0.286						images/313+24_10.png	images/313_10.png	1	¡û	2	10	48		Å®	21	2024-02-06_18h35.37.345	ÐÅÐÄÅÐ¶Ï	2021.2.3	Win32	59.95203837					0		0	29	29	9	1
		6	0	0.722	2	0.305						images/313+60_10.png	images/313_26.png	1	¡û	1	26	48		Å®	21	2024-02-06_18h35.37.345	ÐÅÐÄÅÐ¶Ï	2021.2.3	Win32	59.95203837					0		0	30	30	25	1
		6	1	0.534	5	0.455						images/313_24.png	images/313+60_8.png	6	¡ú	1	24	48		Å®	21	2024-02-06_18h35.37.345	ÐÅÐÄÅÐ¶Ï	2021.2.3	Win32	59.95203837					1		0	31	31	23	1
		1	1	0.805	3	0.373						images/313+24_14.png	images/313_14.png	1	¡û	2	14	48		Å®	21	2024-02-06_18h35.37.345	ÐÅÐÄÅÐ¶Ï	2021.2.3	Win32	59.95203837					0		1	0	32	13	1
		6	1	0.453	5	0.382						images/313_2.png	images/313+24_2.png	6	¡ú	2	2	48		Å®	21	2024-02-06_18h35.37.345	ÐÅÐÄÅÐ¶Ï	2021.2.3	Win32	59.95203837					1		1	1	33	1	1
		6	1	0.483	5	0.289						images/313_18.png	images/313+60_2.png	6	¡ú	1	18	48		Å®	21	2024-02-06_18h35.37.345	ÐÅÐÄÅÐ¶Ï	2021.2.3	Win32	59.95203837					1		1	2	34	17	1
		6	0	0.546	2	0.486						images/313+24_16.png	images/313_16.png	1	¡û	2	16	48		Å®	21	2024-02-06_18h35.37.345	ÐÅÐÄÅÐ¶Ï	2021.2.3	Win32	59.95203837					0		1	3	35	15	1
		1	1	0.609	3	0.421						images/313+24_15.png	images/313_15.png	1	¡û	2	15	48		Å®	21	2024-02-06_18h35.37.345	ÐÅÐÄÅÐ¶Ï	2021.2.3	Win32	59.95203837					0		1	4	36	14	1
		1	1	0.688	3	0.371						images/313+60_15.png	images/313_31.png	1	¡û	1	31	48		Å®	21	2024-02-06_18h35.37.345	ÐÅÐÄÅÐ¶Ï	2021.2.3	Win32	59.95203837					0		1	5	37	30	1
		6	1	0.622	5	0.376						images/313_7.png	images/313+24_7.png	6	¡ú	2	7	48		Å®	21	2024-02-06_18h35.37.345	ÐÅÐÄÅÐ¶Ï	2021.2.3	Win32	59.95203837					1		1	6	38	6	1
		6	0	0.875	6	0.394						images/313+60_16.png	images/313_32.png	1	¡û	1	32	48		Å®	21	2024-02-06_18h35.37.345	ÐÅÐÄÅÐ¶Ï	2021.2.3	Win32	59.95203837					1		1	7	39	31	1
		6	0	0.436	5	0.352						images/313+60_14.png	images/313_30.png	1	¡û	1	30	48		Å®	21	2024-02-06_18h35.37.345	ÐÅÐÄÅÐ¶Ï	2021.2.3	Win32	59.95203837					1	space	1	8	40	29	1	1.277
		1	1	0.499	3	0.298						images/313+60_12.png	images/313_28.png	1	¡û	1	28	48		Å®	21	2024-02-06_18h35.37.345	ÐÅÐÄÅÐ¶Ï	2021.2.3	Win32	59.95203837					0		1	9	41	27	1
		6	1	0.56	5	0.383						images/313_1.png	images/313+24_1.png	6	¡ú	2	1	48		Å®	21	2024-02-06_18h35.37.345	ÐÅÐÄÅÐ¶Ï	2021.2.3	Win32	59.95203837					1		1	10	42	0	1
		1	1	0.574	3	0.281						images/313+24_12.png	images/313_12.png	1	¡û	2	12	48		Å®	21	2024-02-06_18h35.37.345	ÐÅÐÄÅÐ¶Ï	2021.2.3	Win32	59.95203837					0		1	11	43	11	1
		6	1	0.551	5	0.417						images/313_17.png	images/313+60_1.png	6	¡ú	1	17	48		Å®	21	2024-02-06_18h35.37.345	ÐÅÐÄÅÐ¶Ï	2021.2.3	Win32	59.95203837					1		1	12	44	16	1
		6	1	0.959	3	0.399						images/313_8.png	images/313+24_8.png	6	¡ú	2	8	48		Å®	21	2024-02-06_18h35.37.345	ÐÅÐÄÅÐ¶Ï	2021.2.3	Win32	59.95203837					0		1	13	45	7	1
		6	1	0.352	5	0.371						images/313_23.png	images/313+60_7.png	6	¡ú	1	23	48		Å®	21	2024-02-06_18h35.37.345	ÐÅÐÄÅÐ¶Ï	2021.2.3	Win32	59.95203837					1		1	14	46	22	1
		6	1	0.534	6	0.308						images/313_20.png	images/313+60_4.png	6	¡ú	1	20	48		Å®	21	2024-02-06_18h35.37.345	ÐÅÐÄÅÐ¶Ï	2021.2.3	Win32	59.95203837					1		1	15	47	19	1
		6	1	0.485	3	0.303						images/313_3.png	images/313+24_3.png	6	¡ú	2	3	48		Å®	21	2024-02-06_18h35.37.345	ÐÅÐÄÅÐ¶Ï	2021.2.3	Win32	59.95203837					0		1	16	48	2	1
		1	0	0.939	2	0.373						images/313_4.png	images/313+24_4.png	6	¡ú	2	4	48		Å®	21	2024-02-06_18h35.37.345	ÐÅÐÄÅÐ¶Ï	2021.2.3	Win32	59.95203837					0		1	17	49	3	1
		1	1	0.803	2	0.423						images/313+60_10.png	images/313_26.png	1	¡û	1	26	48		Å®	21	2024-02-06_18h35.37.345	ÐÅÐÄÅÐ¶Ï	2021.2.3	Win32	59.95203837					0		1	18	50	25	1
		6	1	0.458	6	0.35						images/313_24.png	images/313+60_8.png	6	¡ú	1	24	48		Å®	21	2024-02-06_18h35.37.345	ÐÅÐÄÅÐ¶Ï	2021.2.3	Win32	59.95203837					1		1	19	51	23	1
		6	1	0.385	5	0.519						images/313_22.png	images/313+60_6.png	6	¡ú	1	22	48		Å®	21	2024-02-06_18h35.37.345	ÐÅÐÄÅÐ¶Ï	2021.2.3	Win32	59.95203837					1		1	20	52	21	1
		6	0	0.97	2	0.444						images/313+24_9.png	images/313_9.png	1	¡û	2	9	48		Å®	21	2024-02-06_18h35.37.345	ÐÅÐÄÅÐ¶Ï	2021.2.3	Win32	59.95203837					0		1	21	53	8	1
		1	1	0.956	3	0.306						images/313+24_11.png	images/313_11.png	1	¡û	2	11	48		Å®	21	2024-02-06_18h35.37.345	ÐÅÐÄÅÐ¶Ï	2021.2.3	Win32	59.95203837					0		1	22	54	10	1
		1	1	0.698	2	0.232						images/313+60_9.png	images/313_25.png	1	¡û	1	25	48		Å®	21	2024-02-06_18h35.37.345	ÐÅÐÄÅÐ¶Ï	2021.2.3	Win32	59.95203837					0		1	23	55	24	1
		6	1	0.528	6	0.404						images/313_6.png	images/313+24_6.png	6	¡ú	2	6	48		Å®	21	2024-02-06_18h35.37.345	ÐÅÐÄÅÐ¶Ï	2021.2.3	Win32	59.95203837					1		1	24	56	5	1
		1	1	0.719	3	0.25						images/313+24_13.png	images/313_13.png	1	¡û	2	13	48		Å®	21	2024-02-06_18h35.37.345	ÐÅÐÄÅÐ¶Ï	2021.2.3	Win32	59.95203837					0		1	25	57	12	1
		1	1	0.534	6	0.368						images/313+60_13.png	images/313_29.png	1	¡û	1	29	48		Å®	21	2024-02-06_18h35.37.345	ÐÅÐÄÅÐ¶Ï	2021.2.3	Win32	59.95203837					1		1	26	58	28	1
		6	1	0.599	6	0.341						images/313_5.png	images/313+24_5.png	6	¡ú	2	5	48		Å®	21	2024-02-06_18h35.37.345	ÐÅÐÄÅÐ¶Ï	2021.2.3	Win32	59.95203837					1		1	27	59	4	1
		6	1	0.468	6	0.387						images/313_21.png	images/313+60_5.png	6	¡ú	1	21	48		Å®	21	2024-02-06_18h35.37.345	ÐÅÐÄÅÐ¶Ï	2021.2.3	Win32	59.95203837					1		1	28	60	20	1
		6	1	0.483	6	0.411						images/313_19.png	images/313+60_3.png	6	¡ú	1	19	48		Å®	21	2024-02-06_18h35.37.345	ÐÅÐÄÅÐ¶Ï	2021.2.3	Win32	59.95203837					1		1	29	61	18	1
		1	1	0.692	3	0.437						images/313+24_10.png	images/313_10.png	1	¡û	2	10	48		Å®	21	2024-02-06_18h35.37.345	ÐÅÐÄÅÐ¶Ï	2021.2.3	Win32	59.95203837					0		1	30	62	9	1
		1	1	0.887	3	0.337						images/313+60_11.png	images/313_27.png	1	¡û	1	27	48		Å®	21	2024-02-06_18h35.37.345	ÐÅÐÄÅÐ¶Ï	2021.2.3	Win32	59.95203837					0		1	31	63	26	1
		1	1	0.855	2	0.486						images/313+24_11.png	images/313_11.png	1	¡û	2	11	48		Å®	21	2024-02-06_18h35.37.345	ÐÅÐÄÅÐ¶Ï	2021.2.3	Win32	59.95203837					0		2	0	64	10	1
		6	1	0.619	3	0.67						images/313_2.png	images/313+24_2.png	6	¡ú	2	2	48		Å®	21	2024-02-06_18h35.37.345	ÐÅÐÄÅÐ¶Ï	2021.2.3	Win32	59.95203837					0		2	1	65	1	1
		6	1	0.616	4	0.601						images/313_6.png	images/313+24_6.png	6	¡ú	2	6	48		Å®	21	2024-02-06_18h35.37.345	ÐÅÐÄÅÐ¶Ï	2021.2.3	Win32	59.95203837					1		2	2	66	5	1
		1	1	0.752	3	0.333						images/313+24_9.png	images/313_9.png	1	¡û	2	9	48		Å®	21	2024-02-06_18h35.37.345	ÐÅÐÄÅÐ¶Ï	2021.2.3	Win32	59.95203837					0		2	3	67	8	1
		6	1	0.499	5	0.401						images/313_22.png	images/313+60_6.png	6	¡ú	1	22	48		Å®	21	2024-02-06_18h35.37.345	ÐÅÐÄÅÐ¶Ï	2021.2.3	Win32	59.95203837					1		2	4	68	21	1
		1	1	0.85	3	0.297						images/313+60_11.png	images/313_27.png	1	¡û	1	27	48		Å®	21	2024-02-06_18h35.37.345	ÐÅÐÄÅÐ¶Ï	2021.2.3	Win32	59.95203837					0		2	5	69	26	1
		6	1	0.334	5	0.535						images/313_21.png	images/313+60_5.png	6	¡ú	1	21	48		Å®	21	2024-02-06_18h35.37.345	ÐÅÐÄÅÐ¶Ï	2021.2.3	Win32	59.95203837					1		2	6	70	20	1
		6	1	0.364	6	0.391						images/313_24.png	images/313+60_8.png	6	¡ú	1	24	48		Å®	21	2024-02-06_18h35.37.345	ÐÅÐÄÅÐ¶Ï	2021.2.3	Win32	59.95203837					1		2	7	71	23	1
		6	0	0.484	5	0.401						images/313+60_16.png	images/313_32.png	1	¡û	1	32	48		Å®	21	2024-02-06_18h35.37.345	ÐÅÐÄÅÐ¶Ï	2021.2.3	Win32	59.95203837					1		2	8	72	31	1
		6	0	0.567	2	0.706						images/313+24_16.png	images/313_16.png	1	¡û	2	16	48		Å®	21	2024-02-06_18h35.37.345	ÐÅÐÄÅÐ¶Ï	2021.2.3	Win32	59.95203837					0		2	9	73	15	1
		1	0	0.727	4	0.426						images/313_8.png	images/313+24_8.png	6	¡ú	2	8	48		Å®	21	2024-02-06_18h35.37.345	ÐÅÐÄÅÐ¶Ï	2021.2.3	Win32	59.95203837					1		2	10	74	7	1
		1	1	0.551	4	0.314						images/313+24_10.png	images/313_10.png	1	¡û	2	10	48		Å®	21	2024-02-06_18h35.37.345	ÐÅÐÄÅÐ¶Ï	2021.2.3	Win32	59.95203837					1		2	11	75	9	1
		1	1	0.671	3	0.534						images/313+24_15.png	images/313_15.png	1	¡û	2	15	48		Å®	21	2024-02-06_18h35.37.345	ÐÅÐÄÅÐ¶Ï	2021.2.3	Win32	59.95203837					0		2	12	76	14	1
		6	1	0.495	3	0.339						images/313_17.png	images/313+60_1.png	6	¡ú	1	17	48		Å®	21	2024-02-06_18h35.37.345	ÐÅÐÄÅÐ¶Ï	2021.2.3	Win32	59.95203837					0		2	13	77	16	1
		1	1	0.584	3	0.301						images/313+24_13.png	images/313_13.png	1	¡û	2	13	48		Å®	21	2024-02-06_18h35.37.345	ÐÅÐÄÅÐ¶Ï	2021.2.3	Win32	59.95203837					0		2	14	78	12	1
		1	1	0.772	2	0.454						images/313+60_13.png	images/313_29.png	1	¡û	1	29	48		Å®	21	2024-02-06_18h35.37.345	ÐÅÐÄÅÐ¶Ï	2021.2.3	Win32	59.95203837					0		2	15	79	28	1
		6	1	0.45	5	0.371						images/313_19.png	images/313+60_3.png	6	¡ú	1	19	48		Å®	21	2024-02-06_18h35.37.345	ÐÅÐÄÅÐ¶Ï	2021.2.3	Win32	59.95203837					1		2	16	80	18	1
		6	1	0.811	2	0.383						images/313_23.png	images/313+60_7.png	6	¡ú	1	23	48		Å®	21	2024-02-06_18h35.37.345	ÐÅÐÄÅÐ¶Ï	2021.2.3	Win32	59.95203837					0	space	2	17	81	22	1	1.117
		6	1	0.651	2	0.309						images/313_4.png	images/313+24_4.png	6	¡ú	2	4	48		Å®	21	2024-02-06_18h35.37.345	ÐÅÐÄÅÐ¶Ï	2021.2.3	Win32	59.95203837					0		2	18	82	3	1
		6	1	0.414	5	0.435						images/313_3.png	images/313+24_3.png	6	¡ú	2	3	48		Å®	21	2024-02-06_18h35.37.345	ÐÅÐÄÅÐ¶Ï	2021.2.3	Win32	59.95203837					1		2	19	83	2	1
		6	0	0.48	2	0.335						images/313+60_10.png	images/313_26.png	1	¡û	1	26	48		Å®	21	2024-02-06_18h35.37.345	ÐÅÐÄÅÐ¶Ï	2021.2.3	Win32	59.95203837					0		2	20	84	25	1
		6	1	0.441	2	0.266						images/313_5.png	images/313+24_5.png	6	¡ú	2	5	48		Å®	21	2024-02-06_18h35.37.345	ÐÅÐÄÅÐ¶Ï	2021.2.3	Win32	59.95203837					0		2	21	85	4	1
		6	1	0.462	5	0.498						images/313_20.png	images/313+60_4.png	6	¡ú	1	20	48		Å®	21	2024-02-06_18h35.37.345	ÐÅÐÄÅÐ¶Ï	2021.2.3	Win32	59.95203837					1		2	22	86	19	1
		6	1	0.489	6	0.432						images/313_7.png	images/313+24_7.png	6	¡ú	2	7	48		Å®	21	2024-02-06_18h35.37.345	ÐÅÐÄÅÐ¶Ï	2021.2.3	Win32	59.95203837					1		2	23	87	6	1
		6	0	0.467	5	0.431						images/313+60_12.png	images/313_28.png	1	¡û	1	28	48		Å®	21	2024-02-06_18h35.37.345	ÐÅÐÄÅÐ¶Ï	2021.2.3	Win32	59.95203837					1		2	24	88	27	1
		6	1	0.483	5	0.579						images/313_1.png	images/313+24_1.png	6	¡ú	2	1	48		Å®	21	2024-02-06_18h35.37.345	ÐÅÐÄÅÐ¶Ï	2021.2.3	Win32	59.95203837					1		2	25	89	0	1
		6	0	0.622	5	0.372						images/313+60_9.png	images/313_25.png	1	¡û	1	25	48		Å®	21	2024-02-06_18h35.37.345	ÐÅÐÄÅÐ¶Ï	2021.2.3	Win32	59.95203837					1		2	26	90	24	1
		1	1	0.848	3	0.37						images/313+60_14.png	images/313_30.png	1	¡û	1	30	48		Å®	21	2024-02-06_18h35.37.345	ÐÅÐÄÅÐ¶Ï	2021.2.3	Win32	59.95203837					0		2	27	91	29	1
		1	1	0.79	1	0.405						images/313+60_15.png	images/313_31.png	1	¡û	1	31	48		Å®	21	2024-02-06_18h35.37.345	ÐÅÐÄÅÐ¶Ï	2021.2.3	Win32	59.95203837					0		2	28	92	30	1
		1	0	1.369	3	0.541						images/313_18.png	images/313+60_2.png	6	¡ú	1	18	48		Å®	21	2024-02-06_18h35.37.345	ÐÅÐÄÅÐ¶Ï	2021.2.3	Win32	59.95203837					0		2	29	93	17	1
		1	1	0.623	4	0.619						images/313+24_14.png	images/313_14.png	1	¡û	2	14	48		Å®	21	2024-02-06_18h35.37.345	ÐÅÐÄÅÐ¶Ï	2021.2.3	Win32	59.95203837					1		2	30	94	13	1
		1	1	0.605	4	0.375						images/313+24_12.png	images/313_12.png	1	¡û	2	12	48		Å®	21	2024-02-06_18h35.37.345	ÐÅÐÄÅÐ¶Ï	2021.2.3	Win32	59.95203837					1		2	31	95	11	1
		1	1	0.642	3	0.567						images/313+60_14.png	images/313_30.png	1	¡û	1	30	48		Å®	21	2024-02-06_18h35.37.345	ÐÅÐÄÅÐ¶Ï	2021.2.3	Win32	59.95203837					0		3	0	96	29	1
		1	1	0.506	3	0.509						images/313+24_10.png	images/313_10.png	1	¡û	2	10	48		Å®	21	2024-02-06_18h35.37.345	ÐÅÐÄÅÐ¶Ï	2021.2.3	Win32	59.95203837					0		3	1	97	9	1
		6	1	0.501	5	0.387						images/313_5.png	images/313+24_5.png	6	¡ú	2	5	48		Å®	21	2024-02-06_18h35.37.345	ÐÅÐÄÅÐ¶Ï	2021.2.3	Win32	59.95203837					1		3	2	98	4	1
		6	0	0.558	2	0.391						images/313+60_9.png	images/313_25.png	1	¡û	1	25	48		Å®	21	2024-02-06_18h35.37.345	ÐÅÐÄÅÐ¶Ï	2021.2.3	Win32	59.95203837					0		3	3	99	24	1
		6	1	0.517	2	0.218						images/313_8.png	images/313+24_8.png	6	¡ú	2	8	48		Å®	21	2024-02-06_18h35.37.345	ÐÅÐÄÅÐ¶Ï	2021.2.3	Win32	59.95203837					0		3	4	100	7	1
		6	1	0.42	5	0.379						images/313_22.png	images/313+60_6.png	6	¡ú	1	22	48		Å®	21	2024-02-06_18h35.37.345	ÐÅÐÄÅÐ¶Ï	2021.2.3	Win32	59.95203837					1		3	5	101	21	1
		6	0	0.482	6	0.376						images/313+60_12.png	images/313_28.png	1	¡û	1	28	48		Å®	21	2024-02-06_18h35.37.345	ÐÅÐÄÅÐ¶Ï	2021.2.3	Win32	59.95203837					1		3	6	102	27	1
		6	1	0.454	6	0.416						images/313_2.png	images/313+24_2.png	6	¡ú	2	2	48		Å®	21	2024-02-06_18h35.37.345	ÐÅÐÄÅÐ¶Ï	2021.2.3	Win32	59.95203837					1		3	7	103	1	1
		6	0	0.571	2	0.351						images/313+60_10.png	images/313_26.png	1	¡û	1	26	48		Å®	21	2024-02-06_18h35.37.345	ÐÅÐÄÅÐ¶Ï	2021.2.3	Win32	59.95203837					0		3	8	104	25	1
		6	1	0.535	5	0.483						images/313_3.png	images/313+24_3.png	6	¡ú	2	3	48		Å®	21	2024-02-06_18h35.37.345	ÐÅÐÄÅÐ¶Ï	2021.2.3	Win32	59.95203837					1		3	9	105	2	1
		1	1	0.636	5	0.528						images/313+24_15.png	images/313_15.png	1	¡û	2	15	48		Å®	21	2024-02-06_18h35.37.345	ÐÅÐÄÅÐ¶Ï	2021.2.3	Win32	59.95203837					1		3	10	106	14	1
		1	1	0.605	5	0.491						images/313+60_13.png	images/313_29.png	1	¡û	1	29	48		Å®	21	2024-02-06_18h35.37.345	ÐÅÐÄÅÐ¶Ï	2021.2.3	Win32	59.95203837					1		3	11	107	28	1
		6	1	0.383	5	0.456						images/313_1.png	images/313+24_1.png	6	¡ú	2	1	48		Å®	21	2024-02-06_18h35.37.345	ÐÅÐÄÅÐ¶Ï	2021.2.3	Win32	59.95203837					1		3	12	108	0	1
		6	1	0.441	5	0.384						images/313_20.png	images/313+60_4.png	6	¡ú	1	20	48		Å®	21	2024-02-06_18h35.37.345	ÐÅÐÄÅÐ¶Ï	2021.2.3	Win32	59.95203837					1		3	13	109	19	1
		1	1	0.607	3	0.252						images/313+24_13.png	images/313_13.png	1	¡û	2	13	48		Å®	21	2024-02-06_18h35.37.345	ÐÅÐÄÅÐ¶Ï	2021.2.3	Win32	59.95203837					0		3	14	110	12	1
		6	0	0.876	2	0.355						images/313+24_9.png	images/313_9.png	1	¡û	2	9	48		Å®	21	2024-02-06_18h35.37.345	ÐÅÐÄÅÐ¶Ï	2021.2.3	Win32	59.95203837					0		3	15	111	8	1
		6	0	0.49	2	0.245						images/313+24_11.png	images/313_11.png	1	¡û	2	11	48		Å®	21	2024-02-06_18h35.37.345	ÐÅÐÄÅÐ¶Ï	2021.2.3	Win32	59.95203837					0		3	16	112	10	1
		1	1	0.702	5	0.501						images/313+60_11.png	images/313_27.png	1	¡û	1	27	48		Å®	21	2024-02-06_18h35.37.345	ÐÅÐÄÅÐ¶Ï	2021.2.3	Win32	59.95203837					1		3	17	113	26	1
		1	1	0.617	3	0.369						images/313+60_15.png	images/313_31.png	1	¡û	1	31	48		Å®	21	2024-02-06_18h35.37.345	ÐÅÐÄÅÐ¶Ï	2021.2.3	Win32	59.95203837					0		3	18	114	30	1
		6	1	0.518	3	0.384						images/313_7.png	images/313+24_7.png	6	¡ú	2	7	48		Å®	21	2024-02-06_18h35.37.345	ÐÅÐÄÅÐ¶Ï	2021.2.3	Win32	59.95203837					0		3	19	115	6	1
		1	1	0.695	3	0.259						images/313+24_12.png	images/313_12.png	1	¡û	2	12	48		Å®	21	2024-02-06_18h35.37.345	ÐÅÐÄÅÐ¶Ï	2021.2.3	Win32	59.95203837					0		3	20	116	11	1
		6	1	0.42	5	0.479						images/313_19.png	images/313+60_3.png	6	¡ú	1	19	48		Å®	21	2024-02-06_18h35.37.345	ÐÅÐÄÅÐ¶Ï	2021.2.3	Win32	59.95203837					1		3	21	117	18	1
		6	0	0.805	3	0.477						images/313+24_14.png	images/313_14.png	1	¡û	2	14	48		Å®	21	2024-02-06_18h35.37.345	ÐÅÐÄÅÐ¶Ï	2021.2.3	Win32	59.95203837					0		3	22	118	13	1
		6	1	0.604	6	0.321						images/313_23.png	images/313+60_7.png	6	¡ú	1	23	48		Å®	21	2024-02-06_18h35.37.345	ÐÅÐÄÅÐ¶Ï	2021.2.3	Win32	59.95203837					1		3	23	119	22	1
		1	1	0.872	5	0.348						images/313+60_16.png	images/313_32.png	1	¡û	1	32	48		Å®	21	2024-02-06_18h35.37.345	ÐÅÐÄÅÐ¶Ï	2021.2.3	Win32	59.95203837					1		3	24	120	31	1
		6	1	0.719	6	0.382						images/313_21.png	images/313+60_5.png	6	¡ú	1	21	48		Å®	21	2024-02-06_18h35.37.345	ÐÅÐÄÅÐ¶Ï	2021.2.3	Win32	59.95203837					1		3	25	121	20	1
		1	1	0.855	5	0.344						images/313+24_16.png	images/313_16.png	1	¡û	2	16	48		Å®	21	2024-02-06_18h35.37.345	ÐÅÐÄÅÐ¶Ï	2021.2.3	Win32	59.95203837					1	space	3	26	122	15	1	6.858
		6	1	0.584	1	0.556						images/313_6.png	images/313+24_6.png	6	¡ú	2	6	48		Å®	21	2024-02-06_18h35.37.345	ÐÅÐÄÅÐ¶Ï	2021.2.3	Win32	59.95203837					0		3	27	123	5	1
		6	1	0.384	5	0.322						images/313_18.png	images/313+60_2.png	6	¡ú	1	18	48		Å®	21	2024-02-06_18h35.37.345	ÐÅÐÄÅÐ¶Ï	2021.2.3	Win32	59.95203837					1		3	28	124	17	1
		6	1	0.389	6	0.357						images/313_24.png	images/313+60_8.png	6	¡ú	1	24	48		Å®	21	2024-02-06_18h35.37.345	ÐÅÐÄÅÐ¶Ï	2021.2.3	Win32	59.95203837					1		3	29	125	23	1
		6	1	0.456	3	0.371						images/313_17.png	images/313+60_1.png	6	¡ú	1	17	48		Å®	21	2024-02-06_18h35.37.345	ÐÅÐÄÅÐ¶Ï	2021.2.3	Win32	59.95203837					0		3	30	126	16	1
		6	1	0.385	5	0.393						images/313_4.png	images/313+24_4.png	6	¡ú	2	4	48		Å®	21	2024-02-06_18h35.37.345	ÐÅÐÄÅÐ¶Ï	2021.2.3	Win32	59.95203837					1		3	31	127	3	1
		1	1	0.858	5	0.296						images/313+60_16.png	images/313_32.png	1	¡û	1	32	48		Å®	21	2024-02-06_18h35.37.345	ÐÅÐÄÅÐ¶Ï	2021.2.3	Win32	59.95203837					1		4	0	128	31	1
		6	1	0.43	5	0.321						images/313_5.png	images/313+24_5.png	6	¡ú	2	5	48		Å®	21	2024-02-06_18h35.37.345	ÐÅÐÄÅÐ¶Ï	2021.2.3	Win32	59.95203837					1		4	1	129	4	1
		1	1	0.635	4	0.886						images/313+24_10.png	images/313_10.png	1	¡û	2	10	48		Å®	21	2024-02-06_18h35.37.345	ÐÅÐÄÅÐ¶Ï	2021.2.3	Win32	59.95203837					1		4	2	130	9	1
		1	1	0.476	4	0.306						images/313+24_13.png	images/313_13.png	1	¡û	2	13	48		Å®	21	2024-02-06_18h35.37.345	ÐÅÐÄÅÐ¶Ï	2021.2.3	Win32	59.95203837					1		4	3	131	12	1
		6	1	0.459	6	0.519						images/313_6.png	images/313+24_6.png	6	¡ú	2	6	48		Å®	21	2024-02-06_18h35.37.345	ÐÅÐÄÅÐ¶Ï	2021.2.3	Win32	59.95203837					1		4	4	132	5	1
		6	1	0.433	5	0.358						images/313_2.png	images/313+24_2.png	6	¡ú	2	2	48		Å®	21	2024-02-06_18h35.37.345	ÐÅÐÄÅÐ¶Ï	2021.2.3	Win32	59.95203837					1		4	5	133	1	1
		1	1	0.459	5	0.378						images/313+60_13.png	images/313_29.png	1	¡û	1	29	48		Å®	21	2024-02-06_18h35.37.345	ÐÅÐÄÅÐ¶Ï	2021.2.3	Win32	59.95203837					1		4	6	134	28	1
		1	1	0.477	5	0.341						images/313+60_11.png	images/313_27.png	1	¡û	1	27	48		Å®	21	2024-02-06_18h35.37.345	ÐÅÐÄÅÐ¶Ï	2021.2.3	Win32	59.95203837					1		4	7	135	26	1
		1	0	0.473	3	0.451						images/313_1.png	images/313+24_1.png	6	¡ú	2	1	48		Å®	21	2024-02-06_18h35.37.345	ÐÅÐÄÅÐ¶Ï	2021.2.3	Win32	59.95203837					0		4	8	136	0	1
		6	1	0.467	5	0.323						images/313_17.png	images/313+60_1.png	6	¡ú	1	17	48		Å®	21	2024-02-06_18h35.37.345	ÐÅÐÄÅÐ¶Ï	2021.2.3	Win32	59.95203837					1		4	9	137	16	1
		1	0	0.507	3	0.436						images/313_20.png	images/313+60_4.png	6	¡ú	1	20	48		Å®	21	2024-02-06_18h35.37.345	ÐÅÐÄÅÐ¶Ï	2021.2.3	Win32	59.95203837					0		4	10	138	19	1
		1	1	0.661	3	0.517						images/313+60_12.png	images/313_28.png	1	¡û	1	28	48		Å®	21	2024-02-06_18h35.37.345	ÐÅÐÄÅÐ¶Ï	2021.2.3	Win32	59.95203837					0		4	11	139	27	1
		6	1	0.401	6	0.378						images/313_8.png	images/313+24_8.png	6	¡ú	2	8	48		Å®	21	2024-02-06_18h35.37.345	ÐÅÐÄÅÐ¶Ï	2021.2.3	Win32	59.95203837					1		4	12	140	7	1
		6	1	0.334	6	0.435						images/313_18.png	images/313+60_2.png	6	¡ú	1	18	48		Å®	21	2024-02-06_18h35.37.345	ÐÅÐÄÅÐ¶Ï	2021.2.3	Win32	59.95203837					1		4	13	141	17	1
		1	1	0.539	3	0.337						images/313+60_9.png	images/313_25.png	1	¡û	1	25	48		Å®	21	2024-02-06_18h35.37.345	ÐÅÐÄÅÐ¶Ï	2021.2.3	Win32	59.95203837					0		4	14	142	24	1
		6	1	0.322	6	0.4						images/313_22.png	images/313+60_6.png	6	¡ú	1	22	48		Å®	21	2024-02-06_18h35.37.345	ÐÅÐÄÅÐ¶Ï	2021.2.3	Win32	59.95203837					1		4	15	143	21	1
		1	1	0.674	3	0.303						images/313+60_10.png	images/313_26.png	1	¡û	1	26	48		Å®	21	2024-02-06_18h35.37.345	ÐÅÐÄÅÐ¶Ï	2021.2.3	Win32	59.95203837					0		4	16	144	25	1
		1	1	0.658	3	0.315						images/313+24_15.png	images/313_15.png	1	¡û	2	15	48		Å®	21	2024-02-06_18h35.37.345	ÐÅÐÄÅÐ¶Ï	2021.2.3	Win32	59.95203837					0		4	17	145	14	1
		6	1	0.389	6	0.378						images/313_19.png	images/313+60_3.png	6	¡ú	1	19	48		Å®	21	2024-02-06_18h35.37.345	ÐÅÐÄÅÐ¶Ï	2021.2.3	Win32	59.95203837					1		4	18	146	18	1
		1	1	0.91	3	0.266						images/313+24_9.png	images/313_9.png	1	¡û	2	9	48		Å®	21	2024-02-06_18h35.37.345	ÐÅÐÄÅÐ¶Ï	2021.2.3	Win32	59.95203837					0		4	19	147	8	1
		6	1	0.383	3	0.389						images/313_3.png	images/313+24_3.png	6	¡ú	2	3	48		Å®	21	2024-02-06_18h35.37.345	ÐÅÐÄÅÐ¶Ï	2021.2.3	Win32	59.95203837					0		4	20	148	2	1
		1	1	0.619	3	0.299						images/313+24_14.png	images/313_14.png	1	¡û	2	14	48		Å®	21	2024-02-06_18h35.37.345	ÐÅÐÄÅÐ¶Ï	2021.2.3	Win32	59.95203837					0		4	21	149	13	1
		1	1	0.674	2	0.471						images/313+60_14.png	images/313_30.png	1	¡û	1	30	48		Å®	21	2024-02-06_18h35.37.345	ÐÅÐÄÅÐ¶Ï	2021.2.3	Win32	59.95203837					0		4	22	150	29	1
		6	1	0.404	3	0.437						images/313_4.png	images/313+24_4.png	6	¡ú	2	4	48		Å®	21	2024-02-06_18h35.37.345	ÐÅÐÄÅÐ¶Ï	2021.2.3	Win32	59.95203837					0		4	23	151	3	1
		6	1	0.409	6	0.356						images/313_21.png	images/313+60_5.png	6	¡ú	1	21	48		Å®	21	2024-02-06_18h35.37.345	ÐÅÐÄÅÐ¶Ï	2021.2.3	Win32	59.95203837					1		4	24	152	20	1
		6	1	0.806	2	0.223						images/313_7.png	images/313+24_7.png	6	¡ú	2	7	48		Å®	21	2024-02-06_18h35.37.345	ÐÅÐÄÅÐ¶Ï	2021.2.3	Win32	59.95203837					0		4	25	153	6	1
		1	1	1.057	2	0.687						images/313+60_15.png	images/313_31.png	1	¡û	1	31	48		Å®	21	2024-02-06_18h35.37.345	ÐÅÐÄÅÐ¶Ï	2021.2.3	Win32	59.95203837					0		4	26	154	30	1
		6	0	0.587	3	0.32						images/313+24_12.png	images/313_12.png	1	¡û	2	12	48		Å®	21	2024-02-06_18h35.37.345	ÐÅÐÄÅÐ¶Ï	2021.2.3	Win32	59.95203837					0		4	27	155	11	1
		1	1	0.803	2	0.257						images/313+24_11.png	images/313_11.png	1	¡û	2	11	48		Å®	21	2024-02-06_18h35.37.345	ÐÅÐÄÅÐ¶Ï	2021.2.3	Win32	59.95203837					0		4	28	156	10	1
		6	0	0.484	2	0.2						images/313+24_16.png	images/313_16.png	1	¡û	2	16	48		Å®	21	2024-02-06_18h35.37.345	ÐÅÐÄÅÐ¶Ï	2021.2.3	Win32	59.95203837					0		4	29	157	15	1
		6	1	0.469	5	0.301						images/313_23.png	images/313+60_7.png	6	¡ú	1	23	48		Å®	21	2024-02-06_18h35.37.345	ÐÅÐÄÅÐ¶Ï	2021.2.3	Win32	59.95203837					1		4	30	158	22	1
		6	1	0.354	6	0.298						images/313_24.png	images/313+60_8.png	6	¡ú	1	24	48		Å®	21	2024-02-06_18h35.37.345	ÐÅÐÄÅÐ¶Ï	2021.2.3	Win32	59.95203837					1		4	31	159	23	1
																		48		Å®	21	2024-02-06_18h35.37.345	ÐÅÐÄÅÐ¶Ï	2021.2.3	Win32	59.95203837	8.009259259	3.043
