# Supplementary material for: Perceptual metacognition and self-esteem: the role of feedback valence in local and global monitoring bias
Source: BMC Psychol. 2025 Sep 22;13:1114. doi: 10.1186/s40359-025-03089-x (PMC12506185; doi:10.1186/s40359-025-03089-x)
Supplement: Supplementary file 1 — Supplementary Material 1. [file 40359_2025_3089_MOESM1_ESM.zip › Data/Study2/Study2data/49_信心判断_2024-02-06_18h36.02.123.csv]

response_00.keys	response_00.rt	response_1.keys	response_1.corr	response_1.rt	response_2.keys	response_2.rt	loop_1.thisRepN	loop_1.thisTrialN	loop_1.thisN	loop_1.thisIndex	loop_1.ran	dotLeft	dotRight	dotAns	cue	diffLevel	rows	±»ÊÔ±àºÅ	ÐÕÃû	ÐÔ±ð	ÄêÁä	date	expName	psychopyVersion	OS	frameRate	slider.response	slider.rt	response_01.keys	response_01.rt	response_2.corr	response_03.keys	loop_2.thisRepN	loop_2.thisTrialN	loop_2.thisN	loop_2.thisIndex	loop_2.ran	response_03.rt
		1	1	0.5348	3	2.4338						images/313+60_13.png	images/313_29.png	1	¡û	1	29	49		ÄÐ	23	2024-02-06_18h36.02.123	ÐÅÐÄÅÐ¶Ï	2021.2.3	Win32	59.66587112	7.972222222	11.6868	space	6.7693	0		0	0	0	28	1
		1	1	0.5288	4	1.6457						images/313+60_11.png	images/313_27.png	1	¡û	1	27	49		ÄÐ	23	2024-02-06_18h36.02.123	ÐÅÐÄÅÐ¶Ï	2021.2.3	Win32	59.66587112					1		0	1	1	26	1
		6	1	0.4692	5	1.2256						images/313_6.png	images/313+24_6.png	6	¡ú	2	6	49		ÄÐ	23	2024-02-06_18h36.02.123	ÐÅÐÄÅÐ¶Ï	2021.2.3	Win32	59.66587112					1		0	2	2	5	1
		6	0	0.5732	4	1.0041						images/313+24_14.png	images/313_14.png	1	¡û	2	14	49		ÄÐ	23	2024-02-06_18h36.02.123	ÐÅÐÄÅÐ¶Ï	2021.2.3	Win32	59.66587112					1		0	3	3	13	1
		6	1	0.5514	3	1.5689						images/313_20.png	images/313+60_4.png	6	¡ú	1	20	49		ÄÐ	23	2024-02-06_18h36.02.123	ÐÅÐÄÅÐ¶Ï	2021.2.3	Win32	59.66587112					0		0	4	4	19	1
		6	1	0.5379	5	1.1751						images/313_24.png	images/313+60_8.png	6	¡ú	1	24	49		ÄÐ	23	2024-02-06_18h36.02.123	ÐÅÐÄÅÐ¶Ï	2021.2.3	Win32	59.66587112					1		0	5	5	23	1
		6	1	0.5043	4	1.0798						images/313_2.png	images/313+24_2.png	6	¡ú	2	2	49		ÄÐ	23	2024-02-06_18h36.02.123	ÐÅÐÄÅÐ¶Ï	2021.2.3	Win32	59.66587112					1		0	6	6	1	1
		6	0	0.6323	4	1.0295						images/313+60_12.png	images/313_28.png	1	¡û	1	28	49		ÄÐ	23	2024-02-06_18h36.02.123	ÐÅÐÄÅÐ¶Ï	2021.2.3	Win32	59.66587112					1		0	7	7	27	1
		6	0	0.6009	3	1.4988						images/313+24_12.png	images/313_12.png	1	¡û	2	12	49		ÄÐ	23	2024-02-06_18h36.02.123	ÐÅÐÄÅÐ¶Ï	2021.2.3	Win32	59.66587112					0		0	8	8	11	1
		1	1	0.6715	3	1.2208						images/313+24_16.png	images/313_16.png	1	¡û	2	16	49		ÄÐ	23	2024-02-06_18h36.02.123	ÐÅÐÄÅÐ¶Ï	2021.2.3	Win32	59.66587112					0		0	9	9	15	1
		6	1	0.5121	4	0.8429						images/313_21.png	images/313+60_5.png	6	¡ú	1	21	49		ÄÐ	23	2024-02-06_18h36.02.123	ÐÅÐÄÅÐ¶Ï	2021.2.3	Win32	59.66587112					1		0	10	10	20	1
		6	1	0.5799	5	1.4277						images/313_18.png	images/313+60_2.png	6	¡ú	1	18	49		ÄÐ	23	2024-02-06_18h36.02.123	ÐÅÐÄÅÐ¶Ï	2021.2.3	Win32	59.66587112					1		0	11	11	17	1
		1	1	0.6881	3	0.9615						images/313+60_10.png	images/313_26.png	1	¡û	1	26	49		ÄÐ	23	2024-02-06_18h36.02.123	ÐÅÐÄÅÐ¶Ï	2021.2.3	Win32	59.66587112					0		0	12	12	25	1
		6	1	0.6784	4	1.2349						images/313_5.png	images/313+24_5.png	6	¡ú	2	5	49		ÄÐ	23	2024-02-06_18h36.02.123	ÐÅÐÄÅÐ¶Ï	2021.2.3	Win32	59.66587112					1		0	13	13	4	1
		1	1	0.5172	3	0.9344						images/313+60_14.png	images/313_30.png	1	¡û	1	30	49		ÄÐ	23	2024-02-06_18h36.02.123	ÐÅÐÄÅÐ¶Ï	2021.2.3	Win32	59.66587112					0		0	14	14	29	1
		1	1	0.4846	4	1.1367						images/313+60_9.png	images/313_25.png	1	¡û	1	25	49		ÄÐ	23	2024-02-06_18h36.02.123	ÐÅÐÄÅÐ¶Ï	2021.2.3	Win32	59.66587112					1		0	15	15	24	1
		1	0	0.6069	3	0.8383						images/313_19.png	images/313+60_3.png	6	¡ú	1	19	49		ÄÐ	23	2024-02-06_18h36.02.123	ÐÅÐÄÅÐ¶Ï	2021.2.3	Win32	59.66587112					0		0	16	16	18	1
		1	1	0.7034	4	1.3061						images/313+24_10.png	images/313_10.png	1	¡û	2	10	49		ÄÐ	23	2024-02-06_18h36.02.123	ÐÅÐÄÅÐ¶Ï	2021.2.3	Win32	59.66587112					1		0	17	17	9	1
		1	1	0.5393	4	0.9169						images/313+24_11.png	images/313_11.png	1	¡û	2	11	49		ÄÐ	23	2024-02-06_18h36.02.123	ÐÅÐÄÅÐ¶Ï	2021.2.3	Win32	59.66587112					1		0	18	18	10	1
		1	1	0.9611	3	0.8267						images/313+24_13.png	images/313_13.png	1	¡û	2	13	49		ÄÐ	23	2024-02-06_18h36.02.123	ÐÅÐÄÅÐ¶Ï	2021.2.3	Win32	59.66587112					0		0	19	19	12	1
		6	1	0.5012	4	0.9444						images/313_22.png	images/313+60_6.png	6	¡ú	1	22	49		ÄÐ	23	2024-02-06_18h36.02.123	ÐÅÐÄÅÐ¶Ï	2021.2.3	Win32	59.66587112					1		0	20	20	21	1
		6	1	0.893	3	0.8499						images/313_3.png	images/313+24_3.png	6	¡ú	2	3	49		ÄÐ	23	2024-02-06_18h36.02.123	ÐÅÐÄÅÐ¶Ï	2021.2.3	Win32	59.66587112					0		0	21	21	2	1
		1	0	0.4582	4	0.8236						images/313_8.png	images/313+24_8.png	6	¡ú	2	8	49		ÄÐ	23	2024-02-06_18h36.02.123	ÐÅÐÄÅÐ¶Ï	2021.2.3	Win32	59.66587112					1		0	22	22	7	1
		6	1	0.6117	4	0.723						images/313_7.png	images/313+24_7.png	6	¡ú	2	7	49		ÄÐ	23	2024-02-06_18h36.02.123	ÐÅÐÄÅÐ¶Ï	2021.2.3	Win32	59.66587112					1		0	23	23	6	1
		6	1	0.4492	5	0.7895						images/313_4.png	images/313+24_4.png	6	¡ú	2	4	49		ÄÐ	23	2024-02-06_18h36.02.123	ÐÅÐÄÅÐ¶Ï	2021.2.3	Win32	59.66587112					1		0	24	24	3	1
		6	1	0.5128	4	1.1248						images/313_17.png	images/313+60_1.png	6	¡ú	1	17	49		ÄÐ	23	2024-02-06_18h36.02.123	ÐÅÐÄÅÐ¶Ï	2021.2.3	Win32	59.66587112					1		0	25	25	16	1
		1	1	0.6418	3	1.0881						images/313+24_9.png	images/313_9.png	1	¡û	2	9	49		ÄÐ	23	2024-02-06_18h36.02.123	ÐÅÐÄÅÐ¶Ï	2021.2.3	Win32	59.66587112					0		0	26	26	8	1
		1	1	0.8399	2	0.6293						images/313+60_15.png	images/313_31.png	1	¡û	1	31	49		ÄÐ	23	2024-02-06_18h36.02.123	ÐÅÐÄÅÐ¶Ï	2021.2.3	Win32	59.66587112					0		0	27	27	30	1
		6	0	0.7518	4	0.8989						images/313+24_15.png	images/313_15.png	1	¡û	2	15	49		ÄÐ	23	2024-02-06_18h36.02.123	ÐÅÐÄÅÐ¶Ï	2021.2.3	Win32	59.66587112					1		0	28	28	14	1
		6	1	0.5622	4	0.8677						images/313_1.png	images/313+24_1.png	6	¡ú	2	1	49		ÄÐ	23	2024-02-06_18h36.02.123	ÐÅÐÄÅÐ¶Ï	2021.2.3	Win32	59.66587112					1		0	29	29	0	1
		6	0	0.5716	3	1.0594						images/313+60_16.png	images/313_32.png	1	¡û	1	32	49		ÄÐ	23	2024-02-06_18h36.02.123	ÐÅÐÄÅÐ¶Ï	2021.2.3	Win32	59.66587112					0		0	30	30	31	1
		6	1	0.4856	5	0.8472						images/313_23.png	images/313+60_7.png	6	¡ú	1	23	49		ÄÐ	23	2024-02-06_18h36.02.123	ÐÅÐÄÅÐ¶Ï	2021.2.3	Win32	59.66587112					1		0	31	31	22	1
		6	0	0.9879	4	0.8412						images/313+24_15.png	images/313_15.png	1	¡û	2	15	49		ÄÐ	23	2024-02-06_18h36.02.123	ÐÅÐÄÅÐ¶Ï	2021.2.3	Win32	59.66587112					1		1	0	32	14	1
		6	0	0.6267	3	0.8506						images/313+60_11.png	images/313_27.png	1	¡û	1	27	49		ÄÐ	23	2024-02-06_18h36.02.123	ÐÅÐÄÅÐ¶Ï	2021.2.3	Win32	59.66587112					0		1	1	33	26	1
		6	1	0.5801	3	1.1469						images/313_2.png	images/313+24_2.png	6	¡ú	2	2	49		ÄÐ	23	2024-02-06_18h36.02.123	ÐÅÐÄÅÐ¶Ï	2021.2.3	Win32	59.66587112					0		1	2	34	1	1
		6	0	0.5049	4	0.8291						images/313+60_16.png	images/313_32.png	1	¡û	1	32	49		ÄÐ	23	2024-02-06_18h36.02.123	ÐÅÐÄÅÐ¶Ï	2021.2.3	Win32	59.66587112					1		1	3	35	31	1
		6	1	0.5091	4	0.841						images/313_7.png	images/313+24_7.png	6	¡ú	2	7	49		ÄÐ	23	2024-02-06_18h36.02.123	ÐÅÐÄÅÐ¶Ï	2021.2.3	Win32	59.66587112					1		1	4	36	6	1
		1	1	0.6047	4	1.0733						images/313+60_9.png	images/313_25.png	1	¡û	1	25	49		ÄÐ	23	2024-02-06_18h36.02.123	ÐÅÐÄÅÐ¶Ï	2021.2.3	Win32	59.66587112					1		1	5	37	24	1
		6	1	0.8418	3	0.8001						images/313_6.png	images/313+24_6.png	6	¡ú	2	6	49		ÄÐ	23	2024-02-06_18h36.02.123	ÐÅÐÄÅÐ¶Ï	2021.2.3	Win32	59.66587112					0		1	6	38	5	1
		6	1	0.6676	4	0.9038						images/313_8.png	images/313+24_8.png	6	¡ú	2	8	49		ÄÐ	23	2024-02-06_18h36.02.123	ÐÅÐÄÅÐ¶Ï	2021.2.3	Win32	59.66587112					1		1	7	39	7	1
		1	1	0.7203	3	0.9376						images/313+24_13.png	images/313_13.png	1	¡û	2	13	49		ÄÐ	23	2024-02-06_18h36.02.123	ÐÅÐÄÅÐ¶Ï	2021.2.3	Win32	59.66587112					0	space	1	8	40	12	1	1.3126
		6	1	0.7016	4	1.2173						images/313_23.png	images/313+60_7.png	6	¡ú	1	23	49		ÄÐ	23	2024-02-06_18h36.02.123	ÐÅÐÄÅÐ¶Ï	2021.2.3	Win32	59.66587112					1		1	9	41	22	1
		6	1	0.4834	4	1.1523						images/313_21.png	images/313+60_5.png	6	¡ú	1	21	49		ÄÐ	23	2024-02-06_18h36.02.123	ÐÅÐÄÅÐ¶Ï	2021.2.3	Win32	59.66587112					1		1	10	42	20	1
		6	1	0.5095	4	0.8101						images/313_18.png	images/313+60_2.png	6	¡ú	1	18	49		ÄÐ	23	2024-02-06_18h36.02.123	ÐÅÐÄÅÐ¶Ï	2021.2.3	Win32	59.66587112					1		1	11	43	17	1
		6	1	0.594	4	0.7954						images/313_22.png	images/313+60_6.png	6	¡ú	1	22	49		ÄÐ	23	2024-02-06_18h36.02.123	ÐÅÐÄÅÐ¶Ï	2021.2.3	Win32	59.66587112					1		1	12	44	21	1
		6	1	0.5836	4	0.8307						images/313_19.png	images/313+60_3.png	6	¡ú	1	19	49		ÄÐ	23	2024-02-06_18h36.02.123	ÐÅÐÄÅÐ¶Ï	2021.2.3	Win32	59.66587112					1		1	13	45	18	1
		6	1	0.553	4	0.8499						images/313_24.png	images/313+60_8.png	6	¡ú	1	24	49		ÄÐ	23	2024-02-06_18h36.02.123	ÐÅÐÄÅÐ¶Ï	2021.2.3	Win32	59.66587112					1		1	14	46	23	1
		6	1	0.5164	4	0.709						images/313_1.png	images/313+24_1.png	6	¡ú	2	1	49		ÄÐ	23	2024-02-06_18h36.02.123	ÐÅÐÄÅÐ¶Ï	2021.2.3	Win32	59.66587112					1		1	15	47	0	1
		6	1	0.8207	4	0.6516						images/313_3.png	images/313+24_3.png	6	¡ú	2	3	49		ÄÐ	23	2024-02-06_18h36.02.123	ÐÅÐÄÅÐ¶Ï	2021.2.3	Win32	59.66587112					1		1	16	48	2	1
		1	1	0.9681	2	0.7816						images/313+24_10.png	images/313_10.png	1	¡û	2	10	49		ÄÐ	23	2024-02-06_18h36.02.123	ÐÅÐÄÅÐ¶Ï	2021.2.3	Win32	59.66587112					0		1	17	49	9	1
		1	1	1.1219	2	0.734						images/313+60_10.png	images/313_26.png	1	¡û	1	26	49		ÄÐ	23	2024-02-06_18h36.02.123	ÐÅÐÄÅÐ¶Ï	2021.2.3	Win32	59.66587112					0		1	18	50	25	1
		6	1	0.4976	4	0.7119						images/313_5.png	images/313+24_5.png	6	¡ú	2	5	49		ÄÐ	23	2024-02-06_18h36.02.123	ÐÅÐÄÅÐ¶Ï	2021.2.3	Win32	59.66587112					1		1	19	51	4	1
		6	1	1.0126	4	0.4033						images/313_20.png	images/313+60_4.png	6	¡ú	1	20	49		ÄÐ	23	2024-02-06_18h36.02.123	ÐÅÐÄÅÐ¶Ï	2021.2.3	Win32	59.66587112					1		1	20	52	19	1
		1	1	1.1915	2	0.7918						images/313+60_12.png	images/313_28.png	1	¡û	1	28	49		ÄÐ	23	2024-02-06_18h36.02.123	ÐÅÐÄÅÐ¶Ï	2021.2.3	Win32	59.66587112					0		1	21	53	27	1
		6	0	0.5962	4	0.7147						images/313+60_13.png	images/313_29.png	1	¡û	1	29	49		ÄÐ	23	2024-02-06_18h36.02.123	ÐÅÐÄÅÐ¶Ï	2021.2.3	Win32	59.66587112					1		1	22	54	28	1
		6	1	0.6668	4	0.5251						images/313_4.png	images/313+24_4.png	6	¡ú	2	4	49		ÄÐ	23	2024-02-06_18h36.02.123	ÐÅÐÄÅÐ¶Ï	2021.2.3	Win32	59.66587112					1		1	23	55	3	1
		6	0	0.9887	3	0.7726						images/313+24_11.png	images/313_11.png	1	¡û	2	11	49		ÄÐ	23	2024-02-06_18h36.02.123	ÐÅÐÄÅÐ¶Ï	2021.2.3	Win32	59.66587112					0		1	24	56	10	1
		1	1	1.385	3	0.7675						images/313+24_12.png	images/313_12.png	1	¡û	2	12	49		ÄÐ	23	2024-02-06_18h36.02.123	ÐÅÐÄÅÐ¶Ï	2021.2.3	Win32	59.66587112					0		1	25	57	11	1
		1	1	0.8446	3	0.5952						images/313+24_14.png	images/313_14.png	1	¡û	2	14	49		ÄÐ	23	2024-02-06_18h36.02.123	ÐÅÐÄÅÐ¶Ï	2021.2.3	Win32	59.66587112					0		1	26	58	13	1
		1	0	0.8865	3	0.8576						images/313_17.png	images/313+60_1.png	6	¡ú	1	17	49		ÄÐ	23	2024-02-06_18h36.02.123	ÐÅÐÄÅÐ¶Ï	2021.2.3	Win32	59.66587112					0		1	27	59	16	1
		6	0	0.5695	4	0.8507						images/313+24_9.png	images/313_9.png	1	¡û	2	9	49		ÄÐ	23	2024-02-06_18h36.02.123	ÐÅÐÄÅÐ¶Ï	2021.2.3	Win32	59.66587112					1		1	28	60	8	1
		6	0	0.5169	4	0.7444						images/313+60_15.png	images/313_31.png	1	¡û	1	31	49		ÄÐ	23	2024-02-06_18h36.02.123	ÐÅÐÄÅÐ¶Ï	2021.2.3	Win32	59.66587112					1		1	29	61	30	1
		1	1	0.9483	3	0.8215						images/313+24_16.png	images/313_16.png	1	¡û	2	16	49		ÄÐ	23	2024-02-06_18h36.02.123	ÐÅÐÄÅÐ¶Ï	2021.2.3	Win32	59.66587112					0		1	30	62	15	1
		6	0	1.3843	4	0.8081						images/313+60_14.png	images/313_30.png	1	¡û	1	30	49		ÄÐ	23	2024-02-06_18h36.02.123	ÐÅÐÄÅÐ¶Ï	2021.2.3	Win32	59.66587112					1		1	31	63	29	1
		6	1	0.7066	4	0.7672						images/313_5.png	images/313+24_5.png	6	¡ú	2	5	49		ÄÐ	23	2024-02-06_18h36.02.123	ÐÅÐÄÅÐ¶Ï	2021.2.3	Win32	59.66587112					1		2	0	64	4	1
		6	1	0.5093	5	0.6784						images/313_21.png	images/313+60_5.png	6	¡ú	1	21	49		ÄÐ	23	2024-02-06_18h36.02.123	ÐÅÐÄÅÐ¶Ï	2021.2.3	Win32	59.66587112					1		2	1	65	20	1
		6	1	0.768	4	0.7035						images/313_2.png	images/313+24_2.png	6	¡ú	2	2	49		ÄÐ	23	2024-02-06_18h36.02.123	ÐÅÐÄÅÐ¶Ï	2021.2.3	Win32	59.66587112					1		2	2	66	1	1
		6	1	0.5829	4	0.9987						images/313_4.png	images/313+24_4.png	6	¡ú	2	4	49		ÄÐ	23	2024-02-06_18h36.02.123	ÐÅÐÄÅÐ¶Ï	2021.2.3	Win32	59.66587112					1		2	3	67	3	1
		6	1	0.5539	4	0.7224						images/313_23.png	images/313+60_7.png	6	¡ú	1	23	49		ÄÐ	23	2024-02-06_18h36.02.123	ÐÅÐÄÅÐ¶Ï	2021.2.3	Win32	59.66587112					1		2	4	68	22	1
		6	0	0.9204	4	0.7474						images/313+60_11.png	images/313_27.png	1	¡û	1	27	49		ÄÐ	23	2024-02-06_18h36.02.123	ÐÅÐÄÅÐ¶Ï	2021.2.3	Win32	59.66587112					1		2	5	69	26	1
		1	1	1.1765	3	0.6891						images/313+24_10.png	images/313_10.png	1	¡û	2	10	49		ÄÐ	23	2024-02-06_18h36.02.123	ÐÅÐÄÅÐ¶Ï	2021.2.3	Win32	59.66587112					0		2	6	70	9	1
		1	1	0.7127	5	0.8456						images/313+60_12.png	images/313_28.png	1	¡û	1	28	49		ÄÐ	23	2024-02-06_18h36.02.123	ÐÅÐÄÅÐ¶Ï	2021.2.3	Win32	59.66587112					1		2	7	71	27	1
		1	1	0.5674	4	0.7347						images/313+60_9.png	images/313_25.png	1	¡û	1	25	49		ÄÐ	23	2024-02-06_18h36.02.123	ÐÅÐÄÅÐ¶Ï	2021.2.3	Win32	59.66587112					1		2	8	72	24	1
		1	1	0.5487	4	0.5506						images/313+60_16.png	images/313_32.png	1	¡û	1	32	49		ÄÐ	23	2024-02-06_18h36.02.123	ÐÅÐÄÅÐ¶Ï	2021.2.3	Win32	59.66587112					1		2	9	73	31	1
		1	1	0.6038	4	0.5539						images/313+24_13.png	images/313_13.png	1	¡û	2	13	49		ÄÐ	23	2024-02-06_18h36.02.123	ÐÅÐÄÅÐ¶Ï	2021.2.3	Win32	59.66587112					1		2	10	74	12	1
		1	0	0.7361	4	0.6037						images/313_7.png	images/313+24_7.png	6	¡ú	2	7	49		ÄÐ	23	2024-02-06_18h36.02.123	ÐÅÐÄÅÐ¶Ï	2021.2.3	Win32	59.66587112					1		2	11	75	6	1
		6	1	0.6048	4	0.6519						images/313_24.png	images/313+60_8.png	6	¡ú	1	24	49		ÄÐ	23	2024-02-06_18h36.02.123	ÐÅÐÄÅÐ¶Ï	2021.2.3	Win32	59.66587112					1		2	12	76	23	1
		1	1	1.2553	3	0.9545						images/313+60_14.png	images/313_30.png	1	¡û	1	30	49		ÄÐ	23	2024-02-06_18h36.02.123	ÐÅÐÄÅÐ¶Ï	2021.2.3	Win32	59.66587112					0		2	13	77	29	1
		6	1	0.8165	4	0.638						images/313_3.png	images/313+24_3.png	6	¡ú	2	3	49		ÄÐ	23	2024-02-06_18h36.02.123	ÐÅÐÄÅÐ¶Ï	2021.2.3	Win32	59.66587112					1		2	14	78	2	1
		6	1	0.5675	4	0.4504						images/313_20.png	images/313+60_4.png	6	¡ú	1	20	49		ÄÐ	23	2024-02-06_18h36.02.123	ÐÅÐÄÅÐ¶Ï	2021.2.3	Win32	59.66587112					1		2	15	79	19	1
		6	0	0.6669	4	0.7897						images/313+24_9.png	images/313_9.png	1	¡û	2	9	49		ÄÐ	23	2024-02-06_18h36.02.123	ÐÅÐÄÅÐ¶Ï	2021.2.3	Win32	59.66587112					1		2	16	80	8	1
		6	1	0.5776	4	0.6439						images/313_8.png	images/313+24_8.png	6	¡ú	2	8	49		ÄÐ	23	2024-02-06_18h36.02.123	ÐÅÐÄÅÐ¶Ï	2021.2.3	Win32	59.66587112					1	space	2	17	81	7	1	2.6753
		6	1	1.118	3	0.7926						images/313_19.png	images/313+60_3.png	6	¡ú	1	19	49		ÄÐ	23	2024-02-06_18h36.02.123	ÐÅÐÄÅÐ¶Ï	2021.2.3	Win32	59.66587112					0		2	18	82	18	1
		6	1	0.4462	4	0.7702						images/313_18.png	images/313+60_2.png	6	¡ú	1	18	49		ÄÐ	23	2024-02-06_18h36.02.123	ÐÅÐÄÅÐ¶Ï	2021.2.3	Win32	59.66587112					1		2	19	83	17	1
		6	0	0.5519	4	0.7278						images/313+24_16.png	images/313_16.png	1	¡û	2	16	49		ÄÐ	23	2024-02-06_18h36.02.123	ÐÅÐÄÅÐ¶Ï	2021.2.3	Win32	59.66587112					1		2	20	84	15	1
		6	1	0.4782	3	0.8575						images/313_17.png	images/313+60_1.png	6	¡ú	1	17	49		ÄÐ	23	2024-02-06_18h36.02.123	ÐÅÐÄÅÐ¶Ï	2021.2.3	Win32	59.66587112					0		2	21	85	16	1
		6	0	1.0431	3	0.3702						images/313+24_11.png	images/313_11.png	1	¡û	2	11	49		ÄÐ	23	2024-02-06_18h36.02.123	ÐÅÐÄÅÐ¶Ï	2021.2.3	Win32	59.66587112					0		2	22	86	10	1
		6	1	0.9971	2	0.6466						images/313_6.png	images/313+24_6.png	6	¡ú	2	6	49		ÄÐ	23	2024-02-06_18h36.02.123	ÐÅÐÄÅÐ¶Ï	2021.2.3	Win32	59.66587112					0		2	23	87	5	1
		6	1	1.2246	3	0.5994						images/313_1.png	images/313+24_1.png	6	¡ú	2	1	49		ÄÐ	23	2024-02-06_18h36.02.123	ÐÅÐÄÅÐ¶Ï	2021.2.3	Win32	59.66587112					0		2	24	88	0	1
		1	1	0.5636	4	1.0847						images/313+24_15.png	images/313_15.png	1	¡û	2	15	49		ÄÐ	23	2024-02-06_18h36.02.123	ÐÅÐÄÅÐ¶Ï	2021.2.3	Win32	59.66587112					1		2	25	89	14	1
		1	1	0.5623	3	0.9225						images/313+60_13.png	images/313_29.png	1	¡û	1	29	49		ÄÐ	23	2024-02-06_18h36.02.123	ÐÅÐÄÅÐ¶Ï	2021.2.3	Win32	59.66587112					0		2	26	90	28	1
		1	1	0.5056	5	0.7571						images/313+60_10.png	images/313_26.png	1	¡û	1	26	49		ÄÐ	23	2024-02-06_18h36.02.123	ÐÅÐÄÅÐ¶Ï	2021.2.3	Win32	59.66587112					1		2	27	91	25	1
		1	0	0.5781	4	0.7299						images/313_22.png	images/313+60_6.png	6	¡ú	1	22	49		ÄÐ	23	2024-02-06_18h36.02.123	ÐÅÐÄÅÐ¶Ï	2021.2.3	Win32	59.66587112					1		2	28	92	21	1
		1	1	0.5767	4	0.7535						images/313+24_14.png	images/313_14.png	1	¡û	2	14	49		ÄÐ	23	2024-02-06_18h36.02.123	ÐÅÐÄÅÐ¶Ï	2021.2.3	Win32	59.66587112					1		2	29	93	13	1
		1	1	0.7885	3	0.6074						images/313+24_12.png	images/313_12.png	1	¡û	2	12	49		ÄÐ	23	2024-02-06_18h36.02.123	ÐÅÐÄÅÐ¶Ï	2021.2.3	Win32	59.66587112					0		2	30	94	11	1
		1	1	0.7133	4	0.8441						images/313+60_15.png	images/313_31.png	1	¡û	1	31	49		ÄÐ	23	2024-02-06_18h36.02.123	ÐÅÐÄÅÐ¶Ï	2021.2.3	Win32	59.66587112					1		2	31	95	30	1
		1	1	0.6119	3	0.9079						images/313+60_16.png	images/313_32.png	1	¡û	1	32	49		ÄÐ	23	2024-02-06_18h36.02.123	ÐÅÐÄÅÐ¶Ï	2021.2.3	Win32	59.66587112					0		3	0	96	31	1
		6	1	0.9144	4	0.7337						images/313_1.png	images/313+24_1.png	6	¡ú	2	1	49		ÄÐ	23	2024-02-06_18h36.02.123	ÐÅÐÄÅÐ¶Ï	2021.2.3	Win32	59.66587112					1		3	1	97	0	1
		1	1	1.0914	3	0.935						images/313+60_12.png	images/313_28.png	1	¡û	1	28	49		ÄÐ	23	2024-02-06_18h36.02.123	ÐÅÐÄÅÐ¶Ï	2021.2.3	Win32	59.66587112					0		3	2	98	27	1
		1	1	0.6132	3	0.8775						images/313+60_9.png	images/313_25.png	1	¡û	1	25	49		ÄÐ	23	2024-02-06_18h36.02.123	ÐÅÐÄÅÐ¶Ï	2021.2.3	Win32	59.66587112					0		3	3	99	24	1
		6	1	1.0205	3	0.8842						images/313_19.png	images/313+60_3.png	6	¡ú	1	19	49		ÄÐ	23	2024-02-06_18h36.02.123	ÐÅÐÄÅÐ¶Ï	2021.2.3	Win32	59.66587112					0		3	4	100	18	1
		6	0	0.6373	4	0.7126						images/313+24_16.png	images/313_16.png	1	¡û	2	16	49		ÄÐ	23	2024-02-06_18h36.02.123	ÐÅÐÄÅÐ¶Ï	2021.2.3	Win32	59.66587112					1		3	5	101	15	1
		1	1	0.6974	3	0.708						images/313+60_14.png	images/313_30.png	1	¡û	1	30	49		ÄÐ	23	2024-02-06_18h36.02.123	ÐÅÐÄÅÐ¶Ï	2021.2.3	Win32	59.66587112					0		3	6	102	29	1
		1	1	0.6446	4	0.7456						images/313+24_14.png	images/313_14.png	1	¡û	2	14	49		ÄÐ	23	2024-02-06_18h36.02.123	ÐÅÐÄÅÐ¶Ï	2021.2.3	Win32	59.66587112					1		3	7	103	13	1
		1	0	0.7687	4	1.0549						images/313_3.png	images/313+24_3.png	6	¡ú	2	3	49		ÄÐ	23	2024-02-06_18h36.02.123	ÐÅÐÄÅÐ¶Ï	2021.2.3	Win32	59.66587112					1		3	8	104	2	1
		6	1	0.5208	5	0.7881						images/313_2.png	images/313+24_2.png	6	¡ú	2	2	49		ÄÐ	23	2024-02-06_18h36.02.123	ÐÅÐÄÅÐ¶Ï	2021.2.3	Win32	59.66587112					1		3	9	105	1	1
		6	1	0.6087	4	1.0455						images/313_6.png	images/313+24_6.png	6	¡ú	2	6	49		ÄÐ	23	2024-02-06_18h36.02.123	ÐÅÐÄÅÐ¶Ï	2021.2.3	Win32	59.66587112					1		3	10	106	5	1
		6	1	0.4311	5	0.686						images/313_18.png	images/313+60_2.png	6	¡ú	1	18	49		ÄÐ	23	2024-02-06_18h36.02.123	ÐÅÐÄÅÐ¶Ï	2021.2.3	Win32	59.66587112					1		3	11	107	17	1
		6	1	0.5341	4	0.6788						images/313_17.png	images/313+60_1.png	6	¡ú	1	17	49		ÄÐ	23	2024-02-06_18h36.02.123	ÐÅÐÄÅÐ¶Ï	2021.2.3	Win32	59.66587112					1		3	12	108	16	1
		6	1	0.5524	4	0.6719						images/313_7.png	images/313+24_7.png	6	¡ú	2	7	49		ÄÐ	23	2024-02-06_18h36.02.123	ÐÅÐÄÅÐ¶Ï	2021.2.3	Win32	59.66587112					1		3	13	109	6	1
		6	0	0.7209	4	0.62						images/313+60_11.png	images/313_27.png	1	¡û	1	27	49		ÄÐ	23	2024-02-06_18h36.02.123	ÐÅÐÄÅÐ¶Ï	2021.2.3	Win32	59.66587112					1		3	14	110	26	1
		6	0	0.9735	3	0.8075						images/313+24_13.png	images/313_13.png	1	¡û	2	13	49		ÄÐ	23	2024-02-06_18h36.02.123	ÐÅÐÄÅÐ¶Ï	2021.2.3	Win32	59.66587112					0		3	15	111	12	1
		6	0	0.8504	3	0.6461						images/313+60_15.png	images/313_31.png	1	¡û	1	31	49		ÄÐ	23	2024-02-06_18h36.02.123	ÐÅÐÄÅÐ¶Ï	2021.2.3	Win32	59.66587112					0		3	16	112	30	1
		6	0	0.9523	4	0.8004						images/313+24_12.png	images/313_12.png	1	¡û	2	12	49		ÄÐ	23	2024-02-06_18h36.02.123	ÐÅÐÄÅÐ¶Ï	2021.2.3	Win32	59.66587112					1		3	17	113	11	1
		6	0	0.6363	3	0.6904						images/313+24_9.png	images/313_9.png	1	¡û	2	9	49		ÄÐ	23	2024-02-06_18h36.02.123	ÐÅÐÄÅÐ¶Ï	2021.2.3	Win32	59.66587112					0		3	18	114	8	1
		6	1	0.6007	5	0.6425						images/313_24.png	images/313+60_8.png	6	¡ú	1	24	49		ÄÐ	23	2024-02-06_18h36.02.123	ÐÅÐÄÅÐ¶Ï	2021.2.3	Win32	59.66587112					1		3	19	115	23	1
		6	1	0.6173	3	0.7204						images/313_8.png	images/313+24_8.png	6	¡ú	2	8	49		ÄÐ	23	2024-02-06_18h36.02.123	ÐÅÐÄÅÐ¶Ï	2021.2.3	Win32	59.66587112					0		3	20	116	7	1
		6	0	0.7044	3	0.6986						images/313+60_13.png	images/313_29.png	1	¡û	1	29	49		ÄÐ	23	2024-02-06_18h36.02.123	ÐÅÐÄÅÐ¶Ï	2021.2.3	Win32	59.66587112					0		3	21	117	28	1
		6	0	0.661	2	0.6553						images/313+60_10.png	images/313_26.png	1	¡û	1	26	49		ÄÐ	23	2024-02-06_18h36.02.123	ÐÅÐÄÅÐ¶Ï	2021.2.3	Win32	59.66587112					0		3	22	118	25	1
		6	1	0.5434	4	0.6188						images/313_22.png	images/313+60_6.png	6	¡ú	1	22	49		ÄÐ	23	2024-02-06_18h36.02.123	ÐÅÐÄÅÐ¶Ï	2021.2.3	Win32	59.66587112					1		3	23	119	21	1
		6	1	0.5328	4	0.6294						images/313_4.png	images/313+24_4.png	6	¡ú	2	4	49		ÄÐ	23	2024-02-06_18h36.02.123	ÐÅÐÄÅÐ¶Ï	2021.2.3	Win32	59.66587112					1		3	24	120	3	1
		6	0	0.5362	3	0.5177						images/313+24_11.png	images/313_11.png	1	¡û	2	11	49		ÄÐ	23	2024-02-06_18h36.02.123	ÐÅÐÄÅÐ¶Ï	2021.2.3	Win32	59.66587112					0		3	25	121	10	1
		6	1	0.5382	4	0.7154						images/313_21.png	images/313+60_5.png	6	¡ú	1	21	49		ÄÐ	23	2024-02-06_18h36.02.123	ÐÅÐÄÅÐ¶Ï	2021.2.3	Win32	59.66587112					1	space	3	26	122	20	1	6.4886
		1	1	0.7498	2	0.8446						images/313+24_10.png	images/313_10.png	1	¡û	2	10	49		ÄÐ	23	2024-02-06_18h36.02.123	ÐÅÐÄÅÐ¶Ï	2021.2.3	Win32	59.66587112					0		3	27	123	9	1
		6	1	0.4464	4	0.6688						images/313_23.png	images/313+60_7.png	6	¡ú	1	23	49		ÄÐ	23	2024-02-06_18h36.02.123	ÐÅÐÄÅÐ¶Ï	2021.2.3	Win32	59.66587112					1		3	28	124	22	1
		6	0	0.6782	3	0.609						images/313+24_15.png	images/313_15.png	1	¡û	2	15	49		ÄÐ	23	2024-02-06_18h36.02.123	ÐÅÐÄÅÐ¶Ï	2021.2.3	Win32	59.66587112					0		3	29	125	14	1
		6	1	0.7802	3	0.5338						images/313_20.png	images/313+60_4.png	6	¡ú	1	20	49		ÄÐ	23	2024-02-06_18h36.02.123	ÐÅÐÄÅÐ¶Ï	2021.2.3	Win32	59.66587112					0		3	30	126	19	1
		6	1	0.5063	4	0.5413						images/313_5.png	images/313+24_5.png	6	¡ú	2	5	49		ÄÐ	23	2024-02-06_18h36.02.123	ÐÅÐÄÅÐ¶Ï	2021.2.3	Win32	59.66587112					1		3	31	127	4	1
		6	0	0.8836	3	0.7369						images/313+24_16.png	images/313_16.png	1	¡û	2	16	49		ÄÐ	23	2024-02-06_18h36.02.123	ÐÅÐÄÅÐ¶Ï	2021.2.3	Win32	59.66587112					0		4	0	128	15	1
		6	0	0.677	3	1.05						images/313+24_14.png	images/313_14.png	1	¡û	2	14	49		ÄÐ	23	2024-02-06_18h36.02.123	ÐÅÐÄÅÐ¶Ï	2021.2.3	Win32	59.66587112					0		4	1	129	13	1
		6	0	0.9783	2	0.4033						images/313+24_12.png	images/313_12.png	1	¡û	2	12	49		ÄÐ	23	2024-02-06_18h36.02.123	ÐÅÐÄÅÐ¶Ï	2021.2.3	Win32	59.66587112					0		4	2	130	11	1
		1	1	0.4863	4	0.8575						images/313+60_11.png	images/313_27.png	1	¡û	1	27	49		ÄÐ	23	2024-02-06_18h36.02.123	ÐÅÐÄÅÐ¶Ï	2021.2.3	Win32	59.66587112					1		4	3	131	26	1
		6	1	0.6133	3	1.0187						images/313_18.png	images/313+60_2.png	6	¡ú	1	18	49		ÄÐ	23	2024-02-06_18h36.02.123	ÐÅÐÄÅÐ¶Ï	2021.2.3	Win32	59.66587112					0		4	4	132	17	1
		1	0	1.0297	2	2.302						images/313_7.png	images/313+24_7.png	6	¡ú	2	7	49		ÄÐ	23	2024-02-06_18h36.02.123	ÐÅÐÄÅÐ¶Ï	2021.2.3	Win32	59.66587112					0		4	5	133	6	1
		6	1	0.4667	3	0.9672						images/313_3.png	images/313+24_3.png	6	¡ú	2	3	49		ÄÐ	23	2024-02-06_18h36.02.123	ÐÅÐÄÅÐ¶Ï	2021.2.3	Win32	59.66587112					0		4	6	134	2	1
		6	0	0.6349	3	1.3855						images/313+24_15.png	images/313_15.png	1	¡û	2	15	49		ÄÐ	23	2024-02-06_18h36.02.123	ÐÅÐÄÅÐ¶Ï	2021.2.3	Win32	59.66587112					0		4	7	135	14	1
		6	0	0.5506	2	1.2149						images/313+60_14.png	images/313_30.png	1	¡û	1	30	49		ÄÐ	23	2024-02-06_18h36.02.123	ÐÅÐÄÅÐ¶Ï	2021.2.3	Win32	59.66587112					0		4	8	136	29	1
		6	0	0.5363	4	0.7389						images/313+60_9.png	images/313_25.png	1	¡û	1	25	49		ÄÐ	23	2024-02-06_18h36.02.123	ÐÅÐÄÅÐ¶Ï	2021.2.3	Win32	59.66587112					1		4	9	137	24	1
		6	1	0.5299	4	0.6421						images/313_22.png	images/313+60_6.png	6	¡ú	1	22	49		ÄÐ	23	2024-02-06_18h36.02.123	ÐÅÐÄÅÐ¶Ï	2021.2.3	Win32	59.66587112					1		4	10	138	21	1
		6	1	0.6754	3	0.6176						images/313_20.png	images/313+60_4.png	6	¡ú	1	20	49		ÄÐ	23	2024-02-06_18h36.02.123	ÐÅÐÄÅÐ¶Ï	2021.2.3	Win32	59.66587112					0		4	11	139	19	1
		6	0	1.1951	2	0.6261						images/313+60_13.png	images/313_29.png	1	¡û	1	29	49		ÄÐ	23	2024-02-06_18h36.02.123	ÐÅÐÄÅÐ¶Ï	2021.2.3	Win32	59.66587112					0		4	12	140	28	1
		6	1	0.534	3	0.9362						images/313_19.png	images/313+60_3.png	6	¡ú	1	19	49		ÄÐ	23	2024-02-06_18h36.02.123	ÐÅÐÄÅÐ¶Ï	2021.2.3	Win32	59.66587112					0		4	13	141	18	1
		6	1	0.5506	4	0.5573						images/313_4.png	images/313+24_4.png	6	¡ú	2	4	49		ÄÐ	23	2024-02-06_18h36.02.123	ÐÅÐÄÅÐ¶Ï	2021.2.3	Win32	59.66587112					1		4	14	142	3	1
		6	1	0.571	3	0.7558						images/313_23.png	images/313+60_7.png	6	¡ú	1	23	49		ÄÐ	23	2024-02-06_18h36.02.123	ÐÅÐÄÅÐ¶Ï	2021.2.3	Win32	59.66587112					0		4	15	143	22	1
		6	1	0.617	2	0.5843						images/313_8.png	images/313+24_8.png	6	¡ú	2	8	49		ÄÐ	23	2024-02-06_18h36.02.123	ÐÅÐÄÅÐ¶Ï	2021.2.3	Win32	59.66587112					0		4	16	144	7	1
		6	1	0.5224	4	0.7722						images/313_24.png	images/313+60_8.png	6	¡ú	1	24	49		ÄÐ	23	2024-02-06_18h36.02.123	ÐÅÐÄÅÐ¶Ï	2021.2.3	Win32	59.66587112					1		4	17	145	23	1
		6	1	1.0174	2	0.4719						images/313_17.png	images/313+60_1.png	6	¡ú	1	17	49		ÄÐ	23	2024-02-06_18h36.02.123	ÐÅÐÄÅÐ¶Ï	2021.2.3	Win32	59.66587112					0		4	18	146	16	1
		1	1	0.8075	3	1.0186						images/313+24_13.png	images/313_13.png	1	¡û	2	13	49		ÄÐ	23	2024-02-06_18h36.02.123	ÐÅÐÄÅÐ¶Ï	2021.2.3	Win32	59.66587112					0		4	19	147	12	1
		6	1	0.4996	4	0.6191						images/313_5.png	images/313+24_5.png	6	¡ú	2	5	49		ÄÐ	23	2024-02-06_18h36.02.123	ÐÅÐÄÅÐ¶Ï	2021.2.3	Win32	59.66587112					1		4	20	148	4	1
		1	1	0.5906	3	0.6386						images/313+24_11.png	images/313_11.png	1	¡û	2	11	49		ÄÐ	23	2024-02-06_18h36.02.123	ÐÅÐÄÅÐ¶Ï	2021.2.3	Win32	59.66587112					0		4	21	149	10	1
		1	1	0.96	3	0.6014						images/313+24_9.png	images/313_9.png	1	¡û	2	9	49		ÄÐ	23	2024-02-06_18h36.02.123	ÐÅÐÄÅÐ¶Ï	2021.2.3	Win32	59.66587112					0		4	22	150	8	1
		6	0	0.6367	2	0.7375						images/313+60_10.png	images/313_26.png	1	¡û	1	26	49		ÄÐ	23	2024-02-06_18h36.02.123	ÐÅÐÄÅÐ¶Ï	2021.2.3	Win32	59.66587112					0		4	23	151	25	1
		6	1	0.5838	2	0.5433						images/313_1.png	images/313+24_1.png	6	¡ú	2	1	49		ÄÐ	23	2024-02-06_18h36.02.123	ÐÅÐÄÅÐ¶Ï	2021.2.3	Win32	59.66587112					0		4	24	152	0	1
		6	1	0.8163	4	0.6279						images/313_6.png	images/313+24_6.png	6	¡ú	2	6	49		ÄÐ	23	2024-02-06_18h36.02.123	ÐÅÐÄÅÐ¶Ï	2021.2.3	Win32	59.66587112					1		4	25	153	5	1
		6	1	0.5591	3	0.5114						images/313_2.png	images/313+24_2.png	6	¡ú	2	2	49		ÄÐ	23	2024-02-06_18h36.02.123	ÐÅÐÄÅÐ¶Ï	2021.2.3	Win32	59.66587112					0		4	26	154	1	1
		6	1	0.6714	3	0.5484						images/313_21.png	images/313+60_5.png	6	¡ú	1	21	49		ÄÐ	23	2024-02-06_18h36.02.123	ÐÅÐÄÅÐ¶Ï	2021.2.3	Win32	59.66587112					0		4	27	155	20	1
		1	1	1.09	3	0.5501						images/313+60_12.png	images/313_28.png	1	¡û	1	28	49		ÄÐ	23	2024-02-06_18h36.02.123	ÐÅÐÄÅÐ¶Ï	2021.2.3	Win32	59.66587112					0		4	28	156	27	1
		1	1	0.5786	3	0.8836						images/313+60_16.png	images/313_32.png	1	¡û	1	32	49		ÄÐ	23	2024-02-06_18h36.02.123	ÐÅÐÄÅÐ¶Ï	2021.2.3	Win32	59.66587112					0		4	29	157	31	1
		1	1	0.6436	3	0.6798						images/313+24_10.png	images/313_10.png	1	¡û	2	10	49		ÄÐ	23	2024-02-06_18h36.02.123	ÐÅÐÄÅÐ¶Ï	2021.2.3	Win32	59.66587112					0		4	30	158	9	1
		6	0	0.7934	3	0.8393						images/313+60_15.png	images/313_31.png	1	¡û	1	31	49		ÄÐ	23	2024-02-06_18h36.02.123	ÐÅÐÄÅÐ¶Ï	2021.2.3	Win32	59.66587112					0		4	31	159	30	1
																		49		ÄÐ	23	2024-02-06_18h36.02.123	ÐÅÐÄÅÐ¶Ï	2021.2.3	Win32	59.66587112	5.833333333	4.4781
