# Supplementary material for: Perceptual metacognition and self-esteem: the role of feedback valence in local and global monitoring bias
Source: BMC Psychol. 2025 Sep 22;13:1114. doi: 10.1186/s40359-025-03089-x (PMC12506185; doi:10.1186/s40359-025-03089-x)
Supplement: Supplementary file 1 — Supplementary Material 1. [file 40359_2025_3089_MOESM1_ESM.zip › Data/Study2/Study2data/50_信心判断_2024-02-07_18h24.50.146.csv]

response_00.keys	response_00.rt	response_1.keys	response_1.corr	response_1.rt	response_2.keys	response_2.rt	loop_1.thisRepN	loop_1.thisTrialN	loop_1.thisN	loop_1.thisIndex	loop_1.ran	dotLeft	dotRight	dotAns	cue	diffLevel	rows	±»ÊÔ±àºÅ	ÐÕÃû	ÐÔ±ð	ÄêÁä	date	expName	psychopyVersion	OS	frameRate	slider.response	slider.rt	response_01.keys	response_01.rt	response_2.corr	response_03.keys	loop_2.thisRepN	loop_2.thisTrialN	loop_2.thisN	loop_2.thisIndex	loop_2.ran	response_03.rt
		6	0	0.9011	5	2.1595						images/313+24_9.png	images/313_9.png	1	¡û	2	9	50		Å®	22	2024-02-07_18h24.50.146	ÐÅÐÄÅÐ¶Ï	2021.2.3	Win32	59.52380952	5.992869121	6.5346	space	11.3682	1		0	0	0	8	1
		6	1	0.5463	5	1.2846						images/313_2.png	images/313+24_2.png	6	¡ú	2	2	50		Å®	22	2024-02-07_18h24.50.146	ÐÅÐÄÅÐ¶Ï	2021.2.3	Win32	59.52380952					1		0	1	1	1	1
		6	1	0.4893	5	0.6877						images/313_18.png	images/313+60_2.png	6	¡ú	1	18	50		Å®	22	2024-02-07_18h24.50.146	ÐÅÐÄÅÐ¶Ï	2021.2.3	Win32	59.52380952					1		0	2	2	17	1
		1	1	1.2995	3	1.5483						images/313+60_9.png	images/313_25.png	1	¡û	1	25	50		Å®	22	2024-02-07_18h24.50.146	ÐÅÐÄÅÐ¶Ï	2021.2.3	Win32	59.52380952					0		0	3	3	24	1
		6	1	0.6175	5	1.2941						images/313_22.png	images/313+60_6.png	6	¡ú	1	22	50		Å®	22	2024-02-07_18h24.50.146	ÐÅÐÄÅÐ¶Ï	2021.2.3	Win32	59.52380952					1		0	4	4	21	1
		6	1	0.4662	4	0.9084						images/313_20.png	images/313+60_4.png	6	¡ú	1	20	50		Å®	22	2024-02-07_18h24.50.146	ÐÅÐÄÅÐ¶Ï	2021.2.3	Win32	59.52380952					1		0	5	5	19	1
		6	1	0.4487	4	0.8019						images/313_7.png	images/313+24_7.png	6	¡ú	2	7	50		Å®	22	2024-02-07_18h24.50.146	ÐÅÐÄÅÐ¶Ï	2021.2.3	Win32	59.52380952					1		0	6	6	6	1
		6	1	0.3485	5	1.2057						images/313_17.png	images/313+60_1.png	6	¡ú	1	17	50		Å®	22	2024-02-07_18h24.50.146	ÐÅÐÄÅÐ¶Ï	2021.2.3	Win32	59.52380952					1		0	7	7	16	1
		6	1	0.3702	5	0.4734						images/313_23.png	images/313+60_7.png	6	¡ú	1	23	50		Å®	22	2024-02-07_18h24.50.146	ÐÅÐÄÅÐ¶Ï	2021.2.3	Win32	59.52380952					1		0	8	8	22	1
		1	1	0.4507	5	1.5455						images/313+60_13.png	images/313_29.png	1	¡û	1	29	50		Å®	22	2024-02-07_18h24.50.146	ÐÅÐÄÅÐ¶Ï	2021.2.3	Win32	59.52380952					1		0	9	9	28	1
		1	1	1.0374	5	1.1919						images/313+60_11.png	images/313_27.png	1	¡û	1	27	50		Å®	22	2024-02-07_18h24.50.146	ÐÅÐÄÅÐ¶Ï	2021.2.3	Win32	59.52380952					1		0	10	10	26	1
		1	1	0.8916	3	2.1332						images/313+60_16.png	images/313_32.png	1	¡û	1	32	50		Å®	22	2024-02-07_18h24.50.146	ÐÅÐÄÅÐ¶Ï	2021.2.3	Win32	59.52380952					0		0	11	11	31	1
		6	0	0.5907	3	0.9161						images/313+24_10.png	images/313_10.png	1	¡û	2	10	50		Å®	22	2024-02-07_18h24.50.146	ÐÅÐÄÅÐ¶Ï	2021.2.3	Win32	59.52380952					0		0	12	12	9	1
		6	1	0.4674	6	0.8442						images/313_24.png	images/313+60_8.png	6	¡ú	1	24	50		Å®	22	2024-02-07_18h24.50.146	ÐÅÐÄÅÐ¶Ï	2021.2.3	Win32	59.52380952					1		0	13	13	23	1
		6	1	0.3876	6	0.4016						images/313_3.png	images/313+24_3.png	6	¡ú	2	3	50		Å®	22	2024-02-07_18h24.50.146	ÐÅÐÄÅÐ¶Ï	2021.2.3	Win32	59.52380952					1		0	14	14	2	1
		6	0	1.4975	3	1.1837						images/313+24_13.png	images/313_13.png	1	¡û	2	13	50		Å®	22	2024-02-07_18h24.50.146	ÐÅÐÄÅÐ¶Ï	2021.2.3	Win32	59.52380952					0		0	15	15	12	1
		6	1	1.1512	3	0.7667						images/313_5.png	images/313+24_5.png	6	¡ú	2	5	50		Å®	22	2024-02-07_18h24.50.146	ÐÅÐÄÅÐ¶Ï	2021.2.3	Win32	59.52380952					0		0	16	16	4	1
		6	1	0.4854	6	0.3842						images/313_21.png	images/313+60_5.png	6	¡ú	1	21	50		Å®	22	2024-02-07_18h24.50.146	ÐÅÐÄÅÐ¶Ï	2021.2.3	Win32	59.52380952					1		0	17	17	20	1
		6	1	0.4849	5	0.5167						images/313_19.png	images/313+60_3.png	6	¡ú	1	19	50		Å®	22	2024-02-07_18h24.50.146	ÐÅÐÄÅÐ¶Ï	2021.2.3	Win32	59.52380952					1		0	18	18	18	1
		6	0	1.0542	3	0.6164						images/313+24_12.png	images/313_12.png	1	¡û	2	12	50		Å®	22	2024-02-07_18h24.50.146	ÐÅÐÄÅÐ¶Ï	2021.2.3	Win32	59.52380952					0		0	19	19	11	1
		6	1	0.5005	5	0.8588						images/313_8.png	images/313+24_8.png	6	¡ú	2	8	50		Å®	22	2024-02-07_18h24.50.146	ÐÅÐÄÅÐ¶Ï	2021.2.3	Win32	59.52380952					1		0	20	20	7	1
		6	1	0.5186	5	0.4514						images/313_1.png	images/313+24_1.png	6	¡ú	2	1	50		Å®	22	2024-02-07_18h24.50.146	ÐÅÐÄÅÐ¶Ï	2021.2.3	Win32	59.52380952					1		0	21	21	0	1
		6	0	0.4059	5	0.4336						images/313+24_14.png	images/313_14.png	1	¡û	2	14	50		Å®	22	2024-02-07_18h24.50.146	ÐÅÐÄÅÐ¶Ï	2021.2.3	Win32	59.52380952					1		0	22	22	13	1
		1	1	0.9664	3	0.8319						images/313+60_10.png	images/313_26.png	1	¡û	1	26	50		Å®	22	2024-02-07_18h24.50.146	ÐÅÐÄÅÐ¶Ï	2021.2.3	Win32	59.52380952					0		0	23	23	25	1
		6	1	0.4342	5	1.3427						images/313_6.png	images/313+24_6.png	6	¡ú	2	6	50		Å®	22	2024-02-07_18h24.50.146	ÐÅÐÄÅÐ¶Ï	2021.2.3	Win32	59.52380952					1		0	24	24	5	1
		1	1	0.7369	4	1.0061						images/313+24_16.png	images/313_16.png	1	¡û	2	16	50		Å®	22	2024-02-07_18h24.50.146	ÐÅÐÄÅÐ¶Ï	2021.2.3	Win32	59.52380952					1		0	25	25	15	1
		1	1	0.7879	5	0.4711						images/313+60_12.png	images/313_28.png	1	¡û	1	28	50		Å®	22	2024-02-07_18h24.50.146	ÐÅÐÄÅÐ¶Ï	2021.2.3	Win32	59.52380952					1		0	26	26	27	1
		6	1	0.8604	3	0.383						images/313_4.png	images/313+24_4.png	6	¡ú	2	4	50		Å®	22	2024-02-07_18h24.50.146	ÐÅÐÄÅÐ¶Ï	2021.2.3	Win32	59.52380952					0		0	27	27	3	1
		6	0	0.549	3	0.6509						images/313+60_15.png	images/313_31.png	1	¡û	1	31	50		Å®	22	2024-02-07_18h24.50.146	ÐÅÐÄÅÐ¶Ï	2021.2.3	Win32	59.52380952					0		0	28	28	30	1
		6	0	1.524	3	0.3249						images/313+24_15.png	images/313_15.png	1	¡û	2	15	50		Å®	22	2024-02-07_18h24.50.146	ÐÅÐÄÅÐ¶Ï	2021.2.3	Win32	59.52380952					0		0	29	29	14	1
		1	1	0.7195	3	1.0428						images/313+60_14.png	images/313_30.png	1	¡û	1	30	50		Å®	22	2024-02-07_18h24.50.146	ÐÅÐÄÅÐ¶Ï	2021.2.3	Win32	59.52380952					0		0	30	30	29	1
		6	0	0.4513	4	0.784						images/313+24_11.png	images/313_11.png	1	¡û	2	11	50		Å®	22	2024-02-07_18h24.50.146	ÐÅÐÄÅÐ¶Ï	2021.2.3	Win32	59.52380952					1		0	31	31	10	1
		6	0	0.4874	4	0.4252						images/313+24_15.png	images/313_15.png	1	¡û	2	15	50		Å®	22	2024-02-07_18h24.50.146	ÐÅÐÄÅÐ¶Ï	2021.2.3	Win32	59.52380952					1		1	0	32	14	1
		6	1	0.3851	4	0.3448						images/313_19.png	images/313+60_3.png	6	¡ú	1	19	50		Å®	22	2024-02-07_18h24.50.146	ÐÅÐÄÅÐ¶Ï	2021.2.3	Win32	59.52380952					1		1	1	33	18	1
		1	1	0.7178	3	0.4872						images/313+60_9.png	images/313_25.png	1	¡û	1	25	50		Å®	22	2024-02-07_18h24.50.146	ÐÅÐÄÅÐ¶Ï	2021.2.3	Win32	59.52380952					0		1	2	34	24	1
		6	1	0.7972	4	1.662						images/313_1.png	images/313+24_1.png	6	¡ú	2	1	50		Å®	22	2024-02-07_18h24.50.146	ÐÅÐÄÅÐ¶Ï	2021.2.3	Win32	59.52380952					1		1	3	35	0	1
		1	1	0.632	4	0.7347						images/313+24_16.png	images/313_16.png	1	¡û	2	16	50		Å®	22	2024-02-07_18h24.50.146	ÐÅÐÄÅÐ¶Ï	2021.2.3	Win32	59.52380952					1		1	4	36	15	1
		1	1	0.6004	4	0.576						images/313+60_13.png	images/313_29.png	1	¡û	1	29	50		Å®	22	2024-02-07_18h24.50.146	ÐÅÐÄÅÐ¶Ï	2021.2.3	Win32	59.52380952					1		1	5	37	28	1
		6	0	0.4512	4	0.5219						images/313+24_14.png	images/313_14.png	1	¡û	2	14	50		Å®	22	2024-02-07_18h24.50.146	ÐÅÐÄÅÐ¶Ï	2021.2.3	Win32	59.52380952					1		1	6	38	13	1
		1	1	0.5238	4	0.3027						images/313+60_16.png	images/313_32.png	1	¡û	1	32	50		Å®	22	2024-02-07_18h24.50.146	ÐÅÐÄÅÐ¶Ï	2021.2.3	Win32	59.52380952					1		1	7	39	31	1
		1	1	0.9828	4	0.3505						images/313+60_12.png	images/313_28.png	1	¡û	1	28	50		Å®	22	2024-02-07_18h24.50.146	ÐÅÐÄÅÐ¶Ï	2021.2.3	Win32	59.52380952					1	space	1	8	40	27	1	29.8411
		6	1	0.341	5	0.4929						images/313_3.png	images/313+24_3.png	6	¡ú	2	3	50		Å®	22	2024-02-07_18h24.50.146	ÐÅÐÄÅÐ¶Ï	2021.2.3	Win32	59.52380952					1		1	9	41	2	1
		6	0	0.4546	5	0.4422						images/313+24_12.png	images/313_12.png	1	¡û	2	12	50		Å®	22	2024-02-07_18h24.50.146	ÐÅÐÄÅÐ¶Ï	2021.2.3	Win32	59.52380952					1		1	10	42	11	1
		6	0	0.3844	5	0.2544						images/313+24_13.png	images/313_13.png	1	¡û	2	13	50		Å®	22	2024-02-07_18h24.50.146	ÐÅÐÄÅÐ¶Ï	2021.2.3	Win32	59.52380952					1		1	11	43	12	1
		6	1	0.3566	5	0.2215						images/313_20.png	images/313+60_4.png	6	¡ú	1	20	50		Å®	22	2024-02-07_18h24.50.146	ÐÅÐÄÅÐ¶Ï	2021.2.3	Win32	59.52380952					1		1	12	44	19	1
		1	1	0.5503	4	0.4973						images/313+60_10.png	images/313_26.png	1	¡û	1	26	50		Å®	22	2024-02-07_18h24.50.146	ÐÅÐÄÅÐ¶Ï	2021.2.3	Win32	59.52380952					1		1	13	45	25	1
		6	0	0.356	4	0.3752						images/313+60_15.png	images/313_31.png	1	¡û	1	31	50		Å®	22	2024-02-07_18h24.50.146	ÐÅÐÄÅÐ¶Ï	2021.2.3	Win32	59.52380952					1		1	14	46	30	1
		6	1	0.2445	4	0.2422						images/313_24.png	images/313+60_8.png	6	¡ú	1	24	50		Å®	22	2024-02-07_18h24.50.146	ÐÅÐÄÅÐ¶Ï	2021.2.3	Win32	59.52380952					1		1	15	47	23	1
		6	0	0.2161	4	0.5185						images/313+24_11.png	images/313_11.png	1	¡û	2	11	50		Å®	22	2024-02-07_18h24.50.146	ÐÅÐÄÅÐ¶Ï	2021.2.3	Win32	59.52380952					1		1	16	48	10	1
		6	1	0.2795	5	0.2831						images/313_8.png	images/313+24_8.png	6	¡ú	2	8	50		Å®	22	2024-02-07_18h24.50.146	ÐÅÐÄÅÐ¶Ï	2021.2.3	Win32	59.52380952					1		1	17	49	7	1
		6	1	0.2376	5	0.2912						images/313_5.png	images/313+24_5.png	6	¡ú	2	5	50		Å®	22	2024-02-07_18h24.50.146	ÐÅÐÄÅÐ¶Ï	2021.2.3	Win32	59.52380952					1		1	18	50	4	1
		6	1	0.2737	5	0.2164						images/313_17.png	images/313+60_1.png	6	¡ú	1	17	50		Å®	22	2024-02-07_18h24.50.146	ÐÅÐÄÅÐ¶Ï	2021.2.3	Win32	59.52380952					1		1	19	51	16	1
		6	1	0.3057	5	0.4311						images/313_2.png	images/313+24_2.png	6	¡ú	2	2	50		Å®	22	2024-02-07_18h24.50.146	ÐÅÐÄÅÐ¶Ï	2021.2.3	Win32	59.52380952					1		1	20	52	1	1
		6	0	0.3997	5	0.2409						images/313+60_14.png	images/313_30.png	1	¡û	1	30	50		Å®	22	2024-02-07_18h24.50.146	ÐÅÐÄÅÐ¶Ï	2021.2.3	Win32	59.52380952					1		1	21	53	29	1
		1	1	0.7153	2	0.6674						images/313+24_9.png	images/313_9.png	1	¡û	2	9	50		Å®	22	2024-02-07_18h24.50.146	ÐÅÐÄÅÐ¶Ï	2021.2.3	Win32	59.52380952					0		1	22	54	8	1
		6	0	1.5687	2	0.575						images/313+24_10.png	images/313_10.png	1	¡û	2	10	50		Å®	22	2024-02-07_18h24.50.146	ÐÅÐÄÅÐ¶Ï	2021.2.3	Win32	59.52380952					0		1	23	55	9	1
		6	1	1.0561	2	0.9347						images/313_6.png	images/313+24_6.png	6	¡ú	2	6	50		Å®	22	2024-02-07_18h24.50.146	ÐÅÐÄÅÐ¶Ï	2021.2.3	Win32	59.52380952					0		1	24	56	5	1
		6	1	0.3849	4	0.3666						images/313_22.png	images/313+60_6.png	6	¡ú	1	22	50		Å®	22	2024-02-07_18h24.50.146	ÐÅÐÄÅÐ¶Ï	2021.2.3	Win32	59.52380952					1		1	25	57	21	1
		6	1	0.3548	4	0.3147						images/313_18.png	images/313+60_2.png	6	¡ú	1	18	50		Å®	22	2024-02-07_18h24.50.146	ÐÅÐÄÅÐ¶Ï	2021.2.3	Win32	59.52380952					1		1	26	58	17	1
		6	1	0.2779	5	0.309						images/313_23.png	images/313+60_7.png	6	¡ú	1	23	50		Å®	22	2024-02-07_18h24.50.146	ÐÅÐÄÅÐ¶Ï	2021.2.3	Win32	59.52380952					1		1	27	59	22	1
		6	1	0.2346	5	0.2346						images/313_7.png	images/313+24_7.png	6	¡ú	2	7	50		Å®	22	2024-02-07_18h24.50.146	ÐÅÐÄÅÐ¶Ï	2021.2.3	Win32	59.52380952					1		1	28	60	6	1
		1	1	0.4592	4	0.6157						images/313+60_11.png	images/313_27.png	1	¡û	1	27	50		Å®	22	2024-02-07_18h24.50.146	ÐÅÐÄÅÐ¶Ï	2021.2.3	Win32	59.52380952					1		1	29	61	26	1
		6	1	0.3345	4	0.3178						images/313_4.png	images/313+24_4.png	6	¡ú	2	4	50		Å®	22	2024-02-07_18h24.50.146	ÐÅÐÄÅÐ¶Ï	2021.2.3	Win32	59.52380952					1		1	30	62	3	1
		6	1	0.3021	4	0.2407						images/313_21.png	images/313+60_5.png	6	¡ú	1	21	50		Å®	22	2024-02-07_18h24.50.146	ÐÅÐÄÅÐ¶Ï	2021.2.3	Win32	59.52380952					1		1	31	63	20	1
		6	0	0.5	4	0.2418						images/313+24_13.png	images/313_13.png	1	¡û	2	13	50		Å®	22	2024-02-07_18h24.50.146	ÐÅÐÄÅÐ¶Ï	2021.2.3	Win32	59.52380952					1		2	0	64	12	1
		6	1	0.2855	4	0.2263						images/313_8.png	images/313+24_8.png	6	¡ú	2	8	50		Å®	22	2024-02-07_18h24.50.146	ÐÅÐÄÅÐ¶Ï	2021.2.3	Win32	59.52380952					1		2	1	65	7	1
		6	0	0.4853	3	0.2666						images/313+60_12.png	images/313_28.png	1	¡û	1	28	50		Å®	22	2024-02-07_18h24.50.146	ÐÅÐÄÅÐ¶Ï	2021.2.3	Win32	59.52380952					0		2	2	66	27	1
		6	1	0.5009	4	1.0078						images/313_20.png	images/313+60_4.png	6	¡ú	1	20	50		Å®	22	2024-02-07_18h24.50.146	ÐÅÐÄÅÐ¶Ï	2021.2.3	Win32	59.52380952					1		2	3	67	19	1
		6	1	0.9328	5	1.9191						images/313_5.png	images/313+24_5.png	6	¡ú	2	5	50		Å®	22	2024-02-07_18h24.50.146	ÐÅÐÄÅÐ¶Ï	2021.2.3	Win32	59.52380952					1		2	4	68	4	1
		6	0	0.4425	5	1.0547						images/313+24_11.png	images/313_11.png	1	¡û	2	11	50		Å®	22	2024-02-07_18h24.50.146	ÐÅÐÄÅÐ¶Ï	2021.2.3	Win32	59.52380952					1		2	5	69	10	1
		6	0	0.5911	4	1.7032						images/313+24_14.png	images/313_14.png	1	¡û	2	14	50		Å®	22	2024-02-07_18h24.50.146	ÐÅÐÄÅÐ¶Ï	2021.2.3	Win32	59.52380952					1		2	6	70	13	1
		6	1	0.3767	4	2.4923						images/313_19.png	images/313+60_3.png	6	¡ú	1	19	50		Å®	22	2024-02-07_18h24.50.146	ÐÅÐÄÅÐ¶Ï	2021.2.3	Win32	59.52380952					1		2	7	71	18	1
		6	1	0.286	4	0.7846						images/313_2.png	images/313+24_2.png	6	¡ú	2	2	50		Å®	22	2024-02-07_18h24.50.146	ÐÅÐÄÅÐ¶Ï	2021.2.3	Win32	59.52380952					1		2	8	72	1	1
		6	1	0.3355	4	0.4685						images/313_17.png	images/313+60_1.png	6	¡ú	1	17	50		Å®	22	2024-02-07_18h24.50.146	ÐÅÐÄÅÐ¶Ï	2021.2.3	Win32	59.52380952					1		2	9	73	16	1
		1	1	1.1872	3	1.1847						images/313+60_16.png	images/313_32.png	1	¡û	1	32	50		Å®	22	2024-02-07_18h24.50.146	ÐÅÐÄÅÐ¶Ï	2021.2.3	Win32	59.52380952					0		2	10	74	31	1
		6	1	0.2903	4	0.5178						images/313_22.png	images/313+60_6.png	6	¡ú	1	22	50		Å®	22	2024-02-07_18h24.50.146	ÐÅÐÄÅÐ¶Ï	2021.2.3	Win32	59.52380952					1		2	11	75	21	1
		6	1	0.3563	4	0.2846						images/313_21.png	images/313+60_5.png	6	¡ú	1	21	50		Å®	22	2024-02-07_18h24.50.146	ÐÅÐÄÅÐ¶Ï	2021.2.3	Win32	59.52380952					1		2	12	76	20	1
		1	1	0.9221	3	0.589						images/313+60_11.png	images/313_27.png	1	¡û	1	27	50		Å®	22	2024-02-07_18h24.50.146	ÐÅÐÄÅÐ¶Ï	2021.2.3	Win32	59.52380952					0		2	13	77	26	1
		1	1	0.5516	3	0.7155						images/313+60_13.png	images/313_29.png	1	¡û	1	29	50		Å®	22	2024-02-07_18h24.50.146	ÐÅÐÄÅÐ¶Ï	2021.2.3	Win32	59.52380952					0		2	14	78	28	1
		6	1	0.308	5	1.1536						images/313_24.png	images/313+60_8.png	6	¡ú	1	24	50		Å®	22	2024-02-07_18h24.50.146	ÐÅÐÄÅÐ¶Ï	2021.2.3	Win32	59.52380952					1		2	15	79	23	1
		6	1	0.7979	5	0.3993						images/313_18.png	images/313+60_2.png	6	¡ú	1	18	50		Å®	22	2024-02-07_18h24.50.146	ÐÅÐÄÅÐ¶Ï	2021.2.3	Win32	59.52380952					1		2	16	80	17	1
		6	1	0.2805	5	0.3159						images/313_3.png	images/313+24_3.png	6	¡ú	2	3	50		Å®	22	2024-02-07_18h24.50.146	ÐÅÐÄÅÐ¶Ï	2021.2.3	Win32	59.52380952					1	space	2	17	81	2	1	15.9548
		6	0	0.3751	5	0.5963						images/313+60_10.png	images/313_26.png	1	¡û	1	26	50		Å®	22	2024-02-07_18h24.50.146	ÐÅÐÄÅÐ¶Ï	2021.2.3	Win32	59.52380952					1		2	18	82	25	1
		6	1	0.2341	5	0.2266						images/313_6.png	images/313+24_6.png	6	¡ú	2	6	50		Å®	22	2024-02-07_18h24.50.146	ÐÅÐÄÅÐ¶Ï	2021.2.3	Win32	59.52380952					1		2	19	83	5	1
		6	1	0.2086	5	0.2088						images/313_1.png	images/313+24_1.png	6	¡ú	2	1	50		Å®	22	2024-02-07_18h24.50.146	ÐÅÐÄÅÐ¶Ï	2021.2.3	Win32	59.52380952					1		2	20	84	0	1
		6	0	0.2637	5	0.2089						images/313+24_12.png	images/313_12.png	1	¡û	2	12	50		Å®	22	2024-02-07_18h24.50.146	ÐÅÐÄÅÐ¶Ï	2021.2.3	Win32	59.52380952					1		2	21	85	11	1
		1	1	0.9999	2	0.7211						images/313+24_9.png	images/313_9.png	1	¡û	2	9	50		Å®	22	2024-02-07_18h24.50.146	ÐÅÐÄÅÐ¶Ï	2021.2.3	Win32	59.52380952					0		2	22	86	8	1
		6	1	0.4424	4	0.7393						images/313_23.png	images/313+60_7.png	6	¡ú	1	23	50		Å®	22	2024-02-07_18h24.50.146	ÐÅÐÄÅÐ¶Ï	2021.2.3	Win32	59.52380952					1		2	23	87	22	1
		1	1	0.4705	3	0.6856						images/313+24_10.png	images/313_10.png	1	¡û	2	10	50		Å®	22	2024-02-07_18h24.50.146	ÐÅÐÄÅÐ¶Ï	2021.2.3	Win32	59.52380952					0		2	24	88	9	1
		6	1	0.3598	4	0.8365						images/313_4.png	images/313+24_4.png	6	¡ú	2	4	50		Å®	22	2024-02-07_18h24.50.146	ÐÅÐÄÅÐ¶Ï	2021.2.3	Win32	59.52380952					1		2	25	89	3	1
		1	1	0.3822	3	0.3929						images/313+60_14.png	images/313_30.png	1	¡û	1	30	50		Å®	22	2024-02-07_18h24.50.146	ÐÅÐÄÅÐ¶Ï	2021.2.3	Win32	59.52380952					0		2	26	90	29	1
		1	1	0.3542	4	1.0569						images/313+60_15.png	images/313_31.png	1	¡û	1	31	50		Å®	22	2024-02-07_18h24.50.146	ÐÅÐÄÅÐ¶Ï	2021.2.3	Win32	59.52380952					1		2	27	91	30	1
		1	1	0.4672	4	0.3504						images/313+24_15.png	images/313_15.png	1	¡û	2	15	50		Å®	22	2024-02-07_18h24.50.146	ÐÅÐÄÅÐ¶Ï	2021.2.3	Win32	59.52380952					1		2	28	92	14	1
		6	0	0.5504	4	0.357						images/313+24_16.png	images/313_16.png	1	¡û	2	16	50		Å®	22	2024-02-07_18h24.50.146	ÐÅÐÄÅÐ¶Ï	2021.2.3	Win32	59.52380952					1		2	29	93	15	1
		6	1	0.7	4	0.2712						images/313_7.png	images/313+24_7.png	6	¡ú	2	7	50		Å®	22	2024-02-07_18h24.50.146	ÐÅÐÄÅÐ¶Ï	2021.2.3	Win32	59.52380952					1		2	30	94	6	1
		6	0	0.7675	3	0.5951						images/313+60_9.png	images/313_25.png	1	¡û	1	25	50		Å®	22	2024-02-07_18h24.50.146	ÐÅÐÄÅÐ¶Ï	2021.2.3	Win32	59.52380952					0		2	31	95	24	1
		6	0	0.7155	3	0.3945						images/313+24_10.png	images/313_10.png	1	¡û	2	10	50		Å®	22	2024-02-07_18h24.50.146	ÐÅÐÄÅÐ¶Ï	2021.2.3	Win32	59.52380952					0		3	0	96	9	1
		1	1	0.8753	2	0.4039						images/313+60_13.png	images/313_29.png	1	¡û	1	29	50		Å®	22	2024-02-07_18h24.50.146	ÐÅÐÄÅÐ¶Ï	2021.2.3	Win32	59.52380952					0		3	1	97	28	1
		1	1	0.7507	5	0.4343						images/313+24_16.png	images/313_16.png	1	¡û	2	16	50		Å®	22	2024-02-07_18h24.50.146	ÐÅÐÄÅÐ¶Ï	2021.2.3	Win32	59.52380952					1		3	2	98	15	1
		6	0	0.4496	3	0.4406						images/313+24_15.png	images/313_15.png	1	¡û	2	15	50		Å®	22	2024-02-07_18h24.50.146	ÐÅÐÄÅÐ¶Ï	2021.2.3	Win32	59.52380952					0		3	3	99	14	1
		1	1	1.0662	4	0.5026						images/313+60_11.png	images/313_27.png	1	¡û	1	27	50		Å®	22	2024-02-07_18h24.50.146	ÐÅÐÄÅÐ¶Ï	2021.2.3	Win32	59.52380952					1		3	4	100	26	1
		6	1	0.7313	4	0.9511						images/313_19.png	images/313+60_3.png	6	¡ú	1	19	50		Å®	22	2024-02-07_18h24.50.146	ÐÅÐÄÅÐ¶Ï	2021.2.3	Win32	59.52380952					1		3	5	101	18	1
		1	1	0.6494	4	0.6836						images/313+60_14.png	images/313_30.png	1	¡û	1	30	50		Å®	22	2024-02-07_18h24.50.146	ÐÅÐÄÅÐ¶Ï	2021.2.3	Win32	59.52380952					1		3	6	102	29	1
		6	1	0.5832	5	1.186						images/313_17.png	images/313+60_1.png	6	¡ú	1	17	50		Å®	22	2024-02-07_18h24.50.146	ÐÅÐÄÅÐ¶Ï	2021.2.3	Win32	59.52380952					1		3	7	103	16	1
		1	1	0.8197	4	0.785						images/313+24_13.png	images/313_13.png	1	¡û	2	13	50		Å®	22	2024-02-07_18h24.50.146	ÐÅÐÄÅÐ¶Ï	2021.2.3	Win32	59.52380952					1		3	8	104	12	1
		1	1	0.9926	3	0.7261						images/313+24_12.png	images/313_12.png	1	¡û	2	12	50		Å®	22	2024-02-07_18h24.50.146	ÐÅÐÄÅÐ¶Ï	2021.2.3	Win32	59.52380952					0		3	9	105	11	1
		6	1	0.4503	5	0.3581						images/313_24.png	images/313+60_8.png	6	¡ú	1	24	50		Å®	22	2024-02-07_18h24.50.146	ÐÅÐÄÅÐ¶Ï	2021.2.3	Win32	59.52380952					1		3	10	106	23	1
		6	1	0.427	5	0.3012						images/313_18.png	images/313+60_2.png	6	¡ú	1	18	50		Å®	22	2024-02-07_18h24.50.146	ÐÅÐÄÅÐ¶Ï	2021.2.3	Win32	59.52380952					1		3	11	107	17	1
		6	1	0.2883	5	0.2733						images/313_22.png	images/313+60_6.png	6	¡ú	1	22	50		Å®	22	2024-02-07_18h24.50.146	ÐÅÐÄÅÐ¶Ï	2021.2.3	Win32	59.52380952					1		3	12	108	21	1
		6	1	0.2416	5	0.2463						images/313_21.png	images/313+60_5.png	6	¡ú	1	21	50		Å®	22	2024-02-07_18h24.50.146	ÐÅÐÄÅÐ¶Ï	2021.2.3	Win32	59.52380952					1		3	13	109	20	1
		6	1	0.3427	4	0.4836						images/313_2.png	images/313+24_2.png	6	¡ú	2	2	50		Å®	22	2024-02-07_18h24.50.146	ÐÅÐÄÅÐ¶Ï	2021.2.3	Win32	59.52380952					1		3	14	110	1	1
		6	1	0.6353	3	0.2669						images/313_5.png	images/313+24_5.png	6	¡ú	2	5	50		Å®	22	2024-02-07_18h24.50.146	ÐÅÐÄÅÐ¶Ï	2021.2.3	Win32	59.52380952					0		3	15	111	4	1
		1	1	0.8907	2	0.442						images/313+60_9.png	images/313_25.png	1	¡û	1	25	50		Å®	22	2024-02-07_18h24.50.146	ÐÅÐÄÅÐ¶Ï	2021.2.3	Win32	59.52380952					0		3	16	112	24	1
		1	1	1.2168	2	1.1388						images/313+24_11.png	images/313_11.png	1	¡û	2	11	50		Å®	22	2024-02-07_18h24.50.146	ÐÅÐÄÅÐ¶Ï	2021.2.3	Win32	59.52380952					0		3	17	113	10	1
		1	1	1.3335	2	0.3215						images/313+60_15.png	images/313_31.png	1	¡û	1	31	50		Å®	22	2024-02-07_18h24.50.146	ÐÅÐÄÅÐ¶Ï	2021.2.3	Win32	59.52380952					0		3	18	114	30	1
		6	1	0.3341	4	0.759						images/313_8.png	images/313+24_8.png	6	¡ú	2	8	50		Å®	22	2024-02-07_18h24.50.146	ÐÅÐÄÅÐ¶Ï	2021.2.3	Win32	59.52380952					1		3	19	115	7	1
		6	1	0.4278	3	0.538						images/313_4.png	images/313+24_4.png	6	¡ú	2	4	50		Å®	22	2024-02-07_18h24.50.146	ÐÅÐÄÅÐ¶Ï	2021.2.3	Win32	59.52380952					0		3	20	116	3	1
		6	0	0.313	4	0.3506						images/313+24_9.png	images/313_9.png	1	¡û	2	9	50		Å®	22	2024-02-07_18h24.50.146	ÐÅÐÄÅÐ¶Ï	2021.2.3	Win32	59.52380952					1		3	21	117	8	1
		6	1	0.2633	4	0.283						images/313_3.png	images/313+24_3.png	6	¡ú	2	3	50		Å®	22	2024-02-07_18h24.50.146	ÐÅÐÄÅÐ¶Ï	2021.2.3	Win32	59.52380952					1		3	22	118	2	1
		1	1	0.4242	3	0.3248						images/313+60_12.png	images/313_28.png	1	¡û	1	28	50		Å®	22	2024-02-07_18h24.50.146	ÐÅÐÄÅÐ¶Ï	2021.2.3	Win32	59.52380952					0		3	23	119	27	1
		6	1	0.3421	4	0.3031						images/313_1.png	images/313+24_1.png	6	¡ú	2	1	50		Å®	22	2024-02-07_18h24.50.146	ÐÅÐÄÅÐ¶Ï	2021.2.3	Win32	59.52380952					1		3	24	120	0	1
		1	1	0.3828	3	0.345						images/313+60_10.png	images/313_26.png	1	¡û	1	26	50		Å®	22	2024-02-07_18h24.50.146	ÐÅÐÄÅÐ¶Ï	2021.2.3	Win32	59.52380952					0		3	25	121	25	1
		6	1	0.4257	5	1.0639						images/313_7.png	images/313+24_7.png	6	¡ú	2	7	50		Å®	22	2024-02-07_18h24.50.146	ÐÅÐÄÅÐ¶Ï	2021.2.3	Win32	59.52380952					1	space	3	26	122	6	1	16.0783
		6	0	0.9857	4	0.8144						images/313+60_16.png	images/313_32.png	1	¡û	1	32	50		Å®	22	2024-02-07_18h24.50.146	ÐÅÐÄÅÐ¶Ï	2021.2.3	Win32	59.52380952					1		3	27	123	31	1
		6	1	0.2687	4	0.2508						images/313_23.png	images/313+60_7.png	6	¡ú	1	23	50		Å®	22	2024-02-07_18h24.50.146	ÐÅÐÄÅÐ¶Ï	2021.2.3	Win32	59.52380952					1		3	28	124	22	1
		1	1	0.5995	3	0.1967						images/313+24_14.png	images/313_14.png	1	¡û	2	14	50		Å®	22	2024-02-07_18h24.50.146	ÐÅÐÄÅÐ¶Ï	2021.2.3	Win32	59.52380952					0		3	29	125	13	1
		6	1	0.2164	4	0.2756						images/313_20.png	images/313+60_4.png	6	¡ú	1	20	50		Å®	22	2024-02-07_18h24.50.146	ÐÅÐÄÅÐ¶Ï	2021.2.3	Win32	59.52380952					1		3	30	126	19	1
		6	1	0.4684	4	0.4354						images/313_6.png	images/313+24_6.png	6	¡ú	2	6	50		Å®	22	2024-02-07_18h24.50.146	ÐÅÐÄÅÐ¶Ï	2021.2.3	Win32	59.52380952					1		3	31	127	5	1
		1	1	0.6861	2	0.3668						images/313+60_9.png	images/313_25.png	1	¡û	1	25	50		Å®	22	2024-02-07_18h24.50.146	ÐÅÐÄÅÐ¶Ï	2021.2.3	Win32	59.52380952					0		4	0	128	24	1
		6	1	0.7526	3	0.5187						images/313_19.png	images/313+60_3.png	6	¡ú	1	19	50		Å®	22	2024-02-07_18h24.50.146	ÐÅÐÄÅÐ¶Ï	2021.2.3	Win32	59.52380952					0		4	1	129	18	1
		6	1	0.5164	3	0.4041						images/313_22.png	images/313+60_6.png	6	¡ú	1	22	50		Å®	22	2024-02-07_18h24.50.146	ÐÅÐÄÅÐ¶Ï	2021.2.3	Win32	59.52380952					0		4	2	130	21	1
		6	1	0.8046	3	0.2759						images/313_1.png	images/313+24_1.png	6	¡ú	2	1	50		Å®	22	2024-02-07_18h24.50.146	ÐÅÐÄÅÐ¶Ï	2021.2.3	Win32	59.52380952					0		4	3	131	0	1
		6	1	0.3835	3	0.2217						images/313_8.png	images/313+24_8.png	6	¡ú	2	8	50		Å®	22	2024-02-07_18h24.50.146	ÐÅÐÄÅÐ¶Ï	2021.2.3	Win32	59.52380952					0		4	4	132	7	1
		6	0	0.4001	3	0.2143						images/313+24_15.png	images/313_15.png	1	¡û	2	15	50		Å®	22	2024-02-07_18h24.50.146	ÐÅÐÄÅÐ¶Ï	2021.2.3	Win32	59.52380952					0		4	5	133	14	1
		6	1	0.351	3	0.2167						images/313_21.png	images/313+60_5.png	6	¡ú	1	21	50		Å®	22	2024-02-07_18h24.50.146	ÐÅÐÄÅÐ¶Ï	2021.2.3	Win32	59.52380952					0		4	6	134	20	1
		6	1	0.3309	4	0.1844						images/313_23.png	images/313+60_7.png	6	¡ú	1	23	50		Å®	22	2024-02-07_18h24.50.146	ÐÅÐÄÅÐ¶Ï	2021.2.3	Win32	59.52380952					1		4	7	135	22	1
		1	1	0.9007	3	0.8974						images/313+24_14.png	images/313_14.png	1	¡û	2	14	50		Å®	22	2024-02-07_18h24.50.146	ÐÅÐÄÅÐ¶Ï	2021.2.3	Win32	59.52380952					0		4	8	136	13	1
		1	1	0.509	3	0.2533						images/313+24_10.png	images/313_10.png	1	¡û	2	10	50		Å®	22	2024-02-07_18h24.50.146	ÐÅÐÄÅÐ¶Ï	2021.2.3	Win32	59.52380952					0		4	9	137	9	1
		1	1	0.5315	3	0.18						images/313+60_16.png	images/313_32.png	1	¡û	1	32	50		Å®	22	2024-02-07_18h24.50.146	ÐÅÐÄÅÐ¶Ï	2021.2.3	Win32	59.52380952					0		4	10	138	31	1
		6	1	0.2966	4	0.2488						images/313_3.png	images/313+24_3.png	6	¡ú	2	3	50		Å®	22	2024-02-07_18h24.50.146	ÐÅÐÄÅÐ¶Ï	2021.2.3	Win32	59.52380952					1		4	11	139	2	1
		1	1	0.3352	3	0.2493						images/313+60_11.png	images/313_27.png	1	¡û	1	27	50		Å®	22	2024-02-07_18h24.50.146	ÐÅÐÄÅÐ¶Ï	2021.2.3	Win32	59.52380952					0		4	12	140	26	1
		6	1	0.4056	5	0.4227						images/313_24.png	images/313+60_8.png	6	¡ú	1	24	50		Å®	22	2024-02-07_18h24.50.146	ÐÅÐÄÅÐ¶Ï	2021.2.3	Win32	59.52380952					1		4	13	141	23	1
		6	1	0.4006	5	0.2439						images/313_2.png	images/313+24_2.png	6	¡ú	2	2	50		Å®	22	2024-02-07_18h24.50.146	ÐÅÐÄÅÐ¶Ï	2021.2.3	Win32	59.52380952					1		4	14	142	1	1
		1	1	0.6527	2	0.3252						images/313+60_10.png	images/313_26.png	1	¡û	1	26	50		Å®	22	2024-02-07_18h24.50.146	ÐÅÐÄÅÐ¶Ï	2021.2.3	Win32	59.52380952					0		4	15	143	25	1
		6	1	0.7133	2	0.5011						images/313_6.png	images/313+24_6.png	6	¡ú	2	6	50		Å®	22	2024-02-07_18h24.50.146	ÐÅÐÄÅÐ¶Ï	2021.2.3	Win32	59.52380952					0		4	16	144	5	1
		1	1	1.2841	4	0.9348						images/313+60_12.png	images/313_28.png	1	¡û	1	28	50		Å®	22	2024-02-07_18h24.50.146	ÐÅÐÄÅÐ¶Ï	2021.2.3	Win32	59.52380952					1		4	17	145	27	1
		1	1	1.0093	2	0.5759						images/313+24_9.png	images/313_9.png	1	¡û	2	9	50		Å®	22	2024-02-07_18h24.50.146	ÐÅÐÄÅÐ¶Ï	2021.2.3	Win32	59.52380952					0		4	18	146	8	1
		1	1	0.5359	2	0.4465						images/313+24_16.png	images/313_16.png	1	¡û	2	16	50		Å®	22	2024-02-07_18h24.50.146	ÐÅÐÄÅÐ¶Ï	2021.2.3	Win32	59.52380952					0		4	19	147	15	1
		6	1	0.4672	4	0.5165						images/313_17.png	images/313+60_1.png	6	¡ú	1	17	50		Å®	22	2024-02-07_18h24.50.146	ÐÅÐÄÅÐ¶Ï	2021.2.3	Win32	59.52380952					1		4	20	148	16	1
		1	0	0.571	3	1.5757						images/313_20.png	images/313+60_4.png	6	¡ú	1	20	50		Å®	22	2024-02-07_18h24.50.146	ÐÅÐÄÅÐ¶Ï	2021.2.3	Win32	59.52380952					0		4	21	149	19	1
		1	1	0.7758	4	1.2371						images/313+24_13.png	images/313_13.png	1	¡û	2	13	50		Å®	22	2024-02-07_18h24.50.146	ÐÅÐÄÅÐ¶Ï	2021.2.3	Win32	59.52380952					1		4	22	150	12	1
		6	1	1.0345	4	0.6041						images/313_5.png	images/313+24_5.png	6	¡ú	2	5	50		Å®	22	2024-02-07_18h24.50.146	ÐÅÐÄÅÐ¶Ï	2021.2.3	Win32	59.52380952					1		4	23	151	4	1
		6	1	0.5144	4	0.3099						images/313_7.png	images/313+24_7.png	6	¡ú	2	7	50		Å®	22	2024-02-07_18h24.50.146	ÐÅÐÄÅÐ¶Ï	2021.2.3	Win32	59.52380952					1		4	24	152	6	1
		1	1	0.418	3	0.243						images/313+60_13.png	images/313_29.png	1	¡û	1	29	50		Å®	22	2024-02-07_18h24.50.146	ÐÅÐÄÅÐ¶Ï	2021.2.3	Win32	59.52380952					0		4	25	153	28	1
		6	0	0.4189	4	0.3155						images/313+24_11.png	images/313_11.png	1	¡û	2	11	50		Å®	22	2024-02-07_18h24.50.146	ÐÅÐÄÅÐ¶Ï	2021.2.3	Win32	59.52380952					1		4	26	154	10	1
		1	1	0.4317	5	0.442						images/313+60_14.png	images/313_30.png	1	¡û	1	30	50		Å®	22	2024-02-07_18h24.50.146	ÐÅÐÄÅÐ¶Ï	2021.2.3	Win32	59.52380952					1		4	27	155	29	1
		6	1	0.5554	2	0.3169						images/313_4.png	images/313+24_4.png	6	¡ú	2	4	50		Å®	22	2024-02-07_18h24.50.146	ÐÅÐÄÅÐ¶Ï	2021.2.3	Win32	59.52380952					0		4	28	156	3	1
		6	1	0.3989	4	0.534						images/313_18.png	images/313+60_2.png	6	¡ú	1	18	50		Å®	22	2024-02-07_18h24.50.146	ÐÅÐÄÅÐ¶Ï	2021.2.3	Win32	59.52380952					1		4	29	157	17	1
		1	1	0.8553	4	0.4327						images/313+60_15.png	images/313_31.png	1	¡û	1	31	50		Å®	22	2024-02-07_18h24.50.146	ÐÅÐÄÅÐ¶Ï	2021.2.3	Win32	59.52380952					1		4	30	158	30	1
		1	1	0.6638	4	0.3846						images/313+24_12.png	images/313_12.png	1	¡û	2	12	50		Å®	22	2024-02-07_18h24.50.146	ÐÅÐÄÅÐ¶Ï	2021.2.3	Win32	59.52380952					1		4	31	159	11	1
																		50		Å®	22	2024-02-07_18h24.50.146	ÐÅÐÄÅÐ¶Ï	2021.2.3	Win32	59.52380952	5.590835611	6.1417
