# Supplementary material for: Perceptual metacognition and self-esteem: the role of feedback valence in local and global monitoring bias
Source: BMC Psychol. 2025 Sep 22;13:1114. doi: 10.1186/s40359-025-03089-x (PMC12506185; doi:10.1186/s40359-025-03089-x)
Supplement: Supplementary file 1 — Supplementary Material 1. [file 40359_2025_3089_MOESM1_ESM.zip › Data/Study2/Study2data/51_信心判断_2024-02-07_19h49.45.981.csv]

response_00.keys	response_00.rt	response_1.keys	response_1.corr	response_1.rt	response_2.keys	response_2.rt	loop_1.thisRepN	loop_1.thisTrialN	loop_1.thisN	loop_1.thisIndex	loop_1.ran	dotLeft	dotRight	dotAns	cue	diffLevel	rows	±»ÊÔ±àºÅ	ÐÕÃû	ÐÔ±ð	ÄêÁä	date	expName	psychopyVersion	OS	frameRate	slider.response	slider.rt	response_01.keys	response_01.rt	response_2.corr	response_03.keys	loop_2.thisRepN	loop_2.thisTrialN	loop_2.thisN	loop_2.thisIndex	loop_2.ran	response_03.rt
		6	1	0.5827	4	2.0689						images/313_6.png	images/313+24_6.png	6	¡ú	2	6	51		Å®	20	2024-02-07_19h49.45.981	ÐÅÐÄÅÐ¶Ï	2021.2.3	Win32	59.52380952	6.037758821	5.3229	space	8.9514	1		0	0	0	5	1
		1	0	0.7189	4	1.0481						images/313_23.png	images/313+60_7.png	6	¡ú	1	23	51		Å®	20	2024-02-07_19h49.45.981	ÐÅÐÄÅÐ¶Ï	2021.2.3	Win32	59.52380952					1		0	1	1	22	1
		1	1	0.2987	5	1.2864						images/313+60_16.png	images/313_32.png	1	¡û	1	32	51		Å®	20	2024-02-07_19h49.45.981	ÐÅÐÄÅÐ¶Ï	2021.2.3	Win32	59.52380952					1		0	2	2	31	1
		1	1	0.3674	5	1.4966						images/313+24_10.png	images/313_10.png	1	¡û	2	10	51		Å®	20	2024-02-07_19h49.45.981	ÐÅÐÄÅÐ¶Ï	2021.2.3	Win32	59.52380952					1		0	3	3	9	1
		6	0	0.5041	3	1.0387						images/313+24_14.png	images/313_14.png	1	¡û	2	14	51		Å®	20	2024-02-07_19h49.45.981	ÐÅÐÄÅÐ¶Ï	2021.2.3	Win32	59.52380952					0		0	4	4	13	1
		1	1	0.4883	4	1.333						images/313+60_13.png	images/313_29.png	1	¡û	1	29	51		Å®	20	2024-02-07_19h49.45.981	ÐÅÐÄÅÐ¶Ï	2021.2.3	Win32	59.52380952					1		0	5	5	28	1
		6	1	0.4873	3	1.4059						images/313_18.png	images/313+60_2.png	6	¡ú	1	18	51		Å®	20	2024-02-07_19h49.45.981	ÐÅÐÄÅÐ¶Ï	2021.2.3	Win32	59.52380952					0		0	6	6	17	1
		1	1	0.6697	2	0.9315						images/313+60_12.png	images/313_28.png	1	¡û	1	28	51		Å®	20	2024-02-07_19h49.45.981	ÐÅÐÄÅÐ¶Ï	2021.2.3	Win32	59.52380952					0		0	7	7	27	1
		6	1	0.7195	2	0.717						images/313_17.png	images/313+60_1.png	6	¡ú	1	17	51		Å®	20	2024-02-07_19h49.45.981	ÐÅÐÄÅÐ¶Ï	2021.2.3	Win32	59.52380952					0		0	8	8	16	1
		1	0	0.4364	3	1.3336						images/313_20.png	images/313+60_4.png	6	¡ú	1	20	51		Å®	20	2024-02-07_19h49.45.981	ÐÅÐÄÅÐ¶Ï	2021.2.3	Win32	59.52380952					0		0	9	9	19	1
		6	1	0.3626	5	1.2653						images/313_24.png	images/313+60_8.png	6	¡ú	1	24	51		Å®	20	2024-02-07_19h49.45.981	ÐÅÐÄÅÐ¶Ï	2021.2.3	Win32	59.52380952					1		0	10	10	23	1
		1	1	0.3875	5	0.8998						images/313+24_16.png	images/313_16.png	1	¡û	2	16	51		Å®	20	2024-02-07_19h49.45.981	ÐÅÐÄÅÐ¶Ï	2021.2.3	Win32	59.52380952					1		0	11	11	15	1
		6	1	0.4661	4	1.033						images/313_19.png	images/313+60_3.png	6	¡ú	1	19	51		Å®	20	2024-02-07_19h49.45.981	ÐÅÐÄÅÐ¶Ï	2021.2.3	Win32	59.52380952					1		0	12	12	18	1
		1	1	0.4196	5	1.1187						images/313+24_15.png	images/313_15.png	1	¡û	2	15	51		Å®	20	2024-02-07_19h49.45.981	ÐÅÐÄÅÐ¶Ï	2021.2.3	Win32	59.52380952					1		0	13	13	14	1
		1	0	0.9369	4	1.2084						images/313_22.png	images/313+60_6.png	6	¡ú	1	22	51		Å®	20	2024-02-07_19h49.45.981	ÐÅÐÄÅÐ¶Ï	2021.2.3	Win32	59.52380952					1		0	14	14	21	1
		1	1	0.5192	5	0.8538						images/313+24_12.png	images/313_12.png	1	¡û	2	12	51		Å®	20	2024-02-07_19h49.45.981	ÐÅÐÄÅÐ¶Ï	2021.2.3	Win32	59.52380952					1		0	15	15	11	1
		1	1	0.486	4	0.8216						images/313+60_14.png	images/313_30.png	1	¡û	1	30	51		Å®	20	2024-02-07_19h49.45.981	ÐÅÐÄÅÐ¶Ï	2021.2.3	Win32	59.52380952					1		0	16	16	29	1
		1	1	0.5085	4	1.387						images/313+60_11.png	images/313_27.png	1	¡û	1	27	51		Å®	20	2024-02-07_19h49.45.981	ÐÅÐÄÅÐ¶Ï	2021.2.3	Win32	59.52380952					1		0	17	17	26	1
		1	1	0.4973	5	0.7863						images/313+60_10.png	images/313_26.png	1	¡û	1	26	51		Å®	20	2024-02-07_19h49.45.981	ÐÅÐÄÅÐ¶Ï	2021.2.3	Win32	59.52380952					1		0	18	18	25	1
		1	1	0.3629	5	1.7839						images/313+60_15.png	images/313_31.png	1	¡û	1	31	51		Å®	20	2024-02-07_19h49.45.981	ÐÅÐÄÅÐ¶Ï	2021.2.3	Win32	59.52380952					1		0	19	19	30	1
		1	0	0.7877	2	1.0306						images/313_1.png	images/313+24_1.png	6	¡ú	2	1	51		Å®	20	2024-02-07_19h49.45.981	ÐÅÐÄÅÐ¶Ï	2021.2.3	Win32	59.52380952					0		0	20	20	0	1
		1	1	0.448	4	1.1855						images/313+60_9.png	images/313_25.png	1	¡û	1	25	51		Å®	20	2024-02-07_19h49.45.981	ÐÅÐÄÅÐ¶Ï	2021.2.3	Win32	59.52380952					1		0	21	21	24	1
		1	0	0.8664	4	0.8892						images/313_3.png	images/313+24_3.png	6	¡ú	2	3	51		Å®	20	2024-02-07_19h49.45.981	ÐÅÐÄÅÐ¶Ï	2021.2.3	Win32	59.52380952					1		0	22	22	2	1
		6	1	0.5826	3	1.788						images/313_5.png	images/313+24_5.png	6	¡ú	2	5	51		Å®	20	2024-02-07_19h49.45.981	ÐÅÐÄÅÐ¶Ï	2021.2.3	Win32	59.52380952					0		0	23	23	4	1
		1	0	0.8603	2	0.969						images/313_2.png	images/313+24_2.png	6	¡ú	2	2	51		Å®	20	2024-02-07_19h49.45.981	ÐÅÐÄÅÐ¶Ï	2021.2.3	Win32	59.52380952					0		0	24	24	1	1
		6	0	0.3678	3	0.8684						images/313+24_11.png	images/313_11.png	1	¡û	2	11	51		Å®	20	2024-02-07_19h49.45.981	ÐÅÐÄÅÐ¶Ï	2021.2.3	Win32	59.52380952					0		0	25	25	10	1
		6	1	1.2649	3	1.0132						images/313_4.png	images/313+24_4.png	6	¡ú	2	4	51		Å®	20	2024-02-07_19h49.45.981	ÐÅÐÄÅÐ¶Ï	2021.2.3	Win32	59.52380952					0		0	26	26	3	1
		1	0	1.1804	2	1.105						images/313_7.png	images/313+24_7.png	6	¡ú	2	7	51		Å®	20	2024-02-07_19h49.45.981	ÐÅÐÄÅÐ¶Ï	2021.2.3	Win32	59.52380952					0		0	27	27	6	1
		6	0	0.4187	3	0.5686						images/313+24_13.png	images/313_13.png	1	¡û	2	13	51		Å®	20	2024-02-07_19h49.45.981	ÐÅÐÄÅÐ¶Ï	2021.2.3	Win32	59.52380952					0		0	28	28	12	1
		6	0	0.5218	3	1.2171						images/313+24_9.png	images/313_9.png	1	¡û	2	9	51		Å®	20	2024-02-07_19h49.45.981	ÐÅÐÄÅÐ¶Ï	2021.2.3	Win32	59.52380952					0		0	29	29	8	1
		6	1	0.2864	4	1.4696						images/313_21.png	images/313+60_5.png	6	¡ú	1	21	51		Å®	20	2024-02-07_19h49.45.981	ÐÅÐÄÅÐ¶Ï	2021.2.3	Win32	59.52380952					1		0	30	30	20	1
		1	0	0.3119	3	1.0754						images/313_8.png	images/313+24_8.png	6	¡ú	2	8	51		Å®	20	2024-02-07_19h49.45.981	ÐÅÐÄÅÐ¶Ï	2021.2.3	Win32	59.52380952					0		0	31	31	7	1
		6	1	0.3353	5	1.0226						images/313_7.png	images/313+24_7.png	6	¡ú	2	7	51		Å®	20	2024-02-07_19h49.45.981	ÐÅÐÄÅÐ¶Ï	2021.2.3	Win32	59.52380952					1		1	0	32	6	1
		6	1	0.3187	4	0.7555						images/313_21.png	images/313+60_5.png	6	¡ú	1	21	51		Å®	20	2024-02-07_19h49.45.981	ÐÅÐÄÅÐ¶Ï	2021.2.3	Win32	59.52380952					1		1	1	33	20	1
		1	1	0.3659	4	0.7859						images/313+60_13.png	images/313_29.png	1	¡û	1	29	51		Å®	20	2024-02-07_19h49.45.981	ÐÅÐÄÅÐ¶Ï	2021.2.3	Win32	59.52380952					1		1	2	34	28	1
		6	1	0.2825	3	0.7715						images/313_5.png	images/313+24_5.png	6	¡ú	2	5	51		Å®	20	2024-02-07_19h49.45.981	ÐÅÐÄÅÐ¶Ï	2021.2.3	Win32	59.52380952					0		1	3	35	4	1
		6	1	0.3487	4	0.9515						images/313_18.png	images/313+60_2.png	6	¡ú	1	18	51		Å®	20	2024-02-07_19h49.45.981	ÐÅÐÄÅÐ¶Ï	2021.2.3	Win32	59.52380952					1		1	4	36	17	1
		1	1	0.3553	3	0.7039						images/313+60_16.png	images/313_32.png	1	¡û	1	32	51		Å®	20	2024-02-07_19h49.45.981	ÐÅÐÄÅÐ¶Ï	2021.2.3	Win32	59.52380952					0		1	5	37	31	1
		6	0	0.3363	3	0.8658						images/313+60_15.png	images/313_31.png	1	¡û	1	31	51		Å®	20	2024-02-07_19h49.45.981	ÐÅÐÄÅÐ¶Ï	2021.2.3	Win32	59.52380952					0		1	6	38	30	1
		6	1	0.3594	3	1.2933						images/313_3.png	images/313+24_3.png	6	¡ú	2	3	51		Å®	20	2024-02-07_19h49.45.981	ÐÅÐÄÅÐ¶Ï	2021.2.3	Win32	59.52380952					0		1	7	39	2	1
		1	0	0.4156	2	0.9665						images/313_8.png	images/313+24_8.png	6	¡ú	2	8	51		Å®	20	2024-02-07_19h49.45.981	ÐÅÐÄÅÐ¶Ï	2021.2.3	Win32	59.52380952					0	space	1	8	40	7	1	8.1141
		1	1	0.3856	4	1.2152						images/313+24_13.png	images/313_13.png	1	¡û	2	13	51		Å®	20	2024-02-07_19h49.45.981	ÐÅÐÄÅÐ¶Ï	2021.2.3	Win32	59.52380952					1		1	9	41	12	1
		1	1	0.4218	4	0.6647						images/313+60_11.png	images/313_27.png	1	¡û	1	27	51		Å®	20	2024-02-07_19h49.45.981	ÐÅÐÄÅÐ¶Ï	2021.2.3	Win32	59.52380952					1		1	10	42	26	1
		1	1	0.3717	3	0.9093						images/313+24_15.png	images/313_15.png	1	¡û	2	15	51		Å®	20	2024-02-07_19h49.45.981	ÐÅÐÄÅÐ¶Ï	2021.2.3	Win32	59.52380952					0		1	11	43	14	1
		6	0	0.7141	2	0.9302						images/313+24_12.png	images/313_12.png	1	¡û	2	12	51		Å®	20	2024-02-07_19h49.45.981	ÐÅÐÄÅÐ¶Ï	2021.2.3	Win32	59.52380952					0		1	12	44	11	1
		6	1	0.6083	3	0.8157						images/313_23.png	images/313+60_7.png	6	¡ú	1	23	51		Å®	20	2024-02-07_19h49.45.981	ÐÅÐÄÅÐ¶Ï	2021.2.3	Win32	59.52380952					0		1	13	45	22	1
		6	1	0.4398	2	0.5874						images/313_6.png	images/313+24_6.png	6	¡ú	2	6	51		Å®	20	2024-02-07_19h49.45.981	ÐÅÐÄÅÐ¶Ï	2021.2.3	Win32	59.52380952					0		1	14	46	5	1
		1	1	0.3503	4	1.0569						images/313+60_14.png	images/313_30.png	1	¡û	1	30	51		Å®	20	2024-02-07_19h49.45.981	ÐÅÐÄÅÐ¶Ï	2021.2.3	Win32	59.52380952					1		1	15	47	29	1
		6	1	0.3191	4	0.8153						images/313_24.png	images/313+60_8.png	6	¡ú	1	24	51		Å®	20	2024-02-07_19h49.45.981	ÐÅÐÄÅÐ¶Ï	2021.2.3	Win32	59.52380952					1		1	16	48	23	1
		1	1	0.3983	2	0.8572						images/313+24_10.png	images/313_10.png	1	¡û	2	10	51		Å®	20	2024-02-07_19h49.45.981	ÐÅÐÄÅÐ¶Ï	2021.2.3	Win32	59.52380952					0		1	17	49	9	1
		1	1	0.7454	2	0.6861						images/313+60_9.png	images/313_25.png	1	¡û	1	25	51		Å®	20	2024-02-07_19h49.45.981	ÐÅÐÄÅÐ¶Ï	2021.2.3	Win32	59.52380952					0		1	18	50	24	1
		1	1	0.8358	3	0.502						images/313+60_10.png	images/313_26.png	1	¡û	1	26	51		Å®	20	2024-02-07_19h49.45.981	ÐÅÐÄÅÐ¶Ï	2021.2.3	Win32	59.52380952					0		1	19	51	25	1
		6	1	0.3677	3	0.407						images/313_2.png	images/313+24_2.png	6	¡ú	2	2	51		Å®	20	2024-02-07_19h49.45.981	ÐÅÐÄÅÐ¶Ï	2021.2.3	Win32	59.52380952					0		1	20	52	1	1
		1	0	0.4827	3	1.0102						images/313_20.png	images/313+60_4.png	6	¡ú	1	20	51		Å®	20	2024-02-07_19h49.45.981	ÐÅÐÄÅÐ¶Ï	2021.2.3	Win32	59.52380952					0		1	21	53	19	1
		6	1	0.469	2	0.5187						images/313_17.png	images/313+60_1.png	6	¡ú	1	17	51		Å®	20	2024-02-07_19h49.45.981	ÐÅÐÄÅÐ¶Ï	2021.2.3	Win32	59.52380952					0		1	22	54	16	1
		1	1	0.5195	2	0.5993						images/313+24_14.png	images/313_14.png	1	¡û	2	14	51		Å®	20	2024-02-07_19h49.45.981	ÐÅÐÄÅÐ¶Ï	2021.2.3	Win32	59.52380952					0		1	23	55	13	1
		1	1	0.4703	2	0.6553						images/313+60_12.png	images/313_28.png	1	¡û	1	28	51		Å®	20	2024-02-07_19h49.45.981	ÐÅÐÄÅÐ¶Ï	2021.2.3	Win32	59.52380952					0		1	24	56	27	1
		6	1	0.5635	2	0.3889						images/313_4.png	images/313+24_4.png	6	¡ú	2	4	51		Å®	20	2024-02-07_19h49.45.981	ÐÅÐÄÅÐ¶Ï	2021.2.3	Win32	59.52380952					0		1	25	57	3	1
		1	1	0.4877	2	0.4006						images/313+24_11.png	images/313_11.png	1	¡û	2	11	51		Å®	20	2024-02-07_19h49.45.981	ÐÅÐÄÅÐ¶Ï	2021.2.3	Win32	59.52380952					0		1	26	58	10	1
		6	1	0.5002	3	1.1164						images/313_19.png	images/313+60_3.png	6	¡ú	1	19	51		Å®	20	2024-02-07_19h49.45.981	ÐÅÐÄÅÐ¶Ï	2021.2.3	Win32	59.52380952					0		1	27	59	18	1
		6	1	1.2015	2	0.7506						images/313_1.png	images/313+24_1.png	6	¡ú	2	1	51		Å®	20	2024-02-07_19h49.45.981	ÐÅÐÄÅÐ¶Ï	2021.2.3	Win32	59.52380952					0		1	28	60	0	1
		1	1	0.6	2	0.7693						images/313+24_9.png	images/313_9.png	1	¡û	2	9	51		Å®	20	2024-02-07_19h49.45.981	ÐÅÐÄÅÐ¶Ï	2021.2.3	Win32	59.52380952					0		1	29	61	8	1
		1	1	0.7083	3	0.7342						images/313+24_16.png	images/313_16.png	1	¡û	2	16	51		Å®	20	2024-02-07_19h49.45.981	ÐÅÐÄÅÐ¶Ï	2021.2.3	Win32	59.52380952					0		1	30	62	15	1
		1	0	0.8004	2	0.7181						images/313_22.png	images/313+60_6.png	6	¡ú	1	22	51		Å®	20	2024-02-07_19h49.45.981	ÐÅÐÄÅÐ¶Ï	2021.2.3	Win32	59.52380952					0		1	31	63	21	1
		6	1	0.3975	3	0.6738						images/313_22.png	images/313+60_6.png	6	¡ú	1	22	51		Å®	20	2024-02-07_19h49.45.981	ÐÅÐÄÅÐ¶Ï	2021.2.3	Win32	59.52380952					0		2	0	64	21	1
		1	0	0.55	3	0.4659						images/313_23.png	images/313+60_7.png	6	¡ú	1	23	51		Å®	20	2024-02-07_19h49.45.981	ÐÅÐÄÅÐ¶Ï	2021.2.3	Win32	59.52380952					0		2	1	65	22	1
		1	0	0.5518	2	0.4056						images/313_20.png	images/313+60_4.png	6	¡ú	1	20	51		Å®	20	2024-02-07_19h49.45.981	ÐÅÐÄÅÐ¶Ï	2021.2.3	Win32	59.52380952					0		2	2	66	19	1
		6	1	0.4891	2	0.4236						images/313_17.png	images/313+60_1.png	6	¡ú	1	17	51		Å®	20	2024-02-07_19h49.45.981	ÐÅÐÄÅÐ¶Ï	2021.2.3	Win32	59.52380952					0		2	3	67	16	1
		6	1	0.453	3	0.7744						images/313_24.png	images/313+60_8.png	6	¡ú	1	24	51		Å®	20	2024-02-07_19h49.45.981	ÐÅÐÄÅÐ¶Ï	2021.2.3	Win32	59.52380952					0		2	4	68	23	1
		1	1	0.3152	4	0.9014						images/313+60_14.png	images/313_30.png	1	¡û	1	30	51		Å®	20	2024-02-07_19h49.45.981	ÐÅÐÄÅÐ¶Ï	2021.2.3	Win32	59.52380952					1		2	5	69	29	1
		1	1	0.4497	5	0.7874						images/313+60_9.png	images/313_25.png	1	¡û	1	25	51		Å®	20	2024-02-07_19h49.45.981	ÐÅÐÄÅÐ¶Ï	2021.2.3	Win32	59.52380952					1		2	6	70	24	1
		6	1	0.4799	3	0.9909						images/313_7.png	images/313+24_7.png	6	¡ú	2	7	51		Å®	20	2024-02-07_19h49.45.981	ÐÅÐÄÅÐ¶Ï	2021.2.3	Win32	59.52380952					0		2	7	71	6	1
		1	1	0.7727	3	1.0106						images/313+24_9.png	images/313_9.png	1	¡û	2	9	51		Å®	20	2024-02-07_19h49.45.981	ÐÅÐÄÅÐ¶Ï	2021.2.3	Win32	59.52380952					0		2	8	72	8	1
		6	1	0.8029	2	0.7709						images/313_5.png	images/313+24_5.png	6	¡ú	2	5	51		Å®	20	2024-02-07_19h49.45.981	ÐÅÐÄÅÐ¶Ï	2021.2.3	Win32	59.52380952					0		2	9	73	4	1
		1	1	0.3534	5	0.6704						images/313+60_11.png	images/313_27.png	1	¡û	1	27	51		Å®	20	2024-02-07_19h49.45.981	ÐÅÐÄÅÐ¶Ï	2021.2.3	Win32	59.52380952					1		2	10	74	26	1
		1	0	0.5502	4	0.7686						images/313_21.png	images/313+60_5.png	6	¡ú	1	21	51		Å®	20	2024-02-07_19h49.45.981	ÐÅÐÄÅÐ¶Ï	2021.2.3	Win32	59.52380952					1		2	11	75	20	1
		1	1	0.2997	5	0.5476						images/313+60_10.png	images/313_26.png	1	¡û	1	26	51		Å®	20	2024-02-07_19h49.45.981	ÐÅÐÄÅÐ¶Ï	2021.2.3	Win32	59.52380952					1		2	12	76	25	1
		1	1	0.7659	4	0.9498						images/313+60_16.png	images/313_32.png	1	¡û	1	32	51		Å®	20	2024-02-07_19h49.45.981	ÐÅÐÄÅÐ¶Ï	2021.2.3	Win32	59.52380952					1		2	13	77	31	1
		6	1	0.6404	3	0.4555						images/313_1.png	images/313+24_1.png	6	¡ú	2	1	51		Å®	20	2024-02-07_19h49.45.981	ÐÅÐÄÅÐ¶Ï	2021.2.3	Win32	59.52380952					0		2	14	78	0	1
		1	1	0.3004	2	0.851						images/313+24_14.png	images/313_14.png	1	¡û	2	14	51		Å®	20	2024-02-07_19h49.45.981	ÐÅÐÄÅÐ¶Ï	2021.2.3	Win32	59.52380952					0		2	15	79	13	1
		6	1	0.5852	2	0.4993						images/313_18.png	images/313+60_2.png	6	¡ú	1	18	51		Å®	20	2024-02-07_19h49.45.981	ÐÅÐÄÅÐ¶Ï	2021.2.3	Win32	59.52380952					0		2	16	80	17	1
		1	1	0.654	3	0.7724						images/313+24_11.png	images/313_11.png	1	¡û	2	11	51		Å®	20	2024-02-07_19h49.45.981	ÐÅÐÄÅÐ¶Ï	2021.2.3	Win32	59.52380952					0	space	2	17	81	10	1	2.7172
		1	1	0.4961	2	0.9904						images/313+24_13.png	images/313_13.png	1	¡û	2	13	51		Å®	20	2024-02-07_19h49.45.981	ÐÅÐÄÅÐ¶Ï	2021.2.3	Win32	59.52380952					0		2	18	82	12	1
		1	1	0.424	4	0.8039						images/313+24_15.png	images/313_15.png	1	¡û	2	15	51		Å®	20	2024-02-07_19h49.45.981	ÐÅÐÄÅÐ¶Ï	2021.2.3	Win32	59.52380952					1		2	19	83	14	1
		1	1	0.6001	3	0.835						images/313+60_12.png	images/313_28.png	1	¡û	1	28	51		Å®	20	2024-02-07_19h49.45.981	ÐÅÐÄÅÐ¶Ï	2021.2.3	Win32	59.52380952					0		2	20	84	27	1
		6	1	0.225	4	0.5676						images/313_19.png	images/313+60_3.png	6	¡ú	1	19	51		Å®	20	2024-02-07_19h49.45.981	ÐÅÐÄÅÐ¶Ï	2021.2.3	Win32	59.52380952					1		2	21	85	18	1
		1	0	0.4195	4	0.4163						images/313_8.png	images/313+24_8.png	6	¡ú	2	8	51		Å®	20	2024-02-07_19h49.45.981	ÐÅÐÄÅÐ¶Ï	2021.2.3	Win32	59.52380952					1		2	22	86	7	1
		1	1	0.2684	5	0.5853						images/313+60_13.png	images/313_29.png	1	¡û	1	29	51		Å®	20	2024-02-07_19h49.45.981	ÐÅÐÄÅÐ¶Ï	2021.2.3	Win32	59.52380952					1		2	23	87	28	1
		6	1	0.2672	4	0.5999						images/313_2.png	images/313+24_2.png	6	¡ú	2	2	51		Å®	20	2024-02-07_19h49.45.981	ÐÅÐÄÅÐ¶Ï	2021.2.3	Win32	59.52380952					1		2	24	88	1	1
		1	1	0.4826	4	0.3792						images/313+24_12.png	images/313_12.png	1	¡û	2	12	51		Å®	20	2024-02-07_19h49.45.981	ÐÅÐÄÅÐ¶Ï	2021.2.3	Win32	59.52380952					1		2	25	89	11	1
		1	1	0.5028	3	0.5335						images/313+24_10.png	images/313_10.png	1	¡û	2	10	51		Å®	20	2024-02-07_19h49.45.981	ÐÅÐÄÅÐ¶Ï	2021.2.3	Win32	59.52380952					0		2	26	90	9	1
		6	1	0.4838	4	0.5561						images/313_4.png	images/313+24_4.png	6	¡ú	2	4	51		Å®	20	2024-02-07_19h49.45.981	ÐÅÐÄÅÐ¶Ï	2021.2.3	Win32	59.52380952					1		2	27	91	3	1
		6	1	0.6681	3	0.5528						images/313_6.png	images/313+24_6.png	6	¡ú	2	6	51		Å®	20	2024-02-07_19h49.45.981	ÐÅÐÄÅÐ¶Ï	2021.2.3	Win32	59.52380952					0		2	28	92	5	1
		1	1	0.2869	3	0.4577						images/313+60_15.png	images/313_31.png	1	¡û	1	31	51		Å®	20	2024-02-07_19h49.45.981	ÐÅÐÄÅÐ¶Ï	2021.2.3	Win32	59.52380952					0		2	29	93	30	1
		1	1	0.4515	4	0.93						images/313+24_16.png	images/313_16.png	1	¡û	2	16	51		Å®	20	2024-02-07_19h49.45.981	ÐÅÐÄÅÐ¶Ï	2021.2.3	Win32	59.52380952					1		2	30	94	15	1
		6	1	0.4571	3	0.7899						images/313_3.png	images/313+24_3.png	6	¡ú	2	3	51		Å®	20	2024-02-07_19h49.45.981	ÐÅÐÄÅÐ¶Ï	2021.2.3	Win32	59.52380952					0		2	31	95	2	1
		1	0	0.5024	4	0.7879						images/313_8.png	images/313+24_8.png	6	¡ú	2	8	51		Å®	20	2024-02-07_19h49.45.981	ÐÅÐÄÅÐ¶Ï	2021.2.3	Win32	59.52380952					1		3	0	96	7	1
		6	1	0.5305	3	0.5728						images/313_5.png	images/313+24_5.png	6	¡ú	2	5	51		Å®	20	2024-02-07_19h49.45.981	ÐÅÐÄÅÐ¶Ï	2021.2.3	Win32	59.52380952					0		3	1	97	4	1
		6	1	0.654	4	0.582						images/313_2.png	images/313+24_2.png	6	¡ú	2	2	51		Å®	20	2024-02-07_19h49.45.981	ÐÅÐÄÅÐ¶Ï	2021.2.3	Win32	59.52380952					1		3	2	98	1	1
		1	1	0.4355	5	0.8825						images/313+24_12.png	images/313_12.png	1	¡û	2	12	51		Å®	20	2024-02-07_19h49.45.981	ÐÅÐÄÅÐ¶Ï	2021.2.3	Win32	59.52380952					1		3	3	99	11	1
		1	0	0.8179	4	0.6398						images/313_1.png	images/313+24_1.png	6	¡ú	2	1	51		Å®	20	2024-02-07_19h49.45.981	ÐÅÐÄÅÐ¶Ï	2021.2.3	Win32	59.52380952					1		3	4	100	0	1
		1	0	0.4577	4	0.8927						images/313_7.png	images/313+24_7.png	6	¡ú	2	7	51		Å®	20	2024-02-07_19h49.45.981	ÐÅÐÄÅÐ¶Ï	2021.2.3	Win32	59.52380952					1		3	5	101	6	1
		6	1	0.4654	3	0.5674						images/313_4.png	images/313+24_4.png	6	¡ú	2	4	51		Å®	20	2024-02-07_19h49.45.981	ÐÅÐÄÅÐ¶Ï	2021.2.3	Win32	59.52380952					0		3	6	102	3	1
		1	1	1.3396	3	0.6006						images/313+24_11.png	images/313_11.png	1	¡û	2	11	51		Å®	20	2024-02-07_19h49.45.981	ÐÅÐÄÅÐ¶Ï	2021.2.3	Win32	59.52380952					0		3	7	103	10	1
		1	1	0.5188	2	0.598						images/313+24_14.png	images/313_14.png	1	¡û	2	14	51		Å®	20	2024-02-07_19h49.45.981	ÐÅÐÄÅÐ¶Ï	2021.2.3	Win32	59.52380952					0		3	8	104	13	1
		6	1	0.3545	3	1.0733						images/313_6.png	images/313+24_6.png	6	¡ú	2	6	51		Å®	20	2024-02-07_19h49.45.981	ÐÅÐÄÅÐ¶Ï	2021.2.3	Win32	59.52380952					0		3	9	105	5	1
		1	1	0.3051	3	0.5557						images/313+24_15.png	images/313_15.png	1	¡û	2	15	51		Å®	20	2024-02-07_19h49.45.981	ÐÅÐÄÅÐ¶Ï	2021.2.3	Win32	59.52380952					0		3	10	106	14	1
		1	1	1.135	2	0.3522						images/313+24_10.png	images/313_10.png	1	¡û	2	10	51		Å®	20	2024-02-07_19h49.45.981	ÐÅÐÄÅÐ¶Ï	2021.2.3	Win32	59.52380952					0		3	11	107	9	1
		6	1	0.4197	3	0.5476						images/313_22.png	images/313+60_6.png	6	¡ú	1	22	51		Å®	20	2024-02-07_19h49.45.981	ÐÅÐÄÅÐ¶Ï	2021.2.3	Win32	59.52380952					0		3	12	108	21	1
		6	0	0.6322	2	0.7997						images/313+24_13.png	images/313_13.png	1	¡û	2	13	51		Å®	20	2024-02-07_19h49.45.981	ÐÅÐÄÅÐ¶Ï	2021.2.3	Win32	59.52380952					0		3	13	109	12	1
		1	0	0.6915	4	0.4133						images/313_17.png	images/313+60_1.png	6	¡ú	1	17	51		Å®	20	2024-02-07_19h49.45.981	ÐÅÐÄÅÐ¶Ï	2021.2.3	Win32	59.52380952					1		3	14	110	16	1
		6	1	0.4851	4	1.0134						images/313_20.png	images/313+60_4.png	6	¡ú	1	20	51		Å®	20	2024-02-07_19h49.45.981	ÐÅÐÄÅÐ¶Ï	2021.2.3	Win32	59.52380952					1		3	15	111	19	1
		1	1	0.9904	3	0.5662						images/313+60_12.png	images/313_28.png	1	¡û	1	28	51		Å®	20	2024-02-07_19h49.45.981	ÐÅÐÄÅÐ¶Ï	2021.2.3	Win32	59.52380952					0		3	16	112	27	1
		1	1	0.4344	4	0.6475						images/313+60_13.png	images/313_29.png	1	¡û	1	29	51		Å®	20	2024-02-07_19h49.45.981	ÐÅÐÄÅÐ¶Ï	2021.2.3	Win32	59.52380952					1		3	17	113	28	1
		6	1	0.5236	3	0.5845						images/313_24.png	images/313+60_8.png	6	¡ú	1	24	51		Å®	20	2024-02-07_19h49.45.981	ÐÅÐÄÅÐ¶Ï	2021.2.3	Win32	59.52380952					0		3	18	114	23	1
		6	1	0.5977	3	0.6185						images/313_21.png	images/313+60_5.png	6	¡ú	1	21	51		Å®	20	2024-02-07_19h49.45.981	ÐÅÐÄÅÐ¶Ï	2021.2.3	Win32	59.52380952					0		3	19	115	20	1
		1	1	0.7189	3	0.3681						images/313+60_10.png	images/313_26.png	1	¡û	1	26	51		Å®	20	2024-02-07_19h49.45.981	ÐÅÐÄÅÐ¶Ï	2021.2.3	Win32	59.52380952					0		3	20	116	25	1
		1	1	0.3669	2	0.3539						images/313+60_16.png	images/313_32.png	1	¡û	1	32	51		Å®	20	2024-02-07_19h49.45.981	ÐÅÐÄÅÐ¶Ï	2021.2.3	Win32	59.52380952					0		3	21	117	31	1
		6	1	0.5698	3	0.7392						images/313_19.png	images/313+60_3.png	6	¡ú	1	19	51		Å®	20	2024-02-07_19h49.45.981	ÐÅÐÄÅÐ¶Ï	2021.2.3	Win32	59.52380952					0		3	22	118	18	1
		1	1	1.0722	3	0.4728						images/313+60_11.png	images/313_27.png	1	¡û	1	27	51		Å®	20	2024-02-07_19h49.45.981	ÐÅÐÄÅÐ¶Ï	2021.2.3	Win32	59.52380952					0		3	23	119	26	1
		1	1	0.6995	5	0.6844						images/313+24_9.png	images/313_9.png	1	¡û	2	9	51		Å®	20	2024-02-07_19h49.45.981	ÐÅÐÄÅÐ¶Ï	2021.2.3	Win32	59.52380952					1		3	24	120	8	1
		6	1	0.5395	4	0.5807						images/313_3.png	images/313+24_3.png	6	¡ú	2	3	51		Å®	20	2024-02-07_19h49.45.981	ÐÅÐÄÅÐ¶Ï	2021.2.3	Win32	59.52380952					1		3	25	121	2	1
		1	1	0.4491	5	0.8493						images/313+60_9.png	images/313_25.png	1	¡û	1	25	51		Å®	20	2024-02-07_19h49.45.981	ÐÅÐÄÅÐ¶Ï	2021.2.3	Win32	59.52380952					1	space	3	26	122	24	1	15.9788
		1	1	0.7707	3	1.1689						images/313+24_16.png	images/313_16.png	1	¡û	2	16	51		Å®	20	2024-02-07_19h49.45.981	ÐÅÐÄÅÐ¶Ï	2021.2.3	Win32	59.52380952					0		3	27	123	15	1
		1	1	0.7996	2	0.8557						images/313+60_14.png	images/313_30.png	1	¡û	1	30	51		Å®	20	2024-02-07_19h49.45.981	ÐÅÐÄÅÐ¶Ï	2021.2.3	Win32	59.52380952					0		3	28	124	29	1
		6	0	0.7528	3	0.5059						images/313+60_15.png	images/313_31.png	1	¡û	1	31	51		Å®	20	2024-02-07_19h49.45.981	ÐÅÐÄÅÐ¶Ï	2021.2.3	Win32	59.52380952					0		3	29	125	30	1
		1	0	0.497	2	0.6512						images/313_23.png	images/313+60_7.png	6	¡ú	1	23	51		Å®	20	2024-02-07_19h49.45.981	ÐÅÐÄÅÐ¶Ï	2021.2.3	Win32	59.52380952					0		3	30	126	22	1
		6	1	0.3668	3	0.5447						images/313_18.png	images/313+60_2.png	6	¡ú	1	18	51		Å®	20	2024-02-07_19h49.45.981	ÐÅÐÄÅÐ¶Ï	2021.2.3	Win32	59.52380952					0		3	31	127	17	1
		1	0	0.5046	3	0.5303						images/313_5.png	images/313+24_5.png	6	¡ú	2	5	51		Å®	20	2024-02-07_19h49.45.981	ÐÅÐÄÅÐ¶Ï	2021.2.3	Win32	59.52380952					0		4	0	128	4	1
		1	0	0.3593	2	0.4879						images/313_20.png	images/313+60_4.png	6	¡ú	1	20	51		Å®	20	2024-02-07_19h49.45.981	ÐÅÐÄÅÐ¶Ï	2021.2.3	Win32	59.52380952					0		4	1	129	19	1
		6	1	0.3335	2	0.4191						images/313_4.png	images/313+24_4.png	6	¡ú	2	4	51		Å®	20	2024-02-07_19h49.45.981	ÐÅÐÄÅÐ¶Ï	2021.2.3	Win32	59.52380952					0		4	2	130	3	1
		1	0	0.4062	3	0.3937						images/313_1.png	images/313+24_1.png	6	¡ú	2	1	51		Å®	20	2024-02-07_19h49.45.981	ÐÅÐÄÅÐ¶Ï	2021.2.3	Win32	59.52380952					0		4	3	131	0	1
		1	1	0.5437	3	0.472						images/313+24_15.png	images/313_15.png	1	¡û	2	15	51		Å®	20	2024-02-07_19h49.45.981	ÐÅÐÄÅÐ¶Ï	2021.2.3	Win32	59.52380952					0		4	4	132	14	1
		1	1	0.45	4	1.2379						images/313+24_9.png	images/313_9.png	1	¡û	2	9	51		Å®	20	2024-02-07_19h49.45.981	ÐÅÐÄÅÐ¶Ï	2021.2.3	Win32	59.52380952					1		4	5	133	8	1
		1	0	1.0962	3	1.17						images/313_6.png	images/313+24_6.png	6	¡ú	2	6	51		Å®	20	2024-02-07_19h49.45.981	ÐÅÐÄÅÐ¶Ï	2021.2.3	Win32	59.52380952					0		4	6	134	5	1
		6	1	0.5692	4	0.8952						images/313_23.png	images/313+60_7.png	6	¡ú	1	23	51		Å®	20	2024-02-07_19h49.45.981	ÐÅÐÄÅÐ¶Ï	2021.2.3	Win32	59.52380952					1		4	7	135	22	1
		6	1	0.5551	3	0.5996						images/313_18.png	images/313+60_2.png	6	¡ú	1	18	51		Å®	20	2024-02-07_19h49.45.981	ÐÅÐÄÅÐ¶Ï	2021.2.3	Win32	59.52380952					0		4	8	136	17	1
		6	1	0.5376	2	0.6727						images/313_17.png	images/313+60_1.png	6	¡ú	1	17	51		Å®	20	2024-02-07_19h49.45.981	ÐÅÐÄÅÐ¶Ï	2021.2.3	Win32	59.52380952					0		4	9	137	16	1
		1	1	0.736	3	0.5005						images/313+24_11.png	images/313_11.png	1	¡û	2	11	51		Å®	20	2024-02-07_19h49.45.981	ÐÅÐÄÅÐ¶Ï	2021.2.3	Win32	59.52380952					0		4	10	138	10	1
		1	1	0.6502	3	0.7874						images/313+60_12.png	images/313_28.png	1	¡û	1	28	51		Å®	20	2024-02-07_19h49.45.981	ÐÅÐÄÅÐ¶Ï	2021.2.3	Win32	59.52380952					0		4	11	139	27	1
		1	1	0.368	2	0.623						images/313+60_13.png	images/313_29.png	1	¡û	1	29	51		Å®	20	2024-02-07_19h49.45.981	ÐÅÐÄÅÐ¶Ï	2021.2.3	Win32	59.52380952					0		4	12	140	28	1
		6	1	0.6325	2	0.8294						images/313_7.png	images/313+24_7.png	6	¡ú	2	7	51		Å®	20	2024-02-07_19h49.45.981	ÐÅÐÄÅÐ¶Ï	2021.2.3	Win32	59.52380952					0		4	13	141	6	1
		1	1	0.3865	4	0.6198						images/313+60_14.png	images/313_30.png	1	¡û	1	30	51		Å®	20	2024-02-07_19h49.45.981	ÐÅÐÄÅÐ¶Ï	2021.2.3	Win32	59.52380952					1		4	14	142	29	1
		1	1	0.7347	3	0.8039						images/313+24_14.png	images/313_14.png	1	¡û	2	14	51		Å®	20	2024-02-07_19h49.45.981	ÐÅÐÄÅÐ¶Ï	2021.2.3	Win32	59.52380952					0		4	15	143	13	1
		1	1	0.9334	2	0.388						images/313+24_16.png	images/313_16.png	1	¡û	2	16	51		Å®	20	2024-02-07_19h49.45.981	ÐÅÐÄÅÐ¶Ï	2021.2.3	Win32	59.52380952					0		4	16	144	15	1
		1	1	0.4418	5	0.8161						images/313+60_9.png	images/313_25.png	1	¡û	1	25	51		Å®	20	2024-02-07_19h49.45.981	ÐÅÐÄÅÐ¶Ï	2021.2.3	Win32	59.52380952					1		4	17	145	24	1
		1	1	1.0883	5	0.8524						images/313+60_15.png	images/313_31.png	1	¡û	1	31	51		Å®	20	2024-02-07_19h49.45.981	ÐÅÐÄÅÐ¶Ï	2021.2.3	Win32	59.52380952					1		4	18	146	30	1
		6	1	0.5854	5	1.0209						images/313_19.png	images/313+60_3.png	6	¡ú	1	19	51		Å®	20	2024-02-07_19h49.45.981	ÐÅÐÄÅÐ¶Ï	2021.2.3	Win32	59.52380952					1		4	19	147	18	1
		1	1	0.423	4	0.6657						images/313+60_16.png	images/313_32.png	1	¡û	1	32	51		Å®	20	2024-02-07_19h49.45.981	ÐÅÐÄÅÐ¶Ï	2021.2.3	Win32	59.52380952					1		4	20	148	31	1
		6	1	1.0491	5	0.4667						images/313_21.png	images/313+60_5.png	6	¡ú	1	21	51		Å®	20	2024-02-07_19h49.45.981	ÐÅÐÄÅÐ¶Ï	2021.2.3	Win32	59.52380952					1		4	21	149	20	1
		1	0	0.8733	3	0.7502						images/313_8.png	images/313+24_8.png	6	¡ú	2	8	51		Å®	20	2024-02-07_19h49.45.981	ÐÅÐÄÅÐ¶Ï	2021.2.3	Win32	59.52380952					0		4	22	150	7	1
		1	1	0.5371	5	1.0333						images/313+60_11.png	images/313_27.png	1	¡û	1	27	51		Å®	20	2024-02-07_19h49.45.981	ÐÅÐÄÅÐ¶Ï	2021.2.3	Win32	59.52380952					1		4	23	151	26	1
		1	1	0.4347	6	0.6326						images/313+60_10.png	images/313_26.png	1	¡û	1	26	51		Å®	20	2024-02-07_19h49.45.981	ÐÅÐÄÅÐ¶Ï	2021.2.3	Win32	59.52380952					1		4	24	152	25	1
		1	1	0.5177	6	0.5894						images/313+24_13.png	images/313_13.png	1	¡û	2	13	51		Å®	20	2024-02-07_19h49.45.981	ÐÅÐÄÅÐ¶Ï	2021.2.3	Win32	59.52380952					1		4	25	153	12	1
		1	1	0.5341	6	0.3852						images/313+24_10.png	images/313_10.png	1	¡û	2	10	51		Å®	20	2024-02-07_19h49.45.981	ÐÅÐÄÅÐ¶Ï	2021.2.3	Win32	59.52380952					1		4	26	154	9	1
		1	0	0.781	4	0.3751						images/313_22.png	images/313+60_6.png	6	¡ú	1	22	51		Å®	20	2024-02-07_19h49.45.981	ÐÅÐÄÅÐ¶Ï	2021.2.3	Win32	59.52380952					1		4	27	155	21	1
		6	1	0.8942	4	1.5582						images/313_3.png	images/313+24_3.png	6	¡ú	2	3	51		Å®	20	2024-02-07_19h49.45.981	ÐÅÐÄÅÐ¶Ï	2021.2.3	Win32	59.52380952					1		4	28	156	2	1
		6	1	0.3619	5	1.0519						images/313_24.png	images/313+60_8.png	6	¡ú	1	24	51		Å®	20	2024-02-07_19h49.45.981	ÐÅÐÄÅÐ¶Ï	2021.2.3	Win32	59.52380952					1		4	29	157	23	1
		6	1	0.7362	5	1.4187						images/313_2.png	images/313+24_2.png	6	¡ú	2	2	51		Å®	20	2024-02-07_19h49.45.981	ÐÅÐÄÅÐ¶Ï	2021.2.3	Win32	59.52380952					1		4	30	158	1	1
		1	1	2.1539	3	0.5882						images/313+24_12.png	images/313_12.png	1	¡û	2	12	51		Å®	20	2024-02-07_19h49.45.981	ÐÅÐÄÅÐ¶Ï	2021.2.3	Win32	59.52380952					0		4	31	159	11	1
																		51		Å®	20	2024-02-07_19h49.45.981	ÐÅÐÄÅÐ¶Ï	2021.2.3	Win32	59.52380952	7.84879743	4.4424
