# Supplementary material for: Perceptual metacognition and self-esteem: the role of feedback valence in local and global monitoring bias
Source: BMC Psychol. 2025 Sep 22;13:1114. doi: 10.1186/s40359-025-03089-x (PMC12506185; doi:10.1186/s40359-025-03089-x)
Supplement: Supplementary file 1 — Supplementary Material 1. [file 40359_2025_3089_MOESM1_ESM.zip › Data/Study2/Study2data/52_信心判断_2024-02-20_17h32.43.201.csv]

response_00.keys	response_00.rt	response_1.keys	response_1.corr	response_1.rt	response_2.keys	response_2.rt	loop_1.thisRepN	loop_1.thisTrialN	loop_1.thisN	loop_1.thisIndex	loop_1.ran	dotLeft	dotRight	dotAns	cue	diffLevel	rows	±»ÊÔ±àºÅ	ÐÕÃû	ÐÔ±ð	ÄêÁä	date	expName	psychopyVersion	OS	frameRate	slider.response	slider.rt	response_01.keys	response_01.rt	response_2.corr	response_03.keys	loop_2.thisRepN	loop_2.thisTrialN	loop_2.thisN	loop_2.thisIndex	loop_2.ran	response_03.rt
		6	1	0.921	5	1.2542						images/313_4.png	images/313+24_4.png	6	¡ú	2	4	52		Å®	27	2024-02-20_17h32.43.201	ÐÅÐÄÅÐ¶Ï	2021.2.3	Win32	87.71929825	8.944444444	2.7057	space	5.1655	1		0	0	0	3	1
		6	0	1.5942	5	1.5365						images/313+24_14.png	images/313_14.png	1	¡û	2	14	52		Å®	27	2024-02-20_17h32.43.201	ÐÅÐÄÅÐ¶Ï	2021.2.3	Win32	87.71929825					1		0	1	1	13	1
		6	0	0.5392	5	0.9608						images/313+24_10.png	images/313_10.png	1	¡û	2	10	52		Å®	27	2024-02-20_17h32.43.201	ÐÅÐÄÅÐ¶Ï	2021.2.3	Win32	87.71929825					1		0	2	2	9	1
		6	0	0.8251	2	1.1286						images/313+60_11.png	images/313_27.png	1	¡û	1	27	52		Å®	27	2024-02-20_17h32.43.201	ÐÅÐÄÅÐ¶Ï	2021.2.3	Win32	87.71929825					0		0	3	3	26	1
		6	0	0.9324	5	1.3097						images/313+24_11.png	images/313_11.png	1	¡û	2	11	52		Å®	27	2024-02-20_17h32.43.201	ÐÅÐÄÅÐ¶Ï	2021.2.3	Win32	87.71929825					1		0	4	4	10	1
		1	0	1.68	5	1.4942						images/313_20.png	images/313+60_4.png	6	¡ú	1	20	52		Å®	27	2024-02-20_17h32.43.201	ÐÅÐÄÅÐ¶Ï	2021.2.3	Win32	87.71929825					1		0	5	5	19	1
		6	0	1.1279	2	0.8031						images/313+60_12.png	images/313_28.png	1	¡û	1	28	52		Å®	27	2024-02-20_17h32.43.201	ÐÅÐÄÅÐ¶Ï	2021.2.3	Win32	87.71929825					0		0	6	6	27	1
		6	1	0.989	2	0.9082						images/313_6.png	images/313+24_6.png	6	¡ú	2	6	52		Å®	27	2024-02-20_17h32.43.201	ÐÅÐÄÅÐ¶Ï	2021.2.3	Win32	87.71929825					0		0	7	7	5	1
		1	1	0.7378	5	1.2119						images/313+60_15.png	images/313_31.png	1	¡û	1	31	52		Å®	27	2024-02-20_17h32.43.201	ÐÅÐÄÅÐ¶Ï	2021.2.3	Win32	87.71929825					1		0	8	8	30	1
		6	1	1.1025	5	1.2443						images/313_8.png	images/313+24_8.png	6	¡ú	2	8	52		Å®	27	2024-02-20_17h32.43.201	ÐÅÐÄÅÐ¶Ï	2021.2.3	Win32	87.71929825					1		0	9	9	7	1
		6	1	1.191	2	1.5009						images/313_24.png	images/313+60_8.png	6	¡ú	1	24	52		Å®	27	2024-02-20_17h32.43.201	ÐÅÐÄÅÐ¶Ï	2021.2.3	Win32	87.71929825					0		0	10	10	23	1
		6	1	1.0375	5	0.8631						images/313_3.png	images/313+24_3.png	6	¡ú	2	3	52		Å®	27	2024-02-20_17h32.43.201	ÐÅÐÄÅÐ¶Ï	2021.2.3	Win32	87.71929825					1		0	11	11	2	1
		6	1	1.0066	5	1.0013						images/313_7.png	images/313+24_7.png	6	¡ú	2	7	52		Å®	27	2024-02-20_17h32.43.201	ÐÅÐÄÅÐ¶Ï	2021.2.3	Win32	87.71929825					1		0	12	12	6	1
		6	0	0.7098	5	1.1439						images/313+24_12.png	images/313_12.png	1	¡û	2	12	52		Å®	27	2024-02-20_17h32.43.201	ÐÅÐÄÅÐ¶Ï	2021.2.3	Win32	87.71929825					1		0	13	13	11	1
		6	0	0.7977	2	1.2312						images/313+60_16.png	images/313_32.png	1	¡û	1	32	52		Å®	27	2024-02-20_17h32.43.201	ÐÅÐÄÅÐ¶Ï	2021.2.3	Win32	87.71929825					0		0	14	14	31	1
		6	1	0.6265	2	0.4671						images/313_2.png	images/313+24_2.png	6	¡ú	2	2	52		Å®	27	2024-02-20_17h32.43.201	ÐÅÐÄÅÐ¶Ï	2021.2.3	Win32	87.71929825					0		0	15	15	1	1
		6	0	0.6617	5	1.1669						images/313+24_9.png	images/313_9.png	1	¡û	2	9	52		Å®	27	2024-02-20_17h32.43.201	ÐÅÐÄÅÐ¶Ï	2021.2.3	Win32	87.71929825					1		0	16	16	8	1
		6	0	0.8527	5	0.9233						images/313+24_16.png	images/313_16.png	1	¡û	2	16	52		Å®	27	2024-02-20_17h32.43.201	ÐÅÐÄÅÐ¶Ï	2021.2.3	Win32	87.71929825					1		0	17	17	15	1
		6	0	1.1688	2	0.5615						images/313+24_15.png	images/313_15.png	1	¡û	2	15	52		Å®	27	2024-02-20_17h32.43.201	ÐÅÐÄÅÐ¶Ï	2021.2.3	Win32	87.71929825					0		0	18	18	14	1
		1	1	0.7746	2	0.5479						images/313+24_13.png	images/313_13.png	1	¡û	2	13	52		Å®	27	2024-02-20_17h32.43.201	ÐÅÐÄÅÐ¶Ï	2021.2.3	Win32	87.71929825					0		0	19	19	12	1
		6	0	0.7912	2	0.7371						images/313+60_13.png	images/313_29.png	1	¡û	1	29	52		Å®	27	2024-02-20_17h32.43.201	ÐÅÐÄÅÐ¶Ï	2021.2.3	Win32	87.71929825					0		0	20	20	28	1
		1	1	1.1454	2	0.8764						images/313+60_9.png	images/313_25.png	1	¡û	1	25	52		Å®	27	2024-02-20_17h32.43.201	ÐÅÐÄÅÐ¶Ï	2021.2.3	Win32	87.71929825					0		0	21	21	24	1
		6	1	0.6699	5	1.2439						images/313_21.png	images/313+60_5.png	6	¡ú	1	21	52		Å®	27	2024-02-20_17h32.43.201	ÐÅÐÄÅÐ¶Ï	2021.2.3	Win32	87.71929825					1		0	22	22	20	1
		6	1	0.9736	3	0.5804						images/313_17.png	images/313+60_1.png	6	¡ú	1	17	52		Å®	27	2024-02-20_17h32.43.201	ÐÅÐÄÅÐ¶Ï	2021.2.3	Win32	87.71929825					0		0	23	23	16	1
		6	0	0.8469	3	0.806						images/313+60_10.png	images/313_26.png	1	¡û	1	26	52		Å®	27	2024-02-20_17h32.43.201	ÐÅÐÄÅÐ¶Ï	2021.2.3	Win32	87.71929825					0		0	24	24	25	1
		6	1	1.1677	3	0.6208						images/313_5.png	images/313+24_5.png	6	¡ú	2	5	52		Å®	27	2024-02-20_17h32.43.201	ÐÅÐÄÅÐ¶Ï	2021.2.3	Win32	87.71929825					0		0	25	25	4	1
		6	1	0.6613	5	0.4608						images/313_1.png	images/313+24_1.png	6	¡ú	2	1	52		Å®	27	2024-02-20_17h32.43.201	ÐÅÐÄÅÐ¶Ï	2021.2.3	Win32	87.71929825					1		0	26	26	0	1
		6	0	0.7083	5	0.5687						images/313+60_14.png	images/313_30.png	1	¡û	1	30	52		Å®	27	2024-02-20_17h32.43.201	ÐÅÐÄÅÐ¶Ï	2021.2.3	Win32	87.71929825					1		0	27	27	29	1
		6	1	0.5918	5	0.7546						images/313_18.png	images/313+60_2.png	6	¡ú	1	18	52		Å®	27	2024-02-20_17h32.43.201	ÐÅÐÄÅÐ¶Ï	2021.2.3	Win32	87.71929825					1		0	28	28	17	1
		6	1	0.781	5	0.5623						images/313_23.png	images/313+60_7.png	6	¡ú	1	23	52		Å®	27	2024-02-20_17h32.43.201	ÐÅÐÄÅÐ¶Ï	2021.2.3	Win32	87.71929825					1		0	29	29	22	1
		6	1	0.7749	5	0.6029						images/313_19.png	images/313+60_3.png	6	¡ú	1	19	52		Å®	27	2024-02-20_17h32.43.201	ÐÅÐÄÅÐ¶Ï	2021.2.3	Win32	87.71929825					1		0	30	30	18	1
		6	1	0.909	5	0.6069						images/313_22.png	images/313+60_6.png	6	¡ú	1	22	52		Å®	27	2024-02-20_17h32.43.201	ÐÅÐÄÅÐ¶Ï	2021.2.3	Win32	87.71929825					1		0	31	31	21	1
		6	1	1.2354	5	0.5325						images/313_3.png	images/313+24_3.png	6	¡ú	2	3	52		Å®	27	2024-02-20_17h32.43.201	ÐÅÐÄÅÐ¶Ï	2021.2.3	Win32	87.71929825					1		1	0	32	2	1
		6	0	0.6418	5	0.7673						images/313+24_13.png	images/313_13.png	1	¡û	2	13	52		Å®	27	2024-02-20_17h32.43.201	ÐÅÐÄÅÐ¶Ï	2021.2.3	Win32	87.71929825					1		1	1	33	12	1
		1	1	0.8713	5	0.7049						images/313+24_15.png	images/313_15.png	1	¡û	2	15	52		Å®	27	2024-02-20_17h32.43.201	ÐÅÐÄÅÐ¶Ï	2021.2.3	Win32	87.71929825					1		1	2	34	14	1
		6	1	0.5116	5	0.5838						images/313_4.png	images/313+24_4.png	6	¡ú	2	4	52		Å®	27	2024-02-20_17h32.43.201	ÐÅÐÄÅÐ¶Ï	2021.2.3	Win32	87.71929825					1		1	3	35	3	1
		6	1	0.5893	5	0.507						images/313_5.png	images/313+24_5.png	6	¡ú	2	5	52		Å®	27	2024-02-20_17h32.43.201	ÐÅÐÄÅÐ¶Ï	2021.2.3	Win32	87.71929825					1		1	4	36	4	1
		6	1	0.9587	2	0.5271						images/313_17.png	images/313+60_1.png	6	¡ú	1	17	52		Å®	27	2024-02-20_17h32.43.201	ÐÅÐÄÅÐ¶Ï	2021.2.3	Win32	87.71929825					0		1	5	37	16	1
		6	1	0.8094	2	0.7095						images/313_2.png	images/313+24_2.png	6	¡ú	2	2	52		Å®	27	2024-02-20_17h32.43.201	ÐÅÐÄÅÐ¶Ï	2021.2.3	Win32	87.71929825					0		1	6	38	1	1
		1	0	0.6896	2	1.1798						images/313_8.png	images/313+24_8.png	6	¡ú	2	8	52		Å®	27	2024-02-20_17h32.43.201	ÐÅÐÄÅÐ¶Ï	2021.2.3	Win32	87.71929825					0		1	7	39	7	1
		6	0	0.7562	2	0.6076						images/313+60_15.png	images/313_31.png	1	¡û	1	31	52		Å®	27	2024-02-20_17h32.43.201	ÐÅÐÄÅÐ¶Ï	2021.2.3	Win32	87.71929825					0	space	1	8	40	30	1	2.9252
		6	0	0.7111	2	0.5562						images/313+60_10.png	images/313_26.png	1	¡û	1	26	52		Å®	27	2024-02-20_17h32.43.201	ÐÅÐÄÅÐ¶Ï	2021.2.3	Win32	87.71929825					0		1	9	41	25	1
		6	1	0.6581	2	0.5805						images/313_7.png	images/313+24_7.png	6	¡ú	2	7	52		Å®	27	2024-02-20_17h32.43.201	ÐÅÐÄÅÐ¶Ï	2021.2.3	Win32	87.71929825					0		1	10	42	6	1
		6	1	0.5022	2	0.4836						images/313_1.png	images/313+24_1.png	6	¡ú	2	1	52		Å®	27	2024-02-20_17h32.43.201	ÐÅÐÄÅÐ¶Ï	2021.2.3	Win32	87.71929825					0		1	11	43	0	1
		6	0	1.001	2	0.6399						images/313+60_16.png	images/313_32.png	1	¡û	1	32	52		Å®	27	2024-02-20_17h32.43.201	ÐÅÐÄÅÐ¶Ï	2021.2.3	Win32	87.71929825					0		1	12	44	31	1
		6	1	0.4264	2	0.5534						images/313_23.png	images/313+60_7.png	6	¡ú	1	23	52		Å®	27	2024-02-20_17h32.43.201	ÐÅÐÄÅÐ¶Ï	2021.2.3	Win32	87.71929825					0		1	13	45	22	1
		1	1	0.5954	2	0.6789						images/313+60_12.png	images/313_28.png	1	¡û	1	28	52		Å®	27	2024-02-20_17h32.43.201	ÐÅÐÄÅÐ¶Ï	2021.2.3	Win32	87.71929825					0		1	14	46	27	1
		1	1	0.4825	2	0.5768						images/313+24_12.png	images/313_12.png	1	¡û	2	12	52		Å®	27	2024-02-20_17h32.43.201	ÐÅÐÄÅÐ¶Ï	2021.2.3	Win32	87.71929825					0		1	15	47	11	1
		6	0	0.6539	2	0.6845						images/313+60_11.png	images/313_27.png	1	¡û	1	27	52		Å®	27	2024-02-20_17h32.43.201	ÐÅÐÄÅÐ¶Ï	2021.2.3	Win32	87.71929825					0		1	16	48	26	1
		6	1	0.7219	2	0.4549						images/313_6.png	images/313+24_6.png	6	¡ú	2	6	52		Å®	27	2024-02-20_17h32.43.201	ÐÅÐÄÅÐ¶Ï	2021.2.3	Win32	87.71929825					0		1	17	49	5	1
		1	1	0.5396	2	0.8649						images/313+24_10.png	images/313_10.png	1	¡û	2	10	52		Å®	27	2024-02-20_17h32.43.201	ÐÅÐÄÅÐ¶Ï	2021.2.3	Win32	87.71929825					0		1	18	50	9	1
		6	0	0.6262	2	0.4147						images/313+60_9.png	images/313_25.png	1	¡û	1	25	52		Å®	27	2024-02-20_17h32.43.201	ÐÅÐÄÅÐ¶Ï	2021.2.3	Win32	87.71929825					0		1	19	51	24	1
		6	1	0.6045	5	0.3832						images/313_24.png	images/313+60_8.png	6	¡ú	1	24	52		Å®	27	2024-02-20_17h32.43.201	ÐÅÐÄÅÐ¶Ï	2021.2.3	Win32	87.71929825					1		1	20	52	23	1
		6	0	0.5839	4	0.639						images/313+60_14.png	images/313_30.png	1	¡û	1	30	52		Å®	27	2024-02-20_17h32.43.201	ÐÅÐÄÅÐ¶Ï	2021.2.3	Win32	87.71929825					1		1	21	53	29	1
		6	1	0.5298	3	0.641						images/313_21.png	images/313+60_5.png	6	¡ú	1	21	52		Å®	27	2024-02-20_17h32.43.201	ÐÅÐÄÅÐ¶Ï	2021.2.3	Win32	87.71929825					0		1	22	54	20	1
		6	0	0.6574	3	0.6479						images/313+24_16.png	images/313_16.png	1	¡û	2	16	52		Å®	27	2024-02-20_17h32.43.201	ÐÅÐÄÅÐ¶Ï	2021.2.3	Win32	87.71929825					0		1	23	55	15	1
		6	0	0.6046	3	0.5354						images/313+60_13.png	images/313_29.png	1	¡û	1	29	52		Å®	27	2024-02-20_17h32.43.201	ÐÅÐÄÅÐ¶Ï	2021.2.3	Win32	87.71929825					0		1	24	56	28	1
		6	1	0.9137	3	0.4571						images/313_19.png	images/313+60_3.png	6	¡ú	1	19	52		Å®	27	2024-02-20_17h32.43.201	ÐÅÐÄÅÐ¶Ï	2021.2.3	Win32	87.71929825					0		1	25	57	18	1
		1	1	0.7937	5	0.6245						images/313+24_9.png	images/313_9.png	1	¡û	2	9	52		Å®	27	2024-02-20_17h32.43.201	ÐÅÐÄÅÐ¶Ï	2021.2.3	Win32	87.71929825					1		1	26	58	8	1
		6	1	0.6661	5	0.504						images/313_20.png	images/313+60_4.png	6	¡ú	1	20	52		Å®	27	2024-02-20_17h32.43.201	ÐÅÐÄÅÐ¶Ï	2021.2.3	Win32	87.71929825					1		1	27	59	19	1
		6	0	0.6399	5	0.582						images/313+24_11.png	images/313_11.png	1	¡û	2	11	52		Å®	27	2024-02-20_17h32.43.201	ÐÅÐÄÅÐ¶Ï	2021.2.3	Win32	87.71929825					1		1	28	60	10	1
		6	1	0.794	5	0.4452						images/313_18.png	images/313+60_2.png	6	¡ú	1	18	52		Å®	27	2024-02-20_17h32.43.201	ÐÅÐÄÅÐ¶Ï	2021.2.3	Win32	87.71929825					1		1	29	61	17	1
		6	1	1.1627	3	0.5508						images/313_22.png	images/313+60_6.png	6	¡ú	1	22	52		Å®	27	2024-02-20_17h32.43.201	ÐÅÐÄÅÐ¶Ï	2021.2.3	Win32	87.71929825					0		1	30	62	21	1
		6	0	0.6565	1	0.8701						images/313+24_14.png	images/313_14.png	1	¡û	2	14	52		Å®	27	2024-02-20_17h32.43.201	ÐÅÐÄÅÐ¶Ï	2021.2.3	Win32	87.71929825					0		1	31	63	13	1
		6	1	0.5676	2	0.6205						images/313_8.png	images/313+24_8.png	6	¡ú	2	8	52		Å®	27	2024-02-20_17h32.43.201	ÐÅÐÄÅÐ¶Ï	2021.2.3	Win32	87.71929825					0		2	0	64	7	1
		6	1	0.6269	2	0.3642						images/313_3.png	images/313+24_3.png	6	¡ú	2	3	52		Å®	27	2024-02-20_17h32.43.201	ÐÅÐÄÅÐ¶Ï	2021.2.3	Win32	87.71929825					0		2	1	65	2	1
		6	1	0.6427	2	0.3946						images/313_18.png	images/313+60_2.png	6	¡ú	1	18	52		Å®	27	2024-02-20_17h32.43.201	ÐÅÐÄÅÐ¶Ï	2021.2.3	Win32	87.71929825					0		2	2	66	17	1
		1	1	0.7474	5	0.4913						images/313+60_16.png	images/313_32.png	1	¡û	1	32	52		Å®	27	2024-02-20_17h32.43.201	ÐÅÐÄÅÐ¶Ï	2021.2.3	Win32	87.71929825					1		2	3	67	31	1
		6	1	0.6155	2	0.4665						images/313_21.png	images/313+60_5.png	6	¡ú	1	21	52		Å®	27	2024-02-20_17h32.43.201	ÐÅÐÄÅÐ¶Ï	2021.2.3	Win32	87.71929825					0		2	4	68	20	1
		6	1	0.6097	2	0.5144						images/313_19.png	images/313+60_3.png	6	¡ú	1	19	52		Å®	27	2024-02-20_17h32.43.201	ÐÅÐÄÅÐ¶Ï	2021.2.3	Win32	87.71929825					0		2	5	69	18	1
		6	0	0.8288	2	0.7766						images/313+60_12.png	images/313_28.png	1	¡û	1	28	52		Å®	27	2024-02-20_17h32.43.201	ÐÅÐÄÅÐ¶Ï	2021.2.3	Win32	87.71929825					0		2	6	70	27	1
		6	1	0.6752	2	0.3844						images/313_2.png	images/313+24_2.png	6	¡ú	2	2	52		Å®	27	2024-02-20_17h32.43.201	ÐÅÐÄÅÐ¶Ï	2021.2.3	Win32	87.71929825					0		2	7	71	1	1
		6	0	0.5978	2	0.4063						images/313+24_16.png	images/313_16.png	1	¡û	2	16	52		Å®	27	2024-02-20_17h32.43.201	ÐÅÐÄÅÐ¶Ï	2021.2.3	Win32	87.71929825					0		2	8	72	15	1
		6	1	0.5651	2	0.5686						images/313_1.png	images/313+24_1.png	6	¡ú	2	1	52		Å®	27	2024-02-20_17h32.43.201	ÐÅÐÄÅÐ¶Ï	2021.2.3	Win32	87.71929825					0		2	9	73	0	1
		1	0	0.8552	5	0.4867						images/313_7.png	images/313+24_7.png	6	¡ú	2	7	52		Å®	27	2024-02-20_17h32.43.201	ÐÅÐÄÅÐ¶Ï	2021.2.3	Win32	87.71929825					1		2	10	74	6	1
		6	0	0.7899	2	0.4099						images/313+60_14.png	images/313_30.png	1	¡û	1	30	52		Å®	27	2024-02-20_17h32.43.201	ÐÅÐÄÅÐ¶Ï	2021.2.3	Win32	87.71929825					0		2	11	75	29	1
		6	0	0.7249	2	0.4676						images/313+60_13.png	images/313_29.png	1	¡û	1	29	52		Å®	27	2024-02-20_17h32.43.201	ÐÅÐÄÅÐ¶Ï	2021.2.3	Win32	87.71929825					0		2	12	76	28	1
		6	0	0.7021	2	0.4062						images/313+24_13.png	images/313_13.png	1	¡û	2	13	52		Å®	27	2024-02-20_17h32.43.201	ÐÅÐÄÅÐ¶Ï	2021.2.3	Win32	87.71929825					0		2	13	77	12	1
		1	1	0.5717	5	0.8177						images/313+24_12.png	images/313_12.png	1	¡û	2	12	52		Å®	27	2024-02-20_17h32.43.201	ÐÅÐÄÅÐ¶Ï	2021.2.3	Win32	87.71929825					1		2	14	78	11	1
		6	1	0.8326	1	0.9543						images/313_23.png	images/313+60_7.png	6	¡ú	1	23	52		Å®	27	2024-02-20_17h32.43.201	ÐÅÐÄÅÐ¶Ï	2021.2.3	Win32	87.71929825					0		2	15	79	22	1
		1	1	0.5071	5	0.4783						images/313+60_9.png	images/313_25.png	1	¡û	1	25	52		Å®	27	2024-02-20_17h32.43.201	ÐÅÐÄÅÐ¶Ï	2021.2.3	Win32	87.71929825					1		2	16	80	24	1
		1	1	0.4958	5	0.4832						images/313+24_11.png	images/313_11.png	1	¡û	2	11	52		Å®	27	2024-02-20_17h32.43.201	ÐÅÐÄÅÐ¶Ï	2021.2.3	Win32	87.71929825					1	space	2	17	81	10	1	5.8321
		1	1	0.5708	5	0.4861						images/313+24_15.png	images/313_15.png	1	¡û	2	15	52		Å®	27	2024-02-20_17h32.43.201	ÐÅÐÄÅÐ¶Ï	2021.2.3	Win32	87.71929825					1		2	18	82	14	1
		6	1	1.8793	2	0.3222						images/313_5.png	images/313+24_5.png	6	¡ú	2	5	52		Å®	27	2024-02-20_17h32.43.201	ÐÅÐÄÅÐ¶Ï	2021.2.3	Win32	87.71929825					0		2	19	83	4	1
		1	0	0.7429	5	0.3645						images/313_6.png	images/313+24_6.png	6	¡ú	2	6	52		Å®	27	2024-02-20_17h32.43.201	ÐÅÐÄÅÐ¶Ï	2021.2.3	Win32	87.71929825					1		2	20	84	5	1
		1	0	1.1936	5	0.3056						images/313_22.png	images/313+60_6.png	6	¡ú	1	22	52		Å®	27	2024-02-20_17h32.43.201	ÐÅÐÄÅÐ¶Ï	2021.2.3	Win32	87.71929825					1		2	21	85	21	1
		1	1	0.7351	5	0.5898						images/313+60_15.png	images/313_31.png	1	¡û	1	31	52		Å®	27	2024-02-20_17h32.43.201	ÐÅÐÄÅÐ¶Ï	2021.2.3	Win32	87.71929825					1		2	22	86	30	1
		6	1	1.5339	2	0.365						images/313_17.png	images/313+60_1.png	6	¡ú	1	17	52		Å®	27	2024-02-20_17h32.43.201	ÐÅÐÄÅÐ¶Ï	2021.2.3	Win32	87.71929825					0		2	23	87	16	1
		6	0	1.0883	2	0.3294						images/313+24_14.png	images/313_14.png	1	¡û	2	14	52		Å®	27	2024-02-20_17h32.43.201	ÐÅÐÄÅÐ¶Ï	2021.2.3	Win32	87.71929825					0		2	24	88	13	1
		1	1	0.5673	5	0.4992						images/313+24_10.png	images/313_10.png	1	¡û	2	10	52		Å®	27	2024-02-20_17h32.43.201	ÐÅÐÄÅÐ¶Ï	2021.2.3	Win32	87.71929825					1		2	25	89	9	1
		1	1	0.4971	5	1.0883						images/313+60_10.png	images/313_26.png	1	¡û	1	26	52		Å®	27	2024-02-20_17h32.43.201	ÐÅÐÄÅÐ¶Ï	2021.2.3	Win32	87.71929825					1		2	26	90	25	1
		1	0	0.5214	6	0.6495						images/313_20.png	images/313+60_4.png	6	¡ú	1	20	52		Å®	27	2024-02-20_17h32.43.201	ÐÅÐÄÅÐ¶Ï	2021.2.3	Win32	87.71929825					1		2	27	91	19	1
		1	1	0.4582	6	0.468						images/313+24_9.png	images/313_9.png	1	¡û	2	9	52		Å®	27	2024-02-20_17h32.43.201	ÐÅÐÄÅÐ¶Ï	2021.2.3	Win32	87.71929825					1		2	28	92	8	1
		1	1	0.4903	6	0.4643						images/313+60_11.png	images/313_27.png	1	¡û	1	27	52		Å®	27	2024-02-20_17h32.43.201	ÐÅÐÄÅÐ¶Ï	2021.2.3	Win32	87.71929825					1		2	29	93	26	1
		1	0	0.8073	6	0.4132						images/313_24.png	images/313+60_8.png	6	¡ú	1	24	52		Å®	27	2024-02-20_17h32.43.201	ÐÅÐÄÅÐ¶Ï	2021.2.3	Win32	87.71929825					1		2	30	94	23	1
		6	1	0.5903	2	0.4519						images/313_4.png	images/313+24_4.png	6	¡ú	2	4	52		Å®	27	2024-02-20_17h32.43.201	ÐÅÐÄÅÐ¶Ï	2021.2.3	Win32	87.71929825					0		2	31	95	3	1
		1	1	0.5595	5	0.4831						images/313+60_10.png	images/313_26.png	1	¡û	1	26	52		Å®	27	2024-02-20_17h32.43.201	ÐÅÐÄÅÐ¶Ï	2021.2.3	Win32	87.71929825					1		3	0	96	25	1
		6	0	0.714	2	0.4356						images/313+60_14.png	images/313_30.png	1	¡û	1	30	52		Å®	27	2024-02-20_17h32.43.201	ÐÅÐÄÅÐ¶Ï	2021.2.3	Win32	87.71929825					0		3	1	97	29	1
		6	0	0.6182	2	0.5011						images/313+60_12.png	images/313_28.png	1	¡û	1	28	52		Å®	27	2024-02-20_17h32.43.201	ÐÅÐÄÅÐ¶Ï	2021.2.3	Win32	87.71929825					0		3	2	98	27	1
		1	1	0.6786	6	0.8046						images/313+24_12.png	images/313_12.png	1	¡û	2	12	52		Å®	27	2024-02-20_17h32.43.201	ÐÅÐÄÅÐ¶Ï	2021.2.3	Win32	87.71929825					1		3	3	99	11	1
		1	1	0.5418	5	0.4102						images/313+24_14.png	images/313_14.png	1	¡û	2	14	52		Å®	27	2024-02-20_17h32.43.201	ÐÅÐÄÅÐ¶Ï	2021.2.3	Win32	87.71929825					1		3	4	100	13	1
		1	0	0.7425	5	0.3289						images/313_1.png	images/313+24_1.png	6	¡ú	2	1	52		Å®	27	2024-02-20_17h32.43.201	ÐÅÐÄÅÐ¶Ï	2021.2.3	Win32	87.71929825					1		3	5	101	0	1
		6	1	1.0022	2	0.3114						images/313_5.png	images/313+24_5.png	6	¡ú	2	5	52		Å®	27	2024-02-20_17h32.43.201	ÐÅÐÄÅÐ¶Ï	2021.2.3	Win32	87.71929825					0		3	6	102	4	1
		6	1	0.6691	3	0.432						images/313_6.png	images/313+24_6.png	6	¡ú	2	6	52		Å®	27	2024-02-20_17h32.43.201	ÐÅÐÄÅÐ¶Ï	2021.2.3	Win32	87.71929825					0		3	7	103	5	1
		1	0	0.857	5	0.3405						images/313_24.png	images/313+60_8.png	6	¡ú	1	24	52		Å®	27	2024-02-20_17h32.43.201	ÐÅÐÄÅÐ¶Ï	2021.2.3	Win32	87.71929825					1		3	8	104	23	1
		6	1	0.5689	3	0.6697						images/313_19.png	images/313+60_3.png	6	¡ú	1	19	52		Å®	27	2024-02-20_17h32.43.201	ÐÅÐÄÅÐ¶Ï	2021.2.3	Win32	87.71929825					0		3	9	105	18	1
		6	1	0.5292	2	0.5105						images/313_7.png	images/313+24_7.png	6	¡ú	2	7	52		Å®	27	2024-02-20_17h32.43.201	ÐÅÐÄÅÐ¶Ï	2021.2.3	Win32	87.71929825					0		3	10	106	6	1
		6	0	0.4373	2	1.0334						images/313+24_13.png	images/313_13.png	1	¡û	2	13	52		Å®	27	2024-02-20_17h32.43.201	ÐÅÐÄÅÐ¶Ï	2021.2.3	Win32	87.71929825					0		3	11	107	12	1
		6	1	0.8766	2	0.3378						images/313_4.png	images/313+24_4.png	6	¡ú	2	4	52		Å®	27	2024-02-20_17h32.43.201	ÐÅÐÄÅÐ¶Ï	2021.2.3	Win32	87.71929825					0		3	12	108	3	1
		1	0	0.4932	5	0.4491						images/313_18.png	images/313+60_2.png	6	¡ú	1	18	52		Å®	27	2024-02-20_17h32.43.201	ÐÅÐÄÅÐ¶Ï	2021.2.3	Win32	87.71929825					1		3	13	109	17	1
		6	0	0.8154	2	0.3925						images/313+24_10.png	images/313_10.png	1	¡û	2	10	52		Å®	27	2024-02-20_17h32.43.201	ÐÅÐÄÅÐ¶Ï	2021.2.3	Win32	87.71929825					0		3	14	110	9	1
		6	0	0.4886	2	0.3579						images/313+60_9.png	images/313_25.png	1	¡û	1	25	52		Å®	27	2024-02-20_17h32.43.201	ÐÅÐÄÅÐ¶Ï	2021.2.3	Win32	87.71929825					0		3	15	111	24	1
		1	1	0.7375	5	0.4344						images/313+60_13.png	images/313_29.png	1	¡û	1	29	52		Å®	27	2024-02-20_17h32.43.201	ÐÅÐÄÅÐ¶Ï	2021.2.3	Win32	87.71929825					1		3	16	112	28	1
		6	1	1.3739	2	0.4161						images/313_17.png	images/313+60_1.png	6	¡ú	1	17	52		Å®	27	2024-02-20_17h32.43.201	ÐÅÐÄÅÐ¶Ï	2021.2.3	Win32	87.71929825					0		3	17	113	16	1
		1	0	1.4561	5	0.4728						images/313_23.png	images/313+60_7.png	6	¡ú	1	23	52		Å®	27	2024-02-20_17h32.43.201	ÐÅÐÄÅÐ¶Ï	2021.2.3	Win32	87.71929825					1		3	18	114	22	1
		1	0	1.5392	2	0.4608						images/313_2.png	images/313+24_2.png	6	¡ú	2	2	52		Å®	27	2024-02-20_17h32.43.201	ÐÅÐÄÅÐ¶Ï	2021.2.3	Win32	87.71929825					0		3	19	115	1	1
		1	0	0.4924	2	0.4299						images/313_22.png	images/313+60_6.png	6	¡ú	1	22	52		Å®	27	2024-02-20_17h32.43.201	ÐÅÐÄÅÐ¶Ï	2021.2.3	Win32	87.71929825					0		3	20	116	21	1
		1	1	0.9053	2	0.4175						images/313+60_11.png	images/313_27.png	1	¡û	1	27	52		Å®	27	2024-02-20_17h32.43.201	ÐÅÐÄÅÐ¶Ï	2021.2.3	Win32	87.71929825					0		3	21	117	26	1
		1	0	0.6718	2	0.345						images/313_20.png	images/313+60_4.png	6	¡ú	1	20	52		Å®	27	2024-02-20_17h32.43.201	ÐÅÐÄÅÐ¶Ï	2021.2.3	Win32	87.71929825					0		3	22	118	19	1
		6	0	1.0476	2	1.0003						images/313+24_11.png	images/313_11.png	1	¡û	2	11	52		Å®	27	2024-02-20_17h32.43.201	ÐÅÐÄÅÐ¶Ï	2021.2.3	Win32	87.71929825					0		3	23	119	10	1
		1	1	0.3454	2	0.5733						images/313+60_16.png	images/313_32.png	1	¡û	1	32	52		Å®	27	2024-02-20_17h32.43.201	ÐÅÐÄÅÐ¶Ï	2021.2.3	Win32	87.71929825					0		3	24	120	31	1
		1	1	0.4358	2	0.4232						images/313+24_15.png	images/313_15.png	1	¡û	2	15	52		Å®	27	2024-02-20_17h32.43.201	ÐÅÐÄÅÐ¶Ï	2021.2.3	Win32	87.71929825					0		3	25	121	14	1
		1	1	0.3978	2	0.3973						images/313+24_9.png	images/313_9.png	1	¡û	2	9	52		Å®	27	2024-02-20_17h32.43.201	ÐÅÐÄÅÐ¶Ï	2021.2.3	Win32	87.71929825					0	space	3	26	122	8	1	2.0295
		6	1	0.7622	2	0.4542						images/313_3.png	images/313+24_3.png	6	¡ú	2	3	52		Å®	27	2024-02-20_17h32.43.201	ÐÅÐÄÅÐ¶Ï	2021.2.3	Win32	87.71929825					0		3	27	123	2	1
		1	1	0.5798	2	0.66						images/313+24_16.png	images/313_16.png	1	¡û	2	16	52		Å®	27	2024-02-20_17h32.43.201	ÐÅÐÄÅÐ¶Ï	2021.2.3	Win32	87.71929825					0		3	28	124	15	1
		1	0	0.8787	5	1.4185						images/313_21.png	images/313+60_5.png	6	¡ú	1	21	52		Å®	27	2024-02-20_17h32.43.201	ÐÅÐÄÅÐ¶Ï	2021.2.3	Win32	87.71929825					1		3	29	125	20	1
		1	1	0.5047	5	1.0941						images/313+60_15.png	images/313_31.png	1	¡û	1	31	52		Å®	27	2024-02-20_17h32.43.201	ÐÅÐÄÅÐ¶Ï	2021.2.3	Win32	87.71929825					1		3	30	126	30	1
		1	0	0.4722	5	0.3856						images/313_8.png	images/313+24_8.png	6	¡ú	2	8	52		Å®	27	2024-02-20_17h32.43.201	ÐÅÐÄÅÐ¶Ï	2021.2.3	Win32	87.71929825					1		3	31	127	7	1
		1	0	0.3883	5	0.441						images/313_7.png	images/313+24_7.png	6	¡ú	2	7	52		Å®	27	2024-02-20_17h32.43.201	ÐÅÐÄÅÐ¶Ï	2021.2.3	Win32	87.71929825					1		4	0	128	6	1
		1	1	0.9831	5	0.3345						images/313+60_16.png	images/313_32.png	1	¡û	1	32	52		Å®	27	2024-02-20_17h32.43.201	ÐÅÐÄÅÐ¶Ï	2021.2.3	Win32	87.71929825					1		4	1	129	31	1
		1	1	0.8525	2	0.3006						images/313+24_14.png	images/313_14.png	1	¡û	2	14	52		Å®	27	2024-02-20_17h32.43.201	ÐÅÐÄÅÐ¶Ï	2021.2.3	Win32	87.71929825					0		4	2	130	13	1
		1	1	0.5291	2	0.4023						images/313+60_12.png	images/313_28.png	1	¡û	1	28	52		Å®	27	2024-02-20_17h32.43.201	ÐÅÐÄÅÐ¶Ï	2021.2.3	Win32	87.71929825					0		4	3	131	27	1
		1	0	0.4675	3	0.7447						images/313_1.png	images/313+24_1.png	6	¡ú	2	1	52		Å®	27	2024-02-20_17h32.43.201	ÐÅÐÄÅÐ¶Ï	2021.2.3	Win32	87.71929825					0		4	4	132	0	1
		1	0	0.3376	3	0.2697						images/313_18.png	images/313+60_2.png	6	¡ú	1	18	52		Å®	27	2024-02-20_17h32.43.201	ÐÅÐÄÅÐ¶Ï	2021.2.3	Win32	87.71929825					0		4	5	133	17	1
		1	1	0.4918	3	0.2746						images/313+60_11.png	images/313_27.png	1	¡û	1	27	52		Å®	27	2024-02-20_17h32.43.201	ÐÅÐÄÅÐ¶Ï	2021.2.3	Win32	87.71929825					0		4	6	134	26	1
		1	0	1.0813	2	0.6065						images/313_3.png	images/313+24_3.png	6	¡ú	2	3	52		Å®	27	2024-02-20_17h32.43.201	ÐÅÐÄÅÐ¶Ï	2021.2.3	Win32	87.71929825					0		4	7	135	2	1
		1	0	0.3824	3	0.304						images/313_21.png	images/313+60_5.png	6	¡ú	1	21	52		Å®	27	2024-02-20_17h32.43.201	ÐÅÐÄÅÐ¶Ï	2021.2.3	Win32	87.71929825					0		4	8	136	20	1
		1	1	0.4977	3	0.2935						images/313+60_9.png	images/313_25.png	1	¡û	1	25	52		Å®	27	2024-02-20_17h32.43.201	ÐÅÐÄÅÐ¶Ï	2021.2.3	Win32	87.71929825					0		4	9	137	24	1
		1	0	0.4395	3	0.2936						images/313_24.png	images/313+60_8.png	6	¡ú	1	24	52		Å®	27	2024-02-20_17h32.43.201	ÐÅÐÄÅÐ¶Ï	2021.2.3	Win32	87.71929825					0		4	10	138	23	1
		1	1	0.7131	3	0.324						images/313+24_13.png	images/313_13.png	1	¡û	2	13	52		Å®	27	2024-02-20_17h32.43.201	ÐÅÐÄÅÐ¶Ï	2021.2.3	Win32	87.71929825					0		4	11	139	12	1
		1	1	0.5683	2	0.5635						images/313+24_15.png	images/313_15.png	1	¡û	2	15	52		Å®	27	2024-02-20_17h32.43.201	ÐÅÐÄÅÐ¶Ï	2021.2.3	Win32	87.71929825					0		4	12	140	14	1
		1	0	0.6162	2	0.7851						images/313_2.png	images/313+24_2.png	6	¡ú	2	2	52		Å®	27	2024-02-20_17h32.43.201	ÐÅÐÄÅÐ¶Ï	2021.2.3	Win32	87.71929825					0		4	13	141	1	1
		1	1	0.4986	2	0.302						images/313+24_11.png	images/313_11.png	1	¡û	2	11	52		Å®	27	2024-02-20_17h32.43.201	ÐÅÐÄÅÐ¶Ï	2021.2.3	Win32	87.71929825					0		4	14	142	10	1
		1	1	0.4132	2	0.2636						images/313+24_9.png	images/313_9.png	1	¡û	2	9	52		Å®	27	2024-02-20_17h32.43.201	ÐÅÐÄÅÐ¶Ï	2021.2.3	Win32	87.71929825					0		4	15	143	8	1
		1	0	0.7497	2	0.3065						images/313_6.png	images/313+24_6.png	6	¡ú	2	6	52		Å®	27	2024-02-20_17h32.43.201	ÐÅÐÄÅÐ¶Ï	2021.2.3	Win32	87.71929825					0		4	16	144	5	1
		1	0	0.6251	2	0.3515						images/313_4.png	images/313+24_4.png	6	¡ú	2	4	52		Å®	27	2024-02-20_17h32.43.201	ÐÅÐÄÅÐ¶Ï	2021.2.3	Win32	87.71929825					0		4	17	145	3	1
		1	0	0.3791	2	0.7011						images/313_23.png	images/313+60_7.png	6	¡ú	1	23	52		Å®	27	2024-02-20_17h32.43.201	ÐÅÐÄÅÐ¶Ï	2021.2.3	Win32	87.71929825					0		4	18	146	22	1
		1	1	0.772	2	0.3888						images/313+24_10.png	images/313_10.png	1	¡û	2	10	52		Å®	27	2024-02-20_17h32.43.201	ÐÅÐÄÅÐ¶Ï	2021.2.3	Win32	87.71929825					0		4	19	147	9	1
		1	0	0.4237	2	0.3						images/313_17.png	images/313+60_1.png	6	¡ú	1	17	52		Å®	27	2024-02-20_17h32.43.201	ÐÅÐÄÅÐ¶Ï	2021.2.3	Win32	87.71929825					0		4	20	148	16	1
		1	0	0.4676	2	0.2581						images/313_22.png	images/313+60_6.png	6	¡ú	1	22	52		Å®	27	2024-02-20_17h32.43.201	ÐÅÐÄÅÐ¶Ï	2021.2.3	Win32	87.71929825					0		4	21	149	21	1
		1	1	0.4017	2	0.2029						images/313+60_14.png	images/313_30.png	1	¡û	1	30	52		Å®	27	2024-02-20_17h32.43.201	ÐÅÐÄÅÐ¶Ï	2021.2.3	Win32	87.71929825					0		4	22	150	29	1
		1	1	0.3538	2	0.1657						images/313+60_10.png	images/313_26.png	1	¡û	1	26	52		Å®	27	2024-02-20_17h32.43.201	ÐÅÐÄÅÐ¶Ï	2021.2.3	Win32	87.71929825					0		4	23	151	25	1
		1	1	1.1663	2	0.589						images/313+60_15.png	images/313_31.png	1	¡û	1	31	52		Å®	27	2024-02-20_17h32.43.201	ÐÅÐÄÅÐ¶Ï	2021.2.3	Win32	87.71929825					0		4	24	152	30	1
		1	1	0.447	2	0.2631						images/313+60_13.png	images/313_29.png	1	¡û	1	29	52		Å®	27	2024-02-20_17h32.43.201	ÐÅÐÄÅÐ¶Ï	2021.2.3	Win32	87.71929825					0		4	25	153	28	1
		1	1	0.78	2	0.2648						images/313+24_16.png	images/313_16.png	1	¡û	2	16	52		Å®	27	2024-02-20_17h32.43.201	ÐÅÐÄÅÐ¶Ï	2021.2.3	Win32	87.71929825					0		4	26	154	15	1
		1	0	1.5917	2	0.1698						images/313_8.png	images/313+24_8.png	6	¡ú	2	8	52		Å®	27	2024-02-20_17h32.43.201	ÐÅÐÄÅÐ¶Ï	2021.2.3	Win32	87.71929825					0		4	27	155	7	1
		1	1	0.7941	2	0.3831						images/313+24_12.png	images/313_12.png	1	¡û	2	12	52		Å®	27	2024-02-20_17h32.43.201	ÐÅÐÄÅÐ¶Ï	2021.2.3	Win32	87.71929825					0		4	28	156	11	1
		1	0	0.4879	2	0.3024						images/313_20.png	images/313+60_4.png	6	¡ú	1	20	52		Å®	27	2024-02-20_17h32.43.201	ÐÅÐÄÅÐ¶Ï	2021.2.3	Win32	87.71929825					0		4	29	157	19	1
		1	0	0.6475	2	0.3103						images/313_19.png	images/313+60_3.png	6	¡ú	1	19	52		Å®	27	2024-02-20_17h32.43.201	ÐÅÐÄÅÐ¶Ï	2021.2.3	Win32	87.71929825					0		4	30	158	18	1
		1	0	0.5602	2	0.4638						images/313_5.png	images/313+24_5.png	6	¡ú	2	5	52		Å®	27	2024-02-20_17h32.43.201	ÐÅÐÄÅÐ¶Ï	2021.2.3	Win32	87.71929825					0		4	31	159	4	1
																		52		Å®	27	2024-02-20_17h32.43.201	ÐÅÐÄÅÐ¶Ï	2021.2.3	Win32	87.71929825	3.03703732	2.9445
