# Supplementary material for: Perceptual metacognition and self-esteem: the role of feedback valence in local and global monitoring bias
Source: BMC Psychol. 2025 Sep 22;13:1114. doi: 10.1186/s40359-025-03089-x (PMC12506185; doi:10.1186/s40359-025-03089-x)
Supplement: Supplementary file 1 — Supplementary Material 1. [file 40359_2025_3089_MOESM1_ESM.zip › Data/Study2/Study2data/53_信心判断_2024-02-21_17h02.14.998.csv]

response_00.keys	response_00.rt	response_1.keys	response_1.corr	response_1.rt	response_2.keys	response_2.rt	loop_1.thisRepN	loop_1.thisTrialN	loop_1.thisN	loop_1.thisIndex	loop_1.ran	dotLeft	dotRight	dotAns	cue	diffLevel	rows	±»ÊÔ±àºÅ	ÐÕÃû	ÐÔ±ð	ÄêÁä	date	expName	psychopyVersion	OS	frameRate	slider.response	slider.rt	response_01.keys	response_01.rt	response_2.corr	response_03.keys	loop_2.thisRepN	loop_2.thisTrialN	loop_2.thisN	loop_2.thisIndex	loop_2.ran	response_03.rt
		1	1	0.7371	5	1.1598						images/313+60_14.png	images/313_30.png	1	¡û	1	30	53		Å®	20	2024-02-21_17h02.14.998	ÐÅÐÄÅÐ¶Ï	2021.2.3	Win32	59.98080614	6.840277778	2.9965	space	9.6119	1		0	0	0	29	1
		1	0	0.5681	5	0.5844						images/313_5.png	images/313+24_5.png	6	¡ú	2	5	53		Å®	20	2024-02-21_17h02.14.998	ÐÅÐÄÅÐ¶Ï	2021.2.3	Win32	59.98080614					1		0	1	1	4	1
		6	1	0.3506	5	1.4339						images/313_22.png	images/313+60_6.png	6	¡ú	1	22	53		Å®	20	2024-02-21_17h02.14.998	ÐÅÐÄÅÐ¶Ï	2021.2.3	Win32	59.98080614					1		0	2	2	21	1
		1	1	0.3601	5	0.4409						images/313+24_14.png	images/313_14.png	1	¡û	2	14	53		Å®	20	2024-02-21_17h02.14.998	ÐÅÐÄÅÐ¶Ï	2021.2.3	Win32	59.98080614					1		0	3	3	13	1
		1	1	0.4101	5	0.3845						images/313+60_10.png	images/313_26.png	1	¡û	1	26	53		Å®	20	2024-02-21_17h02.14.998	ÐÅÐÄÅÐ¶Ï	2021.2.3	Win32	59.98080614					1		0	4	4	25	1
		1	1	0.3675	5	0.2095						images/313+60_16.png	images/313_32.png	1	¡û	1	32	53		Å®	20	2024-02-21_17h02.14.998	ÐÅÐÄÅÐ¶Ï	2021.2.3	Win32	59.98080614					1		0	5	5	31	1
		6	1	0.3677	5	0.5391						images/313_20.png	images/313+60_4.png	6	¡ú	1	20	53		Å®	20	2024-02-21_17h02.14.998	ÐÅÐÄÅÐ¶Ï	2021.2.3	Win32	59.98080614					1		0	6	6	19	1
		1	1	0.3458	5	0.3073						images/313+24_15.png	images/313_15.png	1	¡û	2	15	53		Å®	20	2024-02-21_17h02.14.998	ÐÅÐÄÅÐ¶Ï	2021.2.3	Win32	59.98080614					1		0	7	7	14	1
		6	1	0.9216	5	0.203						images/313_3.png	images/313+24_3.png	6	¡ú	2	3	53		Å®	20	2024-02-21_17h02.14.998	ÐÅÐÄÅÐ¶Ï	2021.2.3	Win32	59.98080614					1		0	8	8	2	1
		1	1	0.3203	5	0.2509						images/313+60_15.png	images/313_31.png	1	¡û	1	31	53		Å®	20	2024-02-21_17h02.14.998	ÐÅÐÄÅÐ¶Ï	2021.2.3	Win32	59.98080614					1		0	9	9	30	1
		1	1	0.3843	5	0.2628						images/313+24_11.png	images/313_11.png	1	¡û	2	11	53		Å®	20	2024-02-21_17h02.14.998	ÐÅÐÄÅÐ¶Ï	2021.2.3	Win32	59.98080614					1		0	10	10	10	1
		6	0	0.8181	5	0.2012						images/313+24_12.png	images/313_12.png	1	¡û	2	12	53		Å®	20	2024-02-21_17h02.14.998	ÐÅÐÄÅÐ¶Ï	2021.2.3	Win32	59.98080614					1		0	11	11	11	1
		1	0	0.7693	4	0.6511						images/313_17.png	images/313+60_1.png	6	¡ú	1	17	53		Å®	20	2024-02-21_17h02.14.998	ÐÅÐÄÅÐ¶Ï	2021.2.3	Win32	59.98080614					1		0	12	12	16	1
		1	0	2.536	3	0.3096						images/313_6.png	images/313+24_6.png	6	¡ú	2	6	53		Å®	20	2024-02-21_17h02.14.998	ÐÅÐÄÅÐ¶Ï	2021.2.3	Win32	59.98080614					0		0	13	13	5	1
		1	1	0.7178	5	0.7179						images/313+60_13.png	images/313_29.png	1	¡û	1	29	53		Å®	20	2024-02-21_17h02.14.998	ÐÅÐÄÅÐ¶Ï	2021.2.3	Win32	59.98080614					1		0	14	14	28	1
		1	0	0.9268	5	0.6719						images/313_23.png	images/313+60_7.png	6	¡ú	1	23	53		Å®	20	2024-02-21_17h02.14.998	ÐÅÐÄÅÐ¶Ï	2021.2.3	Win32	59.98080614					1		0	15	15	22	1
		1	0	0.3449	4	1.6106						images/313_1.png	images/313+24_1.png	6	¡ú	2	1	53		Å®	20	2024-02-21_17h02.14.998	ÐÅÐÄÅÐ¶Ï	2021.2.3	Win32	59.98080614					1		0	16	16	0	1
		6	1	0.4274	4	0.745						images/313_4.png	images/313+24_4.png	6	¡ú	2	4	53		Å®	20	2024-02-21_17h02.14.998	ÐÅÐÄÅÐ¶Ï	2021.2.3	Win32	59.98080614					1		0	17	17	3	1
		6	1	0.4845	4	0.791						images/313_18.png	images/313+60_2.png	6	¡ú	1	18	53		Å®	20	2024-02-21_17h02.14.998	ÐÅÐÄÅÐ¶Ï	2021.2.3	Win32	59.98080614					1		0	18	18	17	1
		6	1	1.0095	4	1.1756						images/313_19.png	images/313+60_3.png	6	¡ú	1	19	53		Å®	20	2024-02-21_17h02.14.998	ÐÅÐÄÅÐ¶Ï	2021.2.3	Win32	59.98080614					1		0	19	19	18	1
		6	1	3.3774	3	0.5428						images/313_21.png	images/313+60_5.png	6	¡ú	1	21	53		Å®	20	2024-02-21_17h02.14.998	ÐÅÐÄÅÐ¶Ï	2021.2.3	Win32	59.98080614					0		0	20	20	20	1
		1	1	0.3084	5	0.8011						images/313+24_9.png	images/313_9.png	1	¡û	2	9	53		Å®	20	2024-02-21_17h02.14.998	ÐÅÐÄÅÐ¶Ï	2021.2.3	Win32	59.98080614					1		0	21	21	8	1
		1	1	0.2675	5	0.3017						images/313+60_11.png	images/313_27.png	1	¡û	1	27	53		Å®	20	2024-02-21_17h02.14.998	ÐÅÐÄÅÐ¶Ï	2021.2.3	Win32	59.98080614					1		0	22	22	26	1
		1	0	0.596	5	0.1951						images/313_2.png	images/313+24_2.png	6	¡ú	2	2	53		Å®	20	2024-02-21_17h02.14.998	ÐÅÐÄÅÐ¶Ï	2021.2.3	Win32	59.98080614					1		0	23	23	1	1
		6	1	0.3343	4	0.5556						images/313_24.png	images/313+60_8.png	6	¡ú	1	24	53		Å®	20	2024-02-21_17h02.14.998	ÐÅÐÄÅÐ¶Ï	2021.2.3	Win32	59.98080614					1		0	24	24	23	1
		1	1	0.1626	5	0.3995						images/313+24_16.png	images/313_16.png	1	¡û	2	16	53		Å®	20	2024-02-21_17h02.14.998	ÐÅÐÄÅÐ¶Ï	2021.2.3	Win32	59.98080614					1		0	25	25	15	1
		1	0	0.2771	5	0.3156						images/313_8.png	images/313+24_8.png	6	¡ú	2	8	53		Å®	20	2024-02-21_17h02.14.998	ÐÅÐÄÅÐ¶Ï	2021.2.3	Win32	59.98080614					1		0	26	26	7	1
		1	1	0.3022	5	0.4014						images/313+24_13.png	images/313_13.png	1	¡û	2	13	53		Å®	20	2024-02-21_17h02.14.998	ÐÅÐÄÅÐ¶Ï	2021.2.3	Win32	59.98080614					1		0	27	27	12	1
		1	1	0.2354	5	0.2569						images/313+24_10.png	images/313_10.png	1	¡û	2	10	53		Å®	20	2024-02-21_17h02.14.998	ÐÅÐÄÅÐ¶Ï	2021.2.3	Win32	59.98080614					1		0	28	28	9	1
		1	1	0.2251	5	0.2714						images/313+60_9.png	images/313_25.png	1	¡û	1	25	53		Å®	20	2024-02-21_17h02.14.998	ÐÅÐÄÅÐ¶Ï	2021.2.3	Win32	59.98080614					1		0	29	29	24	1
		1	1	0.2946	5	0.2588						images/313+60_12.png	images/313_28.png	1	¡û	1	28	53		Å®	20	2024-02-21_17h02.14.998	ÐÅÐÄÅÐ¶Ï	2021.2.3	Win32	59.98080614					1		0	30	30	27	1
		1	0	0.4844	5	0.238						images/313_7.png	images/313+24_7.png	6	¡ú	2	7	53		Å®	20	2024-02-21_17h02.14.998	ÐÅÐÄÅÐ¶Ï	2021.2.3	Win32	59.98080614					1		0	31	31	6	1
		1	1	0.1891	5	0.2686						images/313+60_10.png	images/313_26.png	1	¡û	1	26	53		Å®	20	2024-02-21_17h02.14.998	ÐÅÐÄÅÐ¶Ï	2021.2.3	Win32	59.98080614					1		1	0	32	25	1
		1	1	0.1394	5	0.2211						images/313+24_10.png	images/313_10.png	1	¡û	2	10	53		Å®	20	2024-02-21_17h02.14.998	ÐÅÐÄÅÐ¶Ï	2021.2.3	Win32	59.98080614					1		1	1	33	9	1
		6	0	0.5267	5	0.2174						images/313+24_13.png	images/313_13.png	1	¡û	2	13	53		Å®	20	2024-02-21_17h02.14.998	ÐÅÐÄÅÐ¶Ï	2021.2.3	Win32	59.98080614					1		1	2	34	12	1
		1	0	0.2917	5	0.2551						images/313_17.png	images/313+60_1.png	6	¡ú	1	17	53		Å®	20	2024-02-21_17h02.14.998	ÐÅÐÄÅÐ¶Ï	2021.2.3	Win32	59.98080614					1		1	3	35	16	1
		6	1	0.3915	4	0.401						images/313_21.png	images/313+60_5.png	6	¡ú	1	21	53		Å®	20	2024-02-21_17h02.14.998	ÐÅÐÄÅÐ¶Ï	2021.2.3	Win32	59.98080614					1		1	4	36	20	1
		1	0	0.3907	4	0.651						images/313_1.png	images/313+24_1.png	6	¡ú	2	1	53		Å®	20	2024-02-21_17h02.14.998	ÐÅÐÄÅÐ¶Ï	2021.2.3	Win32	59.98080614					1		1	5	37	0	1
		1	1	0.1577	4	0.9348						images/313+24_14.png	images/313_14.png	1	¡û	2	14	53		Å®	20	2024-02-21_17h02.14.998	ÐÅÐÄÅÐ¶Ï	2021.2.3	Win32	59.98080614					1		1	6	38	13	1
		6	0	0.69	4	0.201						images/313+24_12.png	images/313_12.png	1	¡û	2	12	53		Å®	20	2024-02-21_17h02.14.998	ÐÅÐÄÅÐ¶Ï	2021.2.3	Win32	59.98080614					1		1	7	39	11	1
		1	1	0.2176	5	0.573						images/313+60_16.png	images/313_32.png	1	¡û	1	32	53		Å®	20	2024-02-21_17h02.14.998	ÐÅÐÄÅÐ¶Ï	2021.2.3	Win32	59.98080614					1	space	1	8	40	31	1	1.1694
		6	1	1.0467	3	0.3792						images/313_6.png	images/313+24_6.png	6	¡ú	2	6	53		Å®	20	2024-02-21_17h02.14.998	ÐÅÐÄÅÐ¶Ï	2021.2.3	Win32	59.98080614					0		1	9	41	5	1
		6	1	0.404	5	0.7709						images/313_3.png	images/313+24_3.png	6	¡ú	2	3	53		Å®	20	2024-02-21_17h02.14.998	ÐÅÐÄÅÐ¶Ï	2021.2.3	Win32	59.98080614					1		1	10	42	2	1
		6	1	0.4852	5	0.3046						images/313_24.png	images/313+60_8.png	6	¡ú	1	24	53		Å®	20	2024-02-21_17h02.14.998	ÐÅÐÄÅÐ¶Ï	2021.2.3	Win32	59.98080614					1		1	11	43	23	1
		1	0	0.668	5	0.7069						images/313_7.png	images/313+24_7.png	6	¡ú	2	7	53		Å®	20	2024-02-21_17h02.14.998	ÐÅÐÄÅÐ¶Ï	2021.2.3	Win32	59.98080614					1		1	12	44	6	1
		1	0	0.6177	5	0.1902						images/313_2.png	images/313+24_2.png	6	¡ú	2	2	53		Å®	20	2024-02-21_17h02.14.998	ÐÅÐÄÅÐ¶Ï	2021.2.3	Win32	59.98080614					1		1	13	45	1	1
		1	1	0.3677	4	0.5343						images/313+60_11.png	images/313_27.png	1	¡û	1	27	53		Å®	20	2024-02-21_17h02.14.998	ÐÅÐÄÅÐ¶Ï	2021.2.3	Win32	59.98080614					1		1	14	46	26	1
		6	1	0.3007	5	0.2676						images/313_19.png	images/313+60_3.png	6	¡ú	1	19	53		Å®	20	2024-02-21_17h02.14.998	ÐÅÐÄÅÐ¶Ï	2021.2.3	Win32	59.98080614					1		1	15	47	18	1
		1	1	0.3747	5	0.3909						images/313+24_11.png	images/313_11.png	1	¡û	2	11	53		Å®	20	2024-02-21_17h02.14.998	ÐÅÐÄÅÐ¶Ï	2021.2.3	Win32	59.98080614					1		1	16	48	10	1
		1	1	0.2509	5	0.2225						images/313+24_16.png	images/313_16.png	1	¡û	2	16	53		Å®	20	2024-02-21_17h02.14.998	ÐÅÐÄÅÐ¶Ï	2021.2.3	Win32	59.98080614					1		1	17	49	15	1
		1	1	0.2241	5	0.2219						images/313+60_9.png	images/313_25.png	1	¡û	1	25	53		Å®	20	2024-02-21_17h02.14.998	ÐÅÐÄÅÐ¶Ï	2021.2.3	Win32	59.98080614					1		1	18	50	24	1
		1	1	0.1592	5	0.2173						images/313+24_15.png	images/313_15.png	1	¡û	2	15	53		Å®	20	2024-02-21_17h02.14.998	ÐÅÐÄÅÐ¶Ï	2021.2.3	Win32	59.98080614					1		1	19	51	14	1
		6	1	0.3701	5	0.242						images/313_22.png	images/313+60_6.png	6	¡ú	1	22	53		Å®	20	2024-02-21_17h02.14.998	ÐÅÐÄÅÐ¶Ï	2021.2.3	Win32	59.98080614					1		1	20	52	21	1
		1	0	0.3229	5	0.3674						images/313_4.png	images/313+24_4.png	6	¡ú	2	4	53		Å®	20	2024-02-21_17h02.14.998	ÐÅÐÄÅÐ¶Ï	2021.2.3	Win32	59.98080614					1		1	21	53	3	1
		6	1	0.4677	5	0.1725						images/313_8.png	images/313+24_8.png	6	¡ú	2	8	53		Å®	20	2024-02-21_17h02.14.998	ÐÅÐÄÅÐ¶Ï	2021.2.3	Win32	59.98080614					1		1	22	54	7	1
		1	0	0.2563	5	0.3509						images/313_5.png	images/313+24_5.png	6	¡ú	2	5	53		Å®	20	2024-02-21_17h02.14.998	ÐÅÐÄÅÐ¶Ï	2021.2.3	Win32	59.98080614					1		1	23	55	4	1
		1	1	0.3214	5	0.2596						images/313+60_13.png	images/313_29.png	1	¡û	1	29	53		Å®	20	2024-02-21_17h02.14.998	ÐÅÐÄÅÐ¶Ï	2021.2.3	Win32	59.98080614					1		1	24	56	28	1
		6	1	0.3677	5	0.1234						images/313_23.png	images/313+60_7.png	6	¡ú	1	23	53		Å®	20	2024-02-21_17h02.14.998	ÐÅÐÄÅÐ¶Ï	2021.2.3	Win32	59.98080614					1		1	25	57	22	1
		1	1	0.2084	4	0.4071						images/313+24_9.png	images/313_9.png	1	¡û	2	9	53		Å®	20	2024-02-21_17h02.14.998	ÐÅÐÄÅÐ¶Ï	2021.2.3	Win32	59.98080614					1		1	26	58	8	1
		1	1	0.251	4	0.5844						images/313+60_12.png	images/313_28.png	1	¡û	1	28	53		Å®	20	2024-02-21_17h02.14.998	ÐÅÐÄÅÐ¶Ï	2021.2.3	Win32	59.98080614					1		1	27	59	27	1
		1	0	0.3046	4	0.3078						images/313_20.png	images/313+60_4.png	6	¡ú	1	20	53		Å®	20	2024-02-21_17h02.14.998	ÐÅÐÄÅÐ¶Ï	2021.2.3	Win32	59.98080614					1		1	28	60	19	1
		1	0	0.1939	4	0.2413						images/313_18.png	images/313+60_2.png	6	¡ú	1	18	53		Å®	20	2024-02-21_17h02.14.998	ÐÅÐÄÅÐ¶Ï	2021.2.3	Win32	59.98080614					1		1	29	61	17	1
		1	1	0.1939	4	0.3044						images/313+60_14.png	images/313_30.png	1	¡û	1	30	53		Å®	20	2024-02-21_17h02.14.998	ÐÅÐÄÅÐ¶Ï	2021.2.3	Win32	59.98080614					1		1	30	62	29	1
		6	0	0.6873	4	0.4021						images/313+60_15.png	images/313_31.png	1	¡û	1	31	53		Å®	20	2024-02-21_17h02.14.998	ÐÅÐÄÅÐ¶Ï	2021.2.3	Win32	59.98080614					1		1	31	63	30	1
		1	1	0.2011	4	0.2025						images/313+60_11.png	images/313_27.png	1	¡û	1	27	53		Å®	20	2024-02-21_17h02.14.998	ÐÅÐÄÅÐ¶Ï	2021.2.3	Win32	59.98080614					1		2	0	64	26	1
		1	0	0.7847	4	0.26						images/313_4.png	images/313+24_4.png	6	¡ú	2	4	53		Å®	20	2024-02-21_17h02.14.998	ÐÅÐÄÅÐ¶Ï	2021.2.3	Win32	59.98080614					1		2	1	65	3	1
		6	0	0.4595	4	0.3355						images/313+24_14.png	images/313_14.png	1	¡û	2	14	53		Å®	20	2024-02-21_17h02.14.998	ÐÅÐÄÅÐ¶Ï	2021.2.3	Win32	59.98080614					1		2	2	66	13	1
		1	1	0.3882	4	0.2038						images/313+24_9.png	images/313_9.png	1	¡û	2	9	53		Å®	20	2024-02-21_17h02.14.998	ÐÅÐÄÅÐ¶Ï	2021.2.3	Win32	59.98080614					1		2	3	67	8	1
		1	1	0.4537	5	0.151						images/313+24_10.png	images/313_10.png	1	¡û	2	10	53		Å®	20	2024-02-21_17h02.14.998	ÐÅÐÄÅÐ¶Ï	2021.2.3	Win32	59.98080614					1		2	4	68	9	1
		6	1	0.3015	5	0.1525						images/313_17.png	images/313+60_1.png	6	¡ú	1	17	53		Å®	20	2024-02-21_17h02.14.998	ÐÅÐÄÅÐ¶Ï	2021.2.3	Win32	59.98080614					1		2	5	69	16	1
		6	1	1.0181	5	0.1172						images/313_21.png	images/313+60_5.png	6	¡ú	1	21	53		Å®	20	2024-02-21_17h02.14.998	ÐÅÐÄÅÐ¶Ï	2021.2.3	Win32	59.98080614					1		2	6	70	20	1
		6	1	0.5755	5	0.1193						images/313_23.png	images/313+60_7.png	6	¡ú	1	23	53		Å®	20	2024-02-21_17h02.14.998	ÐÅÐÄÅÐ¶Ï	2021.2.3	Win32	59.98080614					1		2	7	71	22	1
		1	1	0.3509	5	0.2855						images/313+60_15.png	images/313_31.png	1	¡û	1	31	53		Å®	20	2024-02-21_17h02.14.998	ÐÅÐÄÅÐ¶Ï	2021.2.3	Win32	59.98080614					1		2	8	72	30	1
		1	1	0.2344	5	0.2008						images/313+60_9.png	images/313_25.png	1	¡û	1	25	53		Å®	20	2024-02-21_17h02.14.998	ÐÅÐÄÅÐ¶Ï	2021.2.3	Win32	59.98080614					1		2	9	73	24	1
		6	1	0.4178	5	0.1222						images/313_24.png	images/313+60_8.png	6	¡ú	1	24	53		Å®	20	2024-02-21_17h02.14.998	ÐÅÐÄÅÐ¶Ï	2021.2.3	Win32	59.98080614					1		2	10	74	23	1
		1	1	0.3175	5	0.1378						images/313+60_10.png	images/313_26.png	1	¡û	1	26	53		Å®	20	2024-02-21_17h02.14.998	ÐÅÐÄÅÐ¶Ï	2021.2.3	Win32	59.98080614					1		2	11	75	25	1
		1	0	0.2549	5	0.1504						images/313_7.png	images/313+24_7.png	6	¡ú	2	7	53		Å®	20	2024-02-21_17h02.14.998	ÐÅÐÄÅÐ¶Ï	2021.2.3	Win32	59.98080614					1		2	12	76	6	1
		1	0	0.3514	5	0.1604						images/313_1.png	images/313+24_1.png	6	¡ú	2	1	53		Å®	20	2024-02-21_17h02.14.998	ÐÅÐÄÅÐ¶Ï	2021.2.3	Win32	59.98080614					1		2	13	77	0	1
		6	0	0.4843	3	1.0347						images/313+24_11.png	images/313_11.png	1	¡û	2	11	53		Å®	20	2024-02-21_17h02.14.998	ÐÅÐÄÅÐ¶Ï	2021.2.3	Win32	59.98080614					0		2	14	78	10	1
		6	0	1.255	3	0.8909						images/313+24_16.png	images/313_16.png	1	¡û	2	16	53		Å®	20	2024-02-21_17h02.14.998	ÐÅÐÄÅÐ¶Ï	2021.2.3	Win32	59.98080614					0		2	15	79	15	1
		6	1	0.6512	4	0.2172						images/313_3.png	images/313+24_3.png	6	¡ú	2	3	53		Å®	20	2024-02-21_17h02.14.998	ÐÅÐÄÅÐ¶Ï	2021.2.3	Win32	59.98080614					1		2	16	80	2	1
		1	0	0.3902	3	1.018						images/313_2.png	images/313+24_2.png	6	¡ú	2	2	53		Å®	20	2024-02-21_17h02.14.998	ÐÅÐÄÅÐ¶Ï	2021.2.3	Win32	59.98080614					0	space	2	17	81	1	1	1.0566
		6	0	0.922	4	0.8753						images/313+60_12.png	images/313_28.png	1	¡û	1	28	53		Å®	20	2024-02-21_17h02.14.998	ÐÅÐÄÅÐ¶Ï	2021.2.3	Win32	59.98080614					1		2	18	82	27	1
		6	1	0.4016	5	0.1743						images/313_5.png	images/313+24_5.png	6	¡ú	2	5	53		Å®	20	2024-02-21_17h02.14.998	ÐÅÐÄÅÐ¶Ï	2021.2.3	Win32	59.98080614					1		2	19	83	4	1
		1	0	0.5833	6	0.1855						images/313_22.png	images/313+60_6.png	6	¡ú	1	22	53		Å®	20	2024-02-21_17h02.14.998	ÐÅÐÄÅÐ¶Ï	2021.2.3	Win32	59.98080614					1		2	20	84	21	1
		1	1	0.4616	6	0.3225						images/313+60_13.png	images/313_29.png	1	¡û	1	29	53		Å®	20	2024-02-21_17h02.14.998	ÐÅÐÄÅÐ¶Ï	2021.2.3	Win32	59.98080614					1		2	21	85	28	1
		6	1	1.5271	4	0.3609						images/313_19.png	images/313+60_3.png	6	¡ú	1	19	53		Å®	20	2024-02-21_17h02.14.998	ÐÅÐÄÅÐ¶Ï	2021.2.3	Win32	59.98080614					1		2	22	86	18	1
		1	1	0.7727	4	1.2444						images/313+60_16.png	images/313_32.png	1	¡û	1	32	53		Å®	20	2024-02-21_17h02.14.998	ÐÅÐÄÅÐ¶Ï	2021.2.3	Win32	59.98080614					1		2	23	87	31	1
		1	1	0.334	4	0.2313						images/313+60_14.png	images/313_30.png	1	¡û	1	30	53		Å®	20	2024-02-21_17h02.14.998	ÐÅÐÄÅÐ¶Ï	2021.2.3	Win32	59.98080614					1		2	24	88	29	1
		1	1	0.2941	4	0.4575						images/313+24_12.png	images/313_12.png	1	¡û	2	12	53		Å®	20	2024-02-21_17h02.14.998	ÐÅÐÄÅÐ¶Ï	2021.2.3	Win32	59.98080614					1		2	25	89	11	1
		6	1	0.4178	4	0.168						images/313_6.png	images/313+24_6.png	6	¡ú	2	6	53		Å®	20	2024-02-21_17h02.14.998	ÐÅÐÄÅÐ¶Ï	2021.2.3	Win32	59.98080614					1		2	26	90	5	1
		1	0	0.3677	4	0.3557						images/313_20.png	images/313+60_4.png	6	¡ú	1	20	53		Å®	20	2024-02-21_17h02.14.998	ÐÅÐÄÅÐ¶Ï	2021.2.3	Win32	59.98080614					1		2	27	91	19	1
		1	0	0.2557	4	0.2043						images/313_8.png	images/313+24_8.png	6	¡ú	2	8	53		Å®	20	2024-02-21_17h02.14.998	ÐÅÐÄÅÐ¶Ï	2021.2.3	Win32	59.98080614					1		2	28	92	7	1
		1	1	0.2228	4	0.2053						images/313+24_15.png	images/313_15.png	1	¡û	2	15	53		Å®	20	2024-02-21_17h02.14.998	ÐÅÐÄÅÐ¶Ï	2021.2.3	Win32	59.98080614					1		2	29	93	14	1
		6	1	0.3355	4	0.2						images/313_18.png	images/313+60_2.png	6	¡ú	1	18	53		Å®	20	2024-02-21_17h02.14.998	ÐÅÐÄÅÐ¶Ï	2021.2.3	Win32	59.98080614					1		2	30	94	17	1
		1	1	0.3677	4	0.2192						images/313+24_13.png	images/313_13.png	1	¡û	2	13	53		Å®	20	2024-02-21_17h02.14.998	ÐÅÐÄÅÐ¶Ï	2021.2.3	Win32	59.98080614					1		2	31	95	12	1
		6	1	0.3674	4	0.1573						images/313_8.png	images/313+24_8.png	6	¡ú	2	8	53		Å®	20	2024-02-21_17h02.14.998	ÐÅÐÄÅÐ¶Ï	2021.2.3	Win32	59.98080614					1		3	0	96	7	1
		1	1	0.3777	4	0.1615						images/313+60_16.png	images/313_32.png	1	¡û	1	32	53		Å®	20	2024-02-21_17h02.14.998	ÐÅÐÄÅÐ¶Ï	2021.2.3	Win32	59.98080614					1		3	1	97	31	1
		1	1	0.3255	3	0.6176						images/313+24_11.png	images/313_11.png	1	¡û	2	11	53		Å®	20	2024-02-21_17h02.14.998	ÐÅÐÄÅÐ¶Ï	2021.2.3	Win32	59.98080614					0		3	2	98	10	1
		1	0	0.3775	3	1.1296						images/313_17.png	images/313+60_1.png	6	¡ú	1	17	53		Å®	20	2024-02-21_17h02.14.998	ÐÅÐÄÅÐ¶Ï	2021.2.3	Win32	59.98080614					0		3	3	99	16	1
		1	1	0.2696	5	0.6835						images/313+60_14.png	images/313_30.png	1	¡û	1	30	53		Å®	20	2024-02-21_17h02.14.998	ÐÅÐÄÅÐ¶Ï	2021.2.3	Win32	59.98080614					1		3	4	100	29	1
		1	0	0.4724	3	2.2449						images/313_22.png	images/313+60_6.png	6	¡ú	1	22	53		Å®	20	2024-02-21_17h02.14.998	ÐÅÐÄÅÐ¶Ï	2021.2.3	Win32	59.98080614					0		3	5	101	21	1
		1	0	0.5237	4	0.9509						images/313_4.png	images/313+24_4.png	6	¡ú	2	4	53		Å®	20	2024-02-21_17h02.14.998	ÐÅÐÄÅÐ¶Ï	2021.2.3	Win32	59.98080614					1		3	6	102	3	1
		1	1	1.8252	3	0.2518						images/313+24_10.png	images/313_10.png	1	¡û	2	10	53		Å®	20	2024-02-21_17h02.14.998	ÐÅÐÄÅÐ¶Ï	2021.2.3	Win32	59.98080614					0		3	7	103	9	1
		1	1	0.5424	3	0.3917						images/313+24_12.png	images/313_12.png	1	¡û	2	12	53		Å®	20	2024-02-21_17h02.14.998	ÐÅÐÄÅÐ¶Ï	2021.2.3	Win32	59.98080614					0		3	8	104	11	1
		1	1	0.4673	5	0.5107						images/313+60_12.png	images/313_28.png	1	¡û	1	28	53		Å®	20	2024-02-21_17h02.14.998	ÐÅÐÄÅÐ¶Ï	2021.2.3	Win32	59.98080614					1		3	9	105	27	1
		1	1	0.2522	4	0.3508						images/313+24_15.png	images/313_15.png	1	¡û	2	15	53		Å®	20	2024-02-21_17h02.14.998	ÐÅÐÄÅÐ¶Ï	2021.2.3	Win32	59.98080614					1		3	10	106	14	1
		1	0	0.229	4	0.2032						images/313_20.png	images/313+60_4.png	6	¡ú	1	20	53		Å®	20	2024-02-21_17h02.14.998	ÐÅÐÄÅÐ¶Ï	2021.2.3	Win32	59.98080614					1		3	11	107	19	1
		1	1	0.9013	4	0.1274						images/313+24_16.png	images/313_16.png	1	¡û	2	16	53		Å®	20	2024-02-21_17h02.14.998	ÐÅÐÄÅÐ¶Ï	2021.2.3	Win32	59.98080614					1		3	12	108	15	1
		1	1	0.2008	4	0.1874						images/313+60_10.png	images/313_26.png	1	¡û	1	26	53		Å®	20	2024-02-21_17h02.14.998	ÐÅÐÄÅÐ¶Ï	2021.2.3	Win32	59.98080614					1		3	13	109	25	1
		1	1	0.1839	4	0.1988						images/313+24_14.png	images/313_14.png	1	¡û	2	14	53		Å®	20	2024-02-21_17h02.14.998	ÐÅÐÄÅÐ¶Ï	2021.2.3	Win32	59.98080614					1		3	14	110	13	1
		1	0	0.2172	4	0.2507						images/313_7.png	images/313+24_7.png	6	¡ú	2	7	53		Å®	20	2024-02-21_17h02.14.998	ÐÅÐÄÅÐ¶Ï	2021.2.3	Win32	59.98080614					1		3	15	111	6	1
		6	1	1.1181	3	0.4322						images/313_2.png	images/313+24_2.png	6	¡ú	2	2	53		Å®	20	2024-02-21_17h02.14.998	ÐÅÐÄÅÐ¶Ï	2021.2.3	Win32	59.98080614					0		3	16	112	1	1
		6	1	0.6243	4	0.1887						images/313_18.png	images/313+60_2.png	6	¡ú	1	18	53		Å®	20	2024-02-21_17h02.14.998	ÐÅÐÄÅÐ¶Ï	2021.2.3	Win32	59.98080614					1		3	17	113	17	1
		1	1	0.2183	5	0.7756						images/313+60_11.png	images/313_27.png	1	¡û	1	27	53		Å®	20	2024-02-21_17h02.14.998	ÐÅÐÄÅÐ¶Ï	2021.2.3	Win32	59.98080614					1		3	18	114	26	1
		6	1	1.2742	4	0.2211						images/313_21.png	images/313+60_5.png	6	¡ú	1	21	53		Å®	20	2024-02-21_17h02.14.998	ÐÅÐÄÅÐ¶Ï	2021.2.3	Win32	59.98080614					1		3	19	115	20	1
		1	0	0.201	4	0.2528						images/313_5.png	images/313+24_5.png	6	¡ú	2	5	53		Å®	20	2024-02-21_17h02.14.998	ÐÅÐÄÅÐ¶Ï	2021.2.3	Win32	59.98080614					1		3	20	116	4	1
		1	1	0.2853	4	0.5993						images/313+24_13.png	images/313_13.png	1	¡û	2	13	53		Å®	20	2024-02-21_17h02.14.998	ÐÅÐÄÅÐ¶Ï	2021.2.3	Win32	59.98080614					1		3	21	117	12	1
		1	1	0.3549	4	0.1841						images/313+24_9.png	images/313_9.png	1	¡û	2	9	53		Å®	20	2024-02-21_17h02.14.998	ÐÅÐÄÅÐ¶Ï	2021.2.3	Win32	59.98080614					1		3	22	118	8	1
		1	0	0.6346	4	0.3542						images/313_23.png	images/313+60_7.png	6	¡ú	1	23	53		Å®	20	2024-02-21_17h02.14.998	ÐÅÐÄÅÐ¶Ï	2021.2.3	Win32	59.98080614					1		3	23	119	22	1
		1	0	0.2082	4	0.1913						images/313_19.png	images/313+60_3.png	6	¡ú	1	19	53		Å®	20	2024-02-21_17h02.14.998	ÐÅÐÄÅÐ¶Ï	2021.2.3	Win32	59.98080614					1		3	24	120	18	1
		1	1	0.2841	4	0.171						images/313+60_15.png	images/313_31.png	1	¡û	1	31	53		Å®	20	2024-02-21_17h02.14.998	ÐÅÐÄÅÐ¶Ï	2021.2.3	Win32	59.98080614					1		3	25	121	30	1
		6	1	0.3125	5	0.5713						images/313_3.png	images/313+24_3.png	6	¡ú	2	3	53		Å®	20	2024-02-21_17h02.14.998	ÐÅÐÄÅÐ¶Ï	2021.2.3	Win32	59.98080614					1	space	3	26	122	2	1	1.247
		6	1	0.5189	4	0.1524						images/313_24.png	images/313+60_8.png	6	¡ú	1	24	53		Å®	20	2024-02-21_17h02.14.998	ÐÅÐÄÅÐ¶Ï	2021.2.3	Win32	59.98080614					1		3	27	123	23	1
		1	0	0.1676	6	0.1715						images/313_1.png	images/313+24_1.png	6	¡ú	2	1	53		Å®	20	2024-02-21_17h02.14.998	ÐÅÐÄÅÐ¶Ï	2021.2.3	Win32	59.98080614					1		3	28	124	0	1
		6	1	1.3272	4	0.4677						images/313_6.png	images/313+24_6.png	6	¡ú	2	6	53		Å®	20	2024-02-21_17h02.14.998	ÐÅÐÄÅÐ¶Ï	2021.2.3	Win32	59.98080614					1		3	29	125	5	1
		1	1	0.3905	6	0.4212						images/313+60_9.png	images/313_25.png	1	¡û	1	25	53		Å®	20	2024-02-21_17h02.14.998	ÐÅÐÄÅÐ¶Ï	2021.2.3	Win32	59.98080614					1		3	30	126	24	1
		6	0	2.4028	3	0.3509						images/313+60_13.png	images/313_29.png	1	¡û	1	29	53		Å®	20	2024-02-21_17h02.14.998	ÐÅÐÄÅÐ¶Ï	2021.2.3	Win32	59.98080614					0		3	31	127	28	1
		1	1	0.4343	4	0.4171						images/313+60_10.png	images/313_26.png	1	¡û	1	26	53		Å®	20	2024-02-21_17h02.14.998	ÐÅÐÄÅÐ¶Ï	2021.2.3	Win32	59.98080614					1		4	0	128	25	1
		6	1	1.4351	3	0.4261						images/313_1.png	images/313+24_1.png	6	¡ú	2	1	53		Å®	20	2024-02-21_17h02.14.998	ÐÅÐÄÅÐ¶Ï	2021.2.3	Win32	59.98080614					0		4	1	129	0	1
		6	1	0.3676	5	0.8678						images/313_3.png	images/313+24_3.png	6	¡ú	2	3	53		Å®	20	2024-02-21_17h02.14.998	ÐÅÐÄÅÐ¶Ï	2021.2.3	Win32	59.98080614					1		4	2	130	2	1
		1	0	1.3518	5	0.4339						images/313_6.png	images/313+24_6.png	6	¡ú	2	6	53		Å®	20	2024-02-21_17h02.14.998	ÐÅÐÄÅÐ¶Ï	2021.2.3	Win32	59.98080614					1		4	3	131	5	1
		1	1	0.4679	4	0.4008						images/313+60_13.png	images/313_29.png	1	¡û	1	29	53		Å®	20	2024-02-21_17h02.14.998	ÐÅÐÄÅÐ¶Ï	2021.2.3	Win32	59.98080614					1		4	4	132	28	1
		1	1	0.2841	5	0.586						images/313+24_15.png	images/313_15.png	1	¡û	2	15	53		Å®	20	2024-02-21_17h02.14.998	ÐÅÐÄÅÐ¶Ï	2021.2.3	Win32	59.98080614					1		4	5	133	14	1
		6	0	1.2525	3	0.3915						images/313+24_12.png	images/313_12.png	1	¡û	2	12	53		Å®	20	2024-02-21_17h02.14.998	ÐÅÐÄÅÐ¶Ï	2021.2.3	Win32	59.98080614					0		4	6	134	11	1
		1	1	0.1939	5	0.3856						images/313+60_14.png	images/313_30.png	1	¡û	1	30	53		Å®	20	2024-02-21_17h02.14.998	ÐÅÐÄÅÐ¶Ï	2021.2.3	Win32	59.98080614					1		4	7	135	29	1
		1	1	0.4358	4	0.2572						images/313+60_9.png	images/313_25.png	1	¡û	1	25	53		Å®	20	2024-02-21_17h02.14.998	ÐÅÐÄÅÐ¶Ï	2021.2.3	Win32	59.98080614					1		4	8	136	24	1
		6	0	0.4564	4	0.2508						images/313+24_16.png	images/313_16.png	1	¡û	2	16	53		Å®	20	2024-02-21_17h02.14.998	ÐÅÐÄÅÐ¶Ï	2021.2.3	Win32	59.98080614					1		4	9	137	15	1
		1	0	0.3843	3	0.751						images/313_23.png	images/313+60_7.png	6	¡ú	1	23	53		Å®	20	2024-02-21_17h02.14.998	ÐÅÐÄÅÐ¶Ï	2021.2.3	Win32	59.98080614					0		4	10	138	22	1
		1	0	0.1909	5	0.4862						images/313_20.png	images/313+60_4.png	6	¡ú	1	20	53		Å®	20	2024-02-21_17h02.14.998	ÐÅÐÄÅÐ¶Ï	2021.2.3	Win32	59.98080614					1		4	11	139	19	1
		6	1	0.8611	4	0.3213						images/313_19.png	images/313+60_3.png	6	¡ú	1	19	53		Å®	20	2024-02-21_17h02.14.998	ÐÅÐÄÅÐ¶Ï	2021.2.3	Win32	59.98080614					1		4	12	140	18	1
		6	1	1.235	3	0.4426						images/313_4.png	images/313+24_4.png	6	¡ú	2	4	53		Å®	20	2024-02-21_17h02.14.998	ÐÅÐÄÅÐ¶Ï	2021.2.3	Win32	59.98080614					0		4	13	141	3	1
		6	1	0.3677	5	0.2431						images/313_5.png	images/313+24_5.png	6	¡ú	2	5	53		Å®	20	2024-02-21_17h02.14.998	ÐÅÐÄÅÐ¶Ï	2021.2.3	Win32	59.98080614					1		4	14	142	4	1
		1	1	1.1873	3	0.7222						images/313+24_9.png	images/313_9.png	1	¡û	2	9	53		Å®	20	2024-02-21_17h02.14.998	ÐÅÐÄÅÐ¶Ï	2021.2.3	Win32	59.98080614					0		4	15	143	8	1
		1	1	0.6679	5	0.5865						images/313+24_14.png	images/313_14.png	1	¡û	2	14	53		Å®	20	2024-02-21_17h02.14.998	ÐÅÐÄÅÐ¶Ï	2021.2.3	Win32	59.98080614					1		4	16	144	13	1
		1	1	0.3095	4	0.3684						images/313+24_11.png	images/313_11.png	1	¡û	2	11	53		Å®	20	2024-02-21_17h02.14.998	ÐÅÐÄÅÐ¶Ï	2021.2.3	Win32	59.98080614					1		4	17	145	10	1
		1	1	0.6517	5	0.3921						images/313+24_13.png	images/313_13.png	1	¡û	2	13	53		Å®	20	2024-02-21_17h02.14.998	ÐÅÐÄÅÐ¶Ï	2021.2.3	Win32	59.98080614					1		4	18	146	12	1
		6	1	0.3176	4	0.2031						images/313_22.png	images/313+60_6.png	6	¡ú	1	22	53		Å®	20	2024-02-21_17h02.14.998	ÐÅÐÄÅÐ¶Ï	2021.2.3	Win32	59.98080614					1		4	19	147	21	1
		6	1	0.3508	4	0.1575						images/313_24.png	images/313+60_8.png	6	¡ú	1	24	53		Å®	20	2024-02-21_17h02.14.998	ÐÅÐÄÅÐ¶Ï	2021.2.3	Win32	59.98080614					1		4	20	148	23	1
		1	1	0.2842	5	1.0516						images/313+60_15.png	images/313_31.png	1	¡û	1	31	53		Å®	20	2024-02-21_17h02.14.998	ÐÅÐÄÅÐ¶Ï	2021.2.3	Win32	59.98080614					1		4	21	149	30	1
		6	1	0.4527	4	0.2839						images/313_21.png	images/313+60_5.png	6	¡ú	1	21	53		Å®	20	2024-02-21_17h02.14.998	ÐÅÐÄÅÐ¶Ï	2021.2.3	Win32	59.98080614					1		4	22	150	20	1
		1	1	0.3602	4	0.5442						images/313+60_12.png	images/313_28.png	1	¡û	1	28	53		Å®	20	2024-02-21_17h02.14.998	ÐÅÐÄÅÐ¶Ï	2021.2.3	Win32	59.98080614					1		4	23	151	27	1
		1	1	0.261	3	0.551						images/313+60_11.png	images/313_27.png	1	¡û	1	27	53		Å®	20	2024-02-21_17h02.14.998	ÐÅÐÄÅÐ¶Ï	2021.2.3	Win32	59.98080614					0		4	24	152	26	1
		1	0	0.9096	5	0.3751						images/313_17.png	images/313+60_1.png	6	¡ú	1	17	53		Å®	20	2024-02-21_17h02.14.998	ÐÅÐÄÅÐ¶Ï	2021.2.3	Win32	59.98080614					1		4	25	153	16	1
		1	1	0.3011	5	0.1738						images/313+24_10.png	images/313_10.png	1	¡û	2	10	53		Å®	20	2024-02-21_17h02.14.998	ÐÅÐÄÅÐ¶Ï	2021.2.3	Win32	59.98080614					1		4	26	154	9	1
		1	1	0.2843	5	0.1343						images/313+60_16.png	images/313_32.png	1	¡û	1	32	53		Å®	20	2024-02-21_17h02.14.998	ÐÅÐÄÅÐ¶Ï	2021.2.3	Win32	59.98080614					1		4	27	155	31	1
		6	1	0.3936	5	0.1522						images/313_18.png	images/313+60_2.png	6	¡ú	1	18	53		Å®	20	2024-02-21_17h02.14.998	ÐÅÐÄÅÐ¶Ï	2021.2.3	Win32	59.98080614					1		4	28	156	17	1
		1	0	0.1874	5	0.1552						images/313_8.png	images/313+24_8.png	6	¡ú	2	8	53		Å®	20	2024-02-21_17h02.14.998	ÐÅÐÄÅÐ¶Ï	2021.2.3	Win32	59.98080614					1		4	29	157	7	1
		6	1	0.5033	5	0.154						images/313_2.png	images/313+24_2.png	6	¡ú	2	2	53		Å®	20	2024-02-21_17h02.14.998	ÐÅÐÄÅÐ¶Ï	2021.2.3	Win32	59.98080614					1		4	30	158	1	1
		1	0	0.2706	5	0.1673						images/313_7.png	images/313+24_7.png	6	¡ú	2	7	53		Å®	20	2024-02-21_17h02.14.998	ÐÅÐÄÅÐ¶Ï	2021.2.3	Win32	59.98080614					1		4	31	159	6	1
																		53		Å®	20	2024-02-21_17h02.14.998	ÐÅÐÄÅÐ¶Ï	2021.2.3	Win32	59.98080614	7.5	3.8142
