# Supplementary material for: Perceptual metacognition and self-esteem: the role of feedback valence in local and global monitoring bias
Source: BMC Psychol. 2025 Sep 22;13:1114. doi: 10.1186/s40359-025-03089-x (PMC12506185; doi:10.1186/s40359-025-03089-x)
Supplement: Supplementary file 1 — Supplementary Material 1. [file 40359_2025_3089_MOESM1_ESM.zip › Data/Study2/Study2data/54_信心判断_2024-02-21_17h02.15.142.csv]

response_00.keys	response_00.rt	response_1.keys	response_1.corr	response_1.rt	response_2.keys	response_2.rt	loop_1.thisRepN	loop_1.thisTrialN	loop_1.thisN	loop_1.thisIndex	loop_1.ran	dotLeft	dotRight	dotAns	cue	diffLevel	rows	±»ÊÔ±àºÅ	ÐÕÃû	ÐÔ±ð	ÄêÁä	date	expName	psychopyVersion	OS	frameRate	slider.response	slider.rt	response_01.keys	response_01.rt	response_2.corr	response_03.keys	loop_2.thisRepN	loop_2.thisTrialN	loop_2.thisN	loop_2.thisIndex	loop_2.ran	response_03.rt
		1	1	0.4245	6	0.9805						images/313+60_9.png	images/313_25.png	1	¡û	1	25	54		Å®	20	2024-02-21_17h02.15.142	ÐÅÐÄÅÐ¶Ï	2021.2.3	Win32	143.8434983	8.354166667	5.4224	space	7.4871	1		0	0	0	24	1
		6	1	1.2051	5	1.261						images/313_5.png	images/313+24_5.png	6	¡ú	2	5	54		Å®	20	2024-02-21_17h02.15.142	ÐÅÐÄÅÐ¶Ï	2021.2.3	Win32	143.8434983					1		0	1	1	4	1
		1	1	0.6897	4	0.9733						images/313+24_13.png	images/313_13.png	1	¡û	2	13	54		Å®	20	2024-02-21_17h02.15.142	ÐÅÐÄÅÐ¶Ï	2021.2.3	Win32	143.8434983					1		0	2	2	12	1
		6	1	1.5988	3	0.6817						images/313_2.png	images/313+24_2.png	6	¡ú	2	2	54		Å®	20	2024-02-21_17h02.15.142	ÐÅÐÄÅÐ¶Ï	2021.2.3	Win32	143.8434983					0		0	3	3	1	1
		6	1	0.9596	4	0.8726						images/313_3.png	images/313+24_3.png	6	¡ú	2	3	54		Å®	20	2024-02-21_17h02.15.142	ÐÅÐÄÅÐ¶Ï	2021.2.3	Win32	143.8434983					1		0	4	4	2	1
		6	1	0.4827	4	0.5009						images/313_22.png	images/313+60_6.png	6	¡ú	1	22	54		Å®	20	2024-02-21_17h02.15.142	ÐÅÐÄÅÐ¶Ï	2021.2.3	Win32	143.8434983					1		0	5	5	21	1
		6	1	0.7584	4	0.3895						images/313_4.png	images/313+24_4.png	6	¡ú	2	4	54		Å®	20	2024-02-21_17h02.15.142	ÐÅÐÄÅÐ¶Ï	2021.2.3	Win32	143.8434983					1		0	6	6	3	1
		1	0	0.5095	5	0.6347						images/313_8.png	images/313+24_8.png	6	¡ú	2	8	54		Å®	20	2024-02-21_17h02.15.142	ÐÅÐÄÅÐ¶Ï	2021.2.3	Win32	143.8434983					1		0	7	7	7	1
		1	1	0.8413	5	0.4974						images/313+60_14.png	images/313_30.png	1	¡û	1	30	54		Å®	20	2024-02-21_17h02.15.142	ÐÅÐÄÅÐ¶Ï	2021.2.3	Win32	143.8434983					1		0	8	8	29	1
		6	1	1.0429	3	0.6898						images/313_6.png	images/313+24_6.png	6	¡ú	2	6	54		Å®	20	2024-02-21_17h02.15.142	ÐÅÐÄÅÐ¶Ï	2021.2.3	Win32	143.8434983					0		0	9	9	5	1
		6	1	0.9533	4	0.6735						images/313_19.png	images/313+60_3.png	6	¡ú	1	19	54		Å®	20	2024-02-21_17h02.15.142	ÐÅÐÄÅÐ¶Ï	2021.2.3	Win32	143.8434983					1		0	10	10	18	1
		1	0	0.6548	3	0.4818						images/313_7.png	images/313+24_7.png	6	¡ú	2	7	54		Å®	20	2024-02-21_17h02.15.142	ÐÅÐÄÅÐ¶Ï	2021.2.3	Win32	143.8434983					0		0	11	11	6	1
		1	0	1.5053	3	0.6614						images/313_1.png	images/313+24_1.png	6	¡ú	2	1	54		Å®	20	2024-02-21_17h02.15.142	ÐÅÐÄÅÐ¶Ï	2021.2.3	Win32	143.8434983					0		0	12	12	0	1
		6	1	0.4246	5	0.5146						images/313_18.png	images/313+60_2.png	6	¡ú	1	18	54		Å®	20	2024-02-21_17h02.15.142	ÐÅÐÄÅÐ¶Ï	2021.2.3	Win32	143.8434983					1		0	13	13	17	1
		1	1	0.4801	5	0.463						images/313+24_10.png	images/313_10.png	1	¡û	2	10	54		Å®	20	2024-02-21_17h02.15.142	ÐÅÐÄÅÐ¶Ï	2021.2.3	Win32	143.8434983					1		0	14	14	9	1
		6	0	1.0037	3	0.7093						images/313+24_11.png	images/313_11.png	1	¡û	2	11	54		Å®	20	2024-02-21_17h02.15.142	ÐÅÐÄÅÐ¶Ï	2021.2.3	Win32	143.8434983					0		0	15	15	10	1
		1	1	1.0775	5	0.7936						images/313+60_11.png	images/313_27.png	1	¡û	1	27	54		Å®	20	2024-02-21_17h02.15.142	ÐÅÐÄÅÐ¶Ï	2021.2.3	Win32	143.8434983					1		0	16	16	26	1
		1	1	0.8562	6	0.508						images/313+24_12.png	images/313_12.png	1	¡û	2	12	54		Å®	20	2024-02-21_17h02.15.142	ÐÅÐÄÅÐ¶Ï	2021.2.3	Win32	143.8434983					1		0	17	17	11	1
		1	1	0.879	6	0.4617						images/313+24_14.png	images/313_14.png	1	¡û	2	14	54		Å®	20	2024-02-21_17h02.15.142	ÐÅÐÄÅÐ¶Ï	2021.2.3	Win32	143.8434983					1		0	18	18	13	1
		1	1	0.5008	6	0.4178						images/313+60_13.png	images/313_29.png	1	¡û	1	29	54		Å®	20	2024-02-21_17h02.15.142	ÐÅÐÄÅÐ¶Ï	2021.2.3	Win32	143.8434983					1		0	19	19	28	1
		1	1	0.4383	5	0.5367						images/313+60_15.png	images/313_31.png	1	¡û	1	31	54		Å®	20	2024-02-21_17h02.15.142	ÐÅÐÄÅÐ¶Ï	2021.2.3	Win32	143.8434983					1		0	20	20	30	1
		1	1	0.44	5	0.3796						images/313+24_15.png	images/313_15.png	1	¡û	2	15	54		Å®	20	2024-02-21_17h02.15.142	ÐÅÐÄÅÐ¶Ï	2021.2.3	Win32	143.8434983					1		0	21	21	14	1
		6	1	1.1473	5	0.4735						images/313_24.png	images/313+60_8.png	6	¡ú	1	24	54		Å®	20	2024-02-21_17h02.15.142	ÐÅÐÄÅÐ¶Ï	2021.2.3	Win32	143.8434983					1		0	22	22	23	1
		1	1	0.3519	5	0.5588						images/313+60_12.png	images/313_28.png	1	¡û	1	28	54		Å®	20	2024-02-21_17h02.15.142	ÐÅÐÄÅÐ¶Ï	2021.2.3	Win32	143.8434983					1		0	23	23	27	1
		1	1	0.3619	5	0.369						images/313+60_10.png	images/313_26.png	1	¡û	1	26	54		Å®	20	2024-02-21_17h02.15.142	ÐÅÐÄÅÐ¶Ï	2021.2.3	Win32	143.8434983					1		0	24	24	25	1
		6	1	0.4553	5	0.3343						images/313_17.png	images/313+60_1.png	6	¡ú	1	17	54		Å®	20	2024-02-21_17h02.15.142	ÐÅÐÄÅÐ¶Ï	2021.2.3	Win32	143.8434983					1		0	25	25	16	1
		1	1	0.3757	5	0.3926						images/313+60_16.png	images/313_32.png	1	¡û	1	32	54		Å®	20	2024-02-21_17h02.15.142	ÐÅÐÄÅÐ¶Ï	2021.2.3	Win32	143.8434983					1		0	26	26	31	1
		6	1	0.331	5	0.4305						images/313_23.png	images/313+60_7.png	6	¡ú	1	23	54		Å®	20	2024-02-21_17h02.15.142	ÐÅÐÄÅÐ¶Ï	2021.2.3	Win32	143.8434983					1		0	27	27	22	1
		1	1	1.0144	5	0.3134						images/313+24_9.png	images/313_9.png	1	¡û	2	9	54		Å®	20	2024-02-21_17h02.15.142	ÐÅÐÄÅÐ¶Ï	2021.2.3	Win32	143.8434983					1		0	28	28	8	1
		1	1	1.1012	3	0.5815						images/313+24_16.png	images/313_16.png	1	¡û	2	16	54		Å®	20	2024-02-21_17h02.15.142	ÐÅÐÄÅÐ¶Ï	2021.2.3	Win32	143.8434983					0		0	29	29	15	1
		6	1	0.4836	5	0.4049						images/313_21.png	images/313+60_5.png	6	¡ú	1	21	54		Å®	20	2024-02-21_17h02.15.142	ÐÅÐÄÅÐ¶Ï	2021.2.3	Win32	143.8434983					1		0	30	30	20	1
		6	1	0.5615	5	0.3007						images/313_20.png	images/313+60_4.png	6	¡ú	1	20	54		Å®	20	2024-02-21_17h02.15.142	ÐÅÐÄÅÐ¶Ï	2021.2.3	Win32	143.8434983					1		0	31	31	19	1
		1	1	0.4527	4	0.3823						images/313+24_9.png	images/313_9.png	1	¡û	2	9	54		Å®	20	2024-02-21_17h02.15.142	ÐÅÐÄÅÐ¶Ï	2021.2.3	Win32	143.8434983					1		1	0	32	8	1
		1	1	0.5223	3	0.4318						images/313+24_10.png	images/313_10.png	1	¡û	2	10	54		Å®	20	2024-02-21_17h02.15.142	ÐÅÐÄÅÐ¶Ï	2021.2.3	Win32	143.8434983					0		1	1	33	9	1
		6	1	0.5041	4	0.5413						images/313_8.png	images/313+24_8.png	6	¡ú	2	8	54		Å®	20	2024-02-21_17h02.15.142	ÐÅÐÄÅÐ¶Ï	2021.2.3	Win32	143.8434983					1		1	2	34	7	1
		6	1	0.3492	5	0.4657						images/313_24.png	images/313+60_8.png	6	¡ú	1	24	54		Å®	20	2024-02-21_17h02.15.142	ÐÅÐÄÅÐ¶Ï	2021.2.3	Win32	143.8434983					1		1	3	35	23	1
		1	1	0.3626	5	0.6144						images/313+60_10.png	images/313_26.png	1	¡û	1	26	54		Å®	20	2024-02-21_17h02.15.142	ÐÅÐÄÅÐ¶Ï	2021.2.3	Win32	143.8434983					1		1	4	36	25	1
		1	1	0.8763	2	0.5201						images/313+24_16.png	images/313_16.png	1	¡û	2	16	54		Å®	20	2024-02-21_17h02.15.142	ÐÅÐÄÅÐ¶Ï	2021.2.3	Win32	143.8434983					0		1	5	37	15	1
		6	1	1.079	3	0.5638						images/313_7.png	images/313+24_7.png	6	¡ú	2	7	54		Å®	20	2024-02-21_17h02.15.142	ÐÅÐÄÅÐ¶Ï	2021.2.3	Win32	143.8434983					0		1	6	38	6	1
		6	1	1.0453	3	0.2791						images/313_19.png	images/313+60_3.png	6	¡ú	1	19	54		Å®	20	2024-02-21_17h02.15.142	ÐÅÐÄÅÐ¶Ï	2021.2.3	Win32	143.8434983					0		1	7	39	18	1
		6	1	0.4539	3	0.4024						images/313_3.png	images/313+24_3.png	6	¡ú	2	3	54		Å®	20	2024-02-21_17h02.15.142	ÐÅÐÄÅÐ¶Ï	2021.2.3	Win32	143.8434983					0	space	1	8	40	2	1	35.2649
		1	1	0.7507	4	0.4009						images/313+24_13.png	images/313_13.png	1	¡û	2	13	54		Å®	20	2024-02-21_17h02.15.142	ÐÅÐÄÅÐ¶Ï	2021.2.3	Win32	143.8434983					1		1	9	41	12	1
		6	1	0.3162	5	0.5482						images/313_22.png	images/313+60_6.png	6	¡ú	1	22	54		Å®	20	2024-02-21_17h02.15.142	ÐÅÐÄÅÐ¶Ï	2021.2.3	Win32	143.8434983					1		1	10	42	21	1
		6	1	0.4142	5	0.3636						images/313_2.png	images/313+24_2.png	6	¡ú	2	2	54		Å®	20	2024-02-21_17h02.15.142	ÐÅÐÄÅÐ¶Ï	2021.2.3	Win32	143.8434983					1		1	11	43	1	1
		1	1	0.6614	3	0.4621						images/313+60_9.png	images/313_25.png	1	¡û	1	25	54		Å®	20	2024-02-21_17h02.15.142	ÐÅÐÄÅÐ¶Ï	2021.2.3	Win32	143.8434983					0		1	12	44	24	1
		6	1	0.5495	4	0.3821						images/313_1.png	images/313+24_1.png	6	¡ú	2	1	54		Å®	20	2024-02-21_17h02.15.142	ÐÅÐÄÅÐ¶Ï	2021.2.3	Win32	143.8434983					1		1	13	45	0	1
		1	1	0.2801	6	0.5217						images/313+24_14.png	images/313_14.png	1	¡û	2	14	54		Å®	20	2024-02-21_17h02.15.142	ÐÅÐÄÅÐ¶Ï	2021.2.3	Win32	143.8434983					1		1	14	46	13	1
		1	1	0.4252	5	0.3367						images/313+24_15.png	images/313_15.png	1	¡û	2	15	54		Å®	20	2024-02-21_17h02.15.142	ÐÅÐÄÅÐ¶Ï	2021.2.3	Win32	143.8434983					1		1	15	47	14	1
		1	1	0.4912	5	0.4615						images/313+24_12.png	images/313_12.png	1	¡û	2	12	54		Å®	20	2024-02-21_17h02.15.142	ÐÅÐÄÅÐ¶Ï	2021.2.3	Win32	143.8434983					1		1	16	48	11	1
		6	1	0.7302	4	0.401						images/313_23.png	images/313+60_7.png	6	¡ú	1	23	54		Å®	20	2024-02-21_17h02.15.142	ÐÅÐÄÅÐ¶Ï	2021.2.3	Win32	143.8434983					1		1	17	49	22	1
		1	1	0.6055	3	0.5509						images/313+60_15.png	images/313_31.png	1	¡û	1	31	54		Å®	20	2024-02-21_17h02.15.142	ÐÅÐÄÅÐ¶Ï	2021.2.3	Win32	143.8434983					0		1	18	50	30	1
		6	1	0.4662	4	0.9052						images/313_17.png	images/313+60_1.png	6	¡ú	1	17	54		Å®	20	2024-02-21_17h02.15.142	ÐÅÐÄÅÐ¶Ï	2021.2.3	Win32	143.8434983					1		1	19	51	16	1
		6	1	0.5531	4	0.3558						images/313_21.png	images/313+60_5.png	6	¡ú	1	21	54		Å®	20	2024-02-21_17h02.15.142	ÐÅÐÄÅÐ¶Ï	2021.2.3	Win32	143.8434983					1		1	20	52	20	1
		1	1	0.2999	5	0.3743						images/313+60_11.png	images/313_27.png	1	¡û	1	27	54		Å®	20	2024-02-21_17h02.15.142	ÐÅÐÄÅÐ¶Ï	2021.2.3	Win32	143.8434983					1		1	21	53	26	1
		1	1	0.3585	5	0.3272						images/313+60_16.png	images/313_32.png	1	¡û	1	32	54		Å®	20	2024-02-21_17h02.15.142	ÐÅÐÄÅÐ¶Ï	2021.2.3	Win32	143.8434983					1		1	22	54	31	1
		1	0	1.5364	3	0.4879						images/313_5.png	images/313+24_5.png	6	¡ú	2	5	54		Å®	20	2024-02-21_17h02.15.142	ÐÅÐÄÅÐ¶Ï	2021.2.3	Win32	143.8434983					0		1	23	55	4	1
		1	1	0.3135	5	0.4316						images/313+60_13.png	images/313_29.png	1	¡û	1	29	54		Å®	20	2024-02-21_17h02.15.142	ÐÅÐÄÅÐ¶Ï	2021.2.3	Win32	143.8434983					1		1	24	56	28	1
		1	1	0.6752	4	0.5209						images/313+24_11.png	images/313_11.png	1	¡û	2	11	54		Å®	20	2024-02-21_17h02.15.142	ÐÅÐÄÅÐ¶Ï	2021.2.3	Win32	143.8434983					1		1	25	57	10	1
		1	0	0.703	4	0.2792						images/313_4.png	images/313+24_4.png	6	¡ú	2	4	54		Å®	20	2024-02-21_17h02.15.142	ÐÅÐÄÅÐ¶Ï	2021.2.3	Win32	143.8434983					1		1	26	58	3	1
		6	1	0.4897	4	0.3478						images/313_18.png	images/313+60_2.png	6	¡ú	1	18	54		Å®	20	2024-02-21_17h02.15.142	ÐÅÐÄÅÐ¶Ï	2021.2.3	Win32	143.8434983					1		1	27	59	17	1
		1	1	0.3208	4	0.3128						images/313+60_14.png	images/313_30.png	1	¡û	1	30	54		Å®	20	2024-02-21_17h02.15.142	ÐÅÐÄÅÐ¶Ï	2021.2.3	Win32	143.8434983					1		1	28	60	29	1
		1	0	0.7439	3	0.3133						images/313_6.png	images/313+24_6.png	6	¡ú	2	6	54		Å®	20	2024-02-21_17h02.15.142	ÐÅÐÄÅÐ¶Ï	2021.2.3	Win32	143.8434983					0		1	29	61	5	1
		1	1	0.4948	5	0.2975						images/313+60_12.png	images/313_28.png	1	¡û	1	28	54		Å®	20	2024-02-21_17h02.15.142	ÐÅÐÄÅÐ¶Ï	2021.2.3	Win32	143.8434983					1		1	30	62	27	1
		6	1	0.7741	5	0.3622						images/313_20.png	images/313+60_4.png	6	¡ú	1	20	54		Å®	20	2024-02-21_17h02.15.142	ÐÅÐÄÅÐ¶Ï	2021.2.3	Win32	143.8434983					1		1	31	63	19	1
		6	1	1.2177	4	0.3535						images/313_3.png	images/313+24_3.png	6	¡ú	2	3	54		Å®	20	2024-02-21_17h02.15.142	ÐÅÐÄÅÐ¶Ï	2021.2.3	Win32	143.8434983					1		2	0	64	2	1
		1	1	0.3977	5	0.3415						images/313+60_13.png	images/313_29.png	1	¡û	1	29	54		Å®	20	2024-02-21_17h02.15.142	ÐÅÐÄÅÐ¶Ï	2021.2.3	Win32	143.8434983					1		2	1	65	28	1
		6	1	0.3497	5	0.3296						images/313_18.png	images/313+60_2.png	6	¡ú	1	18	54		Å®	20	2024-02-21_17h02.15.142	ÐÅÐÄÅÐ¶Ï	2021.2.3	Win32	143.8434983					1		2	2	66	17	1
		1	1	0.4916	5	0.2778						images/313+60_11.png	images/313_27.png	1	¡û	1	27	54		Å®	20	2024-02-21_17h02.15.142	ÐÅÐÄÅÐ¶Ï	2021.2.3	Win32	143.8434983					1		2	3	67	26	1
		1	1	0.5848	4	0.946						images/313+60_15.png	images/313_31.png	1	¡û	1	31	54		Å®	20	2024-02-21_17h02.15.142	ÐÅÐÄÅÐ¶Ï	2021.2.3	Win32	143.8434983					1		2	4	68	30	1
		6	1	0.376	4	0.4174						images/313_2.png	images/313+24_2.png	6	¡ú	2	2	54		Å®	20	2024-02-21_17h02.15.142	ÐÅÐÄÅÐ¶Ï	2021.2.3	Win32	143.8434983					1		2	5	69	1	1
		1	1	0.4872	4	0.3429						images/313+60_12.png	images/313_28.png	1	¡û	1	28	54		Å®	20	2024-02-21_17h02.15.142	ÐÅÐÄÅÐ¶Ï	2021.2.3	Win32	143.8434983					1		2	6	70	27	1
		1	1	0.3626	4	0.4896						images/313+24_11.png	images/313_11.png	1	¡û	2	11	54		Å®	20	2024-02-21_17h02.15.142	ÐÅÐÄÅÐ¶Ï	2021.2.3	Win32	143.8434983					1		2	7	71	10	1
		6	1	0.5219	4	0.4897						images/313_23.png	images/313+60_7.png	6	¡ú	1	23	54		Å®	20	2024-02-21_17h02.15.142	ÐÅÐÄÅÐ¶Ï	2021.2.3	Win32	143.8434983					1		2	8	72	22	1
		1	1	0.4038	4	0.327						images/313+60_16.png	images/313_32.png	1	¡û	1	32	54		Å®	20	2024-02-21_17h02.15.142	ÐÅÐÄÅÐ¶Ï	2021.2.3	Win32	143.8434983					1		2	9	73	31	1
		6	1	0.3554	4	0.3741						images/313_24.png	images/313+60_8.png	6	¡ú	1	24	54		Å®	20	2024-02-21_17h02.15.142	ÐÅÐÄÅÐ¶Ï	2021.2.3	Win32	143.8434983					1		2	10	74	23	1
		1	0	0.7996	3	0.7935						images/313_7.png	images/313+24_7.png	6	¡ú	2	7	54		Å®	20	2024-02-21_17h02.15.142	ÐÅÐÄÅÐ¶Ï	2021.2.3	Win32	143.8434983					0		2	11	75	6	1
		6	1	0.5919	4	0.7167						images/313_17.png	images/313+60_1.png	6	¡ú	1	17	54		Å®	20	2024-02-21_17h02.15.142	ÐÅÐÄÅÐ¶Ï	2021.2.3	Win32	143.8434983					1		2	12	76	16	1
		1	1	1.0939	3	0.4993						images/313+24_16.png	images/313_16.png	1	¡û	2	16	54		Å®	20	2024-02-21_17h02.15.142	ÐÅÐÄÅÐ¶Ï	2021.2.3	Win32	143.8434983					0		2	13	77	15	1
		1	1	0.6404	3	0.4464						images/313+24_9.png	images/313_9.png	1	¡û	2	9	54		Å®	20	2024-02-21_17h02.15.142	ÐÅÐÄÅÐ¶Ï	2021.2.3	Win32	143.8434983					0		2	14	78	8	1
		1	1	0.6125	5	0.3261						images/313+24_10.png	images/313_10.png	1	¡û	2	10	54		Å®	20	2024-02-21_17h02.15.142	ÐÅÐÄÅÐ¶Ï	2021.2.3	Win32	143.8434983					1		2	15	79	9	1
		6	1	0.4736	4	0.4946						images/313_5.png	images/313+24_5.png	6	¡ú	2	5	54		Å®	20	2024-02-21_17h02.15.142	ÐÅÐÄÅÐ¶Ï	2021.2.3	Win32	143.8434983					1		2	16	80	4	1
		1	1	0.3777	4	1.029						images/313+60_9.png	images/313_25.png	1	¡û	1	25	54		Å®	20	2024-02-21_17h02.15.142	ÐÅÐÄÅÐ¶Ï	2021.2.3	Win32	143.8434983					1	space	2	17	81	24	1	6.2984
		6	1	0.4593	4	0.3756						images/313_4.png	images/313+24_4.png	6	¡ú	2	4	54		Å®	20	2024-02-21_17h02.15.142	ÐÅÐÄÅÐ¶Ï	2021.2.3	Win32	143.8434983					1		2	18	82	3	1
		6	0	0.4736	2	0.8077						images/313+24_12.png	images/313_12.png	1	¡û	2	12	54		Å®	20	2024-02-21_17h02.15.142	ÐÅÐÄÅÐ¶Ï	2021.2.3	Win32	143.8434983					0		2	19	83	11	1
		6	1	0.7381	4	0.729						images/313_22.png	images/313+60_6.png	6	¡ú	1	22	54		Å®	20	2024-02-21_17h02.15.142	ÐÅÐÄÅÐ¶Ï	2021.2.3	Win32	143.8434983					1		2	20	84	21	1
		1	1	0.2795	5	0.3785						images/313+24_15.png	images/313_15.png	1	¡û	2	15	54		Å®	20	2024-02-21_17h02.15.142	ÐÅÐÄÅÐ¶Ï	2021.2.3	Win32	143.8434983					1		2	21	85	14	1
		1	1	0.7717	4	0.4249						images/313+24_14.png	images/313_14.png	1	¡û	2	14	54		Å®	20	2024-02-21_17h02.15.142	ÐÅÐÄÅÐ¶Ï	2021.2.3	Win32	143.8434983					1		2	22	86	13	1
		1	0	0.5115	4	0.34						images/313_6.png	images/313+24_6.png	6	¡ú	2	6	54		Å®	20	2024-02-21_17h02.15.142	ÐÅÐÄÅÐ¶Ï	2021.2.3	Win32	143.8434983					1		2	23	87	5	1
		6	1	0.8234	4	0.3952						images/313_19.png	images/313+60_3.png	6	¡ú	1	19	54		Å®	20	2024-02-21_17h02.15.142	ÐÅÐÄÅÐ¶Ï	2021.2.3	Win32	143.8434983					1		2	24	88	18	1
		6	1	0.2723	4	0.4005						images/313_21.png	images/313+60_5.png	6	¡ú	1	21	54		Å®	20	2024-02-21_17h02.15.142	ÐÅÐÄÅÐ¶Ï	2021.2.3	Win32	143.8434983					1		2	25	89	20	1
		6	1	1.3244	2	0.3815						images/313_1.png	images/313+24_1.png	6	¡ú	2	1	54		Å®	20	2024-02-21_17h02.15.142	ÐÅÐÄÅÐ¶Ï	2021.2.3	Win32	143.8434983					0		2	26	90	0	1
		6	1	0.5175	3	0.3789						images/313_8.png	images/313+24_8.png	6	¡ú	2	8	54		Å®	20	2024-02-21_17h02.15.142	ÐÅÐÄÅÐ¶Ï	2021.2.3	Win32	143.8434983					0		2	27	91	7	1
		1	1	0.5077	4	0.4884						images/313+60_10.png	images/313_26.png	1	¡û	1	26	54		Å®	20	2024-02-21_17h02.15.142	ÐÅÐÄÅÐ¶Ï	2021.2.3	Win32	143.8434983					1		2	28	92	25	1
		1	1	0.5218	4	0.4402						images/313+24_13.png	images/313_13.png	1	¡û	2	13	54		Å®	20	2024-02-21_17h02.15.142	ÐÅÐÄÅÐ¶Ï	2021.2.3	Win32	143.8434983					1		2	29	93	12	1
		1	1	0.571	4	0.2803						images/313+60_14.png	images/313_30.png	1	¡û	1	30	54		Å®	20	2024-02-21_17h02.15.142	ÐÅÐÄÅÐ¶Ï	2021.2.3	Win32	143.8434983					1		2	30	94	29	1
		6	1	0.3864	4	0.358						images/313_20.png	images/313+60_4.png	6	¡ú	1	20	54		Å®	20	2024-02-21_17h02.15.142	ÐÅÐÄÅÐ¶Ï	2021.2.3	Win32	143.8434983					1		2	31	95	19	1
		6	1	0.314	4	0.3492						images/313_18.png	images/313+60_2.png	6	¡ú	1	18	54		Å®	20	2024-02-21_17h02.15.142	ÐÅÐÄÅÐ¶Ï	2021.2.3	Win32	143.8434983					1		3	0	96	17	1
		6	1	0.9346	2	0.563						images/313_3.png	images/313+24_3.png	6	¡ú	2	3	54		Å®	20	2024-02-21_17h02.15.142	ÐÅÐÄÅÐ¶Ï	2021.2.3	Win32	143.8434983					0		3	1	97	2	1
		1	1	0.8712	3	0.5982						images/313+24_16.png	images/313_16.png	1	¡û	2	16	54		Å®	20	2024-02-21_17h02.15.142	ÐÅÐÄÅÐ¶Ï	2021.2.3	Win32	143.8434983					0		3	2	98	15	1
		6	1	0.3421	5	0.6054						images/313_21.png	images/313+60_5.png	6	¡ú	1	21	54		Å®	20	2024-02-21_17h02.15.142	ÐÅÐÄÅÐ¶Ï	2021.2.3	Win32	143.8434983					1		3	3	99	20	1
		1	1	0.6861	5	0.3324						images/313+24_14.png	images/313_14.png	1	¡û	2	14	54		Å®	20	2024-02-21_17h02.15.142	ÐÅÐÄÅÐ¶Ï	2021.2.3	Win32	143.8434983					1		3	4	100	13	1
		1	1	0.3694	5	0.3266						images/313+60_16.png	images/313_32.png	1	¡û	1	32	54		Å®	20	2024-02-21_17h02.15.142	ÐÅÐÄÅÐ¶Ï	2021.2.3	Win32	143.8434983					1		3	5	101	31	1
		1	1	0.3201	5	0.3609						images/313+60_10.png	images/313_26.png	1	¡û	1	26	54		Å®	20	2024-02-21_17h02.15.142	ÐÅÐÄÅÐ¶Ï	2021.2.3	Win32	143.8434983					1		3	6	102	25	1
		6	1	0.2785	4	0.6878						images/313_5.png	images/313+24_5.png	6	¡ú	2	5	54		Å®	20	2024-02-21_17h02.15.142	ÐÅÐÄÅÐ¶Ï	2021.2.3	Win32	143.8434983					1		3	7	103	4	1
		1	1	1.0322	4	0.4135						images/313+24_13.png	images/313_13.png	1	¡û	2	13	54		Å®	20	2024-02-21_17h02.15.142	ÐÅÐÄÅÐ¶Ï	2021.2.3	Win32	143.8434983					1		3	8	104	12	1
		1	1	0.619	4	0.344						images/313+24_10.png	images/313_10.png	1	¡û	2	10	54		Å®	20	2024-02-21_17h02.15.142	ÐÅÐÄÅÐ¶Ï	2021.2.3	Win32	143.8434983					1		3	9	105	9	1
		6	1	0.251	4	0.362						images/313_17.png	images/313+60_1.png	6	¡ú	1	17	54		Å®	20	2024-02-21_17h02.15.142	ÐÅÐÄÅÐ¶Ï	2021.2.3	Win32	143.8434983					1		3	10	106	16	1
		6	1	0.2961	4	0.3261						images/313_23.png	images/313+60_7.png	6	¡ú	1	23	54		Å®	20	2024-02-21_17h02.15.142	ÐÅÐÄÅÐ¶Ï	2021.2.3	Win32	143.8434983					1		3	11	107	22	1
		1	0	0.6375	4	0.3002						images/313_7.png	images/313+24_7.png	6	¡ú	2	7	54		Å®	20	2024-02-21_17h02.15.142	ÐÅÐÄÅÐ¶Ï	2021.2.3	Win32	143.8434983					1		3	12	108	6	1
		1	1	0.5936	4	0.3342						images/313+60_13.png	images/313_29.png	1	¡û	1	29	54		Å®	20	2024-02-21_17h02.15.142	ÐÅÐÄÅÐ¶Ï	2021.2.3	Win32	143.8434983					1		3	13	109	28	1
		6	1	0.6145	3	0.4743						images/313_6.png	images/313+24_6.png	6	¡ú	2	6	54		Å®	20	2024-02-21_17h02.15.142	ÐÅÐÄÅÐ¶Ï	2021.2.3	Win32	143.8434983					0		3	14	110	5	1
		1	1	0.4822	4	0.9067						images/313+24_12.png	images/313_12.png	1	¡û	2	12	54		Å®	20	2024-02-21_17h02.15.142	ÐÅÐÄÅÐ¶Ï	2021.2.3	Win32	143.8434983					1		3	15	111	11	1
		1	1	0.5084	4	0.3604						images/313+60_11.png	images/313_27.png	1	¡û	1	27	54		Å®	20	2024-02-21_17h02.15.142	ÐÅÐÄÅÐ¶Ï	2021.2.3	Win32	143.8434983					1		3	16	112	26	1
		6	1	0.3273	4	0.3055						images/313_8.png	images/313+24_8.png	6	¡ú	2	8	54		Å®	20	2024-02-21_17h02.15.142	ÐÅÐÄÅÐ¶Ï	2021.2.3	Win32	143.8434983					1		3	17	113	7	1
		6	1	0.3904	4	0.3452						images/313_20.png	images/313+60_4.png	6	¡ú	1	20	54		Å®	20	2024-02-21_17h02.15.142	ÐÅÐÄÅÐ¶Ï	2021.2.3	Win32	143.8434983					1		3	18	114	19	1
		6	1	0.3792	4	0.317						images/313_2.png	images/313+24_2.png	6	¡ú	2	2	54		Å®	20	2024-02-21_17h02.15.142	ÐÅÐÄÅÐ¶Ï	2021.2.3	Win32	143.8434983					1		3	19	115	1	1
		1	1	0.4459	5	0.5666						images/313+24_15.png	images/313_15.png	1	¡û	2	15	54		Å®	20	2024-02-21_17h02.15.142	ÐÅÐÄÅÐ¶Ï	2021.2.3	Win32	143.8434983					1		3	20	116	14	1
		6	1	0.4113	5	0.33						images/313_19.png	images/313+60_3.png	6	¡ú	1	19	54		Å®	20	2024-02-21_17h02.15.142	ÐÅÐÄÅÐ¶Ï	2021.2.3	Win32	143.8434983					1		3	21	117	18	1
		1	1	0.8913	5	0.3689						images/313+60_15.png	images/313_31.png	1	¡û	1	31	54		Å®	20	2024-02-21_17h02.15.142	ÐÅÐÄÅÐ¶Ï	2021.2.3	Win32	143.8434983					1		3	22	118	30	1
		1	1	0.3849	4	0.3273						images/313+60_14.png	images/313_30.png	1	¡û	1	30	54		Å®	20	2024-02-21_17h02.15.142	ÐÅÐÄÅÐ¶Ï	2021.2.3	Win32	143.8434983					1		3	23	119	29	1
		6	1	0.4526	5	0.4454						images/313_24.png	images/313+60_8.png	6	¡ú	1	24	54		Å®	20	2024-02-21_17h02.15.142	ÐÅÐÄÅÐ¶Ï	2021.2.3	Win32	143.8434983					1		3	24	120	23	1
		1	1	0.4776	4	0.4851						images/313+60_9.png	images/313_25.png	1	¡û	1	25	54		Å®	20	2024-02-21_17h02.15.142	ÐÅÐÄÅÐ¶Ï	2021.2.3	Win32	143.8434983					1		3	25	121	24	1
		6	1	0.3826	4	0.3066						images/313_22.png	images/313+60_6.png	6	¡ú	1	22	54		Å®	20	2024-02-21_17h02.15.142	ÐÅÐÄÅÐ¶Ï	2021.2.3	Win32	143.8434983					1	space	3	26	122	21	1	6.496
		6	0	0.6632	3	0.612						images/313+24_11.png	images/313_11.png	1	¡û	2	11	54		Å®	20	2024-02-21_17h02.15.142	ÐÅÐÄÅÐ¶Ï	2021.2.3	Win32	143.8434983					0		3	27	123	10	1
		6	1	0.5853	3	0.3207						images/313_4.png	images/313+24_4.png	6	¡ú	2	4	54		Å®	20	2024-02-21_17h02.15.142	ÐÅÐÄÅÐ¶Ï	2021.2.3	Win32	143.8434983					0		3	28	124	3	1
		6	1	0.4014	4	0.3964						images/313_1.png	images/313+24_1.png	6	¡ú	2	1	54		Å®	20	2024-02-21_17h02.15.142	ÐÅÐÄÅÐ¶Ï	2021.2.3	Win32	143.8434983					1		3	29	125	0	1
		1	1	0.3283	4	0.501						images/313+24_9.png	images/313_9.png	1	¡û	2	9	54		Å®	20	2024-02-21_17h02.15.142	ÐÅÐÄÅÐ¶Ï	2021.2.3	Win32	143.8434983					1		3	30	126	8	1
		6	0	0.4736	4	0.3187						images/313+60_12.png	images/313_28.png	1	¡û	1	28	54		Å®	20	2024-02-21_17h02.15.142	ÐÅÐÄÅÐ¶Ï	2021.2.3	Win32	143.8434983					1		3	31	127	27	1
		6	1	0.5096	4	0.3346						images/313_7.png	images/313+24_7.png	6	¡ú	2	7	54		Å®	20	2024-02-21_17h02.15.142	ÐÅÐÄÅÐ¶Ï	2021.2.3	Win32	143.8434983					1		4	0	128	6	1
		1	1	0.6295	5	0.3396						images/313+60_13.png	images/313_29.png	1	¡û	1	29	54		Å®	20	2024-02-21_17h02.15.142	ÐÅÐÄÅÐ¶Ï	2021.2.3	Win32	143.8434983					1		4	1	129	28	1
		1	1	0.7111	4	0.3301						images/313+24_12.png	images/313_12.png	1	¡û	2	12	54		Å®	20	2024-02-21_17h02.15.142	ÐÅÐÄÅÐ¶Ï	2021.2.3	Win32	143.8434983					1		4	2	130	11	1
		6	1	0.3076	5	0.3132						images/313_22.png	images/313+60_6.png	6	¡ú	1	22	54		Å®	20	2024-02-21_17h02.15.142	ÐÅÐÄÅÐ¶Ï	2021.2.3	Win32	143.8434983					1		4	3	131	21	1
		1	1	0.6486	4	0.3068						images/313+24_10.png	images/313_10.png	1	¡û	2	10	54		Å®	20	2024-02-21_17h02.15.142	ÐÅÐÄÅÐ¶Ï	2021.2.3	Win32	143.8434983					1		4	4	132	9	1
		6	0	0.336	3	0.7512						images/313+24_14.png	images/313_14.png	1	¡û	2	14	54		Å®	20	2024-02-21_17h02.15.142	ÐÅÐÄÅÐ¶Ï	2021.2.3	Win32	143.8434983					0		4	5	133	13	1
		6	1	0.4314	5	0.3824						images/313_21.png	images/313+60_5.png	6	¡ú	1	21	54		Å®	20	2024-02-21_17h02.15.142	ÐÅÐÄÅÐ¶Ï	2021.2.3	Win32	143.8434983					1		4	6	134	20	1
		6	1	0.3834	4	0.4902						images/313_3.png	images/313+24_3.png	6	¡ú	2	3	54		Å®	20	2024-02-21_17h02.15.142	ÐÅÐÄÅÐ¶Ï	2021.2.3	Win32	143.8434983					1		4	7	135	2	1
		6	1	0.2997	4	0.3203						images/313_1.png	images/313+24_1.png	6	¡ú	2	1	54		Å®	20	2024-02-21_17h02.15.142	ÐÅÐÄÅÐ¶Ï	2021.2.3	Win32	143.8434983					1		4	8	136	0	1
		6	1	0.37	4	0.2981						images/313_4.png	images/313+24_4.png	6	¡ú	2	4	54		Å®	20	2024-02-21_17h02.15.142	ÐÅÐÄÅÐ¶Ï	2021.2.3	Win32	143.8434983					1		4	9	137	3	1
		1	1	0.4617	4	0.8823						images/313+60_9.png	images/313_25.png	1	¡û	1	25	54		Å®	20	2024-02-21_17h02.15.142	ÐÅÐÄÅÐ¶Ï	2021.2.3	Win32	143.8434983					1		4	10	138	24	1
		6	0	1.344	4	0.3464						images/313+24_16.png	images/313_16.png	1	¡û	2	16	54		Å®	20	2024-02-21_17h02.15.142	ÐÅÐÄÅÐ¶Ï	2021.2.3	Win32	143.8434983					1		4	11	139	15	1
		6	1	0.3986	4	0.3168						images/313_18.png	images/313+60_2.png	6	¡ú	1	18	54		Å®	20	2024-02-21_17h02.15.142	ÐÅÐÄÅÐ¶Ï	2021.2.3	Win32	143.8434983					1		4	12	140	17	1
		1	1	0.4034	5	0.4886						images/313+24_15.png	images/313_15.png	1	¡û	2	15	54		Å®	20	2024-02-21_17h02.15.142	ÐÅÐÄÅÐ¶Ï	2021.2.3	Win32	143.8434983					1		4	13	141	14	1
		1	1	0.3849	5	0.2786						images/313+60_10.png	images/313_26.png	1	¡û	1	26	54		Å®	20	2024-02-21_17h02.15.142	ÐÅÐÄÅÐ¶Ï	2021.2.3	Win32	143.8434983					1		4	14	142	25	1
		1	0	0.8489	4	0.2309						images/313_8.png	images/313+24_8.png	6	¡ú	2	8	54		Å®	20	2024-02-21_17h02.15.142	ÐÅÐÄÅÐ¶Ï	2021.2.3	Win32	143.8434983					1		4	15	143	7	1
		6	1	0.3933	4	0.1952						images/313_5.png	images/313+24_5.png	6	¡ú	2	5	54		Å®	20	2024-02-21_17h02.15.142	ÐÅÐÄÅÐ¶Ï	2021.2.3	Win32	143.8434983					1		4	16	144	4	1
		1	1	0.3285	4	0.1624						images/313+60_11.png	images/313_27.png	1	¡û	1	27	54		Å®	20	2024-02-21_17h02.15.142	ÐÅÐÄÅÐ¶Ï	2021.2.3	Win32	143.8434983					1		4	17	145	26	1
		1	1	0.7165	3	0.4305						images/313+60_15.png	images/313_31.png	1	¡û	1	31	54		Å®	20	2024-02-21_17h02.15.142	ÐÅÐÄÅÐ¶Ï	2021.2.3	Win32	143.8434983					0		4	18	146	30	1
		6	1	0.8716	5	0.3787						images/313_24.png	images/313+60_8.png	6	¡ú	1	24	54		Å®	20	2024-02-21_17h02.15.142	ÐÅÐÄÅÐ¶Ï	2021.2.3	Win32	143.8434983					1		4	19	147	23	1
		1	1	0.5785	5	0.2859						images/313+24_13.png	images/313_13.png	1	¡û	2	13	54		Å®	20	2024-02-21_17h02.15.142	ÐÅÐÄÅÐ¶Ï	2021.2.3	Win32	143.8434983					1		4	20	148	12	1
		6	1	0.518	5	0.259						images/313_23.png	images/313+60_7.png	6	¡ú	1	23	54		Å®	20	2024-02-21_17h02.15.142	ÐÅÐÄÅÐ¶Ï	2021.2.3	Win32	143.8434983					1		4	21	149	22	1
		1	1	0.5862	5	0.4259						images/313+24_9.png	images/313_9.png	1	¡û	2	9	54		Å®	20	2024-02-21_17h02.15.142	ÐÅÐÄÅÐ¶Ï	2021.2.3	Win32	143.8434983					1		4	22	150	8	1
		1	1	0.3229	5	0.1867						images/313+60_16.png	images/313_32.png	1	¡û	1	32	54		Å®	20	2024-02-21_17h02.15.142	ÐÅÐÄÅÐ¶Ï	2021.2.3	Win32	143.8434983					1		4	23	151	31	1
		6	1	0.4383	5	0.2726						images/313_2.png	images/313+24_2.png	6	¡ú	2	2	54		Å®	20	2024-02-21_17h02.15.142	ÐÅÐÄÅÐ¶Ï	2021.2.3	Win32	143.8434983					1		4	24	152	1	1
		1	1	0.2813	5	0.1972						images/313+60_14.png	images/313_30.png	1	¡û	1	30	54		Å®	20	2024-02-21_17h02.15.142	ÐÅÐÄÅÐ¶Ï	2021.2.3	Win32	143.8434983					1		4	25	153	29	1
		6	1	0.2441	5	0.1742						images/313_17.png	images/313+60_1.png	6	¡ú	1	17	54		Å®	20	2024-02-21_17h02.15.142	ÐÅÐÄÅÐ¶Ï	2021.2.3	Win32	143.8434983					1		4	26	154	16	1
		1	1	0.3761	5	0.2738						images/313+60_12.png	images/313_28.png	1	¡û	1	28	54		Å®	20	2024-02-21_17h02.15.142	ÐÅÐÄÅÐ¶Ï	2021.2.3	Win32	143.8434983					1		4	27	155	27	1
		1	1	0.5078	5	0.1466						images/313+24_11.png	images/313_11.png	1	¡û	2	11	54		Å®	20	2024-02-21_17h02.15.142	ÐÅÐÄÅÐ¶Ï	2021.2.3	Win32	143.8434983					1		4	28	156	10	1
		6	1	0.3499	4	0.2586						images/313_20.png	images/313+60_4.png	6	¡ú	1	20	54		Å®	20	2024-02-21_17h02.15.142	ÐÅÐÄÅÐ¶Ï	2021.2.3	Win32	143.8434983					1		4	29	157	19	1
		6	1	0.3142	4	0.4494						images/313_6.png	images/313+24_6.png	6	¡ú	2	6	54		Å®	20	2024-02-21_17h02.15.142	ÐÅÐÄÅÐ¶Ï	2021.2.3	Win32	143.8434983					1		4	30	158	5	1
		6	1	0.3479	4	0.3054						images/313_19.png	images/313+60_3.png	6	¡ú	1	19	54		Å®	20	2024-02-21_17h02.15.142	ÐÅÐÄÅÐ¶Ï	2021.2.3	Win32	143.8434983					1		4	31	159	18	1
																		54		Å®	20	2024-02-21_17h02.15.142	ÐÅÐÄÅÐ¶Ï	2021.2.3	Win32	143.8434983	7.430555556	4.6978
