# Supplementary material for: Perceptual metacognition and self-esteem: the role of feedback valence in local and global monitoring bias
Source: BMC Psychol. 2025 Sep 22;13:1114. doi: 10.1186/s40359-025-03089-x (PMC12506185; doi:10.1186/s40359-025-03089-x)
Supplement: Supplementary file 1 — Supplementary Material 1. [file 40359_2025_3089_MOESM1_ESM.zip › Data/Study2/Study2data/55_信心判断_2024-02-21_17h01.20.141.csv]

response_00.keys	response_00.rt	response_1.keys	response_1.corr	response_1.rt	response_2.keys	response_2.rt	loop_1.thisRepN	loop_1.thisTrialN	loop_1.thisN	loop_1.thisIndex	loop_1.ran	dotLeft	dotRight	dotAns	cue	diffLevel	rows	±»ÊÔ±àºÅ	ÐÕÃû	ÐÔ±ð	ÄêÁä	date	expName	psychopyVersion	OS	frameRate	slider.response	slider.rt	response_01.keys	response_01.rt	response_2.corr	response_03.keys	loop_2.thisRepN	loop_2.thisTrialN	loop_2.thisN	loop_2.thisIndex	loop_2.ran	response_03.rt
		6	0	0.4019	2	1.3175						images/313+24_12.png	images/313_12.png	1	¡û	2	12	55		Å®	21	2024-02-21_17h01.20.141	ÐÅÐÄÅÐ¶Ï	2021.2.3	Win32	59.73715651	9.015625	9.4792	space	8.088	0		0	0	0	11	1
		6	1	0.4547	3	1.3197						images/313_19.png	images/313+60_3.png	6	¡ú	1	19	55		Å®	21	2024-02-21_17h01.20.141	ÐÅÐÄÅÐ¶Ï	2021.2.3	Win32	59.73715651					0		0	1	1	18	1
		6	1	0.3556	4	1.041						images/313_4.png	images/313+24_4.png	6	¡ú	2	4	55		Å®	21	2024-02-21_17h01.20.141	ÐÅÐÄÅÐ¶Ï	2021.2.3	Win32	59.73715651					1		0	2	2	3	1
		6	1	0.489	5	1.0863						images/313_23.png	images/313+60_7.png	6	¡ú	1	23	55		Å®	21	2024-02-21_17h01.20.141	ÐÅÐÄÅÐ¶Ï	2021.2.3	Win32	59.73715651					1		0	3	3	22	1
		1	1	0.3933	6	0.8869						images/313+24_13.png	images/313_13.png	1	¡û	2	13	55		Å®	21	2024-02-21_17h01.20.141	ÐÅÐÄÅÐ¶Ï	2021.2.3	Win32	59.73715651					1		0	4	4	12	1
		1	0	0.8672	2	0.5515						images/313_7.png	images/313+24_7.png	6	¡ú	2	7	55		Å®	21	2024-02-21_17h01.20.141	ÐÅÐÄÅÐ¶Ï	2021.2.3	Win32	59.73715651					0		0	5	5	6	1
		1	1	0.4997	3	0.8027						images/313+60_12.png	images/313_28.png	1	¡û	1	28	55		Å®	21	2024-02-21_17h01.20.141	ÐÅÐÄÅÐ¶Ï	2021.2.3	Win32	59.73715651					0		0	6	6	27	1
		6	1	0.3911	4	0.5846						images/313_3.png	images/313+24_3.png	6	¡ú	2	3	55		Å®	21	2024-02-21_17h01.20.141	ÐÅÐÄÅÐ¶Ï	2021.2.3	Win32	59.73715651					1		0	7	7	2	1
		1	1	0.3894	3	0.7234						images/313+60_13.png	images/313_29.png	1	¡û	1	29	55		Å®	21	2024-02-21_17h01.20.141	ÐÅÐÄÅÐ¶Ï	2021.2.3	Win32	59.73715651					0		0	8	8	28	1
		1	1	0.3711	3	0.5725						images/313+60_16.png	images/313_32.png	1	¡û	1	32	55		Å®	21	2024-02-21_17h01.20.141	ÐÅÐÄÅÐ¶Ï	2021.2.3	Win32	59.73715651					0		0	9	9	31	1
		1	1	0.4361	5	0.8191						images/313+60_11.png	images/313_27.png	1	¡û	1	27	55		Å®	21	2024-02-21_17h01.20.141	ÐÅÐÄÅÐ¶Ï	2021.2.3	Win32	59.73715651					1		0	10	10	26	1
		1	1	0.3647	6	0.5163						images/313+24_16.png	images/313_16.png	1	¡û	2	16	55		Å®	21	2024-02-21_17h01.20.141	ÐÅÐÄÅÐ¶Ï	2021.2.3	Win32	59.73715651					1		0	11	11	15	1
		6	1	0.4346	4	0.5408						images/313_2.png	images/313+24_2.png	6	¡ú	2	2	55		Å®	21	2024-02-21_17h01.20.141	ÐÅÐÄÅÐ¶Ï	2021.2.3	Win32	59.73715651					1		0	12	12	1	1
		1	1	0.3693	6	0.4734						images/313+60_9.png	images/313_25.png	1	¡û	1	25	55		Å®	21	2024-02-21_17h01.20.141	ÐÅÐÄÅÐ¶Ï	2021.2.3	Win32	59.73715651					1		0	13	13	24	1
		1	0	0.3912	4	0.5852						images/313_1.png	images/313+24_1.png	6	¡ú	2	1	55		Å®	21	2024-02-21_17h01.20.141	ÐÅÐÄÅÐ¶Ï	2021.2.3	Win32	59.73715651					1		0	14	14	0	1
		1	1	0.3498	5	0.5038						images/313+60_15.png	images/313_31.png	1	¡û	1	31	55		Å®	21	2024-02-21_17h01.20.141	ÐÅÐÄÅÐ¶Ï	2021.2.3	Win32	59.73715651					1		0	15	15	30	1
		1	1	0.3695	6	0.4912						images/313+24_15.png	images/313_15.png	1	¡û	2	15	55		Å®	21	2024-02-21_17h01.20.141	ÐÅÐÄÅÐ¶Ï	2021.2.3	Win32	59.73715651					1		0	16	16	14	1
		1	1	0.386	6	0.417						images/313+24_14.png	images/313_14.png	1	¡û	2	14	55		Å®	21	2024-02-21_17h01.20.141	ÐÅÐÄÅÐ¶Ï	2021.2.3	Win32	59.73715651					1		0	17	17	13	1
		6	1	0.3239	5	0.4512						images/313_17.png	images/313+60_1.png	6	¡ú	1	17	55		Å®	21	2024-02-21_17h01.20.141	ÐÅÐÄÅÐ¶Ï	2021.2.3	Win32	59.73715651					1		0	18	18	16	1
		1	0	0.2886	5	0.4245						images/313_8.png	images/313+24_8.png	6	¡ú	2	8	55		Å®	21	2024-02-21_17h01.20.141	ÐÅÐÄÅÐ¶Ï	2021.2.3	Win32	59.73715651					1		0	19	19	7	1
		1	0	0.7574	4	0.3759						images/313_5.png	images/313+24_5.png	6	¡ú	2	5	55		Å®	21	2024-02-21_17h01.20.141	ÐÅÐÄÅÐ¶Ï	2021.2.3	Win32	59.73715651					1		0	20	20	4	1
		1	1	0.751	2	0.4895						images/313+24_10.png	images/313_10.png	1	¡û	2	10	55		Å®	21	2024-02-21_17h01.20.141	ÐÅÐÄÅÐ¶Ï	2021.2.3	Win32	59.73715651					0		0	21	21	9	1
		1	1	0.4549	5	0.4681						images/313+24_9.png	images/313_9.png	1	¡û	2	9	55		Å®	21	2024-02-21_17h01.20.141	ÐÅÐÄÅÐ¶Ï	2021.2.3	Win32	59.73715651					1		0	22	22	8	1
		1	0	0.3614	4	0.4188						images/313_20.png	images/313+60_4.png	6	¡ú	1	20	55		Å®	21	2024-02-21_17h01.20.141	ÐÅÐÄÅÐ¶Ï	2021.2.3	Win32	59.73715651					1		0	23	23	19	1
		6	1	0.54	5	0.4514						images/313_6.png	images/313+24_6.png	6	¡ú	2	6	55		Å®	21	2024-02-21_17h01.20.141	ÐÅÐÄÅÐ¶Ï	2021.2.3	Win32	59.73715651					1		0	24	24	5	1
		1	1	0.2859	4	0.472						images/313+24_11.png	images/313_11.png	1	¡û	2	11	55		Å®	21	2024-02-21_17h01.20.141	ÐÅÐÄÅÐ¶Ï	2021.2.3	Win32	59.73715651					1		0	25	25	10	1
		1	0	0.3193	3	0.4494						images/313_22.png	images/313+60_6.png	6	¡ú	1	22	55		Å®	21	2024-02-21_17h01.20.141	ÐÅÐÄÅÐ¶Ï	2021.2.3	Win32	59.73715651					0		0	26	26	21	1
		1	1	0.3195	3	0.3851						images/313+60_10.png	images/313_26.png	1	¡û	1	26	55		Å®	21	2024-02-21_17h01.20.141	ÐÅÐÄÅÐ¶Ï	2021.2.3	Win32	59.73715651					0		0	27	27	25	1
		6	1	0.3013	5	0.5377						images/313_24.png	images/313+60_8.png	6	¡ú	1	24	55		Å®	21	2024-02-21_17h01.20.141	ÐÅÐÄÅÐ¶Ï	2021.2.3	Win32	59.73715651					1		0	28	28	23	1
		6	1	0.5509	1	0.4564						images/313_21.png	images/313+60_5.png	6	¡ú	1	21	55		Å®	21	2024-02-21_17h01.20.141	ÐÅÐÄÅÐ¶Ï	2021.2.3	Win32	59.73715651					0		0	29	29	20	1
		1	1	0.2856	4	0.418						images/313+60_14.png	images/313_30.png	1	¡û	1	30	55		Å®	21	2024-02-21_17h01.20.141	ÐÅÐÄÅÐ¶Ï	2021.2.3	Win32	59.73715651					1		0	30	30	29	1
		6	1	0.3346	4	0.4388						images/313_18.png	images/313+60_2.png	6	¡ú	1	18	55		Å®	21	2024-02-21_17h01.20.141	ÐÅÐÄÅÐ¶Ï	2021.2.3	Win32	59.73715651					1		0	31	31	17	1
		1	0	0.2895	2	0.4673						images/313_1.png	images/313+24_1.png	6	¡ú	2	1	55		Å®	21	2024-02-21_17h01.20.141	ÐÅÐÄÅÐ¶Ï	2021.2.3	Win32	59.73715651					0		1	0	32	0	1
		1	1	0.5397	3	0.4394						images/313+60_10.png	images/313_26.png	1	¡û	1	26	55		Å®	21	2024-02-21_17h01.20.141	ÐÅÐÄÅÐ¶Ï	2021.2.3	Win32	59.73715651					0		1	1	33	25	1
		6	1	0.3659	5	0.4678						images/313_22.png	images/313+60_6.png	6	¡ú	1	22	55		Å®	21	2024-02-21_17h01.20.141	ÐÅÐÄÅÐ¶Ï	2021.2.3	Win32	59.73715651					1		1	2	34	21	1
		1	1	0.3438	6	0.4358						images/313+24_12.png	images/313_12.png	1	¡û	2	12	55		Å®	21	2024-02-21_17h01.20.141	ÐÅÐÄÅÐ¶Ï	2021.2.3	Win32	59.73715651					1		1	3	35	11	1
		1	0	0.3603	3	0.4345						images/313_8.png	images/313+24_8.png	6	¡ú	2	8	55		Å®	21	2024-02-21_17h01.20.141	ÐÅÐÄÅÐ¶Ï	2021.2.3	Win32	59.73715651					0		1	4	36	7	1
		6	1	0.3252	4	0.4715						images/313_3.png	images/313+24_3.png	6	¡ú	2	3	55		Å®	21	2024-02-21_17h01.20.141	ÐÅÐÄÅÐ¶Ï	2021.2.3	Win32	59.73715651					1		1	5	37	2	1
		1	1	0.4492	1	0.3887						images/313+24_10.png	images/313_10.png	1	¡û	2	10	55		Å®	21	2024-02-21_17h01.20.141	ÐÅÐÄÅÐ¶Ï	2021.2.3	Win32	59.73715651					0		1	6	38	9	1
		6	1	0.3176	1	0.4193						images/313_18.png	images/313+60_2.png	6	¡ú	1	18	55		Å®	21	2024-02-21_17h01.20.141	ÐÅÐÄÅÐ¶Ï	2021.2.3	Win32	59.73715651					0		1	7	39	17	1
		6	1	0.4231	5	0.5855						images/313_20.png	images/313+60_4.png	6	¡ú	1	20	55		Å®	21	2024-02-21_17h01.20.141	ÐÅÐÄÅÐ¶Ï	2021.2.3	Win32	59.73715651					1	space	1	8	40	19	1	1.3365
		6	1	0.3583	5	0.4557						images/313_19.png	images/313+60_3.png	6	¡ú	1	19	55		Å®	21	2024-02-21_17h01.20.141	ÐÅÐÄÅÐ¶Ï	2021.2.3	Win32	59.73715651					1		1	9	41	18	1
		1	1	0.301	2	0.4612						images/313+60_9.png	images/313_25.png	1	¡û	1	25	55		Å®	21	2024-02-21_17h01.20.141	ÐÅÐÄÅÐ¶Ï	2021.2.3	Win32	59.73715651					0		1	10	42	24	1
		6	1	0.4191	5	0.3526						images/313_7.png	images/313+24_7.png	6	¡ú	2	7	55		Å®	21	2024-02-21_17h01.20.141	ÐÅÐÄÅÐ¶Ï	2021.2.3	Win32	59.73715651					1		1	11	43	6	1
		1	1	0.389	2	0.3341						images/313+60_16.png	images/313_32.png	1	¡û	1	32	55		Å®	21	2024-02-21_17h01.20.141	ÐÅÐÄÅÐ¶Ï	2021.2.3	Win32	59.73715651					0		1	12	44	31	1
		6	1	0.32	5	0.3513						images/313_4.png	images/313+24_4.png	6	¡ú	2	4	55		Å®	21	2024-02-21_17h01.20.141	ÐÅÐÄÅÐ¶Ï	2021.2.3	Win32	59.73715651					1		1	13	45	3	1
		1	1	0.2528	1	0.3912						images/313+24_15.png	images/313_15.png	1	¡û	2	15	55		Å®	21	2024-02-21_17h01.20.141	ÐÅÐÄÅÐ¶Ï	2021.2.3	Win32	59.73715651					0		1	14	46	14	1
		1	1	0.4687	5	0.3528						images/313+24_11.png	images/313_11.png	1	¡û	2	11	55		Å®	21	2024-02-21_17h01.20.141	ÐÅÐÄÅÐ¶Ï	2021.2.3	Win32	59.73715651					1		1	15	47	10	1
		1	1	0.3525	2	0.3551						images/313+60_15.png	images/313_31.png	1	¡û	1	31	55		Å®	21	2024-02-21_17h01.20.141	ÐÅÐÄÅÐ¶Ï	2021.2.3	Win32	59.73715651					0		1	16	48	30	1
		6	0	0.3017	5	0.3356						images/313+24_9.png	images/313_9.png	1	¡û	2	9	55		Å®	21	2024-02-21_17h01.20.141	ÐÅÐÄÅÐ¶Ï	2021.2.3	Win32	59.73715651					1		1	17	49	8	1
		6	1	0.4216	6	0.5215						images/313_24.png	images/313+60_8.png	6	¡ú	1	24	55		Å®	21	2024-02-21_17h01.20.141	ÐÅÐÄÅÐ¶Ï	2021.2.3	Win32	59.73715651					1		1	18	50	23	1
		1	1	0.3376	1	0.3362						images/313+24_14.png	images/313_14.png	1	¡û	2	14	55		Å®	21	2024-02-21_17h01.20.141	ÐÅÐÄÅÐ¶Ï	2021.2.3	Win32	59.73715651					0		1	19	51	13	1
		1	1	0.5828	2	0.3024						images/313+24_16.png	images/313_16.png	1	¡û	2	16	55		Å®	21	2024-02-21_17h01.20.141	ÐÅÐÄÅÐ¶Ï	2021.2.3	Win32	59.73715651					0		1	20	52	15	1
		6	1	0.3929	3	0.3523						images/313_17.png	images/313+60_1.png	6	¡ú	1	17	55		Å®	21	2024-02-21_17h01.20.141	ÐÅÐÄÅÐ¶Ï	2021.2.3	Win32	59.73715651					0		1	21	53	16	1
		1	0	0.3537	3	0.2881						images/313_2.png	images/313+24_2.png	6	¡ú	2	2	55		Å®	21	2024-02-21_17h01.20.141	ÐÅÐÄÅÐ¶Ï	2021.2.3	Win32	59.73715651					0		1	22	54	1	1
		1	1	0.3691	3	0.3573						images/313+60_13.png	images/313_29.png	1	¡û	1	29	55		Å®	21	2024-02-21_17h01.20.141	ÐÅÐÄÅÐ¶Ï	2021.2.3	Win32	59.73715651					0		1	23	55	28	1
		6	1	0.3554	6	0.5531						images/313_23.png	images/313+60_7.png	6	¡ú	1	23	55		Å®	21	2024-02-21_17h01.20.141	ÐÅÐÄÅÐ¶Ï	2021.2.3	Win32	59.73715651					1		1	24	56	22	1
		1	0	0.374	6	0.5858						images/313_5.png	images/313+24_5.png	6	¡ú	2	5	55		Å®	21	2024-02-21_17h01.20.141	ÐÅÐÄÅÐ¶Ï	2021.2.3	Win32	59.73715651					1		1	25	57	4	1
		6	1	0.3909	6	0.3188						images/313_6.png	images/313+24_6.png	6	¡ú	2	6	55		Å®	21	2024-02-21_17h01.20.141	ÐÅÐÄÅÐ¶Ï	2021.2.3	Win32	59.73715651					1		1	26	58	5	1
		1	1	0.3375	6	0.5247						images/313+60_11.png	images/313_27.png	1	¡û	1	27	55		Å®	21	2024-02-21_17h01.20.141	ÐÅÐÄÅÐ¶Ï	2021.2.3	Win32	59.73715651					1		1	27	59	26	1
		1	1	0.5729	5	0.399						images/313+24_13.png	images/313_13.png	1	¡û	2	13	55		Å®	21	2024-02-21_17h01.20.141	ÐÅÐÄÅÐ¶Ï	2021.2.3	Win32	59.73715651					1		1	28	60	12	1
		1	1	0.469	6	0.2857						images/313+60_14.png	images/313_30.png	1	¡û	1	30	55		Å®	21	2024-02-21_17h01.20.141	ÐÅÐÄÅÐ¶Ï	2021.2.3	Win32	59.73715651					1		1	29	61	29	1
		6	1	0.3072	6	0.2918						images/313_21.png	images/313+60_5.png	6	¡ú	1	21	55		Å®	21	2024-02-21_17h01.20.141	ÐÅÐÄÅÐ¶Ï	2021.2.3	Win32	59.73715651					1		1	30	62	20	1
		1	1	0.3196	1	0.2692						images/313+60_12.png	images/313_28.png	1	¡û	1	28	55		Å®	21	2024-02-21_17h01.20.141	ÐÅÐÄÅÐ¶Ï	2021.2.3	Win32	59.73715651					0		1	31	63	27	1
		6	1	0.2675	6	0.3699						images/313_3.png	images/313+24_3.png	6	¡ú	2	3	55		Å®	21	2024-02-21_17h01.20.141	ÐÅÐÄÅÐ¶Ï	2021.2.3	Win32	59.73715651					1		2	0	64	2	1
		6	1	0.6266	1	0.5752						images/313_6.png	images/313+24_6.png	6	¡ú	2	6	55		Å®	21	2024-02-21_17h01.20.141	ÐÅÐÄÅÐ¶Ï	2021.2.3	Win32	59.73715651					0		2	1	65	5	1
		6	1	0.4525	6	0.4031						images/313_17.png	images/313+60_1.png	6	¡ú	1	17	55		Å®	21	2024-02-21_17h01.20.141	ÐÅÐÄÅÐ¶Ï	2021.2.3	Win32	59.73715651					1		2	2	66	16	1
		1	0	0.3708	1	0.3879						images/313_1.png	images/313+24_1.png	6	¡ú	2	1	55		Å®	21	2024-02-21_17h01.20.141	ÐÅÐÄÅÐ¶Ï	2021.2.3	Win32	59.73715651					0		2	3	67	0	1
		1	1	0.3283	4	0.767						images/313+60_12.png	images/313_28.png	1	¡û	1	28	55		Å®	21	2024-02-21_17h01.20.141	ÐÅÐÄÅÐ¶Ï	2021.2.3	Win32	59.73715651					1		2	4	68	27	1
		1	1	0.2872	6	0.4185						images/313+24_11.png	images/313_11.png	1	¡û	2	11	55		Å®	21	2024-02-21_17h01.20.141	ÐÅÐÄÅÐ¶Ï	2021.2.3	Win32	59.73715651					1		2	5	69	10	1
		1	0	0.4238	2	0.3723						images/313_22.png	images/313+60_6.png	6	¡ú	1	22	55		Å®	21	2024-02-21_17h01.20.141	ÐÅÐÄÅÐ¶Ï	2021.2.3	Win32	59.73715651					0		2	6	70	21	1
		6	1	0.3209	5	0.3193						images/313_19.png	images/313+60_3.png	6	¡ú	1	19	55		Å®	21	2024-02-21_17h01.20.141	ÐÅÐÄÅÐ¶Ï	2021.2.3	Win32	59.73715651					1		2	7	71	18	1
		1	1	0.3601	3	0.388						images/313+24_10.png	images/313_10.png	1	¡û	2	10	55		Å®	21	2024-02-21_17h01.20.141	ÐÅÐÄÅÐ¶Ï	2021.2.3	Win32	59.73715651					0		2	8	72	9	1
		1	1	0.4695	2	0.3187						images/313+24_14.png	images/313_14.png	1	¡û	2	14	55		Å®	21	2024-02-21_17h01.20.141	ÐÅÐÄÅÐ¶Ï	2021.2.3	Win32	59.73715651					0		2	9	73	13	1
		1	0	0.4238	3	0.3713						images/313_20.png	images/313+60_4.png	6	¡ú	1	20	55		Å®	21	2024-02-21_17h01.20.141	ÐÅÐÄÅÐ¶Ï	2021.2.3	Win32	59.73715651					0		2	10	74	19	1
		6	1	0.3351	5	0.3714						images/313_2.png	images/313+24_2.png	6	¡ú	2	2	55		Å®	21	2024-02-21_17h01.20.141	ÐÅÐÄÅÐ¶Ï	2021.2.3	Win32	59.73715651					1		2	11	75	1	1
		1	1	0.256	2	0.3567						images/313+24_13.png	images/313_13.png	1	¡û	2	13	55		Å®	21	2024-02-21_17h01.20.141	ÐÅÐÄÅÐ¶Ï	2021.2.3	Win32	59.73715651					0		2	12	76	12	1
		6	1	0.3196	5	0.3591						images/313_23.png	images/313+60_7.png	6	¡ú	1	23	55		Å®	21	2024-02-21_17h01.20.141	ÐÅÐÄÅÐ¶Ï	2021.2.3	Win32	59.73715651					1		2	13	77	22	1
		1	1	0.3795	2	0.3534						images/313+60_14.png	images/313_30.png	1	¡û	1	30	55		Å®	21	2024-02-21_17h01.20.141	ÐÅÐÄÅÐ¶Ï	2021.2.3	Win32	59.73715651					0		2	14	78	29	1
		1	1	0.4535	4	0.4833						images/313+60_9.png	images/313_25.png	1	¡û	1	25	55		Å®	21	2024-02-21_17h01.20.141	ÐÅÐÄÅÐ¶Ï	2021.2.3	Win32	59.73715651					1		2	15	79	24	1
		6	1	0.335	5	0.334						images/313_18.png	images/313+60_2.png	6	¡ú	1	18	55		Å®	21	2024-02-21_17h01.20.141	ÐÅÐÄÅÐ¶Ï	2021.2.3	Win32	59.73715651					1		2	16	80	17	1
		6	1	0.4	5	0.4081						images/313_5.png	images/313+24_5.png	6	¡ú	2	5	55		Å®	21	2024-02-21_17h01.20.141	ÐÅÐÄÅÐ¶Ï	2021.2.3	Win32	59.73715651					1	space	2	17	81	4	1	1.1771
		1	1	0.374	6	0.3201						images/313+60_11.png	images/313_27.png	1	¡û	1	27	55		Å®	21	2024-02-21_17h01.20.141	ÐÅÐÄÅÐ¶Ï	2021.2.3	Win32	59.73715651					1		2	18	82	26	1
		1	1	0.2513	6	0.302						images/313+24_16.png	images/313_16.png	1	¡û	2	16	55		Å®	21	2024-02-21_17h01.20.141	ÐÅÐÄÅÐ¶Ï	2021.2.3	Win32	59.73715651					1		2	19	83	15	1
		6	1	0.7018	1	0.2845						images/313_7.png	images/313+24_7.png	6	¡ú	2	7	55		Å®	21	2024-02-21_17h01.20.141	ÐÅÐÄÅÐ¶Ï	2021.2.3	Win32	59.73715651					0		2	20	84	6	1
		1	0	0.3681	6	0.2537						images/313_8.png	images/313+24_8.png	6	¡ú	2	8	55		Å®	21	2024-02-21_17h01.20.141	ÐÅÐÄÅÐ¶Ï	2021.2.3	Win32	59.73715651					1		2	21	85	7	1
		1	0	0.3667	5	0.218						images/313_4.png	images/313+24_4.png	6	¡ú	2	4	55		Å®	21	2024-02-21_17h01.20.141	ÐÅÐÄÅÐ¶Ï	2021.2.3	Win32	59.73715651					1		2	22	86	3	1
		6	1	0.2641	6	0.4652						images/313_21.png	images/313+60_5.png	6	¡ú	1	21	55		Å®	21	2024-02-21_17h01.20.141	ÐÅÐÄÅÐ¶Ï	2021.2.3	Win32	59.73715651					1		2	23	87	20	1
		1	1	0.3191	6	0.2701						images/313+60_15.png	images/313_31.png	1	¡û	1	31	55		Å®	21	2024-02-21_17h01.20.141	ÐÅÐÄÅÐ¶Ï	2021.2.3	Win32	59.73715651					1		2	24	88	30	1
		6	1	0.369	6	0.3249						images/313_24.png	images/313+60_8.png	6	¡ú	1	24	55		Å®	21	2024-02-21_17h01.20.141	ÐÅÐÄÅÐ¶Ï	2021.2.3	Win32	59.73715651					1		2	25	89	23	1
		1	1	0.4001	6	0.4387						images/313+60_13.png	images/313_29.png	1	¡û	1	29	55		Å®	21	2024-02-21_17h01.20.141	ÐÅÐÄÅÐ¶Ï	2021.2.3	Win32	59.73715651					1		2	26	90	28	1
		1	1	0.485	6	0.2532						images/313+60_16.png	images/313_32.png	1	¡û	1	32	55		Å®	21	2024-02-21_17h01.20.141	ÐÅÐÄÅÐ¶Ï	2021.2.3	Win32	59.73715651					1		2	27	91	31	1
		1	1	0.4404	6	0.2695						images/313+24_15.png	images/313_15.png	1	¡û	2	15	55		Å®	21	2024-02-21_17h01.20.141	ÐÅÐÄÅÐ¶Ï	2021.2.3	Win32	59.73715651					1		2	28	92	14	1
		1	1	0.4022	6	0.2853						images/313+60_10.png	images/313_26.png	1	¡û	1	26	55		Å®	21	2024-02-21_17h01.20.141	ÐÅÐÄÅÐ¶Ï	2021.2.3	Win32	59.73715651					1		2	29	93	25	1
		1	1	0.5041	6	0.2731						images/313+24_9.png	images/313_9.png	1	¡û	2	9	55		Å®	21	2024-02-21_17h01.20.141	ÐÅÐÄÅÐ¶Ï	2021.2.3	Win32	59.73715651					1		2	30	94	8	1
		1	1	0.5068	6	0.2685						images/313+24_12.png	images/313_12.png	1	¡û	2	12	55		Å®	21	2024-02-21_17h01.20.141	ÐÅÐÄÅÐ¶Ï	2021.2.3	Win32	59.73715651					1		2	31	95	11	1
		6	1	0.3351	6	0.3091						images/313_5.png	images/313+24_5.png	6	¡ú	2	5	55		Å®	21	2024-02-21_17h01.20.141	ÐÅÐÄÅÐ¶Ï	2021.2.3	Win32	59.73715651					1		3	0	96	4	1
		1	1	0.3261	6	0.2926						images/313+24_9.png	images/313_9.png	1	¡û	2	9	55		Å®	21	2024-02-21_17h01.20.141	ÐÅÐÄÅÐ¶Ï	2021.2.3	Win32	59.73715651					1		3	1	97	8	1
		1	1	0.4855	5	0.285						images/313+24_12.png	images/313_12.png	1	¡û	2	12	55		Å®	21	2024-02-21_17h01.20.141	ÐÅÐÄÅÐ¶Ï	2021.2.3	Win32	59.73715651					1		3	2	98	11	1
		6	1	0.4035	4	0.3866						images/313_21.png	images/313+60_5.png	6	¡ú	1	21	55		Å®	21	2024-02-21_17h01.20.141	ÐÅÐÄÅÐ¶Ï	2021.2.3	Win32	59.73715651					1		3	3	99	20	1
		1	0	0.4217	6	0.3635						images/313_1.png	images/313+24_1.png	6	¡ú	2	1	55		Å®	21	2024-02-21_17h01.20.141	ÐÅÐÄÅÐ¶Ï	2021.2.3	Win32	59.73715651					1		3	4	100	0	1
		6	0	0.8163	1	0.2965						images/313+60_12.png	images/313_28.png	1	¡û	1	28	55		Å®	21	2024-02-21_17h01.20.141	ÐÅÐÄÅÐ¶Ï	2021.2.3	Win32	59.73715651					0		3	5	101	27	1
		1	1	0.4103	6	0.2869						images/313+24_15.png	images/313_15.png	1	¡û	2	15	55		Å®	21	2024-02-21_17h01.20.141	ÐÅÐÄÅÐ¶Ï	2021.2.3	Win32	59.73715651					1		3	6	102	14	1
		1	1	0.2108	6	0.3362						images/313+60_13.png	images/313_29.png	1	¡û	1	29	55		Å®	21	2024-02-21_17h01.20.141	ÐÅÐÄÅÐ¶Ï	2021.2.3	Win32	59.73715651					1		3	7	103	28	1
		1	1	0.4228	6	0.2603						images/313+24_13.png	images/313_13.png	1	¡û	2	13	55		Å®	21	2024-02-21_17h01.20.141	ÐÅÐÄÅÐ¶Ï	2021.2.3	Win32	59.73715651					1		3	8	104	12	1
		6	1	0.4703	6	0.2229						images/313_24.png	images/313+60_8.png	6	¡ú	1	24	55		Å®	21	2024-02-21_17h01.20.141	ÐÅÐÄÅÐ¶Ï	2021.2.3	Win32	59.73715651					1		3	9	105	23	1
		1	1	0.4201	6	0.3883						images/313+60_16.png	images/313_32.png	1	¡û	1	32	55		Å®	21	2024-02-21_17h01.20.141	ÐÅÐÄÅÐ¶Ï	2021.2.3	Win32	59.73715651					1		3	10	106	31	1
		6	1	0.3218	6	0.2509						images/313_17.png	images/313+60_1.png	6	¡ú	1	17	55		Å®	21	2024-02-21_17h01.20.141	ÐÅÐÄÅÐ¶Ï	2021.2.3	Win32	59.73715651					1		3	11	107	16	1
		1	1	0.2991	6	0.2876						images/313+60_10.png	images/313_26.png	1	¡û	1	26	55		Å®	21	2024-02-21_17h01.20.141	ÐÅÐÄÅÐ¶Ï	2021.2.3	Win32	59.73715651					1		3	12	108	25	1
		6	1	0.3021	6	0.2417						images/313_6.png	images/313+24_6.png	6	¡ú	2	6	55		Å®	21	2024-02-21_17h01.20.141	ÐÅÐÄÅÐ¶Ï	2021.2.3	Win32	59.73715651					1		3	13	109	5	1
		1	0	0.5201	6	0.2369						images/313_2.png	images/313+24_2.png	6	¡ú	2	2	55		Å®	21	2024-02-21_17h01.20.141	ÐÅÐÄÅÐ¶Ï	2021.2.3	Win32	59.73715651					1		3	14	110	1	1
		1	0	0.7665	6	0.189						images/313_8.png	images/313+24_8.png	6	¡ú	2	8	55		Å®	21	2024-02-21_17h01.20.141	ÐÅÐÄÅÐ¶Ï	2021.2.3	Win32	59.73715651					1		3	15	111	7	1
		6	1	0.4727	6	0.2059						images/313_20.png	images/313+60_4.png	6	¡ú	1	20	55		Å®	21	2024-02-21_17h01.20.141	ÐÅÐÄÅÐ¶Ï	2021.2.3	Win32	59.73715651					1		3	16	112	19	1
		1	1	0.4166	1	0.2259						images/313+24_10.png	images/313_10.png	1	¡û	2	10	55		Å®	21	2024-02-21_17h01.20.141	ÐÅÐÄÅÐ¶Ï	2021.2.3	Win32	59.73715651					0		3	17	113	9	1
		6	0	0.4406	6	0.2685						images/313+24_16.png	images/313_16.png	1	¡û	2	16	55		Å®	21	2024-02-21_17h01.20.141	ÐÅÐÄÅÐ¶Ï	2021.2.3	Win32	59.73715651					1		3	18	114	15	1
		1	0	0.6742	1	0.2544						images/313_7.png	images/313+24_7.png	6	¡ú	2	7	55		Å®	21	2024-02-21_17h01.20.141	ÐÅÐÄÅÐ¶Ï	2021.2.3	Win32	59.73715651					0		3	19	115	6	1
		1	1	0.5704	2	0.37						images/313+60_11.png	images/313_27.png	1	¡û	1	27	55		Å®	21	2024-02-21_17h01.20.141	ÐÅÐÄÅÐ¶Ï	2021.2.3	Win32	59.73715651					0		3	20	116	26	1
		6	0	1.0735	5	0.2409						images/313+60_9.png	images/313_25.png	1	¡û	1	25	55		Å®	21	2024-02-21_17h01.20.141	ÐÅÐÄÅÐ¶Ï	2021.2.3	Win32	59.73715651					1		3	21	117	24	1
		6	0	0.4393	5	0.2574						images/313+24_14.png	images/313_14.png	1	¡û	2	14	55		Å®	21	2024-02-21_17h01.20.141	ÐÅÐÄÅÐ¶Ï	2021.2.3	Win32	59.73715651					1		3	22	118	13	1
		6	1	0.3359	5	0.2833						images/313_18.png	images/313+60_2.png	6	¡ú	1	18	55		Å®	21	2024-02-21_17h01.20.141	ÐÅÐÄÅÐ¶Ï	2021.2.3	Win32	59.73715651					1		3	23	119	17	1
		6	0	0.4057	5	0.2515						images/313+60_15.png	images/313_31.png	1	¡û	1	31	55		Å®	21	2024-02-21_17h01.20.141	ÐÅÐÄÅÐ¶Ï	2021.2.3	Win32	59.73715651					1		3	24	120	30	1
		6	1	0.486	1	0.253						images/313_22.png	images/313+60_6.png	6	¡ú	1	22	55		Å®	21	2024-02-21_17h01.20.141	ÐÅÐÄÅÐ¶Ï	2021.2.3	Win32	59.73715651					0		3	25	121	21	1
		1	1	0.393	6	0.2171						images/313+60_14.png	images/313_30.png	1	¡û	1	30	55		Å®	21	2024-02-21_17h01.20.141	ÐÅÐÄÅÐ¶Ï	2021.2.3	Win32	59.73715651					1	space	3	26	122	29	1	1.1713
		6	1	0.4361	5	0.2997						images/313_23.png	images/313+60_7.png	6	¡ú	1	23	55		Å®	21	2024-02-21_17h01.20.141	ÐÅÐÄÅÐ¶Ï	2021.2.3	Win32	59.73715651					1		3	27	123	22	1
		6	1	0.3525	5	0.2359						images/313_4.png	images/313+24_4.png	6	¡ú	2	4	55		Å®	21	2024-02-21_17h01.20.141	ÐÅÐÄÅÐ¶Ï	2021.2.3	Win32	59.73715651					1		3	28	124	3	1
		6	1	0.2358	5	0.2518						images/313_19.png	images/313+60_3.png	6	¡ú	1	19	55		Å®	21	2024-02-21_17h01.20.141	ÐÅÐÄÅÐ¶Ï	2021.2.3	Win32	59.73715651					1		3	29	125	18	1
		6	1	0.4274	5	0.2314						images/313_3.png	images/313+24_3.png	6	¡ú	2	3	55		Å®	21	2024-02-21_17h01.20.141	ÐÅÐÄÅÐ¶Ï	2021.2.3	Win32	59.73715651					1		3	30	126	2	1
		1	1	0.29	5	0.2512						images/313+24_11.png	images/313_11.png	1	¡û	2	11	55		Å®	21	2024-02-21_17h01.20.141	ÐÅÐÄÅÐ¶Ï	2021.2.3	Win32	59.73715651					1		3	31	127	10	1
		1	1	0.4397	5	0.2371						images/313+60_14.png	images/313_30.png	1	¡û	1	30	55		Å®	21	2024-02-21_17h01.20.141	ÐÅÐÄÅÐ¶Ï	2021.2.3	Win32	59.73715651					1		4	0	128	29	1
		6	1	0.3351	5	0.2508						images/313_21.png	images/313+60_5.png	6	¡ú	1	21	55		Å®	21	2024-02-21_17h01.20.141	ÐÅÐÄÅÐ¶Ï	2021.2.3	Win32	59.73715651					1		4	1	129	20	1
		6	1	0.3484	5	0.2368						images/313_8.png	images/313+24_8.png	6	¡ú	2	8	55		Å®	21	2024-02-21_17h01.20.141	ÐÅÐÄÅÐ¶Ï	2021.2.3	Win32	59.73715651					1		4	2	130	7	1
		6	1	0.4733	5	0.2363						images/313_17.png	images/313+60_1.png	6	¡ú	1	17	55		Å®	21	2024-02-21_17h01.20.141	ÐÅÐÄÅÐ¶Ï	2021.2.3	Win32	59.73715651					1		4	3	131	16	1
		1	0	0.4746	6	0.2528						images/313_5.png	images/313+24_5.png	6	¡ú	2	5	55		Å®	21	2024-02-21_17h01.20.141	ÐÅÐÄÅÐ¶Ï	2021.2.3	Win32	59.73715651					1		4	4	132	4	1
		1	1	0.366	6	0.2396						images/313+60_10.png	images/313_26.png	1	¡û	1	26	55		Å®	21	2024-02-21_17h01.20.141	ÐÅÐÄÅÐ¶Ï	2021.2.3	Win32	59.73715651					1		4	5	133	25	1
		1	1	0.3375	6	0.2995						images/313+24_16.png	images/313_16.png	1	¡û	2	16	55		Å®	21	2024-02-21_17h01.20.141	ÐÅÐÄÅÐ¶Ï	2021.2.3	Win32	59.73715651					1		4	6	134	15	1
		6	1	0.4681	5	0.3385						images/313_19.png	images/313+60_3.png	6	¡ú	1	19	55		Å®	21	2024-02-21_17h01.20.141	ÐÅÐÄÅÐ¶Ï	2021.2.3	Win32	59.73715651					1		4	7	135	18	1
		1	1	0.4888	6	0.2548						images/313+24_15.png	images/313_15.png	1	¡û	2	15	55		Å®	21	2024-02-21_17h01.20.141	ÐÅÐÄÅÐ¶Ï	2021.2.3	Win32	59.73715651					1		4	8	136	14	1
		1	1	0.2905	5	0.2688						images/313+24_9.png	images/313_9.png	1	¡û	2	9	55		Å®	21	2024-02-21_17h01.20.141	ÐÅÐÄÅÐ¶Ï	2021.2.3	Win32	59.73715651					1		4	9	137	8	1
		6	1	0.4834	5	0.2741						images/313_4.png	images/313+24_4.png	6	¡ú	2	4	55		Å®	21	2024-02-21_17h01.20.141	ÐÅÐÄÅÐ¶Ï	2021.2.3	Win32	59.73715651					1		4	10	138	3	1
		1	1	0.2223	6	0.2852						images/313+60_13.png	images/313_29.png	1	¡û	1	29	55		Å®	21	2024-02-21_17h01.20.141	ÐÅÐÄÅÐ¶Ï	2021.2.3	Win32	59.73715651					1		4	11	139	28	1
		6	1	0.343	5	0.303						images/313_2.png	images/313+24_2.png	6	¡ú	2	2	55		Å®	21	2024-02-21_17h01.20.141	ÐÅÐÄÅÐ¶Ï	2021.2.3	Win32	59.73715651					1		4	12	140	1	1
		1	1	0.2698	5	0.2534						images/313+60_9.png	images/313_25.png	1	¡û	1	25	55		Å®	21	2024-02-21_17h01.20.141	ÐÅÐÄÅÐ¶Ï	2021.2.3	Win32	59.73715651					1		4	13	141	24	1
		6	1	0.3014	5	0.2509						images/313_23.png	images/313+60_7.png	6	¡ú	1	23	55		Å®	21	2024-02-21_17h01.20.141	ÐÅÐÄÅÐ¶Ï	2021.2.3	Win32	59.73715651					1		4	14	142	22	1
		6	1	0.4856	5	0.2697						images/313_1.png	images/313+24_1.png	6	¡ú	2	1	55		Å®	21	2024-02-21_17h01.20.141	ÐÅÐÄÅÐ¶Ï	2021.2.3	Win32	59.73715651					1		4	15	143	0	1
		1	1	0.4249	6	0.2392						images/313+60_11.png	images/313_27.png	1	¡û	1	27	55		Å®	21	2024-02-21_17h01.20.141	ÐÅÐÄÅÐ¶Ï	2021.2.3	Win32	59.73715651					1		4	16	144	26	1
		6	0	0.4328	5	0.2365						images/313+24_13.png	images/313_13.png	1	¡û	2	13	55		Å®	21	2024-02-21_17h01.20.141	ÐÅÐÄÅÐ¶Ï	2021.2.3	Win32	59.73715651					1		4	17	145	12	1
		6	1	0.389	5	0.2359						images/313_22.png	images/313+60_6.png	6	¡ú	1	22	55		Å®	21	2024-02-21_17h01.20.141	ÐÅÐÄÅÐ¶Ï	2021.2.3	Win32	59.73715651					1		4	18	146	21	1
		1	1	0.2506	5	0.2342						images/313+60_15.png	images/313_31.png	1	¡û	1	31	55		Å®	21	2024-02-21_17h01.20.141	ÐÅÐÄÅÐ¶Ï	2021.2.3	Win32	59.73715651					1		4	19	147	30	1
		6	1	0.2716	5	0.2218						images/313_18.png	images/313+60_2.png	6	¡ú	1	18	55		Å®	21	2024-02-21_17h01.20.141	ÐÅÐÄÅÐ¶Ï	2021.2.3	Win32	59.73715651					1		4	20	148	17	1
		6	1	0.3204	5	0.2859						images/313_6.png	images/313+24_6.png	6	¡ú	2	6	55		Å®	21	2024-02-21_17h01.20.141	ÐÅÐÄÅÐ¶Ï	2021.2.3	Win32	59.73715651					1		4	21	149	5	1
		1	1	0.2173	5	0.3044						images/313+24_10.png	images/313_10.png	1	¡û	2	10	55		Å®	21	2024-02-21_17h01.20.141	ÐÅÐÄÅÐ¶Ï	2021.2.3	Win32	59.73715651					1		4	22	150	9	1
		1	1	0.2892	5	0.248						images/313+24_12.png	images/313_12.png	1	¡û	2	12	55		Å®	21	2024-02-21_17h01.20.141	ÐÅÐÄÅÐ¶Ï	2021.2.3	Win32	59.73715651					1		4	23	151	11	1
		1	0	0.2727	6	0.4402						images/313_20.png	images/313+60_4.png	6	¡ú	1	20	55		Å®	21	2024-02-21_17h01.20.141	ÐÅÐÄÅÐ¶Ï	2021.2.3	Win32	59.73715651					1		4	24	152	19	1
		6	1	0.3736	5	0.2691						images/313_7.png	images/313+24_7.png	6	¡ú	2	7	55		Å®	21	2024-02-21_17h01.20.141	ÐÅÐÄÅÐ¶Ï	2021.2.3	Win32	59.73715651					1		4	25	153	6	1
		1	1	0.2723	5	0.2524						images/313+24_11.png	images/313_11.png	1	¡û	2	11	55		Å®	21	2024-02-21_17h01.20.141	ÐÅÐÄÅÐ¶Ï	2021.2.3	Win32	59.73715651					1		4	26	154	10	1
		6	1	0.3414	5	0.2756						images/313_24.png	images/313+60_8.png	6	¡ú	1	24	55		Å®	21	2024-02-21_17h01.20.141	ÐÅÐÄÅÐ¶Ï	2021.2.3	Win32	59.73715651					1		4	27	155	23	1
		1	1	0.3746	5	0.2426						images/313+60_12.png	images/313_28.png	1	¡û	1	28	55		Å®	21	2024-02-21_17h01.20.141	ÐÅÐÄÅÐ¶Ï	2021.2.3	Win32	59.73715651					1		4	28	156	27	1
		6	1	0.277	5	0.2715						images/313_3.png	images/313+24_3.png	6	¡ú	2	3	55		Å®	21	2024-02-21_17h01.20.141	ÐÅÐÄÅÐ¶Ï	2021.2.3	Win32	59.73715651					1		4	29	157	2	1
		1	1	0.2437	5	0.2313						images/313+60_16.png	images/313_32.png	1	¡û	1	32	55		Å®	21	2024-02-21_17h01.20.141	ÐÅÐÄÅÐ¶Ï	2021.2.3	Win32	59.73715651					1		4	30	158	31	1
		1	1	0.2591	5	0.2671						images/313+24_14.png	images/313_14.png	1	¡û	2	14	55		Å®	21	2024-02-21_17h01.20.141	ÐÅÐÄÅÐ¶Ï	2021.2.3	Win32	59.73715651					1		4	31	159	13	1
																		55		Å®	21	2024-02-21_17h01.20.141	ÐÅÐÄÅÐ¶Ï	2021.2.3	Win32	59.73715651	7.934895833	2.6524
