# Supplementary material for: Perceptual metacognition and self-esteem: the role of feedback valence in local and global monitoring bias
Source: BMC Psychol. 2025 Sep 22;13:1114. doi: 10.1186/s40359-025-03089-x (PMC12506185; doi:10.1186/s40359-025-03089-x)
Supplement: Supplementary file 1 — Supplementary Material 1. [file 40359_2025_3089_MOESM1_ESM.zip › Data/Study2/Study2data/56_信心判断_2024-02-21_17h10.23.286.csv]

response_00.keys	response_00.rt	response_1.keys	response_1.corr	response_1.rt	response_2.keys	response_2.rt	loop_1.thisRepN	loop_1.thisTrialN	loop_1.thisN	loop_1.thisIndex	loop_1.ran	dotLeft	dotRight	dotAns	cue	diffLevel	rows	±»ÊÔ±àºÅ	ÐÕÃû	ÐÔ±ð	ÄêÁä	date	expName	psychopyVersion	OS	frameRate	slider.response	slider.rt	response_01.keys	response_01.rt	response_2.corr	response_03.keys	loop_2.thisRepN	loop_2.thisTrialN	loop_2.thisN	loop_2.thisIndex	loop_2.ran	response_03.rt
		6	1	0.7112	5	1.4558						images/313_21.png	images/313+60_5.png	6	¡ú	1	21	56		ÄÐ	22	2024-02-21_17h10.23.286	ÐÅÐÄÅÐ¶Ï	2021.2.3	Win32	169.4915254	8.982876984	3.7482	space	10.07	1		0	0	0	20	1
		6	0	0.313	5	1.3102						images/313+60_14.png	images/313_30.png	1	¡û	1	30	56		ÄÐ	22	2024-02-21_17h10.23.286	ÐÅÐÄÅÐ¶Ï	2021.2.3	Win32	169.4915254					1		0	1	1	29	1
		6	1	1.4693	4	0.3458						images/313_18.png	images/313+60_2.png	6	¡ú	1	18	56		ÄÐ	22	2024-02-21_17h10.23.286	ÐÅÐÄÅÐ¶Ï	2021.2.3	Win32	169.4915254					1		0	2	2	17	1
		6	1	0.3048	5	0.5153						images/313_3.png	images/313+24_3.png	6	¡ú	2	3	56		ÄÐ	22	2024-02-21_17h10.23.286	ÐÅÐÄÅÐ¶Ï	2021.2.3	Win32	169.4915254					1		0	3	3	2	1
		6	1	0.2091	5	0.5427						images/313_6.png	images/313+24_6.png	6	¡ú	2	6	56		ÄÐ	22	2024-02-21_17h10.23.286	ÐÅÐÄÅÐ¶Ï	2021.2.3	Win32	169.4915254					1		0	4	4	5	1
		1	0	1.9562	3	4.4382						images/313_1.png	images/313+24_1.png	6	¡ú	2	1	56		ÄÐ	22	2024-02-21_17h10.23.286	ÐÅÐÄÅÐ¶Ï	2021.2.3	Win32	169.4915254					0		0	5	5	0	1
		6	1	0.533	5	0.6593						images/313_17.png	images/313+60_1.png	6	¡ú	1	17	56		ÄÐ	22	2024-02-21_17h10.23.286	ÐÅÐÄÅÐ¶Ï	2021.2.3	Win32	169.4915254					1		0	6	6	16	1
		1	1	1.7014	5	0.3708						images/313+60_15.png	images/313_31.png	1	¡û	1	31	56		ÄÐ	22	2024-02-21_17h10.23.286	ÐÅÐÄÅÐ¶Ï	2021.2.3	Win32	169.4915254					1		0	7	7	30	1
		6	1	0.7772	5	0.3458						images/313_24.png	images/313+60_8.png	6	¡ú	1	24	56		ÄÐ	22	2024-02-21_17h10.23.286	ÐÅÐÄÅÐ¶Ï	2021.2.3	Win32	169.4915254					1		0	8	8	23	1
		6	1	1.0918	4	0.52						images/313_22.png	images/313+60_6.png	6	¡ú	1	22	56		ÄÐ	22	2024-02-21_17h10.23.286	ÐÅÐÄÅÐ¶Ï	2021.2.3	Win32	169.4915254					1		0	9	9	21	1
		1	1	1.5609	4	2.2433						images/313+24_14.png	images/313_14.png	1	¡û	2	14	56		ÄÐ	22	2024-02-21_17h10.23.286	ÐÅÐÄÅÐ¶Ï	2021.2.3	Win32	169.4915254					1		0	10	10	13	1
		6	1	0.5469	5	0.6461						images/313_8.png	images/313+24_8.png	6	¡ú	2	8	56		ÄÐ	22	2024-02-21_17h10.23.286	ÐÅÐÄÅÐ¶Ï	2021.2.3	Win32	169.4915254					1		0	11	11	7	1
		6	1	0.5045	5	0.9626						images/313_4.png	images/313+24_4.png	6	¡ú	2	4	56		ÄÐ	22	2024-02-21_17h10.23.286	ÐÅÐÄÅÐ¶Ï	2021.2.3	Win32	169.4915254					1		0	12	12	3	1
		1	1	1.4423	1	1.0741						images/313+24_16.png	images/313_16.png	1	¡û	2	16	56		ÄÐ	22	2024-02-21_17h10.23.286	ÐÅÐÄÅÐ¶Ï	2021.2.3	Win32	169.4915254					0		0	13	13	15	1
		6	0	2.8671	5	0.5287						images/313+24_9.png	images/313_9.png	1	¡û	2	9	56		ÄÐ	22	2024-02-21_17h10.23.286	ÐÅÐÄÅÐ¶Ï	2021.2.3	Win32	169.4915254					1		0	14	14	8	1
		1	1	1.1295	4	1.3504						images/313+60_11.png	images/313_27.png	1	¡û	1	27	56		ÄÐ	22	2024-02-21_17h10.23.286	ÐÅÐÄÅÐ¶Ï	2021.2.3	Win32	169.4915254					1		0	15	15	26	1
		1	0	0.9991	5	0.8947						images/313_20.png	images/313+60_4.png	6	¡ú	1	20	56		ÄÐ	22	2024-02-21_17h10.23.286	ÐÅÐÄÅÐ¶Ï	2021.2.3	Win32	169.4915254					1		0	16	16	19	1
		1	1	0.5876	4	1.0155						images/313+60_9.png	images/313_25.png	1	¡û	1	25	56		ÄÐ	22	2024-02-21_17h10.23.286	ÐÅÐÄÅÐ¶Ï	2021.2.3	Win32	169.4915254					1		0	17	17	24	1
		1	1	0.4791	5	0.9187						images/313+24_13.png	images/313_13.png	1	¡û	2	13	56		ÄÐ	22	2024-02-21_17h10.23.286	ÐÅÐÄÅÐ¶Ï	2021.2.3	Win32	169.4915254					1		0	18	18	12	1
		1	1	0.3812	3	1.0184						images/313+60_12.png	images/313_28.png	1	¡û	1	28	56		ÄÐ	22	2024-02-21_17h10.23.286	ÐÅÐÄÅÐ¶Ï	2021.2.3	Win32	169.4915254					0		0	19	19	27	1
		6	1	0.8243	3	1.0368						images/313_2.png	images/313+24_2.png	6	¡ú	2	2	56		ÄÐ	22	2024-02-21_17h10.23.286	ÐÅÐÄÅÐ¶Ï	2021.2.3	Win32	169.4915254					0		0	20	20	1	1
		1	0	0.6974	4	0.6217						images/313_5.png	images/313+24_5.png	6	¡ú	2	5	56		ÄÐ	22	2024-02-21_17h10.23.286	ÐÅÐÄÅÐ¶Ï	2021.2.3	Win32	169.4915254					1		0	21	21	4	1
		1	1	0.3775	4	0.489						images/313+60_13.png	images/313_29.png	1	¡û	1	29	56		ÄÐ	22	2024-02-21_17h10.23.286	ÐÅÐÄÅÐ¶Ï	2021.2.3	Win32	169.4915254					1		0	22	22	28	1
		1	1	0.5973	4	0.6351						images/313+24_11.png	images/313_11.png	1	¡û	2	11	56		ÄÐ	22	2024-02-21_17h10.23.286	ÐÅÐÄÅÐ¶Ï	2021.2.3	Win32	169.4915254					1		0	23	23	10	1
		1	0	2.1781	5	0.4861						images/313_19.png	images/313+60_3.png	6	¡ú	1	19	56		ÄÐ	22	2024-02-21_17h10.23.286	ÐÅÐÄÅÐ¶Ï	2021.2.3	Win32	169.4915254					1		0	24	24	18	1
		1	1	0.2798	5	0.4839						images/313+60_16.png	images/313_32.png	1	¡û	1	32	56		ÄÐ	22	2024-02-21_17h10.23.286	ÐÅÐÄÅÐ¶Ï	2021.2.3	Win32	169.4915254					1		0	25	25	31	1
		6	1	0.566	5	0.3412						images/313_23.png	images/313+60_7.png	6	¡ú	1	23	56		ÄÐ	22	2024-02-21_17h10.23.286	ÐÅÐÄÅÐ¶Ï	2021.2.3	Win32	169.4915254					1		0	26	26	22	1
		6	0	2.1226	2	0.1473						images/313+24_12.png	images/313_12.png	1	¡û	2	12	56		ÄÐ	22	2024-02-21_17h10.23.286	ÐÅÐÄÅÐ¶Ï	2021.2.3	Win32	169.4915254					0		0	27	27	11	1
		6	0	0.471	2	0.6049						images/313+24_15.png	images/313_15.png	1	¡û	2	15	56		ÄÐ	22	2024-02-21_17h10.23.286	ÐÅÐÄÅÐ¶Ï	2021.2.3	Win32	169.4915254					0		0	28	28	14	1
		1	1	0.4498	5	1.4205						images/313+60_10.png	images/313_26.png	1	¡û	1	26	56		ÄÐ	22	2024-02-21_17h10.23.286	ÐÅÐÄÅÐ¶Ï	2021.2.3	Win32	169.4915254					1		0	29	29	25	1
		6	1	1.8921	4	1.0827						images/313_7.png	images/313+24_7.png	6	¡ú	2	7	56		ÄÐ	22	2024-02-21_17h10.23.286	ÐÅÐÄÅÐ¶Ï	2021.2.3	Win32	169.4915254					1		0	30	30	6	1
		1	1	0.5032	4	1.4861						images/313+24_10.png	images/313_10.png	1	¡û	2	10	56		ÄÐ	22	2024-02-21_17h10.23.286	ÐÅÐÄÅÐ¶Ï	2021.2.3	Win32	169.4915254					1		0	31	31	9	1
		6	0	0.6515	5	0.5778						images/313+24_12.png	images/313_12.png	1	¡û	2	12	56		ÄÐ	22	2024-02-21_17h10.23.286	ÐÅÐÄÅÐ¶Ï	2021.2.3	Win32	169.4915254					1		1	0	32	11	1
		1	0	1.206	3	1.1726						images/313_23.png	images/313+60_7.png	6	¡ú	1	23	56		ÄÐ	22	2024-02-21_17h10.23.286	ÐÅÐÄÅÐ¶Ï	2021.2.3	Win32	169.4915254					0		1	1	33	22	1
		1	0	0.857	4	0.8385						images/313_2.png	images/313+24_2.png	6	¡ú	2	2	56		ÄÐ	22	2024-02-21_17h10.23.286	ÐÅÐÄÅÐ¶Ï	2021.2.3	Win32	169.4915254					1		1	2	34	1	1
		6	1	1.8803	5	0.4323						images/313_6.png	images/313+24_6.png	6	¡ú	2	6	56		ÄÐ	22	2024-02-21_17h10.23.286	ÐÅÐÄÅÐ¶Ï	2021.2.3	Win32	169.4915254					1		1	3	35	5	1
		6	1	0.7236	5	0.2258						images/313_20.png	images/313+60_4.png	6	¡ú	1	20	56		ÄÐ	22	2024-02-21_17h10.23.286	ÐÅÐÄÅÐ¶Ï	2021.2.3	Win32	169.4915254					1		1	4	36	19	1
		6	0	0.4273	4	1.7299						images/313+60_12.png	images/313_28.png	1	¡û	1	28	56		ÄÐ	22	2024-02-21_17h10.23.286	ÐÅÐÄÅÐ¶Ï	2021.2.3	Win32	169.4915254					1		1	5	37	27	1
		6	0	0.425	5	0.5254						images/313+24_15.png	images/313_15.png	1	¡û	2	15	56		ÄÐ	22	2024-02-21_17h10.23.286	ÐÅÐÄÅÐ¶Ï	2021.2.3	Win32	169.4915254					1		1	6	38	14	1
		6	0	0.3523	4	0.8563						images/313+24_13.png	images/313_13.png	1	¡û	2	13	56		ÄÐ	22	2024-02-21_17h10.23.286	ÐÅÐÄÅÐ¶Ï	2021.2.3	Win32	169.4915254					1		1	7	39	12	1
		6	0	0.4077	4	0.8777						images/313+60_9.png	images/313_25.png	1	¡û	1	25	56		ÄÐ	22	2024-02-21_17h10.23.286	ÐÅÐÄÅÐ¶Ï	2021.2.3	Win32	169.4915254					1	space	1	8	40	24	1	1.024
		6	0	0.6879	5	0.7832						images/313+60_13.png	images/313_29.png	1	¡û	1	29	56		ÄÐ	22	2024-02-21_17h10.23.286	ÐÅÐÄÅÐ¶Ï	2021.2.3	Win32	169.4915254					1		1	9	41	28	1
		6	1	0.317	4	1.1088						images/313_3.png	images/313+24_3.png	6	¡ú	2	3	56		ÄÐ	22	2024-02-21_17h10.23.286	ÐÅÐÄÅÐ¶Ï	2021.2.3	Win32	169.4915254					1		1	10	42	2	1
		6	1	0.2729	4	0.4018						images/313_1.png	images/313+24_1.png	6	¡ú	2	1	56		ÄÐ	22	2024-02-21_17h10.23.286	ÐÅÐÄÅÐ¶Ï	2021.2.3	Win32	169.4915254					1		1	11	43	0	1
		6	0	0.2948	3	0.9905						images/313+24_14.png	images/313_14.png	1	¡û	2	14	56		ÄÐ	22	2024-02-21_17h10.23.286	ÐÅÐÄÅÐ¶Ï	2021.2.3	Win32	169.4915254					0		1	12	44	13	1
		6	1	0.3661	5	1.3882						images/313_24.png	images/313+60_8.png	6	¡ú	1	24	56		ÄÐ	22	2024-02-21_17h10.23.286	ÐÅÐÄÅÐ¶Ï	2021.2.3	Win32	169.4915254					1		1	13	45	23	1
		6	1	0.318	4	0.8476						images/313_19.png	images/313+60_3.png	6	¡ú	1	19	56		ÄÐ	22	2024-02-21_17h10.23.286	ÐÅÐÄÅÐ¶Ï	2021.2.3	Win32	169.4915254					1		1	14	46	18	1
		1	0	1.3483	3	0.4797						images/313_8.png	images/313+24_8.png	6	¡ú	2	8	56		ÄÐ	22	2024-02-21_17h10.23.286	ÐÅÐÄÅÐ¶Ï	2021.2.3	Win32	169.4915254					0		1	15	47	7	1
		1	0	0.9825	4	1.0626						images/313_7.png	images/313+24_7.png	6	¡ú	2	7	56		ÄÐ	22	2024-02-21_17h10.23.286	ÐÅÐÄÅÐ¶Ï	2021.2.3	Win32	169.4915254					1		1	16	48	6	1
		1	0	1.1161	5	0.2588						images/313_4.png	images/313+24_4.png	6	¡ú	2	4	56		ÄÐ	22	2024-02-21_17h10.23.286	ÐÅÐÄÅÐ¶Ï	2021.2.3	Win32	169.4915254					1		1	17	49	3	1
		6	1	0.4861	5	0.2334						images/313_21.png	images/313+60_5.png	6	¡ú	1	21	56		ÄÐ	22	2024-02-21_17h10.23.286	ÐÅÐÄÅÐ¶Ï	2021.2.3	Win32	169.4915254					1		1	18	50	20	1
		1	1	0.9517	4	0.1593						images/313+60_15.png	images/313_31.png	1	¡û	1	31	56		ÄÐ	22	2024-02-21_17h10.23.286	ÐÅÐÄÅÐ¶Ï	2021.2.3	Win32	169.4915254					1		1	19	51	30	1
		1	1	0.7035	4	0.1403						images/313+60_16.png	images/313_32.png	1	¡û	1	32	56		ÄÐ	22	2024-02-21_17h10.23.286	ÐÅÐÄÅÐ¶Ï	2021.2.3	Win32	169.4915254					1		1	20	52	31	1
		6	1	0.8136	5	0.6018						images/313_5.png	images/313+24_5.png	6	¡ú	2	5	56		ÄÐ	22	2024-02-21_17h10.23.286	ÐÅÐÄÅÐ¶Ï	2021.2.3	Win32	169.4915254					1		1	21	53	4	1
		6	0	0.5991	5	0.1403						images/313+24_10.png	images/313_10.png	1	¡û	2	10	56		ÄÐ	22	2024-02-21_17h10.23.286	ÐÅÐÄÅÐ¶Ï	2021.2.3	Win32	169.4915254					1		1	22	54	9	1
		1	1	0.8255	5	0.1037						images/313+60_14.png	images/313_30.png	1	¡û	1	30	56		ÄÐ	22	2024-02-21_17h10.23.286	ÐÅÐÄÅÐ¶Ï	2021.2.3	Win32	169.4915254					1		1	23	55	29	1
		6	0	0.7747	5	0.1444						images/313+24_9.png	images/313_9.png	1	¡û	2	9	56		ÄÐ	22	2024-02-21_17h10.23.286	ÐÅÐÄÅÐ¶Ï	2021.2.3	Win32	169.4915254					1		1	24	56	8	1
		1	1	0.8369	4	2.1036						images/313+24_11.png	images/313_11.png	1	¡û	2	11	56		ÄÐ	22	2024-02-21_17h10.23.286	ÐÅÐÄÅÐ¶Ï	2021.2.3	Win32	169.4915254					1		1	25	57	10	1
		6	0	1.1289	5	0.0715						images/313+60_11.png	images/313_27.png	1	¡û	1	27	56		ÄÐ	22	2024-02-21_17h10.23.286	ÐÅÐÄÅÐ¶Ï	2021.2.3	Win32	169.4915254					1		1	26	58	26	1
		6	0	0.7163	5	0.085						images/313+60_10.png	images/313_26.png	1	¡û	1	26	56		ÄÐ	22	2024-02-21_17h10.23.286	ÐÅÐÄÅÐ¶Ï	2021.2.3	Win32	169.4915254					1		1	27	59	25	1
		6	1	0.4652	5	0.0985						images/313_17.png	images/313+60_1.png	6	¡ú	1	17	56		ÄÐ	22	2024-02-21_17h10.23.286	ÐÅÐÄÅÐ¶Ï	2021.2.3	Win32	169.4915254					1		1	28	60	16	1
		6	1	0.6899	4	0.7594						images/313_22.png	images/313+60_6.png	6	¡ú	1	22	56		ÄÐ	22	2024-02-21_17h10.23.286	ÐÅÐÄÅÐ¶Ï	2021.2.3	Win32	169.4915254					1		1	29	61	21	1
		6	1	0.3777	4	0.3029						images/313_18.png	images/313+60_2.png	6	¡ú	1	18	56		ÄÐ	22	2024-02-21_17h10.23.286	ÐÅÐÄÅÐ¶Ï	2021.2.3	Win32	169.4915254					1		1	30	62	17	1
		6	0	0.8373	5	0.6212						images/313+24_16.png	images/313_16.png	1	¡û	2	16	56		ÄÐ	22	2024-02-21_17h10.23.286	ÐÅÐÄÅÐ¶Ï	2021.2.3	Win32	169.4915254					1		1	31	63	15	1
		6	1	0.6718	4	1.7311						images/313_20.png	images/313+60_4.png	6	¡ú	1	20	56		ÄÐ	22	2024-02-21_17h10.23.286	ÐÅÐÄÅÐ¶Ï	2021.2.3	Win32	169.4915254					1		2	0	64	19	1
		6	1	0.367	5	0.2075						images/313_24.png	images/313+60_8.png	6	¡ú	1	24	56		ÄÐ	22	2024-02-21_17h10.23.286	ÐÅÐÄÅÐ¶Ï	2021.2.3	Win32	169.4915254					1		2	1	65	23	1
		6	1	0.3109	5	0.0927						images/313_5.png	images/313+24_5.png	6	¡ú	2	5	56		ÄÐ	22	2024-02-21_17h10.23.286	ÐÅÐÄÅÐ¶Ï	2021.2.3	Win32	169.4915254					1		2	2	66	4	1
		6	1	0.1894	5	0.09						images/313_2.png	images/313+24_2.png	6	¡ú	2	2	56		ÄÐ	22	2024-02-21_17h10.23.286	ÐÅÐÄÅÐ¶Ï	2021.2.3	Win32	169.4915254					1		2	3	67	1	1
		6	1	0.2805	5	0.0881						images/313_22.png	images/313+60_6.png	6	¡ú	1	22	56		ÄÐ	22	2024-02-21_17h10.23.286	ÐÅÐÄÅÐ¶Ï	2021.2.3	Win32	169.4915254					1		2	4	68	21	1
		6	0	0.2309	5	0.0866						images/313+60_15.png	images/313_31.png	1	¡û	1	31	56		ÄÐ	22	2024-02-21_17h10.23.286	ÐÅÐÄÅÐ¶Ï	2021.2.3	Win32	169.4915254					1		2	5	69	30	1
		1	1	1.0047	5	0.3104						images/313+60_10.png	images/313_26.png	1	¡û	1	26	56		ÄÐ	22	2024-02-21_17h10.23.286	ÐÅÐÄÅÐ¶Ï	2021.2.3	Win32	169.4915254					1		2	6	70	25	1
		6	1	0.6459	5	0.15						images/313_3.png	images/313+24_3.png	6	¡ú	2	3	56		ÄÐ	22	2024-02-21_17h10.23.286	ÐÅÐÄÅÐ¶Ï	2021.2.3	Win32	169.4915254					1		2	7	71	2	1
		1	1	0.7168	5	0.1736						images/313+60_16.png	images/313_32.png	1	¡û	1	32	56		ÄÐ	22	2024-02-21_17h10.23.286	ÐÅÐÄÅÐ¶Ï	2021.2.3	Win32	169.4915254					1		2	8	72	31	1
		6	0	0.2439	5	0.1905						images/313+24_11.png	images/313_11.png	1	¡û	2	11	56		ÄÐ	22	2024-02-21_17h10.23.286	ÐÅÐÄÅÐ¶Ï	2021.2.3	Win32	169.4915254					1		2	9	73	10	1
		6	0	0.3385	5	0.1917						images/313+24_16.png	images/313_16.png	1	¡û	2	16	56		ÄÐ	22	2024-02-21_17h10.23.286	ÐÅÐÄÅÐ¶Ï	2021.2.3	Win32	169.4915254					1		2	10	74	15	1
		6	0	1.1418	5	0.757						images/313+24_15.png	images/313_15.png	1	¡û	2	15	56		ÄÐ	22	2024-02-21_17h10.23.286	ÐÅÐÄÅÐ¶Ï	2021.2.3	Win32	169.4915254					1		2	11	75	14	1
		6	0	1.0525	5	0.1374						images/313+24_12.png	images/313_12.png	1	¡û	2	12	56		ÄÐ	22	2024-02-21_17h10.23.286	ÐÅÐÄÅÐ¶Ï	2021.2.3	Win32	169.4915254					1		2	12	76	11	1
		1	1	0.3685	4	0.5582						images/313+60_14.png	images/313_30.png	1	¡û	1	30	56		ÄÐ	22	2024-02-21_17h10.23.286	ÐÅÐÄÅÐ¶Ï	2021.2.3	Win32	169.4915254					1		2	13	77	29	1
		6	1	0.5615	4	0.2611						images/313_6.png	images/313+24_6.png	6	¡ú	2	6	56		ÄÐ	22	2024-02-21_17h10.23.286	ÐÅÐÄÅÐ¶Ï	2021.2.3	Win32	169.4915254					1		2	14	78	5	1
		1	0	0.7927	5	0.2238						images/313_1.png	images/313+24_1.png	6	¡ú	2	1	56		ÄÐ	22	2024-02-21_17h10.23.286	ÐÅÐÄÅÐ¶Ï	2021.2.3	Win32	169.4915254					1		2	15	79	0	1
		1	1	0.6922	5	0.3302						images/313+60_13.png	images/313_29.png	1	¡û	1	29	56		ÄÐ	22	2024-02-21_17h10.23.286	ÐÅÐÄÅÐ¶Ï	2021.2.3	Win32	169.4915254					1		2	16	80	28	1
		6	0	0.2437	5	0.2345						images/313+60_11.png	images/313_27.png	1	¡û	1	27	56		ÄÐ	22	2024-02-21_17h10.23.286	ÐÅÐÄÅÐ¶Ï	2021.2.3	Win32	169.4915254					1	space	2	17	81	26	1	9.2299
		6	1	0.7379	6	0.2509						images/313_23.png	images/313+60_7.png	6	¡ú	1	23	56		ÄÐ	22	2024-02-21_17h10.23.286	ÐÅÐÄÅÐ¶Ï	2021.2.3	Win32	169.4915254					1		2	18	82	22	1
		1	1	0.8498	5	0.4023						images/313+24_10.png	images/313_10.png	1	¡û	2	10	56		ÄÐ	22	2024-02-21_17h10.23.286	ÐÅÐÄÅÐ¶Ï	2021.2.3	Win32	169.4915254					1		2	19	83	9	1
		1	0	1.6046	5	0.2438						images/313_7.png	images/313+24_7.png	6	¡ú	2	7	56		ÄÐ	22	2024-02-21_17h10.23.286	ÐÅÐÄÅÐ¶Ï	2021.2.3	Win32	169.4915254					1		2	20	84	6	1
		6	0	2.224	3	0.4674						images/313+24_9.png	images/313_9.png	1	¡û	2	9	56		ÄÐ	22	2024-02-21_17h10.23.286	ÐÅÐÄÅÐ¶Ï	2021.2.3	Win32	169.4915254					0		2	21	85	8	1
		1	1	1.5118	5	0.4263						images/313+60_12.png	images/313_28.png	1	¡û	1	28	56		ÄÐ	22	2024-02-21_17h10.23.286	ÐÅÐÄÅÐ¶Ï	2021.2.3	Win32	169.4915254					1		2	22	86	27	1
		6	1	1.6442	5	0.5863						images/313_4.png	images/313+24_4.png	6	¡ú	2	4	56		ÄÐ	22	2024-02-21_17h10.23.286	ÐÅÐÄÅÐ¶Ï	2021.2.3	Win32	169.4915254					1		2	23	87	3	1
		1	1	0.9431	6	0.1768						images/313+60_9.png	images/313_25.png	1	¡û	1	25	56		ÄÐ	22	2024-02-21_17h10.23.286	ÐÅÐÄÅÐ¶Ï	2021.2.3	Win32	169.4915254					1		2	24	88	24	1
		6	1	0.474	6	0.1351						images/313_21.png	images/313+60_5.png	6	¡ú	1	21	56		ÄÐ	22	2024-02-21_17h10.23.286	ÐÅÐÄÅÐ¶Ï	2021.2.3	Win32	169.4915254					1		2	25	89	20	1
		6	1	2.5794	5	1.1199						images/313_17.png	images/313+60_1.png	6	¡ú	1	17	56		ÄÐ	22	2024-02-21_17h10.23.286	ÐÅÐÄÅÐ¶Ï	2021.2.3	Win32	169.4915254					1		2	26	90	16	1
		6	1	0.9406	4	0.0669						images/313_18.png	images/313+60_2.png	6	¡ú	1	18	56		ÄÐ	22	2024-02-21_17h10.23.286	ÐÅÐÄÅÐ¶Ï	2021.2.3	Win32	169.4915254					1		2	27	91	17	1
		6	1	0.5164	4	0.0632						images/313_19.png	images/313+60_3.png	6	¡ú	1	19	56		ÄÐ	22	2024-02-21_17h10.23.286	ÐÅÐÄÅÐ¶Ï	2021.2.3	Win32	169.4915254					1		2	28	92	18	1
		6	1	0.2781	4	0.0846						images/313_8.png	images/313+24_8.png	6	¡ú	2	8	56		ÄÐ	22	2024-02-21_17h10.23.286	ÐÅÐÄÅÐ¶Ï	2021.2.3	Win32	169.4915254					1		2	29	93	7	1
		1	1	1.0531	5	0.1038						images/313+24_13.png	images/313_13.png	1	¡û	2	13	56		ÄÐ	22	2024-02-21_17h10.23.286	ÐÅÐÄÅÐ¶Ï	2021.2.3	Win32	169.4915254					1		2	30	94	12	1
		6	0	0.4776	5	0.086						images/313+24_14.png	images/313_14.png	1	¡û	2	14	56		ÄÐ	22	2024-02-21_17h10.23.286	ÐÅÐÄÅÐ¶Ï	2021.2.3	Win32	169.4915254					1		2	31	95	13	1
		6	0	0.2622	5	0.1101						images/313+24_12.png	images/313_12.png	1	¡û	2	12	56		ÄÐ	22	2024-02-21_17h10.23.286	ÐÅÐÄÅÐ¶Ï	2021.2.3	Win32	169.4915254					1		3	0	96	11	1
		6	1	0.299	5	0.0995						images/313_1.png	images/313+24_1.png	6	¡ú	2	1	56		ÄÐ	22	2024-02-21_17h10.23.286	ÐÅÐÄÅÐ¶Ï	2021.2.3	Win32	169.4915254					1		3	1	97	0	1
		6	1	0.1899	5	0.1153						images/313_23.png	images/313+60_7.png	6	¡ú	1	23	56		ÄÐ	22	2024-02-21_17h10.23.286	ÐÅÐÄÅÐ¶Ï	2021.2.3	Win32	169.4915254					1		3	2	98	22	1
		6	0	0.5068	5	0.0966						images/313+24_10.png	images/313_10.png	1	¡û	2	10	56		ÄÐ	22	2024-02-21_17h10.23.286	ÐÅÐÄÅÐ¶Ï	2021.2.3	Win32	169.4915254					1		3	3	99	9	1
		6	0	0.045	5	0.1142						images/313+60_9.png	images/313_25.png	1	¡û	1	25	56		ÄÐ	22	2024-02-21_17h10.23.286	ÐÅÐÄÅÐ¶Ï	2021.2.3	Win32	169.4915254					1		3	4	100	24	1
		6	1	0.215	5	0.1029						images/313_21.png	images/313+60_5.png	6	¡ú	1	21	56		ÄÐ	22	2024-02-21_17h10.23.286	ÐÅÐÄÅÐ¶Ï	2021.2.3	Win32	169.4915254					1		3	5	101	20	1
		1	0	1.8908	3	1.099						images/313_7.png	images/313+24_7.png	6	¡ú	2	7	56		ÄÐ	22	2024-02-21_17h10.23.286	ÐÅÐÄÅÐ¶Ï	2021.2.3	Win32	169.4915254					0		3	6	102	6	1
		1	1	0.824	3	0.3155						images/313+24_9.png	images/313_9.png	1	¡û	2	9	56		ÄÐ	22	2024-02-21_17h10.23.286	ÐÅÐÄÅÐ¶Ï	2021.2.3	Win32	169.4915254					0		3	7	103	8	1
		1	1	0.4613	5	0.0857						images/313+60_13.png	images/313_29.png	1	¡û	1	29	56		ÄÐ	22	2024-02-21_17h10.23.286	ÐÅÐÄÅÐ¶Ï	2021.2.3	Win32	169.4915254					1		3	8	104	28	1
		6	1	0.596	5	0.2056						images/313_6.png	images/313+24_6.png	6	¡ú	2	6	56		ÄÐ	22	2024-02-21_17h10.23.286	ÐÅÐÄÅÐ¶Ï	2021.2.3	Win32	169.4915254					1		3	9	105	5	1
		6	1	1.7687	4	0.1213						images/313_17.png	images/313+60_1.png	6	¡ú	1	17	56		ÄÐ	22	2024-02-21_17h10.23.286	ÐÅÐÄÅÐ¶Ï	2021.2.3	Win32	169.4915254					1		3	10	106	16	1
		1	1	1.3411	5	0.5163						images/313+24_13.png	images/313_13.png	1	¡û	2	13	56		ÄÐ	22	2024-02-21_17h10.23.286	ÐÅÐÄÅÐ¶Ï	2021.2.3	Win32	169.4915254					1		3	11	107	12	1
		6	1	0.819	5	0.0733						images/313_24.png	images/313+60_8.png	6	¡ú	1	24	56		ÄÐ	22	2024-02-21_17h10.23.286	ÐÅÐÄÅÐ¶Ï	2021.2.3	Win32	169.4915254					1		3	12	108	23	1
		1	1	1.5895	5	0.0779						images/313+60_11.png	images/313_27.png	1	¡û	1	27	56		ÄÐ	22	2024-02-21_17h10.23.286	ÐÅÐÄÅÐ¶Ï	2021.2.3	Win32	169.4915254					1		3	13	109	26	1
		1	1	0.9422	5	0.0593						images/313+24_15.png	images/313_15.png	1	¡û	2	15	56		ÄÐ	22	2024-02-21_17h10.23.286	ÐÅÐÄÅÐ¶Ï	2021.2.3	Win32	169.4915254					1		3	14	110	14	1
		1	1	0.9995	4	2.1501						images/313+60_15.png	images/313_31.png	1	¡û	1	31	56		ÄÐ	22	2024-02-21_17h10.23.286	ÐÅÐÄÅÐ¶Ï	2021.2.3	Win32	169.4915254					1		3	15	111	30	1
		6	1	0.6938	5	0.0915						images/313_18.png	images/313+60_2.png	6	¡ú	1	18	56		ÄÐ	22	2024-02-21_17h10.23.286	ÐÅÐÄÅÐ¶Ï	2021.2.3	Win32	169.4915254					1		3	16	112	17	1
		1	0	0.9056	5	0.0716						images/313_19.png	images/313+60_3.png	6	¡ú	1	19	56		ÄÐ	22	2024-02-21_17h10.23.286	ÐÅÐÄÅÐ¶Ï	2021.2.3	Win32	169.4915254					1		3	17	113	18	1
		1	1	0.684	5	0.0292						images/313+60_14.png	images/313_30.png	1	¡û	1	30	56		ÄÐ	22	2024-02-21_17h10.23.286	ÐÅÐÄÅÐ¶Ï	2021.2.3	Win32	169.4915254					1		3	18	114	29	1
		6	1	1.2431	4	0.1393						images/313_3.png	images/313+24_3.png	6	¡ú	2	3	56		ÄÐ	22	2024-02-21_17h10.23.286	ÐÅÐÄÅÐ¶Ï	2021.2.3	Win32	169.4915254					1		3	19	115	2	1
		1	1	2.3414	4	0.4264						images/313+24_14.png	images/313_14.png	1	¡û	2	14	56		ÄÐ	22	2024-02-21_17h10.23.286	ÐÅÐÄÅÐ¶Ï	2021.2.3	Win32	169.4915254					1		3	20	116	13	1
		1	1	3.0128	4	0.296						images/313+24_11.png	images/313_11.png	1	¡û	2	11	56		ÄÐ	22	2024-02-21_17h10.23.286	ÐÅÐÄÅÐ¶Ï	2021.2.3	Win32	169.4915254					1		3	21	117	10	1
		1	0	1.0003	4	0.1728						images/313_4.png	images/313+24_4.png	6	¡ú	2	4	56		ÄÐ	22	2024-02-21_17h10.23.286	ÐÅÐÄÅÐ¶Ï	2021.2.3	Win32	169.4915254					1		3	22	118	3	1
		6	1	0.5275	5	0.2929						images/313_8.png	images/313+24_8.png	6	¡ú	2	8	56		ÄÐ	22	2024-02-21_17h10.23.286	ÐÅÐÄÅÐ¶Ï	2021.2.3	Win32	169.4915254					1		3	23	119	7	1
		6	0	0.3839	4	0.1251						images/313+60_12.png	images/313_28.png	1	¡û	1	28	56		ÄÐ	22	2024-02-21_17h10.23.286	ÐÅÐÄÅÐ¶Ï	2021.2.3	Win32	169.4915254					1		3	24	120	27	1
		6	0	0.3333	4	0.1415						images/313+60_16.png	images/313_32.png	1	¡û	1	32	56		ÄÐ	22	2024-02-21_17h10.23.286	ÐÅÐÄÅÐ¶Ï	2021.2.3	Win32	169.4915254					1		3	25	121	31	1
		6	1	0.862	4	0.0818						images/313_5.png	images/313+24_5.png	6	¡ú	2	5	56		ÄÐ	22	2024-02-21_17h10.23.286	ÐÅÐÄÅÐ¶Ï	2021.2.3	Win32	169.4915254					1	space	3	26	122	4	1	1.2454
		6	1	0.5771	4	0.1168						images/313_22.png	images/313+60_6.png	6	¡ú	1	22	56		ÄÐ	22	2024-02-21_17h10.23.286	ÐÅÐÄÅÐ¶Ï	2021.2.3	Win32	169.4915254					1		3	27	123	21	1
		1	1	0.4102	4	0.082						images/313+60_10.png	images/313_26.png	1	¡û	1	26	56		ÄÐ	22	2024-02-21_17h10.23.286	ÐÅÐÄÅÐ¶Ï	2021.2.3	Win32	169.4915254					1		3	28	124	25	1
		1	1	0.3741	4	0.0713						images/313+24_16.png	images/313_16.png	1	¡û	2	16	56		ÄÐ	22	2024-02-21_17h10.23.286	ÐÅÐÄÅÐ¶Ï	2021.2.3	Win32	169.4915254					1		3	29	125	15	1
		1	0	0.3909	4	0.1003						images/313_20.png	images/313+60_4.png	6	¡ú	1	20	56		ÄÐ	22	2024-02-21_17h10.23.286	ÐÅÐÄÅÐ¶Ï	2021.2.3	Win32	169.4915254					1		3	30	126	19	1
		6	1	0.4938	4	0.2						images/313_2.png	images/313+24_2.png	6	¡ú	2	2	56		ÄÐ	22	2024-02-21_17h10.23.286	ÐÅÐÄÅÐ¶Ï	2021.2.3	Win32	169.4915254					1		3	31	127	1	1
		1	1	0.4086	4	0.1031						images/313+60_11.png	images/313_27.png	1	¡û	1	27	56		ÄÐ	22	2024-02-21_17h10.23.286	ÐÅÐÄÅÐ¶Ï	2021.2.3	Win32	169.4915254					1		4	0	128	26	1
		1	1	0.4752	4	0.085						images/313+24_12.png	images/313_12.png	1	¡û	2	12	56		ÄÐ	22	2024-02-21_17h10.23.286	ÐÅÐÄÅÐ¶Ï	2021.2.3	Win32	169.4915254					1		4	1	129	11	1
		6	0	0.3463	4	0.1105						images/313+24_10.png	images/313_10.png	1	¡û	2	10	56		ÄÐ	22	2024-02-21_17h10.23.286	ÐÅÐÄÅÐ¶Ï	2021.2.3	Win32	169.4915254					1		4	2	130	9	1
		6	1	0.2015	4	0.1771						images/313_3.png	images/313+24_3.png	6	¡ú	2	3	56		ÄÐ	22	2024-02-21_17h10.23.286	ÐÅÐÄÅÐ¶Ï	2021.2.3	Win32	169.4915254					1		4	3	131	2	1
		6	1	0.7316	4	0.1283						images/313_2.png	images/313+24_2.png	6	¡ú	2	2	56		ÄÐ	22	2024-02-21_17h10.23.286	ÐÅÐÄÅÐ¶Ï	2021.2.3	Win32	169.4915254					1		4	4	132	1	1
		6	1	0.3833	4	0.2396						images/313_23.png	images/313+60_7.png	6	¡ú	1	23	56		ÄÐ	22	2024-02-21_17h10.23.286	ÐÅÐÄÅÐ¶Ï	2021.2.3	Win32	169.4915254					1		4	5	133	22	1
		6	1	0.2648	4	0.1459						images/313_18.png	images/313+60_2.png	6	¡ú	1	18	56		ÄÐ	22	2024-02-21_17h10.23.286	ÐÅÐÄÅÐ¶Ï	2021.2.3	Win32	169.4915254					1		4	6	134	17	1
		6	0	0.2111	4	0.1638						images/313+24_11.png	images/313_11.png	1	¡û	2	11	56		ÄÐ	22	2024-02-21_17h10.23.286	ÐÅÐÄÅÐ¶Ï	2021.2.3	Win32	169.4915254					1		4	7	135	10	1
		1	0	1.1032	5	0.4395						images/313_17.png	images/313+60_1.png	6	¡ú	1	17	56		ÄÐ	22	2024-02-21_17h10.23.286	ÐÅÐÄÅÐ¶Ï	2021.2.3	Win32	169.4915254					1		4	8	136	16	1
		1	1	0.5487	5	0.1286						images/313+60_14.png	images/313_30.png	1	¡û	1	30	56		ÄÐ	22	2024-02-21_17h10.23.286	ÐÅÐÄÅÐ¶Ï	2021.2.3	Win32	169.4915254					1		4	9	137	29	1
		6	1	0.3263	4	0.1066						images/313_4.png	images/313+24_4.png	6	¡ú	2	4	56		ÄÐ	22	2024-02-21_17h10.23.286	ÐÅÐÄÅÐ¶Ï	2021.2.3	Win32	169.4915254					1		4	10	138	3	1
		6	0	0.789	4	0.0986						images/313+60_15.png	images/313_31.png	1	¡û	1	31	56		ÄÐ	22	2024-02-21_17h10.23.286	ÐÅÐÄÅÐ¶Ï	2021.2.3	Win32	169.4915254					1		4	11	139	30	1
		6	0	1.0659	4	0.724						images/313+24_9.png	images/313_9.png	1	¡û	2	9	56		ÄÐ	22	2024-02-21_17h10.23.286	ÐÅÐÄÅÐ¶Ï	2021.2.3	Win32	169.4915254					1		4	12	140	8	1
		6	0	0.6203	4	0.0819						images/313+24_16.png	images/313_16.png	1	¡û	2	16	56		ÄÐ	22	2024-02-21_17h10.23.286	ÐÅÐÄÅÐ¶Ï	2021.2.3	Win32	169.4915254					1		4	13	141	15	1
		1	1	0.6744	4	0.0851						images/313+60_10.png	images/313_26.png	1	¡û	1	26	56		ÄÐ	22	2024-02-21_17h10.23.286	ÐÅÐÄÅÐ¶Ï	2021.2.3	Win32	169.4915254					1		4	14	142	25	1
		6	1	0.6862	4	0.4129						images/313_22.png	images/313+60_6.png	6	¡ú	1	22	56		ÄÐ	22	2024-02-21_17h10.23.286	ÐÅÐÄÅÐ¶Ï	2021.2.3	Win32	169.4915254					1		4	15	143	21	1
		1	0	0.4276	5	0.6158						images/313_8.png	images/313+24_8.png	6	¡ú	2	8	56		ÄÐ	22	2024-02-21_17h10.23.286	ÐÅÐÄÅÐ¶Ï	2021.2.3	Win32	169.4915254					1		4	16	144	7	1
		6	1	0.6936	6	0.4491						images/313_6.png	images/313+24_6.png	6	¡ú	2	6	56		ÄÐ	22	2024-02-21_17h10.23.286	ÐÅÐÄÅÐ¶Ï	2021.2.3	Win32	169.4915254					1		4	17	145	5	1
		1	1	1.1218	6	0.4142						images/313+24_15.png	images/313_15.png	1	¡û	2	15	56		ÄÐ	22	2024-02-21_17h10.23.286	ÐÅÐÄÅÐ¶Ï	2021.2.3	Win32	169.4915254					1		4	18	146	14	1
		1	0	0.604	4	0.5354						images/313_20.png	images/313+60_4.png	6	¡ú	1	20	56		ÄÐ	22	2024-02-21_17h10.23.286	ÐÅÐÄÅÐ¶Ï	2021.2.3	Win32	169.4915254					1		4	19	147	19	1
		1	0	0.6673	5	0.3598						images/313_1.png	images/313+24_1.png	6	¡ú	2	1	56		ÄÐ	22	2024-02-21_17h10.23.286	ÐÅÐÄÅÐ¶Ï	2021.2.3	Win32	169.4915254					1		4	20	148	0	1
		1	1	0.5151	6	0.2596						images/313+60_12.png	images/313_28.png	1	¡û	1	28	56		ÄÐ	22	2024-02-21_17h10.23.286	ÐÅÐÄÅÐ¶Ï	2021.2.3	Win32	169.4915254					1		4	21	149	27	1
		1	1	1.4412	6	0.2572						images/313+24_13.png	images/313_13.png	1	¡û	2	13	56		ÄÐ	22	2024-02-21_17h10.23.286	ÐÅÐÄÅÐ¶Ï	2021.2.3	Win32	169.4915254					1		4	22	150	12	1
		1	1	0.2893	6	0.195						images/313+60_9.png	images/313_25.png	1	¡û	1	25	56		ÄÐ	22	2024-02-21_17h10.23.286	ÐÅÐÄÅÐ¶Ï	2021.2.3	Win32	169.4915254					1		4	23	151	24	1
		6	1	0.6877	5	1.5383						images/313_19.png	images/313+60_3.png	6	¡ú	1	19	56		ÄÐ	22	2024-02-21_17h10.23.286	ÐÅÐÄÅÐ¶Ï	2021.2.3	Win32	169.4915254					1		4	24	152	18	1
		6	1	0.4631	5	0.1345						images/313_21.png	images/313+60_5.png	6	¡ú	1	21	56		ÄÐ	22	2024-02-21_17h10.23.286	ÐÅÐÄÅÐ¶Ï	2021.2.3	Win32	169.4915254					1		4	25	153	20	1
		6	1	0.5601	5	0.1066						images/313_24.png	images/313+60_8.png	6	¡ú	1	24	56		ÄÐ	22	2024-02-21_17h10.23.286	ÐÅÐÄÅÐ¶Ï	2021.2.3	Win32	169.4915254					1		4	26	154	23	1
		6	0	0.4183	5	0.1351						images/313+60_16.png	images/313_32.png	1	¡û	1	32	56		ÄÐ	22	2024-02-21_17h10.23.286	ÐÅÐÄÅÐ¶Ï	2021.2.3	Win32	169.4915254					1		4	27	155	31	1
		6	0	0.2534	5	0.1189						images/313+24_14.png	images/313_14.png	1	¡û	2	14	56		ÄÐ	22	2024-02-21_17h10.23.286	ÐÅÐÄÅÐ¶Ï	2021.2.3	Win32	169.4915254					1		4	28	156	13	1
		6	0	0.2812	5	0.1044						images/313+60_13.png	images/313_29.png	1	¡û	1	29	56		ÄÐ	22	2024-02-21_17h10.23.286	ÐÅÐÄÅÐ¶Ï	2021.2.3	Win32	169.4915254					1		4	29	157	28	1
		6	1	0.3001	5	0.1181						images/313_5.png	images/313+24_5.png	6	¡ú	2	5	56		ÄÐ	22	2024-02-21_17h10.23.286	ÐÅÐÄÅÐ¶Ï	2021.2.3	Win32	169.4915254					1		4	30	158	4	1
		6	1	0.185	5	0.088						images/313_7.png	images/313+24_7.png	6	¡ú	2	7	56		ÄÐ	22	2024-02-21_17h10.23.286	ÐÅÐÄÅÐ¶Ï	2021.2.3	Win32	169.4915254					1		4	31	159	6	1
																		56		ÄÐ	22	2024-02-21_17h10.23.286	ÐÅÐÄÅÐ¶Ï	2021.2.3	Win32	169.4915254	8.932919756	3.076
