# Supplementary material for: Perceptual metacognition and self-esteem: the role of feedback valence in local and global monitoring bias
Source: BMC Psychol. 2025 Sep 22;13:1114. doi: 10.1186/s40359-025-03089-x (PMC12506185; doi:10.1186/s40359-025-03089-x)
Supplement: Supplementary file 1 — Supplementary Material 1. [file 40359_2025_3089_MOESM1_ESM.zip › Data/Study2/Study2data/57_信心判断_2024-02-21_18h38.46.258.csv]

response_00.keys	response_00.rt	response_1.keys	response_1.corr	response_1.rt	response_2.keys	response_2.rt	loop_1.thisRepN	loop_1.thisTrialN	loop_1.thisN	loop_1.thisIndex	loop_1.ran	dotLeft	dotRight	dotAns	cue	diffLevel	rows	±»ÊÔ±àºÅ	ÐÕÃû	ÐÔ±ð	ÄêÁä	date	expName	psychopyVersion	OS	frameRate	slider.response	slider.rt	response_01.keys	response_01.rt	response_2.corr	response_03.keys	loop_2.thisRepN	loop_2.thisTrialN	loop_2.thisN	loop_2.thisIndex	loop_2.ran	response_03.rt
		6	0	0.8373	3	2.0112						images/313+24_11.png	images/313_11.png	1	¡û	2	11	57		Å®	19	2024-02-21_18h38.46.258	ÐÅÐÄÅÐ¶Ï	2021.2.3	Win32	122.92563	6.685185185	5.9721	space	22.1456	0		0	0	0	10	1
		1	1	0.5079	5	1.0438						images/313+60_15.png	images/313_31.png	1	¡û	1	31	57		Å®	19	2024-02-21_18h38.46.258	ÐÅÐÄÅÐ¶Ï	2021.2.3	Win32	122.92563					1		0	1	1	30	1
		6	1	0.5885	5	1.78						images/313_19.png	images/313+60_3.png	6	¡ú	1	19	57		Å®	19	2024-02-21_18h38.46.258	ÐÅÐÄÅÐ¶Ï	2021.2.3	Win32	122.92563					1		0	2	2	18	1
		6	1	0.5891	5	0.6049						images/313_7.png	images/313+24_7.png	6	¡ú	2	7	57		Å®	19	2024-02-21_18h38.46.258	ÐÅÐÄÅÐ¶Ï	2021.2.3	Win32	122.92563					1		0	3	3	6	1
		1	1	0.6479	4	0.896						images/313+60_13.png	images/313_29.png	1	¡û	1	29	57		Å®	19	2024-02-21_18h38.46.258	ÐÅÐÄÅÐ¶Ï	2021.2.3	Win32	122.92563					1		0	4	4	28	1
		6	1	2.0068	2	0.8519						images/313_5.png	images/313+24_5.png	6	¡ú	2	5	57		Å®	19	2024-02-21_18h38.46.258	ÐÅÐÄÅÐ¶Ï	2021.2.3	Win32	122.92563					0		0	5	5	4	1
		1	1	0.5949	4	0.7529						images/313+60_14.png	images/313_30.png	1	¡û	1	30	57		Å®	19	2024-02-21_18h38.46.258	ÐÅÐÄÅÐ¶Ï	2021.2.3	Win32	122.92563					1		0	6	6	29	1
		1	1	0.7094	3	1.3818						images/313+24_10.png	images/313_10.png	1	¡û	2	10	57		Å®	19	2024-02-21_18h38.46.258	ÐÅÐÄÅÐ¶Ï	2021.2.3	Win32	122.92563					0		0	7	7	9	1
		6	1	1.5779	1	1.4094						images/313_1.png	images/313+24_1.png	6	¡ú	2	1	57		Å®	19	2024-02-21_18h38.46.258	ÐÅÐÄÅÐ¶Ï	2021.2.3	Win32	122.92563					0		0	8	8	0	1
		6	0	0.8435	2	0.919						images/313+24_13.png	images/313_13.png	1	¡û	2	13	57		Å®	19	2024-02-21_18h38.46.258	ÐÅÐÄÅÐ¶Ï	2021.2.3	Win32	122.92563					0		0	9	9	12	1
		6	1	0.5867	4	0.6188						images/313_21.png	images/313+60_5.png	6	¡ú	1	21	57		Å®	19	2024-02-21_18h38.46.258	ÐÅÐÄÅÐ¶Ï	2021.2.3	Win32	122.92563					1		0	10	10	20	1
		1	1	0.7358	4	0.5846						images/313+60_12.png	images/313_28.png	1	¡û	1	28	57		Å®	19	2024-02-21_18h38.46.258	ÐÅÐÄÅÐ¶Ï	2021.2.3	Win32	122.92563					1		0	11	11	27	1
		6	1	0.5509	4	1.1094						images/313_18.png	images/313+60_2.png	6	¡ú	1	18	57		Å®	19	2024-02-21_18h38.46.258	ÐÅÐÄÅÐ¶Ï	2021.2.3	Win32	122.92563					1		0	12	12	17	1
		6	1	0.8685	3	1.7617						images/313_6.png	images/313+24_6.png	6	¡ú	2	6	57		Å®	19	2024-02-21_18h38.46.258	ÐÅÐÄÅÐ¶Ï	2021.2.3	Win32	122.92563					0		0	13	13	5	1
		1	1	1.9098	3	1.0018						images/313+24_9.png	images/313_9.png	1	¡û	2	9	57		Å®	19	2024-02-21_18h38.46.258	ÐÅÐÄÅÐ¶Ï	2021.2.3	Win32	122.92563					0		0	14	14	8	1
		1	1	0.5979	3	1.1712						images/313+60_9.png	images/313_25.png	1	¡û	1	25	57		Å®	19	2024-02-21_18h38.46.258	ÐÅÐÄÅÐ¶Ï	2021.2.3	Win32	122.92563					0		0	15	15	24	1
		6	1	0.8722	3	0.7905						images/313_22.png	images/313+60_6.png	6	¡ú	1	22	57		Å®	19	2024-02-21_18h38.46.258	ÐÅÐÄÅÐ¶Ï	2021.2.3	Win32	122.92563					0		0	16	16	21	1
		1	0	0.8357	3	0.9595						images/313_4.png	images/313+24_4.png	6	¡ú	2	4	57		Å®	19	2024-02-21_18h38.46.258	ÐÅÐÄÅÐ¶Ï	2021.2.3	Win32	122.92563					0		0	17	17	3	1
		6	1	0.5934	3	1.1031						images/313_17.png	images/313+60_1.png	6	¡ú	1	17	57		Å®	19	2024-02-21_18h38.46.258	ÐÅÐÄÅÐ¶Ï	2021.2.3	Win32	122.92563					0		0	18	18	16	1
		1	0	0.5068	4	1.7209						images/313_20.png	images/313+60_4.png	6	¡ú	1	20	57		Å®	19	2024-02-21_18h38.46.258	ÐÅÐÄÅÐ¶Ï	2021.2.3	Win32	122.92563					1		0	19	19	19	1
		1	1	0.5263	5	0.8434						images/313+60_11.png	images/313_27.png	1	¡û	1	27	57		Å®	19	2024-02-21_18h38.46.258	ÐÅÐÄÅÐ¶Ï	2021.2.3	Win32	122.92563					1		0	20	20	26	1
		6	1	0.603	4	0.8542						images/313_23.png	images/313+60_7.png	6	¡ú	1	23	57		Å®	19	2024-02-21_18h38.46.258	ÐÅÐÄÅÐ¶Ï	2021.2.3	Win32	122.92563					1		0	21	21	22	1
		6	1	0.5481	5	0.767						images/313_24.png	images/313+60_8.png	6	¡ú	1	24	57		Å®	19	2024-02-21_18h38.46.258	ÐÅÐÄÅÐ¶Ï	2021.2.3	Win32	122.92563					1		0	22	22	23	1
		6	1	1.2863	3	0.6892						images/313_3.png	images/313+24_3.png	6	¡ú	2	3	57		Å®	19	2024-02-21_18h38.46.258	ÐÅÐÄÅÐ¶Ï	2021.2.3	Win32	122.92563					0		0	23	23	2	1
		1	1	0.4689	5	1.3564						images/313+24_16.png	images/313_16.png	1	¡û	2	16	57		Å®	19	2024-02-21_18h38.46.258	ÐÅÐÄÅÐ¶Ï	2021.2.3	Win32	122.92563					1		0	24	24	15	1
		1	1	0.5272	5	0.743						images/313+24_15.png	images/313_15.png	1	¡û	2	15	57		Å®	19	2024-02-21_18h38.46.258	ÐÅÐÄÅÐ¶Ï	2021.2.3	Win32	122.92563					1		0	25	25	14	1
		1	1	1.0276	3	0.8293						images/313+24_12.png	images/313_12.png	1	¡û	2	12	57		Å®	19	2024-02-21_18h38.46.258	ÐÅÐÄÅÐ¶Ï	2021.2.3	Win32	122.92563					0		0	26	26	11	1
		1	1	0.6809	3	0.6435						images/313+24_14.png	images/313_14.png	1	¡û	2	14	57		Å®	19	2024-02-21_18h38.46.258	ÐÅÐÄÅÐ¶Ï	2021.2.3	Win32	122.92563					0		0	27	27	13	1
		1	0	1.0041	4	1.0524						images/313_8.png	images/313+24_8.png	6	¡ú	2	8	57		Å®	19	2024-02-21_18h38.46.258	ÐÅÐÄÅÐ¶Ï	2021.2.3	Win32	122.92563					1		0	28	28	7	1
		6	1	0.5585	3	0.6308						images/313_2.png	images/313+24_2.png	6	¡ú	2	2	57		Å®	19	2024-02-21_18h38.46.258	ÐÅÐÄÅÐ¶Ï	2021.2.3	Win32	122.92563					0		0	29	29	1	1
		1	1	0.4535	4	0.5186						images/313+60_16.png	images/313_32.png	1	¡û	1	32	57		Å®	19	2024-02-21_18h38.46.258	ÐÅÐÄÅÐ¶Ï	2021.2.3	Win32	122.92563					1		0	30	30	31	1
		1	1	0.8879	3	0.6168						images/313+60_10.png	images/313_26.png	1	¡û	1	26	57		Å®	19	2024-02-21_18h38.46.258	ÐÅÐÄÅÐ¶Ï	2021.2.3	Win32	122.92563					0		0	31	31	25	1
		6	1	0.786	4	1.3002						images/313_18.png	images/313+60_2.png	6	¡ú	1	18	57		Å®	19	2024-02-21_18h38.46.258	ÐÅÐÄÅÐ¶Ï	2021.2.3	Win32	122.92563					1		1	0	32	17	1
		1	1	0.4494	4	0.7588						images/313+60_13.png	images/313_29.png	1	¡û	1	29	57		Å®	19	2024-02-21_18h38.46.258	ÐÅÐÄÅÐ¶Ï	2021.2.3	Win32	122.92563					1		1	1	33	28	1
		1	1	0.536	4	0.6295						images/313+24_15.png	images/313_15.png	1	¡û	2	15	57		Å®	19	2024-02-21_18h38.46.258	ÐÅÐÄÅÐ¶Ï	2021.2.3	Win32	122.92563					1		1	2	34	14	1
		6	1	0.6018	3	0.7431						images/313_17.png	images/313+60_1.png	6	¡ú	1	17	57		Å®	19	2024-02-21_18h38.46.258	ÐÅÐÄÅÐ¶Ï	2021.2.3	Win32	122.92563					0		1	3	35	16	1
		6	1	0.5757	3	0.5446						images/313_20.png	images/313+60_4.png	6	¡ú	1	20	57		Å®	19	2024-02-21_18h38.46.258	ÐÅÐÄÅÐ¶Ï	2021.2.3	Win32	122.92563					0		1	4	36	19	1
		6	1	0.6371	4	1.5538						images/313_23.png	images/313+60_7.png	6	¡ú	1	23	57		Å®	19	2024-02-21_18h38.46.258	ÐÅÐÄÅÐ¶Ï	2021.2.3	Win32	122.92563					1		1	5	37	22	1
		6	1	0.5767	3	0.8516						images/313_8.png	images/313+24_8.png	6	¡ú	2	8	57		Å®	19	2024-02-21_18h38.46.258	ÐÅÐÄÅÐ¶Ï	2021.2.3	Win32	122.92563					0		1	6	38	7	1
		6	1	0.902	4	0.7774						images/313_3.png	images/313+24_3.png	6	¡ú	2	3	57		Å®	19	2024-02-21_18h38.46.258	ÐÅÐÄÅÐ¶Ï	2021.2.3	Win32	122.92563					1		1	7	39	2	1
		6	1	0.8679	3	0.5504						images/313_4.png	images/313+24_4.png	6	¡ú	2	4	57		Å®	19	2024-02-21_18h38.46.258	ÐÅÐÄÅÐ¶Ï	2021.2.3	Win32	122.92563					0	space	1	8	40	3	1	37.4858
		1	1	1.5427	3	0.9359						images/313+60_10.png	images/313_26.png	1	¡û	1	26	57		Å®	19	2024-02-21_18h38.46.258	ÐÅÐÄÅÐ¶Ï	2021.2.3	Win32	122.92563					0		1	9	41	25	1
		6	1	0.3339	5	0.5433						images/313_21.png	images/313+60_5.png	6	¡ú	1	21	57		Å®	19	2024-02-21_18h38.46.258	ÐÅÐÄÅÐ¶Ï	2021.2.3	Win32	122.92563					1		1	10	42	20	1
		1	0	1.4548	4	0.4016						images/313_6.png	images/313+24_6.png	6	¡ú	2	6	57		Å®	19	2024-02-21_18h38.46.258	ÐÅÐÄÅÐ¶Ï	2021.2.3	Win32	122.92563					1		1	11	43	5	1
		6	0	1.0958	2	0.7561						images/313+24_9.png	images/313_9.png	1	¡û	2	9	57		Å®	19	2024-02-21_18h38.46.258	ÐÅÐÄÅÐ¶Ï	2021.2.3	Win32	122.92563					0		1	12	44	8	1
		6	1	0.4238	4	0.6626						images/313_19.png	images/313+60_3.png	6	¡ú	1	19	57		Å®	19	2024-02-21_18h38.46.258	ÐÅÐÄÅÐ¶Ï	2021.2.3	Win32	122.92563					1		1	13	45	18	1
		1	1	0.5309	4	0.6042						images/313+60_11.png	images/313_27.png	1	¡û	1	27	57		Å®	19	2024-02-21_18h38.46.258	ÐÅÐÄÅÐ¶Ï	2021.2.3	Win32	122.92563					1		1	14	46	26	1
		6	0	1.6116	1	0.6624						images/313+60_9.png	images/313_25.png	1	¡û	1	25	57		Å®	19	2024-02-21_18h38.46.258	ÐÅÐÄÅÐ¶Ï	2021.2.3	Win32	122.92563					0		1	15	47	24	1
		6	0	0.8657	2	1.5047						images/313+60_16.png	images/313_32.png	1	¡û	1	32	57		Å®	19	2024-02-21_18h38.46.258	ÐÅÐÄÅÐ¶Ï	2021.2.3	Win32	122.92563					0		1	16	48	31	1
		1	1	1.6135	2	0.6086						images/313+60_14.png	images/313_30.png	1	¡û	1	30	57		Å®	19	2024-02-21_18h38.46.258	ÐÅÐÄÅÐ¶Ï	2021.2.3	Win32	122.92563					0		1	17	49	29	1
		6	1	0.6122	3	1.2461						images/313_2.png	images/313+24_2.png	6	¡ú	2	2	57		Å®	19	2024-02-21_18h38.46.258	ÐÅÐÄÅÐ¶Ï	2021.2.3	Win32	122.92563					0		1	18	50	1	1
		6	0	0.7085	2	1.0441						images/313+24_13.png	images/313_13.png	1	¡û	2	13	57		Å®	19	2024-02-21_18h38.46.258	ÐÅÐÄÅÐ¶Ï	2021.2.3	Win32	122.92563					0		1	19	51	12	1
		6	0	0.6102	2	1.1495						images/313+24_11.png	images/313_11.png	1	¡û	2	11	57		Å®	19	2024-02-21_18h38.46.258	ÐÅÐÄÅÐ¶Ï	2021.2.3	Win32	122.92563					0		1	20	52	10	1
		6	1	0.713	3	0.7209						images/313_24.png	images/313+60_8.png	6	¡ú	1	24	57		Å®	19	2024-02-21_18h38.46.258	ÐÅÐÄÅÐ¶Ï	2021.2.3	Win32	122.92563					0		1	21	53	23	1
		6	1	0.6258	3	0.6433						images/313_1.png	images/313+24_1.png	6	¡ú	2	1	57		Å®	19	2024-02-21_18h38.46.258	ÐÅÐÄÅÐ¶Ï	2021.2.3	Win32	122.92563					0		1	22	54	0	1
		1	1	0.7694	4	0.8215						images/313+60_12.png	images/313_28.png	1	¡û	1	28	57		Å®	19	2024-02-21_18h38.46.258	ÐÅÐÄÅÐ¶Ï	2021.2.3	Win32	122.92563					1		1	23	55	27	1
		1	1	0.4916	2	0.8236						images/313+24_16.png	images/313_16.png	1	¡û	2	16	57		Å®	19	2024-02-21_18h38.46.258	ÐÅÐÄÅÐ¶Ï	2021.2.3	Win32	122.92563					0		1	24	56	15	1
		6	1	0.8658	3	0.6656						images/313_22.png	images/313+60_6.png	6	¡ú	1	22	57		Å®	19	2024-02-21_18h38.46.258	ÐÅÐÄÅÐ¶Ï	2021.2.3	Win32	122.92563					0		1	25	57	21	1
		1	1	1.1043	3	0.5075						images/313+24_14.png	images/313_14.png	1	¡û	2	14	57		Å®	19	2024-02-21_18h38.46.258	ÐÅÐÄÅÐ¶Ï	2021.2.3	Win32	122.92563					0		1	26	58	13	1
		1	1	0.5601	3	0.8917						images/313+60_15.png	images/313_31.png	1	¡û	1	31	57		Å®	19	2024-02-21_18h38.46.258	ÐÅÐÄÅÐ¶Ï	2021.2.3	Win32	122.92563					0		1	27	59	30	1
		6	0	2.7136	3	0.5931						images/313+24_12.png	images/313_12.png	1	¡û	2	12	57		Å®	19	2024-02-21_18h38.46.258	ÐÅÐÄÅÐ¶Ï	2021.2.3	Win32	122.92563					0		1	28	60	11	1
		6	1	0.4678	3	1.1567						images/313_7.png	images/313+24_7.png	6	¡ú	2	7	57		Å®	19	2024-02-21_18h38.46.258	ÐÅÐÄÅÐ¶Ï	2021.2.3	Win32	122.92563					0		1	29	61	6	1
		1	1	1.2246	2	1.7964						images/313+24_10.png	images/313_10.png	1	¡û	2	10	57		Å®	19	2024-02-21_18h38.46.258	ÐÅÐÄÅÐ¶Ï	2021.2.3	Win32	122.92563					0		1	30	62	9	1
		6	1	0.6813	2	1.829						images/313_5.png	images/313+24_5.png	6	¡ú	2	5	57		Å®	19	2024-02-21_18h38.46.258	ÐÅÐÄÅÐ¶Ï	2021.2.3	Win32	122.92563					0		1	31	63	4	1
		1	1	0.5934	2	0.6559						images/313+60_13.png	images/313_29.png	1	¡û	1	29	57		Å®	19	2024-02-21_18h38.46.258	ÐÅÐÄÅÐ¶Ï	2021.2.3	Win32	122.92563					0		2	0	64	28	1
		1	1	0.6101	4	1.3506						images/313+24_16.png	images/313_16.png	1	¡û	2	16	57		Å®	19	2024-02-21_18h38.46.258	ÐÅÐÄÅÐ¶Ï	2021.2.3	Win32	122.92563					1		2	1	65	15	1
		1	1	1.2388	3	2.0024						images/313+24_13.png	images/313_13.png	1	¡û	2	13	57		Å®	19	2024-02-21_18h38.46.258	ÐÅÐÄÅÐ¶Ï	2021.2.3	Win32	122.92563					0		2	2	66	12	1
		6	1	0.5204	4	0.5657						images/313_7.png	images/313+24_7.png	6	¡ú	2	7	57		Å®	19	2024-02-21_18h38.46.258	ÐÅÐÄÅÐ¶Ï	2021.2.3	Win32	122.92563					1		2	3	67	6	1
		1	1	0.6187	2	0.9876						images/313+24_14.png	images/313_14.png	1	¡û	2	14	57		Å®	19	2024-02-21_18h38.46.258	ÐÅÐÄÅÐ¶Ï	2021.2.3	Win32	122.92563					0		2	4	68	13	1
		6	1	0.4182	2	0.5237						images/313_4.png	images/313+24_4.png	6	¡ú	2	4	57		Å®	19	2024-02-21_18h38.46.258	ÐÅÐÄÅÐ¶Ï	2021.2.3	Win32	122.92563					0		2	5	69	3	1
		6	0	2.1375	1	1.4967						images/313+60_14.png	images/313_30.png	1	¡û	1	30	57		Å®	19	2024-02-21_18h38.46.258	ÐÅÐÄÅÐ¶Ï	2021.2.3	Win32	122.92563					0		2	6	70	29	1
		6	1	0.4244	4	0.8933						images/313_3.png	images/313+24_3.png	6	¡ú	2	3	57		Å®	19	2024-02-21_18h38.46.258	ÐÅÐÄÅÐ¶Ï	2021.2.3	Win32	122.92563					1		2	7	71	2	1
		6	1	0.5953	4	0.5846						images/313_22.png	images/313+60_6.png	6	¡ú	1	22	57		Å®	19	2024-02-21_18h38.46.258	ÐÅÐÄÅÐ¶Ï	2021.2.3	Win32	122.92563					1		2	8	72	21	1
		6	1	1.0754	3	1.4046						images/313_5.png	images/313+24_5.png	6	¡ú	2	5	57		Å®	19	2024-02-21_18h38.46.258	ÐÅÐÄÅÐ¶Ï	2021.2.3	Win32	122.92563					0		2	9	73	4	1
		6	1	0.5428	3	0.8682						images/313_6.png	images/313+24_6.png	6	¡ú	2	6	57		Å®	19	2024-02-21_18h38.46.258	ÐÅÐÄÅÐ¶Ï	2021.2.3	Win32	122.92563					0		2	10	74	5	1
		6	1	0.7678	4	1.1207						images/313_18.png	images/313+60_2.png	6	¡ú	1	18	57		Å®	19	2024-02-21_18h38.46.258	ÐÅÐÄÅÐ¶Ï	2021.2.3	Win32	122.92563					1		2	11	75	17	1
		6	1	0.5277	4	0.5262						images/313_24.png	images/313+60_8.png	6	¡ú	1	24	57		Å®	19	2024-02-21_18h38.46.258	ÐÅÐÄÅÐ¶Ï	2021.2.3	Win32	122.92563					1		2	12	76	23	1
		6	1	1.8495	2	0.8395						images/313_20.png	images/313+60_4.png	6	¡ú	1	20	57		Å®	19	2024-02-21_18h38.46.258	ÐÅÐÄÅÐ¶Ï	2021.2.3	Win32	122.92563					0		2	13	77	19	1
		1	1	1.9759	1	0.9097						images/313+60_15.png	images/313_31.png	1	¡û	1	31	57		Å®	19	2024-02-21_18h38.46.258	ÐÅÐÄÅÐ¶Ï	2021.2.3	Win32	122.92563					0		2	14	78	30	1
		1	1	0.9956	3	1.3635						images/313+60_10.png	images/313_26.png	1	¡û	1	26	57		Å®	19	2024-02-21_18h38.46.258	ÐÅÐÄÅÐ¶Ï	2021.2.3	Win32	122.92563					0		2	15	79	25	1
		1	1	1.0707	2	1.0017						images/313+60_12.png	images/313_28.png	1	¡û	1	28	57		Å®	19	2024-02-21_18h38.46.258	ÐÅÐÄÅÐ¶Ï	2021.2.3	Win32	122.92563					0		2	16	80	27	1
		6	1	0.3997	2	0.7352						images/313_19.png	images/313+60_3.png	6	¡ú	1	19	57		Å®	19	2024-02-21_18h38.46.258	ÐÅÐÄÅÐ¶Ï	2021.2.3	Win32	122.92563					0	space	2	17	81	18	1	41.08
		6	0	0.1112	2	1.2974						images/313+24_12.png	images/313_12.png	1	¡û	2	12	57		Å®	19	2024-02-21_18h38.46.258	ÐÅÐÄÅÐ¶Ï	2021.2.3	Win32	122.92563					0		2	18	82	11	1
		6	0	1.228	2	0.8787						images/313+60_16.png	images/313_32.png	1	¡û	1	32	57		Å®	19	2024-02-21_18h38.46.258	ÐÅÐÄÅÐ¶Ï	2021.2.3	Win32	122.92563					0		2	19	83	31	1
		6	1	0.7193	2	1.1763						images/313_2.png	images/313+24_2.png	6	¡ú	2	2	57		Å®	19	2024-02-21_18h38.46.258	ÐÅÐÄÅÐ¶Ï	2021.2.3	Win32	122.92563					0		2	20	84	1	1
		6	1	0.3823	5	0.5264						images/313_23.png	images/313+60_7.png	6	¡ú	1	23	57		Å®	19	2024-02-21_18h38.46.258	ÐÅÐÄÅÐ¶Ï	2021.2.3	Win32	122.92563					1		2	21	85	22	1
		6	1	0.7179	3	1.2439						images/313_17.png	images/313+60_1.png	6	¡ú	1	17	57		Å®	19	2024-02-21_18h38.46.258	ÐÅÐÄÅÐ¶Ï	2021.2.3	Win32	122.92563					0		2	22	86	16	1
		1	1	0.9773	2	0.8528						images/313+24_10.png	images/313_10.png	1	¡û	2	10	57		Å®	19	2024-02-21_18h38.46.258	ÐÅÐÄÅÐ¶Ï	2021.2.3	Win32	122.92563					0		2	23	87	9	1
		6	1	0.6029	2	0.9381						images/313_1.png	images/313+24_1.png	6	¡ú	2	1	57		Å®	19	2024-02-21_18h38.46.258	ÐÅÐÄÅÐ¶Ï	2021.2.3	Win32	122.92563					0		2	24	88	0	1
		6	1	0.7834	2	1.0406						images/313_8.png	images/313+24_8.png	6	¡ú	2	8	57		Å®	19	2024-02-21_18h38.46.258	ÐÅÐÄÅÐ¶Ï	2021.2.3	Win32	122.92563					0		2	25	89	7	1
		1	1	0.6745	2	0.9803						images/313+24_15.png	images/313_15.png	1	¡û	2	15	57		Å®	19	2024-02-21_18h38.46.258	ÐÅÐÄÅÐ¶Ï	2021.2.3	Win32	122.92563					0		2	26	90	14	1
		6	0	1.6537	1	0.8616						images/313+24_9.png	images/313_9.png	1	¡û	2	9	57		Å®	19	2024-02-21_18h38.46.258	ÐÅÐÄÅÐ¶Ï	2021.2.3	Win32	122.92563					0		2	27	91	8	1
		1	1	0.3846	5	1.1749						images/313+60_11.png	images/313_27.png	1	¡û	1	27	57		Å®	19	2024-02-21_18h38.46.258	ÐÅÐÄÅÐ¶Ï	2021.2.3	Win32	122.92563					1		2	28	92	26	1
		6	1	0.5925	2	1.2658						images/313_21.png	images/313+60_5.png	6	¡ú	1	21	57		Å®	19	2024-02-21_18h38.46.258	ÐÅÐÄÅÐ¶Ï	2021.2.3	Win32	122.92563					0		2	29	93	20	1
		6	0	0.8021	2	1.3344						images/313+60_9.png	images/313_25.png	1	¡û	1	25	57		Å®	19	2024-02-21_18h38.46.258	ÐÅÐÄÅÐ¶Ï	2021.2.3	Win32	122.92563					0		2	30	94	24	1
		6	0	0.852	3	1.4611						images/313+24_11.png	images/313_11.png	1	¡û	2	11	57		Å®	19	2024-02-21_18h38.46.258	ÐÅÐÄÅÐ¶Ï	2021.2.3	Win32	122.92563					0		2	31	95	10	1
		6	1	0.6768	4	0.6316						images/313_24.png	images/313+60_8.png	6	¡ú	1	24	57		Å®	19	2024-02-21_18h38.46.258	ÐÅÐÄÅÐ¶Ï	2021.2.3	Win32	122.92563					1		3	0	96	23	1
		1	1	0.941	2	1.3827						images/313+24_12.png	images/313_12.png	1	¡û	2	12	57		Å®	19	2024-02-21_18h38.46.258	ÐÅÐÄÅÐ¶Ï	2021.2.3	Win32	122.92563					0		3	1	97	11	1
		1	1	0.9124	3	1.5763						images/313+60_12.png	images/313_28.png	1	¡û	1	28	57		Å®	19	2024-02-21_18h38.46.258	ÐÅÐÄÅÐ¶Ï	2021.2.3	Win32	122.92563					0		3	2	98	27	1
		6	1	0.7011	4	1.0975						images/313_17.png	images/313+60_1.png	6	¡ú	1	17	57		Å®	19	2024-02-21_18h38.46.258	ÐÅÐÄÅÐ¶Ï	2021.2.3	Win32	122.92563					1		3	3	99	16	1
		6	1	1.0365	3	1.1033						images/313_22.png	images/313+60_6.png	6	¡ú	1	22	57		Å®	19	2024-02-21_18h38.46.258	ÐÅÐÄÅÐ¶Ï	2021.2.3	Win32	122.92563					0		3	4	100	21	1
		1	1	0.5606	3	2.0051						images/313+60_16.png	images/313_32.png	1	¡û	1	32	57		Å®	19	2024-02-21_18h38.46.258	ÐÅÐÄÅÐ¶Ï	2021.2.3	Win32	122.92563					0		3	5	101	31	1
		1	1	1.0284	2	2.2287						images/313+60_9.png	images/313_25.png	1	¡û	1	25	57		Å®	19	2024-02-21_18h38.46.258	ÐÅÐÄÅÐ¶Ï	2021.2.3	Win32	122.92563					0		3	6	102	24	1
		6	1	0.5569	3	1.9401						images/313_18.png	images/313+60_2.png	6	¡ú	1	18	57		Å®	19	2024-02-21_18h38.46.258	ÐÅÐÄÅÐ¶Ï	2021.2.3	Win32	122.92563					0		3	7	103	17	1
		1	1	0.7437	3	1.941						images/313+24_14.png	images/313_14.png	1	¡û	2	14	57		Å®	19	2024-02-21_18h38.46.258	ÐÅÐÄÅÐ¶Ï	2021.2.3	Win32	122.92563					0		3	8	104	13	1
		1	1	0.9375	2	1.3426						images/313+24_10.png	images/313_10.png	1	¡û	2	10	57		Å®	19	2024-02-21_18h38.46.258	ÐÅÐÄÅÐ¶Ï	2021.2.3	Win32	122.92563					0		3	9	105	9	1
		6	1	0.6782	3	1.7621						images/313_23.png	images/313+60_7.png	6	¡ú	1	23	57		Å®	19	2024-02-21_18h38.46.258	ÐÅÐÄÅÐ¶Ï	2021.2.3	Win32	122.92563					0		3	10	106	22	1
		1	1	0.8449	3	0.7391						images/313+60_13.png	images/313_29.png	1	¡û	1	29	57		Å®	19	2024-02-21_18h38.46.258	ÐÅÐÄÅÐ¶Ï	2021.2.3	Win32	122.92563					0		3	11	107	28	1
		1	1	0.9027	3	0.8705						images/313+60_11.png	images/313_27.png	1	¡û	1	27	57		Å®	19	2024-02-21_18h38.46.258	ÐÅÐÄÅÐ¶Ï	2021.2.3	Win32	122.92563					0		3	12	108	26	1
		6	0	1.0892	1	0.6557						images/313+24_13.png	images/313_13.png	1	¡û	2	13	57		Å®	19	2024-02-21_18h38.46.258	ÐÅÐÄÅÐ¶Ï	2021.2.3	Win32	122.92563					0		3	13	109	12	1
		1	1	0.512	4	1.6624						images/313+24_16.png	images/313_16.png	1	¡û	2	16	57		Å®	19	2024-02-21_18h38.46.258	ÐÅÐÄÅÐ¶Ï	2021.2.3	Win32	122.92563					1		3	14	110	15	1
		1	1	1.1611	3	0.9393						images/313+24_9.png	images/313_9.png	1	¡û	2	9	57		Å®	19	2024-02-21_18h38.46.258	ÐÅÐÄÅÐ¶Ï	2021.2.3	Win32	122.92563					0		3	15	111	8	1
		1	1	1.5803	3	1.759						images/313+24_11.png	images/313_11.png	1	¡û	2	11	57		Å®	19	2024-02-21_18h38.46.258	ÐÅÐÄÅÐ¶Ï	2021.2.3	Win32	122.92563					0		3	16	112	10	1
		1	1	0.7145	2	1.1502						images/313+60_14.png	images/313_30.png	1	¡û	1	30	57		Å®	19	2024-02-21_18h38.46.258	ÐÅÐÄÅÐ¶Ï	2021.2.3	Win32	122.92563					0		3	17	113	29	1
		1	0	1.1967	4	1.6799						images/313_20.png	images/313+60_4.png	6	¡ú	1	20	57		Å®	19	2024-02-21_18h38.46.258	ÐÅÐÄÅÐ¶Ï	2021.2.3	Win32	122.92563					1		3	18	114	19	1
		1	0	1.0302	3	0.9437						images/313_5.png	images/313+24_5.png	6	¡ú	2	5	57		Å®	19	2024-02-21_18h38.46.258	ÐÅÐÄÅÐ¶Ï	2021.2.3	Win32	122.92563					0		3	19	115	4	1
		6	1	0.865	3	1.0908						images/313_1.png	images/313+24_1.png	6	¡ú	2	1	57		Å®	19	2024-02-21_18h38.46.258	ÐÅÐÄÅÐ¶Ï	2021.2.3	Win32	122.92563					0		3	20	116	0	1
		6	1	0.6767	2	0.8556						images/313_7.png	images/313+24_7.png	6	¡ú	2	7	57		Å®	19	2024-02-21_18h38.46.258	ÐÅÐÄÅÐ¶Ï	2021.2.3	Win32	122.92563					0		3	21	117	6	1
		1	1	0.6095	4	0.6231						images/313+24_15.png	images/313_15.png	1	¡û	2	15	57		Å®	19	2024-02-21_18h38.46.258	ÐÅÐÄÅÐ¶Ï	2021.2.3	Win32	122.92563					1		3	22	118	14	1
		6	1	0.7775	4	1.1009						images/313_19.png	images/313+60_3.png	6	¡ú	1	19	57		Å®	19	2024-02-21_18h38.46.258	ÐÅÐÄÅÐ¶Ï	2021.2.3	Win32	122.92563					1		3	23	119	18	1
		1	1	0.7271	3	0.7225						images/313+60_15.png	images/313_31.png	1	¡û	1	31	57		Å®	19	2024-02-21_18h38.46.258	ÐÅÐÄÅÐ¶Ï	2021.2.3	Win32	122.92563					0		3	24	120	30	1
		6	1	0.6551	3	0.5263						images/313_4.png	images/313+24_4.png	6	¡ú	2	4	57		Å®	19	2024-02-21_18h38.46.258	ÐÅÐÄÅÐ¶Ï	2021.2.3	Win32	122.92563					0		3	25	121	3	1
		1	1	0.7454	3	0.5351						images/313+60_10.png	images/313_26.png	1	¡û	1	26	57		Å®	19	2024-02-21_18h38.46.258	ÐÅÐÄÅÐ¶Ï	2021.2.3	Win32	122.92563					0	space	3	26	122	25	1	75.8457
		6	1	1.7136	2	1.325						images/313_6.png	images/313+24_6.png	6	¡ú	2	6	57		Å®	19	2024-02-21_18h38.46.258	ÐÅÐÄÅÐ¶Ï	2021.2.3	Win32	122.92563					0		3	27	123	5	1
		6	1	0.4764	3	0.9435						images/313_3.png	images/313+24_3.png	6	¡ú	2	3	57		Å®	19	2024-02-21_18h38.46.258	ÐÅÐÄÅÐ¶Ï	2021.2.3	Win32	122.92563					0		3	28	124	2	1
		6	1	0.5351	4	1.1047						images/313_2.png	images/313+24_2.png	6	¡ú	2	2	57		Å®	19	2024-02-21_18h38.46.258	ÐÅÐÄÅÐ¶Ï	2021.2.3	Win32	122.92563					1		3	29	125	1	1
		6	1	0.4	4	1.3105						images/313_21.png	images/313+60_5.png	6	¡ú	1	21	57		Å®	19	2024-02-21_18h38.46.258	ÐÅÐÄÅÐ¶Ï	2021.2.3	Win32	122.92563					1		3	30	126	20	1
		6	1	0.7162	3	0.7015						images/313_8.png	images/313+24_8.png	6	¡ú	2	8	57		Å®	19	2024-02-21_18h38.46.258	ÐÅÐÄÅÐ¶Ï	2021.2.3	Win32	122.92563					0		3	31	127	7	1
		6	1	0.8713	2	0.5039						images/313_21.png	images/313+60_5.png	6	¡ú	1	21	57		Å®	19	2024-02-21_18h38.46.258	ÐÅÐÄÅÐ¶Ï	2021.2.3	Win32	122.92563					0		4	0	128	20	1
		6	1	0.6017	3	0.5684						images/313_3.png	images/313+24_3.png	6	¡ú	2	3	57		Å®	19	2024-02-21_18h38.46.258	ÐÅÐÄÅÐ¶Ï	2021.2.3	Win32	122.92563					0		4	1	129	2	1
		1	1	0.9029	2	0.8248						images/313+60_10.png	images/313_26.png	1	¡û	1	26	57		Å®	19	2024-02-21_18h38.46.258	ÐÅÐÄÅÐ¶Ï	2021.2.3	Win32	122.92563					0		4	2	130	25	1
		1	1	1.1969	1	0.3789						images/313+24_14.png	images/313_14.png	1	¡û	2	14	57		Å®	19	2024-02-21_18h38.46.258	ÐÅÐÄÅÐ¶Ï	2021.2.3	Win32	122.92563					0		4	3	131	13	1
		1	1	0.6581	2	1.6623						images/313+60_12.png	images/313_28.png	1	¡û	1	28	57		Å®	19	2024-02-21_18h38.46.258	ÐÅÐÄÅÐ¶Ï	2021.2.3	Win32	122.92563					0		4	4	132	27	1
		1	0	1.1565	2	1.7451						images/313_4.png	images/313+24_4.png	6	¡ú	2	4	57		Å®	19	2024-02-21_18h38.46.258	ÐÅÐÄÅÐ¶Ï	2021.2.3	Win32	122.92563					0		4	5	133	3	1
		6	1	0.7847	2	1.3539						images/313_1.png	images/313+24_1.png	6	¡ú	2	1	57		Å®	19	2024-02-21_18h38.46.258	ÐÅÐÄÅÐ¶Ï	2021.2.3	Win32	122.92563					0		4	6	134	0	1
		1	0	2.0712	1	2.4981						images/313_7.png	images/313+24_7.png	6	¡ú	2	7	57		Å®	19	2024-02-21_18h38.46.258	ÐÅÐÄÅÐ¶Ï	2021.2.3	Win32	122.92563					0		4	7	135	6	1
		1	0	0.9805	2	1.2049						images/313_22.png	images/313+60_6.png	6	¡ú	1	22	57		Å®	19	2024-02-21_18h38.46.258	ÐÅÐÄÅÐ¶Ï	2021.2.3	Win32	122.92563					0		4	8	136	21	1
		6	1	1.5383	2	1.1864						images/313_6.png	images/313+24_6.png	6	¡ú	2	6	57		Å®	19	2024-02-21_18h38.46.258	ÐÅÐÄÅÐ¶Ï	2021.2.3	Win32	122.92563					0		4	9	137	5	1
		1	1	0.6178	4	0.6438						images/313+24_16.png	images/313_16.png	1	¡û	2	16	57		Å®	19	2024-02-21_18h38.46.258	ÐÅÐÄÅÐ¶Ï	2021.2.3	Win32	122.92563					1		4	10	138	15	1
		1	0	0.9352	3	0.999						images/313_8.png	images/313+24_8.png	6	¡ú	2	8	57		Å®	19	2024-02-21_18h38.46.258	ÐÅÐÄÅÐ¶Ï	2021.2.3	Win32	122.92563					0		4	11	139	7	1
		6	0	1.4202	1	0.7055						images/313+24_13.png	images/313_13.png	1	¡û	2	13	57		Å®	19	2024-02-21_18h38.46.258	ÐÅÐÄÅÐ¶Ï	2021.2.3	Win32	122.92563					0		4	12	140	12	1
		6	1	0.6268	4	0.9603						images/313_24.png	images/313+60_8.png	6	¡ú	1	24	57		Å®	19	2024-02-21_18h38.46.258	ÐÅÐÄÅÐ¶Ï	2021.2.3	Win32	122.92563					1		4	13	141	23	1
		6	1	1.3268	1	1.2706						images/313_19.png	images/313+60_3.png	6	¡ú	1	19	57		Å®	19	2024-02-21_18h38.46.258	ÐÅÐÄÅÐ¶Ï	2021.2.3	Win32	122.92563					0		4	14	142	18	1
		1	1	0.9357	2	1.067						images/313+60_16.png	images/313_32.png	1	¡û	1	32	57		Å®	19	2024-02-21_18h38.46.258	ÐÅÐÄÅÐ¶Ï	2021.2.3	Win32	122.92563					0		4	15	143	31	1
		1	1	0.86	2	0.7769						images/313+60_14.png	images/313_30.png	1	¡û	1	30	57		Å®	19	2024-02-21_18h38.46.258	ÐÅÐÄÅÐ¶Ï	2021.2.3	Win32	122.92563					0		4	16	144	29	1
		1	1	1.0446	2	0.7718						images/313+24_9.png	images/313_9.png	1	¡û	2	9	57		Å®	19	2024-02-21_18h38.46.258	ÐÅÐÄÅÐ¶Ï	2021.2.3	Win32	122.92563					0		4	17	145	8	1
		6	1	0.921	1	0.9884						images/313_23.png	images/313+60_7.png	6	¡ú	1	23	57		Å®	19	2024-02-21_18h38.46.258	ÐÅÐÄÅÐ¶Ï	2021.2.3	Win32	122.92563					0		4	18	146	22	1
		1	1	0.7367	3	0.8288						images/313+60_11.png	images/313_27.png	1	¡û	1	27	57		Å®	19	2024-02-21_18h38.46.258	ÐÅÐÄÅÐ¶Ï	2021.2.3	Win32	122.92563					0		4	19	147	26	1
		6	0	1.3417	1	1.7949						images/313+60_13.png	images/313_29.png	1	¡û	1	29	57		Å®	19	2024-02-21_18h38.46.258	ÐÅÐÄÅÐ¶Ï	2021.2.3	Win32	122.92563					0		4	20	148	28	1
		6	1	0.8206	1	2.041						images/313_17.png	images/313+60_1.png	6	¡ú	1	17	57		Å®	19	2024-02-21_18h38.46.258	ÐÅÐÄÅÐ¶Ï	2021.2.3	Win32	122.92563					0		4	21	149	16	1
		6	0	0.7613	3	1.7841						images/313+24_15.png	images/313_15.png	1	¡û	2	15	57		Å®	19	2024-02-21_18h38.46.258	ÐÅÐÄÅÐ¶Ï	2021.2.3	Win32	122.92563					0		4	22	150	14	1
		6	0	1.1617	2	1.7794						images/313+60_9.png	images/313_25.png	1	¡û	1	25	57		Å®	19	2024-02-21_18h38.46.258	ÐÅÐÄÅÐ¶Ï	2021.2.3	Win32	122.92563					0		4	23	151	24	1
		6	1	0.6828	4	0.685						images/313_2.png	images/313+24_2.png	6	¡ú	2	2	57		Å®	19	2024-02-21_18h38.46.258	ÐÅÐÄÅÐ¶Ï	2021.2.3	Win32	122.92563					1		4	24	152	1	1
		1	1	0.7136	3	0.8291						images/313+24_12.png	images/313_12.png	1	¡û	2	12	57		Å®	19	2024-02-21_18h38.46.258	ÐÅÐÄÅÐ¶Ï	2021.2.3	Win32	122.92563					0		4	25	153	11	1
		6	1	0.8154	3	0.8849						images/313_18.png	images/313+60_2.png	6	¡ú	1	18	57		Å®	19	2024-02-21_18h38.46.258	ÐÅÐÄÅÐ¶Ï	2021.2.3	Win32	122.92563					0		4	26	154	17	1
		1	0	2.2929	1	1.0719						images/313_5.png	images/313+24_5.png	6	¡ú	2	5	57		Å®	19	2024-02-21_18h38.46.258	ÐÅÐÄÅÐ¶Ï	2021.2.3	Win32	122.92563					0		4	27	155	4	1
		1	1	1.0777	2	1.6743						images/313+24_11.png	images/313_11.png	1	¡û	2	11	57		Å®	19	2024-02-21_18h38.46.258	ÐÅÐÄÅÐ¶Ï	2021.2.3	Win32	122.92563					0		4	28	156	10	1
		6	0	1.3752	1	1.7786						images/313+60_15.png	images/313_31.png	1	¡û	1	31	57		Å®	19	2024-02-21_18h38.46.258	ÐÅÐÄÅÐ¶Ï	2021.2.3	Win32	122.92563					0		4	29	157	30	1
		1	1	1.534	3	2.6105						images/313+24_10.png	images/313_10.png	1	¡û	2	10	57		Å®	19	2024-02-21_18h38.46.258	ÐÅÐÄÅÐ¶Ï	2021.2.3	Win32	122.92563					0		4	30	158	9	1
		1	0	0.8905	2	1.4284						images/313_20.png	images/313+60_4.png	6	¡ú	1	20	57		Å®	19	2024-02-21_18h38.46.258	ÐÅÐÄÅÐ¶Ï	2021.2.3	Win32	122.92563					0		4	31	159	19	1
																		57		Å®	19	2024-02-21_18h38.46.258	ÐÅÐÄÅÐ¶Ï	2021.2.3	Win32	122.92563	5.913580247	11.3679
