# Supplementary material for: Perceptual metacognition and self-esteem: the role of feedback valence in local and global monitoring bias
Source: BMC Psychol. 2025 Sep 22;13:1114. doi: 10.1186/s40359-025-03089-x (PMC12506185; doi:10.1186/s40359-025-03089-x)
Supplement: Supplementary file 1 — Supplementary Material 1. [file 40359_2025_3089_MOESM1_ESM.zip › Data/Study2/Study2data/58_信心判断_2024-02-22_09h51.48.807.csv]

response_00.keys	response_00.rt	response_1.keys	response_1.corr	response_1.rt	response_2.keys	response_2.rt	loop_1.thisRepN	loop_1.thisTrialN	loop_1.thisN	loop_1.thisIndex	loop_1.ran	dotLeft	dotRight	dotAns	cue	diffLevel	rows	±»ÊÔ±àºÅ	ÐÕÃû	ÐÔ±ð	ÄêÁä	date	expName	psychopyVersion	OS	frameRate	slider.response	slider.rt	response_01.keys	response_01.rt	response_2.corr	response_03.keys	loop_2.thisRepN	loop_2.thisTrialN	loop_2.thisN	loop_2.thisIndex	loop_2.ran	response_03.rt
		6	0	0.6507	6	1.4275						images/313+24_11.png	images/313_11.png	1	¡û	2	11	58		Å®	23	2024-02-22_09h51.48.807	ÐÅÐÄÅÐ¶Ï	2021.2.3	Win32	60.35367252	9.930555556	4.6557	space	10.8968	1		0	0	0	10	1
		6	1	0.3852	6	0.6344						images/313_4.png	images/313+24_4.png	6	¡ú	2	4	58		Å®	23	2024-02-22_09h51.48.807	ÐÅÐÄÅÐ¶Ï	2021.2.3	Win32	60.35367252					1		0	1	1	3	1
		6	1	1.6907	4	1.0444						images/313_21.png	images/313+60_5.png	6	¡ú	1	21	58		Å®	23	2024-02-22_09h51.48.807	ÐÅÐÄÅÐ¶Ï	2021.2.3	Win32	60.35367252					1		0	2	2	20	1
		6	1	0.4174	4	1.3533						images/313_19.png	images/313+60_3.png	6	¡ú	1	19	58		Å®	23	2024-02-22_09h51.48.807	ÐÅÐÄÅÐ¶Ï	2021.2.3	Win32	60.35367252					1		0	3	3	18	1
		1	0	0.5508	5	1.1728						images/313_17.png	images/313+60_1.png	6	¡ú	1	17	58		Å®	23	2024-02-22_09h51.48.807	ÐÅÐÄÅÐ¶Ï	2021.2.3	Win32	60.35367252					1		0	4	4	16	1
		6	1	0.4857	5	1.4442						images/313_3.png	images/313+24_3.png	6	¡ú	2	3	58		Å®	23	2024-02-22_09h51.48.807	ÐÅÐÄÅÐ¶Ï	2021.2.3	Win32	60.35367252					1		0	5	5	2	1
		1	1	0.5341	5	0.7005						images/313+60_14.png	images/313_30.png	1	¡û	1	30	58		Å®	23	2024-02-22_09h51.48.807	ÐÅÐÄÅÐ¶Ï	2021.2.3	Win32	60.35367252					1		0	6	6	29	1
		1	1	0.5011	5	0.4854						images/313+60_13.png	images/313_29.png	1	¡û	1	29	58		Å®	23	2024-02-22_09h51.48.807	ÐÅÐÄÅÐ¶Ï	2021.2.3	Win32	60.35367252					1		0	7	7	28	1
		6	1	0.57	5	0.8021						images/313_1.png	images/313+24_1.png	6	¡ú	2	1	58		Å®	23	2024-02-22_09h51.48.807	ÐÅÐÄÅÐ¶Ï	2021.2.3	Win32	60.35367252					1		0	8	8	0	1
		1	1	0.5076	6	0.5097						images/313+60_12.png	images/313_28.png	1	¡û	1	28	58		Å®	23	2024-02-22_09h51.48.807	ÐÅÐÄÅÐ¶Ï	2021.2.3	Win32	60.35367252					1		0	9	9	27	1
		6	1	0.6757	6	0.6857						images/313_7.png	images/313+24_7.png	6	¡ú	2	7	58		Å®	23	2024-02-22_09h51.48.807	ÐÅÐÄÅÐ¶Ï	2021.2.3	Win32	60.35367252					1		0	10	10	6	1
		1	0	0.6208	4	1.0679						images/313_23.png	images/313+60_7.png	6	¡ú	1	23	58		Å®	23	2024-02-22_09h51.48.807	ÐÅÐÄÅÐ¶Ï	2021.2.3	Win32	60.35367252					1		0	11	11	22	1
		1	1	0.5764	5	0.7521						images/313+60_10.png	images/313_26.png	1	¡û	1	26	58		Å®	23	2024-02-22_09h51.48.807	ÐÅÐÄÅÐ¶Ï	2021.2.3	Win32	60.35367252					1		0	12	12	25	1
		1	1	0.519	5	0.4688						images/313+60_9.png	images/313_25.png	1	¡û	1	25	58		Å®	23	2024-02-22_09h51.48.807	ÐÅÐÄÅÐ¶Ï	2021.2.3	Win32	60.35367252					1		0	13	13	24	1
		1	1	0.4845	5	0.3858						images/313+24_15.png	images/313_15.png	1	¡û	2	15	58		Å®	23	2024-02-22_09h51.48.807	ÐÅÐÄÅÐ¶Ï	2021.2.3	Win32	60.35367252					1		0	14	14	14	1
		1	1	0.51	5	0.3052						images/313+24_9.png	images/313_9.png	1	¡û	2	9	58		Å®	23	2024-02-22_09h51.48.807	ÐÅÐÄÅÐ¶Ï	2021.2.3	Win32	60.35367252					1		0	15	15	8	1
		1	1	1.7687	6	0.2837						images/313+60_16.png	images/313_32.png	1	¡û	1	32	58		Å®	23	2024-02-22_09h51.48.807	ÐÅÐÄÅÐ¶Ï	2021.2.3	Win32	60.35367252					1		0	16	16	31	1
		1	1	0.5063	5	0.4018						images/313+24_12.png	images/313_12.png	1	¡û	2	12	58		Å®	23	2024-02-22_09h51.48.807	ÐÅÐÄÅÐ¶Ï	2021.2.3	Win32	60.35367252					1		0	17	17	11	1
		1	0	0.4867	6	1.0349						images/313_20.png	images/313+60_4.png	6	¡ú	1	20	58		Å®	23	2024-02-22_09h51.48.807	ÐÅÐÄÅÐ¶Ï	2021.2.3	Win32	60.35367252					1		0	18	18	19	1
		1	1	0.6201	6	1.0422						images/313+60_15.png	images/313_31.png	1	¡û	1	31	58		Å®	23	2024-02-22_09h51.48.807	ÐÅÐÄÅÐ¶Ï	2021.2.3	Win32	60.35367252					1		0	19	19	30	1
		1	1	0.4869	6	0.4023						images/313+24_13.png	images/313_13.png	1	¡û	2	13	58		Å®	23	2024-02-22_09h51.48.807	ÐÅÐÄÅÐ¶Ï	2021.2.3	Win32	60.35367252					1		0	20	20	12	1
		1	1	0.439	6	0.4126						images/313+24_10.png	images/313_10.png	1	¡û	2	10	58		Å®	23	2024-02-22_09h51.48.807	ÐÅÐÄÅÐ¶Ï	2021.2.3	Win32	60.35367252					1		0	21	21	9	1
		6	1	0.8689	6	0.5929						images/313_22.png	images/313+60_6.png	6	¡ú	1	22	58		Å®	23	2024-02-22_09h51.48.807	ÐÅÐÄÅÐ¶Ï	2021.2.3	Win32	60.35367252					1		0	22	22	21	1
		1	1	0.4424	6	0.3437						images/313+60_11.png	images/313_27.png	1	¡û	1	27	58		Å®	23	2024-02-22_09h51.48.807	ÐÅÐÄÅÐ¶Ï	2021.2.3	Win32	60.35367252					1		0	23	23	26	1
		6	1	1.2468	4	0.8492						images/313_2.png	images/313+24_2.png	6	¡ú	2	2	58		Å®	23	2024-02-22_09h51.48.807	ÐÅÐÄÅÐ¶Ï	2021.2.3	Win32	60.35367252					1		0	24	24	1	1
		1	1	0.4674	6	0.3514						images/313+24_16.png	images/313_16.png	1	¡û	2	16	58		Å®	23	2024-02-22_09h51.48.807	ÐÅÐÄÅÐ¶Ï	2021.2.3	Win32	60.35367252					1		0	25	25	15	1
		6	1	0.6431	4	0.567						images/313_6.png	images/313+24_6.png	6	¡ú	2	6	58		Å®	23	2024-02-22_09h51.48.807	ÐÅÐÄÅÐ¶Ï	2021.2.3	Win32	60.35367252					1		0	26	26	5	1
		6	1	1.2265	3	0.9994						images/313_8.png	images/313+24_8.png	6	¡ú	2	8	58		Å®	23	2024-02-22_09h51.48.807	ÐÅÐÄÅÐ¶Ï	2021.2.3	Win32	60.35367252					0		0	27	27	7	1
		6	1	0.7014	4	0.7344						images/313_18.png	images/313+60_2.png	6	¡ú	1	18	58		Å®	23	2024-02-22_09h51.48.807	ÐÅÐÄÅÐ¶Ï	2021.2.3	Win32	60.35367252					1		0	28	28	17	1
		1	1	0.6564	4	0.827						images/313+24_14.png	images/313_14.png	1	¡û	2	14	58		Å®	23	2024-02-22_09h51.48.807	ÐÅÐÄÅÐ¶Ï	2021.2.3	Win32	60.35367252					1		0	29	29	13	1
		1	0	0.5258	6	0.5435						images/313_5.png	images/313+24_5.png	6	¡ú	2	5	58		Å®	23	2024-02-22_09h51.48.807	ÐÅÐÄÅÐ¶Ï	2021.2.3	Win32	60.35367252					1		0	30	30	4	1
		6	1	0.9348	6	0.352						images/313_24.png	images/313+60_8.png	6	¡ú	1	24	58		Å®	23	2024-02-22_09h51.48.807	ÐÅÐÄÅÐ¶Ï	2021.2.3	Win32	60.35367252					1		0	31	31	23	1
		1	1	0.4682	6	0.4411						images/313+60_13.png	images/313_29.png	1	¡û	1	29	58		Å®	23	2024-02-22_09h51.48.807	ÐÅÐÄÅÐ¶Ï	2021.2.3	Win32	60.35367252					1		1	0	32	28	1
		6	1	0.4686	6	0.31						images/313_22.png	images/313+60_6.png	6	¡ú	1	22	58		Å®	23	2024-02-22_09h51.48.807	ÐÅÐÄÅÐ¶Ï	2021.2.3	Win32	60.35367252					1		1	1	33	21	1
		1	1	0.419	6	0.4365						images/313+60_9.png	images/313_25.png	1	¡û	1	25	58		Å®	23	2024-02-22_09h51.48.807	ÐÅÐÄÅÐ¶Ï	2021.2.3	Win32	60.35367252					1		1	2	34	24	1
		1	0	0.6269	6	0.4247						images/313_8.png	images/313+24_8.png	6	¡ú	2	8	58		Å®	23	2024-02-22_09h51.48.807	ÐÅÐÄÅÐ¶Ï	2021.2.3	Win32	60.35367252					1		1	3	35	7	1
		6	1	0.602	6	0.3038						images/313_19.png	images/313+60_3.png	6	¡ú	1	19	58		Å®	23	2024-02-22_09h51.48.807	ÐÅÐÄÅÐ¶Ï	2021.2.3	Win32	60.35367252					1		1	4	36	18	1
		1	1	0.3509	6	0.3751						images/313+60_11.png	images/313_27.png	1	¡û	1	27	58		Å®	23	2024-02-22_09h51.48.807	ÐÅÐÄÅÐ¶Ï	2021.2.3	Win32	60.35367252					1		1	5	37	26	1
		1	1	0.3856	6	0.3341						images/313+24_10.png	images/313_10.png	1	¡û	2	10	58		Å®	23	2024-02-22_09h51.48.807	ÐÅÐÄÅÐ¶Ï	2021.2.3	Win32	60.35367252					1		1	6	38	9	1
		6	1	1.3683	4	1.0601						images/313_1.png	images/313+24_1.png	6	¡ú	2	1	58		Å®	23	2024-02-22_09h51.48.807	ÐÅÐÄÅÐ¶Ï	2021.2.3	Win32	60.35367252					1		1	7	39	0	1
		1	1	0.4911	6	0.3185						images/313+60_16.png	images/313_32.png	1	¡û	1	32	58		Å®	23	2024-02-22_09h51.48.807	ÐÅÐÄÅÐ¶Ï	2021.2.3	Win32	60.35367252					1	space	1	8	40	31	1	12.1361
		6	1	0.6108	6	0.3457						images/313_6.png	images/313+24_6.png	6	¡ú	2	6	58		Å®	23	2024-02-22_09h51.48.807	ÐÅÐÄÅÐ¶Ï	2021.2.3	Win32	60.35367252					1		1	9	41	5	1
		1	1	0.501	4	0.4512						images/313+60_14.png	images/313_30.png	1	¡û	1	30	58		Å®	23	2024-02-22_09h51.48.807	ÐÅÐÄÅÐ¶Ï	2021.2.3	Win32	60.35367252					1		1	10	42	29	1
		1	0	0.6218	4	0.3385						images/313_2.png	images/313+24_2.png	6	¡ú	2	2	58		Å®	23	2024-02-22_09h51.48.807	ÐÅÐÄÅÐ¶Ï	2021.2.3	Win32	60.35367252					1		1	11	43	1	1
		1	1	0.392	6	0.4009						images/313+24_11.png	images/313_11.png	1	¡û	2	11	58		Å®	23	2024-02-22_09h51.48.807	ÐÅÐÄÅÐ¶Ï	2021.2.3	Win32	60.35367252					1		1	12	44	10	1
		6	0	0.9368	4	0.4343						images/313+24_9.png	images/313_9.png	1	¡û	2	9	58		Å®	23	2024-02-22_09h51.48.807	ÐÅÐÄÅÐ¶Ï	2021.2.3	Win32	60.35367252					1		1	13	45	8	1
		1	1	0.4842	4	0.8691						images/313+24_12.png	images/313_12.png	1	¡û	2	12	58		Å®	23	2024-02-22_09h51.48.807	ÐÅÐÄÅÐ¶Ï	2021.2.3	Win32	60.35367252					1		1	14	46	11	1
		6	1	0.5008	4	0.4231						images/313_23.png	images/313+60_7.png	6	¡ú	1	23	58		Å®	23	2024-02-22_09h51.48.807	ÐÅÐÄÅÐ¶Ï	2021.2.3	Win32	60.35367252					1		1	15	47	22	1
		6	1	0.6676	5	0.6354						images/313_3.png	images/313+24_3.png	6	¡ú	2	3	58		Å®	23	2024-02-22_09h51.48.807	ÐÅÐÄÅÐ¶Ï	2021.2.3	Win32	60.35367252					1		1	16	48	2	1
		1	1	0.5851	6	0.4749						images/313+24_14.png	images/313_14.png	1	¡û	2	14	58		Å®	23	2024-02-22_09h51.48.807	ÐÅÐÄÅÐ¶Ï	2021.2.3	Win32	60.35367252					1		1	17	49	13	1
		1	0	0.5341	6	0.2906						images/313_5.png	images/313+24_5.png	6	¡ú	2	5	58		Å®	23	2024-02-22_09h51.48.807	ÐÅÐÄÅÐ¶Ï	2021.2.3	Win32	60.35367252					1		1	18	50	4	1
		6	1	0.5512	4	0.4013						images/313_7.png	images/313+24_7.png	6	¡ú	2	7	58		Å®	23	2024-02-22_09h51.48.807	ÐÅÐÄÅÐ¶Ï	2021.2.3	Win32	60.35367252					1		1	19	51	6	1
		1	1	0.5177	6	0.4865						images/313+60_15.png	images/313_31.png	1	¡û	1	31	58		Å®	23	2024-02-22_09h51.48.807	ÐÅÐÄÅÐ¶Ï	2021.2.3	Win32	60.35367252					1		1	20	52	30	1
		1	1	0.7405	4	0.3339						images/313+24_13.png	images/313_13.png	1	¡û	2	13	58		Å®	23	2024-02-22_09h51.48.807	ÐÅÐÄÅÐ¶Ï	2021.2.3	Win32	60.35367252					1		1	21	53	12	1
		6	1	0.4846	5	0.7569						images/313_18.png	images/313+60_2.png	6	¡ú	1	18	58		Å®	23	2024-02-22_09h51.48.807	ÐÅÐÄÅÐ¶Ï	2021.2.3	Win32	60.35367252					1		1	22	54	17	1
		6	1	0.5342	5	0.4676						images/313_21.png	images/313+60_5.png	6	¡ú	1	21	58		Å®	23	2024-02-22_09h51.48.807	ÐÅÐÄÅÐ¶Ï	2021.2.3	Win32	60.35367252					1		1	23	55	20	1
		6	1	0.7681	4	0.2731						images/313_17.png	images/313+60_1.png	6	¡ú	1	17	58		Å®	23	2024-02-22_09h51.48.807	ÐÅÐÄÅÐ¶Ï	2021.2.3	Win32	60.35367252					1		1	24	56	16	1
		6	0	0.8886	4	0.4035						images/313+24_16.png	images/313_16.png	1	¡û	2	16	58		Å®	23	2024-02-22_09h51.48.807	ÐÅÐÄÅÐ¶Ï	2021.2.3	Win32	60.35367252					1		1	25	57	15	1
		1	1	0.5508	4	0.5846						images/313+60_12.png	images/313_28.png	1	¡û	1	28	58		Å®	23	2024-02-22_09h51.48.807	ÐÅÐÄÅÐ¶Ï	2021.2.3	Win32	60.35367252					1		1	26	58	27	1
		6	1	0.4566	6	0.6856						images/313_24.png	images/313+60_8.png	6	¡ú	1	24	58		Å®	23	2024-02-22_09h51.48.807	ÐÅÐÄÅÐ¶Ï	2021.2.3	Win32	60.35367252					1		1	27	59	23	1
		1	0	0.7178	6	0.4053						images/313_4.png	images/313+24_4.png	6	¡ú	2	4	58		Å®	23	2024-02-22_09h51.48.807	ÐÅÐÄÅÐ¶Ï	2021.2.3	Win32	60.35367252					1		1	28	60	3	1
		1	1	1.2098	4	0.31						images/313+24_15.png	images/313_15.png	1	¡û	2	15	58		Å®	23	2024-02-22_09h51.48.807	ÐÅÐÄÅÐ¶Ï	2021.2.3	Win32	60.35367252					1		1	29	61	14	1
		1	1	0.5841	6	0.2738						images/313+60_10.png	images/313_26.png	1	¡û	1	26	58		Å®	23	2024-02-22_09h51.48.807	ÐÅÐÄÅÐ¶Ï	2021.2.3	Win32	60.35367252					1		1	30	62	25	1
		6	1	0.7778	4	0.2503						images/313_20.png	images/313+60_4.png	6	¡ú	1	20	58		Å®	23	2024-02-22_09h51.48.807	ÐÅÐÄÅÐ¶Ï	2021.2.3	Win32	60.35367252					1		1	31	63	19	1
		1	1	0.4846	6	0.3171						images/313+60_9.png	images/313_25.png	1	¡û	1	25	58		Å®	23	2024-02-22_09h51.48.807	ÐÅÐÄÅÐ¶Ï	2021.2.3	Win32	60.35367252					1		2	0	64	24	1
		6	1	0.5686	4	0.3689						images/313_2.png	images/313+24_2.png	6	¡ú	2	2	58		Å®	23	2024-02-22_09h51.48.807	ÐÅÐÄÅÐ¶Ï	2021.2.3	Win32	60.35367252					1		2	1	65	1	1
		1	1	0.6602	4	0.3764						images/313+24_13.png	images/313_13.png	1	¡û	2	13	58		Å®	23	2024-02-22_09h51.48.807	ÐÅÐÄÅÐ¶Ï	2021.2.3	Win32	60.35367252					1		2	2	66	12	1
		1	0	0.7715	4	0.2343						images/313_5.png	images/313+24_5.png	6	¡ú	2	5	58		Å®	23	2024-02-22_09h51.48.807	ÐÅÐÄÅÐ¶Ï	2021.2.3	Win32	60.35367252					1		2	3	67	4	1
		1	1	0.6527	6	0.2674						images/313+60_13.png	images/313_29.png	1	¡û	1	29	58		Å®	23	2024-02-22_09h51.48.807	ÐÅÐÄÅÐ¶Ï	2021.2.3	Win32	60.35367252					1		2	4	68	28	1
		1	1	0.5754	6	0.3919						images/313+24_10.png	images/313_10.png	1	¡û	2	10	58		Å®	23	2024-02-22_09h51.48.807	ÐÅÐÄÅÐ¶Ï	2021.2.3	Win32	60.35367252					1		2	5	69	9	1
		6	1	0.8426	6	0.4346						images/313_7.png	images/313+24_7.png	6	¡ú	2	7	58		Å®	23	2024-02-22_09h51.48.807	ÐÅÐÄÅÐ¶Ï	2021.2.3	Win32	60.35367252					1		2	6	70	6	1
		1	1	0.8515	4	0.2526						images/313+24_9.png	images/313_9.png	1	¡û	2	9	58		Å®	23	2024-02-22_09h51.48.807	ÐÅÐÄÅÐ¶Ï	2021.2.3	Win32	60.35367252					1		2	7	71	8	1
		6	1	0.5245	5	0.6234						images/313_17.png	images/313+60_1.png	6	¡ú	1	17	58		Å®	23	2024-02-22_09h51.48.807	ÐÅÐÄÅÐ¶Ï	2021.2.3	Win32	60.35367252					1		2	8	72	16	1
		1	1	0.5765	6	0.4004						images/313+60_14.png	images/313_30.png	1	¡û	1	30	58		Å®	23	2024-02-22_09h51.48.807	ÐÅÐÄÅÐ¶Ï	2021.2.3	Win32	60.35367252					1		2	9	73	29	1
		1	1	0.5062	6	0.3252						images/313+24_15.png	images/313_15.png	1	¡û	2	15	58		Å®	23	2024-02-22_09h51.48.807	ÐÅÐÄÅÐ¶Ï	2021.2.3	Win32	60.35367252					1		2	10	74	14	1
		6	1	1.1057	5	0.6683						images/313_23.png	images/313+60_7.png	6	¡ú	1	23	58		Å®	23	2024-02-22_09h51.48.807	ÐÅÐÄÅÐ¶Ï	2021.2.3	Win32	60.35367252					1		2	11	75	22	1
		1	1	0.701	6	0.357						images/313+60_16.png	images/313_32.png	1	¡û	1	32	58		Å®	23	2024-02-22_09h51.48.807	ÐÅÐÄÅÐ¶Ï	2021.2.3	Win32	60.35367252					1		2	12	76	31	1
		1	1	0.5529	6	0.3007						images/313+60_11.png	images/313_27.png	1	¡û	1	27	58		Å®	23	2024-02-22_09h51.48.807	ÐÅÐÄÅÐ¶Ï	2021.2.3	Win32	60.35367252					1		2	13	77	26	1
		1	1	0.4386	6	0.3841						images/313+24_16.png	images/313_16.png	1	¡û	2	16	58		Å®	23	2024-02-22_09h51.48.807	ÐÅÐÄÅÐ¶Ï	2021.2.3	Win32	60.35367252					1		2	14	78	15	1
		6	1	0.5	6	0.1841						images/313_21.png	images/313+60_5.png	6	¡ú	1	21	58		Å®	23	2024-02-22_09h51.48.807	ÐÅÐÄÅÐ¶Ï	2021.2.3	Win32	60.35367252					1		2	15	79	20	1
		6	1	1.169	4	0.5678						images/313_6.png	images/313+24_6.png	6	¡ú	2	6	58		Å®	23	2024-02-22_09h51.48.807	ÐÅÐÄÅÐ¶Ï	2021.2.3	Win32	60.35367252					1		2	16	80	5	1
		6	1	0.5517	5	0.3178						images/313_22.png	images/313+60_6.png	6	¡ú	1	22	58		Å®	23	2024-02-22_09h51.48.807	ÐÅÐÄÅÐ¶Ï	2021.2.3	Win32	60.35367252					1	space	2	17	81	21	1	2.387
		6	1	0.7678	4	0.2674						images/313_1.png	images/313+24_1.png	6	¡ú	2	1	58		Å®	23	2024-02-22_09h51.48.807	ÐÅÐÄÅÐ¶Ï	2021.2.3	Win32	60.35367252					1		2	18	82	0	1
		1	1	0.4341	6	0.2854						images/313+24_11.png	images/313_11.png	1	¡û	2	11	58		Å®	23	2024-02-22_09h51.48.807	ÐÅÐÄÅÐ¶Ï	2021.2.3	Win32	60.35367252					1		2	19	83	10	1
		1	1	0.6043	6	0.2833						images/313+60_15.png	images/313_31.png	1	¡û	1	31	58		Å®	23	2024-02-22_09h51.48.807	ÐÅÐÄÅÐ¶Ï	2021.2.3	Win32	60.35367252					1		2	20	84	30	1
		1	1	0.5181	6	0.2821						images/313+60_10.png	images/313_26.png	1	¡û	1	26	58		Å®	23	2024-02-22_09h51.48.807	ÐÅÐÄÅÐ¶Ï	2021.2.3	Win32	60.35367252					1		2	21	85	25	1
		6	1	0.5032	6	0.2265						images/313_24.png	images/313+60_8.png	6	¡ú	1	24	58		Å®	23	2024-02-22_09h51.48.807	ÐÅÐÄÅÐ¶Ï	2021.2.3	Win32	60.35367252					1		2	22	86	23	1
		6	1	0.768	4	0.3261						images/313_4.png	images/313+24_4.png	6	¡ú	2	4	58		Å®	23	2024-02-22_09h51.48.807	ÐÅÐÄÅÐ¶Ï	2021.2.3	Win32	60.35367252					1		2	23	87	3	1
		1	1	0.8025	4	0.3622						images/313+24_12.png	images/313_12.png	1	¡û	2	12	58		Å®	23	2024-02-22_09h51.48.807	ÐÅÐÄÅÐ¶Ï	2021.2.3	Win32	60.35367252					1		2	24	88	11	1
		6	1	0.4775	4	0.3374						images/313_19.png	images/313+60_3.png	6	¡ú	1	19	58		Å®	23	2024-02-22_09h51.48.807	ÐÅÐÄÅÐ¶Ï	2021.2.3	Win32	60.35367252					1		2	25	89	18	1
		6	1	0.5669	4	0.2845						images/313_8.png	images/313+24_8.png	6	¡ú	2	8	58		Å®	23	2024-02-22_09h51.48.807	ÐÅÐÄÅÐ¶Ï	2021.2.3	Win32	60.35367252					1		2	26	90	7	1
		6	1	0.4534	6	0.3599						images/313_3.png	images/313+24_3.png	6	¡ú	2	3	58		Å®	23	2024-02-22_09h51.48.807	ÐÅÐÄÅÐ¶Ï	2021.2.3	Win32	60.35367252					1		2	27	91	2	1
		1	1	0.4541	6	0.3323						images/313+60_12.png	images/313_28.png	1	¡û	1	28	58		Å®	23	2024-02-22_09h51.48.807	ÐÅÐÄÅÐ¶Ï	2021.2.3	Win32	60.35367252					1		2	28	92	27	1
		1	1	0.4652	6	0.25						images/313+24_14.png	images/313_14.png	1	¡û	2	14	58		Å®	23	2024-02-22_09h51.48.807	ÐÅÐÄÅÐ¶Ï	2021.2.3	Win32	60.35367252					1		2	29	93	13	1
		6	1	0.5881	6	0.2114						images/313_20.png	images/313+60_4.png	6	¡ú	1	20	58		Å®	23	2024-02-22_09h51.48.807	ÐÅÐÄÅÐ¶Ï	2021.2.3	Win32	60.35367252					1		2	30	94	19	1
		6	1	0.8029	4	0.2822						images/313_18.png	images/313+60_2.png	6	¡ú	1	18	58		Å®	23	2024-02-22_09h51.48.807	ÐÅÐÄÅÐ¶Ï	2021.2.3	Win32	60.35367252					1		2	31	95	17	1
		1	1	0.5874	6	0.3222						images/313+60_16.png	images/313_32.png	1	¡û	1	32	58		Å®	23	2024-02-22_09h51.48.807	ÐÅÐÄÅÐ¶Ï	2021.2.3	Win32	60.35367252					1		3	0	96	31	1
		1	1	0.6514	6	0.2578						images/313+60_11.png	images/313_27.png	1	¡û	1	27	58		Å®	23	2024-02-22_09h51.48.807	ÐÅÐÄÅÐ¶Ï	2021.2.3	Win32	60.35367252					1		3	1	97	26	1
		1	1	1.1878	6	0.3047						images/313+60_15.png	images/313_31.png	1	¡û	1	31	58		Å®	23	2024-02-22_09h51.48.807	ÐÅÐÄÅÐ¶Ï	2021.2.3	Win32	60.35367252					1		3	2	98	30	1
		1	0	0.6881	4	0.7676						images/313_8.png	images/313+24_8.png	6	¡ú	2	8	58		Å®	23	2024-02-22_09h51.48.807	ÐÅÐÄÅÐ¶Ï	2021.2.3	Win32	60.35367252					1		3	3	99	7	1
		1	1	0.5903	6	0.3253						images/313+60_12.png	images/313_28.png	1	¡û	1	28	58		Å®	23	2024-02-22_09h51.48.807	ÐÅÐÄÅÐ¶Ï	2021.2.3	Win32	60.35367252					1		3	4	100	27	1
		6	1	0.5219	6	0.2441						images/313_24.png	images/313+60_8.png	6	¡ú	1	24	58		Å®	23	2024-02-22_09h51.48.807	ÐÅÐÄÅÐ¶Ï	2021.2.3	Win32	60.35367252					1		3	5	101	23	1
		6	1	0.4769	6	0.2389						images/313_18.png	images/313+60_2.png	6	¡ú	1	18	58		Å®	23	2024-02-22_09h51.48.807	ÐÅÐÄÅÐ¶Ï	2021.2.3	Win32	60.35367252					1		3	6	102	17	1
		1	0	0.517	4	0.5378						images/313_1.png	images/313+24_1.png	6	¡ú	2	1	58		Å®	23	2024-02-22_09h51.48.807	ÐÅÐÄÅÐ¶Ï	2021.2.3	Win32	60.35367252					1		3	7	103	0	1
		1	1	0.4945	6	0.243						images/313+60_9.png	images/313_25.png	1	¡û	1	25	58		Å®	23	2024-02-22_09h51.48.807	ÐÅÐÄÅÐ¶Ï	2021.2.3	Win32	60.35367252					1		3	8	104	24	1
		6	0	0.5886	5	0.2839						images/313+24_13.png	images/313_13.png	1	¡û	2	13	58		Å®	23	2024-02-22_09h51.48.807	ÐÅÐÄÅÐ¶Ï	2021.2.3	Win32	60.35367252					1		3	9	105	12	1
		1	1	0.4087	6	0.2864						images/313+24_16.png	images/313_16.png	1	¡û	2	16	58		Å®	23	2024-02-22_09h51.48.807	ÐÅÐÄÅÐ¶Ï	2021.2.3	Win32	60.35367252					1		3	10	106	15	1
		1	1	0.4073	6	0.2603						images/313+60_10.png	images/313_26.png	1	¡û	1	26	58		Å®	23	2024-02-22_09h51.48.807	ÐÅÐÄÅÐ¶Ï	2021.2.3	Win32	60.35367252					1		3	11	107	25	1
		1	1	0.4011	6	0.6744						images/313+24_12.png	images/313_12.png	1	¡û	2	12	58		Å®	23	2024-02-22_09h51.48.807	ÐÅÐÄÅÐ¶Ï	2021.2.3	Win32	60.35367252					1		3	12	108	11	1
		6	1	0.5717	5	0.4097						images/313_23.png	images/313+60_7.png	6	¡ú	1	23	58		Å®	23	2024-02-22_09h51.48.807	ÐÅÐÄÅÐ¶Ï	2021.2.3	Win32	60.35367252					1		3	13	109	22	1
		6	1	0.4532	6	0.2238						images/313_21.png	images/313+60_5.png	6	¡ú	1	21	58		Å®	23	2024-02-22_09h51.48.807	ÐÅÐÄÅÐ¶Ï	2021.2.3	Win32	60.35367252					1		3	14	110	20	1
		1	1	0.4267	6	0.2886						images/313+60_14.png	images/313_30.png	1	¡û	1	30	58		Å®	23	2024-02-22_09h51.48.807	ÐÅÐÄÅÐ¶Ï	2021.2.3	Win32	60.35367252					1		3	15	111	29	1
		6	1	0.5116	5	0.4407						images/313_2.png	images/313+24_2.png	6	¡ú	2	2	58		Å®	23	2024-02-22_09h51.48.807	ÐÅÐÄÅÐ¶Ï	2021.2.3	Win32	60.35367252					1		3	16	112	1	1
		1	0	0.6352	4	0.3203						images/313_5.png	images/313+24_5.png	6	¡ú	2	5	58		Å®	23	2024-02-22_09h51.48.807	ÐÅÐÄÅÐ¶Ï	2021.2.3	Win32	60.35367252					1		3	17	113	4	1
		1	1	0.6432	5	0.2006						images/313+24_15.png	images/313_15.png	1	¡û	2	15	58		Å®	23	2024-02-22_09h51.48.807	ÐÅÐÄÅÐ¶Ï	2021.2.3	Win32	60.35367252					1		3	18	114	14	1
		1	1	0.5155	5	0.1996						images/313+24_10.png	images/313_10.png	1	¡û	2	10	58		Å®	23	2024-02-22_09h51.48.807	ÐÅÐÄÅÐ¶Ï	2021.2.3	Win32	60.35367252					1		3	19	115	9	1
		6	1	0.5443	4	0.3838						images/313_3.png	images/313+24_3.png	6	¡ú	2	3	58		Å®	23	2024-02-22_09h51.48.807	ÐÅÐÄÅÐ¶Ï	2021.2.3	Win32	60.35367252					1		3	20	116	2	1
		6	1	0.5404	5	0.3397						images/313_17.png	images/313+60_1.png	6	¡ú	1	17	58		Å®	23	2024-02-22_09h51.48.807	ÐÅÐÄÅÐ¶Ï	2021.2.3	Win32	60.35367252					1		3	21	117	16	1
		6	1	0.5605	4	0.2569						images/313_4.png	images/313+24_4.png	6	¡ú	2	4	58		Å®	23	2024-02-22_09h51.48.807	ÐÅÐÄÅÐ¶Ï	2021.2.3	Win32	60.35367252					1		3	22	118	3	1
		6	1	0.6028	4	0.2873						images/313_7.png	images/313+24_7.png	6	¡ú	2	7	58		Å®	23	2024-02-22_09h51.48.807	ÐÅÐÄÅÐ¶Ï	2021.2.3	Win32	60.35367252					1		3	23	119	6	1
		1	0	1.1122	4	0.3156						images/313_20.png	images/313+60_4.png	6	¡ú	1	20	58		Å®	23	2024-02-22_09h51.48.807	ÐÅÐÄÅÐ¶Ï	2021.2.3	Win32	60.35367252					1		3	24	120	19	1
		6	1	0.4707	4	0.2408						images/313_22.png	images/313+60_6.png	6	¡ú	1	22	58		Å®	23	2024-02-22_09h51.48.807	ÐÅÐÄÅÐ¶Ï	2021.2.3	Win32	60.35367252					1		3	25	121	21	1
		1	1	0.6438	5	0.281						images/313+24_11.png	images/313_11.png	1	¡û	2	11	58		Å®	23	2024-02-22_09h51.48.807	ÐÅÐÄÅÐ¶Ï	2021.2.3	Win32	60.35367252					1	space	3	26	122	10	1	5.0931
		1	1	0.5334	4	0.2156						images/313+24_9.png	images/313_9.png	1	¡û	2	9	58		Å®	23	2024-02-22_09h51.48.807	ÐÅÐÄÅÐ¶Ï	2021.2.3	Win32	60.35367252					1		3	27	123	8	1
		6	1	0.4551	4	0.3061						images/313_19.png	images/313+60_3.png	6	¡ú	1	19	58		Å®	23	2024-02-22_09h51.48.807	ÐÅÐÄÅÐ¶Ï	2021.2.3	Win32	60.35367252					1		3	28	124	18	1
		1	1	0.553	5	0.5624						images/313+24_14.png	images/313_14.png	1	¡û	2	14	58		Å®	23	2024-02-22_09h51.48.807	ÐÅÐÄÅÐ¶Ï	2021.2.3	Win32	60.35367252					1		3	29	125	13	1
		1	1	0.4861	5	0.2555						images/313+60_13.png	images/313_29.png	1	¡û	1	29	58		Å®	23	2024-02-22_09h51.48.807	ÐÅÐÄÅÐ¶Ï	2021.2.3	Win32	60.35367252					1		3	30	126	28	1
		1	0	0.3776	5	0.2238						images/313_6.png	images/313+24_6.png	6	¡ú	2	6	58		Å®	23	2024-02-22_09h51.48.807	ÐÅÐÄÅÐ¶Ï	2021.2.3	Win32	60.35367252					1		3	31	127	5	1
		6	1	0.4842	6	0.717						images/313_18.png	images/313+60_2.png	6	¡ú	1	18	58		Å®	23	2024-02-22_09h51.48.807	ÐÅÐÄÅÐ¶Ï	2021.2.3	Win32	60.35367252					1		4	0	128	17	1
		6	1	0.3626	6	0.2351						images/313_3.png	images/313+24_3.png	6	¡ú	2	3	58		Å®	23	2024-02-22_09h51.48.807	ÐÅÐÄÅÐ¶Ï	2021.2.3	Win32	60.35367252					1		4	1	129	2	1
		6	1	0.4365	5	0.2179						images/313_8.png	images/313+24_8.png	6	¡ú	2	8	58		Å®	23	2024-02-22_09h51.48.807	ÐÅÐÄÅÐ¶Ï	2021.2.3	Win32	60.35367252					1		4	2	130	7	1
		6	1	1.0194	4	1.0229						images/313_23.png	images/313+60_7.png	6	¡ú	1	23	58		Å®	23	2024-02-22_09h51.48.807	ÐÅÐÄÅÐ¶Ï	2021.2.3	Win32	60.35367252					1		4	3	131	22	1
		1	1	0.6891	4	0.3008						images/313+60_16.png	images/313_32.png	1	¡û	1	32	58		Å®	23	2024-02-22_09h51.48.807	ÐÅÐÄÅÐ¶Ï	2021.2.3	Win32	60.35367252					1		4	4	132	31	1
		1	1	0.4577	4	0.2507						images/313+60_10.png	images/313_26.png	1	¡û	1	26	58		Å®	23	2024-02-22_09h51.48.807	ÐÅÐÄÅÐ¶Ï	2021.2.3	Win32	60.35367252					1		4	5	133	25	1
		6	1	0.454	5	0.2249						images/313_24.png	images/313+60_8.png	6	¡ú	1	24	58		Å®	23	2024-02-22_09h51.48.807	ÐÅÐÄÅÐ¶Ï	2021.2.3	Win32	60.35367252					1		4	6	134	23	1
		1	0	0.3674	4	0.8579						images/313_20.png	images/313+60_4.png	6	¡ú	1	20	58		Å®	23	2024-02-22_09h51.48.807	ÐÅÐÄÅÐ¶Ï	2021.2.3	Win32	60.35367252					1		4	7	135	19	1
		6	1	0.8505	5	0.2986						images/313_4.png	images/313+24_4.png	6	¡ú	2	4	58		Å®	23	2024-02-22_09h51.48.807	ÐÅÐÄÅÐ¶Ï	2021.2.3	Win32	60.35367252					1		4	8	136	3	1
		1	1	0.7741	6	0.5156						images/313+60_15.png	images/313_31.png	1	¡û	1	31	58		Å®	23	2024-02-22_09h51.48.807	ÐÅÐÄÅÐ¶Ï	2021.2.3	Win32	60.35367252					1		4	9	137	30	1
		1	1	0.5386	6	0.2524						images/313+60_12.png	images/313_28.png	1	¡û	1	28	58		Å®	23	2024-02-22_09h51.48.807	ÐÅÐÄÅÐ¶Ï	2021.2.3	Win32	60.35367252					1		4	10	138	27	1
		6	1	0.6356	6	0.4229						images/313_17.png	images/313+60_1.png	6	¡ú	1	17	58		Å®	23	2024-02-22_09h51.48.807	ÐÅÐÄÅÐ¶Ï	2021.2.3	Win32	60.35367252					1		4	11	139	16	1
		6	1	0.5693	5	0.2488						images/313_7.png	images/313+24_7.png	6	¡ú	2	7	58		Å®	23	2024-02-22_09h51.48.807	ÐÅÐÄÅÐ¶Ï	2021.2.3	Win32	60.35367252					1		4	12	140	6	1
		6	1	0.6411	5	0.2325						images/313_6.png	images/313+24_6.png	6	¡ú	2	6	58		Å®	23	2024-02-22_09h51.48.807	ÐÅÐÄÅÐ¶Ï	2021.2.3	Win32	60.35367252					1		4	13	141	5	1
		6	1	0.5909	6	0.388						images/313_21.png	images/313+60_5.png	6	¡ú	1	21	58		Å®	23	2024-02-22_09h51.48.807	ÐÅÐÄÅÐ¶Ï	2021.2.3	Win32	60.35367252					1		4	14	142	20	1
		1	1	0.634	4	0.6025						images/313+24_9.png	images/313_9.png	1	¡û	2	9	58		Å®	23	2024-02-22_09h51.48.807	ÐÅÐÄÅÐ¶Ï	2021.2.3	Win32	60.35367252					1		4	15	143	8	1
		6	1	0.792	5	0.3011						images/313_19.png	images/313+60_3.png	6	¡ú	1	19	58		Å®	23	2024-02-22_09h51.48.807	ÐÅÐÄÅÐ¶Ï	2021.2.3	Win32	60.35367252					1		4	16	144	18	1
		1	1	1.0016	3	0.9057						images/313+24_16.png	images/313_16.png	1	¡û	2	16	58		Å®	23	2024-02-22_09h51.48.807	ÐÅÐÄÅÐ¶Ï	2021.2.3	Win32	60.35367252					0		4	17	145	15	1
		1	1	1.4877	4	0.1932						images/313+24_14.png	images/313_14.png	1	¡û	2	14	58		Å®	23	2024-02-22_09h51.48.807	ÐÅÐÄÅÐ¶Ï	2021.2.3	Win32	60.35367252					1		4	18	146	13	1
		6	0	1.6841	3	0.6698						images/313+24_13.png	images/313_13.png	1	¡û	2	13	58		Å®	23	2024-02-22_09h51.48.807	ÐÅÐÄÅÐ¶Ï	2021.2.3	Win32	60.35367252					0		4	19	147	12	1
		1	1	0.7575	4	0.3509						images/313+24_11.png	images/313_11.png	1	¡û	2	11	58		Å®	23	2024-02-22_09h51.48.807	ÐÅÐÄÅÐ¶Ï	2021.2.3	Win32	60.35367252					1		4	20	148	10	1
		1	1	0.6736	5	0.2032						images/313+24_12.png	images/313_12.png	1	¡û	2	12	58		Å®	23	2024-02-22_09h51.48.807	ÐÅÐÄÅÐ¶Ï	2021.2.3	Win32	60.35367252					1		4	21	149	11	1
		1	1	0.6512	5	0.2679						images/313+60_9.png	images/313_25.png	1	¡û	1	25	58		Å®	23	2024-02-22_09h51.48.807	ÐÅÐÄÅÐ¶Ï	2021.2.3	Win32	60.35367252					1		4	22	150	24	1
		1	1	0.5181	5	0.2835						images/313+24_15.png	images/313_15.png	1	¡û	2	15	58		Å®	23	2024-02-22_09h51.48.807	ÐÅÐÄÅÐ¶Ï	2021.2.3	Win32	60.35367252					1		4	23	151	14	1
		1	1	0.8353	6	0.3666						images/313+60_11.png	images/313_27.png	1	¡û	1	27	58		Å®	23	2024-02-22_09h51.48.807	ÐÅÐÄÅÐ¶Ï	2021.2.3	Win32	60.35367252					1		4	24	152	26	1
		1	1	0.7342	4	0.9253						images/313+24_10.png	images/313_10.png	1	¡û	2	10	58		Å®	23	2024-02-22_09h51.48.807	ÐÅÐÄÅÐ¶Ï	2021.2.3	Win32	60.35367252					1		4	25	153	9	1
		1	0	1.5923	3	0.3259						images/313_1.png	images/313+24_1.png	6	¡ú	2	1	58		Å®	23	2024-02-22_09h51.48.807	ÐÅÐÄÅÐ¶Ï	2021.2.3	Win32	60.35367252					0		4	26	154	0	1
		1	1	0.4673	4	0.3104						images/313+60_13.png	images/313_29.png	1	¡û	1	29	58		Å®	23	2024-02-22_09h51.48.807	ÐÅÐÄÅÐ¶Ï	2021.2.3	Win32	60.35367252					1		4	27	155	28	1
		6	1	0.7679	5	0.2762						images/313_2.png	images/313+24_2.png	6	¡ú	2	2	58		Å®	23	2024-02-22_09h51.48.807	ÐÅÐÄÅÐ¶Ï	2021.2.3	Win32	60.35367252					1		4	28	156	1	1
		6	1	0.5176	6	0.2771						images/313_22.png	images/313+60_6.png	6	¡ú	1	22	58		Å®	23	2024-02-22_09h51.48.807	ÐÅÐÄÅÐ¶Ï	2021.2.3	Win32	60.35367252					1		4	29	157	21	1
		1	1	0.6544	4	0.7851						images/313+60_14.png	images/313_30.png	1	¡û	1	30	58		Å®	23	2024-02-22_09h51.48.807	ÐÅÐÄÅÐ¶Ï	2021.2.3	Win32	60.35367252					1		4	30	158	29	1
		6	1	0.677	5	1.0227						images/313_5.png	images/313+24_5.png	6	¡ú	2	5	58		Å®	23	2024-02-22_09h51.48.807	ÐÅÐÄÅÐ¶Ï	2021.2.3	Win32	60.35367252					1		4	31	159	4	1
																		58		Å®	23	2024-02-22_09h51.48.807	ÐÅÐÄÅÐ¶Ï	2021.2.3	Win32	60.35367252	9.048611111	5.0802
