# Supplementary material for: Perceptual metacognition and self-esteem: the role of feedback valence in local and global monitoring bias
Source: BMC Psychol. 2025 Sep 22;13:1114. doi: 10.1186/s40359-025-03089-x (PMC12506185; doi:10.1186/s40359-025-03089-x)
Supplement: Supplementary file 1 — Supplementary Material 1. [file 40359_2025_3089_MOESM1_ESM.zip › Data/Study2/Study2data/59_信心判断_2024-02-22_15h32.05.425.csv]

response_00.keys	response_00.rt	response_1.keys	response_1.corr	response_1.rt	response_2.keys	response_2.rt	loop_1.thisRepN	loop_1.thisTrialN	loop_1.thisN	loop_1.thisIndex	loop_1.ran	dotLeft	dotRight	dotAns	cue	diffLevel	rows	±»ÊÔ±àºÅ	ÐÕÃû	ÐÔ±ð	ÄêÁä	date	expName	psychopyVersion	OS	frameRate	slider.response	slider.rt	response_01.keys	response_01.rt	response_2.corr	response_03.keys	loop_2.thisRepN	loop_2.thisTrialN	loop_2.thisN	loop_2.thisIndex	loop_2.ran	response_03.rt
		1	0	0.069	2	1.274						images/313_6.png	images/313+24_6.png	6	¡ú	2	6	59		Å®	18	2024-02-22_15h32.05.425	ÐÅÐÄÅÐ¶Ï	2021.2.3	Win32	59.88023952	5.5	3.6407	space	24.2731	0		0	0	0	5	1
		1	1	0.1591	4	0.7888						images/313+60_13.png	images/313_29.png	1	¡û	1	29	59		Å®	18	2024-02-22_15h32.05.425	ÐÅÐÄÅÐ¶Ï	2021.2.3	Win32	59.88023952					1		0	1	1	28	1
		1	1	0.1722	4	0.7673						images/313+60_16.png	images/313_32.png	1	¡û	1	32	59		Å®	18	2024-02-22_15h32.05.425	ÐÅÐÄÅÐ¶Ï	2021.2.3	Win32	59.88023952					1		0	2	2	31	1
		6	0	0.1226	2	0.814						images/313+24_14.png	images/313_14.png	1	¡û	2	14	59		Å®	18	2024-02-22_15h32.05.425	ÐÅÐÄÅÐ¶Ï	2021.2.3	Win32	59.88023952					0		0	3	3	13	1
		6	1	0.1415	2	1.5191						images/313_5.png	images/313+24_5.png	6	¡ú	2	5	59		Å®	18	2024-02-22_15h32.05.425	ÐÅÐÄÅÐ¶Ï	2021.2.3	Win32	59.88023952					0		0	4	4	4	1
		6	1	0.1726	2	0.7354						images/313_18.png	images/313+60_2.png	6	¡ú	1	18	59		Å®	18	2024-02-22_15h32.05.425	ÐÅÐÄÅÐ¶Ï	2021.2.3	Win32	59.88023952					0		0	5	5	17	1
		1	1	0.243	2	0.9515						images/313+60_14.png	images/313_30.png	1	¡û	1	30	59		Å®	18	2024-02-22_15h32.05.425	ÐÅÐÄÅÐ¶Ï	2021.2.3	Win32	59.88023952					0		0	6	6	29	1
		6	1	0.1299	3	0.9705						images/313_2.png	images/313+24_2.png	6	¡ú	2	2	59		Å®	18	2024-02-22_15h32.05.425	ÐÅÐÄÅÐ¶Ï	2021.2.3	Win32	59.88023952					0		0	7	7	1	1
		6	1	0.2007	4	0.4245						images/313_3.png	images/313+24_3.png	6	¡ú	2	3	59		Å®	18	2024-02-22_15h32.05.425	ÐÅÐÄÅÐ¶Ï	2021.2.3	Win32	59.88023952					1		0	8	8	2	1
		1	1	0.2428	4	0.6214						images/313+60_10.png	images/313_26.png	1	¡û	1	26	59		Å®	18	2024-02-22_15h32.05.425	ÐÅÐÄÅÐ¶Ï	2021.2.3	Win32	59.88023952					1		0	9	9	25	1
		1	1	0.3296	4	0.4312						images/313+24_16.png	images/313_16.png	1	¡û	2	16	59		Å®	18	2024-02-22_15h32.05.425	ÐÅÐÄÅÐ¶Ï	2021.2.3	Win32	59.88023952					1		0	10	10	15	1
		6	1	0.1759	4	0.5408						images/313_24.png	images/313+60_8.png	6	¡ú	1	24	59		Å®	18	2024-02-22_15h32.05.425	ÐÅÐÄÅÐ¶Ï	2021.2.3	Win32	59.88023952					1		0	11	11	23	1
		6	1	0.2484	2	0.7005						images/313_7.png	images/313+24_7.png	6	¡ú	2	7	59		Å®	18	2024-02-22_15h32.05.425	ÐÅÐÄÅÐ¶Ï	2021.2.3	Win32	59.88023952					0		0	12	12	6	1
		6	1	0.2371	4	0.5888						images/313_21.png	images/313+60_5.png	6	¡ú	1	21	59		Å®	18	2024-02-22_15h32.05.425	ÐÅÐÄÅÐ¶Ï	2021.2.3	Win32	59.88023952					1		0	13	13	20	1
		1	1	0.3888	2	0.9434						images/313+24_10.png	images/313_10.png	1	¡û	2	10	59		Å®	18	2024-02-22_15h32.05.425	ÐÅÐÄÅÐ¶Ï	2021.2.3	Win32	59.88023952					0		0	14	14	9	1
		1	1	0.4589	3	0.8985						images/313+24_9.png	images/313_9.png	1	¡û	2	9	59		Å®	18	2024-02-22_15h32.05.425	ÐÅÐÄÅÐ¶Ï	2021.2.3	Win32	59.88023952					0		0	15	15	8	1
		1	1	0.4401	2	0.7979						images/313+24_13.png	images/313_13.png	1	¡û	2	13	59		Å®	18	2024-02-22_15h32.05.425	ÐÅÐÄÅÐ¶Ï	2021.2.3	Win32	59.88023952					0		0	16	16	12	1
		1	1	0.3149	2	0.7952						images/313+24_15.png	images/313_15.png	1	¡û	2	15	59		Å®	18	2024-02-22_15h32.05.425	ÐÅÐÄÅÐ¶Ï	2021.2.3	Win32	59.88023952					0		0	17	17	14	1
		6	1	0.1989	4	0.6035						images/313_22.png	images/313+60_6.png	6	¡ú	1	22	59		Å®	18	2024-02-22_15h32.05.425	ÐÅÐÄÅÐ¶Ï	2021.2.3	Win32	59.88023952					1		0	18	18	21	1
		6	1	0.2138	5	0.592						images/313_19.png	images/313+60_3.png	6	¡ú	1	19	59		Å®	18	2024-02-22_15h32.05.425	ÐÅÐÄÅÐ¶Ï	2021.2.3	Win32	59.88023952					1		0	19	19	18	1
		1	1	0.5322	3	0.6588						images/313+60_9.png	images/313_25.png	1	¡û	1	25	59		Å®	18	2024-02-22_15h32.05.425	ÐÅÐÄÅÐ¶Ï	2021.2.3	Win32	59.88023952					0		0	20	20	24	1
		6	1	0.1238	4	1.0509						images/313_23.png	images/313+60_7.png	6	¡ú	1	23	59		Å®	18	2024-02-22_15h32.05.425	ÐÅÐÄÅÐ¶Ï	2021.2.3	Win32	59.88023952					1		0	21	21	22	1
		1	1	0.157	3	0.7183						images/313+60_11.png	images/313_27.png	1	¡û	1	27	59		Å®	18	2024-02-22_15h32.05.425	ÐÅÐÄÅÐ¶Ï	2021.2.3	Win32	59.88023952					0		0	22	22	26	1
		6	0	0.1727	2	0.7372						images/313+24_12.png	images/313_12.png	1	¡û	2	12	59		Å®	18	2024-02-22_15h32.05.425	ÐÅÐÄÅÐ¶Ï	2021.2.3	Win32	59.88023952					0		0	23	23	11	1
		6	1	0.2018	3	0.7188						images/313_1.png	images/313+24_1.png	6	¡ú	2	1	59		Å®	18	2024-02-22_15h32.05.425	ÐÅÐÄÅÐ¶Ï	2021.2.3	Win32	59.88023952					0		0	24	24	0	1
		6	1	0.3235	2	0.8699						images/313_20.png	images/313+60_4.png	6	¡ú	1	20	59		Å®	18	2024-02-22_15h32.05.425	ÐÅÐÄÅÐ¶Ï	2021.2.3	Win32	59.88023952					0		0	25	25	19	1
		6	1	0.1995	2	0.8145						images/313_17.png	images/313+60_1.png	6	¡ú	1	17	59		Å®	18	2024-02-22_15h32.05.425	ÐÅÐÄÅÐ¶Ï	2021.2.3	Win32	59.88023952					0		0	26	26	16	1
		6	1	0.5063	1	1.2997						images/313_4.png	images/313+24_4.png	6	¡ú	2	4	59		Å®	18	2024-02-22_15h32.05.425	ÐÅÐÄÅÐ¶Ï	2021.2.3	Win32	59.88023952					0		0	27	27	3	1
		1	0	0.3882	4	0.7059						images/313_8.png	images/313+24_8.png	6	¡ú	2	8	59		Å®	18	2024-02-22_15h32.05.425	ÐÅÐÄÅÐ¶Ï	2021.2.3	Win32	59.88023952					1		0	28	28	7	1
		1	1	0.554	2	1.4377						images/313+60_15.png	images/313_31.png	1	¡û	1	31	59		Å®	18	2024-02-22_15h32.05.425	ÐÅÐÄÅÐ¶Ï	2021.2.3	Win32	59.88023952					0		0	29	29	30	1
		1	1	0.2911	2	0.6721						images/313+24_11.png	images/313_11.png	1	¡û	2	11	59		Å®	18	2024-02-22_15h32.05.425	ÐÅÐÄÅÐ¶Ï	2021.2.3	Win32	59.88023952					0		0	30	30	10	1
		6	0	0.1922	1	0.0842						images/313+60_12.png	images/313_28.png	1	¡û	1	28	59		Å®	18	2024-02-22_15h32.05.425	ÐÅÐÄÅÐ¶Ï	2021.2.3	Win32	59.88023952					0		0	31	31	27	1
		1	1	0.3898	2	0.5248						images/313+60_10.png	images/313_26.png	1	¡û	1	26	59		Å®	18	2024-02-22_15h32.05.425	ÐÅÐÄÅÐ¶Ï	2021.2.3	Win32	59.88023952					0		1	0	32	25	1
		6	1	0.3876	2	0.4982						images/313_8.png	images/313+24_8.png	6	¡ú	2	8	59		Å®	18	2024-02-22_15h32.05.425	ÐÅÐÄÅÐ¶Ï	2021.2.3	Win32	59.88023952					0		1	1	33	7	1
		6	1	0.2379	3	0.496						images/313_20.png	images/313+60_4.png	6	¡ú	1	20	59		Å®	18	2024-02-22_15h32.05.425	ÐÅÐÄÅÐ¶Ï	2021.2.3	Win32	59.88023952					0		1	2	34	19	1
		6	1	0.2513	2	0.7457						images/313_6.png	images/313+24_6.png	6	¡ú	2	6	59		Å®	18	2024-02-22_15h32.05.425	ÐÅÐÄÅÐ¶Ï	2021.2.3	Win32	59.88023952					0		1	3	35	5	1
		1	1	0.3481	2	0.4991						images/313+24_14.png	images/313_14.png	1	¡û	2	14	59		Å®	18	2024-02-22_15h32.05.425	ÐÅÐÄÅÐ¶Ï	2021.2.3	Win32	59.88023952					0		1	4	36	13	1
		6	1	0.3564	3	0.8008						images/313_19.png	images/313+60_3.png	6	¡ú	1	19	59		Å®	18	2024-02-22_15h32.05.425	ÐÅÐÄÅÐ¶Ï	2021.2.3	Win32	59.88023952					0		1	5	37	18	1
		6	1	0.1232	4	0.7523						images/313_21.png	images/313+60_5.png	6	¡ú	1	21	59		Å®	18	2024-02-22_15h32.05.425	ÐÅÐÄÅÐ¶Ï	2021.2.3	Win32	59.88023952					1		1	6	38	20	1
		1	1	0.2546	4	0.4835						images/313+60_12.png	images/313_28.png	1	¡û	1	28	59		Å®	18	2024-02-22_15h32.05.425	ÐÅÐÄÅÐ¶Ï	2021.2.3	Win32	59.88023952					1		1	7	39	27	1
		1	1	0.3005	3	0.5526						images/313+24_16.png	images/313_16.png	1	¡û	2	16	59		Å®	18	2024-02-22_15h32.05.425	ÐÅÐÄÅÐ¶Ï	2021.2.3	Win32	59.88023952					0	space	1	8	40	15	1	7.9101
		1	1	0.2063	3	0.7488						images/313+24_15.png	images/313_15.png	1	¡û	2	15	59		Å®	18	2024-02-22_15h32.05.425	ÐÅÐÄÅÐ¶Ï	2021.2.3	Win32	59.88023952					0		1	9	41	14	1
		6	1	0.2244	4	0.4315						images/313_18.png	images/313+60_2.png	6	¡ú	1	18	59		Å®	18	2024-02-22_15h32.05.425	ÐÅÐÄÅÐ¶Ï	2021.2.3	Win32	59.88023952					1		1	10	42	17	1
		6	1	0.605	4	0.5509						images/313_2.png	images/313+24_2.png	6	¡ú	2	2	59		Å®	18	2024-02-22_15h32.05.425	ÐÅÐÄÅÐ¶Ï	2021.2.3	Win32	59.88023952					1		1	11	43	1	1
		1	1	0.185	4	0.5503						images/313+60_14.png	images/313_30.png	1	¡û	1	30	59		Å®	18	2024-02-22_15h32.05.425	ÐÅÐÄÅÐ¶Ï	2021.2.3	Win32	59.88023952					1		1	12	44	29	1
		6	1	0.2219	4	0.5406						images/313_23.png	images/313+60_7.png	6	¡ú	1	23	59		Å®	18	2024-02-22_15h32.05.425	ÐÅÐÄÅÐ¶Ï	2021.2.3	Win32	59.88023952					1		1	13	45	22	1
		6	1	0.2215	3	0.536						images/313_5.png	images/313+24_5.png	6	¡ú	2	5	59		Å®	18	2024-02-22_15h32.05.425	ÐÅÐÄÅÐ¶Ï	2021.2.3	Win32	59.88023952					0		1	14	46	4	1
		1	1	0.2554	3	0.6025						images/313+60_11.png	images/313_27.png	1	¡û	1	27	59		Å®	18	2024-02-22_15h32.05.425	ÐÅÐÄÅÐ¶Ï	2021.2.3	Win32	59.88023952					0		1	15	47	26	1
		1	1	0.2026	2	0.7993						images/313+24_12.png	images/313_12.png	1	¡û	2	12	59		Å®	18	2024-02-22_15h32.05.425	ÐÅÐÄÅÐ¶Ï	2021.2.3	Win32	59.88023952					0		1	16	48	11	1
		6	0	0.2009	2	0.5563						images/313+24_10.png	images/313_10.png	1	¡û	2	10	59		Å®	18	2024-02-22_15h32.05.425	ÐÅÐÄÅÐ¶Ï	2021.2.3	Win32	59.88023952					0		1	17	49	9	1
		6	0	0.6786	1	1.1358						images/313+60_15.png	images/313_31.png	1	¡û	1	31	59		Å®	18	2024-02-22_15h32.05.425	ÐÅÐÄÅÐ¶Ï	2021.2.3	Win32	59.88023952					0		1	18	50	30	1
		1	1	0.3015	1	0.7677						images/313+60_13.png	images/313_29.png	1	¡û	1	29	59		Å®	18	2024-02-22_15h32.05.425	ÐÅÐÄÅÐ¶Ï	2021.2.3	Win32	59.88023952					0		1	19	51	28	1
		1	1	0.4504	2	0.5247						images/313+24_9.png	images/313_9.png	1	¡û	2	9	59		Å®	18	2024-02-22_15h32.05.425	ÐÅÐÄÅÐ¶Ï	2021.2.3	Win32	59.88023952					0		1	20	52	8	1
		6	1	0.35	3	0.9415						images/313_7.png	images/313+24_7.png	6	¡ú	2	7	59		Å®	18	2024-02-22_15h32.05.425	ÐÅÐÄÅÐ¶Ï	2021.2.3	Win32	59.88023952					0		1	21	53	6	1
		6	0	0.2713	2	0.615						images/313+24_13.png	images/313_13.png	1	¡û	2	13	59		Å®	18	2024-02-22_15h32.05.425	ÐÅÐÄÅÐ¶Ï	2021.2.3	Win32	59.88023952					0		1	22	54	12	1
		6	1	0.2676	4	0.5924						images/313_22.png	images/313+60_6.png	6	¡ú	1	22	59		Å®	18	2024-02-22_15h32.05.425	ÐÅÐÄÅÐ¶Ï	2021.2.3	Win32	59.88023952					1		1	23	55	21	1
		6	1	0.1458	4	0.542						images/313_17.png	images/313+60_1.png	6	¡ú	1	17	59		Å®	18	2024-02-22_15h32.05.425	ÐÅÐÄÅÐ¶Ï	2021.2.3	Win32	59.88023952					1		1	24	56	16	1
		1	1	0.256	3	1.3349						images/313+60_9.png	images/313_25.png	1	¡û	1	25	59		Å®	18	2024-02-22_15h32.05.425	ÐÅÐÄÅÐ¶Ï	2021.2.3	Win32	59.88023952					0		1	25	57	24	1
		6	1	0.3386	3	0.5814						images/313_1.png	images/313+24_1.png	6	¡ú	2	1	59		Å®	18	2024-02-22_15h32.05.425	ÐÅÐÄÅÐ¶Ï	2021.2.3	Win32	59.88023952					0		1	26	58	0	1
		1	0	0.3419	3	0.4898						images/313_4.png	images/313+24_4.png	6	¡ú	2	4	59		Å®	18	2024-02-22_15h32.05.425	ÐÅÐÄÅÐ¶Ï	2021.2.3	Win32	59.88023952					0		1	27	59	3	1
		6	1	0.2986	4	0.4382						images/313_3.png	images/313+24_3.png	6	¡ú	2	3	59		Å®	18	2024-02-22_15h32.05.425	ÐÅÐÄÅÐ¶Ï	2021.2.3	Win32	59.88023952					1		1	28	60	2	1
		1	1	0.5488	3	0.6389						images/313+24_11.png	images/313_11.png	1	¡û	2	11	59		Å®	18	2024-02-22_15h32.05.425	ÐÅÐÄÅÐ¶Ï	2021.2.3	Win32	59.88023952					0		1	29	61	10	1
		1	1	0.3531	4	0.4578						images/313+60_16.png	images/313_32.png	1	¡û	1	32	59		Å®	18	2024-02-22_15h32.05.425	ÐÅÐÄÅÐ¶Ï	2021.2.3	Win32	59.88023952					1		1	30	62	31	1
		6	1	0.4719	4	0.4747						images/313_24.png	images/313+60_8.png	6	¡ú	1	24	59		Å®	18	2024-02-22_15h32.05.425	ÐÅÐÄÅÐ¶Ï	2021.2.3	Win32	59.88023952					1		1	31	63	23	1
		1	0	0.4365	2	0.8992						images/313_24.png	images/313+60_8.png	6	¡ú	1	24	59		Å®	18	2024-02-22_15h32.05.425	ÐÅÐÄÅÐ¶Ï	2021.2.3	Win32	59.88023952					0		2	0	64	23	1
		6	1	0.2208	4	0.4553						images/313_22.png	images/313+60_6.png	6	¡ú	1	22	59		Å®	18	2024-02-22_15h32.05.425	ÐÅÐÄÅÐ¶Ï	2021.2.3	Win32	59.88023952					1		2	1	65	21	1
		1	0	0.4071	3	0.6374						images/313_17.png	images/313+60_1.png	6	¡ú	1	17	59		Å®	18	2024-02-22_15h32.05.425	ÐÅÐÄÅÐ¶Ï	2021.2.3	Win32	59.88023952					0		2	2	66	16	1
		1	1	0.4209	2	0.6123						images/313+24_10.png	images/313_10.png	1	¡û	2	10	59		Å®	18	2024-02-22_15h32.05.425	ÐÅÐÄÅÐ¶Ï	2021.2.3	Win32	59.88023952					0		2	3	67	9	1
		1	1	0.4202	1	0.3363						images/313+60_14.png	images/313_30.png	1	¡û	1	30	59		Å®	18	2024-02-22_15h32.05.425	ÐÅÐÄÅÐ¶Ï	2021.2.3	Win32	59.88023952					0		2	4	68	29	1
		1	1	0.2852	4	0.4534						images/313+60_11.png	images/313_27.png	1	¡û	1	27	59		Å®	18	2024-02-22_15h32.05.425	ÐÅÐÄÅÐ¶Ï	2021.2.3	Win32	59.88023952					1		2	5	69	26	1
		6	1	0.7522	1	0.3811						images/313_1.png	images/313+24_1.png	6	¡ú	2	1	59		Å®	18	2024-02-22_15h32.05.425	ÐÅÐÄÅÐ¶Ï	2021.2.3	Win32	59.88023952					0		2	6	70	0	1
		6	1	0.355	1	0.3978						images/313_2.png	images/313+24_2.png	6	¡ú	2	2	59		Å®	18	2024-02-22_15h32.05.425	ÐÅÐÄÅÐ¶Ï	2021.2.3	Win32	59.88023952					0		2	7	71	1	1
		6	1	0.4008	1	0.6202						images/313_23.png	images/313+60_7.png	6	¡ú	1	23	59		Å®	18	2024-02-22_15h32.05.425	ÐÅÐÄÅÐ¶Ï	2021.2.3	Win32	59.88023952					0		2	8	72	22	1
		1	1	0.2691	2	0.4246						images/313+60_16.png	images/313_32.png	1	¡û	1	32	59		Å®	18	2024-02-22_15h32.05.425	ÐÅÐÄÅÐ¶Ï	2021.2.3	Win32	59.88023952					0		2	9	73	31	1
		1	0	0.4198	1	1.1257						images/313_8.png	images/313+24_8.png	6	¡ú	2	8	59		Å®	18	2024-02-22_15h32.05.425	ÐÅÐÄÅÐ¶Ï	2021.2.3	Win32	59.88023952					0		2	10	74	7	1
		6	1	0.4674	4	0.5838						images/313_21.png	images/313+60_5.png	6	¡ú	1	21	59		Å®	18	2024-02-22_15h32.05.425	ÐÅÐÄÅÐ¶Ï	2021.2.3	Win32	59.88023952					1		2	11	75	20	1
		1	1	0.6525	1	0.8742						images/313+24_11.png	images/313_11.png	1	¡û	2	11	59		Å®	18	2024-02-22_15h32.05.425	ÐÅÐÄÅÐ¶Ï	2021.2.3	Win32	59.88023952					0		2	12	76	10	1
		6	1	0.8202	2	0.6203						images/313_20.png	images/313+60_4.png	6	¡ú	1	20	59		Å®	18	2024-02-22_15h32.05.425	ÐÅÐÄÅÐ¶Ï	2021.2.3	Win32	59.88023952					0		2	13	77	19	1
		1	1	0.9254	3	0.4066						images/313+24_14.png	images/313_14.png	1	¡û	2	14	59		Å®	18	2024-02-22_15h32.05.425	ÐÅÐÄÅÐ¶Ï	2021.2.3	Win32	59.88023952					0		2	14	78	13	1
		1	1	0.5392	2	0.9041						images/313+60_10.png	images/313_26.png	1	¡û	1	26	59		Å®	18	2024-02-22_15h32.05.425	ÐÅÐÄÅÐ¶Ï	2021.2.3	Win32	59.88023952					0		2	15	79	25	1
		6	1	0.3483	2	0.7344						images/313_4.png	images/313+24_4.png	6	¡ú	2	4	59		Å®	18	2024-02-22_15h32.05.425	ÐÅÐÄÅÐ¶Ï	2021.2.3	Win32	59.88023952					0		2	16	80	3	1
		6	1	0.2844	3	0.6926						images/313_19.png	images/313+60_3.png	6	¡ú	1	19	59		Å®	18	2024-02-22_15h32.05.425	ÐÅÐÄÅÐ¶Ï	2021.2.3	Win32	59.88023952					0	space	2	17	81	18	1	25.889
		1	1	0.3837	2	0.7014						images/313+60_15.png	images/313_31.png	1	¡û	1	31	59		Å®	18	2024-02-22_15h32.05.425	ÐÅÐÄÅÐ¶Ï	2021.2.3	Win32	59.88023952					0		2	18	82	30	1
		1	1	0.3321	3	1.3172						images/313+60_12.png	images/313_28.png	1	¡û	1	28	59		Å®	18	2024-02-22_15h32.05.425	ÐÅÐÄÅÐ¶Ï	2021.2.3	Win32	59.88023952					0		2	19	83	27	1
		1	1	0.3257	4	0.8246						images/313+24_16.png	images/313_16.png	1	¡û	2	16	59		Å®	18	2024-02-22_15h32.05.425	ÐÅÐÄÅÐ¶Ï	2021.2.3	Win32	59.88023952					1		2	20	84	15	1
		1	1	0.5549	2	0.7432						images/313+60_9.png	images/313_25.png	1	¡û	1	25	59		Å®	18	2024-02-22_15h32.05.425	ÐÅÐÄÅÐ¶Ï	2021.2.3	Win32	59.88023952					0		2	21	85	24	1
		1	1	1.2587	2	0.6207						images/313+24_15.png	images/313_15.png	1	¡û	2	15	59		Å®	18	2024-02-22_15h32.05.425	ÐÅÐÄÅÐ¶Ï	2021.2.3	Win32	59.88023952					0		2	22	86	14	1
		1	1	0.2997	1	1.1802						images/313+24_9.png	images/313_9.png	1	¡û	2	9	59		Å®	18	2024-02-22_15h32.05.425	ÐÅÐÄÅÐ¶Ï	2021.2.3	Win32	59.88023952					0		2	23	87	8	1
		6	0	0.554	2	0.7013						images/313+24_12.png	images/313_12.png	1	¡û	2	12	59		Å®	18	2024-02-22_15h32.05.425	ÐÅÐÄÅÐ¶Ï	2021.2.3	Win32	59.88023952					0		2	24	88	11	1
		6	1	1.1606	2	0.65						images/313_3.png	images/313+24_3.png	6	¡ú	2	3	59		Å®	18	2024-02-22_15h32.05.425	ÐÅÐÄÅÐ¶Ï	2021.2.3	Win32	59.88023952					0		2	25	89	2	1
		6	1	0.4195	2	0.6424						images/313_18.png	images/313+60_2.png	6	¡ú	1	18	59		Å®	18	2024-02-22_15h32.05.425	ÐÅÐÄÅÐ¶Ï	2021.2.3	Win32	59.88023952					0		2	26	90	17	1
		6	1	0.471	2	0.803						images/313_5.png	images/313+24_5.png	6	¡ú	2	5	59		Å®	18	2024-02-22_15h32.05.425	ÐÅÐÄÅÐ¶Ï	2021.2.3	Win32	59.88023952					0		2	27	91	4	1
		1	1	0.2882	3	0.6727						images/313+60_13.png	images/313_29.png	1	¡û	1	29	59		Å®	18	2024-02-22_15h32.05.425	ÐÅÐÄÅÐ¶Ï	2021.2.3	Win32	59.88023952					0		2	28	92	28	1
		6	1	2.0325	1	0.5416						images/313_6.png	images/313+24_6.png	6	¡ú	2	6	59		Å®	18	2024-02-22_15h32.05.425	ÐÅÐÄÅÐ¶Ï	2021.2.3	Win32	59.88023952					0		2	29	93	5	1
		6	1	0.419	2	0.6508						images/313_7.png	images/313+24_7.png	6	¡ú	2	7	59		Å®	18	2024-02-22_15h32.05.425	ÐÅÐÄÅÐ¶Ï	2021.2.3	Win32	59.88023952					0		2	30	94	6	1
		1	1	0.5173	3	1.2051						images/313+24_13.png	images/313_13.png	1	¡û	2	13	59		Å®	18	2024-02-22_15h32.05.425	ÐÅÐÄÅÐ¶Ï	2021.2.3	Win32	59.88023952					0		2	31	95	12	1
		1	1	0.6393	3	0.6152						images/313+60_14.png	images/313_30.png	1	¡û	1	30	59		Å®	18	2024-02-22_15h32.05.425	ÐÅÐÄÅÐ¶Ï	2021.2.3	Win32	59.88023952					0		3	0	96	29	1
		6	1	0.2692	2	0.7322						images/313_19.png	images/313+60_3.png	6	¡ú	1	19	59		Å®	18	2024-02-22_15h32.05.425	ÐÅÐÄÅÐ¶Ï	2021.2.3	Win32	59.88023952					0		3	1	97	18	1
		6	1	1.0766	2	0.5011						images/313_8.png	images/313+24_8.png	6	¡ú	2	8	59		Å®	18	2024-02-22_15h32.05.425	ÐÅÐÄÅÐ¶Ï	2021.2.3	Win32	59.88023952					0		3	2	98	7	1
		1	1	0.2396	3	0.515						images/313+60_16.png	images/313_32.png	1	¡û	1	32	59		Å®	18	2024-02-22_15h32.05.425	ÐÅÐÄÅÐ¶Ï	2021.2.3	Win32	59.88023952					0		3	3	99	31	1
		6	1	0.5354	4	1.0846						images/313_17.png	images/313+60_1.png	6	¡ú	1	17	59		Å®	18	2024-02-22_15h32.05.425	ÐÅÐÄÅÐ¶Ï	2021.2.3	Win32	59.88023952					1		3	4	100	16	1
		1	1	0.3901	4	0.7188						images/313+60_15.png	images/313_31.png	1	¡û	1	31	59		Å®	18	2024-02-22_15h32.05.425	ÐÅÐÄÅÐ¶Ï	2021.2.3	Win32	59.88023952					1		3	5	101	30	1
		6	1	0.3563	2	0.63						images/313_6.png	images/313+24_6.png	6	¡ú	2	6	59		Å®	18	2024-02-22_15h32.05.425	ÐÅÐÄÅÐ¶Ï	2021.2.3	Win32	59.88023952					0		3	6	102	5	1
		6	1	0.9079	2	0.7393						images/313_5.png	images/313+24_5.png	6	¡ú	2	5	59		Å®	18	2024-02-22_15h32.05.425	ÐÅÐÄÅÐ¶Ï	2021.2.3	Win32	59.88023952					0		3	7	103	4	1
		6	1	0.5989	2	0.5685						images/313_2.png	images/313+24_2.png	6	¡ú	2	2	59		Å®	18	2024-02-22_15h32.05.425	ÐÅÐÄÅÐ¶Ï	2021.2.3	Win32	59.88023952					0		3	8	104	1	1
		1	1	0.5415	3	0.68						images/313+24_16.png	images/313_16.png	1	¡û	2	16	59		Å®	18	2024-02-22_15h32.05.425	ÐÅÐÄÅÐ¶Ï	2021.2.3	Win32	59.88023952					0		3	9	105	15	1
		1	1	0.2533	3	0.7719						images/313+60_11.png	images/313_27.png	1	¡û	1	27	59		Å®	18	2024-02-22_15h32.05.425	ÐÅÐÄÅÐ¶Ï	2021.2.3	Win32	59.88023952					0		3	10	106	26	1
		1	1	0.4577	3	0.4927						images/313+24_9.png	images/313_9.png	1	¡û	2	9	59		Å®	18	2024-02-22_15h32.05.425	ÐÅÐÄÅÐ¶Ï	2021.2.3	Win32	59.88023952					0		3	11	107	8	1
		6	1	0.1678	2	0.6492						images/313_7.png	images/313+24_7.png	6	¡ú	2	7	59		Å®	18	2024-02-22_15h32.05.425	ÐÅÐÄÅÐ¶Ï	2021.2.3	Win32	59.88023952					0		3	12	108	6	1
		6	1	0.301	3	0.9929						images/313_3.png	images/313+24_3.png	6	¡ú	2	3	59		Å®	18	2024-02-22_15h32.05.425	ÐÅÐÄÅÐ¶Ï	2021.2.3	Win32	59.88023952					0		3	13	109	2	1
		1	1	0.6698	1	0.5158						images/313+24_12.png	images/313_12.png	1	¡û	2	12	59		Å®	18	2024-02-22_15h32.05.425	ÐÅÐÄÅÐ¶Ï	2021.2.3	Win32	59.88023952					0		3	14	110	11	1
		6	1	0.2681	4	0.6213						images/313_18.png	images/313+60_2.png	6	¡ú	1	18	59		Å®	18	2024-02-22_15h32.05.425	ÐÅÐÄÅÐ¶Ï	2021.2.3	Win32	59.88023952					1		3	15	111	17	1
		1	1	0.4307	3	0.7032						images/313+24_13.png	images/313_13.png	1	¡û	2	13	59		Å®	18	2024-02-22_15h32.05.425	ÐÅÐÄÅÐ¶Ï	2021.2.3	Win32	59.88023952					0		3	16	112	12	1
		6	0	0.4174	2	0.5482						images/313+24_14.png	images/313_14.png	1	¡û	2	14	59		Å®	18	2024-02-22_15h32.05.425	ÐÅÐÄÅÐ¶Ï	2021.2.3	Win32	59.88023952					0		3	17	113	13	1
		1	1	0.2463	2	0.7365						images/313+24_10.png	images/313_10.png	1	¡û	2	10	59		Å®	18	2024-02-22_15h32.05.425	ÐÅÐÄÅÐ¶Ï	2021.2.3	Win32	59.88023952					0		3	18	114	9	1
		1	1	0.6258	1	0.5639						images/313+60_13.png	images/313_29.png	1	¡û	1	29	59		Å®	18	2024-02-22_15h32.05.425	ÐÅÐÄÅÐ¶Ï	2021.2.3	Win32	59.88023952					0		3	19	115	28	1
		6	1	0.2578	4	0.8849						images/313_1.png	images/313+24_1.png	6	¡ú	2	1	59		Å®	18	2024-02-22_15h32.05.425	ÐÅÐÄÅÐ¶Ï	2021.2.3	Win32	59.88023952					1		3	20	116	0	1
		1	1	0.5039	2	0.9557						images/313+24_15.png	images/313_15.png	1	¡û	2	15	59		Å®	18	2024-02-22_15h32.05.425	ÐÅÐÄÅÐ¶Ï	2021.2.3	Win32	59.88023952					0		3	21	117	14	1
		6	1	0.3384	4	0.424						images/313_24.png	images/313+60_8.png	6	¡ú	1	24	59		Å®	18	2024-02-22_15h32.05.425	ÐÅÐÄÅÐ¶Ï	2021.2.3	Win32	59.88023952					1		3	22	118	23	1
		1	1	0.2247	3	0.7271						images/313+60_9.png	images/313_25.png	1	¡û	1	25	59		Å®	18	2024-02-22_15h32.05.425	ÐÅÐÄÅÐ¶Ï	2021.2.3	Win32	59.88023952					0		3	23	119	24	1
		6	0	0.3367	3	0.6779						images/313+24_11.png	images/313_11.png	1	¡û	2	11	59		Å®	18	2024-02-22_15h32.05.425	ÐÅÐÄÅÐ¶Ï	2021.2.3	Win32	59.88023952					0		3	24	120	10	1
		6	1	0.5872	2	0.5029						images/313_20.png	images/313+60_4.png	6	¡ú	1	20	59		Å®	18	2024-02-22_15h32.05.425	ÐÅÐÄÅÐ¶Ï	2021.2.3	Win32	59.88023952					0		3	25	121	19	1
		6	1	0.37	3	0.7689						images/313_23.png	images/313+60_7.png	6	¡ú	1	23	59		Å®	18	2024-02-22_15h32.05.425	ÐÅÐÄÅÐ¶Ï	2021.2.3	Win32	59.88023952					0	space	3	26	122	22	1	5.2235
		1	1	0.3712	2	0.5328						images/313+60_12.png	images/313_28.png	1	¡û	1	28	59		Å®	18	2024-02-22_15h32.05.425	ÐÅÐÄÅÐ¶Ï	2021.2.3	Win32	59.88023952					0		3	27	123	27	1
		6	1	0.4244	2	0.455						images/313_4.png	images/313+24_4.png	6	¡ú	2	4	59		Å®	18	2024-02-22_15h32.05.425	ÐÅÐÄÅÐ¶Ï	2021.2.3	Win32	59.88023952					0		3	28	124	3	1
		1	1	0.642	3	0.9314						images/313+60_10.png	images/313_26.png	1	¡û	1	26	59		Å®	18	2024-02-22_15h32.05.425	ÐÅÐÄÅÐ¶Ï	2021.2.3	Win32	59.88023952					0		3	29	125	25	1
		6	1	0.2381	4	0.4423						images/313_22.png	images/313+60_6.png	6	¡ú	1	22	59		Å®	18	2024-02-22_15h32.05.425	ÐÅÐÄÅÐ¶Ï	2021.2.3	Win32	59.88023952					1		3	30	126	21	1
		6	1	0.17	4	0.3524						images/313_21.png	images/313+60_5.png	6	¡ú	1	21	59		Å®	18	2024-02-22_15h32.05.425	ÐÅÐÄÅÐ¶Ï	2021.2.3	Win32	59.88023952					1		3	31	127	20	1
		1	1	0.3881	4	0.6536						images/313+60_12.png	images/313_28.png	1	¡û	1	28	59		Å®	18	2024-02-22_15h32.05.425	ÐÅÐÄÅÐ¶Ï	2021.2.3	Win32	59.88023952					1		4	0	128	27	1
		6	1	0.138	4	0.4031						images/313_23.png	images/313+60_7.png	6	¡ú	1	23	59		Å®	18	2024-02-22_15h32.05.425	ÐÅÐÄÅÐ¶Ï	2021.2.3	Win32	59.88023952					1		4	1	129	22	1
		6	1	0.3755	3	0.5486						images/313_22.png	images/313+60_6.png	6	¡ú	1	22	59		Å®	18	2024-02-22_15h32.05.425	ÐÅÐÄÅÐ¶Ï	2021.2.3	Win32	59.88023952					0		4	2	130	21	1
		1	1	0.1344	3	0.6026						images/313+24_9.png	images/313_9.png	1	¡û	2	9	59		Å®	18	2024-02-22_15h32.05.425	ÐÅÐÄÅÐ¶Ï	2021.2.3	Win32	59.88023952					0		4	3	131	8	1
		1	1	0.3584	3	0.4054						images/313+24_11.png	images/313_11.png	1	¡û	2	11	59		Å®	18	2024-02-22_15h32.05.425	ÐÅÐÄÅÐ¶Ï	2021.2.3	Win32	59.88023952					0		4	4	132	10	1
		1	1	0.7473	2	0.3506						images/313+24_16.png	images/313_16.png	1	¡û	2	16	59		Å®	18	2024-02-22_15h32.05.425	ÐÅÐÄÅÐ¶Ï	2021.2.3	Win32	59.88023952					0		4	5	133	15	1
		6	1	0.2525	2	0.9707						images/313_3.png	images/313+24_3.png	6	¡ú	2	3	59		Å®	18	2024-02-22_15h32.05.425	ÐÅÐÄÅÐ¶Ï	2021.2.3	Win32	59.88023952					0		4	6	134	2	1
		6	1	0.2356	4	0.6101						images/313_7.png	images/313+24_7.png	6	¡ú	2	7	59		Å®	18	2024-02-22_15h32.05.425	ÐÅÐÄÅÐ¶Ï	2021.2.3	Win32	59.88023952					1		4	7	135	6	1
		1	1	0.3577	3	0.6333						images/313+24_10.png	images/313_10.png	1	¡û	2	10	59		Å®	18	2024-02-22_15h32.05.425	ÐÅÐÄÅÐ¶Ï	2021.2.3	Win32	59.88023952					0		4	8	136	9	1
		1	1	0.5179	2	0.4479						images/313+60_13.png	images/313_29.png	1	¡û	1	29	59		Å®	18	2024-02-22_15h32.05.425	ÐÅÐÄÅÐ¶Ï	2021.2.3	Win32	59.88023952					0		4	9	137	28	1
		1	1	0.8673	1	0.5488						images/313+60_10.png	images/313_26.png	1	¡û	1	26	59		Å®	18	2024-02-22_15h32.05.425	ÐÅÐÄÅÐ¶Ï	2021.2.3	Win32	59.88023952					0		4	10	138	25	1
		6	1	0.2422	2	0.7762						images/313_5.png	images/313+24_5.png	6	¡ú	2	5	59		Å®	18	2024-02-22_15h32.05.425	ÐÅÐÄÅÐ¶Ï	2021.2.3	Win32	59.88023952					0		4	11	139	4	1
		6	1	0.5635	1	0.524						images/313_21.png	images/313+60_5.png	6	¡ú	1	21	59		Å®	18	2024-02-22_15h32.05.425	ÐÅÐÄÅÐ¶Ï	2021.2.3	Win32	59.88023952					0		4	12	140	20	1
		1	1	0.4242	1	0.3823						images/313+24_15.png	images/313_15.png	1	¡û	2	15	59		Å®	18	2024-02-22_15h32.05.425	ÐÅÐÄÅÐ¶Ï	2021.2.3	Win32	59.88023952					0		4	13	141	14	1
		1	1	0.3184	2	0.6508						images/313+60_11.png	images/313_27.png	1	¡û	1	27	59		Å®	18	2024-02-22_15h32.05.425	ÐÅÐÄÅÐ¶Ï	2021.2.3	Win32	59.88023952					0		4	14	142	26	1
		6	1	0.4504	3	1.1537						images/313_19.png	images/313+60_3.png	6	¡ú	1	19	59		Å®	18	2024-02-22_15h32.05.425	ÐÅÐÄÅÐ¶Ï	2021.2.3	Win32	59.88023952					0		4	15	143	18	1
		1	1	0.4211	2	1.2201						images/313+60_16.png	images/313_32.png	1	¡û	1	32	59		Å®	18	2024-02-22_15h32.05.425	ÐÅÐÄÅÐ¶Ï	2021.2.3	Win32	59.88023952					0		4	16	144	31	1
		6	1	0.2314	4	1.0828						images/313_8.png	images/313+24_8.png	6	¡ú	2	8	59		Å®	18	2024-02-22_15h32.05.425	ÐÅÐÄÅÐ¶Ï	2021.2.3	Win32	59.88023952					1		4	17	145	7	1
		6	0	1.422	2	1.0873						images/313+24_12.png	images/313_12.png	1	¡û	2	12	59		Å®	18	2024-02-22_15h32.05.425	ÐÅÐÄÅÐ¶Ï	2021.2.3	Win32	59.88023952					0		4	18	146	11	1
		6	1	0.3727	2	0.6004						images/313_6.png	images/313+24_6.png	6	¡ú	2	6	59		Å®	18	2024-02-22_15h32.05.425	ÐÅÐÄÅÐ¶Ï	2021.2.3	Win32	59.88023952					0		4	19	147	5	1
		6	1	0.4235	4	0.7372						images/313_17.png	images/313+60_1.png	6	¡ú	1	17	59		Å®	18	2024-02-22_15h32.05.425	ÐÅÐÄÅÐ¶Ï	2021.2.3	Win32	59.88023952					1		4	20	148	16	1
		6	1	0.2747	3	0.4353						images/313_4.png	images/313+24_4.png	6	¡ú	2	4	59		Å®	18	2024-02-22_15h32.05.425	ÐÅÐÄÅÐ¶Ï	2021.2.3	Win32	59.88023952					0		4	21	149	3	1
		6	0	0.4855	2	0.5736						images/313+24_14.png	images/313_14.png	1	¡û	2	14	59		Å®	18	2024-02-22_15h32.05.425	ÐÅÐÄÅÐ¶Ï	2021.2.3	Win32	59.88023952					0		4	22	150	13	1
		6	1	0.1125	1	0.9906						images/313_2.png	images/313+24_2.png	6	¡ú	2	2	59		Å®	18	2024-02-22_15h32.05.425	ÐÅÐÄÅÐ¶Ï	2021.2.3	Win32	59.88023952					0		4	23	151	1	1
		1	1	0.6792	1	1.2181						images/313+60_15.png	images/313_31.png	1	¡û	1	31	59		Å®	18	2024-02-22_15h32.05.425	ÐÅÐÄÅÐ¶Ï	2021.2.3	Win32	59.88023952					0		4	24	152	30	1
		6	1	0.2822	2	0.6877						images/313_18.png	images/313+60_2.png	6	¡ú	1	18	59		Å®	18	2024-02-22_15h32.05.425	ÐÅÐÄÅÐ¶Ï	2021.2.3	Win32	59.88023952					0		4	25	153	17	1
		6	1	0.4199	2	0.4336						images/313_1.png	images/313+24_1.png	6	¡ú	2	1	59		Å®	18	2024-02-22_15h32.05.425	ÐÅÐÄÅÐ¶Ï	2021.2.3	Win32	59.88023952					0		4	26	154	0	1
		6	1	0.2384	3	0.6014						images/313_24.png	images/313+60_8.png	6	¡ú	1	24	59		Å®	18	2024-02-22_15h32.05.425	ÐÅÐÄÅÐ¶Ï	2021.2.3	Win32	59.88023952					0		4	27	155	23	1
		1	0	0.9158	1	0.354						images/313_20.png	images/313+60_4.png	6	¡ú	1	20	59		Å®	18	2024-02-22_15h32.05.425	ÐÅÐÄÅÐ¶Ï	2021.2.3	Win32	59.88023952					0		4	28	156	19	1
		1	1	0.3845	2	0.4961						images/313+60_9.png	images/313_25.png	1	¡û	1	25	59		Å®	18	2024-02-22_15h32.05.425	ÐÅÐÄÅÐ¶Ï	2021.2.3	Win32	59.88023952					0		4	29	157	24	1
		1	1	1.0174	1	0.2875						images/313+24_13.png	images/313_13.png	1	¡û	2	13	59		Å®	18	2024-02-22_15h32.05.425	ÐÅÐÄÅÐ¶Ï	2021.2.3	Win32	59.88023952					0		4	30	158	12	1
		1	1	0.392	1	0.3984						images/313+60_14.png	images/313_30.png	1	¡û	1	30	59		Å®	18	2024-02-22_15h32.05.425	ÐÅÐÄÅÐ¶Ï	2021.2.3	Win32	59.88023952					0		4	31	159	29	1
																		59		Å®	18	2024-02-22_15h32.05.425	ÐÅÐÄÅÐ¶Ï	2021.2.3	Win32	59.88023952	2.75	3.4456
