# Supplementary material for: Perceptual metacognition and self-esteem: the role of feedback valence in local and global monitoring bias
Source: BMC Psychol. 2025 Sep 22;13:1114. doi: 10.1186/s40359-025-03089-x (PMC12506185; doi:10.1186/s40359-025-03089-x)
Supplement: Supplementary file 1 — Supplementary Material 1. [file 40359_2025_3089_MOESM1_ESM.zip › Data/Study2/Study2data/60_信心判断_2024-02-22_16h56.39.018.csv]

response_00.keys	response_00.rt	response_1.keys	response_1.corr	response_1.rt	response_2.keys	response_2.rt	loop_1.thisRepN	loop_1.thisTrialN	loop_1.thisN	loop_1.thisIndex	loop_1.ran	dotLeft	dotRight	dotAns	cue	diffLevel	rows	±»ÊÔ±àºÅ	ÐÕÃû	ÐÔ±ð	ÄêÁä	date	expName	psychopyVersion	OS	frameRate	slider.response	slider.rt	response_01.keys	response_01.rt	response_2.corr	response_03.keys	loop_2.thisRepN	loop_2.thisTrialN	loop_2.thisN	loop_2.thisIndex	loop_2.ran	response_03.rt
		6	0	1.9353	4	2.6194						images/313+24_10.png	images/313_10.png	1	¡û	2	10	60		Å®	20	2024-02-22_16h56.39.018	ÐÅÐÄÅÐ¶Ï	2021.2.3	Win32	60.32454606	9.194444444	5.799	space	11.0236	1		0	0	0	9	1
		6	0	1.9253	3	3.1726						images/313+60_16.png	images/313_32.png	1	¡û	1	32	60		Å®	20	2024-02-22_16h56.39.018	ÐÅÐÄÅÐ¶Ï	2021.2.3	Win32	60.32454606					0		0	1	1	31	1
		6	1	1.1512	4	3.7037						images/313_8.png	images/313+24_8.png	6	¡ú	2	8	60		Å®	20	2024-02-22_16h56.39.018	ÐÅÐÄÅÐ¶Ï	2021.2.3	Win32	60.32454606					1		0	2	2	7	1
		6	1	1.2354	4	4.3043						images/313_19.png	images/313+60_3.png	6	¡ú	1	19	60		Å®	20	2024-02-22_16h56.39.018	ÐÅÐÄÅÐ¶Ï	2021.2.3	Win32	60.32454606					1		0	3	3	18	1
		6	1	0.9193	5	1.385						images/313_21.png	images/313+60_5.png	6	¡ú	1	21	60		Å®	20	2024-02-22_16h56.39.018	ÐÅÐÄÅÐ¶Ï	2021.2.3	Win32	60.32454606					1		0	4	4	20	1
		6	0	1.285	5	2.771						images/313+24_13.png	images/313_13.png	1	¡û	2	13	60		Å®	20	2024-02-22_16h56.39.018	ÐÅÐÄÅÐ¶Ï	2021.2.3	Win32	60.32454606					1		0	5	5	12	1
		6	0	1.0018	5	1.2599						images/313+24_15.png	images/313_15.png	1	¡û	2	15	60		Å®	20	2024-02-22_16h56.39.018	ÐÅÐÄÅÐ¶Ï	2021.2.3	Win32	60.32454606					1		0	6	6	14	1
		6	1	1.1545	5	1.804						images/313_18.png	images/313+60_2.png	6	¡ú	1	18	60		Å®	20	2024-02-22_16h56.39.018	ÐÅÐÄÅÐ¶Ï	2021.2.3	Win32	60.32454606					1		0	7	7	17	1
		6	0	4.0753	3	1.3031						images/313+24_12.png	images/313_12.png	1	¡û	2	12	60		Å®	20	2024-02-22_16h56.39.018	ÐÅÐÄÅÐ¶Ï	2021.2.3	Win32	60.32454606					0		0	8	8	11	1
		1	1	1.8966	2	2.1549						images/313+24_11.png	images/313_11.png	1	¡û	2	11	60		Å®	20	2024-02-22_16h56.39.018	ÐÅÐÄÅÐ¶Ï	2021.2.3	Win32	60.32454606					0		0	9	9	10	1
		1	1	1.8121	2	3.47						images/313+60_14.png	images/313_30.png	1	¡û	1	30	60		Å®	20	2024-02-22_16h56.39.018	ÐÅÐÄÅÐ¶Ï	2021.2.3	Win32	60.32454606					0		0	10	10	29	1
		6	0	1.5259	4	1.2515						images/313+24_16.png	images/313_16.png	1	¡û	2	16	60		Å®	20	2024-02-22_16h56.39.018	ÐÅÐÄÅÐ¶Ï	2021.2.3	Win32	60.32454606					1		0	11	11	15	1
		6	1	1.2521	4	1.4679						images/313_23.png	images/313+60_7.png	6	¡ú	1	23	60		Å®	20	2024-02-22_16h56.39.018	ÐÅÐÄÅÐ¶Ï	2021.2.3	Win32	60.32454606					1		0	12	12	22	1
		1	1	1.1933	3	1.6081						images/313+60_9.png	images/313_25.png	1	¡û	1	25	60		Å®	20	2024-02-22_16h56.39.018	ÐÅÐÄÅÐ¶Ï	2021.2.3	Win32	60.32454606					0		0	13	13	24	1
		6	0	1.2182	3	1.3585						images/313+60_12.png	images/313_28.png	1	¡û	1	28	60		Å®	20	2024-02-22_16h56.39.018	ÐÅÐÄÅÐ¶Ï	2021.2.3	Win32	60.32454606					0		0	14	14	27	1
		6	1	0.7771	5	1.4181						images/313_17.png	images/313+60_1.png	6	¡ú	1	17	60		Å®	20	2024-02-22_16h56.39.018	ÐÅÐÄÅÐ¶Ï	2021.2.3	Win32	60.32454606					1		0	15	15	16	1
		6	1	1.3184	4	0.963						images/313_5.png	images/313+24_5.png	6	¡ú	2	5	60		Å®	20	2024-02-22_16h56.39.018	ÐÅÐÄÅÐ¶Ï	2021.2.3	Win32	60.32454606					1		0	16	16	4	1
		1	1	1.1853	4	1.5688						images/313+60_11.png	images/313_27.png	1	¡û	1	27	60		Å®	20	2024-02-22_16h56.39.018	ÐÅÐÄÅÐ¶Ï	2021.2.3	Win32	60.32454606					1		0	17	17	26	1
		6	0	1.2943	4	1.3612						images/313+24_9.png	images/313_9.png	1	¡û	2	9	60		Å®	20	2024-02-22_16h56.39.018	ÐÅÐÄÅÐ¶Ï	2021.2.3	Win32	60.32454606					1		0	18	18	8	1
		1	0	1.8521	1	3.1726						images/313_6.png	images/313+24_6.png	6	¡ú	2	6	60		Å®	20	2024-02-22_16h56.39.018	ÐÅÐÄÅÐ¶Ï	2021.2.3	Win32	60.32454606					0		0	19	19	5	1
		1	1	0.9031	2	1.3033						images/313+24_14.png	images/313_14.png	1	¡û	2	14	60		Å®	20	2024-02-22_16h56.39.018	ÐÅÐÄÅÐ¶Ï	2021.2.3	Win32	60.32454606					0		0	20	20	13	1
		1	1	1.1849	2	1.9189						images/313+60_10.png	images/313_26.png	1	¡û	1	26	60		Å®	20	2024-02-22_16h56.39.018	ÐÅÐÄÅÐ¶Ï	2021.2.3	Win32	60.32454606					0		0	21	21	25	1
		6	1	0.9909	2	1.0861						images/313_2.png	images/313+24_2.png	6	¡ú	2	2	60		Å®	20	2024-02-22_16h56.39.018	ÐÅÐÄÅÐ¶Ï	2021.2.3	Win32	60.32454606					0		0	22	22	1	1
		1	1	1.2189	4	1.9525						images/313+60_13.png	images/313_29.png	1	¡û	1	29	60		Å®	20	2024-02-22_16h56.39.018	ÐÅÐÄÅÐ¶Ï	2021.2.3	Win32	60.32454606					1		0	23	23	28	1
		6	1	1.5068	4	1.4182						images/313_1.png	images/313+24_1.png	6	¡ú	2	1	60		Å®	20	2024-02-22_16h56.39.018	ÐÅÐÄÅÐ¶Ï	2021.2.3	Win32	60.32454606					1		0	24	24	0	1
		6	1	1.4041	3	2.3381						images/313_24.png	images/313+60_8.png	6	¡ú	1	24	60		Å®	20	2024-02-22_16h56.39.018	ÐÅÐÄÅÐ¶Ï	2021.2.3	Win32	60.32454606					0		0	25	25	23	1
		6	1	0.9514	3	1.8135						images/313_7.png	images/313+24_7.png	6	¡ú	2	7	60		Å®	20	2024-02-22_16h56.39.018	ÐÅÐÄÅÐ¶Ï	2021.2.3	Win32	60.32454606					0		0	26	26	6	1
		6	1	0.4595	3	0.792						images/313_22.png	images/313+60_6.png	6	¡ú	1	22	60		Å®	20	2024-02-22_16h56.39.018	ÐÅÐÄÅÐ¶Ï	2021.2.3	Win32	60.32454606					0		0	27	27	21	1
		1	0	0.7067	3	1.845						images/313_20.png	images/313+60_4.png	6	¡ú	1	20	60		Å®	20	2024-02-22_16h56.39.018	ÐÅÐÄÅÐ¶Ï	2021.2.3	Win32	60.32454606					0		0	28	28	19	1
		1	0	0.8219	2	1.8579						images/313_3.png	images/313+24_3.png	6	¡ú	2	3	60		Å®	20	2024-02-22_16h56.39.018	ÐÅÐÄÅÐ¶Ï	2021.2.3	Win32	60.32454606					0		0	29	29	2	1
		1	1	0.6099	3	0.9526						images/313+60_15.png	images/313_31.png	1	¡û	1	31	60		Å®	20	2024-02-22_16h56.39.018	ÐÅÐÄÅÐ¶Ï	2021.2.3	Win32	60.32454606					0		0	30	30	30	1
		1	0	0.9075	3	1.2194						images/313_4.png	images/313+24_4.png	6	¡ú	2	4	60		Å®	20	2024-02-22_16h56.39.018	ÐÅÐÄÅÐ¶Ï	2021.2.3	Win32	60.32454606					0		0	31	31	3	1
		6	1	0.6706	5	1.0105						images/313_19.png	images/313+60_3.png	6	¡ú	1	19	60		Å®	20	2024-02-22_16h56.39.018	ÐÅÐÄÅÐ¶Ï	2021.2.3	Win32	60.32454606					1		1	0	32	18	1
		6	1	0.8579	5	1.5099						images/313_1.png	images/313+24_1.png	6	¡ú	2	1	60		Å®	20	2024-02-22_16h56.39.018	ÐÅÐÄÅÐ¶Ï	2021.2.3	Win32	60.32454606					1		1	1	33	0	1
		1	1	1.0184	4	1.8719						images/313+24_15.png	images/313_15.png	1	¡û	2	15	60		Å®	20	2024-02-22_16h56.39.018	ÐÅÐÄÅÐ¶Ï	2021.2.3	Win32	60.32454606					1		1	2	34	14	1
		6	0	0.7576	4	1.3102						images/313+24_14.png	images/313_14.png	1	¡û	2	14	60		Å®	20	2024-02-22_16h56.39.018	ÐÅÐÄÅÐ¶Ï	2021.2.3	Win32	60.32454606					1		1	3	35	13	1
		6	1	0.9708	4	1.3063						images/313_22.png	images/313+60_6.png	6	¡ú	1	22	60		Å®	20	2024-02-22_16h56.39.018	ÐÅÐÄÅÐ¶Ï	2021.2.3	Win32	60.32454606					1		1	4	36	21	1
		1	1	1.023	2	1.1245						images/313+60_14.png	images/313_30.png	1	¡û	1	30	60		Å®	20	2024-02-22_16h56.39.018	ÐÅÐÄÅÐ¶Ï	2021.2.3	Win32	60.32454606					0		1	5	37	29	1
		6	1	1.0346	3	1.7265						images/313_23.png	images/313+60_7.png	6	¡ú	1	23	60		Å®	20	2024-02-22_16h56.39.018	ÐÅÐÄÅÐ¶Ï	2021.2.3	Win32	60.32454606					0		1	6	38	22	1
		6	1	0.9058	4	3.4428						images/313_3.png	images/313+24_3.png	6	¡ú	2	3	60		Å®	20	2024-02-22_16h56.39.018	ÐÅÐÄÅÐ¶Ï	2021.2.3	Win32	60.32454606					1		1	7	39	2	1
		1	1	2.3767	2	0.9112						images/313+24_10.png	images/313_10.png	1	¡û	2	10	60		Å®	20	2024-02-22_16h56.39.018	ÐÅÐÄÅÐ¶Ï	2021.2.3	Win32	60.32454606					0	space	1	8	40	9	1	34.1314
		6	0	0.8918	4	1.0253						images/313+60_12.png	images/313_28.png	1	¡û	1	28	60		Å®	20	2024-02-22_16h56.39.018	ÐÅÐÄÅÐ¶Ï	2021.2.3	Win32	60.32454606					1		1	9	41	27	1
		1	1	0.8025	4	1.1182						images/313+60_13.png	images/313_29.png	1	¡û	1	29	60		Å®	20	2024-02-22_16h56.39.018	ÐÅÐÄÅÐ¶Ï	2021.2.3	Win32	60.32454606					1		1	10	42	28	1
		1	1	1.2689	2	0.8677						images/313+60_16.png	images/313_32.png	1	¡û	1	32	60		Å®	20	2024-02-22_16h56.39.018	ÐÅÐÄÅÐ¶Ï	2021.2.3	Win32	60.32454606					0		1	11	43	31	1
		1	1	0.9515	3	0.8941						images/313+60_11.png	images/313_27.png	1	¡û	1	27	60		Å®	20	2024-02-22_16h56.39.018	ÐÅÐÄÅÐ¶Ï	2021.2.3	Win32	60.32454606					0		1	12	44	26	1
		6	1	1.2045	3	0.9844						images/313_7.png	images/313+24_7.png	6	¡ú	2	7	60		Å®	20	2024-02-22_16h56.39.018	ÐÅÐÄÅÐ¶Ï	2021.2.3	Win32	60.32454606					0		1	13	45	6	1
		6	1	0.6344	5	0.7063						images/313_17.png	images/313+60_1.png	6	¡ú	1	17	60		Å®	20	2024-02-22_16h56.39.018	ÐÅÐÄÅÐ¶Ï	2021.2.3	Win32	60.32454606					1		1	14	46	16	1
		6	1	0.5921	5	0.8545						images/313_2.png	images/313+24_2.png	6	¡ú	2	2	60		Å®	20	2024-02-22_16h56.39.018	ÐÅÐÄÅÐ¶Ï	2021.2.3	Win32	60.32454606					1		1	15	47	1	1
		6	0	3.455	2	1.0847						images/313+60_10.png	images/313_26.png	1	¡û	1	26	60		Å®	20	2024-02-22_16h56.39.018	ÐÅÐÄÅÐ¶Ï	2021.2.3	Win32	60.32454606					0		1	16	48	25	1
		6	0	0.6768	4	1.536						images/313+24_16.png	images/313_16.png	1	¡û	2	16	60		Å®	20	2024-02-22_16h56.39.018	ÐÅÐÄÅÐ¶Ï	2021.2.3	Win32	60.32454606					1		1	17	49	15	1
		6	0	1.3231	3	1.2605						images/313+24_13.png	images/313_13.png	1	¡û	2	13	60		Å®	20	2024-02-22_16h56.39.018	ÐÅÐÄÅÐ¶Ï	2021.2.3	Win32	60.32454606					0		1	18	50	12	1
		6	0	1.1347	2	1.171						images/313+60_15.png	images/313_31.png	1	¡û	1	31	60		Å®	20	2024-02-22_16h56.39.018	ÐÅÐÄÅÐ¶Ï	2021.2.3	Win32	60.32454606					0		1	19	51	30	1
		6	1	0.5677	5	1.3414						images/313_18.png	images/313+60_2.png	6	¡ú	1	18	60		Å®	20	2024-02-22_16h56.39.018	ÐÅÐÄÅÐ¶Ï	2021.2.3	Win32	60.32454606					1		1	20	52	17	1
		6	1	0.5011	5	0.9875						images/313_5.png	images/313+24_5.png	6	¡ú	2	5	60		Å®	20	2024-02-22_16h56.39.018	ÐÅÐÄÅÐ¶Ï	2021.2.3	Win32	60.32454606					1		1	21	53	4	1
		6	0	1.2371	4	2.1689						images/313+60_9.png	images/313_25.png	1	¡û	1	25	60		Å®	20	2024-02-22_16h56.39.018	ÐÅÐÄÅÐ¶Ï	2021.2.3	Win32	60.32454606					1		1	22	54	24	1
		6	0	1.2683	4	0.6384						images/313+24_12.png	images/313_12.png	1	¡û	2	12	60		Å®	20	2024-02-22_16h56.39.018	ÐÅÐÄÅÐ¶Ï	2021.2.3	Win32	60.32454606					1		1	23	55	11	1
		6	1	1.5853	4	0.6198						images/313_6.png	images/313+24_6.png	6	¡ú	2	6	60		Å®	20	2024-02-22_16h56.39.018	ÐÅÐÄÅÐ¶Ï	2021.2.3	Win32	60.32454606					1		1	24	56	5	1
		6	1	0.8347	5	0.4739						images/313_21.png	images/313+60_5.png	6	¡ú	1	21	60		Å®	20	2024-02-22_16h56.39.018	ÐÅÐÄÅÐ¶Ï	2021.2.3	Win32	60.32454606					1		1	25	57	20	1
		6	1	1.2516	4	1.1721						images/313_20.png	images/313+60_4.png	6	¡ú	1	20	60		Å®	20	2024-02-22_16h56.39.018	ÐÅÐÄÅÐ¶Ï	2021.2.3	Win32	60.32454606					1		1	26	58	19	1
		6	1	1.9909	4	0.6523						images/313_8.png	images/313+24_8.png	6	¡ú	2	8	60		Å®	20	2024-02-22_16h56.39.018	ÐÅÐÄÅÐ¶Ï	2021.2.3	Win32	60.32454606					1		1	27	59	7	1
		6	1	1.5881	3	1.0099						images/313_4.png	images/313+24_4.png	6	¡ú	2	4	60		Å®	20	2024-02-22_16h56.39.018	ÐÅÐÄÅÐ¶Ï	2021.2.3	Win32	60.32454606					0		1	28	60	3	1
		1	1	2.211	3	1.2016						images/313+24_11.png	images/313_11.png	1	¡û	2	11	60		Å®	20	2024-02-22_16h56.39.018	ÐÅÐÄÅÐ¶Ï	2021.2.3	Win32	60.32454606					0		1	29	61	10	1
		6	1	0.7012	4	1.4747						images/313_24.png	images/313+60_8.png	6	¡ú	1	24	60		Å®	20	2024-02-22_16h56.39.018	ÐÅÐÄÅÐ¶Ï	2021.2.3	Win32	60.32454606					1		1	30	62	23	1
		6	0	1.2682	3	1.0179						images/313+24_9.png	images/313_9.png	1	¡û	2	9	60		Å®	20	2024-02-22_16h56.39.018	ÐÅÐÄÅÐ¶Ï	2021.2.3	Win32	60.32454606					0		1	31	63	8	1
		1	0	1.4929	3	0.8512						images/313_23.png	images/313+60_7.png	6	¡ú	1	23	60		Å®	20	2024-02-22_16h56.39.018	ÐÅÐÄÅÐ¶Ï	2021.2.3	Win32	60.32454606					0		2	0	64	22	1
		6	1	1.8227	3	1.2357						images/313_2.png	images/313+24_2.png	6	¡ú	2	2	60		Å®	20	2024-02-22_16h56.39.018	ÐÅÐÄÅÐ¶Ï	2021.2.3	Win32	60.32454606					0		2	1	65	1	1
		6	1	0.6111	3	1.068						images/313_1.png	images/313+24_1.png	6	¡ú	2	1	60		Å®	20	2024-02-22_16h56.39.018	ÐÅÐÄÅÐ¶Ï	2021.2.3	Win32	60.32454606					0		2	2	66	0	1
		6	0	0.7013	3	0.6189						images/313+24_14.png	images/313_14.png	1	¡û	2	14	60		Å®	20	2024-02-22_16h56.39.018	ÐÅÐÄÅÐ¶Ï	2021.2.3	Win32	60.32454606					0		2	3	67	13	1
		6	0	0.4844	3	1.6185						images/313+60_10.png	images/313_26.png	1	¡û	1	26	60		Å®	20	2024-02-22_16h56.39.018	ÐÅÐÄÅÐ¶Ï	2021.2.3	Win32	60.32454606					0		2	4	68	25	1
		1	1	0.9516	3	1.0176						images/313+60_15.png	images/313_31.png	1	¡û	1	31	60		Å®	20	2024-02-22_16h56.39.018	ÐÅÐÄÅÐ¶Ï	2021.2.3	Win32	60.32454606					0		2	5	69	30	1
		6	1	1.1515	3	1.5685						images/313_6.png	images/313+24_6.png	6	¡ú	2	6	60		Å®	20	2024-02-22_16h56.39.018	ÐÅÐÄÅÐ¶Ï	2021.2.3	Win32	60.32454606					0		2	6	70	5	1
		6	0	0.753	3	0.9928						images/313+60_16.png	images/313_32.png	1	¡û	1	32	60		Å®	20	2024-02-22_16h56.39.018	ÐÅÐÄÅÐ¶Ï	2021.2.3	Win32	60.32454606					0		2	7	71	31	1
		6	1	1.0027	3	0.918						images/313_8.png	images/313+24_8.png	6	¡ú	2	8	60		Å®	20	2024-02-22_16h56.39.018	ÐÅÐÄÅÐ¶Ï	2021.2.3	Win32	60.32454606					0		2	8	72	7	1
		6	1	0.9568	4	0.8609						images/313_4.png	images/313+24_4.png	6	¡ú	2	4	60		Å®	20	2024-02-22_16h56.39.018	ÐÅÐÄÅÐ¶Ï	2021.2.3	Win32	60.32454606					1		2	9	73	3	1
		6	1	0.6513	4	0.8346						images/313_5.png	images/313+24_5.png	6	¡ú	2	5	60		Å®	20	2024-02-22_16h56.39.018	ÐÅÐÄÅÐ¶Ï	2021.2.3	Win32	60.32454606					1		2	10	74	4	1
		1	1	1.3617	3	0.8567						images/313+60_13.png	images/313_29.png	1	¡û	1	29	60		Å®	20	2024-02-22_16h56.39.018	ÐÅÐÄÅÐ¶Ï	2021.2.3	Win32	60.32454606					0		2	11	75	28	1
		6	1	0.5685	3	0.5598						images/313_18.png	images/313+60_2.png	6	¡ú	1	18	60		Å®	20	2024-02-22_16h56.39.018	ÐÅÐÄÅÐ¶Ï	2021.2.3	Win32	60.32454606					0		2	12	76	17	1
		1	1	1.0752	3	0.6343						images/313+60_12.png	images/313_28.png	1	¡û	1	28	60		Å®	20	2024-02-22_16h56.39.018	ÐÅÐÄÅÐ¶Ï	2021.2.3	Win32	60.32454606					0		2	13	77	27	1
		1	0	0.6511	3	1.476						images/313_7.png	images/313+24_7.png	6	¡ú	2	7	60		Å®	20	2024-02-22_16h56.39.018	ÐÅÐÄÅÐ¶Ï	2021.2.3	Win32	60.32454606					0		2	14	78	6	1
		1	1	1.2256	2	1.207						images/313+24_12.png	images/313_12.png	1	¡û	2	12	60		Å®	20	2024-02-22_16h56.39.018	ÐÅÐÄÅÐ¶Ï	2021.2.3	Win32	60.32454606					0		2	15	79	11	1
		1	1	0.9433	4	1.7204						images/313+60_14.png	images/313_30.png	1	¡û	1	30	60		Å®	20	2024-02-22_16h56.39.018	ÐÅÐÄÅÐ¶Ï	2021.2.3	Win32	60.32454606					1		2	16	80	29	1
		1	1	1.5018	3	0.8347						images/313+24_10.png	images/313_10.png	1	¡û	2	10	60		Å®	20	2024-02-22_16h56.39.018	ÐÅÐÄÅÐ¶Ï	2021.2.3	Win32	60.32454606					0	space	2	17	81	9	1	15.9688
		1	1	1.0881	4	0.9548						images/313+24_11.png	images/313_11.png	1	¡û	2	11	60		Å®	20	2024-02-22_16h56.39.018	ÐÅÐÄÅÐ¶Ï	2021.2.3	Win32	60.32454606					1		2	18	82	10	1
		1	1	1.0358	4	0.811						images/313+60_9.png	images/313_25.png	1	¡û	1	25	60		Å®	20	2024-02-22_16h56.39.018	ÐÅÐÄÅÐ¶Ï	2021.2.3	Win32	60.32454606					1		2	19	83	24	1
		6	1	1.4126	4	0.9211						images/313_22.png	images/313+60_6.png	6	¡ú	1	22	60		Å®	20	2024-02-22_16h56.39.018	ÐÅÐÄÅÐ¶Ï	2021.2.3	Win32	60.32454606					1		2	20	84	21	1
		1	1	0.6845	4	0.9621						images/313+60_11.png	images/313_27.png	1	¡û	1	27	60		Å®	20	2024-02-22_16h56.39.018	ÐÅÐÄÅÐ¶Ï	2021.2.3	Win32	60.32454606					1		2	21	85	26	1
		1	1	0.4612	4	0.6898						images/313+24_15.png	images/313_15.png	1	¡û	2	15	60		Å®	20	2024-02-22_16h56.39.018	ÐÅÐÄÅÐ¶Ï	2021.2.3	Win32	60.32454606					1		2	22	86	14	1
		6	1	1.6078	3	1.6057						images/313_20.png	images/313+60_4.png	6	¡ú	1	20	60		Å®	20	2024-02-22_16h56.39.018	ÐÅÐÄÅÐ¶Ï	2021.2.3	Win32	60.32454606					0		2	23	87	19	1
		6	1	0.4932	5	0.6658						images/313_3.png	images/313+24_3.png	6	¡ú	2	3	60		Å®	20	2024-02-22_16h56.39.018	ÐÅÐÄÅÐ¶Ï	2021.2.3	Win32	60.32454606					1		2	24	88	2	1
		6	1	0.9359	4	0.8407						images/313_17.png	images/313+60_1.png	6	¡ú	1	17	60		Å®	20	2024-02-22_16h56.39.018	ÐÅÐÄÅÐ¶Ï	2021.2.3	Win32	60.32454606					1		2	25	89	16	1
		6	0	1.8966	3	0.8992						images/313+24_13.png	images/313_13.png	1	¡û	2	13	60		Å®	20	2024-02-22_16h56.39.018	ÐÅÐÄÅÐ¶Ï	2021.2.3	Win32	60.32454606					0		2	26	90	12	1
		6	1	0.7905	3	0.5678						images/313_21.png	images/313+60_5.png	6	¡ú	1	21	60		Å®	20	2024-02-22_16h56.39.018	ÐÅÐÄÅÐ¶Ï	2021.2.3	Win32	60.32454606					0		2	27	91	20	1
		1	1	0.7388	3	0.9848						images/313+24_16.png	images/313_16.png	1	¡û	2	16	60		Å®	20	2024-02-22_16h56.39.018	ÐÅÐÄÅÐ¶Ï	2021.2.3	Win32	60.32454606					0		2	28	92	15	1
		1	1	2.4135	3	1.041						images/313+24_9.png	images/313_9.png	1	¡û	2	9	60		Å®	20	2024-02-22_16h56.39.018	ÐÅÐÄÅÐ¶Ï	2021.2.3	Win32	60.32454606					0		2	29	93	8	1
		6	1	0.6428	4	0.7499						images/313_24.png	images/313+60_8.png	6	¡ú	1	24	60		Å®	20	2024-02-22_16h56.39.018	ÐÅÐÄÅÐ¶Ï	2021.2.3	Win32	60.32454606					1		2	30	94	23	1
		6	1	1.0271	4	1.737						images/313_19.png	images/313+60_3.png	6	¡ú	1	19	60		Å®	20	2024-02-22_16h56.39.018	ÐÅÐÄÅÐ¶Ï	2021.2.3	Win32	60.32454606					1		2	31	95	18	1
		6	0	0.6919	4	1.9335						images/313+24_16.png	images/313_16.png	1	¡û	2	16	60		Å®	20	2024-02-22_16h56.39.018	ÐÅÐÄÅÐ¶Ï	2021.2.3	Win32	60.32454606					1		3	0	96	15	1
		6	1	0.8996	4	0.7324						images/313_22.png	images/313+60_6.png	6	¡ú	1	22	60		Å®	20	2024-02-22_16h56.39.018	ÐÅÐÄÅÐ¶Ï	2021.2.3	Win32	60.32454606					1		3	1	97	21	1
		6	1	0.6729	4	1.3495						images/313_7.png	images/313+24_7.png	6	¡ú	2	7	60		Å®	20	2024-02-22_16h56.39.018	ÐÅÐÄÅÐ¶Ï	2021.2.3	Win32	60.32454606					1		3	2	98	6	1
		6	1	1.3418	3	0.5906						images/313_6.png	images/313+24_6.png	6	¡ú	2	6	60		Å®	20	2024-02-22_16h56.39.018	ÐÅÐÄÅÐ¶Ï	2021.2.3	Win32	60.32454606					0		3	3	99	5	1
		1	1	1.0193	3	1.1832						images/313+60_16.png	images/313_32.png	1	¡û	1	32	60		Å®	20	2024-02-22_16h56.39.018	ÐÅÐÄÅÐ¶Ï	2021.2.3	Win32	60.32454606					0		3	4	100	31	1
		1	1	1.3935	3	1.4403						images/313+60_11.png	images/313_27.png	1	¡û	1	27	60		Å®	20	2024-02-22_16h56.39.018	ÐÅÐÄÅÐ¶Ï	2021.2.3	Win32	60.32454606					0		3	5	101	26	1
		6	1	1.0002	3	1.7093						images/313_21.png	images/313+60_5.png	6	¡ú	1	21	60		Å®	20	2024-02-22_16h56.39.018	ÐÅÐÄÅÐ¶Ï	2021.2.3	Win32	60.32454606					0		3	6	102	20	1
		6	1	0.6181	4	0.6695						images/313_24.png	images/313+60_8.png	6	¡ú	1	24	60		Å®	20	2024-02-22_16h56.39.018	ÐÅÐÄÅÐ¶Ï	2021.2.3	Win32	60.32454606					1		3	7	103	23	1
		1	1	0.5344	4	0.7496						images/313+60_14.png	images/313_30.png	1	¡û	1	30	60		Å®	20	2024-02-22_16h56.39.018	ÐÅÐÄÅÐ¶Ï	2021.2.3	Win32	60.32454606					1		3	8	104	29	1
		1	1	0.6264	4	0.5263						images/313+60_9.png	images/313_25.png	1	¡û	1	25	60		Å®	20	2024-02-22_16h56.39.018	ÐÅÐÄÅÐ¶Ï	2021.2.3	Win32	60.32454606					1		3	9	105	24	1
		1	1	0.702	4	1.2884						images/313+24_11.png	images/313_11.png	1	¡û	2	11	60		Å®	20	2024-02-22_16h56.39.018	ÐÅÐÄÅÐ¶Ï	2021.2.3	Win32	60.32454606					1		3	10	106	10	1
		6	1	0.5081	4	0.7339						images/313_23.png	images/313+60_7.png	6	¡ú	1	23	60		Å®	20	2024-02-22_16h56.39.018	ÐÅÐÄÅÐ¶Ï	2021.2.3	Win32	60.32454606					1		3	11	107	22	1
		6	1	0.6607	3	0.8574						images/313_19.png	images/313+60_3.png	6	¡ú	1	19	60		Å®	20	2024-02-22_16h56.39.018	ÐÅÐÄÅÐ¶Ï	2021.2.3	Win32	60.32454606					0		3	12	108	18	1
		1	0	1.4563	3	1.2203						images/313_8.png	images/313+24_8.png	6	¡ú	2	8	60		Å®	20	2024-02-22_16h56.39.018	ÐÅÐÄÅÐ¶Ï	2021.2.3	Win32	60.32454606					0		3	13	109	7	1
		1	1	1.1414	3	1.1557						images/313+60_15.png	images/313_31.png	1	¡û	1	31	60		Å®	20	2024-02-22_16h56.39.018	ÐÅÐÄÅÐ¶Ï	2021.2.3	Win32	60.32454606					0		3	14	110	30	1
		1	1	0.9294	4	1.2353						images/313+60_13.png	images/313_29.png	1	¡û	1	29	60		Å®	20	2024-02-22_16h56.39.018	ÐÅÐÄÅÐ¶Ï	2021.2.3	Win32	60.32454606					1		3	15	111	28	1
		6	1	0.8513	3	1.2543						images/313_2.png	images/313+24_2.png	6	¡ú	2	2	60		Å®	20	2024-02-22_16h56.39.018	ÐÅÐÄÅÐ¶Ï	2021.2.3	Win32	60.32454606					0		3	16	112	1	1
		1	1	0.6539	4	1.76						images/313+24_14.png	images/313_14.png	1	¡û	2	14	60		Å®	20	2024-02-22_16h56.39.018	ÐÅÐÄÅÐ¶Ï	2021.2.3	Win32	60.32454606					1		3	17	113	13	1
		1	1	0.709	4	1.3178						images/313+24_15.png	images/313_15.png	1	¡û	2	15	60		Å®	20	2024-02-22_16h56.39.018	ÐÅÐÄÅÐ¶Ï	2021.2.3	Win32	60.32454606					1		3	18	114	14	1
		1	1	0.5844	3	0.859						images/313+60_12.png	images/313_28.png	1	¡û	1	28	60		Å®	20	2024-02-22_16h56.39.018	ÐÅÐÄÅÐ¶Ï	2021.2.3	Win32	60.32454606					0		3	19	115	27	1
		6	1	0.4901	4	1.0379						images/313_1.png	images/313+24_1.png	6	¡ú	2	1	60		Å®	20	2024-02-22_16h56.39.018	ÐÅÐÄÅÐ¶Ï	2021.2.3	Win32	60.32454606					1		3	20	116	0	1
		6	1	0.5898	5	0.4175						images/313_18.png	images/313+60_2.png	6	¡ú	1	18	60		Å®	20	2024-02-22_16h56.39.018	ÐÅÐÄÅÐ¶Ï	2021.2.3	Win32	60.32454606					1		3	21	117	17	1
		6	0	1.0616	4	1.256						images/313+24_13.png	images/313_13.png	1	¡û	2	13	60		Å®	20	2024-02-22_16h56.39.018	ÐÅÐÄÅÐ¶Ï	2021.2.3	Win32	60.32454606					1		3	22	118	12	1
		6	1	0.808	4	1.8444						images/313_20.png	images/313+60_4.png	6	¡ú	1	20	60		Å®	20	2024-02-22_16h56.39.018	ÐÅÐÄÅÐ¶Ï	2021.2.3	Win32	60.32454606					1		3	23	119	19	1
		6	1	0.6213	5	0.5323						images/313_5.png	images/313+24_5.png	6	¡ú	2	5	60		Å®	20	2024-02-22_16h56.39.018	ÐÅÐÄÅÐ¶Ï	2021.2.3	Win32	60.32454606					1		3	24	120	4	1
		1	0	1.4792	2	0.9705						images/313_4.png	images/313+24_4.png	6	¡ú	2	4	60		Å®	20	2024-02-22_16h56.39.018	ÐÅÐÄÅÐ¶Ï	2021.2.3	Win32	60.32454606					0		3	25	121	3	1
		1	1	1.3721	3	1.3017						images/313+24_9.png	images/313_9.png	1	¡û	2	9	60		Å®	20	2024-02-22_16h56.39.018	ÐÅÐÄÅÐ¶Ï	2021.2.3	Win32	60.32454606					0	space	3	26	122	8	1	9.2866
		1	1	0.6865	2	1.1515						images/313+24_12.png	images/313_12.png	1	¡û	2	12	60		Å®	20	2024-02-22_16h56.39.018	ÐÅÐÄÅÐ¶Ï	2021.2.3	Win32	60.32454606					0		3	27	123	11	1
		6	1	0.4723	3	0.9825						images/313_17.png	images/313+60_1.png	6	¡ú	1	17	60		Å®	20	2024-02-22_16h56.39.018	ÐÅÐÄÅÐ¶Ï	2021.2.3	Win32	60.32454606					0		3	28	124	16	1
		1	1	0.9099	3	0.701						images/313+60_10.png	images/313_26.png	1	¡û	1	26	60		Å®	20	2024-02-22_16h56.39.018	ÐÅÐÄÅÐ¶Ï	2021.2.3	Win32	60.32454606					0		3	29	125	25	1
		6	1	0.566	4	0.8833						images/313_3.png	images/313+24_3.png	6	¡ú	2	3	60		Å®	20	2024-02-22_16h56.39.018	ÐÅÐÄÅÐ¶Ï	2021.2.3	Win32	60.32454606					1		3	30	126	2	1
		1	1	0.6272	3	0.6511						images/313+24_10.png	images/313_10.png	1	¡û	2	10	60		Å®	20	2024-02-22_16h56.39.018	ÐÅÐÄÅÐ¶Ï	2021.2.3	Win32	60.32454606					0		3	31	127	9	1
		1	1	1.3198	3	6.4661						images/313+60_11.png	images/313_27.png	1	¡û	1	27	60		Å®	20	2024-02-22_16h56.39.018	ÐÅÐÄÅÐ¶Ï	2021.2.3	Win32	60.32454606					0		4	0	128	26	1
		6	1	0.7881	3	2.1356						images/313_5.png	images/313+24_5.png	6	¡ú	2	5	60		Å®	20	2024-02-22_16h56.39.018	ÐÅÐÄÅÐ¶Ï	2021.2.3	Win32	60.32454606					0		4	1	129	4	1
		6	1	0.662	4	0.7625						images/313_17.png	images/313+60_1.png	6	¡ú	1	17	60		Å®	20	2024-02-22_16h56.39.018	ÐÅÐÄÅÐ¶Ï	2021.2.3	Win32	60.32454606					1		4	2	130	16	1
		6	1	0.9513	4	0.6327						images/313_23.png	images/313+60_7.png	6	¡ú	1	23	60		Å®	20	2024-02-22_16h56.39.018	ÐÅÐÄÅÐ¶Ï	2021.2.3	Win32	60.32454606					1		4	3	131	22	1
		6	0	0.8629	3	1.0326						images/313+24_16.png	images/313_16.png	1	¡û	2	16	60		Å®	20	2024-02-22_16h56.39.018	ÐÅÐÄÅÐ¶Ï	2021.2.3	Win32	60.32454606					0		4	4	132	15	1
		6	1	0.9789	4	0.9847						images/313_20.png	images/313+60_4.png	6	¡ú	1	20	60		Å®	20	2024-02-22_16h56.39.018	ÐÅÐÄÅÐ¶Ï	2021.2.3	Win32	60.32454606					1		4	5	133	19	1
		6	1	0.5962	3	0.9692						images/313_19.png	images/313+60_3.png	6	¡ú	1	19	60		Å®	20	2024-02-22_16h56.39.018	ÐÅÐÄÅÐ¶Ï	2021.2.3	Win32	60.32454606					0		4	6	134	18	1
		1	1	1.8188	3	0.7156						images/313+60_12.png	images/313_28.png	1	¡û	1	28	60		Å®	20	2024-02-22_16h56.39.018	ÐÅÐÄÅÐ¶Ï	2021.2.3	Win32	60.32454606					0		4	7	135	27	1
		6	0	1.017	3	0.9493						images/313+24_13.png	images/313_13.png	1	¡û	2	13	60		Å®	20	2024-02-22_16h56.39.018	ÐÅÐÄÅÐ¶Ï	2021.2.3	Win32	60.32454606					0		4	8	136	12	1
		1	1	0.8086	3	1.295						images/313+24_11.png	images/313_11.png	1	¡û	2	11	60		Å®	20	2024-02-22_16h56.39.018	ÐÅÐÄÅÐ¶Ï	2021.2.3	Win32	60.32454606					0		4	9	137	10	1
		6	1	0.5404	4	0.5486						images/313_24.png	images/313+60_8.png	6	¡ú	1	24	60		Å®	20	2024-02-22_16h56.39.018	ÐÅÐÄÅÐ¶Ï	2021.2.3	Win32	60.32454606					1		4	10	138	23	1
		6	0	1.7301	3	1.0329						images/313+60_14.png	images/313_30.png	1	¡û	1	30	60		Å®	20	2024-02-22_16h56.39.018	ÐÅÐÄÅÐ¶Ï	2021.2.3	Win32	60.32454606					0		4	11	139	29	1
		1	1	0.8893	2	0.9171						images/313+60_9.png	images/313_25.png	1	¡û	1	25	60		Å®	20	2024-02-22_16h56.39.018	ÐÅÐÄÅÐ¶Ï	2021.2.3	Win32	60.32454606					0		4	12	140	24	1
		6	1	3.0364	1	0.9827						images/313_4.png	images/313+24_4.png	6	¡ú	2	4	60		Å®	20	2024-02-22_16h56.39.018	ÐÅÐÄÅÐ¶Ï	2021.2.3	Win32	60.32454606					0		4	13	141	3	1
		1	1	2.6139	2	0.7325						images/313+24_9.png	images/313_9.png	1	¡û	2	9	60		Å®	20	2024-02-22_16h56.39.018	ÐÅÐÄÅÐ¶Ï	2021.2.3	Win32	60.32454606					0		4	14	142	8	1
		6	1	0.8938	4	1.0412						images/313_18.png	images/313+60_2.png	6	¡ú	1	18	60		Å®	20	2024-02-22_16h56.39.018	ÐÅÐÄÅÐ¶Ï	2021.2.3	Win32	60.32454606					1		4	15	143	17	1
		6	1	1.4018	4	0.8532						images/313_2.png	images/313+24_2.png	6	¡ú	2	2	60		Å®	20	2024-02-22_16h56.39.018	ÐÅÐÄÅÐ¶Ï	2021.2.3	Win32	60.32454606					1		4	16	144	1	1
		6	0	1.3423	4	0.543						images/313+60_10.png	images/313_26.png	1	¡û	1	26	60		Å®	20	2024-02-22_16h56.39.018	ÐÅÐÄÅÐ¶Ï	2021.2.3	Win32	60.32454606					1		4	17	145	25	1
		6	1	1.275	4	0.8324						images/313_1.png	images/313+24_1.png	6	¡ú	2	1	60		Å®	20	2024-02-22_16h56.39.018	ÐÅÐÄÅÐ¶Ï	2021.2.3	Win32	60.32454606					1		4	18	146	0	1
		6	1	0.7349	5	0.4392						images/313_21.png	images/313+60_5.png	6	¡ú	1	21	60		Å®	20	2024-02-22_16h56.39.018	ÐÅÐÄÅÐ¶Ï	2021.2.3	Win32	60.32454606					1		4	19	147	20	1
		6	1	0.8712	5	0.457						images/313_22.png	images/313+60_6.png	6	¡ú	1	22	60		Å®	20	2024-02-22_16h56.39.018	ÐÅÐÄÅÐ¶Ï	2021.2.3	Win32	60.32454606					1		4	20	148	21	1
		1	1	1.1233	3	1.0105						images/313+24_10.png	images/313_10.png	1	¡û	2	10	60		Å®	20	2024-02-22_16h56.39.018	ÐÅÐÄÅÐ¶Ï	2021.2.3	Win32	60.32454606					0		4	21	149	9	1
		1	1	0.8222	2	0.796						images/313+24_14.png	images/313_14.png	1	¡û	2	14	60		Å®	20	2024-02-22_16h56.39.018	ÐÅÐÄÅÐ¶Ï	2021.2.3	Win32	60.32454606					0		4	22	150	13	1
		6	1	1.0941	3	1.216						images/313_3.png	images/313+24_3.png	6	¡ú	2	3	60		Å®	20	2024-02-22_16h56.39.018	ÐÅÐÄÅÐ¶Ï	2021.2.3	Win32	60.32454606					0		4	23	151	2	1
		1	1	1.2091	4	0.9087						images/313+60_16.png	images/313_32.png	1	¡û	1	32	60		Å®	20	2024-02-22_16h56.39.018	ÐÅÐÄÅÐ¶Ï	2021.2.3	Win32	60.32454606					1		4	24	152	31	1
		6	0	1.1848	4	0.801						images/313+24_15.png	images/313_15.png	1	¡û	2	15	60		Å®	20	2024-02-22_16h56.39.018	ÐÅÐÄÅÐ¶Ï	2021.2.3	Win32	60.32454606					1		4	25	153	14	1
		1	1	0.6849	3	1.4701						images/313+60_13.png	images/313_29.png	1	¡û	1	29	60		Å®	20	2024-02-22_16h56.39.018	ÐÅÐÄÅÐ¶Ï	2021.2.3	Win32	60.32454606					0		4	26	154	28	1
		6	1	0.7581	4	1.391						images/313_7.png	images/313+24_7.png	6	¡ú	2	7	60		Å®	20	2024-02-22_16h56.39.018	ÐÅÐÄÅÐ¶Ï	2021.2.3	Win32	60.32454606					1		4	27	155	6	1
		6	1	1.8389	2	0.6036						images/313_8.png	images/313+24_8.png	6	¡ú	2	8	60		Å®	20	2024-02-22_16h56.39.018	ÐÅÐÄÅÐ¶Ï	2021.2.3	Win32	60.32454606					0		4	28	156	7	1
		1	1	1.0365	4	2.0858						images/313+60_15.png	images/313_31.png	1	¡û	1	31	60		Å®	20	2024-02-22_16h56.39.018	ÐÅÐÄÅÐ¶Ï	2021.2.3	Win32	60.32454606					1		4	29	157	30	1
		1	1	1.0621	4	1.7843						images/313+24_12.png	images/313_12.png	1	¡û	2	12	60		Å®	20	2024-02-22_16h56.39.018	ÐÅÐÄÅÐ¶Ï	2021.2.3	Win32	60.32454606					1		4	30	158	11	1
		6	1	0.7178	4	1.4416						images/313_6.png	images/313+24_6.png	6	¡ú	2	6	60		Å®	20	2024-02-22_16h56.39.018	ÐÅÐÄÅÐ¶Ï	2021.2.3	Win32	60.32454606					1		4	31	159	5	1
																		60		Å®	20	2024-02-22_16h56.39.018	ÐÅÐÄÅÐ¶Ï	2021.2.3	Win32	60.32454606	6.104166667	11.3212
