# Supplementary material for: Perceptual metacognition and self-esteem: the role of feedback valence in local and global monitoring bias
Source: BMC Psychol. 2025 Sep 22;13:1114. doi: 10.1186/s40359-025-03089-x (PMC12506185; doi:10.1186/s40359-025-03089-x)
Supplement: Supplementary file 1 — Supplementary Material 1. [file 40359_2025_3089_MOESM1_ESM.zip › Data/Study2/Study2data/61_信心判断_2024-02-23_18h42.20.525.csv]

response_00.keys	response_00.rt	response_1.keys	response_1.corr	response_1.rt	response_2.keys	response_2.rt	loop_1.thisRepN	loop_1.thisTrialN	loop_1.thisN	loop_1.thisIndex	loop_1.ran	dotLeft	dotRight	dotAns	cue	diffLevel	rows	±»ÊÔ±àºÅ	ÐÕÃû	ÐÔ±ð	ÄêÁä	date	expName	psychopyVersion	OS	frameRate	slider.response	slider.rt	response_01.keys	response_01.rt	response_2.corr	response_03.keys	loop_2.thisRepN	loop_2.thisTrialN	loop_2.thisN	loop_2.thisIndex	loop_2.ran	response_03.rt
		6	0	1.8393	4	1.3214						images/313+60_9.png	images/313_25.png	1	¡û	1	25	61		Å®	20	2024-02-23_18h42.20.525	ÐÅÐÄÅÐ¶Ï	2021.2.3	Win32	60.21557175	4.401333822	7.0252	space	2.8568	1		0	0	0	24	1
		6	1	0.3458	4	1.0702						images/313_17.png	images/313+60_1.png	6	¡ú	1	17	61		Å®	20	2024-02-23_18h42.20.525	ÐÅÐÄÅÐ¶Ï	2021.2.3	Win32	60.21557175					1		0	1	1	16	1
		1	0	0.1507	5	1.0693						images/313_8.png	images/313+24_8.png	6	¡ú	2	8	61		Å®	20	2024-02-23_18h42.20.525	ÐÅÐÄÅÐ¶Ï	2021.2.3	Win32	60.21557175					1		0	2	2	7	1
		1	0	0.3162	2	0.9828						images/313_6.png	images/313+24_6.png	6	¡ú	2	6	61		Å®	20	2024-02-23_18h42.20.525	ÐÅÐÄÅÐ¶Ï	2021.2.3	Win32	60.21557175					0		0	3	3	5	1
		1	1	0.2848	5	0.677						images/313+60_12.png	images/313_28.png	1	¡û	1	28	61		Å®	20	2024-02-23_18h42.20.525	ÐÅÐÄÅÐ¶Ï	2021.2.3	Win32	60.21557175					1		0	4	4	27	1
		1	1	0.3314	5	0.6785						images/313+60_14.png	images/313_30.png	1	¡û	1	30	61		Å®	20	2024-02-23_18h42.20.525	ÐÅÐÄÅÐ¶Ï	2021.2.3	Win32	60.21557175					1		0	5	5	29	1
		6	0	0.2338	4	0.6133						images/313+24_16.png	images/313_16.png	1	¡û	2	16	61		Å®	20	2024-02-23_18h42.20.525	ÐÅÐÄÅÐ¶Ï	2021.2.3	Win32	60.21557175					1		0	6	6	15	1
		1	0	0.2665	5	0.8167						images/313_7.png	images/313+24_7.png	6	¡ú	2	7	61		Å®	20	2024-02-23_18h42.20.525	ÐÅÐÄÅÐ¶Ï	2021.2.3	Win32	60.21557175					1		0	7	7	6	1
		6	0	0.2067	4	0.6921						images/313+24_14.png	images/313_14.png	1	¡û	2	14	61		Å®	20	2024-02-23_18h42.20.525	ÐÅÐÄÅÐ¶Ï	2021.2.3	Win32	60.21557175					1		0	8	8	13	1
		6	1	0.207	3	0.8393						images/313_22.png	images/313+60_6.png	6	¡ú	1	22	61		Å®	20	2024-02-23_18h42.20.525	ÐÅÐÄÅÐ¶Ï	2021.2.3	Win32	60.21557175					0		0	9	9	21	1
		1	1	0.1863	3	0.5834						images/313+60_16.png	images/313_32.png	1	¡û	1	32	61		Å®	20	2024-02-23_18h42.20.525	ÐÅÐÄÅÐ¶Ï	2021.2.3	Win32	60.21557175					0		0	10	10	31	1
		1	1	0.4234	3	0.4335						images/313+24_12.png	images/313_12.png	1	¡û	2	12	61		Å®	20	2024-02-23_18h42.20.525	ÐÅÐÄÅÐ¶Ï	2021.2.3	Win32	60.21557175					0		0	11	11	11	1
		6	0	0.2068	4	0.4674						images/313+60_10.png	images/313_26.png	1	¡û	1	26	61		Å®	20	2024-02-23_18h42.20.525	ÐÅÐÄÅÐ¶Ï	2021.2.3	Win32	60.21557175					1		0	12	12	25	1
		6	0	0.1345	2	0.8332						images/313+24_13.png	images/313_13.png	1	¡û	2	13	61		Å®	20	2024-02-23_18h42.20.525	ÐÅÐÄÅÐ¶Ï	2021.2.3	Win32	60.21557175					0		0	13	13	12	1
		6	1	0.2058	4	0.5179						images/313_21.png	images/313+60_5.png	6	¡ú	1	21	61		Å®	20	2024-02-23_18h42.20.525	ÐÅÐÄÅÐ¶Ï	2021.2.3	Win32	60.21557175					1		0	14	14	20	1
		1	1	0.1072	6	0.6337						images/313+60_11.png	images/313_27.png	1	¡û	1	27	61		Å®	20	2024-02-23_18h42.20.525	ÐÅÐÄÅÐ¶Ï	2021.2.3	Win32	60.21557175					1		0	15	15	26	1
		6	1	0.1172	4	0.6004						images/313_24.png	images/313+60_8.png	6	¡ú	1	24	61		Å®	20	2024-02-23_18h42.20.525	ÐÅÐÄÅÐ¶Ï	2021.2.3	Win32	60.21557175					1		0	16	16	23	1
		6	1	0.1183	4	0.5018						images/313_3.png	images/313+24_3.png	6	¡ú	2	3	61		Å®	20	2024-02-23_18h42.20.525	ÐÅÐÄÅÐ¶Ï	2021.2.3	Win32	60.21557175					1		0	17	17	2	1
		6	1	0.1355	4	0.4237						images/313_4.png	images/313+24_4.png	6	¡ú	2	4	61		Å®	20	2024-02-23_18h42.20.525	ÐÅÐÄÅÐ¶Ï	2021.2.3	Win32	60.21557175					1		0	18	18	3	1
		6	1	0.2506	4	0.4171						images/313_20.png	images/313+60_4.png	6	¡ú	1	20	61		Å®	20	2024-02-23_18h42.20.525	ÐÅÐÄÅÐ¶Ï	2021.2.3	Win32	60.21557175					1		0	19	19	19	1
		1	0	0.5348	3	0.6899						images/313_19.png	images/313+60_3.png	6	¡ú	1	19	61		Å®	20	2024-02-23_18h42.20.525	ÐÅÐÄÅÐ¶Ï	2021.2.3	Win32	60.21557175					0		0	20	20	18	1
		1	1	0.2297	6	0.5168						images/313+24_11.png	images/313_11.png	1	¡û	2	11	61		Å®	20	2024-02-23_18h42.20.525	ÐÅÐÄÅÐ¶Ï	2021.2.3	Win32	60.21557175					1		0	21	21	10	1
		1	1	0.2568	6	0.512						images/313+60_13.png	images/313_29.png	1	¡û	1	29	61		Å®	20	2024-02-23_18h42.20.525	ÐÅÐÄÅÐ¶Ï	2021.2.3	Win32	60.21557175					1		0	22	22	28	1
		1	1	0.4705	6	0.3872						images/313+24_10.png	images/313_10.png	1	¡û	2	10	61		Å®	20	2024-02-23_18h42.20.525	ÐÅÐÄÅÐ¶Ï	2021.2.3	Win32	60.21557175					1		0	23	23	9	1
		6	1	0.2249	5	0.7339						images/313_1.png	images/313+24_1.png	6	¡ú	2	1	61		Å®	20	2024-02-23_18h42.20.525	ÐÅÐÄÅÐ¶Ï	2021.2.3	Win32	60.21557175					1		0	24	24	0	1
		6	1	0.4436	5	0.4569						images/313_18.png	images/313+60_2.png	6	¡ú	1	18	61		Å®	20	2024-02-23_18h42.20.525	ÐÅÐÄÅÐ¶Ï	2021.2.3	Win32	60.21557175					1		0	25	25	17	1
		1	1	0.1848	4	0.8532						images/313+24_9.png	images/313_9.png	1	¡û	2	9	61		Å®	20	2024-02-23_18h42.20.525	ÐÅÐÄÅÐ¶Ï	2021.2.3	Win32	60.21557175					1		0	26	26	8	1
		1	1	0.1906	3	0.8681						images/313+24_15.png	images/313_15.png	1	¡û	2	15	61		Å®	20	2024-02-23_18h42.20.525	ÐÅÐÄÅÐ¶Ï	2021.2.3	Win32	60.21557175					0		0	27	27	14	1
		6	1	0.1833	3	0.4511						images/313_23.png	images/313+60_7.png	6	¡ú	1	23	61		Å®	20	2024-02-23_18h42.20.525	ÐÅÐÄÅÐ¶Ï	2021.2.3	Win32	60.21557175					0		0	28	28	22	1
		1	1	0.3322	6	0.4898						images/313+60_15.png	images/313_31.png	1	¡û	1	31	61		Å®	20	2024-02-23_18h42.20.525	ÐÅÐÄÅÐ¶Ï	2021.2.3	Win32	60.21557175					1		0	29	29	30	1
		1	0	0.8369	3	0.838						images/313_2.png	images/313+24_2.png	6	¡ú	2	2	61		Å®	20	2024-02-23_18h42.20.525	ÐÅÐÄÅÐ¶Ï	2021.2.3	Win32	60.21557175					0		0	30	30	1	1
		6	1	0.1851	4	0.5188						images/313_5.png	images/313+24_5.png	6	¡ú	2	5	61		Å®	20	2024-02-23_18h42.20.525	ÐÅÐÄÅÐ¶Ï	2021.2.3	Win32	60.21557175					1		0	31	31	4	1
		1	1	0.2093	6	0.4501						images/313+60_15.png	images/313_31.png	1	¡û	1	31	61		Å®	20	2024-02-23_18h42.20.525	ÐÅÐÄÅÐ¶Ï	2021.2.3	Win32	60.21557175					1		1	0	32	30	1
		1	1	0.3361	3	0.6672						images/313+24_9.png	images/313_9.png	1	¡û	2	9	61		Å®	20	2024-02-23_18h42.20.525	ÐÅÐÄÅÐ¶Ï	2021.2.3	Win32	60.21557175					0		1	1	33	8	1
		6	1	0.2338	3	0.5736						images/313_20.png	images/313+60_4.png	6	¡ú	1	20	61		Å®	20	2024-02-23_18h42.20.525	ÐÅÐÄÅÐ¶Ï	2021.2.3	Win32	60.21557175					0		1	2	34	19	1
		1	1	0.3683	3	0.6018						images/313+60_9.png	images/313_25.png	1	¡û	1	25	61		Å®	20	2024-02-23_18h42.20.525	ÐÅÐÄÅÐ¶Ï	2021.2.3	Win32	60.21557175					0		1	3	35	24	1
		6	0	0.8336	3	0.3069						images/313+60_14.png	images/313_30.png	1	¡û	1	30	61		Å®	20	2024-02-23_18h42.20.525	ÐÅÐÄÅÐ¶Ï	2021.2.3	Win32	60.21557175					0		1	4	36	29	1
		6	1	0.2975	3	0.3603						images/313_19.png	images/313+60_3.png	6	¡ú	1	19	61		Å®	20	2024-02-23_18h42.20.525	ÐÅÐÄÅÐ¶Ï	2021.2.3	Win32	60.21557175					0		1	5	37	18	1
		1	1	0.6195	5	0.832						images/313+24_10.png	images/313_10.png	1	¡û	2	10	61		Å®	20	2024-02-23_18h42.20.525	ÐÅÐÄÅÐ¶Ï	2021.2.3	Win32	60.21557175					1		1	6	38	9	1
		6	1	0.2506	3	0.4563						images/313_22.png	images/313+60_6.png	6	¡ú	1	22	61		Å®	20	2024-02-23_18h42.20.525	ÐÅÐÄÅÐ¶Ï	2021.2.3	Win32	60.21557175					0		1	7	39	21	1
		6	1	0.998	2	0.8839						images/313_17.png	images/313+60_1.png	6	¡ú	1	17	61		Å®	20	2024-02-23_18h42.20.525	ÐÅÐÄÅÐ¶Ï	2021.2.3	Win32	60.21557175					0	space	1	8	40	16	1	1.0969
		1	1	0.2862	5	1.0527						images/313+60_11.png	images/313_27.png	1	¡û	1	27	61		Å®	20	2024-02-23_18h42.20.525	ÐÅÐÄÅÐ¶Ï	2021.2.3	Win32	60.21557175					1		1	9	41	26	1
		1	1	0.2191	3	0.4757						images/313+24_14.png	images/313_14.png	1	¡û	2	14	61		Å®	20	2024-02-23_18h42.20.525	ÐÅÐÄÅÐ¶Ï	2021.2.3	Win32	60.21557175					0		1	10	42	13	1
		6	1	0.1669	4	0.5004						images/313_21.png	images/313+60_5.png	6	¡ú	1	21	61		Å®	20	2024-02-23_18h42.20.525	ÐÅÐÄÅÐ¶Ï	2021.2.3	Win32	60.21557175					1		1	11	43	20	1
		1	1	0.1553	3	0.57						images/313+60_16.png	images/313_32.png	1	¡û	1	32	61		Å®	20	2024-02-23_18h42.20.525	ÐÅÐÄÅÐ¶Ï	2021.2.3	Win32	60.21557175					0		1	12	44	31	1
		1	1	0.1843	3	0.4671						images/313+60_13.png	images/313_29.png	1	¡û	1	29	61		Å®	20	2024-02-23_18h42.20.525	ÐÅÐÄÅÐ¶Ï	2021.2.3	Win32	60.21557175					0		1	13	45	28	1
		6	1	0.1819	4	0.7588						images/313_3.png	images/313+24_3.png	6	¡ú	2	3	61		Å®	20	2024-02-23_18h42.20.525	ÐÅÐÄÅÐ¶Ï	2021.2.3	Win32	60.21557175					1		1	14	46	2	1
		6	1	0.4573	3	0.4903						images/313_23.png	images/313+60_7.png	6	¡ú	1	23	61		Å®	20	2024-02-23_18h42.20.525	ÐÅÐÄÅÐ¶Ï	2021.2.3	Win32	60.21557175					0		1	15	47	22	1
		1	0	0.2613	3	0.5167						images/313_8.png	images/313+24_8.png	6	¡ú	2	8	61		Å®	20	2024-02-23_18h42.20.525	ÐÅÐÄÅÐ¶Ï	2021.2.3	Win32	60.21557175					0		1	16	48	7	1
		1	0	0.3172	3	0.4501						images/313_2.png	images/313+24_2.png	6	¡ú	2	2	61		Å®	20	2024-02-23_18h42.20.525	ÐÅÐÄÅÐ¶Ï	2021.2.3	Win32	60.21557175					0		1	17	49	1	1
		1	1	0.1756	3	0.7937						images/313+24_16.png	images/313_16.png	1	¡û	2	16	61		Å®	20	2024-02-23_18h42.20.525	ÐÅÐÄÅÐ¶Ï	2021.2.3	Win32	60.21557175					0		1	18	50	15	1
		1	1	0.267	3	0.3832						images/313+24_13.png	images/313_13.png	1	¡û	2	13	61		Å®	20	2024-02-23_18h42.20.525	ÐÅÐÄÅÐ¶Ï	2021.2.3	Win32	60.21557175					0		1	19	51	12	1
		6	1	0.2849	3	0.351						images/313_7.png	images/313+24_7.png	6	¡ú	2	7	61		Å®	20	2024-02-23_18h42.20.525	ÐÅÐÄÅÐ¶Ï	2021.2.3	Win32	60.21557175					0		1	20	52	6	1
		6	1	0.3735	3	0.5509						images/313_24.png	images/313+60_8.png	6	¡ú	1	24	61		Å®	20	2024-02-23_18h42.20.525	ÐÅÐÄÅÐ¶Ï	2021.2.3	Win32	60.21557175					0		1	21	53	23	1
		1	1	0.1904	3	0.7001						images/313+60_12.png	images/313_28.png	1	¡û	1	28	61		Å®	20	2024-02-23_18h42.20.525	ÐÅÐÄÅÐ¶Ï	2021.2.3	Win32	60.21557175					0		1	22	54	27	1
		6	1	0.61	2	0.5455						images/313_4.png	images/313+24_4.png	6	¡ú	2	4	61		Å®	20	2024-02-23_18h42.20.525	ÐÅÐÄÅÐ¶Ï	2021.2.3	Win32	60.21557175					0		1	23	55	3	1
		1	1	0.2069	6	0.5502						images/313+24_15.png	images/313_15.png	1	¡û	2	15	61		Å®	20	2024-02-23_18h42.20.525	ÐÅÐÄÅÐ¶Ï	2021.2.3	Win32	60.21557175					1		1	24	56	14	1
		1	0	0.3359	3	0.7441						images/313_1.png	images/313+24_1.png	6	¡ú	2	1	61		Å®	20	2024-02-23_18h42.20.525	ÐÅÐÄÅÐ¶Ï	2021.2.3	Win32	60.21557175					0		1	25	57	0	1
		6	1	0.467	2	1.0901						images/313_6.png	images/313+24_6.png	6	¡ú	2	6	61		Å®	20	2024-02-23_18h42.20.525	ÐÅÐÄÅÐ¶Ï	2021.2.3	Win32	60.21557175					0		1	26	58	5	1
		6	1	0.5832	3	0.3691						images/313_18.png	images/313+60_2.png	6	¡ú	1	18	61		Å®	20	2024-02-23_18h42.20.525	ÐÅÐÄÅÐ¶Ï	2021.2.3	Win32	60.21557175					0		1	27	59	17	1
		1	1	0.1893	3	0.55						images/313+60_10.png	images/313_26.png	1	¡û	1	26	61		Å®	20	2024-02-23_18h42.20.525	ÐÅÐÄÅÐ¶Ï	2021.2.3	Win32	60.21557175					0		1	28	60	25	1
		1	1	0.3003	3	0.4666						images/313+24_12.png	images/313_12.png	1	¡û	2	12	61		Å®	20	2024-02-23_18h42.20.525	ÐÅÐÄÅÐ¶Ï	2021.2.3	Win32	60.21557175					0		1	29	61	11	1
		6	1	0.3706	3	0.671						images/313_5.png	images/313+24_5.png	6	¡ú	2	5	61		Å®	20	2024-02-23_18h42.20.525	ÐÅÐÄÅÐ¶Ï	2021.2.3	Win32	60.21557175					0		1	30	62	4	1
		1	1	0.2172	3	0.7081						images/313+24_11.png	images/313_11.png	1	¡û	2	11	61		Å®	20	2024-02-23_18h42.20.525	ÐÅÐÄÅÐ¶Ï	2021.2.3	Win32	60.21557175					0		1	31	63	10	1
		6	1	0.2003	2	0.5766						images/313_6.png	images/313+24_6.png	6	¡ú	2	6	61		Å®	20	2024-02-23_18h42.20.525	ÐÅÐÄÅÐ¶Ï	2021.2.3	Win32	60.21557175					0		2	0	64	5	1
		6	1	0.6499	2	0.5194						images/313_17.png	images/313+60_1.png	6	¡ú	1	17	61		Å®	20	2024-02-23_18h42.20.525	ÐÅÐÄÅÐ¶Ï	2021.2.3	Win32	60.21557175					0		2	1	65	16	1
		6	1	0.2555	3	0.5997						images/313_19.png	images/313+60_3.png	6	¡ú	1	19	61		Å®	20	2024-02-23_18h42.20.525	ÐÅÐÄÅÐ¶Ï	2021.2.3	Win32	60.21557175					0		2	2	66	18	1
		1	1	1.0891	2	0.3337						images/313+60_15.png	images/313_31.png	1	¡û	1	31	61		Å®	20	2024-02-23_18h42.20.525	ÐÅÐÄÅÐ¶Ï	2021.2.3	Win32	60.21557175					0		2	3	67	30	1
		6	1	0.7605	2	0.4459						images/313_5.png	images/313+24_5.png	6	¡ú	2	5	61		Å®	20	2024-02-23_18h42.20.525	ÐÅÐÄÅÐ¶Ï	2021.2.3	Win32	60.21557175					0		2	4	68	4	1
		1	1	0.3673	4	0.8171						images/313+60_11.png	images/313_27.png	1	¡û	1	27	61		Å®	20	2024-02-23_18h42.20.525	ÐÅÐÄÅÐ¶Ï	2021.2.3	Win32	60.21557175					1		2	5	69	26	1
		1	0	0.7503	2	0.2858						images/313_18.png	images/313+60_2.png	6	¡ú	1	18	61		Å®	20	2024-02-23_18h42.20.525	ÐÅÐÄÅÐ¶Ï	2021.2.3	Win32	60.21557175					0		2	6	70	17	1
		1	1	0.4091	2	0.4231						images/313+60_13.png	images/313_29.png	1	¡û	1	29	61		Å®	20	2024-02-23_18h42.20.525	ÐÅÐÄÅÐ¶Ï	2021.2.3	Win32	60.21557175					0		2	7	71	28	1
		1	1	0.2997	3	0.417						images/313+60_16.png	images/313_32.png	1	¡û	1	32	61		Å®	20	2024-02-23_18h42.20.525	ÐÅÐÄÅÐ¶Ï	2021.2.3	Win32	60.21557175					0		2	8	72	31	1
		6	1	0.2728	4	0.8332						images/313_21.png	images/313+60_5.png	6	¡ú	1	21	61		Å®	20	2024-02-23_18h42.20.525	ÐÅÐÄÅÐ¶Ï	2021.2.3	Win32	60.21557175					1		2	9	73	20	1
		1	1	0.217	2	0.7433						images/313+24_16.png	images/313_16.png	1	¡û	2	16	61		Å®	20	2024-02-23_18h42.20.525	ÐÅÐÄÅÐ¶Ï	2021.2.3	Win32	60.21557175					0		2	10	74	15	1
		6	1	0.8561	2	0.47						images/313_4.png	images/313+24_4.png	6	¡ú	2	4	61		Å®	20	2024-02-23_18h42.20.525	ÐÅÐÄÅÐ¶Ï	2021.2.3	Win32	60.21557175					0		2	11	75	3	1
		1	1	0.3773	2	0.2854						images/313+24_11.png	images/313_11.png	1	¡û	2	11	61		Å®	20	2024-02-23_18h42.20.525	ÐÅÐÄÅÐ¶Ï	2021.2.3	Win32	60.21557175					0		2	12	76	10	1
		6	1	0.2903	4	0.6244						images/313_1.png	images/313+24_1.png	6	¡ú	2	1	61		Å®	20	2024-02-23_18h42.20.525	ÐÅÐÄÅÐ¶Ï	2021.2.3	Win32	60.21557175					1		2	13	77	0	1
		6	1	0.267	3	0.4351						images/313_3.png	images/313+24_3.png	6	¡ú	2	3	61		Å®	20	2024-02-23_18h42.20.525	ÐÅÐÄÅÐ¶Ï	2021.2.3	Win32	60.21557175					0		2	14	78	2	1
		1	1	0.3167	3	0.3845						images/313+60_12.png	images/313_28.png	1	¡û	1	28	61		Å®	20	2024-02-23_18h42.20.525	ÐÅÐÄÅÐ¶Ï	2021.2.3	Win32	60.21557175					0		2	15	79	27	1
		1	1	0.2046	3	0.4239						images/313+24_12.png	images/313_12.png	1	¡û	2	12	61		Å®	20	2024-02-23_18h42.20.525	ÐÅÐÄÅÐ¶Ï	2021.2.3	Win32	60.21557175					0		2	16	80	11	1
		6	1	0.1411	4	0.5108						images/313_22.png	images/313+60_6.png	6	¡ú	1	22	61		Å®	20	2024-02-23_18h42.20.525	ÐÅÐÄÅÐ¶Ï	2021.2.3	Win32	60.21557175					1	space	2	17	81	21	1	1.2403
		1	1	0.223	1	0.4084						images/313+24_9.png	images/313_9.png	1	¡û	2	9	61		Å®	20	2024-02-23_18h42.20.525	ÐÅÐÄÅÐ¶Ï	2021.2.3	Win32	60.21557175					0		2	18	82	8	1
		1	1	0.3882	3	0.427						images/313+24_13.png	images/313_13.png	1	¡û	2	13	61		Å®	20	2024-02-23_18h42.20.525	ÐÅÐÄÅÐ¶Ï	2021.2.3	Win32	60.21557175					0		2	19	83	12	1
		1	0	0.5216	3	0.4403						images/313_8.png	images/313+24_8.png	6	¡ú	2	8	61		Å®	20	2024-02-23_18h42.20.525	ÐÅÐÄÅÐ¶Ï	2021.2.3	Win32	60.21557175					0		2	20	84	7	1
		1	1	0.2503	3	0.3056						images/313+24_10.png	images/313_10.png	1	¡û	2	10	61		Å®	20	2024-02-23_18h42.20.525	ÐÅÐÄÅÐ¶Ï	2021.2.3	Win32	60.21557175					0		2	21	85	9	1
		1	1	0.376	3	0.2779						images/313+60_9.png	images/313_25.png	1	¡û	1	25	61		Å®	20	2024-02-23_18h42.20.525	ÐÅÐÄÅÐ¶Ï	2021.2.3	Win32	60.21557175					0		2	22	86	24	1
		6	1	0.3904	3	0.3237						images/313_7.png	images/313+24_7.png	6	¡ú	2	7	61		Å®	20	2024-02-23_18h42.20.525	ÐÅÐÄÅÐ¶Ï	2021.2.3	Win32	60.21557175					0		2	23	87	6	1
		1	1	0.4439	2	0.4946						images/313+60_14.png	images/313_30.png	1	¡û	1	30	61		Å®	20	2024-02-23_18h42.20.525	ÐÅÐÄÅÐ¶Ï	2021.2.3	Win32	60.21557175					0		2	24	88	29	1
		6	1	0.1882	4	0.4681						images/313_24.png	images/313+60_8.png	6	¡ú	1	24	61		Å®	20	2024-02-23_18h42.20.525	ÐÅÐÄÅÐ¶Ï	2021.2.3	Win32	60.21557175					1		2	25	89	23	1
		6	1	1.0226	2	0.4948						images/313_2.png	images/313+24_2.png	6	¡ú	2	2	61		Å®	20	2024-02-23_18h42.20.525	ÐÅÐÄÅÐ¶Ï	2021.2.3	Win32	60.21557175					0		2	26	90	1	1
		1	1	0.2404	3	0.3746						images/313+60_10.png	images/313_26.png	1	¡û	1	26	61		Å®	20	2024-02-23_18h42.20.525	ÐÅÐÄÅÐ¶Ï	2021.2.3	Win32	60.21557175					0		2	27	91	25	1
		6	1	0.1566	3	0.4577						images/313_23.png	images/313+60_7.png	6	¡ú	1	23	61		Å®	20	2024-02-23_18h42.20.525	ÐÅÐÄÅÐ¶Ï	2021.2.3	Win32	60.21557175					0		2	28	92	22	1
		1	1	0.3661	2	0.4047						images/313+24_15.png	images/313_15.png	1	¡û	2	15	61		Å®	20	2024-02-23_18h42.20.525	ÐÅÐÄÅÐ¶Ï	2021.2.3	Win32	60.21557175					0		2	29	93	14	1
		6	1	0.3551	3	0.4009						images/313_20.png	images/313+60_4.png	6	¡ú	1	20	61		Å®	20	2024-02-23_18h42.20.525	ÐÅÐÄÅÐ¶Ï	2021.2.3	Win32	60.21557175					0		2	30	94	19	1
		1	1	0.2506	1	0.4339						images/313+24_14.png	images/313_14.png	1	¡û	2	14	61		Å®	20	2024-02-23_18h42.20.525	ÐÅÐÄÅÐ¶Ï	2021.2.3	Win32	60.21557175					0		2	31	95	13	1
		6	1	0.2569	3	0.4009						images/313_23.png	images/313+60_7.png	6	¡ú	1	23	61		Å®	20	2024-02-23_18h42.20.525	ÐÅÐÄÅÐ¶Ï	2021.2.3	Win32	60.21557175					0		3	0	96	22	1
		1	1	0.1548	3	0.4433						images/313+60_13.png	images/313_29.png	1	¡û	1	29	61		Å®	20	2024-02-23_18h42.20.525	ÐÅÐÄÅÐ¶Ï	2021.2.3	Win32	60.21557175					0		3	1	97	28	1
		6	0	0.1423	4	0.5168						images/313+24_13.png	images/313_13.png	1	¡û	2	13	61		Å®	20	2024-02-23_18h42.20.525	ÐÅÐÄÅÐ¶Ï	2021.2.3	Win32	60.21557175					1		3	2	98	12	1
		6	1	0.1335	4	0.4234						images/313_21.png	images/313+60_5.png	6	¡ú	1	21	61		Å®	20	2024-02-23_18h42.20.525	ÐÅÐÄÅÐ¶Ï	2021.2.3	Win32	60.21557175					1		3	3	99	20	1
		1	1	0.6161	2	0.5644						images/313+24_11.png	images/313_11.png	1	¡û	2	11	61		Å®	20	2024-02-23_18h42.20.525	ÐÅÐÄÅÐ¶Ï	2021.2.3	Win32	60.21557175					0		3	4	100	10	1
		1	0	0.2236	6	0.4534						images/313_2.png	images/313+24_2.png	6	¡ú	2	2	61		Å®	20	2024-02-23_18h42.20.525	ÐÅÐÄÅÐ¶Ï	2021.2.3	Win32	60.21557175					1		3	5	101	1	1
		1	1	0.2603	6	0.227						images/313+24_10.png	images/313_10.png	1	¡û	2	10	61		Å®	20	2024-02-23_18h42.20.525	ÐÅÐÄÅÐ¶Ï	2021.2.3	Win32	60.21557175					1		3	6	102	9	1
		1	1	0.2912	5	1.2334						images/313+24_9.png	images/313_9.png	1	¡û	2	9	61		Å®	20	2024-02-23_18h42.20.525	ÐÅÐÄÅÐ¶Ï	2021.2.3	Win32	60.21557175					1		3	7	103	8	1
		6	1	0.8419	2	0.5064						images/313_20.png	images/313+60_4.png	6	¡ú	1	20	61		Å®	20	2024-02-23_18h42.20.525	ÐÅÐÄÅÐ¶Ï	2021.2.3	Win32	60.21557175					0		3	8	104	19	1
		1	1	0.2669	3	0.5108						images/313+60_12.png	images/313_28.png	1	¡û	1	28	61		Å®	20	2024-02-23_18h42.20.525	ÐÅÐÄÅÐ¶Ï	2021.2.3	Win32	60.21557175					0		3	9	105	27	1
		6	0	0.5357	3	0.4592						images/313+24_12.png	images/313_12.png	1	¡û	2	12	61		Å®	20	2024-02-23_18h42.20.525	ÐÅÐÄÅÐ¶Ï	2021.2.3	Win32	60.21557175					0		3	10	106	11	1
		6	0	0.2668	4	0.7172						images/313+24_15.png	images/313_15.png	1	¡û	2	15	61		Å®	20	2024-02-23_18h42.20.525	ÐÅÐÄÅÐ¶Ï	2021.2.3	Win32	60.21557175					1		3	11	107	14	1
		1	0	0.3173	3	0.6232						images/313_17.png	images/313+60_1.png	6	¡ú	1	17	61		Å®	20	2024-02-23_18h42.20.525	ÐÅÐÄÅÐ¶Ï	2021.2.3	Win32	60.21557175					0		3	12	108	16	1
		1	1	0.221	3	0.584						images/313+60_9.png	images/313_25.png	1	¡û	1	25	61		Å®	20	2024-02-23_18h42.20.525	ÐÅÐÄÅÐ¶Ï	2021.2.3	Win32	60.21557175					0		3	13	109	24	1
		6	1	0.1571	4	0.7254						images/313_3.png	images/313+24_3.png	6	¡ú	2	3	61		Å®	20	2024-02-23_18h42.20.525	ÐÅÐÄÅÐ¶Ï	2021.2.3	Win32	60.21557175					1		3	14	110	2	1
		1	1	0.1469	1	0.3567						images/313+60_14.png	images/313_30.png	1	¡û	1	30	61		Å®	20	2024-02-23_18h42.20.525	ÐÅÐÄÅÐ¶Ï	2021.2.3	Win32	60.21557175					0		3	15	111	29	1
		1	1	0.2337	3	0.5237						images/313+60_15.png	images/313_31.png	1	¡û	1	31	61		Å®	20	2024-02-23_18h42.20.525	ÐÅÐÄÅÐ¶Ï	2021.2.3	Win32	60.21557175					0		3	16	112	30	1
		1	0	0.1663	5	1.033						images/313_22.png	images/313+60_6.png	6	¡ú	1	22	61		Å®	20	2024-02-23_18h42.20.525	ÐÅÐÄÅÐ¶Ï	2021.2.3	Win32	60.21557175					1		3	17	113	21	1
		6	1	0.2277	5	0.6608						images/313_19.png	images/313+60_3.png	6	¡ú	1	19	61		Å®	20	2024-02-23_18h42.20.525	ÐÅÐÄÅÐ¶Ï	2021.2.3	Win32	60.21557175					1		3	18	114	18	1
		1	0	0.4981	2	0.4232						images/313_8.png	images/313+24_8.png	6	¡ú	2	8	61		Å®	20	2024-02-23_18h42.20.525	ÐÅÐÄÅÐ¶Ï	2021.2.3	Win32	60.21557175					0		3	19	115	7	1
		1	1	0.2397	2	0.3241						images/313+60_16.png	images/313_32.png	1	¡û	1	32	61		Å®	20	2024-02-23_18h42.20.525	ÐÅÐÄÅÐ¶Ï	2021.2.3	Win32	60.21557175					0		3	20	116	31	1
		6	1	0.2103	2	0.6256						images/313_4.png	images/313+24_4.png	6	¡ú	2	4	61		Å®	20	2024-02-23_18h42.20.525	ÐÅÐÄÅÐ¶Ï	2021.2.3	Win32	60.21557175					0		3	21	117	3	1
		1	1	0.2661	2	0.2669						images/313+60_10.png	images/313_26.png	1	¡û	1	26	61		Å®	20	2024-02-23_18h42.20.525	ÐÅÐÄÅÐ¶Ï	2021.2.3	Win32	60.21557175					0		3	22	118	25	1
		1	1	0.6056	3	0.551						images/313+24_14.png	images/313_14.png	1	¡û	2	14	61		Å®	20	2024-02-23_18h42.20.525	ÐÅÐÄÅÐ¶Ï	2021.2.3	Win32	60.21557175					0		3	23	119	13	1
		6	1	0.4087	2	0.6171						images/313_7.png	images/313+24_7.png	6	¡ú	2	7	61		Å®	20	2024-02-23_18h42.20.525	ÐÅÐÄÅÐ¶Ï	2021.2.3	Win32	60.21557175					0		3	24	120	6	1
		6	1	0.2669	3	0.4104						images/313_6.png	images/313+24_6.png	6	¡ú	2	6	61		Å®	20	2024-02-23_18h42.20.525	ÐÅÐÄÅÐ¶Ï	2021.2.3	Win32	60.21557175					0		3	25	121	5	1
		6	1	0.1909	3	0.3668						images/313_1.png	images/313+24_1.png	6	¡ú	2	1	61		Å®	20	2024-02-23_18h42.20.525	ÐÅÐÄÅÐ¶Ï	2021.2.3	Win32	60.21557175					0	space	3	26	122	0	1	1.265
		6	1	0.1535	3	0.5536						images/313_24.png	images/313+60_8.png	6	¡ú	1	24	61		Å®	20	2024-02-23_18h42.20.525	ÐÅÐÄÅÐ¶Ï	2021.2.3	Win32	60.21557175					0		3	27	123	23	1
		1	1	0.1861	3	0.403						images/313+24_16.png	images/313_16.png	1	¡û	2	16	61		Å®	20	2024-02-23_18h42.20.525	ÐÅÐÄÅÐ¶Ï	2021.2.3	Win32	60.21557175					0		3	28	124	15	1
		6	1	0.2171	5	0.358						images/313_5.png	images/313+24_5.png	6	¡ú	2	5	61		Å®	20	2024-02-23_18h42.20.525	ÐÅÐÄÅÐ¶Ï	2021.2.3	Win32	60.21557175					1		3	29	125	4	1
		1	1	0.2958	6	0.4906						images/313+60_11.png	images/313_27.png	1	¡û	1	27	61		Å®	20	2024-02-23_18h42.20.525	ÐÅÐÄÅÐ¶Ï	2021.2.3	Win32	60.21557175					1		3	30	126	26	1
		6	1	0.3402	3	0.7006						images/313_18.png	images/313+60_2.png	6	¡ú	1	18	61		Å®	20	2024-02-23_18h42.20.525	ÐÅÐÄÅÐ¶Ï	2021.2.3	Win32	60.21557175					0		3	31	127	17	1
		1	1	0.2503	3	0.4554						images/313+60_13.png	images/313_29.png	1	¡û	1	29	61		Å®	20	2024-02-23_18h42.20.525	ÐÅÐÄÅÐ¶Ï	2021.2.3	Win32	60.21557175					0		4	0	128	28	1
		6	1	0.2681	2	0.5733						images/313_17.png	images/313+60_1.png	6	¡ú	1	17	61		Å®	20	2024-02-23_18h42.20.525	ÐÅÐÄÅÐ¶Ï	2021.2.3	Win32	60.21557175					0		4	1	129	16	1
		1	1	0.344	2	0.467						images/313+60_12.png	images/313_28.png	1	¡û	1	28	61		Å®	20	2024-02-23_18h42.20.525	ÐÅÐÄÅÐ¶Ï	2021.2.3	Win32	60.21557175					0		4	2	130	27	1
		1	1	0.4402	4	0.9082						images/313+24_10.png	images/313_10.png	1	¡û	2	10	61		Å®	20	2024-02-23_18h42.20.525	ÐÅÐÄÅÐ¶Ï	2021.2.3	Win32	60.21557175					1		4	3	131	9	1
		1	1	0.25	4	1.0572						images/313+60_15.png	images/313_31.png	1	¡û	1	31	61		Å®	20	2024-02-23_18h42.20.525	ÐÅÐÄÅÐ¶Ï	2021.2.3	Win32	60.21557175					1		4	4	132	30	1
		6	0	0.5001	3	0.6093						images/313+24_9.png	images/313_9.png	1	¡û	2	9	61		Å®	20	2024-02-23_18h42.20.525	ÐÅÐÄÅÐ¶Ï	2021.2.3	Win32	60.21557175					0		4	5	133	8	1
		1	0	0.3092	1	0.7993						images/313_21.png	images/313+60_5.png	6	¡ú	1	21	61		Å®	20	2024-02-23_18h42.20.525	ÐÅÐÄÅÐ¶Ï	2021.2.3	Win32	60.21557175					0		4	6	134	20	1
		6	1	0.1668	3	0.6592						images/313_23.png	images/313+60_7.png	6	¡ú	1	23	61		Å®	20	2024-02-23_18h42.20.525	ÐÅÐÄÅÐ¶Ï	2021.2.3	Win32	60.21557175					0		4	7	135	22	1
		6	1	0.2939	2	0.9479						images/313_7.png	images/313+24_7.png	6	¡ú	2	7	61		Å®	20	2024-02-23_18h42.20.525	ÐÅÐÄÅÐ¶Ï	2021.2.3	Win32	60.21557175					0		4	8	136	6	1
		1	0	1.6671	2	0.7168						images/313_3.png	images/313+24_3.png	6	¡ú	2	3	61		Å®	20	2024-02-23_18h42.20.525	ÐÅÐÄÅÐ¶Ï	2021.2.3	Win32	60.21557175					0		4	9	137	2	1
		6	1	0.3608	3	0.6608						images/313_5.png	images/313+24_5.png	6	¡ú	2	5	61		Å®	20	2024-02-23_18h42.20.525	ÐÅÐÄÅÐ¶Ï	2021.2.3	Win32	60.21557175					0		4	10	138	4	1
		6	1	0.5357	2	0.5482						images/313_8.png	images/313+24_8.png	6	¡ú	2	8	61		Å®	20	2024-02-23_18h42.20.525	ÐÅÐÄÅÐ¶Ï	2021.2.3	Win32	60.21557175					0		4	11	139	7	1
		6	0	0.4565	1	0.6574						images/313+24_16.png	images/313_16.png	1	¡û	2	16	61		Å®	20	2024-02-23_18h42.20.525	ÐÅÐÄÅÐ¶Ï	2021.2.3	Win32	60.21557175					0		4	12	140	15	1
		1	0	0.5172	3	0.7169						images/313_1.png	images/313+24_1.png	6	¡ú	2	1	61		Å®	20	2024-02-23_18h42.20.525	ÐÅÐÄÅÐ¶Ï	2021.2.3	Win32	60.21557175					0		4	13	141	0	1
		6	1	0.2732	2	0.5753						images/313_19.png	images/313+60_3.png	6	¡ú	1	19	61		Å®	20	2024-02-23_18h42.20.525	ÐÅÐÄÅÐ¶Ï	2021.2.3	Win32	60.21557175					0		4	14	142	18	1
		6	1	0.1672	5	0.7675						images/313_24.png	images/313+60_8.png	6	¡ú	1	24	61		Å®	20	2024-02-23_18h42.20.525	ÐÅÐÄÅÐ¶Ï	2021.2.3	Win32	60.21557175					1		4	15	143	23	1
		1	1	0.3834	4	0.8673						images/313+60_16.png	images/313_32.png	1	¡û	1	32	61		Å®	20	2024-02-23_18h42.20.525	ÐÅÐÄÅÐ¶Ï	2021.2.3	Win32	60.21557175					1		4	16	144	31	1
		6	1	0.2106	5	0.4392						images/313_22.png	images/313+60_6.png	6	¡ú	1	22	61		Å®	20	2024-02-23_18h42.20.525	ÐÅÐÄÅÐ¶Ï	2021.2.3	Win32	60.21557175					1		4	17	145	21	1
		1	1	0.2336	6	0.7254						images/313+24_11.png	images/313_11.png	1	¡û	2	11	61		Å®	20	2024-02-23_18h42.20.525	ÐÅÐÄÅÐ¶Ï	2021.2.3	Win32	60.21557175					1		4	18	146	10	1
		6	1	0.1736	6	0.2944						images/313_18.png	images/313+60_2.png	6	¡ú	1	18	61		Å®	20	2024-02-23_18h42.20.525	ÐÅÐÄÅÐ¶Ï	2021.2.3	Win32	60.21557175					1		4	19	147	17	1
		1	0	0.9356	2	0.4706						images/313_4.png	images/313+24_4.png	6	¡ú	2	4	61		Å®	20	2024-02-23_18h42.20.525	ÐÅÐÄÅÐ¶Ï	2021.2.3	Win32	60.21557175					0		4	20	148	3	1
		6	0	0.3167	2	0.3502						images/313+24_15.png	images/313_15.png	1	¡û	2	15	61		Å®	20	2024-02-23_18h42.20.525	ÐÅÐÄÅÐ¶Ï	2021.2.3	Win32	60.21557175					0		4	21	149	14	1
		1	1	0.2556	6	0.642						images/313+24_14.png	images/313_14.png	1	¡û	2	14	61		Å®	20	2024-02-23_18h42.20.525	ÐÅÐÄÅÐ¶Ï	2021.2.3	Win32	60.21557175					1		4	22	150	13	1
		6	1	0.1674	5	0.9109						images/313_2.png	images/313+24_2.png	6	¡ú	2	2	61		Å®	20	2024-02-23_18h42.20.525	ÐÅÐÄÅÐ¶Ï	2021.2.3	Win32	60.21557175					1		4	23	151	1	1
		1	1	0.3775	5	0.3902						images/313+24_12.png	images/313_12.png	1	¡û	2	12	61		Å®	20	2024-02-23_18h42.20.525	ÐÅÐÄÅÐ¶Ï	2021.2.3	Win32	60.21557175					1		4	24	152	11	1
		1	1	0.6231	4	0.2734						images/313+60_10.png	images/313_26.png	1	¡û	1	26	61		Å®	20	2024-02-23_18h42.20.525	ÐÅÐÄÅÐ¶Ï	2021.2.3	Win32	60.21557175					1		4	25	153	25	1
		1	0	0.6158	4	0.3026						images/313_20.png	images/313+60_4.png	6	¡ú	1	20	61		Å®	20	2024-02-23_18h42.20.525	ÐÅÐÄÅÐ¶Ï	2021.2.3	Win32	60.21557175					1		4	26	154	19	1
		1	1	0.5008	4	0.3368						images/313+60_14.png	images/313_30.png	1	¡û	1	30	61		Å®	20	2024-02-23_18h42.20.525	ÐÅÐÄÅÐ¶Ï	2021.2.3	Win32	60.21557175					1		4	27	155	29	1
		6	1	0.2798	5	0.3366						images/313_6.png	images/313+24_6.png	6	¡ú	2	6	61		Å®	20	2024-02-23_18h42.20.525	ÐÅÐÄÅÐ¶Ï	2021.2.3	Win32	60.21557175					1		4	28	156	5	1
		1	1	0.3777	4	0.3741						images/313+60_11.png	images/313_27.png	1	¡û	1	27	61		Å®	20	2024-02-23_18h42.20.525	ÐÅÐÄÅÐ¶Ï	2021.2.3	Win32	60.21557175					1		4	29	157	26	1
		1	1	0.2927	4	0.3334						images/313+60_9.png	images/313_25.png	1	¡û	1	25	61		Å®	20	2024-02-23_18h42.20.525	ÐÅÐÄÅÐ¶Ï	2021.2.3	Win32	60.21557175					1		4	30	158	24	1
		1	1	0.9763	5	0.134						images/313+24_13.png	images/313_13.png	1	¡û	2	13	61		Å®	20	2024-02-23_18h42.20.525	ÐÅÐÄÅÐ¶Ï	2021.2.3	Win32	60.21557175					1		4	31	159	12	1
																		61		Å®	20	2024-02-23_18h42.20.525	ÐÅÐÄÅÐ¶Ï	2021.2.3	Win32	60.21557175	5.34	6.0611
