# Supplementary material for: Perceptual metacognition and self-esteem: the role of feedback valence in local and global monitoring bias
Source: BMC Psychol. 2025 Sep 22;13:1114. doi: 10.1186/s40359-025-03089-x (PMC12506185; doi:10.1186/s40359-025-03089-x)
Supplement: Supplementary file 1 — Supplementary Material 1. [file 40359_2025_3089_MOESM1_ESM.zip › Data/Study2/Study2data/62_信心判断_2024-02-23_18h43.36.279.csv]

response_00.keys	response_00.rt	response_1.keys	response_1.corr	response_1.rt	response_2.keys	response_2.rt	loop_1.thisRepN	loop_1.thisTrialN	loop_1.thisN	loop_1.thisIndex	loop_1.ran	dotLeft	dotRight	dotAns	cue	diffLevel	rows	±»ÊÔ±àºÅ	ÐÕÃû	ÐÔ±ð	ÄêÁä	date	expName	psychopyVersion	OS	frameRate	slider.response	slider.rt	response_01.keys	response_01.rt	response_2.corr	response_03.keys	loop_2.thisRepN	loop_2.thisTrialN	loop_2.thisN	loop_2.thisIndex	loop_2.ran	response_03.rt
		1	0	0.3669	5	2.3849						images/313_20.png	images/313+60_4.png	6	¡ú	1	20	62		Å®	20	2024-02-23_18h43.36.279	ÐÅÐÄÅÐ¶Ï	2021.2.3	Win32	60.24096386	3.981481764	4.6601	space	8.2929	1		0	0	0	19	1
		6	1	0.9208	3	1.6418						images/313_8.png	images/313+24_8.png	6	¡ú	2	8	62		Å®	20	2024-02-23_18h43.36.279	ÐÅÐÄÅÐ¶Ï	2021.2.3	Win32	60.24096386					0		0	1	1	7	1
		1	1	0.3657	5	1.3735						images/313+60_14.png	images/313_30.png	1	¡û	1	30	62		Å®	20	2024-02-23_18h43.36.279	ÐÅÐÄÅÐ¶Ï	2021.2.3	Win32	60.24096386					1		0	2	2	29	1
		6	1	0.4818	5	0.7392						images/313_7.png	images/313+24_7.png	6	¡ú	2	7	62		Å®	20	2024-02-23_18h43.36.279	ÐÅÐÄÅÐ¶Ï	2021.2.3	Win32	60.24096386					1		0	3	3	6	1
		6	1	0.7619	5	0.6927						images/313_19.png	images/313+60_3.png	6	¡ú	1	19	62		Å®	20	2024-02-23_18h43.36.279	ÐÅÐÄÅÐ¶Ï	2021.2.3	Win32	60.24096386					1		0	4	4	18	1
		6	1	1.2106	3	1.3872						images/313_6.png	images/313+24_6.png	6	¡ú	2	6	62		Å®	20	2024-02-23_18h43.36.279	ÐÅÐÄÅÐ¶Ï	2021.2.3	Win32	60.24096386					0		0	5	5	5	1
		6	1	0.5602	4	0.9179						images/313_5.png	images/313+24_5.png	6	¡ú	2	5	62		Å®	20	2024-02-23_18h43.36.279	ÐÅÐÄÅÐ¶Ï	2021.2.3	Win32	60.24096386					1		0	6	6	4	1
		6	1	1.0267	4	1.3363						images/313_24.png	images/313+60_8.png	6	¡ú	1	24	62		Å®	20	2024-02-23_18h43.36.279	ÐÅÐÄÅÐ¶Ï	2021.2.3	Win32	60.24096386					1		0	7	7	23	1
		1	1	0.4016	5	0.6051						images/313+60_10.png	images/313_26.png	1	¡û	1	26	62		Å®	20	2024-02-23_18h43.36.279	ÐÅÐÄÅÐ¶Ï	2021.2.3	Win32	60.24096386					1		0	8	8	25	1
		1	1	0.336	5	0.6365						images/313+24_16.png	images/313_16.png	1	¡û	2	16	62		Å®	20	2024-02-23_18h43.36.279	ÐÅÐÄÅÐ¶Ï	2021.2.3	Win32	60.24096386					1		0	9	9	15	1
		1	1	0.6991	3	1.2621						images/313+60_11.png	images/313_27.png	1	¡û	1	27	62		Å®	20	2024-02-23_18h43.36.279	ÐÅÐÄÅÐ¶Ï	2021.2.3	Win32	60.24096386					0		0	10	10	26	1
		6	1	0.4503	5	0.4712						images/313_21.png	images/313+60_5.png	6	¡ú	1	21	62		Å®	20	2024-02-23_18h43.36.279	ÐÅÐÄÅÐ¶Ï	2021.2.3	Win32	60.24096386					1		0	11	11	20	1
		6	1	0.5075	4	0.8758						images/313_2.png	images/313+24_2.png	6	¡ú	2	2	62		Å®	20	2024-02-23_18h43.36.279	ÐÅÐÄÅÐ¶Ï	2021.2.3	Win32	60.24096386					1		0	12	12	1	1
		1	1	0.3081	5	0.639						images/313+60_13.png	images/313_29.png	1	¡û	1	29	62		Å®	20	2024-02-23_18h43.36.279	ÐÅÐÄÅÐ¶Ï	2021.2.3	Win32	60.24096386					1		0	13	13	28	1
		6	0	0.7086	3	0.9338						images/313+24_11.png	images/313_11.png	1	¡û	2	11	62		Å®	20	2024-02-23_18h43.36.279	ÐÅÐÄÅÐ¶Ï	2021.2.3	Win32	60.24096386					0		0	14	14	10	1
		1	1	0.32	4	0.7654						images/313+60_16.png	images/313_32.png	1	¡û	1	32	62		Å®	20	2024-02-23_18h43.36.279	ÐÅÐÄÅÐ¶Ï	2021.2.3	Win32	60.24096386					1		0	15	15	31	1
		6	1	0.7672	3	0.8905						images/313_17.png	images/313+60_1.png	6	¡ú	1	17	62		Å®	20	2024-02-23_18h43.36.279	ÐÅÐÄÅÐ¶Ï	2021.2.3	Win32	60.24096386					0		0	16	16	16	1
		6	1	0.4606	3	0.5389						images/313_23.png	images/313+60_7.png	6	¡ú	1	23	62		Å®	20	2024-02-23_18h43.36.279	ÐÅÐÄÅÐ¶Ï	2021.2.3	Win32	60.24096386					0		0	17	17	22	1
		1	1	0.7699	3	0.727						images/313+24_10.png	images/313_10.png	1	¡û	2	10	62		Å®	20	2024-02-23_18h43.36.279	ÐÅÐÄÅÐ¶Ï	2021.2.3	Win32	60.24096386					0		0	18	18	9	1
		6	0	0.7178	3	0.5333						images/313+24_12.png	images/313_12.png	1	¡û	2	12	62		Å®	20	2024-02-23_18h43.36.279	ÐÅÐÄÅÐ¶Ï	2021.2.3	Win32	60.24096386					0		0	19	19	11	1
		1	1	0.6014	4	0.7678						images/313+24_9.png	images/313_9.png	1	¡û	2	9	62		Å®	20	2024-02-23_18h43.36.279	ÐÅÐÄÅÐ¶Ï	2021.2.3	Win32	60.24096386					1		0	20	20	8	1
		6	1	0.4181	4	0.5507						images/313_18.png	images/313+60_2.png	6	¡ú	1	18	62		Å®	20	2024-02-23_18h43.36.279	ÐÅÐÄÅÐ¶Ï	2021.2.3	Win32	60.24096386					1		0	21	21	17	1
		6	1	0.4543	4	0.4514						images/313_3.png	images/313+24_3.png	6	¡ú	2	3	62		Å®	20	2024-02-23_18h43.36.279	ÐÅÐÄÅÐ¶Ï	2021.2.3	Win32	60.24096386					1		0	22	22	2	1
		1	0	0.3774	5	0.5167						images/313_1.png	images/313+24_1.png	6	¡ú	2	1	62		Å®	20	2024-02-23_18h43.36.279	ÐÅÐÄÅÐ¶Ï	2021.2.3	Win32	60.24096386					1		0	23	23	0	1
		6	1	0.3565	3	0.8952						images/313_22.png	images/313+60_6.png	6	¡ú	1	22	62		Å®	20	2024-02-23_18h43.36.279	ÐÅÐÄÅÐ¶Ï	2021.2.3	Win32	60.24096386					0		0	24	24	21	1
		1	1	0.3681	5	0.522						images/313+60_15.png	images/313_31.png	1	¡û	1	31	62		Å®	20	2024-02-23_18h43.36.279	ÐÅÐÄÅÐ¶Ï	2021.2.3	Win32	60.24096386					1		0	25	25	30	1
		1	1	0.4187	4	0.5249						images/313+24_15.png	images/313_15.png	1	¡û	2	15	62		Å®	20	2024-02-23_18h43.36.279	ÐÅÐÄÅÐ¶Ï	2021.2.3	Win32	60.24096386					1		0	26	26	14	1
		1	1	0.3951	5	0.6416						images/313+24_14.png	images/313_14.png	1	¡û	2	14	62		Å®	20	2024-02-23_18h43.36.279	ÐÅÐÄÅÐ¶Ï	2021.2.3	Win32	60.24096386					1		0	27	27	13	1
		1	1	0.339	5	0.3355						images/313+60_9.png	images/313_25.png	1	¡û	1	25	62		Å®	20	2024-02-23_18h43.36.279	ÐÅÐÄÅÐ¶Ï	2021.2.3	Win32	60.24096386					1		0	28	28	24	1
		1	1	0.522	3	0.9569						images/313+24_13.png	images/313_13.png	1	¡û	2	13	62		Å®	20	2024-02-23_18h43.36.279	ÐÅÐÄÅÐ¶Ï	2021.2.3	Win32	60.24096386					0		0	29	29	12	1
		1	1	0.3169	5	0.4417						images/313+60_12.png	images/313_28.png	1	¡û	1	28	62		Å®	20	2024-02-23_18h43.36.279	ÐÅÐÄÅÐ¶Ï	2021.2.3	Win32	60.24096386					1		0	30	30	27	1
		1	0	1.1597	3	0.3585						images/313_4.png	images/313+24_4.png	6	¡ú	2	4	62		Å®	20	2024-02-23_18h43.36.279	ÐÅÐÄÅÐ¶Ï	2021.2.3	Win32	60.24096386					0		0	31	31	3	1
		6	1	0.5273	3	0.7736						images/313_6.png	images/313+24_6.png	6	¡ú	2	6	62		Å®	20	2024-02-23_18h43.36.279	ÐÅÐÄÅÐ¶Ï	2021.2.3	Win32	60.24096386					0		1	0	32	5	1
		1	1	0.2685	5	0.3837						images/313+60_13.png	images/313_29.png	1	¡û	1	29	62		Å®	20	2024-02-23_18h43.36.279	ÐÅÐÄÅÐ¶Ï	2021.2.3	Win32	60.24096386					1		1	1	33	28	1
		1	1	0.3105	4	0.3614						images/313+24_13.png	images/313_13.png	1	¡û	2	13	62		Å®	20	2024-02-23_18h43.36.279	ÐÅÐÄÅÐ¶Ï	2021.2.3	Win32	60.24096386					1		1	2	34	12	1
		1	1	0.2376	5	0.4705						images/313+24_10.png	images/313_10.png	1	¡û	2	10	62		Å®	20	2024-02-23_18h43.36.279	ÐÅÐÄÅÐ¶Ï	2021.2.3	Win32	60.24096386					1		1	3	35	9	1
		6	1	0.5439	3	0.509						images/313_18.png	images/313+60_2.png	6	¡ú	1	18	62		Å®	20	2024-02-23_18h43.36.279	ÐÅÐÄÅÐ¶Ï	2021.2.3	Win32	60.24096386					0		1	4	36	17	1
		1	1	0.2502	5	0.7097						images/313+24_15.png	images/313_15.png	1	¡û	2	15	62		Å®	20	2024-02-23_18h43.36.279	ÐÅÐÄÅÐ¶Ï	2021.2.3	Win32	60.24096386					1		1	5	37	14	1
		6	1	0.8588	3	0.3917						images/313_5.png	images/313+24_5.png	6	¡ú	2	5	62		Å®	20	2024-02-23_18h43.36.279	ÐÅÐÄÅÐ¶Ï	2021.2.3	Win32	60.24096386					0		1	6	38	4	1
		1	1	0.5713	4	0.3673						images/313+24_9.png	images/313_9.png	1	¡û	2	9	62		Å®	20	2024-02-23_18h43.36.279	ÐÅÐÄÅÐ¶Ï	2021.2.3	Win32	60.24096386					1		1	7	39	8	1
		1	1	0.3601	4	0.7998						images/313+24_11.png	images/313_11.png	1	¡û	2	11	62		Å®	20	2024-02-23_18h43.36.279	ÐÅÐÄÅÐ¶Ï	2021.2.3	Win32	60.24096386					1	space	1	8	40	10	1	12.2607
		6	1	0.6946	5	1.0954						images/313_3.png	images/313+24_3.png	6	¡ú	2	3	62		Å®	20	2024-02-23_18h43.36.279	ÐÅÐÄÅÐ¶Ï	2021.2.3	Win32	60.24096386					1		1	9	41	2	1
		1	1	0.3759	5	0.3865						images/313+60_15.png	images/313_31.png	1	¡û	1	31	62		Å®	20	2024-02-23_18h43.36.279	ÐÅÐÄÅÐ¶Ï	2021.2.3	Win32	60.24096386					1		1	10	42	30	1
		1	1	0.3545	4	0.4233						images/313+24_14.png	images/313_14.png	1	¡û	2	14	62		Å®	20	2024-02-23_18h43.36.279	ÐÅÐÄÅÐ¶Ï	2021.2.3	Win32	60.24096386					1		1	11	43	13	1
		6	1	0.4756	4	0.5151						images/313_8.png	images/313+24_8.png	6	¡ú	2	8	62		Å®	20	2024-02-23_18h43.36.279	ÐÅÐÄÅÐ¶Ï	2021.2.3	Win32	60.24096386					1		1	12	44	7	1
		1	0	0.8514	3	0.4883						images/313_21.png	images/313+60_5.png	6	¡ú	1	21	62		Å®	20	2024-02-23_18h43.36.279	ÐÅÐÄÅÐ¶Ï	2021.2.3	Win32	60.24096386					0		1	13	45	20	1
		6	1	0.854	3	0.3935						images/313_19.png	images/313+60_3.png	6	¡ú	1	19	62		Å®	20	2024-02-23_18h43.36.279	ÐÅÐÄÅÐ¶Ï	2021.2.3	Win32	60.24096386					0		1	14	46	18	1
		6	1	0.436	3	0.3685						images/313_17.png	images/313+60_1.png	6	¡ú	1	17	62		Å®	20	2024-02-23_18h43.36.279	ÐÅÐÄÅÐ¶Ï	2021.2.3	Win32	60.24096386					0		1	15	47	16	1
		6	1	0.4693	3	0.4367						images/313_24.png	images/313+60_8.png	6	¡ú	1	24	62		Å®	20	2024-02-23_18h43.36.279	ÐÅÐÄÅÐ¶Ï	2021.2.3	Win32	60.24096386					0		1	16	48	23	1
		6	1	0.7937	3	0.862						images/313_2.png	images/313+24_2.png	6	¡ú	2	2	62		Å®	20	2024-02-23_18h43.36.279	ÐÅÐÄÅÐ¶Ï	2021.2.3	Win32	60.24096386					0		1	17	49	1	1
		6	1	0.696	3	1.0125						images/313_7.png	images/313+24_7.png	6	¡ú	2	7	62		Å®	20	2024-02-23_18h43.36.279	ÐÅÐÄÅÐ¶Ï	2021.2.3	Win32	60.24096386					0		1	18	50	6	1
		1	1	0.3219	4	0.5183						images/313+60_11.png	images/313_27.png	1	¡û	1	27	62		Å®	20	2024-02-23_18h43.36.279	ÐÅÐÄÅÐ¶Ï	2021.2.3	Win32	60.24096386					1		1	19	51	26	1
		1	1	0.335	4	0.587						images/313+60_10.png	images/313_26.png	1	¡û	1	26	62		Å®	20	2024-02-23_18h43.36.279	ÐÅÐÄÅÐ¶Ï	2021.2.3	Win32	60.24096386					1		1	20	52	25	1
		6	0	0.7693	3	0.3428						images/313+24_12.png	images/313_12.png	1	¡û	2	12	62		Å®	20	2024-02-23_18h43.36.279	ÐÅÐÄÅÐ¶Ï	2021.2.3	Win32	60.24096386					0		1	21	53	11	1
		6	1	0.7536	3	0.3052						images/313_22.png	images/313+60_6.png	6	¡ú	1	22	62		Å®	20	2024-02-23_18h43.36.279	ÐÅÐÄÅÐ¶Ï	2021.2.3	Win32	60.24096386					0		1	22	54	21	1
		1	1	0.376	5	0.309						images/313+24_16.png	images/313_16.png	1	¡û	2	16	62		Å®	20	2024-02-23_18h43.36.279	ÐÅÐÄÅÐ¶Ï	2021.2.3	Win32	60.24096386					1		1	23	55	15	1
		1	0	0.4844	4	0.4745						images/313_20.png	images/313+60_4.png	6	¡ú	1	20	62		Å®	20	2024-02-23_18h43.36.279	ÐÅÐÄÅÐ¶Ï	2021.2.3	Win32	60.24096386					1		1	24	56	19	1
		1	1	0.3203	5	0.291						images/313+60_9.png	images/313_25.png	1	¡û	1	25	62		Å®	20	2024-02-23_18h43.36.279	ÐÅÐÄÅÐ¶Ï	2021.2.3	Win32	60.24096386					1		1	25	57	24	1
		1	1	0.3437	5	0.2933						images/313+60_12.png	images/313_28.png	1	¡û	1	28	62		Å®	20	2024-02-23_18h43.36.279	ÐÅÐÄÅÐ¶Ï	2021.2.3	Win32	60.24096386					1		1	26	58	27	1
		6	1	0.3766	3	0.359						images/313_1.png	images/313+24_1.png	6	¡ú	2	1	62		Å®	20	2024-02-23_18h43.36.279	ÐÅÐÄÅÐ¶Ï	2021.2.3	Win32	60.24096386					0		1	27	59	0	1
		6	1	0.5211	3	0.3684						images/313_4.png	images/313+24_4.png	6	¡ú	2	4	62		Å®	20	2024-02-23_18h43.36.279	ÐÅÐÄÅÐ¶Ï	2021.2.3	Win32	60.24096386					0		1	28	60	3	1
		1	1	0.2837	5	0.2562						images/313+60_14.png	images/313_30.png	1	¡û	1	30	62		Å®	20	2024-02-23_18h43.36.279	ÐÅÐÄÅÐ¶Ï	2021.2.3	Win32	60.24096386					1		1	29	61	29	1
		6	1	0.3734	3	0.3883						images/313_23.png	images/313+60_7.png	6	¡ú	1	23	62		Å®	20	2024-02-23_18h43.36.279	ÐÅÐÄÅÐ¶Ï	2021.2.3	Win32	60.24096386					0		1	30	62	22	1
		1	1	0.2631	5	0.2883						images/313+60_16.png	images/313_32.png	1	¡û	1	32	62		Å®	20	2024-02-23_18h43.36.279	ÐÅÐÄÅÐ¶Ï	2021.2.3	Win32	60.24096386					1		1	31	63	31	1
		1	1	0.2866	5	0.2703						images/313+24_10.png	images/313_10.png	1	¡û	2	10	62		Å®	20	2024-02-23_18h43.36.279	ÐÅÐÄÅÐ¶Ï	2021.2.3	Win32	60.24096386					1		2	0	64	9	1
		1	1	0.4129	4	0.5257						images/313+60_12.png	images/313_28.png	1	¡û	1	28	62		Å®	20	2024-02-23_18h43.36.279	ÐÅÐÄÅÐ¶Ï	2021.2.3	Win32	60.24096386					1		2	1	65	27	1
		6	0	0.7183	3	0.2115						images/313+24_11.png	images/313_11.png	1	¡û	2	11	62		Å®	20	2024-02-23_18h43.36.279	ÐÅÐÄÅÐ¶Ï	2021.2.3	Win32	60.24096386					0		2	2	66	10	1
		6	1	0.5818	3	0.2741						images/313_24.png	images/313+60_8.png	6	¡ú	1	24	62		Å®	20	2024-02-23_18h43.36.279	ÐÅÐÄÅÐ¶Ï	2021.2.3	Win32	60.24096386					0		2	3	67	23	1
		1	1	0.2845	5	0.2835						images/313+60_13.png	images/313_29.png	1	¡û	1	29	62		Å®	20	2024-02-23_18h43.36.279	ÐÅÐÄÅÐ¶Ï	2021.2.3	Win32	60.24096386					1		2	4	68	28	1
		1	1	0.2792	4	0.5914						images/313+24_15.png	images/313_15.png	1	¡û	2	15	62		Å®	20	2024-02-23_18h43.36.279	ÐÅÐÄÅÐ¶Ï	2021.2.3	Win32	60.24096386					1		2	5	69	14	1
		6	1	0.5935	3	0.5033						images/313_2.png	images/313+24_2.png	6	¡ú	2	2	62		Å®	20	2024-02-23_18h43.36.279	ÐÅÐÄÅÐ¶Ï	2021.2.3	Win32	60.24096386					0		2	6	70	1	1
		6	1	0.285	5	0.3028						images/313_23.png	images/313+60_7.png	6	¡ú	1	23	62		Å®	20	2024-02-23_18h43.36.279	ÐÅÐÄÅÐ¶Ï	2021.2.3	Win32	60.24096386					1		2	7	71	22	1
		1	1	0.1877	5	0.1565						images/313+24_16.png	images/313_16.png	1	¡û	2	16	62		Å®	20	2024-02-23_18h43.36.279	ÐÅÐÄÅÐ¶Ï	2021.2.3	Win32	60.24096386					1		2	8	72	15	1
		6	1	0.3754	4	0.6016						images/313_6.png	images/313+24_6.png	6	¡ú	2	6	62		Å®	20	2024-02-23_18h43.36.279	ÐÅÐÄÅÐ¶Ï	2021.2.3	Win32	60.24096386					1		2	9	73	5	1
		1	0	0.2075	5	0.2895						images/313_20.png	images/313+60_4.png	6	¡ú	1	20	62		Å®	20	2024-02-23_18h43.36.279	ÐÅÐÄÅÐ¶Ï	2021.2.3	Win32	60.24096386					1		2	10	74	19	1
		1	1	0.2688	5	0.5495						images/313+60_16.png	images/313_32.png	1	¡û	1	32	62		Å®	20	2024-02-23_18h43.36.279	ÐÅÐÄÅÐ¶Ï	2021.2.3	Win32	60.24096386					1		2	11	75	31	1
		6	1	0.5197	3	0.5608						images/313_21.png	images/313+60_5.png	6	¡ú	1	21	62		Å®	20	2024-02-23_18h43.36.279	ÐÅÐÄÅÐ¶Ï	2021.2.3	Win32	60.24096386					0		2	12	76	20	1
		6	1	0.795	3	0.6364						images/313_17.png	images/313+60_1.png	6	¡ú	1	17	62		Å®	20	2024-02-23_18h43.36.279	ÐÅÐÄÅÐ¶Ï	2021.2.3	Win32	60.24096386					0		2	13	77	16	1
		6	1	0.4173	3	0.2998						images/313_19.png	images/313+60_3.png	6	¡ú	1	19	62		Å®	20	2024-02-23_18h43.36.279	ÐÅÐÄÅÐ¶Ï	2021.2.3	Win32	60.24096386					0		2	14	78	18	1
		6	1	0.4682	4	0.657						images/313_3.png	images/313+24_3.png	6	¡ú	2	3	62		Å®	20	2024-02-23_18h43.36.279	ÐÅÐÄÅÐ¶Ï	2021.2.3	Win32	60.24096386					1		2	15	79	2	1
		1	1	0.2413	5	0.3438						images/313+60_9.png	images/313_25.png	1	¡û	1	25	62		Å®	20	2024-02-23_18h43.36.279	ÐÅÐÄÅÐ¶Ï	2021.2.3	Win32	60.24096386					1		2	16	80	24	1
		1	0	0.3968	2	1.7336						images/313_4.png	images/313+24_4.png	6	¡ú	2	4	62		Å®	20	2024-02-23_18h43.36.279	ÐÅÐÄÅÐ¶Ï	2021.2.3	Win32	60.24096386					0	space	2	17	81	3	1	2.6323
		1	1	0.2855	5	0.7498						images/313+24_12.png	images/313_12.png	1	¡û	2	12	62		Å®	20	2024-02-23_18h43.36.279	ÐÅÐÄÅÐ¶Ï	2021.2.3	Win32	60.24096386					1		2	18	82	11	1
		1	1	0.3372	5	0.5892						images/313+24_13.png	images/313_13.png	1	¡û	2	13	62		Å®	20	2024-02-23_18h43.36.279	ÐÅÐÄÅÐ¶Ï	2021.2.3	Win32	60.24096386					1		2	19	83	12	1
		1	1	0.7156	5	0.461						images/313+24_9.png	images/313_9.png	1	¡û	2	9	62		Å®	20	2024-02-23_18h43.36.279	ÐÅÐÄÅÐ¶Ï	2021.2.3	Win32	60.24096386					1		2	20	84	8	1
		6	1	0.3541	3	0.7426						images/313_5.png	images/313+24_5.png	6	¡ú	2	5	62		Å®	20	2024-02-23_18h43.36.279	ÐÅÐÄÅÐ¶Ï	2021.2.3	Win32	60.24096386					0		2	21	85	4	1
		6	1	0.314	4	0.7951						images/313_18.png	images/313+60_2.png	6	¡ú	1	18	62		Å®	20	2024-02-23_18h43.36.279	ÐÅÐÄÅÐ¶Ï	2021.2.3	Win32	60.24096386					1		2	22	86	17	1
		1	1	0.3788	5	0.3201						images/313+60_10.png	images/313_26.png	1	¡û	1	26	62		Å®	20	2024-02-23_18h43.36.279	ÐÅÐÄÅÐ¶Ï	2021.2.3	Win32	60.24096386					1		2	23	87	25	1
		1	1	0.2406	5	0.4177						images/313+60_11.png	images/313_27.png	1	¡û	1	27	62		Å®	20	2024-02-23_18h43.36.279	ÐÅÐÄÅÐ¶Ï	2021.2.3	Win32	60.24096386					1		2	24	88	26	1
		6	1	0.5006	3	0.5177						images/313_8.png	images/313+24_8.png	6	¡ú	2	8	62		Å®	20	2024-02-23_18h43.36.279	ÐÅÐÄÅÐ¶Ï	2021.2.3	Win32	60.24096386					0		2	25	89	7	1
		1	1	0.2843	5	0.4838						images/313+24_14.png	images/313_14.png	1	¡û	2	14	62		Å®	20	2024-02-23_18h43.36.279	ÐÅÐÄÅÐ¶Ï	2021.2.3	Win32	60.24096386					1		2	26	90	13	1
		1	1	0.2361	5	0.3156						images/313+60_14.png	images/313_30.png	1	¡û	1	30	62		Å®	20	2024-02-23_18h43.36.279	ÐÅÐÄÅÐ¶Ï	2021.2.3	Win32	60.24096386					1		2	27	91	29	1
		6	1	0.886	3	0.3093						images/313_1.png	images/313+24_1.png	6	¡ú	2	1	62		Å®	20	2024-02-23_18h43.36.279	ÐÅÐÄÅÐ¶Ï	2021.2.3	Win32	60.24096386					0		2	28	92	0	1
		6	1	0.3762	3	0.3274						images/313_7.png	images/313+24_7.png	6	¡ú	2	7	62		Å®	20	2024-02-23_18h43.36.279	ÐÅÐÄÅÐ¶Ï	2021.2.3	Win32	60.24096386					0		2	29	93	6	1
		6	1	0.6895	3	0.3115						images/313_22.png	images/313+60_6.png	6	¡ú	1	22	62		Å®	20	2024-02-23_18h43.36.279	ÐÅÐÄÅÐ¶Ï	2021.2.3	Win32	60.24096386					0		2	30	94	21	1
		1	1	0.1509	5	0.3332						images/313+60_15.png	images/313_31.png	1	¡û	1	31	62		Å®	20	2024-02-23_18h43.36.279	ÐÅÐÄÅÐ¶Ï	2021.2.3	Win32	60.24096386					1		2	31	95	30	1
		6	1	0.3265	3	0.3174						images/313_3.png	images/313+24_3.png	6	¡ú	2	3	62		Å®	20	2024-02-23_18h43.36.279	ÐÅÐÄÅÐ¶Ï	2021.2.3	Win32	60.24096386					0		3	0	96	2	1
		1	1	0.2496	5	0.3001						images/313+24_13.png	images/313_13.png	1	¡û	2	13	62		Å®	20	2024-02-23_18h43.36.279	ÐÅÐÄÅÐ¶Ï	2021.2.3	Win32	60.24096386					1		3	1	97	12	1
		6	1	0.2901	3	0.3731						images/313_7.png	images/313+24_7.png	6	¡ú	2	7	62		Å®	20	2024-02-23_18h43.36.279	ÐÅÐÄÅÐ¶Ï	2021.2.3	Win32	60.24096386					0		3	2	98	6	1
		1	1	0.2062	5	0.2853						images/313+24_9.png	images/313_9.png	1	¡û	2	9	62		Å®	20	2024-02-23_18h43.36.279	ÐÅÐÄÅÐ¶Ï	2021.2.3	Win32	60.24096386					1		3	3	99	8	1
		1	1	0.5426	5	0.4136						images/313+60_10.png	images/313_26.png	1	¡û	1	26	62		Å®	20	2024-02-23_18h43.36.279	ÐÅÐÄÅÐ¶Ï	2021.2.3	Win32	60.24096386					1		3	4	100	25	1
		1	1	0.518	5	0.3158						images/313+24_11.png	images/313_11.png	1	¡û	2	11	62		Å®	20	2024-02-23_18h43.36.279	ÐÅÐÄÅÐ¶Ï	2021.2.3	Win32	60.24096386					1		3	5	101	10	1
		1	0	1.1005	4	0.2205						images/313_2.png	images/313+24_2.png	6	¡ú	2	2	62		Å®	20	2024-02-23_18h43.36.279	ÐÅÐÄÅÐ¶Ï	2021.2.3	Win32	60.24096386					1		3	6	102	1	1
		6	1	0.5562	4	0.6868						images/313_6.png	images/313+24_6.png	6	¡ú	2	6	62		Å®	20	2024-02-23_18h43.36.279	ÐÅÐÄÅÐ¶Ï	2021.2.3	Win32	60.24096386					1		3	7	103	5	1
		1	1	0.3133	5	0.285						images/313+24_16.png	images/313_16.png	1	¡û	2	16	62		Å®	20	2024-02-23_18h43.36.279	ÐÅÐÄÅÐ¶Ï	2021.2.3	Win32	60.24096386					1		3	8	104	15	1
		6	1	0.4922	3	0.5986						images/313_4.png	images/313+24_4.png	6	¡ú	2	4	62		Å®	20	2024-02-23_18h43.36.279	ÐÅÐÄÅÐ¶Ï	2021.2.3	Win32	60.24096386					0		3	9	105	3	1
		6	1	0.3763	3	0.3758						images/313_8.png	images/313+24_8.png	6	¡ú	2	8	62		Å®	20	2024-02-23_18h43.36.279	ÐÅÐÄÅÐ¶Ï	2021.2.3	Win32	60.24096386					0		3	10	106	7	1
		1	1	0.2886	5	0.6144						images/313+60_16.png	images/313_32.png	1	¡û	1	32	62		Å®	20	2024-02-23_18h43.36.279	ÐÅÐÄÅÐ¶Ï	2021.2.3	Win32	60.24096386					1		3	11	107	31	1
		1	1	0.5498	5	0.2673						images/313+60_14.png	images/313_30.png	1	¡û	1	30	62		Å®	20	2024-02-23_18h43.36.279	ÐÅÐÄÅÐ¶Ï	2021.2.3	Win32	60.24096386					1		3	12	108	29	1
		6	1	0.5669	3	0.379						images/313_20.png	images/313+60_4.png	6	¡ú	1	20	62		Å®	20	2024-02-23_18h43.36.279	ÐÅÐÄÅÐ¶Ï	2021.2.3	Win32	60.24096386					0		3	13	109	19	1
		6	1	0.3636	3	0.3401						images/313_5.png	images/313+24_5.png	6	¡ú	2	5	62		Å®	20	2024-02-23_18h43.36.279	ÐÅÐÄÅÐ¶Ï	2021.2.3	Win32	60.24096386					0		3	14	110	4	1
		1	1	0.2864	5	0.2979						images/313+60_15.png	images/313_31.png	1	¡û	1	31	62		Å®	20	2024-02-23_18h43.36.279	ÐÅÐÄÅÐ¶Ï	2021.2.3	Win32	60.24096386					1		3	15	111	30	1
		1	0	0.4705	4	0.6082						images/313_22.png	images/313+60_6.png	6	¡ú	1	22	62		Å®	20	2024-02-23_18h43.36.279	ÐÅÐÄÅÐ¶Ï	2021.2.3	Win32	60.24096386					1		3	16	112	21	1
		6	1	0.4378	4	0.5107						images/313_21.png	images/313+60_5.png	6	¡ú	1	21	62		Å®	20	2024-02-23_18h43.36.279	ÐÅÐÄÅÐ¶Ï	2021.2.3	Win32	60.24096386					1		3	17	113	20	1
		1	1	0.3127	5	0.3297						images/313+60_13.png	images/313_29.png	1	¡û	1	29	62		Å®	20	2024-02-23_18h43.36.279	ÐÅÐÄÅÐ¶Ï	2021.2.3	Win32	60.24096386					1		3	18	114	28	1
		6	1	0.3853	3	0.3007						images/313_17.png	images/313+60_1.png	6	¡ú	1	17	62		Å®	20	2024-02-23_18h43.36.279	ÐÅÐÄÅÐ¶Ï	2021.2.3	Win32	60.24096386					0		3	19	115	16	1
		1	1	0.2402	5	0.2629						images/313+60_9.png	images/313_25.png	1	¡û	1	25	62		Å®	20	2024-02-23_18h43.36.279	ÐÅÐÄÅÐ¶Ï	2021.2.3	Win32	60.24096386					1		3	20	116	24	1
		6	1	0.403	3	0.5522						images/313_19.png	images/313+60_3.png	6	¡ú	1	19	62		Å®	20	2024-02-23_18h43.36.279	ÐÅÐÄÅÐ¶Ï	2021.2.3	Win32	60.24096386					0		3	21	117	18	1
		6	1	0.888	3	0.344						images/313_18.png	images/313+60_2.png	6	¡ú	1	18	62		Å®	20	2024-02-23_18h43.36.279	ÐÅÐÄÅÐ¶Ï	2021.2.3	Win32	60.24096386					0		3	22	118	17	1
		1	1	0.1802	5	0.2905						images/313+24_10.png	images/313_10.png	1	¡û	2	10	62		Å®	20	2024-02-23_18h43.36.279	ÐÅÐÄÅÐ¶Ï	2021.2.3	Win32	60.24096386					1		3	23	119	9	1
		6	1	0.2372	4	1.0527						images/313_23.png	images/313+60_7.png	6	¡ú	1	23	62		Å®	20	2024-02-23_18h43.36.279	ÐÅÐÄÅÐ¶Ï	2021.2.3	Win32	60.24096386					1		3	24	120	22	1
		1	1	0.6927	4	0.4035						images/313+24_15.png	images/313_15.png	1	¡û	2	15	62		Å®	20	2024-02-23_18h43.36.279	ÐÅÐÄÅÐ¶Ï	2021.2.3	Win32	60.24096386					1		3	25	121	14	1
		1	1	0.3226	5	0.2556						images/313+60_11.png	images/313_27.png	1	¡û	1	27	62		Å®	20	2024-02-23_18h43.36.279	ÐÅÐÄÅÐ¶Ï	2021.2.3	Win32	60.24096386					1	space	3	26	122	26	1	21.3633
		6	1	0.4162	3	0.6357						images/313_1.png	images/313+24_1.png	6	¡ú	2	1	62		Å®	20	2024-02-23_18h43.36.279	ÐÅÐÄÅÐ¶Ï	2021.2.3	Win32	60.24096386					0		3	27	123	0	1
		6	1	0.3665	4	0.7676						images/313_24.png	images/313+60_8.png	6	¡ú	1	24	62		Å®	20	2024-02-23_18h43.36.279	ÐÅÐÄÅÐ¶Ï	2021.2.3	Win32	60.24096386					1		3	28	124	23	1
		1	1	0.2594	4	0.5128						images/313+24_12.png	images/313_12.png	1	¡û	2	12	62		Å®	20	2024-02-23_18h43.36.279	ÐÅÐÄÅÐ¶Ï	2021.2.3	Win32	60.24096386					1		3	29	125	11	1
		1	1	0.2413	5	0.322						images/313+24_14.png	images/313_14.png	1	¡û	2	14	62		Å®	20	2024-02-23_18h43.36.279	ÐÅÐÄÅÐ¶Ï	2021.2.3	Win32	60.24096386					1		3	30	126	13	1
		1	1	0.7525	3	0.3703						images/313+60_12.png	images/313_28.png	1	¡û	1	28	62		Å®	20	2024-02-23_18h43.36.279	ÐÅÐÄÅÐ¶Ï	2021.2.3	Win32	60.24096386					0		3	31	127	27	1
		1	1	0.2387	5	0.2504						images/313+60_13.png	images/313_29.png	1	¡û	1	29	62		Å®	20	2024-02-23_18h43.36.279	ÐÅÐÄÅÐ¶Ï	2021.2.3	Win32	60.24096386					1		4	0	128	28	1
		6	1	0.4834	3	0.6369						images/313_2.png	images/313+24_2.png	6	¡ú	2	2	62		Å®	20	2024-02-23_18h43.36.279	ÐÅÐÄÅÐ¶Ï	2021.2.3	Win32	60.24096386					0		4	1	129	1	1
		1	1	0.2691	4	0.3658						images/313+60_16.png	images/313_32.png	1	¡û	1	32	62		Å®	20	2024-02-23_18h43.36.279	ÐÅÐÄÅÐ¶Ï	2021.2.3	Win32	60.24096386					1		4	2	130	31	1
		1	1	0.2221	4	0.5627						images/313+24_11.png	images/313_11.png	1	¡û	2	11	62		Å®	20	2024-02-23_18h43.36.279	ÐÅÐÄÅÐ¶Ï	2021.2.3	Win32	60.24096386					1		4	3	131	10	1
		1	1	0.2328	5	0.2174						images/313+60_10.png	images/313_26.png	1	¡û	1	26	62		Å®	20	2024-02-23_18h43.36.279	ÐÅÐÄÅÐ¶Ï	2021.2.3	Win32	60.24096386					1		4	4	132	25	1
		6	1	0.5294	3	0.4004						images/313_4.png	images/313+24_4.png	6	¡ú	2	4	62		Å®	20	2024-02-23_18h43.36.279	ÐÅÐÄÅÐ¶Ï	2021.2.3	Win32	60.24096386					0		4	5	133	3	1
		1	0	0.3174	4	0.6354						images/313_3.png	images/313+24_3.png	6	¡ú	2	3	62		Å®	20	2024-02-23_18h43.36.279	ÐÅÐÄÅÐ¶Ï	2021.2.3	Win32	60.24096386					1		4	6	134	2	1
		1	1	0.2932	5	0.1906						images/313+24_10.png	images/313_10.png	1	¡û	2	10	62		Å®	20	2024-02-23_18h43.36.279	ÐÅÐÄÅÐ¶Ï	2021.2.3	Win32	60.24096386					1		4	7	135	9	1
		6	1	0.3984	3	0.386						images/313_5.png	images/313+24_5.png	6	¡ú	2	5	62		Å®	20	2024-02-23_18h43.36.279	ÐÅÐÄÅÐ¶Ï	2021.2.3	Win32	60.24096386					0		4	8	136	4	1
		1	0	0.5289	3	0.5206						images/313_6.png	images/313+24_6.png	6	¡ú	2	6	62		Å®	20	2024-02-23_18h43.36.279	ÐÅÐÄÅÐ¶Ï	2021.2.3	Win32	60.24096386					0		4	9	137	5	1
		6	1	0.4394	3	0.5502						images/313_17.png	images/313+60_1.png	6	¡ú	1	17	62		Å®	20	2024-02-23_18h43.36.279	ÐÅÐÄÅÐ¶Ï	2021.2.3	Win32	60.24096386					0		4	10	138	16	1
		1	1	0.2444	5	0.259						images/313+24_13.png	images/313_13.png	1	¡û	2	13	62		Å®	20	2024-02-23_18h43.36.279	ÐÅÐÄÅÐ¶Ï	2021.2.3	Win32	60.24096386					1		4	11	139	12	1
		1	1	0.2324	5	0.2291						images/313+60_11.png	images/313_27.png	1	¡û	1	27	62		Å®	20	2024-02-23_18h43.36.279	ÐÅÐÄÅÐ¶Ï	2021.2.3	Win32	60.24096386					1		4	12	140	26	1
		6	1	0.3334	4	0.467						images/313_21.png	images/313+60_5.png	6	¡ú	1	21	62		Å®	20	2024-02-23_18h43.36.279	ÐÅÐÄÅÐ¶Ï	2021.2.3	Win32	60.24096386					1		4	13	141	20	1
		6	1	0.4209	4	0.3927						images/313_7.png	images/313+24_7.png	6	¡ú	2	7	62		Å®	20	2024-02-23_18h43.36.279	ÐÅÐÄÅÐ¶Ï	2021.2.3	Win32	60.24096386					1		4	14	142	6	1
		1	1	0.9862	4	0.3437						images/313+24_15.png	images/313_15.png	1	¡û	2	15	62		Å®	20	2024-02-23_18h43.36.279	ÐÅÐÄÅÐ¶Ï	2021.2.3	Win32	60.24096386					1		4	15	143	14	1
		1	1	0.6604	3	0.3287						images/313+60_12.png	images/313_28.png	1	¡û	1	28	62		Å®	20	2024-02-23_18h43.36.279	ÐÅÐÄÅÐ¶Ï	2021.2.3	Win32	60.24096386					0		4	16	144	27	1
		6	1	0.426	3	0.5454						images/313_1.png	images/313+24_1.png	6	¡ú	2	1	62		Å®	20	2024-02-23_18h43.36.279	ÐÅÐÄÅÐ¶Ï	2021.2.3	Win32	60.24096386					0		4	17	145	0	1
		6	1	0.3656	4	0.4424						images/313_19.png	images/313+60_3.png	6	¡ú	1	19	62		Å®	20	2024-02-23_18h43.36.279	ÐÅÐÄÅÐ¶Ï	2021.2.3	Win32	60.24096386					1		4	18	146	18	1
		6	1	0.2234	4	0.4675						images/313_24.png	images/313+60_8.png	6	¡ú	1	24	62		Å®	20	2024-02-23_18h43.36.279	ÐÅÐÄÅÐ¶Ï	2021.2.3	Win32	60.24096386					1		4	19	147	23	1
		1	1	0.3332	5	0.4203						images/313+60_9.png	images/313_25.png	1	¡û	1	25	62		Å®	20	2024-02-23_18h43.36.279	ÐÅÐÄÅÐ¶Ï	2021.2.3	Win32	60.24096386					1		4	20	148	24	1
		1	1	0.541	4	0.454						images/313+24_9.png	images/313_9.png	1	¡û	2	9	62		Å®	20	2024-02-23_18h43.36.279	ÐÅÐÄÅÐ¶Ï	2021.2.3	Win32	60.24096386					1		4	21	149	8	1
		1	1	0.3182	5	0.1858						images/313+24_16.png	images/313_16.png	1	¡û	2	16	62		Å®	20	2024-02-23_18h43.36.279	ÐÅÐÄÅÐ¶Ï	2021.2.3	Win32	60.24096386					1		4	22	150	15	1
		1	1	0.2399	5	0.203						images/313+24_12.png	images/313_12.png	1	¡û	2	12	62		Å®	20	2024-02-23_18h43.36.279	ÐÅÐÄÅÐ¶Ï	2021.2.3	Win32	60.24096386					1		4	23	151	11	1
		1	1	0.3008	5	0.1172						images/313+24_14.png	images/313_14.png	1	¡û	2	14	62		Å®	20	2024-02-23_18h43.36.279	ÐÅÐÄÅÐ¶Ï	2021.2.3	Win32	60.24096386					1		4	24	152	13	1
		6	1	0.2687	3	0.3859						images/313_18.png	images/313+60_2.png	6	¡ú	1	18	62		Å®	20	2024-02-23_18h43.36.279	ÐÅÐÄÅÐ¶Ï	2021.2.3	Win32	60.24096386					0		4	25	153	17	1
		1	0	0.2002	3	0.5521						images/313_20.png	images/313+60_4.png	6	¡ú	1	20	62		Å®	20	2024-02-23_18h43.36.279	ÐÅÐÄÅÐ¶Ï	2021.2.3	Win32	60.24096386					0		4	26	154	19	1
		1	0	0.5186	3	0.723						images/313_22.png	images/313+60_6.png	6	¡ú	1	22	62		Å®	20	2024-02-23_18h43.36.279	ÐÅÐÄÅÐ¶Ï	2021.2.3	Win32	60.24096386					0		4	27	155	21	1
		6	1	0.6794	3	0.3622						images/313_23.png	images/313+60_7.png	6	¡ú	1	23	62		Å®	20	2024-02-23_18h43.36.279	ÐÅÐÄÅÐ¶Ï	2021.2.3	Win32	60.24096386					0		4	28	156	22	1
		1	1	0.316	4	0.7043						images/313+60_15.png	images/313_31.png	1	¡û	1	31	62		Å®	20	2024-02-23_18h43.36.279	ÐÅÐÄÅÐ¶Ï	2021.2.3	Win32	60.24096386					1		4	29	157	30	1
		6	1	0.4395	3	0.8212						images/313_8.png	images/313+24_8.png	6	¡ú	2	8	62		Å®	20	2024-02-23_18h43.36.279	ÐÅÐÄÅÐ¶Ï	2021.2.3	Win32	60.24096386					0		4	30	158	7	1
		1	1	0.2832	5	0.1678						images/313+60_14.png	images/313_30.png	1	¡û	1	30	62		Å®	20	2024-02-23_18h43.36.279	ÐÅÐÄÅÐ¶Ï	2021.2.3	Win32	60.24096386					1		4	31	159	29	1
																		62		Å®	20	2024-02-23_18h43.36.279	ÐÅÐÄÅÐ¶Ï	2021.2.3	Win32	60.24096386	5.981481764	3.423
