# Supplementary material for: Perceptual metacognition and self-esteem: the role of feedback valence in local and global monitoring bias
Source: BMC Psychol. 2025 Sep 22;13:1114. doi: 10.1186/s40359-025-03089-x (PMC12506185; doi:10.1186/s40359-025-03089-x)
Supplement: Supplementary file 1 — Supplementary Material 1. [file 40359_2025_3089_MOESM1_ESM.zip › Data/Study2/Study2data/63_信心判断_2024-02-23_18h43.59.955.csv]

response_00.keys	response_00.rt	response_1.keys	response_1.corr	response_1.rt	response_2.keys	response_2.rt	loop_1.thisRepN	loop_1.thisTrialN	loop_1.thisN	loop_1.thisIndex	loop_1.ran	dotLeft	dotRight	dotAns	cue	diffLevel	rows	±»ÊÔ±àºÅ	ÐÕÃû	ÐÔ±ð	ÄêÁä	date	expName	psychopyVersion	OS	frameRate	slider.response	slider.rt	response_01.keys	response_01.rt	response_2.corr	response_03.keys	loop_2.thisRepN	loop_2.thisTrialN	loop_2.thisN	loop_2.thisIndex	loop_2.ran	response_03.rt
		6	1	0.5625	4	2.1846						images/313_3.png	images/313+24_3.png	6	¡ú	2	3	63		Å®	19	2024-02-23_18h43.59.955	ÐÅÐÄÅÐ¶Ï	2021.2.3	Win32	59.88023952	6.481481764	7.2635	space	8.3849	1		0	0	0	2	1
		6	1	0.5002	4	0.7057						images/313_4.png	images/313+24_4.png	6	¡ú	2	4	63		Å®	19	2024-02-23_18h43.59.955	ÐÅÐÄÅÐ¶Ï	2021.2.3	Win32	59.88023952					1		0	1	1	3	1
		1	0	1.3084	4	1.4683						images/313_8.png	images/313+24_8.png	6	¡ú	2	8	63		Å®	19	2024-02-23_18h43.59.955	ÐÅÐÄÅÐ¶Ï	2021.2.3	Win32	59.88023952					1		0	2	2	7	1
		6	0	1.1187	3	0.7423						images/313+24_9.png	images/313_9.png	1	¡û	2	9	63		Å®	19	2024-02-23_18h43.59.955	ÐÅÐÄÅÐ¶Ï	2021.2.3	Win32	59.88023952					0		0	3	3	8	1
		6	1	0.3754	5	0.4928						images/313_23.png	images/313+60_7.png	6	¡ú	1	23	63		Å®	19	2024-02-23_18h43.59.955	ÐÅÐÄÅÐ¶Ï	2021.2.3	Win32	59.88023952					1		0	4	4	22	1
		1	1	0.8844	5	0.8572						images/313+60_11.png	images/313_27.png	1	¡û	1	27	63		Å®	19	2024-02-23_18h43.59.955	ÐÅÐÄÅÐ¶Ï	2021.2.3	Win32	59.88023952					1		0	5	5	26	1
		1	1	0.491	5	0.4066						images/313+60_10.png	images/313_26.png	1	¡û	1	26	63		Å®	19	2024-02-23_18h43.59.955	ÐÅÐÄÅÐ¶Ï	2021.2.3	Win32	59.88023952					1		0	6	6	25	1
		6	0	0.577	5	0.4877						images/313+60_16.png	images/313_32.png	1	¡û	1	32	63		Å®	19	2024-02-23_18h43.59.955	ÐÅÐÄÅÐ¶Ï	2021.2.3	Win32	59.88023952					1		0	7	7	31	1
		6	1	0.3524	4	1.041						images/313_19.png	images/313+60_3.png	6	¡ú	1	19	63		Å®	19	2024-02-23_18h43.59.955	ÐÅÐÄÅÐ¶Ï	2021.2.3	Win32	59.88023952					1		0	8	8	18	1
		1	1	0.4005	6	0.6777						images/313+60_13.png	images/313_29.png	1	¡û	1	29	63		Å®	19	2024-02-23_18h43.59.955	ÐÅÐÄÅÐ¶Ï	2021.2.3	Win32	59.88023952					1		0	9	9	28	1
		6	0	0.4447	4	0.9723						images/313+24_12.png	images/313_12.png	1	¡û	2	12	63		Å®	19	2024-02-23_18h43.59.955	ÐÅÐÄÅÐ¶Ï	2021.2.3	Win32	59.88023952					1		0	10	10	11	1
		6	0	0.4011	4	0.853						images/313+24_11.png	images/313_11.png	1	¡û	2	11	63		Å®	19	2024-02-23_18h43.59.955	ÐÅÐÄÅÐ¶Ï	2021.2.3	Win32	59.88023952					1		0	11	11	10	1
		1	1	0.4436	4	0.7666						images/313+60_15.png	images/313_31.png	1	¡û	1	31	63		Å®	19	2024-02-23_18h43.59.955	ÐÅÐÄÅÐ¶Ï	2021.2.3	Win32	59.88023952					1		0	12	12	30	1
		6	1	0.4765	3	1.2006						images/313_17.png	images/313+60_1.png	6	¡ú	1	17	63		Å®	19	2024-02-23_18h43.59.955	ÐÅÐÄÅÐ¶Ï	2021.2.3	Win32	59.88023952					0		0	13	13	16	1
		1	1	1.0351	3	1.2237						images/313+60_9.png	images/313_25.png	1	¡û	1	25	63		Å®	19	2024-02-23_18h43.59.955	ÐÅÐÄÅÐ¶Ï	2021.2.3	Win32	59.88023952					0		0	14	14	24	1
		1	0	0.4763	3	0.9211						images/313_20.png	images/313+60_4.png	6	¡ú	1	20	63		Å®	19	2024-02-23_18h43.59.955	ÐÅÐÄÅÐ¶Ï	2021.2.3	Win32	59.88023952					0		0	15	15	19	1
		6	1	0.6014	4	1.0746						images/313_7.png	images/313+24_7.png	6	¡ú	2	7	63		Å®	19	2024-02-23_18h43.59.955	ÐÅÐÄÅÐ¶Ï	2021.2.3	Win32	59.88023952					1		0	16	16	6	1
		1	1	0.3189	3	0.5681						images/313+24_13.png	images/313_13.png	1	¡û	2	13	63		Å®	19	2024-02-23_18h43.59.955	ÐÅÐÄÅÐ¶Ï	2021.2.3	Win32	59.88023952					0		0	17	17	12	1
		1	1	0.4452	3	0.602						images/313+24_15.png	images/313_15.png	1	¡û	2	15	63		Å®	19	2024-02-23_18h43.59.955	ÐÅÐÄÅÐ¶Ï	2021.2.3	Win32	59.88023952					0		0	18	18	14	1
		1	1	0.5819	5	0.5337						images/313+24_16.png	images/313_16.png	1	¡û	2	16	63		Å®	19	2024-02-23_18h43.59.955	ÐÅÐÄÅÐ¶Ï	2021.2.3	Win32	59.88023952					1		0	19	19	15	1
		6	1	0.6506	5	0.3679						images/313_18.png	images/313+60_2.png	6	¡ú	1	18	63		Å®	19	2024-02-23_18h43.59.955	ÐÅÐÄÅÐ¶Ï	2021.2.3	Win32	59.88023952					1		0	20	20	17	1
		1	0	0.9747	3	0.7951						images/313_21.png	images/313+60_5.png	6	¡ú	1	21	63		Å®	19	2024-02-23_18h43.59.955	ÐÅÐÄÅÐ¶Ï	2021.2.3	Win32	59.88023952					0		0	21	21	20	1
		6	1	0.4419	4	1.304						images/313_1.png	images/313+24_1.png	6	¡ú	2	1	63		Å®	19	2024-02-23_18h43.59.955	ÐÅÐÄÅÐ¶Ï	2021.2.3	Win32	59.88023952					1		0	22	22	0	1
		1	1	0.6038	3	0.9678						images/313+24_14.png	images/313_14.png	1	¡û	2	14	63		Å®	19	2024-02-23_18h43.59.955	ÐÅÐÄÅÐ¶Ï	2021.2.3	Win32	59.88023952					0		0	23	23	13	1
		6	1	0.4118	3	0.9023						images/313_5.png	images/313+24_5.png	6	¡ú	2	5	63		Å®	19	2024-02-23_18h43.59.955	ÐÅÐÄÅÐ¶Ï	2021.2.3	Win32	59.88023952					0		0	24	24	4	1
		6	1	0.4378	3	1.5926						images/313_24.png	images/313+60_8.png	6	¡ú	1	24	63		Å®	19	2024-02-23_18h43.59.955	ÐÅÐÄÅÐ¶Ï	2021.2.3	Win32	59.88023952					0		0	25	25	23	1
		1	1	0.5886	5	0.5618						images/313+60_12.png	images/313_28.png	1	¡û	1	28	63		Å®	19	2024-02-23_18h43.59.955	ÐÅÐÄÅÐ¶Ï	2021.2.3	Win32	59.88023952					1		0	26	26	27	1
		6	1	1.835	2	0.6342						images/313_6.png	images/313+24_6.png	6	¡ú	2	6	63		Å®	19	2024-02-23_18h43.59.955	ÐÅÐÄÅÐ¶Ï	2021.2.3	Win32	59.88023952					0		0	27	27	5	1
		1	1	0.6001	3	1.4011						images/313+24_10.png	images/313_10.png	1	¡û	2	10	63		Å®	19	2024-02-23_18h43.59.955	ÐÅÐÄÅÐ¶Ï	2021.2.3	Win32	59.88023952					0		0	28	28	9	1
		6	1	0.3611	4	0.7955						images/313_2.png	images/313+24_2.png	6	¡ú	2	2	63		Å®	19	2024-02-23_18h43.59.955	ÐÅÐÄÅÐ¶Ï	2021.2.3	Win32	59.88023952					1		0	29	29	1	1
		1	1	0.5165	4	0.6673						images/313+60_14.png	images/313_30.png	1	¡û	1	30	63		Å®	19	2024-02-23_18h43.59.955	ÐÅÐÄÅÐ¶Ï	2021.2.3	Win32	59.88023952					1		0	30	30	29	1
		6	1	0.3061	5	0.4506						images/313_22.png	images/313+60_6.png	6	¡ú	1	22	63		Å®	19	2024-02-23_18h43.59.955	ÐÅÐÄÅÐ¶Ï	2021.2.3	Win32	59.88023952					1		0	31	31	21	1
		1	1	0.3952	5	0.4436						images/313+60_10.png	images/313_26.png	1	¡û	1	26	63		Å®	19	2024-02-23_18h43.59.955	ÐÅÐÄÅÐ¶Ï	2021.2.3	Win32	59.88023952					1		1	0	32	25	1
		6	1	0.6129	3	1.0677						images/313_19.png	images/313+60_3.png	6	¡ú	1	19	63		Å®	19	2024-02-23_18h43.59.955	ÐÅÐÄÅÐ¶Ï	2021.2.3	Win32	59.88023952					0		1	1	33	18	1
		6	1	0.5075	4	0.7178						images/313_18.png	images/313+60_2.png	6	¡ú	1	18	63		Å®	19	2024-02-23_18h43.59.955	ÐÅÐÄÅÐ¶Ï	2021.2.3	Win32	59.88023952					1		1	2	34	17	1
		6	1	0.407	4	0.518						images/313_21.png	images/313+60_5.png	6	¡ú	1	21	63		Å®	19	2024-02-23_18h43.59.955	ÐÅÐÄÅÐ¶Ï	2021.2.3	Win32	59.88023952					1		1	3	35	20	1
		1	0	0.5235	3	0.751						images/313_6.png	images/313+24_6.png	6	¡ú	2	6	63		Å®	19	2024-02-23_18h43.59.955	ÐÅÐÄÅÐ¶Ï	2021.2.3	Win32	59.88023952					0		1	4	36	5	1
		6	1	0.3666	4	0.801						images/313_17.png	images/313+60_1.png	6	¡ú	1	17	63		Å®	19	2024-02-23_18h43.59.955	ÐÅÐÄÅÐ¶Ï	2021.2.3	Win32	59.88023952					1		1	5	37	16	1
		6	1	0.4747	2	1.0412						images/313_4.png	images/313+24_4.png	6	¡ú	2	4	63		Å®	19	2024-02-23_18h43.59.955	ÐÅÐÄÅÐ¶Ï	2021.2.3	Win32	59.88023952					0		1	6	38	3	1
		1	1	0.983	2	1.0351						images/313+24_11.png	images/313_11.png	1	¡û	2	11	63		Å®	19	2024-02-23_18h43.59.955	ÐÅÐÄÅÐ¶Ï	2021.2.3	Win32	59.88023952					0		1	7	39	10	1
		1	1	2.1575	4	1.0909						images/313+60_11.png	images/313_27.png	1	¡û	1	27	63		Å®	19	2024-02-23_18h43.59.955	ÐÅÐÄÅÐ¶Ï	2021.2.3	Win32	59.88023952					1	space	1	8	40	26	1	22.219
		1	1	0.6376	4	1.1424						images/313+60_16.png	images/313_32.png	1	¡û	1	32	63		Å®	19	2024-02-23_18h43.59.955	ÐÅÐÄÅÐ¶Ï	2021.2.3	Win32	59.88023952					1		1	9	41	31	1
		6	1	0.7258	4	0.6906						images/313_20.png	images/313+60_4.png	6	¡ú	1	20	63		Å®	19	2024-02-23_18h43.59.955	ÐÅÐÄÅÐ¶Ï	2021.2.3	Win32	59.88023952					1		1	10	42	19	1
		6	1	0.4237	4	0.5283						images/313_5.png	images/313+24_5.png	6	¡ú	2	5	63		Å®	19	2024-02-23_18h43.59.955	ÐÅÐÄÅÐ¶Ï	2021.2.3	Win32	59.88023952					1		1	11	43	4	1
		1	1	0.7607	2	0.5129						images/313+24_12.png	images/313_12.png	1	¡û	2	12	63		Å®	19	2024-02-23_18h43.59.955	ÐÅÐÄÅÐ¶Ï	2021.2.3	Win32	59.88023952					0		1	12	44	11	1
		6	0	1.2944	3	0.969						images/313+24_10.png	images/313_10.png	1	¡û	2	10	63		Å®	19	2024-02-23_18h43.59.955	ÐÅÐÄÅÐ¶Ï	2021.2.3	Win32	59.88023952					0		1	13	45	9	1
		6	0	0.459	3	0.4694						images/313+60_12.png	images/313_28.png	1	¡û	1	28	63		Å®	19	2024-02-23_18h43.59.955	ÐÅÐÄÅÐ¶Ï	2021.2.3	Win32	59.88023952					0		1	14	46	27	1
		6	1	0.3791	3	0.4491						images/313_7.png	images/313+24_7.png	6	¡ú	2	7	63		Å®	19	2024-02-23_18h43.59.955	ÐÅÐÄÅÐ¶Ï	2021.2.3	Win32	59.88023952					0		1	15	47	6	1
		1	1	0.5031	5	0.6408						images/313+24_13.png	images/313_13.png	1	¡û	2	13	63		Å®	19	2024-02-23_18h43.59.955	ÐÅÐÄÅÐ¶Ï	2021.2.3	Win32	59.88023952					1		1	16	48	12	1
		1	1	0.7364	3	0.8173						images/313+24_9.png	images/313_9.png	1	¡û	2	9	63		Å®	19	2024-02-23_18h43.59.955	ÐÅÐÄÅÐ¶Ï	2021.2.3	Win32	59.88023952					0		1	17	49	8	1
		6	0	0.6572	3	1.6516						images/313+24_15.png	images/313_15.png	1	¡û	2	15	63		Å®	19	2024-02-23_18h43.59.955	ÐÅÐÄÅÐ¶Ï	2021.2.3	Win32	59.88023952					0		1	18	50	14	1
		6	1	0.4189	5	0.3811						images/313_24.png	images/313+60_8.png	6	¡ú	1	24	63		Å®	19	2024-02-23_18h43.59.955	ÐÅÐÄÅÐ¶Ï	2021.2.3	Win32	59.88023952					1		1	19	51	23	1
		1	1	0.6846	5	0.7047						images/313+24_14.png	images/313_14.png	1	¡û	2	14	63		Å®	19	2024-02-23_18h43.59.955	ÐÅÐÄÅÐ¶Ï	2021.2.3	Win32	59.88023952					1		1	20	52	13	1
		1	1	1.3907	2	1.1668						images/313+24_16.png	images/313_16.png	1	¡û	2	16	63		Å®	19	2024-02-23_18h43.59.955	ÐÅÐÄÅÐ¶Ï	2021.2.3	Win32	59.88023952					0		1	21	53	15	1
		6	1	0.993	2	1.1383						images/313_8.png	images/313+24_8.png	6	¡ú	2	8	63		Å®	19	2024-02-23_18h43.59.955	ÐÅÐÄÅÐ¶Ï	2021.2.3	Win32	59.88023952					0		1	22	54	7	1
		6	1	0.3749	4	1.2043						images/313_2.png	images/313+24_2.png	6	¡ú	2	2	63		Å®	19	2024-02-23_18h43.59.955	ÐÅÐÄÅÐ¶Ï	2021.2.3	Win32	59.88023952					1		1	23	55	1	1
		6	1	0.4741	3	5.2643						images/313_3.png	images/313+24_3.png	6	¡ú	2	3	63		Å®	19	2024-02-23_18h43.59.955	ÐÅÐÄÅÐ¶Ï	2021.2.3	Win32	59.88023952					0		1	24	56	2	1
		1	1	0.6545	4	0.7506						images/313+60_15.png	images/313_31.png	1	¡û	1	31	63		Å®	19	2024-02-23_18h43.59.955	ÐÅÐÄÅÐ¶Ï	2021.2.3	Win32	59.88023952					1		1	25	57	30	1
			0		4	13.0998						images/313_23.png	images/313+60_7.png	6	¡ú	1	23	63		Å®	19	2024-02-23_18h43.59.955	ÐÅÐÄÅÐ¶Ï	2021.2.3	Win32	59.88023952					1		1	26	58	22	1
		1	1	0.634	4	0.9837						images/313+60_13.png	images/313_29.png	1	¡û	1	29	63		Å®	19	2024-02-23_18h43.59.955	ÐÅÐÄÅÐ¶Ï	2021.2.3	Win32	59.88023952					1		1	27	59	28	1
		1	1	0.717	4	0.7166						images/313+60_9.png	images/313_25.png	1	¡û	1	25	63		Å®	19	2024-02-23_18h43.59.955	ÐÅÐÄÅÐ¶Ï	2021.2.3	Win32	59.88023952					1		1	28	60	24	1
		6	1	0.9344	4	1.0185						images/313_1.png	images/313+24_1.png	6	¡ú	2	1	63		Å®	19	2024-02-23_18h43.59.955	ÐÅÐÄÅÐ¶Ï	2021.2.3	Win32	59.88023952					1		1	29	61	0	1
		1	1	0.5006	4	0.5835						images/313+60_14.png	images/313_30.png	1	¡û	1	30	63		Å®	19	2024-02-23_18h43.59.955	ÐÅÐÄÅÐ¶Ï	2021.2.3	Win32	59.88023952					1		1	30	62	29	1
		6	1	0.5001	5	0.5174						images/313_22.png	images/313+60_6.png	6	¡ú	1	22	63		Å®	19	2024-02-23_18h43.59.955	ÐÅÐÄÅÐ¶Ï	2021.2.3	Win32	59.88023952					1		1	31	63	21	1
		6	1	0.7006	2	0.6677						images/313_24.png	images/313+60_8.png	6	¡ú	1	24	63		Å®	19	2024-02-23_18h43.59.955	ÐÅÐÄÅÐ¶Ï	2021.2.3	Win32	59.88023952					0		2	0	64	23	1
		1	1	0.5343	4	0.7509						images/313+24_14.png	images/313_14.png	1	¡û	2	14	63		Å®	19	2024-02-23_18h43.59.955	ÐÅÐÄÅÐ¶Ï	2021.2.3	Win32	59.88023952					1		2	1	65	13	1
		6	1	0.4838	4	0.5003						images/313_5.png	images/313+24_5.png	6	¡ú	2	5	63		Å®	19	2024-02-23_18h43.59.955	ÐÅÐÄÅÐ¶Ï	2021.2.3	Win32	59.88023952					1		2	2	66	4	1
		1	1	0.6841	2	1.0674						images/313+24_9.png	images/313_9.png	1	¡û	2	9	63		Å®	19	2024-02-23_18h43.59.955	ÐÅÐÄÅÐ¶Ï	2021.2.3	Win32	59.88023952					0		2	3	67	8	1
		1	1	0.5674	5	0.4839						images/313+60_14.png	images/313_30.png	1	¡û	1	30	63		Å®	19	2024-02-23_18h43.59.955	ÐÅÐÄÅÐ¶Ï	2021.2.3	Win32	59.88023952					1		2	4	68	29	1
		1	1	0.9836	3	0.8172						images/313+24_15.png	images/313_15.png	1	¡û	2	15	63		Å®	19	2024-02-23_18h43.59.955	ÐÅÐÄÅÐ¶Ï	2021.2.3	Win32	59.88023952					0		2	5	69	14	1
		6	1	0.4337	4	0.5341						images/313_21.png	images/313+60_5.png	6	¡ú	1	21	63		Å®	19	2024-02-23_18h43.59.955	ÐÅÐÄÅÐ¶Ï	2021.2.3	Win32	59.88023952					1		2	6	70	20	1
		1	1	0.9842	5	0.718						images/313+60_9.png	images/313_25.png	1	¡û	1	25	63		Å®	19	2024-02-23_18h43.59.955	ÐÅÐÄÅÐ¶Ï	2021.2.3	Win32	59.88023952					1		2	7	71	24	1
		6	1	0.517	4	0.7013						images/313_17.png	images/313+60_1.png	6	¡ú	1	17	63		Å®	19	2024-02-23_18h43.59.955	ÐÅÐÄÅÐ¶Ï	2021.2.3	Win32	59.88023952					1		2	8	72	16	1
		6	1	0.3673	4	0.4845						images/313_6.png	images/313+24_6.png	6	¡ú	2	6	63		Å®	19	2024-02-23_18h43.59.955	ÐÅÐÄÅÐ¶Ï	2021.2.3	Win32	59.88023952					1		2	9	73	5	1
		6	0	0.9336	3	0.5509						images/313+60_10.png	images/313_26.png	1	¡û	1	26	63		Å®	19	2024-02-23_18h43.59.955	ÐÅÐÄÅÐ¶Ï	2021.2.3	Win32	59.88023952					0		2	10	74	25	1
		6	1	0.384	4	0.784						images/313_23.png	images/313+60_7.png	6	¡ú	1	23	63		Å®	19	2024-02-23_18h43.59.955	ÐÅÐÄÅÐ¶Ï	2021.2.3	Win32	59.88023952					1		2	11	75	22	1
		6	1	0.4339	4	0.4005						images/313_20.png	images/313+60_4.png	6	¡ú	1	20	63		Å®	19	2024-02-23_18h43.59.955	ÐÅÐÄÅÐ¶Ï	2021.2.3	Win32	59.88023952					1		2	12	76	19	1
		6	1	0.4172	5	0.8346						images/313_19.png	images/313+60_3.png	6	¡ú	1	19	63		Å®	19	2024-02-23_18h43.59.955	ÐÅÐÄÅÐ¶Ï	2021.2.3	Win32	59.88023952					1		2	13	77	18	1
		6	1	0.3674	5	0.4342						images/313_18.png	images/313+60_2.png	6	¡ú	1	18	63		Å®	19	2024-02-23_18h43.59.955	ÐÅÐÄÅÐ¶Ï	2021.2.3	Win32	59.88023952					1		2	14	78	17	1
		1	1	0.6171	3	0.9673						images/313+24_13.png	images/313_13.png	1	¡û	2	13	63		Å®	19	2024-02-23_18h43.59.955	ÐÅÐÄÅÐ¶Ï	2021.2.3	Win32	59.88023952					0		2	15	79	12	1
		1	1	1.034	4	0.6842						images/313+60_15.png	images/313_31.png	1	¡û	1	31	63		Å®	19	2024-02-23_18h43.59.955	ÐÅÐÄÅÐ¶Ï	2021.2.3	Win32	59.88023952					1		2	16	80	30	1
		1	1	0.5677	4	0.5838						images/313+24_16.png	images/313_16.png	1	¡û	2	16	63		Å®	19	2024-02-23_18h43.59.955	ÐÅÐÄÅÐ¶Ï	2021.2.3	Win32	59.88023952					1	space	2	17	81	15	1	16.7912
		1	1	0.8306	5	0.9476						images/313+60_12.png	images/313_28.png	1	¡û	1	28	63		Å®	19	2024-02-23_18h43.59.955	ÐÅÐÄÅÐ¶Ï	2021.2.3	Win32	59.88023952					1		2	18	82	27	1
		1	1	0.5423	4	0.9927						images/313+60_16.png	images/313_32.png	1	¡û	1	32	63		Å®	19	2024-02-23_18h43.59.955	ÐÅÐÄÅÐ¶Ï	2021.2.3	Win32	59.88023952					1		2	19	83	31	1
		6	1	0.3891	4	0.6627						images/313_22.png	images/313+60_6.png	6	¡ú	1	22	63		Å®	19	2024-02-23_18h43.59.955	ÐÅÐÄÅÐ¶Ï	2021.2.3	Win32	59.88023952					1		2	20	84	21	1
		1	1	0.461	4	1.1321						images/313+24_10.png	images/313_10.png	1	¡û	2	10	63		Å®	19	2024-02-23_18h43.59.955	ÐÅÐÄÅÐ¶Ï	2021.2.3	Win32	59.88023952					1		2	21	85	9	1
		6	1	0.4011	5	0.3236						images/313_3.png	images/313+24_3.png	6	¡ú	2	3	63		Å®	19	2024-02-23_18h43.59.955	ÐÅÐÄÅÐ¶Ï	2021.2.3	Win32	59.88023952					1		2	22	86	2	1
		1	1	1.0594	2	1.3206						images/313+24_11.png	images/313_11.png	1	¡û	2	11	63		Å®	19	2024-02-23_18h43.59.955	ÐÅÐÄÅÐ¶Ï	2021.2.3	Win32	59.88023952					0		2	23	87	10	1
		1	1	1.1128	5	1.1662						images/313+60_11.png	images/313_27.png	1	¡û	1	27	63		Å®	19	2024-02-23_18h43.59.955	ÐÅÐÄÅÐ¶Ï	2021.2.3	Win32	59.88023952					1		2	24	88	26	1
		6	1	0.4611	4	0.7343						images/313_2.png	images/313+24_2.png	6	¡ú	2	2	63		Å®	19	2024-02-23_18h43.59.955	ÐÅÐÄÅÐ¶Ï	2021.2.3	Win32	59.88023952					1		2	25	89	1	1
		1	1	1.4887	3	1.1041						images/313+24_12.png	images/313_12.png	1	¡û	2	12	63		Å®	19	2024-02-23_18h43.59.955	ÐÅÐÄÅÐ¶Ï	2021.2.3	Win32	59.88023952					0		2	26	90	11	1
		6	1	0.4557	4	1.1152						images/313_1.png	images/313+24_1.png	6	¡ú	2	1	63		Å®	19	2024-02-23_18h43.59.955	ÐÅÐÄÅÐ¶Ï	2021.2.3	Win32	59.88023952					1		2	27	91	0	1
		1	1	0.5871	3	0.5379						images/313+60_13.png	images/313_29.png	1	¡û	1	29	63		Å®	19	2024-02-23_18h43.59.955	ÐÅÐÄÅÐ¶Ï	2021.2.3	Win32	59.88023952					0		2	28	92	28	1
		6	1	0.4137	4	0.4519						images/313_7.png	images/313+24_7.png	6	¡ú	2	7	63		Å®	19	2024-02-23_18h43.59.955	ÐÅÐÄÅÐ¶Ï	2021.2.3	Win32	59.88023952					1		2	29	93	6	1
		6	1	0.5414	4	0.472						images/313_4.png	images/313+24_4.png	6	¡ú	2	4	63		Å®	19	2024-02-23_18h43.59.955	ÐÅÐÄÅÐ¶Ï	2021.2.3	Win32	59.88023952					1		2	30	94	3	1
		6	1	0.9785	3	0.3264						images/313_8.png	images/313+24_8.png	6	¡ú	2	8	63		Å®	19	2024-02-23_18h43.59.955	ÐÅÐÄÅÐ¶Ï	2021.2.3	Win32	59.88023952					0		2	31	95	7	1
		1	1	0.4814	5	0.6504						images/313+60_16.png	images/313_32.png	1	¡û	1	32	63		Å®	19	2024-02-23_18h43.59.955	ÐÅÐÄÅÐ¶Ï	2021.2.3	Win32	59.88023952					1		3	0	96	31	1
		1	1	0.5728	4	0.3825						images/313+24_10.png	images/313_10.png	1	¡û	2	10	63		Å®	19	2024-02-23_18h43.59.955	ÐÅÐÄÅÐ¶Ï	2021.2.3	Win32	59.88023952					1		3	1	97	9	1
		1	1	0.4066	4	0.7064						images/313+24_16.png	images/313_16.png	1	¡û	2	16	63		Å®	19	2024-02-23_18h43.59.955	ÐÅÐÄÅÐ¶Ï	2021.2.3	Win32	59.88023952					1		3	2	98	15	1
		6	1	0.4282	5	0.5362						images/313_23.png	images/313+60_7.png	6	¡ú	1	23	63		Å®	19	2024-02-23_18h43.59.955	ÐÅÐÄÅÐ¶Ï	2021.2.3	Win32	59.88023952					1		3	3	99	22	1
		1	1	1.0563	3	0.9919						images/313+60_14.png	images/313_30.png	1	¡û	1	30	63		Å®	19	2024-02-23_18h43.59.955	ÐÅÐÄÅÐ¶Ï	2021.2.3	Win32	59.88023952					0		3	4	100	29	1
		1	1	0.5063	4	0.5579						images/313+60_10.png	images/313_26.png	1	¡û	1	26	63		Å®	19	2024-02-23_18h43.59.955	ÐÅÐÄÅÐ¶Ï	2021.2.3	Win32	59.88023952					1		3	5	101	25	1
		6	0	0.4544	4	0.411						images/313+24_13.png	images/313_13.png	1	¡û	2	13	63		Å®	19	2024-02-23_18h43.59.955	ÐÅÐÄÅÐ¶Ï	2021.2.3	Win32	59.88023952					1		3	6	102	12	1
		1	1	0.3782	3	0.5747						images/313+60_13.png	images/313_29.png	1	¡û	1	29	63		Å®	19	2024-02-23_18h43.59.955	ÐÅÐÄÅÐ¶Ï	2021.2.3	Win32	59.88023952					0		3	7	103	28	1
		1	1	0.4578	5	0.7179						images/313+24_11.png	images/313_11.png	1	¡û	2	11	63		Å®	19	2024-02-23_18h43.59.955	ÐÅÐÄÅÐ¶Ï	2021.2.3	Win32	59.88023952					1		3	8	104	10	1
		6	1	0.4407	4	0.6255						images/313_6.png	images/313+24_6.png	6	¡ú	2	6	63		Å®	19	2024-02-23_18h43.59.955	ÐÅÐÄÅÐ¶Ï	2021.2.3	Win32	59.88023952					1		3	9	105	5	1
		6	1	0.3938	4	0.4306						images/313_19.png	images/313+60_3.png	6	¡ú	1	19	63		Å®	19	2024-02-23_18h43.59.955	ÐÅÐÄÅÐ¶Ï	2021.2.3	Win32	59.88023952					1		3	10	106	18	1
		6	1	0.2571	4	0.3511						images/313_5.png	images/313+24_5.png	6	¡ú	2	5	63		Å®	19	2024-02-23_18h43.59.955	ÐÅÐÄÅÐ¶Ï	2021.2.3	Win32	59.88023952					1		3	11	107	4	1
		1	0	0.5582	3	0.8821						images/313_3.png	images/313+24_3.png	6	¡ú	2	3	63		Å®	19	2024-02-23_18h43.59.955	ÐÅÐÄÅÐ¶Ï	2021.2.3	Win32	59.88023952					0		3	12	108	2	1
		6	1	0.6808	4	0.5575						images/313_22.png	images/313+60_6.png	6	¡ú	1	22	63		Å®	19	2024-02-23_18h43.59.955	ÐÅÐÄÅÐ¶Ï	2021.2.3	Win32	59.88023952					1		3	13	109	21	1
		6	0	0.4731	4	0.5538						images/313+60_9.png	images/313_25.png	1	¡û	1	25	63		Å®	19	2024-02-23_18h43.59.955	ÐÅÐÄÅÐ¶Ï	2021.2.3	Win32	59.88023952					1		3	14	110	24	1
		6	1	0.4137	4	0.4902						images/313_17.png	images/313+60_1.png	6	¡ú	1	17	63		Å®	19	2024-02-23_18h43.59.955	ÐÅÐÄÅÐ¶Ï	2021.2.3	Win32	59.88023952					1		3	15	111	16	1
		1	1	0.5555	3	1.2193						images/313+24_9.png	images/313_9.png	1	¡û	2	9	63		Å®	19	2024-02-23_18h43.59.955	ÐÅÐÄÅÐ¶Ï	2021.2.3	Win32	59.88023952					0		3	16	112	8	1
		6	1	0.3797	4	0.5277						images/313_21.png	images/313+60_5.png	6	¡ú	1	21	63		Å®	19	2024-02-23_18h43.59.955	ÐÅÐÄÅÐ¶Ï	2021.2.3	Win32	59.88023952					1		3	17	113	20	1
		1	0	0.651	4	1.3127						images/313_20.png	images/313+60_4.png	6	¡ú	1	20	63		Å®	19	2024-02-23_18h43.59.955	ÐÅÐÄÅÐ¶Ï	2021.2.3	Win32	59.88023952					1		3	18	114	19	1
		1	1	0.4261	3	0.5188						images/313+24_15.png	images/313_15.png	1	¡û	2	15	63		Å®	19	2024-02-23_18h43.59.955	ÐÅÐÄÅÐ¶Ï	2021.2.3	Win32	59.88023952					0		3	19	115	14	1
		6	0	0.3447	4	0.4229						images/313+24_12.png	images/313_12.png	1	¡û	2	12	63		Å®	19	2024-02-23_18h43.59.955	ÐÅÐÄÅÐ¶Ï	2021.2.3	Win32	59.88023952					1		3	20	116	11	1
		1	1	0.5235	3	0.5036						images/313+60_11.png	images/313_27.png	1	¡û	1	27	63		Å®	19	2024-02-23_18h43.59.955	ÐÅÐÄÅÐ¶Ï	2021.2.3	Win32	59.88023952					0		3	21	117	26	1
		6	1	0.3925	4	0.4306						images/313_1.png	images/313+24_1.png	6	¡ú	2	1	63		Å®	19	2024-02-23_18h43.59.955	ÐÅÐÄÅÐ¶Ï	2021.2.3	Win32	59.88023952					1		3	22	118	0	1
		6	1	0.4126	4	0.473						images/313_18.png	images/313+60_2.png	6	¡ú	1	18	63		Å®	19	2024-02-23_18h43.59.955	ÐÅÐÄÅÐ¶Ï	2021.2.3	Win32	59.88023952					1		3	23	119	17	1
		1	1	0.4842	5	1.7599						images/313+60_12.png	images/313_28.png	1	¡û	1	28	63		Å®	19	2024-02-23_18h43.59.955	ÐÅÐÄÅÐ¶Ï	2021.2.3	Win32	59.88023952					1		3	24	120	27	1
		6	1	0.391	4	0.4751						images/313_24.png	images/313+60_8.png	6	¡ú	1	24	63		Å®	19	2024-02-23_18h43.59.955	ÐÅÐÄÅÐ¶Ï	2021.2.3	Win32	59.88023952					1		3	25	121	23	1
		1	0	0.7056	3	0.5352						images/313_7.png	images/313+24_7.png	6	¡ú	2	7	63		Å®	19	2024-02-23_18h43.59.955	ÐÅÐÄÅÐ¶Ï	2021.2.3	Win32	59.88023952					0	space	3	26	122	6	1	14.602
		6	1	0.7729	5	0.5849						images/313_2.png	images/313+24_2.png	6	¡ú	2	2	63		Å®	19	2024-02-23_18h43.59.955	ÐÅÐÄÅÐ¶Ï	2021.2.3	Win32	59.88023952					1		3	27	123	1	1
		6	0	1.0235	4	0.649						images/313+24_14.png	images/313_14.png	1	¡û	2	14	63		Å®	19	2024-02-23_18h43.59.955	ÐÅÐÄÅÐ¶Ï	2021.2.3	Win32	59.88023952					1		3	28	124	13	1
		1	1	0.5709	3	0.9677						images/313+60_15.png	images/313_31.png	1	¡û	1	31	63		Å®	19	2024-02-23_18h43.59.955	ÐÅÐÄÅÐ¶Ï	2021.2.3	Win32	59.88023952					0		3	29	125	30	1
		6	1	0.3538	5	0.9687						images/313_4.png	images/313+24_4.png	6	¡ú	2	4	63		Å®	19	2024-02-23_18h43.59.955	ÐÅÐÄÅÐ¶Ï	2021.2.3	Win32	59.88023952					1		3	30	126	3	1
		6	1	0.5541	4	0.7844						images/313_8.png	images/313+24_8.png	6	¡ú	2	8	63		Å®	19	2024-02-23_18h43.59.955	ÐÅÐÄÅÐ¶Ï	2021.2.3	Win32	59.88023952					1		3	31	127	7	1
		1	1	1.0636	4	0.7107						images/313+24_14.png	images/313_14.png	1	¡û	2	14	63		Å®	19	2024-02-23_18h43.59.955	ÐÅÐÄÅÐ¶Ï	2021.2.3	Win32	59.88023952					1		4	0	128	13	1
		1	1	0.4529	5	0.6093						images/313+60_11.png	images/313_27.png	1	¡û	1	27	63		Å®	19	2024-02-23_18h43.59.955	ÐÅÐÄÅÐ¶Ï	2021.2.3	Win32	59.88023952					1		4	1	129	26	1
		1	1	0.3771	5	0.3504						images/313+60_13.png	images/313_29.png	1	¡û	1	29	63		Å®	19	2024-02-23_18h43.59.955	ÐÅÐÄÅÐ¶Ï	2021.2.3	Win32	59.88023952					1		4	2	130	28	1
		6	1	0.3537	6	0.4904						images/313_24.png	images/313+60_8.png	6	¡ú	1	24	63		Å®	19	2024-02-23_18h43.59.955	ÐÅÐÄÅÐ¶Ï	2021.2.3	Win32	59.88023952					1		4	3	131	23	1
		6	1	0.4951	4	1.1686						images/313_8.png	images/313+24_8.png	6	¡ú	2	8	63		Å®	19	2024-02-23_18h43.59.955	ÐÅÐÄÅÐ¶Ï	2021.2.3	Win32	59.88023952					1		4	4	132	7	1
		1	1	0.5105	5	1.5017						images/313+24_15.png	images/313_15.png	1	¡û	2	15	63		Å®	19	2024-02-23_18h43.59.955	ÐÅÐÄÅÐ¶Ï	2021.2.3	Win32	59.88023952					1		4	5	133	14	1
		6	1	0.6514	4	0.4832						images/313_2.png	images/313+24_2.png	6	¡ú	2	2	63		Å®	19	2024-02-23_18h43.59.955	ÐÅÐÄÅÐ¶Ï	2021.2.3	Win32	59.88023952					1		4	6	134	1	1
		1	0	0.6407	3	0.7523						images/313_20.png	images/313+60_4.png	6	¡ú	1	20	63		Å®	19	2024-02-23_18h43.59.955	ÐÅÐÄÅÐ¶Ï	2021.2.3	Win32	59.88023952					0		4	7	135	19	1
		1	1	0.6524	4	0.536						images/313+60_10.png	images/313_26.png	1	¡û	1	26	63		Å®	19	2024-02-23_18h43.59.955	ÐÅÐÄÅÐ¶Ï	2021.2.3	Win32	59.88023952					1		4	8	136	25	1
		1	1	0.5684	4	0.6363						images/313+24_11.png	images/313_11.png	1	¡û	2	11	63		Å®	19	2024-02-23_18h43.59.955	ÐÅÐÄÅÐ¶Ï	2021.2.3	Win32	59.88023952					1		4	9	137	10	1
		6	1	0.2852	5	0.8894						images/313_7.png	images/313+24_7.png	6	¡ú	2	7	63		Å®	19	2024-02-23_18h43.59.955	ÐÅÐÄÅÐ¶Ï	2021.2.3	Win32	59.88023952					1		4	10	138	6	1
		1	1	0.5352	5	0.4365						images/313+24_9.png	images/313_9.png	1	¡û	2	9	63		Å®	19	2024-02-23_18h43.59.955	ÐÅÐÄÅÐ¶Ï	2021.2.3	Win32	59.88023952					1		4	11	139	8	1
		6	1	0.6468	5	0.6065						images/313_19.png	images/313+60_3.png	6	¡ú	1	19	63		Å®	19	2024-02-23_18h43.59.955	ÐÅÐÄÅÐ¶Ï	2021.2.3	Win32	59.88023952					1		4	12	140	18	1
		1	1	0.419	4	0.7615						images/313+60_16.png	images/313_32.png	1	¡û	1	32	63		Å®	19	2024-02-23_18h43.59.955	ÐÅÐÄÅÐ¶Ï	2021.2.3	Win32	59.88023952					1		4	13	141	31	1
		1	1	0.4107	5	0.4665						images/313+60_14.png	images/313_30.png	1	¡û	1	30	63		Å®	19	2024-02-23_18h43.59.955	ÐÅÐÄÅÐ¶Ï	2021.2.3	Win32	59.88023952					1		4	14	142	29	1
		6	1	0.2891	5	0.4174						images/313_18.png	images/313+60_2.png	6	¡ú	1	18	63		Å®	19	2024-02-23_18h43.59.955	ÐÅÐÄÅÐ¶Ï	2021.2.3	Win32	59.88023952					1		4	15	143	17	1
		6	1	0.4006	5	0.3553						images/313_3.png	images/313+24_3.png	6	¡ú	2	3	63		Å®	19	2024-02-23_18h43.59.955	ÐÅÐÄÅÐ¶Ï	2021.2.3	Win32	59.88023952					1		4	16	144	2	1
		1	0	0.924	3	0.8684						images/313_1.png	images/313+24_1.png	6	¡ú	2	1	63		Å®	19	2024-02-23_18h43.59.955	ÐÅÐÄÅÐ¶Ï	2021.2.3	Win32	59.88023952					0		4	17	145	0	1
		1	0	0.4413	3	0.9406						images/313_17.png	images/313+60_1.png	6	¡ú	1	17	63		Å®	19	2024-02-23_18h43.59.955	ÐÅÐÄÅÐ¶Ï	2021.2.3	Win32	59.88023952					0		4	18	146	16	1
		6	1	0.8958	5	0.6023						images/313_22.png	images/313+60_6.png	6	¡ú	1	22	63		Å®	19	2024-02-23_18h43.59.955	ÐÅÐÄÅÐ¶Ï	2021.2.3	Win32	59.88023952					1		4	19	147	21	1
		6	1	0.4385	4	0.6012						images/313_6.png	images/313+24_6.png	6	¡ú	2	6	63		Å®	19	2024-02-23_18h43.59.955	ÐÅÐÄÅÐ¶Ï	2021.2.3	Win32	59.88023952					1		4	20	148	5	1
		1	1	0.6054	4	0.8141						images/313+24_10.png	images/313_10.png	1	¡û	2	10	63		Å®	19	2024-02-23_18h43.59.955	ÐÅÐÄÅÐ¶Ï	2021.2.3	Win32	59.88023952					1		4	21	149	9	1
		1	0	1.1077	3	0.4518						images/313_4.png	images/313+24_4.png	6	¡ú	2	4	63		Å®	19	2024-02-23_18h43.59.955	ÐÅÐÄÅÐ¶Ï	2021.2.3	Win32	59.88023952					0		4	22	150	3	1
		1	1	0.6114	3	1.3651						images/313+24_16.png	images/313_16.png	1	¡û	2	16	63		Å®	19	2024-02-23_18h43.59.955	ÐÅÐÄÅÐ¶Ï	2021.2.3	Win32	59.88023952					0		4	23	151	15	1
		6	1	0.2164	5	0.5872						images/313_23.png	images/313+60_7.png	6	¡ú	1	23	63		Å®	19	2024-02-23_18h43.59.955	ÐÅÐÄÅÐ¶Ï	2021.2.3	Win32	59.88023952					1		4	24	152	22	1
		1	1	0.4197	5	1.2514						images/313+60_9.png	images/313_25.png	1	¡û	1	25	63		Å®	19	2024-02-23_18h43.59.955	ÐÅÐÄÅÐ¶Ï	2021.2.3	Win32	59.88023952					1		4	25	153	24	1
		6	1	0.5701	4	0.7928						images/313_21.png	images/313+60_5.png	6	¡ú	1	21	63		Å®	19	2024-02-23_18h43.59.955	ÐÅÐÄÅÐ¶Ï	2021.2.3	Win32	59.88023952					1		4	26	154	20	1
		1	1	0.5044	5	1.1852						images/313+24_13.png	images/313_13.png	1	¡û	2	13	63		Å®	19	2024-02-23_18h43.59.955	ÐÅÐÄÅÐ¶Ï	2021.2.3	Win32	59.88023952					1		4	27	155	12	1
		6	1	0.3178	5	0.4813						images/313_5.png	images/313+24_5.png	6	¡ú	2	5	63		Å®	19	2024-02-23_18h43.59.955	ÐÅÐÄÅÐ¶Ï	2021.2.3	Win32	59.88023952					1		4	28	156	4	1
		1	1	0.4023	5	0.8364						images/313+60_12.png	images/313_28.png	1	¡û	1	28	63		Å®	19	2024-02-23_18h43.59.955	ÐÅÐÄÅÐ¶Ï	2021.2.3	Win32	59.88023952					1		4	29	157	27	1
		1	1	0.9215	4	0.9923						images/313+24_12.png	images/313_12.png	1	¡û	2	12	63		Å®	19	2024-02-23_18h43.59.955	ÐÅÐÄÅÐ¶Ï	2021.2.3	Win32	59.88023952					1		4	30	158	11	1
		6	0	0.9457	2	0.4584						images/313+60_15.png	images/313_31.png	1	¡û	1	31	63		Å®	19	2024-02-23_18h43.59.955	ÐÅÐÄÅÐ¶Ï	2021.2.3	Win32	59.88023952					0		4	31	159	30	1
																		63		Å®	19	2024-02-23_18h43.59.955	ÐÅÐÄÅÐ¶Ï	2021.2.3	Win32	59.88023952	5.481481764	3.5073
