# Supplementary material for: Perceptual metacognition and self-esteem: the role of feedback valence in local and global monitoring bias
Source: BMC Psychol. 2025 Sep 22;13:1114. doi: 10.1186/s40359-025-03089-x (PMC12506185; doi:10.1186/s40359-025-03089-x)
Supplement: Supplementary file 1 — Supplementary Material 1. [file 40359_2025_3089_MOESM1_ESM.zip › Data/Study2/Study2data/64_信心判断_2024-02-23_18h43.00.569.csv]

response_00.keys	response_00.rt	response_1.keys	response_1.corr	response_1.rt	response_2.keys	response_2.rt	loop_1.thisRepN	loop_1.thisTrialN	loop_1.thisN	loop_1.thisIndex	loop_1.ran	dotLeft	dotRight	dotAns	cue	diffLevel	rows	±»ÊÔ±àºÅ	ÐÕÃû	ÐÔ±ð	ÄêÁä	date	expName	psychopyVersion	OS	frameRate	slider.response	slider.rt	response_01.keys	response_01.rt	response_2.corr	response_03.keys	loop_2.thisRepN	loop_2.thisTrialN	loop_2.thisN	loop_2.thisIndex	loop_2.ran	response_03.rt
		1	0	1.1422	2	1.2694						images/313_21.png	images/313+60_5.png	6	¡ú	1	21	64		ÄÐ	19	2024-02-23_18h43.00.569	ÐÅÐÄÅÐ¶Ï	2021.2.3	Win32	60.06366749	2.942129983	10.6309	space	49.9678	0		0	0	0	20	1
		1	1	1.7015	3	1.2502						images/313+24_9.png	images/313_9.png	1	¡û	2	9	64		ÄÐ	19	2024-02-23_18h43.00.569	ÐÅÐÄÅÐ¶Ï	2021.2.3	Win32	60.06366749					0		0	1	1	8	1
		1	1	0.5751	3	1.1508						images/313+24_11.png	images/313_11.png	1	¡û	2	11	64		ÄÐ	19	2024-02-23_18h43.00.569	ÐÅÐÄÅÐ¶Ï	2021.2.3	Win32	60.06366749					0		0	2	2	10	1
		6	1	1.6409	4	1.2591						images/313_6.png	images/313+24_6.png	6	¡ú	2	6	64		ÄÐ	19	2024-02-23_18h43.00.569	ÐÅÐÄÅÐ¶Ï	2021.2.3	Win32	60.06366749					1		0	3	3	5	1
		1	1	0.5415	5	1.0503						images/313+24_14.png	images/313_14.png	1	¡û	2	14	64		ÄÐ	19	2024-02-23_18h43.00.569	ÐÅÐÄÅÐ¶Ï	2021.2.3	Win32	60.06366749					1		0	4	4	13	1
		6	1	1.2419	5	0.9004						images/313_7.png	images/313+24_7.png	6	¡ú	2	7	64		ÄÐ	19	2024-02-23_18h43.00.569	ÐÅÐÄÅÐ¶Ï	2021.2.3	Win32	60.06366749					1		0	5	5	6	1
		1	1	0.5571	4	1.317						images/313+60_15.png	images/313_31.png	1	¡û	1	31	64		ÄÐ	19	2024-02-23_18h43.00.569	ÐÅÐÄÅÐ¶Ï	2021.2.3	Win32	60.06366749					1		0	6	6	30	1
		6	0	1.4499	4	1.0948						images/313+24_10.png	images/313_10.png	1	¡û	2	10	64		ÄÐ	19	2024-02-23_18h43.00.569	ÐÅÐÄÅÐ¶Ï	2021.2.3	Win32	60.06366749					1		0	7	7	9	1
		6	1	0.7745	4	1.484						images/313_3.png	images/313+24_3.png	6	¡ú	2	3	64		ÄÐ	19	2024-02-23_18h43.00.569	ÐÅÐÄÅÐ¶Ï	2021.2.3	Win32	60.06366749					1		0	8	8	2	1
		1	0	2.3001	2	1.2002						images/313_2.png	images/313+24_2.png	6	¡ú	2	2	64		ÄÐ	19	2024-02-23_18h43.00.569	ÐÅÐÄÅÐ¶Ï	2021.2.3	Win32	60.06366749					0		0	9	9	1	1
		6	1	0.6231	4	1.3936						images/313_19.png	images/313+60_3.png	6	¡ú	1	19	64		ÄÐ	19	2024-02-23_18h43.00.569	ÐÅÐÄÅÐ¶Ï	2021.2.3	Win32	60.06366749					1		0	10	10	18	1
		1	1	0.439	5	0.9272						images/313+60_13.png	images/313_29.png	1	¡û	1	29	64		ÄÐ	19	2024-02-23_18h43.00.569	ÐÅÐÄÅÐ¶Ï	2021.2.3	Win32	60.06366749					1		0	11	11	28	1
		1	1	0.7083	5	0.635						images/313+24_13.png	images/313_13.png	1	¡û	2	13	64		ÄÐ	19	2024-02-23_18h43.00.569	ÐÅÐÄÅÐ¶Ï	2021.2.3	Win32	60.06366749					1		0	12	12	12	1
		1	0	0.8227	4	1.071						images/313_4.png	images/313+24_4.png	6	¡ú	2	4	64		ÄÐ	19	2024-02-23_18h43.00.569	ÐÅÐÄÅÐ¶Ï	2021.2.3	Win32	60.06366749					1		0	13	13	3	1
		1	0	0.4834	4	0.9908						images/313_8.png	images/313+24_8.png	6	¡ú	2	8	64		ÄÐ	19	2024-02-23_18h43.00.569	ÐÅÐÄÅÐ¶Ï	2021.2.3	Win32	60.06366749					1		0	14	14	7	1
		6	1	0.6668	3	1.3169						images/313_22.png	images/313+60_6.png	6	¡ú	1	22	64		ÄÐ	19	2024-02-23_18h43.00.569	ÐÅÐÄÅÐ¶Ï	2021.2.3	Win32	60.06366749					0		0	15	15	21	1
		6	1	0.5789	2	0.4504						images/313_24.png	images/313+60_8.png	6	¡ú	1	24	64		ÄÐ	19	2024-02-23_18h43.00.569	ÐÅÐÄÅÐ¶Ï	2021.2.3	Win32	60.06366749					0		0	16	16	23	1
		6	1	0.6424	2	0.507						images/313_23.png	images/313+60_7.png	6	¡ú	1	23	64		ÄÐ	19	2024-02-23_18h43.00.569	ÐÅÐÄÅÐ¶Ï	2021.2.3	Win32	60.06366749					0		0	17	17	22	1
		1	1	0.3451	2	0.3674						images/313+60_9.png	images/313_25.png	1	¡û	1	25	64		ÄÐ	19	2024-02-23_18h43.00.569	ÐÅÐÄÅÐ¶Ï	2021.2.3	Win32	60.06366749					0		0	18	18	24	1
		1	1	0.6432	5	0.3505						images/313+24_15.png	images/313_15.png	1	¡û	2	15	64		ÄÐ	19	2024-02-23_18h43.00.569	ÐÅÐÄÅÐ¶Ï	2021.2.3	Win32	60.06366749					1		0	19	19	14	1
		1	1	0.468	5	0.4172						images/313+60_11.png	images/313_27.png	1	¡û	1	27	64		ÄÐ	19	2024-02-23_18h43.00.569	ÐÅÐÄÅÐ¶Ï	2021.2.3	Win32	60.06366749					1		0	20	20	26	1
		1	1	0.5448	5	0.3503						images/313+60_10.png	images/313_26.png	1	¡û	1	26	64		ÄÐ	19	2024-02-23_18h43.00.569	ÐÅÐÄÅÐ¶Ï	2021.2.3	Win32	60.06366749					1		0	21	21	25	1
		6	1	0.5078	5	0.7109						images/313_17.png	images/313+60_1.png	6	¡ú	1	17	64		ÄÐ	19	2024-02-23_18h43.00.569	ÐÅÐÄÅÐ¶Ï	2021.2.3	Win32	60.06366749					1		0	22	22	16	1
		1	1	0.5516	2	0.3347						images/313+24_12.png	images/313_12.png	1	¡û	2	12	64		ÄÐ	19	2024-02-23_18h43.00.569	ÐÅÐÄÅÐ¶Ï	2021.2.3	Win32	60.06366749					0		0	23	23	11	1
		6	0	0.5001	2	2.1187						images/313+24_16.png	images/313_16.png	1	¡û	2	16	64		ÄÐ	19	2024-02-23_18h43.00.569	ÐÅÐÄÅÐ¶Ï	2021.2.3	Win32	60.06366749					0		0	24	24	15	1
		6	1	0.5003	4	0.9339						images/313_18.png	images/313+60_2.png	6	¡ú	1	18	64		ÄÐ	19	2024-02-23_18h43.00.569	ÐÅÐÄÅÐ¶Ï	2021.2.3	Win32	60.06366749					1		0	25	25	17	1
		1	1	0.356	4	1.0896						images/313+60_16.png	images/313_32.png	1	¡û	1	32	64		ÄÐ	19	2024-02-23_18h43.00.569	ÐÅÐÄÅÐ¶Ï	2021.2.3	Win32	60.06366749					1		0	26	26	31	1
		1	0	0.5351	4	0.8671						images/313_20.png	images/313+60_4.png	6	¡ú	1	20	64		ÄÐ	19	2024-02-23_18h43.00.569	ÐÅÐÄÅÐ¶Ï	2021.2.3	Win32	60.06366749					1		0	27	27	19	1
		1	1	0.3721	4	0.5776						images/313+60_12.png	images/313_28.png	1	¡û	1	28	64		ÄÐ	19	2024-02-23_18h43.00.569	ÐÅÐÄÅÐ¶Ï	2021.2.3	Win32	60.06366749					1		0	28	28	27	1
		6	1	0.5601	5	0.9418						images/313_1.png	images/313+24_1.png	6	¡ú	2	1	64		ÄÐ	19	2024-02-23_18h43.00.569	ÐÅÐÄÅÐ¶Ï	2021.2.3	Win32	60.06366749					1		0	29	29	0	1
		1	0	0.7889	4	0.645						images/313_5.png	images/313+24_5.png	6	¡ú	2	5	64		ÄÐ	19	2024-02-23_18h43.00.569	ÐÅÐÄÅÐ¶Ï	2021.2.3	Win32	60.06366749					1		0	30	30	4	1
		6	0	0.9402	4	0.8002						images/313+60_14.png	images/313_30.png	1	¡û	1	30	64		ÄÐ	19	2024-02-23_18h43.00.569	ÐÅÐÄÅÐ¶Ï	2021.2.3	Win32	60.06366749					1		0	31	31	29	1
		6	1	1.421	4	0.5716						images/313_20.png	images/313+60_4.png	6	¡ú	1	20	64		ÄÐ	19	2024-02-23_18h43.00.569	ÐÅÐÄÅÐ¶Ï	2021.2.3	Win32	60.06366749					1		1	0	32	19	1
		1	1	1.0033	2	0.5567						images/313+60_11.png	images/313_27.png	1	¡û	1	27	64		ÄÐ	19	2024-02-23_18h43.00.569	ÐÅÐÄÅÐ¶Ï	2021.2.3	Win32	60.06366749					0		1	1	33	26	1
		6	1	0.5338	3	0.8963						images/313_19.png	images/313+60_3.png	6	¡ú	1	19	64		ÄÐ	19	2024-02-23_18h43.00.569	ÐÅÐÄÅÐ¶Ï	2021.2.3	Win32	60.06366749					0		1	2	34	18	1
		6	1	0.7016	3	0.7408						images/313_23.png	images/313+60_7.png	6	¡ú	1	23	64		ÄÐ	19	2024-02-23_18h43.00.569	ÐÅÐÄÅÐ¶Ï	2021.2.3	Win32	60.06366749					0		1	3	35	22	1
		1	1	0.9022	4	0.9337						images/313+60_10.png	images/313_26.png	1	¡û	1	26	64		ÄÐ	19	2024-02-23_18h43.00.569	ÐÅÐÄÅÐ¶Ï	2021.2.3	Win32	60.06366749					1		1	4	36	25	1
		6	1	0.4047	5	0.7835						images/313_3.png	images/313+24_3.png	6	¡ú	2	3	64		ÄÐ	19	2024-02-23_18h43.00.569	ÐÅÐÄÅÐ¶Ï	2021.2.3	Win32	60.06366749					1		1	5	37	2	1
		6	1	0.75	5	0.5446						images/313_8.png	images/313+24_8.png	6	¡ú	2	8	64		ÄÐ	19	2024-02-23_18h43.00.569	ÐÅÐÄÅÐ¶Ï	2021.2.3	Win32	60.06366749					1		1	6	38	7	1
		6	1	0.6099	5	0.6618						images/313_7.png	images/313+24_7.png	6	¡ú	2	7	64		ÄÐ	19	2024-02-23_18h43.00.569	ÐÅÐÄÅÐ¶Ï	2021.2.3	Win32	60.06366749					1		1	7	39	6	1
		1	1	0.6242	4	0.8873						images/313+24_14.png	images/313_14.png	1	¡û	2	14	64		ÄÐ	19	2024-02-23_18h43.00.569	ÐÅÐÄÅÐ¶Ï	2021.2.3	Win32	60.06366749					1	space	1	8	40	13	1	18.9592
		6	0	0.9018	5	0.4529						images/313+24_11.png	images/313_11.png	1	¡û	2	11	64		ÄÐ	19	2024-02-23_18h43.00.569	ÐÅÐÄÅÐ¶Ï	2021.2.3	Win32	60.06366749					1		1	9	41	10	1
		1	1	0.5294	5	0.3922						images/313+60_9.png	images/313_25.png	1	¡û	1	25	64		ÄÐ	19	2024-02-23_18h43.00.569	ÐÅÐÄÅÐ¶Ï	2021.2.3	Win32	60.06366749					1		1	10	42	24	1
		6	0	0.5922	2	1.0362						images/313+60_15.png	images/313_31.png	1	¡û	1	31	64		ÄÐ	19	2024-02-23_18h43.00.569	ÐÅÐÄÅÐ¶Ï	2021.2.3	Win32	60.06366749					0		1	11	43	30	1
		1	1	0.8256	2	0.3835						images/313+24_13.png	images/313_13.png	1	¡û	2	13	64		ÄÐ	19	2024-02-23_18h43.00.569	ÐÅÐÄÅÐ¶Ï	2021.2.3	Win32	60.06366749					0		1	12	44	12	1
		6	1	0.4476	2	0.4352						images/313_18.png	images/313+60_2.png	6	¡ú	1	18	64		ÄÐ	19	2024-02-23_18h43.00.569	ÐÅÐÄÅÐ¶Ï	2021.2.3	Win32	60.06366749					0		1	13	45	17	1
		1	1	0.4234	2	0.2865						images/313+60_16.png	images/313_32.png	1	¡û	1	32	64		ÄÐ	19	2024-02-23_18h43.00.569	ÐÅÐÄÅÐ¶Ï	2021.2.3	Win32	60.06366749					0		1	14	46	31	1
		6	0	1.4577	4	0.475						images/313+60_14.png	images/313_30.png	1	¡û	1	30	64		ÄÐ	19	2024-02-23_18h43.00.569	ÐÅÐÄÅÐ¶Ï	2021.2.3	Win32	60.06366749					1		1	15	47	29	1
		6	1	0.8013	3	0.4322						images/313_24.png	images/313+60_8.png	6	¡ú	1	24	64		ÄÐ	19	2024-02-23_18h43.00.569	ÐÅÐÄÅÐ¶Ï	2021.2.3	Win32	60.06366749					0		1	16	48	23	1
		1	0	1.0351	6	0.3918						images/313_6.png	images/313+24_6.png	6	¡ú	2	6	64		ÄÐ	19	2024-02-23_18h43.00.569	ÐÅÐÄÅÐ¶Ï	2021.2.3	Win32	60.06366749					1		1	17	49	5	1
		1	0	0.6455	6	0.7109						images/313_2.png	images/313+24_2.png	6	¡ú	2	2	64		ÄÐ	19	2024-02-23_18h43.00.569	ÐÅÐÄÅÐ¶Ï	2021.2.3	Win32	60.06366749					1		1	18	50	1	1
		6	0	1.3524	4	0.5056						images/313+24_10.png	images/313_10.png	1	¡û	2	10	64		ÄÐ	19	2024-02-23_18h43.00.569	ÐÅÐÄÅÐ¶Ï	2021.2.3	Win32	60.06366749					1		1	19	51	9	1
		1	1	0.428	6	0.4508						images/313+60_13.png	images/313_29.png	1	¡û	1	29	64		ÄÐ	19	2024-02-23_18h43.00.569	ÐÅÐÄÅÐ¶Ï	2021.2.3	Win32	60.06366749					1		1	20	52	28	1
		6	0	1.2457	5	0.5854						images/313+24_9.png	images/313_9.png	1	¡û	2	9	64		ÄÐ	19	2024-02-23_18h43.00.569	ÐÅÐÄÅÐ¶Ï	2021.2.3	Win32	60.06366749					1		1	21	53	8	1
		1	1	0.5421	5	0.6967						images/313+60_12.png	images/313_28.png	1	¡û	1	28	64		ÄÐ	19	2024-02-23_18h43.00.569	ÐÅÐÄÅÐ¶Ï	2021.2.3	Win32	60.06366749					1		1	22	54	27	1
		6	1	0.4815	2	0.515						images/313_17.png	images/313+60_1.png	6	¡ú	1	17	64		ÄÐ	19	2024-02-23_18h43.00.569	ÐÅÐÄÅÐ¶Ï	2021.2.3	Win32	60.06366749					0		1	23	55	16	1
		6	1	0.4808	2	0.4457						images/313_21.png	images/313+60_5.png	6	¡ú	1	21	64		ÄÐ	19	2024-02-23_18h43.00.569	ÐÅÐÄÅÐ¶Ï	2021.2.3	Win32	60.06366749					0		1	24	56	20	1
		1	1	0.6616	2	0.8652						images/313+24_16.png	images/313_16.png	1	¡û	2	16	64		ÄÐ	19	2024-02-23_18h43.00.569	ÐÅÐÄÅÐ¶Ï	2021.2.3	Win32	60.06366749					0		1	25	57	15	1
		6	1	0.487	4	0.9457						images/313_4.png	images/313+24_4.png	6	¡ú	2	4	64		ÄÐ	19	2024-02-23_18h43.00.569	ÐÅÐÄÅÐ¶Ï	2021.2.3	Win32	60.06366749					1		1	26	58	3	1
		6	1	0.8728	4	0.5077						images/313_1.png	images/313+24_1.png	6	¡ú	2	1	64		ÄÐ	19	2024-02-23_18h43.00.569	ÐÅÐÄÅÐ¶Ï	2021.2.3	Win32	60.06366749					1		1	27	59	0	1
		6	1	0.6406	3	1.2201						images/313_22.png	images/313+60_6.png	6	¡ú	1	22	64		ÄÐ	19	2024-02-23_18h43.00.569	ÐÅÐÄÅÐ¶Ï	2021.2.3	Win32	60.06366749					0		1	28	60	21	1
		6	1	0.4483	3	0.4877						images/313_5.png	images/313+24_5.png	6	¡ú	2	5	64		ÄÐ	19	2024-02-23_18h43.00.569	ÐÅÐÄÅÐ¶Ï	2021.2.3	Win32	60.06366749					0		1	29	61	4	1
		1	1	0.475	2	0.3897						images/313+24_12.png	images/313_12.png	1	¡û	2	12	64		ÄÐ	19	2024-02-23_18h43.00.569	ÐÅÐÄÅÐ¶Ï	2021.2.3	Win32	60.06366749					0		1	30	62	11	1
		1	1	0.4808	5	0.8238						images/313+24_15.png	images/313_15.png	1	¡û	2	15	64		ÄÐ	19	2024-02-23_18h43.00.569	ÐÅÐÄÅÐ¶Ï	2021.2.3	Win32	60.06366749					1		1	31	63	14	1
		1	1	0.5137	5	0.9569						images/313+60_13.png	images/313_29.png	1	¡û	1	29	64		ÄÐ	19	2024-02-23_18h43.00.569	ÐÅÐÄÅÐ¶Ï	2021.2.3	Win32	60.06366749					1		2	0	64	28	1
		1	1	0.715	5	0.613						images/313+60_11.png	images/313_27.png	1	¡û	1	27	64		ÄÐ	19	2024-02-23_18h43.00.569	ÐÅÐÄÅÐ¶Ï	2021.2.3	Win32	60.06366749					1		2	1	65	26	1
		1	1	0.4514	5	0.6868						images/313+24_11.png	images/313_11.png	1	¡û	2	11	64		ÄÐ	19	2024-02-23_18h43.00.569	ÐÅÐÄÅÐ¶Ï	2021.2.3	Win32	60.06366749					1		2	2	66	10	1
		6	1	1.3242	5	0.4748						images/313_5.png	images/313+24_5.png	6	¡ú	2	5	64		ÄÐ	19	2024-02-23_18h43.00.569	ÐÅÐÄÅÐ¶Ï	2021.2.3	Win32	60.06366749					1		2	3	67	4	1
		6	1	0.6269	2	0.9916						images/313_19.png	images/313+60_3.png	6	¡ú	1	19	64		ÄÐ	19	2024-02-23_18h43.00.569	ÐÅÐÄÅÐ¶Ï	2021.2.3	Win32	60.06366749					0		2	4	68	18	1
		6	1	0.5955	3	0.8514						images/313_22.png	images/313+60_6.png	6	¡ú	1	22	64		ÄÐ	19	2024-02-23_18h43.00.569	ÐÅÐÄÅÐ¶Ï	2021.2.3	Win32	60.06366749					0		2	5	69	21	1
		6	0	0.6772	3	1.0889						images/313+24_9.png	images/313_9.png	1	¡û	2	9	64		ÄÐ	19	2024-02-23_18h43.00.569	ÐÅÐÄÅÐ¶Ï	2021.2.3	Win32	60.06366749					0		2	6	70	8	1
		1	1	0.4836	3	0.9004						images/313+24_13.png	images/313_13.png	1	¡û	2	13	64		ÄÐ	19	2024-02-23_18h43.00.569	ÐÅÐÄÅÐ¶Ï	2021.2.3	Win32	60.06366749					0		2	7	71	12	1
		1	1	0.421	3	0.8257						images/313+60_15.png	images/313_31.png	1	¡û	1	31	64		ÄÐ	19	2024-02-23_18h43.00.569	ÐÅÐÄÅÐ¶Ï	2021.2.3	Win32	60.06366749					0		2	8	72	30	1
		1	1	1.0843	4	0.8319						images/313+24_16.png	images/313_16.png	1	¡û	2	16	64		ÄÐ	19	2024-02-23_18h43.00.569	ÐÅÐÄÅÐ¶Ï	2021.2.3	Win32	60.06366749					1		2	9	73	15	1
		6	1	0.4755	4	0.9904						images/313_1.png	images/313+24_1.png	6	¡ú	2	1	64		ÄÐ	19	2024-02-23_18h43.00.569	ÐÅÐÄÅÐ¶Ï	2021.2.3	Win32	60.06366749					1		2	10	74	0	1
		1	0	0.5776	3	1.4343						images/313_4.png	images/313+24_4.png	6	¡ú	2	4	64		ÄÐ	19	2024-02-23_18h43.00.569	ÐÅÐÄÅÐ¶Ï	2021.2.3	Win32	60.06366749					0		2	11	75	3	1
		6	1	0.4713	3	0.9801						images/313_17.png	images/313+60_1.png	6	¡ú	1	17	64		ÄÐ	19	2024-02-23_18h43.00.569	ÐÅÐÄÅÐ¶Ï	2021.2.3	Win32	60.06366749					0		2	12	76	16	1
		6	1	0.535	3	0.501						images/313_2.png	images/313+24_2.png	6	¡ú	2	2	64		ÄÐ	19	2024-02-23_18h43.00.569	ÐÅÐÄÅÐ¶Ï	2021.2.3	Win32	60.06366749					0		2	13	77	1	1
		6	1	0.6006	3	0.5483						images/313_6.png	images/313+24_6.png	6	¡ú	2	6	64		ÄÐ	19	2024-02-23_18h43.00.569	ÐÅÐÄÅÐ¶Ï	2021.2.3	Win32	60.06366749					0		2	14	78	5	1
		1	1	0.4475	4	1.1136						images/313+60_9.png	images/313_25.png	1	¡û	1	25	64		ÄÐ	19	2024-02-23_18h43.00.569	ÐÅÐÄÅÐ¶Ï	2021.2.3	Win32	60.06366749					1		2	15	79	24	1
		6	1	0.6204	4	1.6588						images/313_18.png	images/313+60_2.png	6	¡ú	1	18	64		ÄÐ	19	2024-02-23_18h43.00.569	ÐÅÐÄÅÐ¶Ï	2021.2.3	Win32	60.06366749					1		2	16	80	17	1
		1	0	0.4037	4	1.119						images/313_8.png	images/313+24_8.png	6	¡ú	2	8	64		ÄÐ	19	2024-02-23_18h43.00.569	ÐÅÐÄÅÐ¶Ï	2021.2.3	Win32	60.06366749					1	space	2	17	81	7	1	20.9351
		6	0	1.5797	2	1.6602						images/313+24_10.png	images/313_10.png	1	¡û	2	10	64		ÄÐ	19	2024-02-23_18h43.00.569	ÐÅÐÄÅÐ¶Ï	2021.2.3	Win32	60.06366749					0		2	18	82	9	1
		1	1	0.5966	1	1.0631						images/313+24_14.png	images/313_14.png	1	¡û	2	14	64		ÄÐ	19	2024-02-23_18h43.00.569	ÐÅÐÄÅÐ¶Ï	2021.2.3	Win32	60.06366749					0		2	19	83	13	1
		6	1	1.7669	1	0.5959						images/313_23.png	images/313+60_7.png	6	¡ú	1	23	64		ÄÐ	19	2024-02-23_18h43.00.569	ÐÅÐÄÅÐ¶Ï	2021.2.3	Win32	60.06366749					0		2	20	84	22	1
		1	1	0.5534	1	0.761						images/313+60_10.png	images/313_26.png	1	¡û	1	26	64		ÄÐ	19	2024-02-23_18h43.00.569	ÐÅÐÄÅÐ¶Ï	2021.2.3	Win32	60.06366749					0		2	21	85	25	1
		1	1	0.6893	5	1.5355						images/313+60_16.png	images/313_32.png	1	¡û	1	32	64		ÄÐ	19	2024-02-23_18h43.00.569	ÐÅÐÄÅÐ¶Ï	2021.2.3	Win32	60.06366749					1		2	22	86	31	1
		1	1	0.7289	5	1.0195						images/313+24_12.png	images/313_12.png	1	¡û	2	12	64		ÄÐ	19	2024-02-23_18h43.00.569	ÐÅÐÄÅÐ¶Ï	2021.2.3	Win32	60.06366749					1		2	23	87	11	1
		6	1	0.746	5	1.4375						images/313_21.png	images/313+60_5.png	6	¡ú	1	21	64		ÄÐ	19	2024-02-23_18h43.00.569	ÐÅÐÄÅÐ¶Ï	2021.2.3	Win32	60.06366749					1		2	24	88	20	1
		1	0	0.7149	3	1.4483						images/313_7.png	images/313+24_7.png	6	¡ú	2	7	64		ÄÐ	19	2024-02-23_18h43.00.569	ÐÅÐÄÅÐ¶Ï	2021.2.3	Win32	60.06366749					0		2	25	89	6	1
		6	0	1.2955	1	0.6357						images/313+60_12.png	images/313_28.png	1	¡û	1	28	64		ÄÐ	19	2024-02-23_18h43.00.569	ÐÅÐÄÅÐ¶Ï	2021.2.3	Win32	60.06366749					0		2	26	90	27	1
		1	1	0.403	5	1.0185						images/313+24_15.png	images/313_15.png	1	¡û	2	15	64		ÄÐ	19	2024-02-23_18h43.00.569	ÐÅÐÄÅÐ¶Ï	2021.2.3	Win32	60.06366749					1		2	27	91	14	1
		6	1	0.7148	4	1.09						images/313_20.png	images/313+60_4.png	6	¡ú	1	20	64		ÄÐ	19	2024-02-23_18h43.00.569	ÐÅÐÄÅÐ¶Ï	2021.2.3	Win32	60.06366749					1		2	28	92	19	1
		6	1	0.5392	4	1.0078						images/313_24.png	images/313+60_8.png	6	¡ú	1	24	64		ÄÐ	19	2024-02-23_18h43.00.569	ÐÅÐÄÅÐ¶Ï	2021.2.3	Win32	60.06366749					1		2	29	93	23	1
		6	1	0.4486	4	0.8883						images/313_3.png	images/313+24_3.png	6	¡ú	2	3	64		ÄÐ	19	2024-02-23_18h43.00.569	ÐÅÐÄÅÐ¶Ï	2021.2.3	Win32	60.06366749					1		2	30	94	2	1
		1	1	0.4222	3	0.9841						images/313+60_14.png	images/313_30.png	1	¡û	1	30	64		ÄÐ	19	2024-02-23_18h43.00.569	ÐÅÐÄÅÐ¶Ï	2021.2.3	Win32	60.06366749					0		2	31	95	29	1
		1	1	0.4295	6	0.9504						images/313+24_10.png	images/313_10.png	1	¡û	2	10	64		ÄÐ	19	2024-02-23_18h43.00.569	ÐÅÐÄÅÐ¶Ï	2021.2.3	Win32	60.06366749					1		3	0	96	9	1
		6	0	1.4497	1	1.2328						images/313+60_16.png	images/313_32.png	1	¡û	1	32	64		ÄÐ	19	2024-02-23_18h43.00.569	ÐÅÐÄÅÐ¶Ï	2021.2.3	Win32	60.06366749					0		3	1	97	31	1
		6	1	0.5348	2	0.7872						images/313_3.png	images/313+24_3.png	6	¡ú	2	3	64		ÄÐ	19	2024-02-23_18h43.00.569	ÐÅÐÄÅÐ¶Ï	2021.2.3	Win32	60.06366749					0		3	2	98	2	1
		6	1	0.5431	2	0.5287						images/313_5.png	images/313+24_5.png	6	¡ú	2	5	64		ÄÐ	19	2024-02-23_18h43.00.569	ÐÅÐÄÅÐ¶Ï	2021.2.3	Win32	60.06366749					0		3	3	99	4	1
		1	0	1.1316	2	0.4502						images/313_1.png	images/313+24_1.png	6	¡ú	2	1	64		ÄÐ	19	2024-02-23_18h43.00.569	ÐÅÐÄÅÐ¶Ï	2021.2.3	Win32	60.06366749					0		3	4	100	0	1
		1	1	0.9219	2	0.5029						images/313+60_14.png	images/313_30.png	1	¡û	1	30	64		ÄÐ	19	2024-02-23_18h43.00.569	ÐÅÐÄÅÐ¶Ï	2021.2.3	Win32	60.06366749					0		3	5	101	29	1
		1	1	0.4835	2	0.5558						images/313+60_12.png	images/313_28.png	1	¡û	1	28	64		ÄÐ	19	2024-02-23_18h43.00.569	ÐÅÐÄÅÐ¶Ï	2021.2.3	Win32	60.06366749					0		3	6	102	27	1
		6	1	0.4832	4	0.9376						images/313_19.png	images/313+60_3.png	6	¡ú	1	19	64		ÄÐ	19	2024-02-23_18h43.00.569	ÐÅÐÄÅÐ¶Ï	2021.2.3	Win32	60.06366749					1		3	7	103	18	1
		1	1	0.568	4	0.625						images/313+24_9.png	images/313_9.png	1	¡û	2	9	64		ÄÐ	19	2024-02-23_18h43.00.569	ÐÅÐÄÅÐ¶Ï	2021.2.3	Win32	60.06366749					1		3	8	104	8	1
		1	1	0.383	5	0.523						images/313+60_10.png	images/313_26.png	1	¡û	1	26	64		ÄÐ	19	2024-02-23_18h43.00.569	ÐÅÐÄÅÐ¶Ï	2021.2.3	Win32	60.06366749					1		3	9	105	25	1
		1	1	1.1002	4	1.0146						images/313+60_15.png	images/313_31.png	1	¡û	1	31	64		ÄÐ	19	2024-02-23_18h43.00.569	ÐÅÐÄÅÐ¶Ï	2021.2.3	Win32	60.06366749					1		3	10	106	30	1
		6	1	0.4048	5	0.8811						images/313_21.png	images/313+60_5.png	6	¡ú	1	21	64		ÄÐ	19	2024-02-23_18h43.00.569	ÐÅÐÄÅÐ¶Ï	2021.2.3	Win32	60.06366749					1		3	11	107	20	1
		6	1	0.5717	5	0.5842						images/313_20.png	images/313+60_4.png	6	¡ú	1	20	64		ÄÐ	19	2024-02-23_18h43.00.569	ÐÅÐÄÅÐ¶Ï	2021.2.3	Win32	60.06366749					1		3	12	108	19	1
		1	1	0.5575	5	1.2023						images/313+24_15.png	images/313_15.png	1	¡û	2	15	64		ÄÐ	19	2024-02-23_18h43.00.569	ÐÅÐÄÅÐ¶Ï	2021.2.3	Win32	60.06366749					1		3	13	109	14	1
		6	1	0.9984	2	1.029						images/313_18.png	images/313+60_2.png	6	¡ú	1	18	64		ÄÐ	19	2024-02-23_18h43.00.569	ÐÅÐÄÅÐ¶Ï	2021.2.3	Win32	60.06366749					0		3	14	110	17	1
		1	1	0.4608	4	1.0186						images/313+24_14.png	images/313_14.png	1	¡û	2	14	64		ÄÐ	19	2024-02-23_18h43.00.569	ÐÅÐÄÅÐ¶Ï	2021.2.3	Win32	60.06366749					1		3	15	111	13	1
		6	1	0.5948	5	0.557						images/313_22.png	images/313+60_6.png	6	¡ú	1	22	64		ÄÐ	19	2024-02-23_18h43.00.569	ÐÅÐÄÅÐ¶Ï	2021.2.3	Win32	60.06366749					1		3	16	112	21	1
		6	0	0.7363	4	0.5563						images/313+24_12.png	images/313_12.png	1	¡û	2	12	64		ÄÐ	19	2024-02-23_18h43.00.569	ÐÅÐÄÅÐ¶Ï	2021.2.3	Win32	60.06366749					1		3	17	113	11	1
		1	1	0.6228	4	0.5299						images/313+24_16.png	images/313_16.png	1	¡û	2	16	64		ÄÐ	19	2024-02-23_18h43.00.569	ÐÅÐÄÅÐ¶Ï	2021.2.3	Win32	60.06366749					1		3	18	114	15	1
		1	0	0.5003	4	0.4218						images/313_2.png	images/313+24_2.png	6	¡ú	2	2	64		ÄÐ	19	2024-02-23_18h43.00.569	ÐÅÐÄÅÐ¶Ï	2021.2.3	Win32	60.06366749					1		3	19	115	1	1
		6	0	0.4294	2	1.3837						images/313+24_11.png	images/313_11.png	1	¡û	2	11	64		ÄÐ	19	2024-02-23_18h43.00.569	ÐÅÐÄÅÐ¶Ï	2021.2.3	Win32	60.06366749					0		3	20	116	10	1
		6	1	0.3535	2	0.3947						images/313_24.png	images/313+60_8.png	6	¡ú	1	24	64		ÄÐ	19	2024-02-23_18h43.00.569	ÐÅÐÄÅÐ¶Ï	2021.2.3	Win32	60.06366749					0		3	21	117	23	1
		6	1	0.4081	2	0.4218						images/313_23.png	images/313+60_7.png	6	¡ú	1	23	64		ÄÐ	19	2024-02-23_18h43.00.569	ÐÅÐÄÅÐ¶Ï	2021.2.3	Win32	60.06366749					0		3	22	118	22	1
		1	0	0.7404	3	1.865						images/313_4.png	images/313+24_4.png	6	¡ú	2	4	64		ÄÐ	19	2024-02-23_18h43.00.569	ÐÅÐÄÅÐ¶Ï	2021.2.3	Win32	60.06366749					0		3	23	119	3	1
		1	1	0.6321	3	0.5663						images/313+60_13.png	images/313_29.png	1	¡û	1	29	64		ÄÐ	19	2024-02-23_18h43.00.569	ÐÅÐÄÅÐ¶Ï	2021.2.3	Win32	60.06366749					0		3	24	120	28	1
		6	0	0.9507	4	0.5171						images/313+60_9.png	images/313_25.png	1	¡û	1	25	64		ÄÐ	19	2024-02-23_18h43.00.569	ÐÅÐÄÅÐ¶Ï	2021.2.3	Win32	60.06366749					1		3	25	121	24	1
		1	1	0.4725	4	0.785						images/313+24_13.png	images/313_13.png	1	¡û	2	13	64		ÄÐ	19	2024-02-23_18h43.00.569	ÐÅÐÄÅÐ¶Ï	2021.2.3	Win32	60.06366749					1	space	3	26	122	12	1	23.4274
		6	1	1.2104	4	1.2486						images/313_7.png	images/313+24_7.png	6	¡ú	2	7	64		ÄÐ	19	2024-02-23_18h43.00.569	ÐÅÐÄÅÐ¶Ï	2021.2.3	Win32	60.06366749					1		3	27	123	6	1
		1	1	0.3843	4	0.5318						images/313+60_11.png	images/313_27.png	1	¡û	1	27	64		ÄÐ	19	2024-02-23_18h43.00.569	ÐÅÐÄÅÐ¶Ï	2021.2.3	Win32	60.06366749					1		3	28	124	26	1
		6	1	0.5188	2	0.3717						images/313_17.png	images/313+60_1.png	6	¡ú	1	17	64		ÄÐ	19	2024-02-23_18h43.00.569	ÐÅÐÄÅÐ¶Ï	2021.2.3	Win32	60.06366749					0		3	29	125	16	1
		1	0	0.5222	2	0.4551						images/313_6.png	images/313+24_6.png	6	¡ú	2	6	64		ÄÐ	19	2024-02-23_18h43.00.569	ÐÅÐÄÅÐ¶Ï	2021.2.3	Win32	60.06366749					0		3	30	126	5	1
		1	0	0.3382	2	0.3923						images/313_8.png	images/313+24_8.png	6	¡ú	2	8	64		ÄÐ	19	2024-02-23_18h43.00.569	ÐÅÐÄÅÐ¶Ï	2021.2.3	Win32	60.06366749					0		3	31	127	7	1
		6	0	0.7235	5	0.8703						images/313+24_16.png	images/313_16.png	1	¡û	2	16	64		ÄÐ	19	2024-02-23_18h43.00.569	ÐÅÐÄÅÐ¶Ï	2021.2.3	Win32	60.06366749					1		4	0	128	15	1
		1	0	0.376	2	0.473						images/313_18.png	images/313+60_2.png	6	¡ú	1	18	64		ÄÐ	19	2024-02-23_18h43.00.569	ÐÅÐÄÅÐ¶Ï	2021.2.3	Win32	60.06366749					0		4	1	129	17	1
		6	1	0.5504	2	0.3603						images/313_20.png	images/313+60_4.png	6	¡ú	1	20	64		ÄÐ	19	2024-02-23_18h43.00.569	ÐÅÐÄÅÐ¶Ï	2021.2.3	Win32	60.06366749					0		4	2	130	19	1
		6	1	0.4269	2	0.3757						images/313_2.png	images/313+24_2.png	6	¡ú	2	2	64		ÄÐ	19	2024-02-23_18h43.00.569	ÐÅÐÄÅÐ¶Ï	2021.2.3	Win32	60.06366749					0		4	3	131	1	1
		6	1	0.5716	2	0.3802						images/313_5.png	images/313+24_5.png	6	¡ú	2	5	64		ÄÐ	19	2024-02-23_18h43.00.569	ÐÅÐÄÅÐ¶Ï	2021.2.3	Win32	60.06366749					0		4	4	132	4	1
		1	1	0.5551	5	0.8966						images/313+60_15.png	images/313_31.png	1	¡û	1	31	64		ÄÐ	19	2024-02-23_18h43.00.569	ÐÅÐÄÅÐ¶Ï	2021.2.3	Win32	60.06366749					1		4	5	133	30	1
		1	1	0.3754	5	0.3984						images/313+60_11.png	images/313_27.png	1	¡û	1	27	64		ÄÐ	19	2024-02-23_18h43.00.569	ÐÅÐÄÅÐ¶Ï	2021.2.3	Win32	60.06366749					1		4	6	134	26	1
		6	1	0.4195	5	0.3362						images/313_7.png	images/313+24_7.png	6	¡ú	2	7	64		ÄÐ	19	2024-02-23_18h43.00.569	ÐÅÐÄÅÐ¶Ï	2021.2.3	Win32	60.06366749					1		4	7	135	6	1
		1	1	0.3784	5	0.3088						images/313+24_12.png	images/313_12.png	1	¡û	2	12	64		ÄÐ	19	2024-02-23_18h43.00.569	ÐÅÐÄÅÐ¶Ï	2021.2.3	Win32	60.06366749					1		4	8	136	11	1
		1	1	0.6615	5	0.3109						images/313+24_14.png	images/313_14.png	1	¡û	2	14	64		ÄÐ	19	2024-02-23_18h43.00.569	ÐÅÐÄÅÐ¶Ï	2021.2.3	Win32	60.06366749					1		4	9	137	13	1
		1	1	0.5413	5	0.2853						images/313+60_12.png	images/313_28.png	1	¡û	1	28	64		ÄÐ	19	2024-02-23_18h43.00.569	ÐÅÐÄÅÐ¶Ï	2021.2.3	Win32	60.06366749					1		4	10	138	27	1
		6	1	0.421	5	0.3177						images/313_19.png	images/313+60_3.png	6	¡ú	1	19	64		ÄÐ	19	2024-02-23_18h43.00.569	ÐÅÐÄÅÐ¶Ï	2021.2.3	Win32	60.06366749					1		4	11	139	18	1
		1	1	0.4476	5	0.3556						images/313+24_10.png	images/313_10.png	1	¡û	2	10	64		ÄÐ	19	2024-02-23_18h43.00.569	ÐÅÐÄÅÐ¶Ï	2021.2.3	Win32	60.06366749					1		4	12	140	9	1
		1	1	0.6103	5	0.4317						images/313+24_9.png	images/313_9.png	1	¡û	2	9	64		ÄÐ	19	2024-02-23_18h43.00.569	ÐÅÐÄÅÐ¶Ï	2021.2.3	Win32	60.06366749					1		4	13	141	8	1
		1	1	0.3916	5	0.3897						images/313+60_10.png	images/313_26.png	1	¡û	1	26	64		ÄÐ	19	2024-02-23_18h43.00.569	ÐÅÐÄÅÐ¶Ï	2021.2.3	Win32	60.06366749					1		4	14	142	25	1
		1	1	0.4091	5	0.3121						images/313+24_13.png	images/313_13.png	1	¡û	2	13	64		ÄÐ	19	2024-02-23_18h43.00.569	ÐÅÐÄÅÐ¶Ï	2021.2.3	Win32	60.06366749					1		4	15	143	12	1
		6	1	0.4293	5	0.3117						images/313_1.png	images/313+24_1.png	6	¡ú	2	1	64		ÄÐ	19	2024-02-23_18h43.00.569	ÐÅÐÄÅÐ¶Ï	2021.2.3	Win32	60.06366749					1		4	16	144	0	1
		1	0	0.5144	5	0.2984						images/313_24.png	images/313+60_8.png	6	¡ú	1	24	64		ÄÐ	19	2024-02-23_18h43.00.569	ÐÅÐÄÅÐ¶Ï	2021.2.3	Win32	60.06366749					1		4	17	145	23	1
		1	0	0.5884	5	0.2043						images/313_8.png	images/313+24_8.png	6	¡ú	2	8	64		ÄÐ	19	2024-02-23_18h43.00.569	ÐÅÐÄÅÐ¶Ï	2021.2.3	Win32	60.06366749					1		4	18	146	7	1
		1	1	0.3547	5	0.2056						images/313+60_13.png	images/313_29.png	1	¡û	1	29	64		ÄÐ	19	2024-02-23_18h43.00.569	ÐÅÐÄÅÐ¶Ï	2021.2.3	Win32	60.06366749					1		4	19	147	28	1
		6	1	0.3501	5	0.9924						images/313_3.png	images/313+24_3.png	6	¡ú	2	3	64		ÄÐ	19	2024-02-23_18h43.00.569	ÐÅÐÄÅÐ¶Ï	2021.2.3	Win32	60.06366749					1		4	20	148	2	1
		1	0	0.4456	5	0.2737						images/313_21.png	images/313+60_5.png	6	¡ú	1	21	64		ÄÐ	19	2024-02-23_18h43.00.569	ÐÅÐÄÅÐ¶Ï	2021.2.3	Win32	60.06366749					1		4	21	149	20	1
		1	1	0.9114	5	0.211						images/313+24_15.png	images/313_15.png	1	¡û	2	15	64		ÄÐ	19	2024-02-23_18h43.00.569	ÐÅÐÄÅÐ¶Ï	2021.2.3	Win32	60.06366749					1		4	22	150	14	1
		6	1	0.5755	5	0.2105						images/313_23.png	images/313+60_7.png	6	¡ú	1	23	64		ÄÐ	19	2024-02-23_18h43.00.569	ÐÅÐÄÅÐ¶Ï	2021.2.3	Win32	60.06366749					1		4	23	151	22	1
		1	1	0.3391	5	0.2203						images/313+60_9.png	images/313_25.png	1	¡û	1	25	64		ÄÐ	19	2024-02-23_18h43.00.569	ÐÅÐÄÅÐ¶Ï	2021.2.3	Win32	60.06366749					1		4	24	152	24	1
		1	1	0.3597	5	0.1652						images/313+60_14.png	images/313_30.png	1	¡û	1	30	64		ÄÐ	19	2024-02-23_18h43.00.569	ÐÅÐÄÅÐ¶Ï	2021.2.3	Win32	60.06366749					1		4	25	153	29	1
		1	0	0.703	5	0.1599						images/313_22.png	images/313+60_6.png	6	¡ú	1	22	64		ÄÐ	19	2024-02-23_18h43.00.569	ÐÅÐÄÅÐ¶Ï	2021.2.3	Win32	60.06366749					1		4	26	154	21	1
		6	1	0.4509	5	0.2223						images/313_4.png	images/313+24_4.png	6	¡ú	2	4	64		ÄÐ	19	2024-02-23_18h43.00.569	ÐÅÐÄÅÐ¶Ï	2021.2.3	Win32	60.06366749					1		4	27	155	3	1
		1	1	0.32	5	0.149						images/313+60_16.png	images/313_32.png	1	¡û	1	32	64		ÄÐ	19	2024-02-23_18h43.00.569	ÐÅÐÄÅÐ¶Ï	2021.2.3	Win32	60.06366749					1		4	28	156	31	1
		1	1	0.3578	5	0.1569						images/313+24_11.png	images/313_11.png	1	¡û	2	11	64		ÄÐ	19	2024-02-23_18h43.00.569	ÐÅÐÄÅÐ¶Ï	2021.2.3	Win32	60.06366749					1		4	29	157	10	1
		1	0	0.5018	5	0.2268						images/313_17.png	images/313+60_1.png	6	¡ú	1	17	64		ÄÐ	19	2024-02-23_18h43.00.569	ÐÅÐÄÅÐ¶Ï	2021.2.3	Win32	60.06366749					1		4	30	158	16	1
		6	1	0.8109	5	0.2344						images/313_6.png	images/313+24_6.png	6	¡ú	2	6	64		ÄÐ	19	2024-02-23_18h43.00.569	ÐÅÐÄÅÐ¶Ï	2021.2.3	Win32	60.06366749					1		4	31	159	5	1
																		64		ÄÐ	19	2024-02-23_18h43.00.569	ÐÅÐÄÅÐ¶Ï	2021.2.3	Win32	60.06366749	4.979166667	5.9021
