# Supplementary material for: Perceptual metacognition and self-esteem: the role of feedback valence in local and global monitoring bias
Source: BMC Psychol. 2025 Sep 22;13:1114. doi: 10.1186/s40359-025-03089-x (PMC12506185; doi:10.1186/s40359-025-03089-x)
Supplement: Supplementary file 1 — Supplementary Material 1. [file 40359_2025_3089_MOESM1_ESM.zip › Data/Study3/Study3data/negative/01_干预NG_2024-03-10_09h18.39.099.csv]

key03.keys	key03.rt	response00.keys	response00.corr	response00.rt	response02.keys	response02.rt	prac2.thisRepN	prac2.thisTrialN	prac2.thisN	prac2.thisIndex	prac2.ran	dotLeft	dotRight	dotAns	cue	rows	被试编号	姓名	性别	年龄	date	expName	psychopyVersion	OS	frameRate	key04.keys	key04.rt	response01.keys	response01.corr	response01.rt	response02.corr	ret_res.keys	neg.thisRepN	neg.thisTrialN	neg.thisN	neg.thisIndex	neg.ran	ret_res.rt	slider.response	slider.rt
space	9.301	1.0	0.0	0.65	2.0	1.128	0.0	0.0	0.0	2.0	1.0	images/313_3.png	images/313+12_3.png	6.0	→	3.0	1		女	21	2024-03-10_09h18.39.099	干预NG	2021.2.3	Win32	59.95203837
		1.0	1.0	0.702	5.0	0.92	0.0	1.0	1.0	8.0	1.0	images/313+12_9.png	images/313_9.png	1.0	←	9.0	1		女	21	2024-03-10_09h18.39.099	干预NG	2021.2.3	Win32	59.95203837
		1.0	0.0	1.159	2.0	0.228	0.0	2.0	2.0	6.0	1.0	images/313_7.png	images/313+12_7.png	6.0	→	7.0	1		女	21	2024-03-10_09h18.39.099	干预NG	2021.2.3	Win32	59.95203837
		6.0	0.0	1.179	2.0	0.33	0.0	3.0	3.0	15.0	1.0	images/313+12_16.png	images/313_16.png	1.0	←	16.0	1		女	21	2024-03-10_09h18.39.099	干预NG	2021.2.3	Win32	59.95203837
		6.0	0.0	0.656	2.0	0.355	0.0	4.0	4.0	12.0	1.0	images/313+12_13.png	images/313_13.png	1.0	←	13.0	1		女	21	2024-03-10_09h18.39.099	干预NG	2021.2.3	Win32	59.95203837
		6.0	1.0	0.666	3.0	0.569	0.0	5.0	5.0	3.0	1.0	images/313_4.png	images/313+12_4.png	6.0	→	4.0	1		女	21	2024-03-10_09h18.39.099	干预NG	2021.2.3	Win32	59.95203837
		1.0	1.0	0.914	3.0	0.403	0.0	6.0	6.0	13.0	1.0	images/313+12_14.png	images/313_14.png	1.0	←	14.0	1		女	21	2024-03-10_09h18.39.099	干预NG	2021.2.3	Win32	59.95203837
		6.0	1.0	0.591	5.0	0.384	0.0	7.0	7.0	5.0	1.0	images/313_6.png	images/313+12_6.png	6.0	→	6.0	1		女	21	2024-03-10_09h18.39.099	干预NG	2021.2.3	Win32	59.95203837
		6.0	0.0	0.611	5.0	0.345	0.0	8.0	8.0	10.0	1.0	images/313+12_11.png	images/313_11.png	1.0	←	11.0	1		女	21	2024-03-10_09h18.39.099	干预NG	2021.2.3	Win32	59.95203837
		6.0	1.0	0.554	6.0	0.343	0.0	9.0	9.0	1.0	1.0	images/313_2.png	images/313+12_2.png	6.0	→	2.0	1		女	21	2024-03-10_09h18.39.099	干预NG	2021.2.3	Win32	59.95203837
		1.0	1.0	0.578	3.0	0.245	0.0	10.0	10.0	11.0	1.0	images/313+12_12.png	images/313_12.png	1.0	←	12.0	1		女	21	2024-03-10_09h18.39.099	干预NG	2021.2.3	Win32	59.95203837
		6.0	1.0	0.47	5.0	0.436	0.0	11.0	11.0	4.0	1.0	images/313_5.png	images/313+12_5.png	6.0	→	5.0	1		女	21	2024-03-10_09h18.39.099	干预NG	2021.2.3	Win32	59.95203837
		6.0	0.0	0.602	3.0	0.503	0.0	12.0	12.0	14.0	1.0	images/313+12_15.png	images/313_15.png	1.0	←	15.0	1		女	21	2024-03-10_09h18.39.099	干预NG	2021.2.3	Win32	59.95203837
		6.0	1.0	0.579	5.0	0.409	0.0	13.0	13.0	7.0	1.0	images/313_8.png	images/313+12_8.png	6.0	→	8.0	1		女	21	2024-03-10_09h18.39.099	干预NG	2021.2.3	Win32	59.95203837
		6.0	0.0	1.025	1.0	0.32	0.0	14.0	14.0	9.0	1.0	images/313+12_10.png	images/313_10.png	1.0	←	10.0	1		女	21	2024-03-10_09h18.39.099	干预NG	2021.2.3	Win32	59.95203837
		1.0	0.0	0.611	4.0	0.656	0.0	15.0	15.0	0.0	1.0	images/313_1.png	images/313+12_1.png	6.0	→	1.0	1		女	21	2024-03-10_09h18.39.099	干预NG	2021.2.3	Win32	59.95203837
		1.0	1.0	0.901	3.0	0.338	1.0	0.0	16.0	13.0	1.0	images/313+12_14.png	images/313_14.png	1.0	←	14.0	1		女	21	2024-03-10_09h18.39.099	干预NG	2021.2.3	Win32	59.95203837
		6.0	0.0	0.474	5.0	0.402	1.0	1.0	17.0	15.0	1.0	images/313+12_16.png	images/313_16.png	1.0	←	16.0	1		女	21	2024-03-10_09h18.39.099	干预NG	2021.2.3	Win32	59.95203837
		6.0	1.0	0.48	3.0	0.321	1.0	2.0	18.0	3.0	1.0	images/313_4.png	images/313+12_4.png	6.0	→	4.0	1		女	21	2024-03-10_09h18.39.099	干预NG	2021.2.3	Win32	59.95203837
		6.0	0.0	0.486	5.0	0.323	1.0	3.0	19.0	12.0	1.0	images/313+12_13.png	images/313_13.png	1.0	←	13.0	1		女	21	2024-03-10_09h18.39.099	干预NG	2021.2.3	Win32	59.95203837
		6.0	0.0	0.985	2.0	0.772	1.0	4.0	20.0	10.0	1.0	images/313+12_11.png	images/313_11.png	1.0	←	11.0	1		女	21	2024-03-10_09h18.39.099	干预NG	2021.2.3	Win32	59.95203837
		1.0	1.0	1.136	2.0	0.567	1.0	5.0	21.0	14.0	1.0	images/313+12_15.png	images/313_15.png	1.0	←	15.0	1		女	21	2024-03-10_09h18.39.099	干预NG	2021.2.3	Win32	59.95203837
		1.0	0.0	0.704	3.0	0.445	1.0	6.0	22.0	5.0	1.0	images/313_6.png	images/313+12_6.png	6.0	→	6.0	1		女	21	2024-03-10_09h18.39.099	干预NG	2021.2.3	Win32	59.95203837
		1.0	0.0	0.644	3.0	0.324	1.0	7.0	23.0	1.0	1.0	images/313_2.png	images/313+12_2.png	6.0	→	2.0	1		女	21	2024-03-10_09h18.39.099	干预NG	2021.2.3	Win32	59.95203837
		6.0	1.0	0.572	3.0	0.56	1.0	8.0	24.0	0.0	1.0	images/313_1.png	images/313+12_1.png	6.0	→	1.0	1		女	21	2024-03-10_09h18.39.099	干预NG	2021.2.3	Win32	59.95203837
		6.0	1.0	0.531	5.0	0.445	1.0	9.0	25.0	2.0	1.0	images/313_3.png	images/313+12_3.png	6.0	→	3.0	1		女	21	2024-03-10_09h18.39.099	干预NG	2021.2.3	Win32	59.95203837
		6.0	1.0	0.491	5.0	0.411	1.0	10.0	26.0	4.0	1.0	images/313_5.png	images/313+12_5.png	6.0	→	5.0	1		女	21	2024-03-10_09h18.39.099	干预NG	2021.2.3	Win32	59.95203837
		6.0	1.0	0.666	5.0	0.455	1.0	11.0	27.0	6.0	1.0	images/313_7.png	images/313+12_7.png	6.0	→	7.0	1		女	21	2024-03-10_09h18.39.099	干预NG	2021.2.3	Win32	59.95203837
		1.0	1.0	0.756	3.0	0.345	1.0	12.0	28.0	9.0	1.0	images/313+12_10.png	images/313_10.png	1.0	←	10.0	1		女	21	2024-03-10_09h18.39.099	干预NG	2021.2.3	Win32	59.95203837
		1.0	0.0	0.667	4.0	0.446	1.0	13.0	29.0	7.0	1.0	images/313_8.png	images/313+12_8.png	6.0	→	8.0	1		女	21	2024-03-10_09h18.39.099	干预NG	2021.2.3	Win32	59.95203837
		6.0	0.0	0.495	3.0	0.385	1.0	14.0	30.0	8.0	1.0	images/313+12_9.png	images/313_9.png	1.0	←	9.0	1		女	21	2024-03-10_09h18.39.099	干预NG	2021.2.3	Win32	59.95203837
		6.0	0.0	0.618	3.0	0.359	1.0	15.0	31.0	11.0	1.0	images/313+12_12.png	images/313_12.png	1.0	←	12.0	1		女	21	2024-03-10_09h18.39.099	干预NG	2021.2.3	Win32	59.95203837
					5.0	0.431						images/313+42_28.png	images/313_28.png	1.0	←	28.0	1		女	21	2024-03-10_09h18.39.099	干预NG	2021.2.3	Win32	59.95203837	space	6.409	6.0	0.0	0.681	1.0		0.0	0.0	0.0	27.0	1.0
					3.0	0.244						images/313+42_32.png	images/313_32.png	1.0	←	32.0	1		女	21	2024-03-10_09h18.39.099	干预NG	2021.2.3	Win32	59.95203837			1.0	1.0	1.402	0.0		0.0	1.0	1.0	31.0	1.0
					3.0	0.225						images/313_17.png	images/313+42_17.png	6.0	→	17.0	1		女	21	2024-03-10_09h18.39.099	干预NG	2021.2.3	Win32	59.95203837			1.0	0.0	1.272	0.0		0.0	2.0	2.0	16.0	1.0
					6.0	0.455						images/313_23.png	images/313+42_23.png	6.0	→	23.0	1		女	21	2024-03-10_09h18.39.099	干预NG	2021.2.3	Win32	59.95203837			6.0	1.0	0.484	1.0		0.0	3.0	3.0	22.0	1.0
					5.0	0.387						images/313_18.png	images/313+42_18.png	6.0	→	18.0	1		女	21	2024-03-10_09h18.39.099	干预NG	2021.2.3	Win32	59.95203837			6.0	1.0	0.658	1.0		0.0	4.0	4.0	17.0	1.0
					6.0	0.475						images/313_19.png	images/313+42_19.png	6.0	→	19.0	1		女	21	2024-03-10_09h18.39.099	干预NG	2021.2.3	Win32	59.95203837			6.0	1.0	0.617	1.0		0.0	5.0	5.0	18.0	1.0
					5.0	0.394						images/313+42_13.png	images/313_13.png	1.0	←	13.0	1		女	21	2024-03-10_09h18.39.099	干预NG	2021.2.3	Win32	59.95203837			6.0	0.0	0.653	1.0		0.0	6.0	6.0	12.0	1.0
					6.0	0.393						images/313_24.png	images/313+42_24.png	6.0	→	24.0	1		女	21	2024-03-10_09h18.39.099	干预NG	2021.2.3	Win32	59.95203837			6.0	1.0	0.65	1.0		0.0	7.0	7.0	23.0	1.0
					3.0	0.356						images/313_7.png	images/313+42_7.png	6.0	→	7.0	1		女	21	2024-03-10_09h18.39.099	干预NG	2021.2.3	Win32	59.95203837			6.0	1.0	0.57	0.0		0.0	8.0	8.0	6.0	1.0
					3.0	0.436						images/313+42_14.png	images/313_14.png	1.0	←	14.0	1		女	21	2024-03-10_09h18.39.099	干预NG	2021.2.3	Win32	59.95203837			6.0	0.0	0.518	0.0		0.0	9.0	9.0	13.0	1.0
					5.0	0.672						images/313_5.png	images/313+42_5.png	6.0	→	5.0	1		女	21	2024-03-10_09h18.39.099	干预NG	2021.2.3	Win32	59.95203837			6.0	1.0	0.508	1.0		0.0	10.0	10.0	4.0	1.0
					5.0	0.402						images/313+42_27.png	images/313_27.png	1.0	←	27.0	1		女	21	2024-03-10_09h18.39.099	干预NG	2021.2.3	Win32	59.95203837			6.0	0.0	0.616	1.0		0.0	11.0	11.0	26.0	1.0
					6.0	0.375						images/313_8.png	images/313+42_8.png	6.0	→	8.0	1		女	21	2024-03-10_09h18.39.099	干预NG	2021.2.3	Win32	59.95203837			6.0	1.0	0.508	1.0		0.0	12.0	12.0	7.0	1.0
					6.0	0.512						images/313_1.png	images/313+42_1.png	6.0	→	1.0	1		女	21	2024-03-10_09h18.39.099	干预NG	2021.2.3	Win32	59.95203837			6.0	1.0	0.421	1.0		0.0	13.0	13.0	0.0	1.0
					5.0	0.377						images/313_20.png	images/313+42_20.png	6.0	→	20.0	1		女	21	2024-03-10_09h18.39.099	干预NG	2021.2.3	Win32	59.95203837			6.0	1.0	0.493	1.0		0.0	14.0	14.0	19.0	1.0
					3.0	0.439						images/313+42_12.png	images/313_12.png	1.0	←	12.0	1		女	21	2024-03-10_09h18.39.099	干预NG	2021.2.3	Win32	59.95203837			1.0	1.0	0.776	0.0		0.0	15.0	15.0	11.0	1.0
					4.0	0.527						images/313+42_15.png	images/313_15.png	1.0	←	15.0	1		女	21	2024-03-10_09h18.39.099	干预NG	2021.2.3	Win32	59.95203837			1.0	1.0	0.568	1.0		0.0	16.0	16.0	14.0	1.0
					3.0	0.34						images/313+42_11.png	images/313_11.png	1.0	←	11.0	1		女	21	2024-03-10_09h18.39.099	干预NG	2021.2.3	Win32	59.95203837			6.0	0.0	0.772	0.0		0.0	17.0	17.0	10.0	1.0
					6.0	0.387						images/313_21.png	images/313+42_21.png	6.0	→	21.0	1		女	21	2024-03-10_09h18.39.099	干预NG	2021.2.3	Win32	59.95203837			6.0	1.0	0.489	1.0		0.0	18.0	18.0	20.0	1.0
					3.0	0.322						images/313_22.png	images/313+42_22.png	6.0	→	22.0	1		女	21	2024-03-10_09h18.39.099	干预NG	2021.2.3	Win32	59.95203837			6.0	1.0	0.486	0.0		0.0	19.0	19.0	21.0	1.0
					5.0	0.363						images/313+42_30.png	images/313_30.png	1.0	←	30.0	1		女	21	2024-03-10_09h18.39.099	干预NG	2021.2.3	Win32	59.95203837			6.0	0.0	0.503	1.0		0.0	20.0	20.0	29.0	1.0
					3.0	0.421						images/313+42_16.png	images/313_16.png	1.0	←	16.0	1		女	21	2024-03-10_09h18.39.099	干预NG	2021.2.3	Win32	59.95203837			6.0	0.0	0.442	0.0		0.0	21.0	21.0	15.0	1.0
					3.0	0.617						images/313+42_25.png	images/313_25.png	1.0	←	25.0	1		女	21	2024-03-10_09h18.39.099	干预NG	2021.2.3	Win32	59.95203837			6.0	0.0	0.592	0.0		0.0	22.0	22.0	24.0	1.0
					6.0	0.409						images/313_4.png	images/313+42_4.png	6.0	→	4.0	1		女	21	2024-03-10_09h18.39.099	干预NG	2021.2.3	Win32	59.95203837			6.0	1.0	0.468	1.0		0.0	23.0	23.0	3.0	1.0
					3.0	0.433						images/313+42_10.png	images/313_10.png	1.0	←	10.0	1		女	21	2024-03-10_09h18.39.099	干预NG	2021.2.3	Win32	59.95203837			6.0	0.0	0.814	0.0		0.0	24.0	24.0	9.0	1.0
					6.0	0.486						images/313+42_31.png	images/313_31.png	1.0	←	31.0	1		女	21	2024-03-10_09h18.39.099	干预NG	2021.2.3	Win32	59.95203837			6.0	0.0	0.541	1.0		0.0	25.0	25.0	30.0	1.0
					3.0	0.443						images/313+42_9.png	images/313_9.png	1.0	←	9.0	1		女	21	2024-03-10_09h18.39.099	干预NG	2021.2.3	Win32	59.95203837			6.0	0.0	0.471	0.0		0.0	26.0	26.0	8.0	1.0
					5.0	0.502						images/313_2.png	images/313+42_2.png	6.0	→	2.0	1		女	21	2024-03-10_09h18.39.099	干预NG	2021.2.3	Win32	59.95203837			6.0	1.0	0.504	1.0		0.0	27.0	27.0	1.0	1.0
					3.0	0.267						images/313+42_29.png	images/313_29.png	1.0	←	29.0	1		女	21	2024-03-10_09h18.39.099	干预NG	2021.2.3	Win32	59.95203837			1.0	1.0	0.754	0.0		0.0	28.0	28.0	28.0	1.0
					3.0	0.514						images/313+42_26.png	images/313_26.png	1.0	←	26.0	1		女	21	2024-03-10_09h18.39.099	干预NG	2021.2.3	Win32	59.95203837			6.0	0.0	0.784	0.0		0.0	29.0	29.0	25.0	1.0
					5.0	0.503						images/313_3.png	images/313+42_3.png	6.0	→	3.0	1		女	21	2024-03-10_09h18.39.099	干预NG	2021.2.3	Win32	59.95203837			6.0	1.0	0.451	1.0		0.0	30.0	30.0	2.0	1.0
					3.0	0.471						images/313_6.png	images/313+42_6.png	6.0	→	6.0	1		女	21	2024-03-10_09h18.39.099	干预NG	2021.2.3	Win32	59.95203837			6.0	1.0	0.476	0.0		0.0	31.0	31.0	5.0	1.0
					3.0	0.249						images/313+42_29.png	images/313_29.png	1.0	←	29.0	1		女	21	2024-03-10_09h18.39.099	干预NG	2021.2.3	Win32	59.95203837			1.0	1.0	0.646	0.0		1.0	0.0	32.0	28.0	1.0
					5.0	0.36						images/313+42_9.png	images/313_9.png	1.0	←	9.0	1		女	21	2024-03-10_09h18.39.099	干预NG	2021.2.3	Win32	59.95203837			6.0	0.0	0.403	1.0		1.0	1.0	33.0	8.0	1.0
					3.0	0.268						images/313+42_15.png	images/313_15.png	1.0	←	15.0	1		女	21	2024-03-10_09h18.39.099	干预NG	2021.2.3	Win32	59.95203837			1.0	1.0	0.766	0.0		1.0	2.0	34.0	14.0	1.0
					3.0	0.204						images/313_7.png	images/313+42_7.png	6.0	→	7.0	1		女	21	2024-03-10_09h18.39.099	干预NG	2021.2.3	Win32	59.95203837			1.0	0.0	0.777	0.0		1.0	3.0	35.0	6.0	1.0
					5.0	0.453						images/313_20.png	images/313+42_20.png	6.0	→	20.0	1		女	21	2024-03-10_09h18.39.099	干预NG	2021.2.3	Win32	59.95203837			6.0	1.0	0.407	1.0		1.0	4.0	36.0	19.0	1.0
					3.0	0.402						images/313+42_13.png	images/313_13.png	1.0	←	13.0	1		女	21	2024-03-10_09h18.39.099	干预NG	2021.2.3	Win32	59.95203837			6.0	0.0	0.769	0.0		1.0	5.0	37.0	12.0	1.0
					3.0	0.244						images/313_18.png	images/313+42_18.png	6.0	→	18.0	1		女	21	2024-03-10_09h18.39.099	干预NG	2021.2.3	Win32	59.95203837			1.0	0.0	1.074	0.0		1.0	6.0	38.0	17.0	1.0
					5.0	0.427						images/313_19.png	images/313+42_19.png	6.0	→	19.0	1		女	21	2024-03-10_09h18.39.099	干预NG	2021.2.3	Win32	59.95203837			6.0	1.0	0.436	1.0	space	1.0	7.0	39.0	18.0	1.0	1.929
					3.0	0.408						images/313+42_31.png	images/313_31.png	1.0	←	31.0	1		女	21	2024-03-10_09h18.39.099	干预NG	2021.2.3	Win32	59.95203837			1.0	1.0	0.761	0.0		1.0	8.0	40.0	30.0	1.0
					3.0	0.431						images/313_2.png	images/313+42_2.png	6.0	→	2.0	1		女	21	2024-03-10_09h18.39.099	干预NG	2021.2.3	Win32	59.95203837			6.0	1.0	0.551	0.0		1.0	9.0	41.0	1.0	1.0
					5.0	0.432						images/313+42_26.png	images/313_26.png	1.0	←	26.0	1		女	21	2024-03-10_09h18.39.099	干预NG	2021.2.3	Win32	59.95203837			6.0	0.0	0.546	1.0		1.0	10.0	42.0	25.0	1.0
					5.0	0.448						images/313+42_11.png	images/313_11.png	1.0	←	11.0	1		女	21	2024-03-10_09h18.39.099	干预NG	2021.2.3	Win32	59.95203837			6.0	0.0	0.462	1.0		1.0	11.0	43.0	10.0	1.0
					5.0	0.542						images/313+42_14.png	images/313_14.png	1.0	←	14.0	1		女	21	2024-03-10_09h18.39.099	干预NG	2021.2.3	Win32	59.95203837			6.0	0.0	0.64	1.0		1.0	12.0	44.0	13.0	1.0
					2.0	0.605						images/313_8.png	images/313+42_8.png	6.0	→	8.0	1		女	21	2024-03-10_09h18.39.099	干预NG	2021.2.3	Win32	59.95203837			1.0	0.0	0.577	0.0		1.0	13.0	45.0	7.0	1.0
					5.0	0.434						images/313_3.png	images/313+42_3.png	6.0	→	3.0	1		女	21	2024-03-10_09h18.39.099	干预NG	2021.2.3	Win32	59.95203837			6.0	1.0	0.368	1.0		1.0	14.0	46.0	2.0	1.0
					2.0	0.776						images/313+42_12.png	images/313_12.png	1.0	←	12.0	1		女	21	2024-03-10_09h18.39.099	干预NG	2021.2.3	Win32	59.95203837			1.0	1.0	0.535	0.0		1.0	15.0	47.0	11.0	1.0
					2.0	0.337						images/313_5.png	images/313+42_5.png	6.0	→	5.0	1		女	21	2024-03-10_09h18.39.099	干预NG	2021.2.3	Win32	59.95203837			1.0	0.0	0.579	0.0		1.0	16.0	48.0	4.0	1.0
					3.0	0.684						images/313_22.png	images/313+42_22.png	6.0	→	22.0	1		女	21	2024-03-10_09h18.39.099	干预NG	2021.2.3	Win32	59.95203837			6.0	1.0	0.432	0.0		1.0	17.0	49.0	21.0	1.0
					6.0	0.378						images/313_6.png	images/313+42_6.png	6.0	→	6.0	1		女	21	2024-03-10_09h18.39.099	干预NG	2021.2.3	Win32	59.95203837			6.0	1.0	0.467	1.0		1.0	18.0	50.0	5.0	1.0
					6.0	0.368						images/313_21.png	images/313+42_21.png	6.0	→	21.0	1		女	21	2024-03-10_09h18.39.099	干预NG	2021.2.3	Win32	59.95203837			6.0	1.0	0.465	1.0		1.0	19.0	51.0	20.0	1.0
					3.0	0.468						images/313+42_10.png	images/313_10.png	1.0	←	10.0	1		女	21	2024-03-10_09h18.39.099	干预NG	2021.2.3	Win32	59.95203837			1.0	1.0	0.732	0.0		1.0	20.0	52.0	9.0	1.0
					3.0	0.468						images/313+42_28.png	images/313_28.png	1.0	←	28.0	1		女	21	2024-03-10_09h18.39.099	干预NG	2021.2.3	Win32	59.95203837			1.0	1.0	0.853	0.0		1.0	21.0	53.0	27.0	1.0
					2.0	0.662						images/313+42_16.png	images/313_16.png	1.0	←	16.0	1		女	21	2024-03-10_09h18.39.099	干预NG	2021.2.3	Win32	59.95203837			1.0	1.0	0.635	0.0		1.0	22.0	54.0	15.0	1.0
					5.0	0.537						images/313_1.png	images/313+42_1.png	6.0	→	1.0	1		女	21	2024-03-10_09h18.39.099	干预NG	2021.2.3	Win32	59.95203837			6.0	1.0	0.552	1.0		1.0	23.0	55.0	0.0	1.0
					2.0	0.491						images/313_4.png	images/313+42_4.png	6.0	→	4.0	1		女	21	2024-03-10_09h18.39.099	干预NG	2021.2.3	Win32	59.95203837			6.0	1.0	0.571	0.0		1.0	24.0	56.0	3.0	1.0
					2.0	0.281						images/313+42_25.png	images/313_25.png	1.0	←	25.0	1		女	21	2024-03-10_09h18.39.099	干预NG	2021.2.3	Win32	59.95203837			1.0	1.0	0.637	0.0		1.0	25.0	57.0	24.0	1.0
					3.0	0.555						images/313+42_30.png	images/313_30.png	1.0	←	30.0	1		女	21	2024-03-10_09h18.39.099	干预NG	2021.2.3	Win32	59.95203837			1.0	1.0	0.71	0.0		1.0	26.0	58.0	29.0	1.0
					6.0	0.389						images/313_24.png	images/313+42_24.png	6.0	→	24.0	1		女	21	2024-03-10_09h18.39.099	干预NG	2021.2.3	Win32	59.95203837			6.0	1.0	0.448	1.0		1.0	27.0	59.0	23.0	1.0
					3.0	0.337						images/313+42_27.png	images/313_27.png	1.0	←	27.0	1		女	21	2024-03-10_09h18.39.099	干预NG	2021.2.3	Win32	59.95203837			1.0	1.0	0.718	0.0		1.0	28.0	60.0	26.0	1.0
					5.0	0.733						images/313+42_32.png	images/313_32.png	1.0	←	32.0	1		女	21	2024-03-10_09h18.39.099	干预NG	2021.2.3	Win32	59.95203837			1.0	1.0	0.556	1.0		1.0	29.0	61.0	31.0	1.0
					3.0	0.367						images/313_17.png	images/313+42_17.png	6.0	→	17.0	1		女	21	2024-03-10_09h18.39.099	干预NG	2021.2.3	Win32	59.95203837			6.0	1.0	0.584	0.0		1.0	30.0	62.0	16.0	1.0
					3.0	0.39						images/313_23.png	images/313+42_23.png	6.0	→	23.0	1		女	21	2024-03-10_09h18.39.099	干预NG	2021.2.3	Win32	59.95203837			6.0	1.0	0.504	0.0		1.0	31.0	63.0	22.0	1.0
					5.0	0.456						images/313_6.png	images/313+42_6.png	6.0	→	6.0	1		女	21	2024-03-10_09h18.39.099	干预NG	2021.2.3	Win32	59.95203837			6.0	1.0	0.392	1.0		2.0	0.0	64.0	5.0	1.0
					5.0	0.404						images/313+42_14.png	images/313_14.png	1.0	←	14.0	1		女	21	2024-03-10_09h18.39.099	干预NG	2021.2.3	Win32	59.95203837			1.0	1.0	0.636	1.0		2.0	1.0	65.0	13.0	1.0
					5.0	0.506						images/313_8.png	images/313+42_8.png	6.0	→	8.0	1		女	21	2024-03-10_09h18.39.099	干预NG	2021.2.3	Win32	59.95203837			6.0	1.0	0.369	1.0		2.0	2.0	66.0	7.0	1.0
					3.0	0.473						images/313+42_25.png	images/313_25.png	1.0	←	25.0	1		女	21	2024-03-10_09h18.39.099	干预NG	2021.2.3	Win32	59.95203837			6.0	0.0	0.499	0.0		2.0	3.0	67.0	24.0	1.0
					3.0	0.287						images/313+42_9.png	images/313_9.png	1.0	←	9.0	1		女	21	2024-03-10_09h18.39.099	干预NG	2021.2.3	Win32	59.95203837			1.0	1.0	0.643	0.0		2.0	4.0	68.0	8.0	1.0
					3.0	0.31						images/313+42_31.png	images/313_31.png	1.0	←	31.0	1		女	21	2024-03-10_09h18.39.099	干预NG	2021.2.3	Win32	59.95203837			1.0	1.0	0.653	0.0		2.0	5.0	69.0	30.0	1.0
					3.0	0.407						images/313_1.png	images/313+42_1.png	6.0	→	1.0	1		女	21	2024-03-10_09h18.39.099	干预NG	2021.2.3	Win32	59.95203837			6.0	1.0	0.517	0.0		2.0	6.0	70.0	0.0	1.0
					1.0	0.469						images/313+42_11.png	images/313_11.png	1.0	←	11.0	1		女	21	2024-03-10_09h18.39.099	干预NG	2021.2.3	Win32	59.95203837			6.0	0.0	0.601	0.0		2.0	7.0	71.0	10.0	1.0
					1.0	0.552						images/313_22.png	images/313+42_22.png	6.0	→	22.0	1		女	21	2024-03-10_09h18.39.099	干预NG	2021.2.3	Win32	59.95203837			6.0	1.0	0.485	0.0		2.0	8.0	72.0	21.0	1.0
					3.0	0.443						images/313_4.png	images/313+42_4.png	6.0	→	4.0	1		女	21	2024-03-10_09h18.39.099	干预NG	2021.2.3	Win32	59.95203837			6.0	1.0	0.419	0.0		2.0	9.0	73.0	3.0	1.0
					5.0	0.368						images/313_17.png	images/313+42_17.png	6.0	→	17.0	1		女	21	2024-03-10_09h18.39.099	干预NG	2021.2.3	Win32	59.95203837			6.0	1.0	0.443	1.0		2.0	10.0	74.0	16.0	1.0
					3.0	0.322						images/313+42_13.png	images/313_13.png	1.0	←	13.0	1		女	21	2024-03-10_09h18.39.099	干预NG	2021.2.3	Win32	59.95203837			6.0	0.0	0.635	0.0		2.0	11.0	75.0	12.0	1.0
					3.0	0.333						images/313+42_16.png	images/313_16.png	1.0	←	16.0	1		女	21	2024-03-10_09h18.39.099	干预NG	2021.2.3	Win32	59.95203837			1.0	1.0	0.857	0.0		2.0	12.0	76.0	15.0	1.0
					5.0	0.373						images/313_21.png	images/313+42_21.png	6.0	→	21.0	1		女	21	2024-03-10_09h18.39.099	干预NG	2021.2.3	Win32	59.95203837			6.0	1.0	0.484	1.0		2.0	13.0	77.0	20.0	1.0
					3.0	0.276						images/313+42_10.png	images/313_10.png	1.0	←	10.0	1		女	21	2024-03-10_09h18.39.099	干预NG	2021.2.3	Win32	59.95203837			1.0	1.0	0.639	0.0		2.0	14.0	78.0	9.0	1.0
					5.0	0.879						images/313_19.png	images/313+42_19.png	6.0	→	19.0	1		女	21	2024-03-10_09h18.39.099	干预NG	2021.2.3	Win32	59.95203837			6.0	1.0	0.469	1.0	space	2.0	15.0	79.0	18.0	1.0	1.55
					5.0	0.324						images/313_5.png	images/313+42_5.png	6.0	→	5.0	1		女	21	2024-03-10_09h18.39.099	干预NG	2021.2.3	Win32	59.95203837			6.0	1.0	0.427	1.0		2.0	16.0	80.0	4.0	1.0
					3.0	0.289						images/313+42_29.png	images/313_29.png	1.0	←	29.0	1		女	21	2024-03-10_09h18.39.099	干预NG	2021.2.3	Win32	59.95203837			1.0	1.0	0.491	0.0		2.0	17.0	81.0	28.0	1.0
					5.0	0.451						images/313+42_28.png	images/313_28.png	1.0	←	28.0	1		女	21	2024-03-10_09h18.39.099	干预NG	2021.2.3	Win32	59.95203837			6.0	0.0	0.679	1.0		2.0	18.0	82.0	27.0	1.0
					3.0	0.404						images/313_23.png	images/313+42_23.png	6.0	→	23.0	1		女	21	2024-03-10_09h18.39.099	干预NG	2021.2.3	Win32	59.95203837			6.0	1.0	0.65	0.0		2.0	19.0	83.0	22.0	1.0
					5.0	0.408						images/313_24.png	images/313+42_24.png	6.0	→	24.0	1		女	21	2024-03-10_09h18.39.099	干预NG	2021.2.3	Win32	59.95203837			6.0	1.0	0.433	1.0		2.0	20.0	84.0	23.0	1.0
					5.0	0.365						images/313_3.png	images/313+42_3.png	6.0	→	3.0	1		女	21	2024-03-10_09h18.39.099	干预NG	2021.2.3	Win32	59.95203837			6.0	1.0	0.493	1.0		2.0	21.0	85.0	2.0	1.0
					3.0	0.318						images/313_2.png	images/313+42_2.png	6.0	→	2.0	1		女	21	2024-03-10_09h18.39.099	干预NG	2021.2.3	Win32	59.95203837			1.0	0.0	0.609	0.0		2.0	22.0	86.0	1.0	1.0
					3.0	0.284						images/313+42_26.png	images/313_26.png	1.0	←	26.0	1		女	21	2024-03-10_09h18.39.099	干预NG	2021.2.3	Win32	59.95203837			1.0	1.0	0.65	0.0		2.0	23.0	87.0	25.0	1.0
					5.0	0.301						images/313+42_12.png	images/313_12.png	1.0	←	12.0	1		女	21	2024-03-10_09h18.39.099	干预NG	2021.2.3	Win32	59.95203837			1.0	1.0	0.636	1.0		2.0	24.0	88.0	11.0	1.0
					3.0	0.328						images/313+42_30.png	images/313_30.png	1.0	←	30.0	1		女	21	2024-03-10_09h18.39.099	干预NG	2021.2.3	Win32	59.95203837			1.0	1.0	0.659	0.0		2.0	25.0	89.0	29.0	1.0
					4.0	0.385						images/313_18.png	images/313+42_18.png	6.0	→	18.0	1		女	21	2024-03-10_09h18.39.099	干预NG	2021.2.3	Win32	59.95203837			1.0	0.0	0.722	1.0		2.0	26.0	90.0	17.0	1.0
					4.0	0.311						images/313+42_32.png	images/313_32.png	1.0	←	32.0	1		女	21	2024-03-10_09h18.39.099	干预NG	2021.2.3	Win32	59.95203837			1.0	1.0	0.551	1.0		2.0	27.0	91.0	31.0	1.0
					3.0	0.486						images/313+42_15.png	images/313_15.png	1.0	←	15.0	1		女	21	2024-03-10_09h18.39.099	干预NG	2021.2.3	Win32	59.95203837			6.0	0.0	0.665	0.0		2.0	28.0	92.0	14.0	1.0
					2.0	0.382						images/313_20.png	images/313+42_20.png	6.0	→	20.0	1		女	21	2024-03-10_09h18.39.099	干预NG	2021.2.3	Win32	59.95203837			6.0	1.0	0.586	0.0		2.0	29.0	93.0	19.0	1.0
					2.0	0.441						images/313+42_27.png	images/313_27.png	1.0	←	27.0	1		女	21	2024-03-10_09h18.39.099	干预NG	2021.2.3	Win32	59.95203837			1.0	1.0	0.688	0.0		2.0	30.0	94.0	26.0	1.0
					3.0	0.586						images/313_7.png	images/313+42_7.png	6.0	→	7.0	1		女	21	2024-03-10_09h18.39.099	干预NG	2021.2.3	Win32	59.95203837			1.0	0.0	0.936	0.0		2.0	31.0	95.0	6.0	1.0
																	1		女	21	2024-03-10_09h18.39.099	干预NG	2021.2.3	Win32	59.95203837														4.981481481	5.801
