# Supplementary material for: Perceptual metacognition and self-esteem: the role of feedback valence in local and global monitoring bias
Source: BMC Psychol. 2025 Sep 22;13:1114. doi: 10.1186/s40359-025-03089-x (PMC12506185; doi:10.1186/s40359-025-03089-x)
Supplement: Supplementary file 1 — Supplementary Material 1. [file 40359_2025_3089_MOESM1_ESM.zip › Data/Study3/Study3data/negative/02_干预NG_2024-03-10_10h06.16.357.csv]

key03.keys	key03.rt	response00.keys	response00.corr	response00.rt	response02.keys	response02.rt	prac2.thisRepN	prac2.thisTrialN	prac2.thisN	prac2.thisIndex	prac2.ran	dotLeft	dotRight	dotAns	cue	rows	被试编号	姓名	性别	年龄	date	expName	psychopyVersion	OS	frameRate	key04.keys	key04.rt	response01.keys	response01.corr	response01.rt	response02.corr	ret_res.keys	neg.thisRepN	neg.thisTrialN	neg.thisN	neg.thisIndex	neg.ran	ret_res.rt	slider.response	slider.rt
space	28.2227	1.0	0.0	0.4728	4.0	1.685	0.0	0.0	0.0	3.0	1.0	images/313_4.png	images/313+12_4.png	6.0	→	4.0	2		男	25	2024-03-10_10h06.16.357	干预NG	2021.2.3	MacIntel	120.4819277
		1.0	0.0	0.442	4.0	0.8179	0.0	1.0	1.0	7.0	1.0	images/313_8.png	images/313+12_8.png	6.0	→	8.0	2		男	25	2024-03-10_10h06.16.357	干预NG	2021.2.3	MacIntel	120.4819277
		6.0	0.0	1.1328	4.0	1.2086	0.0	2.0	2.0	10.0	1.0	images/313+12_11.png	images/313_11.png	1.0	←	11.0	2		男	25	2024-03-10_10h06.16.357	干预NG	2021.2.3	MacIntel	120.4819277
		1.0	1.0	1.3442	5.0	1.4411	0.0	3.0	3.0	9.0	1.0	images/313+12_10.png	images/313_10.png	1.0	←	10.0	2		男	25	2024-03-10_10h06.16.357	干预NG	2021.2.3	MacIntel	120.4819277
		6.0	0.0	0.6981	3.0	0.9733	0.0	4.0	4.0	8.0	1.0	images/313+12_9.png	images/313_9.png	1.0	←	9.0	2		男	25	2024-03-10_10h06.16.357	干预NG	2021.2.3	MacIntel	120.4819277
		6.0	1.0	0.6729	4.0	0.8041	0.0	5.0	5.0	6.0	1.0	images/313_7.png	images/313+12_7.png	6.0	→	7.0	2		男	25	2024-03-10_10h06.16.357	干预NG	2021.2.3	MacIntel	120.4819277
		6.0	0.0	0.5127	4.0	0.3664	0.0	6.0	6.0	13.0	1.0	images/313+12_14.png	images/313_14.png	1.0	←	14.0	2		男	25	2024-03-10_10h06.16.357	干预NG	2021.2.3	MacIntel	120.4819277
		6.0	1.0	0.5399	4.0	0.8815	0.0	7.0	7.0	0.0	1.0	images/313_1.png	images/313+12_1.png	6.0	→	1.0	2		男	25	2024-03-10_10h06.16.357	干预NG	2021.2.3	MacIntel	120.4819277
		1.0	0.0	0.5153	4.0	0.5933	0.0	8.0	8.0	1.0	1.0	images/313_2.png	images/313+12_2.png	6.0	→	2.0	2		男	25	2024-03-10_10h06.16.357	干预NG	2021.2.3	MacIntel	120.4819277
		6.0	0.0	0.6911	3.0	0.875	0.0	9.0	9.0	15.0	1.0	images/313+12_16.png	images/313_16.png	1.0	←	16.0	2		男	25	2024-03-10_10h06.16.357	干预NG	2021.2.3	MacIntel	120.4819277
		6.0	0.0	0.6044	4.0	0.5448	0.0	10.0	10.0	12.0	1.0	images/313+12_13.png	images/313_13.png	1.0	←	13.0	2		男	25	2024-03-10_10h06.16.357	干预NG	2021.2.3	MacIntel	120.4819277
		1.0	1.0	0.6356	4.0	0.3322	0.0	11.0	11.0	14.0	1.0	images/313+12_15.png	images/313_15.png	1.0	←	15.0	2		男	25	2024-03-10_10h06.16.357	干预NG	2021.2.3	MacIntel	120.4819277
		6.0	1.0	0.6108	4.0	0.9372	0.0	12.0	12.0	5.0	1.0	images/313_6.png	images/313+12_6.png	6.0	→	6.0	2		男	25	2024-03-10_10h06.16.357	干预NG	2021.2.3	MacIntel	120.4819277
		6.0	1.0	0.6197	5.0	0.9247	0.0	13.0	13.0	4.0	1.0	images/313_5.png	images/313+12_5.png	6.0	→	5.0	2		男	25	2024-03-10_10h06.16.357	干预NG	2021.2.3	MacIntel	120.4819277
		1.0	1.0	0.5503	2.0	1.3839	0.0	14.0	14.0	11.0	1.0	images/313+12_12.png	images/313_12.png	1.0	←	12.0	2		男	25	2024-03-10_10h06.16.357	干预NG	2021.2.3	MacIntel	120.4819277
		6.0	1.0	0.834	4.0	0.7309	0.0	15.0	15.0	2.0	1.0	images/313_3.png	images/313+12_3.png	6.0	→	3.0	2		男	25	2024-03-10_10h06.16.357	干预NG	2021.2.3	MacIntel	120.4819277
		1.0	0.0	0.4337	4.0	0.544	1.0	0.0	16.0	3.0	1.0	images/313_4.png	images/313+12_4.png	6.0	→	4.0	2		男	25	2024-03-10_10h06.16.357	干预NG	2021.2.3	MacIntel	120.4819277
		6.0	1.0	0.7083	4.0	0.5641	1.0	1.0	17.0	7.0	1.0	images/313_8.png	images/313+12_8.png	6.0	→	8.0	2		男	25	2024-03-10_10h06.16.357	干预NG	2021.2.3	MacIntel	120.4819277
		1.0	1.0	0.3132	4.0	0.5286	1.0	2.0	18.0	15.0	1.0	images/313+12_16.png	images/313_16.png	1.0	←	16.0	2		男	25	2024-03-10_10h06.16.357	干预NG	2021.2.3	MacIntel	120.4819277
		1.0	1.0	0.9646	3.0	0.5575	1.0	3.0	19.0	14.0	1.0	images/313+12_15.png	images/313_15.png	1.0	←	15.0	2		男	25	2024-03-10_10h06.16.357	干预NG	2021.2.3	MacIntel	120.4819277
		1.0	1.0	0.505	4.0	0.4759	1.0	4.0	20.0	11.0	1.0	images/313+12_12.png	images/313_12.png	1.0	←	12.0	2		男	25	2024-03-10_10h06.16.357	干预NG	2021.2.3	MacIntel	120.4819277
		6.0	1.0	0.6455	2.0	1.1193	1.0	5.0	21.0	2.0	1.0	images/313_3.png	images/313+12_3.png	6.0	→	3.0	2		男	25	2024-03-10_10h06.16.357	干预NG	2021.2.3	MacIntel	120.4819277
		6.0	1.0	1.2102	4.0	0.5017	1.0	6.0	22.0	6.0	1.0	images/313_7.png	images/313+12_7.png	6.0	→	7.0	2		男	25	2024-03-10_10h06.16.357	干预NG	2021.2.3	MacIntel	120.4819277
		1.0	1.0	0.2283	4.0	0.3187	1.0	7.0	23.0	8.0	1.0	images/313+12_9.png	images/313_9.png	1.0	←	9.0	2		男	25	2024-03-10_10h06.16.357	干预NG	2021.2.3	MacIntel	120.4819277
		6.0	0.0	0.5973	3.0	0.4104	1.0	8.0	24.0	13.0	1.0	images/313+12_14.png	images/313_14.png	1.0	←	14.0	2		男	25	2024-03-10_10h06.16.357	干预NG	2021.2.3	MacIntel	120.4819277
		6.0	1.0	0.6148	4.0	0.4501	1.0	9.0	25.0	0.0	1.0	images/313_1.png	images/313+12_1.png	6.0	→	1.0	2		男	25	2024-03-10_10h06.16.357	干预NG	2021.2.3	MacIntel	120.4819277
		1.0	1.0	0.2375	4.0	0.2927	1.0	10.0	26.0	12.0	1.0	images/313+12_13.png	images/313_13.png	1.0	←	13.0	2		男	25	2024-03-10_10h06.16.357	干预NG	2021.2.3	MacIntel	120.4819277
		6.0	1.0	0.9877	4.0	0.5277	1.0	11.0	27.0	1.0	1.0	images/313_2.png	images/313+12_2.png	6.0	→	2.0	2		男	25	2024-03-10_10h06.16.357	干预NG	2021.2.3	MacIntel	120.4819277
		6.0	1.0	1.0997	4.0	0.5805	1.0	12.0	28.0	5.0	1.0	images/313_6.png	images/313+12_6.png	6.0	→	6.0	2		男	25	2024-03-10_10h06.16.357	干预NG	2021.2.3	MacIntel	120.4819277
		6.0	1.0	0.7093	2.0	0.6019	1.0	13.0	29.0	4.0	1.0	images/313_5.png	images/313+12_5.png	6.0	→	5.0	2		男	25	2024-03-10_10h06.16.357	干预NG	2021.2.3	MacIntel	120.4819277
		1.0	1.0	0.2603	5.0	0.309	1.0	14.0	30.0	9.0	1.0	images/313+12_10.png	images/313_10.png	1.0	←	10.0	2		男	25	2024-03-10_10h06.16.357	干预NG	2021.2.3	MacIntel	120.4819277
		1.0	1.0	0.7152	5.0	0.3116	1.0	15.0	31.0	10.0	1.0	images/313+12_11.png	images/313_11.png	1.0	←	11.0	2		男	25	2024-03-10_10h06.16.357	干预NG	2021.2.3	MacIntel	120.4819277
					2.0	1.8165						images/313_4.png	images/313+42_4.png	6.0	→	4.0	2		男	25	2024-03-10_10h06.16.357	干预NG	2021.2.3	MacIntel	120.4819277	space	7.6204	1.0	0.0	0.8762	0.0		0.0	0.0	0.0	3.0	1.0
					4.0	0.4424						images/313_24.png	images/313+42_24.png	6.0	→	24.0	2		男	25	2024-03-10_10h06.16.357	干预NG	2021.2.3	MacIntel	120.4819277			1.0	0.0	0.411	1.0		0.0	1.0	1.0	23.0	1.0
					2.0	0.7102						images/313_2.png	images/313+42_2.png	6.0	→	2.0	2		男	25	2024-03-10_10h06.16.357	干预NG	2021.2.3	MacIntel	120.4819277			6.0	1.0	1.1171	0.0		0.0	2.0	2.0	1.0	1.0
					3.0	1.0898						images/313+42_9.png	images/313_9.png	1.0	←	9.0	2		男	25	2024-03-10_10h06.16.357	干预NG	2021.2.3	MacIntel	120.4819277			6.0	0.0	0.7545	0.0		0.0	3.0	3.0	8.0	1.0
					4.0	1.1648						images/313+42_26.png	images/313_26.png	1.0	←	26.0	2		男	25	2024-03-10_10h06.16.357	干预NG	2021.2.3	MacIntel	120.4819277			1.0	1.0	0.7768	1.0		0.0	4.0	4.0	25.0	1.0
					2.0	0.8498						images/313_20.png	images/313+42_20.png	6.0	→	20.0	2		男	25	2024-03-10_10h06.16.357	干预NG	2021.2.3	MacIntel	120.4819277			1.0	0.0	1.7706	0.0		0.0	5.0	5.0	19.0	1.0
					2.0	0.4147						images/313_19.png	images/313+42_19.png	6.0	→	19.0	2		男	25	2024-03-10_10h06.16.357	干预NG	2021.2.3	MacIntel	120.4819277			6.0	1.0	0.7287	0.0		0.0	6.0	6.0	18.0	1.0
					2.0	0.6944						images/313+42_10.png	images/313_10.png	1.0	←	10.0	2		男	25	2024-03-10_10h06.16.357	干预NG	2021.2.3	MacIntel	120.4819277			1.0	1.0	0.3652	0.0		0.0	7.0	7.0	9.0	1.0
					2.0	0.8022						images/313+42_31.png	images/313_31.png	1.0	←	31.0	2		男	25	2024-03-10_10h06.16.357	干预NG	2021.2.3	MacIntel	120.4819277			6.0	0.0	0.8839	0.0		0.0	8.0	8.0	30.0	1.0
					4.0	1.183						images/313_8.png	images/313+42_8.png	6.0	→	8.0	2		男	25	2024-03-10_10h06.16.357	干预NG	2021.2.3	MacIntel	120.4819277			1.0	0.0	0.4296	1.0		0.0	9.0	9.0	7.0	1.0
					2.0	0.81						images/313+42_28.png	images/313_28.png	1.0	←	28.0	2		男	25	2024-03-10_10h06.16.357	干预NG	2021.2.3	MacIntel	120.4819277			6.0	0.0	0.9665	0.0		0.0	10.0	10.0	27.0	1.0
					5.0	0.8124						images/313+42_12.png	images/313_12.png	1.0	←	12.0	2		男	25	2024-03-10_10h06.16.357	干预NG	2021.2.3	MacIntel	120.4819277			1.0	1.0	0.6399	1.0		0.0	11.0	11.0	11.0	1.0
					4.0	0.539						images/313_21.png	images/313+42_21.png	6.0	→	21.0	2		男	25	2024-03-10_10h06.16.357	干预NG	2021.2.3	MacIntel	120.4819277			6.0	1.0	0.6579	1.0		0.0	12.0	12.0	20.0	1.0
					4.0	0.4091						images/313_22.png	images/313+42_22.png	6.0	→	22.0	2		男	25	2024-03-10_10h06.16.357	干预NG	2021.2.3	MacIntel	120.4819277			1.0	0.0	0.4415	1.0		0.0	13.0	13.0	21.0	1.0
					4.0	0.6325						images/313_1.png	images/313+42_1.png	6.0	→	1.0	2		男	25	2024-03-10_10h06.16.357	干预NG	2021.2.3	MacIntel	120.4819277			6.0	1.0	0.6583	1.0		0.0	14.0	14.0	0.0	1.0
					4.0	0.453						images/313+42_16.png	images/313_16.png	1.0	←	16.0	2		男	25	2024-03-10_10h06.16.357	干预NG	2021.2.3	MacIntel	120.4819277			1.0	1.0	1.7627	1.0		0.0	15.0	15.0	15.0	1.0
					4.0	0.7463						images/313_5.png	images/313+42_5.png	6.0	→	5.0	2		男	25	2024-03-10_10h06.16.357	干预NG	2021.2.3	MacIntel	120.4819277			6.0	1.0	2.4449	1.0		0.0	16.0	16.0	4.0	1.0
					4.0	1.001						images/313+42_29.png	images/313_29.png	1.0	←	29.0	2		男	25	2024-03-10_10h06.16.357	干预NG	2021.2.3	MacIntel	120.4819277			1.0	1.0	0.5585	1.0		0.0	17.0	17.0	28.0	1.0
					4.0	0.3643						images/313_23.png	images/313+42_23.png	6.0	→	23.0	2		男	25	2024-03-10_10h06.16.357	干预NG	2021.2.3	MacIntel	120.4819277			6.0	1.0	0.5922	1.0		0.0	18.0	18.0	22.0	1.0
					4.0	0.429						images/313+42_13.png	images/313_13.png	1.0	←	13.0	2		男	25	2024-03-10_10h06.16.357	干预NG	2021.2.3	MacIntel	120.4819277			1.0	1.0	0.4682	1.0		0.0	19.0	19.0	12.0	1.0
					5.0	1.2613						images/313_3.png	images/313+42_3.png	6.0	→	3.0	2		男	25	2024-03-10_10h06.16.357	干预NG	2021.2.3	MacIntel	120.4819277			6.0	1.0	0.6021	1.0		0.0	20.0	20.0	2.0	1.0
					5.0	1.2066						images/313_18.png	images/313+42_18.png	6.0	→	18.0	2		男	25	2024-03-10_10h06.16.357	干预NG	2021.2.3	MacIntel	120.4819277			6.0	1.0	0.6077	1.0		0.0	21.0	21.0	17.0	1.0
					5.0	1.4905						images/313+42_11.png	images/313_11.png	1.0	←	11.0	2		男	25	2024-03-10_10h06.16.357	干预NG	2021.2.3	MacIntel	120.4819277			1.0	1.0	0.8992	1.0		0.0	22.0	22.0	10.0	1.0
					5.0	0.8553						images/313_7.png	images/313+42_7.png	6.0	→	7.0	2		男	25	2024-03-10_10h06.16.357	干预NG	2021.2.3	MacIntel	120.4819277			1.0	0.0	0.3598	1.0		0.0	23.0	23.0	6.0	1.0
					5.0	0.6072						images/313+42_14.png	images/313_14.png	1.0	←	14.0	2		男	25	2024-03-10_10h06.16.357	干预NG	2021.2.3	MacIntel	120.4819277			6.0	0.0	0.6051	1.0		0.0	24.0	24.0	13.0	1.0
					4.0	1.5293						images/313+42_25.png	images/313_25.png	1.0	←	25.0	2		男	25	2024-03-10_10h06.16.357	干预NG	2021.2.3	MacIntel	120.4819277			6.0	0.0	1.0092	1.0		0.0	25.0	25.0	24.0	1.0
					4.0	0.6162						images/313_17.png	images/313+42_17.png	6.0	→	17.0	2		男	25	2024-03-10_10h06.16.357	干预NG	2021.2.3	MacIntel	120.4819277			1.0	0.0	0.3745	1.0		0.0	26.0	26.0	16.0	1.0
					4.0	0.3532						images/313+42_27.png	images/313_27.png	1.0	←	27.0	2		男	25	2024-03-10_10h06.16.357	干预NG	2021.2.3	MacIntel	120.4819277			1.0	1.0	0.3289	1.0		0.0	27.0	27.0	26.0	1.0
					4.0	0.2554						images/313+42_32.png	images/313_32.png	1.0	←	32.0	2		男	25	2024-03-10_10h06.16.357	干预NG	2021.2.3	MacIntel	120.4819277			1.0	1.0	0.4141	1.0		0.0	28.0	28.0	31.0	1.0
					4.0	0.6363						images/313_6.png	images/313+42_6.png	6.0	→	6.0	2		男	25	2024-03-10_10h06.16.357	干预NG	2021.2.3	MacIntel	120.4819277			6.0	1.0	0.8618	1.0		0.0	29.0	29.0	5.0	1.0
					4.0	0.8163						images/313+42_15.png	images/313_15.png	1.0	←	15.0	2		男	25	2024-03-10_10h06.16.357	干预NG	2021.2.3	MacIntel	120.4819277			1.0	1.0	0.3651	1.0		0.0	30.0	30.0	14.0	1.0
					4.0	0.2148						images/313+42_30.png	images/313_30.png	1.0	←	30.0	2		男	25	2024-03-10_10h06.16.357	干预NG	2021.2.3	MacIntel	120.4819277			1.0	1.0	0.2864	1.0		0.0	31.0	31.0	29.0	1.0
					4.0	1.6012						images/313_22.png	images/313+42_22.png	6.0	→	22.0	2		男	25	2024-03-10_10h06.16.357	干预NG	2021.2.3	MacIntel	120.4819277			6.0	1.0	1.0431	1.0		1.0	0.0	32.0	21.0	1.0
					4.0	0.3633						images/313_1.png	images/313+42_1.png	6.0	→	1.0	2		男	25	2024-03-10_10h06.16.357	干预NG	2021.2.3	MacIntel	120.4819277			6.0	1.0	0.7096	1.0		1.0	1.0	33.0	0.0	1.0
					5.0	0.3755						images/313_5.png	images/313+42_5.png	6.0	→	5.0	2		男	25	2024-03-10_10h06.16.357	干预NG	2021.2.3	MacIntel	120.4819277			6.0	1.0	1.0138	1.0		1.0	2.0	34.0	4.0	1.0
					5.0	1.3614						images/313_20.png	images/313+42_20.png	6.0	→	20.0	2		男	25	2024-03-10_10h06.16.357	干预NG	2021.2.3	MacIntel	120.4819277			1.0	0.0	0.5974	1.0		1.0	3.0	35.0	19.0	1.0
					5.0	0.2754						images/313+42_14.png	images/313_14.png	1.0	←	14.0	2		男	25	2024-03-10_10h06.16.357	干预NG	2021.2.3	MacIntel	120.4819277			1.0	1.0	0.4097	1.0		1.0	4.0	36.0	13.0	1.0
					5.0	0.3096						images/313_7.png	images/313+42_7.png	6.0	→	7.0	2		男	25	2024-03-10_10h06.16.357	干预NG	2021.2.3	MacIntel	120.4819277			6.0	1.0	0.6476	1.0		1.0	5.0	37.0	6.0	1.0
					5.0	0.4878						images/313+42_31.png	images/313_31.png	1.0	←	31.0	2		男	25	2024-03-10_10h06.16.357	干预NG	2021.2.3	MacIntel	120.4819277			1.0	1.0	0.8011	1.0		1.0	6.0	38.0	30.0	1.0
					4.0	0.665						images/313_2.png	images/313+42_2.png	6.0	→	2.0	2		男	25	2024-03-10_10h06.16.357	干预NG	2021.2.3	MacIntel	120.4819277			6.0	1.0	0.9115	1.0		1.0	7.0	39.0	1.0	1.0
					5.0	1.2937						images/313+42_10.png	images/313_10.png	1.0	←	10.0	2		男	25	2024-03-10_10h06.16.357	干预NG	2021.2.3	MacIntel	120.4819277			1.0	1.0	2.0398	1.0		1.0	8.0	40.0	9.0	1.0
					5.0	0.8347						images/313_3.png	images/313+42_3.png	6.0	→	3.0	2		男	25	2024-03-10_10h06.16.357	干预NG	2021.2.3	MacIntel	120.4819277			6.0	1.0	1.6358	1.0		1.0	9.0	41.0	2.0	1.0
					4.0	0.872						images/313+42_12.png	images/313_12.png	1.0	←	12.0	2		男	25	2024-03-10_10h06.16.357	干预NG	2021.2.3	MacIntel	120.4819277			6.0	0.0	1.0714	1.0		1.0	10.0	42.0	11.0	1.0
					4.0	0.3109						images/313_18.png	images/313+42_18.png	6.0	→	18.0	2		男	25	2024-03-10_10h06.16.357	干预NG	2021.2.3	MacIntel	120.4819277			1.0	0.0	0.8864	1.0		1.0	11.0	43.0	17.0	1.0
					4.0	0.2581						images/313+42_16.png	images/313_16.png	1.0	←	16.0	2		男	25	2024-03-10_10h06.16.357	干预NG	2021.2.3	MacIntel	120.4819277			1.0	1.0	0.4505	1.0		1.0	12.0	44.0	15.0	1.0
					4.0	0.3717						images/313+42_29.png	images/313_29.png	1.0	←	29.0	2		男	25	2024-03-10_10h06.16.357	干预NG	2021.2.3	MacIntel	120.4819277			1.0	1.0	0.4268	1.0		1.0	13.0	45.0	28.0	1.0
					4.0	0.1708						images/313+42_26.png	images/313_26.png	1.0	←	26.0	2		男	25	2024-03-10_10h06.16.357	干预NG	2021.2.3	MacIntel	120.4819277			1.0	1.0	0.4949	1.0		1.0	14.0	46.0	25.0	1.0
					4.0	0.4752						images/313_17.png	images/313+42_17.png	6.0	→	17.0	2		男	25	2024-03-10_10h06.16.357	干预NG	2021.2.3	MacIntel	120.4819277			6.0	1.0	0.6264	1.0		1.0	15.0	47.0	16.0	1.0
					3.0	0.865						images/313+42_13.png	images/313_13.png	1.0	←	13.0	2		男	25	2024-03-10_10h06.16.357	干预NG	2021.2.3	MacIntel	120.4819277			6.0	0.0	1.2208	0.0		1.0	16.0	48.0	12.0	1.0
					3.0	0.5664						images/313+42_11.png	images/313_11.png	1.0	←	11.0	2		男	25	2024-03-10_10h06.16.357	干预NG	2021.2.3	MacIntel	120.4819277			6.0	0.0	1.4579	0.0		1.0	17.0	49.0	10.0	1.0
					4.0	0.5949						images/313_23.png	images/313+42_23.png	6.0	→	23.0	2		男	25	2024-03-10_10h06.16.357	干预NG	2021.2.3	MacIntel	120.4819277			1.0	0.0	0.4504	1.0		1.0	18.0	50.0	22.0	1.0
					4.0	0.3472						images/313_19.png	images/313+42_19.png	6.0	→	19.0	2		男	25	2024-03-10_10h06.16.357	干预NG	2021.2.3	MacIntel	120.4819277			6.0	1.0	0.725	1.0		1.0	19.0	51.0	18.0	1.0
					5.0	1.4971						images/313+42_27.png	images/313_27.png	1.0	←	27.0	2		男	25	2024-03-10_10h06.16.357	干预NG	2021.2.3	MacIntel	120.4819277			1.0	1.0	0.2462	1.0		1.0	20.0	52.0	26.0	1.0
					5.0	0.2703						images/313_4.png	images/313+42_4.png	6.0	→	4.0	2		男	25	2024-03-10_10h06.16.357	干预NG	2021.2.3	MacIntel	120.4819277			6.0	1.0	0.6444	1.0		1.0	21.0	53.0	3.0	1.0
					5.0	0.2835						images/313+42_32.png	images/313_32.png	1.0	←	32.0	2		男	25	2024-03-10_10h06.16.357	干预NG	2021.2.3	MacIntel	120.4819277			1.0	1.0	0.378	1.0		1.0	22.0	54.0	31.0	1.0
					4.0	0.7228						images/313+42_30.png	images/313_30.png	1.0	←	30.0	2		男	25	2024-03-10_10h06.16.357	干预NG	2021.2.3	MacIntel	120.4819277			1.0	1.0	0.3441	1.0		1.0	23.0	55.0	29.0	1.0
					5.0	0.4124						images/313+42_15.png	images/313_15.png	1.0	←	15.0	2		男	25	2024-03-10_10h06.16.357	干预NG	2021.2.3	MacIntel	120.4819277			1.0	1.0	0.2591	1.0		1.0	24.0	56.0	14.0	1.0
					5.0	0.2437						images/313_8.png	images/313+42_8.png	6.0	→	8.0	2		男	25	2024-03-10_10h06.16.357	干预NG	2021.2.3	MacIntel	120.4819277			6.0	1.0	0.6203	1.0		1.0	25.0	57.0	7.0	1.0
					5.0	0.2635						images/313_6.png	images/313+42_6.png	6.0	→	6.0	2		男	25	2024-03-10_10h06.16.357	干预NG	2021.2.3	MacIntel	120.4819277			6.0	1.0	0.3274	1.0		1.0	26.0	58.0	5.0	1.0
					5.0	0.2346						images/313_24.png	images/313+42_24.png	6.0	→	24.0	2		男	25	2024-03-10_10h06.16.357	干预NG	2021.2.3	MacIntel	120.4819277			6.0	1.0	0.2688	1.0		1.0	27.0	59.0	23.0	1.0
					5.0	1.4001						images/313_21.png	images/313+42_21.png	6.0	→	21.0	2		男	25	2024-03-10_10h06.16.357	干预NG	2021.2.3	MacIntel	120.4819277			6.0	1.0	0.4432	1.0		1.0	28.0	60.0	20.0	1.0
					5.0	0.2458						images/313+42_28.png	images/313_28.png	1.0	←	28.0	2		男	25	2024-03-10_10h06.16.357	干预NG	2021.2.3	MacIntel	120.4819277			1.0	1.0	0.4695	1.0		1.0	29.0	61.0	27.0	1.0
					5.0	0.3206						images/313+42_9.png	images/313_9.png	1.0	←	9.0	2		男	25	2024-03-10_10h06.16.357	干预NG	2021.2.3	MacIntel	120.4819277			6.0	0.0	1.0748	1.0		1.0	30.0	62.0	8.0	1.0
					5.0	0.1959						images/313+42_25.png	images/313_25.png	1.0	←	25.0	2		男	25	2024-03-10_10h06.16.357	干预NG	2021.2.3	MacIntel	120.4819277			1.0	1.0	0.9516	1.0		1.0	31.0	63.0	24.0	1.0
					4.0	0.6626						images/313+42_9.png	images/313_9.png	1.0	←	9.0	2		男	25	2024-03-10_10h06.16.357	干预NG	2021.2.3	MacIntel	120.4819277			6.0	0.0	0.8599	1.0		2.0	0.0	64.0	8.0	1.0
					4.0	0.2566						images/313+42_10.png	images/313_10.png	1.0	←	10.0	2		男	25	2024-03-10_10h06.16.357	干预NG	2021.2.3	MacIntel	120.4819277			1.0	1.0	0.3717	1.0		2.0	1.0	65.0	9.0	1.0
					4.0	0.234						images/313+42_32.png	images/313_32.png	1.0	←	32.0	2		男	25	2024-03-10_10h06.16.357	干预NG	2021.2.3	MacIntel	120.4819277			1.0	1.0	0.6692	1.0		2.0	2.0	66.0	31.0	1.0
					5.0	0.2373						images/313_18.png	images/313+42_18.png	6.0	→	18.0	2		男	25	2024-03-10_10h06.16.357	干预NG	2021.2.3	MacIntel	120.4819277			6.0	1.0	0.7329	1.0		2.0	3.0	67.0	17.0	1.0
					5.0	0.2741						images/313_24.png	images/313+42_24.png	6.0	→	24.0	2		男	25	2024-03-10_10h06.16.357	干预NG	2021.2.3	MacIntel	120.4819277			1.0	0.0	0.6354	1.0		2.0	4.0	68.0	23.0	1.0
					4.0	0.4232						images/313_4.png	images/313+42_4.png	6.0	→	4.0	2		男	25	2024-03-10_10h06.16.357	干预NG	2021.2.3	MacIntel	120.4819277			1.0	0.0	0.7005	1.0		2.0	5.0	69.0	3.0	1.0
					4.0	0.2131						images/313_20.png	images/313+42_20.png	6.0	→	20.0	2		男	25	2024-03-10_10h06.16.357	干预NG	2021.2.3	MacIntel	120.4819277			1.0	0.0	0.4622	1.0		2.0	6.0	70.0	19.0	1.0
					4.0	0.212						images/313+42_30.png	images/313_30.png	1.0	←	30.0	2		男	25	2024-03-10_10h06.16.357	干预NG	2021.2.3	MacIntel	120.4819277			1.0	1.0	0.5916	1.0		2.0	7.0	71.0	29.0	1.0
					4.0	0.1858						images/313+42_12.png	images/313_12.png	1.0	←	12.0	2		男	25	2024-03-10_10h06.16.357	干预NG	2021.2.3	MacIntel	120.4819277			1.0	1.0	0.5107	1.0		2.0	8.0	72.0	11.0	1.0
					5.0	0.5063						images/313_3.png	images/313+42_3.png	6.0	→	3.0	2		男	25	2024-03-10_10h06.16.357	干预NG	2021.2.3	MacIntel	120.4819277			6.0	1.0	0.6963	1.0		2.0	9.0	73.0	2.0	1.0
					5.0	0.2337						images/313+42_14.png	images/313_14.png	1.0	←	14.0	2		男	25	2024-03-10_10h06.16.357	干预NG	2021.2.3	MacIntel	120.4819277			6.0	0.0	0.6978	1.0		2.0	10.0	74.0	13.0	1.0
					5.0	0.2708						images/313_2.png	images/313+42_2.png	6.0	→	2.0	2		男	25	2024-03-10_10h06.16.357	干预NG	2021.2.3	MacIntel	120.4819277			6.0	1.0	1.1243	1.0		2.0	11.0	75.0	1.0	1.0
					5.0	0.2495						images/313+42_13.png	images/313_13.png	1.0	←	13.0	2		男	25	2024-03-10_10h06.16.357	干预NG	2021.2.3	MacIntel	120.4819277			1.0	1.0	0.3813	1.0		2.0	12.0	76.0	12.0	1.0
					5.0	0.2322						images/313_6.png	images/313+42_6.png	6.0	→	6.0	2		男	25	2024-03-10_10h06.16.357	干预NG	2021.2.3	MacIntel	120.4819277			6.0	1.0	0.5836	1.0		2.0	13.0	77.0	5.0	1.0
					5.0	0.2224						images/313_19.png	images/313+42_19.png	6.0	→	19.0	2		男	25	2024-03-10_10h06.16.357	干预NG	2021.2.3	MacIntel	120.4819277			6.0	1.0	1.1868	1.0		2.0	14.0	78.0	18.0	1.0
					5.0	0.2414						images/313_1.png	images/313+42_1.png	6.0	→	1.0	2		男	25	2024-03-10_10h06.16.357	干预NG	2021.2.3	MacIntel	120.4819277			6.0	1.0	0.3622	1.0	space	2.0	15.0	79.0	0.0	1.0	8.3569
					5.0	0.348						images/313_22.png	images/313+42_22.png	6.0	→	22.0	2		男	25	2024-03-10_10h06.16.357	干预NG	2021.2.3	MacIntel	120.4819277			6.0	1.0	0.6512	1.0		2.0	16.0	80.0	21.0	1.0
					5.0	0.2244						images/313_17.png	images/313+42_17.png	6.0	→	17.0	2		男	25	2024-03-10_10h06.16.357	干预NG	2021.2.3	MacIntel	120.4819277			6.0	1.0	0.2935	1.0		2.0	17.0	81.0	16.0	1.0
					5.0	0.1458						images/313+42_29.png	images/313_29.png	1.0	←	29.0	2		男	25	2024-03-10_10h06.16.357	干预NG	2021.2.3	MacIntel	120.4819277			1.0	1.0	0.3703	1.0		2.0	18.0	82.0	28.0	1.0
					4.0	0.364						images/313+42_31.png	images/313_31.png	1.0	←	31.0	2		男	25	2024-03-10_10h06.16.357	干预NG	2021.2.3	MacIntel	120.4819277			6.0	0.0	0.3716	1.0		2.0	19.0	83.0	30.0	1.0
					4.0	0.367						images/313+42_28.png	images/313_28.png	1.0	←	28.0	2		男	25	2024-03-10_10h06.16.357	干预NG	2021.2.3	MacIntel	120.4819277			1.0	1.0	0.6273	1.0		2.0	20.0	84.0	27.0	1.0
					5.0	0.2652						images/313_5.png	images/313+42_5.png	6.0	→	5.0	2		男	25	2024-03-10_10h06.16.357	干预NG	2021.2.3	MacIntel	120.4819277			6.0	1.0	0.579	1.0		2.0	21.0	85.0	4.0	1.0
					5.0	0.3524						images/313+42_15.png	images/313_15.png	1.0	←	15.0	2		男	25	2024-03-10_10h06.16.357	干预NG	2021.2.3	MacIntel	120.4819277			1.0	1.0	0.454	1.0		2.0	22.0	86.0	14.0	1.0
					4.0	0.3437						images/313+42_27.png	images/313_27.png	1.0	←	27.0	2		男	25	2024-03-10_10h06.16.357	干预NG	2021.2.3	MacIntel	120.4819277			1.0	1.0	0.8707	1.0		2.0	23.0	87.0	26.0	1.0
					4.0	0.1807						images/313+42_16.png	images/313_16.png	1.0	←	16.0	2		男	25	2024-03-10_10h06.16.357	干预NG	2021.2.3	MacIntel	120.4819277			1.0	1.0	0.4252	1.0		2.0	24.0	88.0	15.0	1.0
					4.0	0.1645						images/313+42_26.png	images/313_26.png	1.0	←	26.0	2		男	25	2024-03-10_10h06.16.357	干预NG	2021.2.3	MacIntel	120.4819277			1.0	1.0	0.3113	1.0		2.0	25.0	89.0	25.0	1.0
					4.0	0.6723						images/313_23.png	images/313+42_23.png	6.0	→	23.0	2		男	25	2024-03-10_10h06.16.357	干预NG	2021.2.3	MacIntel	120.4819277			6.0	1.0	1.7662	1.0		2.0	26.0	90.0	22.0	1.0
					4.0	0.2077						images/313+42_11.png	images/313_11.png	1.0	←	11.0	2		男	25	2024-03-10_10h06.16.357	干预NG	2021.2.3	MacIntel	120.4819277			1.0	1.0	0.5817	1.0		2.0	27.0	91.0	10.0	1.0
					4.0	0.1548						images/313_7.png	images/313+42_7.png	6.0	→	7.0	2		男	25	2024-03-10_10h06.16.357	干预NG	2021.2.3	MacIntel	120.4819277			1.0	0.0	0.3665	1.0		2.0	28.0	92.0	6.0	1.0
					4.0	0.4818						images/313_21.png	images/313+42_21.png	6.0	→	21.0	2		男	25	2024-03-10_10h06.16.357	干预NG	2021.2.3	MacIntel	120.4819277			6.0	1.0	0.5589	1.0		2.0	29.0	93.0	20.0	1.0
					4.0	0.2456						images/313_8.png	images/313+42_8.png	6.0	→	8.0	2		男	25	2024-03-10_10h06.16.357	干预NG	2021.2.3	MacIntel	120.4819277			6.0	1.0	0.5586	1.0		2.0	30.0	94.0	7.0	1.0
					4.0	0.2373						images/313+42_25.png	images/313_25.png	1.0	←	25.0	2		男	25	2024-03-10_10h06.16.357	干预NG	2021.2.3	MacIntel	120.4819277			6.0	0.0	0.6772	1.0		2.0	31.0	95.0	24.0	1.0
																	2		男	25	2024-03-10_10h06.16.357	干预NG	2021.2.3	MacIntel	120.4819277														5.063533399	6.7242
