# Supplementary material for: Perceptual metacognition and self-esteem: the role of feedback valence in local and global monitoring bias
Source: BMC Psychol. 2025 Sep 22;13:1114. doi: 10.1186/s40359-025-03089-x (PMC12506185; doi:10.1186/s40359-025-03089-x)
Supplement: Supplementary file 1 — Supplementary Material 1. [file 40359_2025_3089_MOESM1_ESM.zip › Data/Study3/Study3data/negative/03_干预NG_2024-03-10_10h04.24.416.csv]

key03.keys	key03.rt	response00.keys	response00.corr	response00.rt	response02.keys	response02.rt	prac2.thisRepN	prac2.thisTrialN	prac2.thisN	prac2.thisIndex	prac2.ran	dotLeft	dotRight	dotAns	cue	rows	被试编号	姓名	性别	年龄	date	expName	psychopyVersion	OS	frameRate	key04.keys	key04.rt	response01.keys	response01.corr	response01.rt	response02.corr	ret_res.keys	neg.thisRepN	neg.thisTrialN	neg.thisN	neg.thisIndex	neg.ran	slider.response	slider.rt
space	4.4078	1.0	1.0	0.2629	3.0	1.3386	0.0	0.0	0.0	15.0	1.0	images/313+12_16.png	images/313_16.png	1.0	←	16.0	3		女	19	2024-03-10_10h04.24.416	干预NG	2021.2.3	Win32	61.34969325
		6.0	0.0	0.3226	3.0	0.5933	0.0	1.0	1.0	13.0	1.0	images/313+12_14.png	images/313_14.png	1.0	←	14.0	3		女	19	2024-03-10_10h04.24.416	干预NG	2021.2.3	Win32	61.34969325
		6.0	1.0	0.3021	4.0	0.5893	0.0	2.0	2.0	4.0	1.0	images/313_5.png	images/313+12_5.png	6.0	→	5.0	3		女	19	2024-03-10_10h04.24.416	干预NG	2021.2.3	Win32	61.34969325
		1.0	1.0	0.803	3.0	1.0229	0.0	3.0	3.0	12.0	1.0	images/313+12_13.png	images/313_13.png	1.0	←	13.0	3		女	19	2024-03-10_10h04.24.416	干预NG	2021.2.3	Win32	61.34969325
		1.0	1.0	0.2547	3.0	0.5342	0.0	4.0	4.0	14.0	1.0	images/313+12_15.png	images/313_15.png	1.0	←	15.0	3		女	19	2024-03-10_10h04.24.416	干预NG	2021.2.3	Win32	61.34969325
		1.0	1.0	0.5547	2.0	0.7249	0.0	5.0	5.0	11.0	1.0	images/313+12_12.png	images/313_12.png	1.0	←	12.0	3		女	19	2024-03-10_10h04.24.416	干预NG	2021.2.3	Win32	61.34969325
		1.0	0.0	1.0875	3.0	0.5663	0.0	6.0	6.0	6.0	1.0	images/313_7.png	images/313+12_7.png	6.0	→	7.0	3		女	19	2024-03-10_10h04.24.416	干预NG	2021.2.3	Win32	61.34969325
		6.0	1.0	0.222	4.0	0.4211	0.0	7.0	7.0	3.0	1.0	images/313_4.png	images/313+12_4.png	6.0	→	4.0	3		女	19	2024-03-10_10h04.24.416	干预NG	2021.2.3	Win32	61.34969325
		6.0	1.0	0.2494	3.0	0.4174	0.0	8.0	8.0	1.0	1.0	images/313_2.png	images/313+12_2.png	6.0	→	2.0	3		女	19	2024-03-10_10h04.24.416	干预NG	2021.2.3	Win32	61.34969325
		1.0	0.0	0.4171	6.0	0.0303	0.0	9.0	9.0	5.0	1.0	images/313_6.png	images/313+12_6.png	6.0	→	6.0	3		女	19	2024-03-10_10h04.24.416	干预NG	2021.2.3	Win32	61.34969325
		6.0	0.0	0.3672	3.0	0.5371	0.0	10.0	10.0	10.0	1.0	images/313+12_11.png	images/313_11.png	1.0	←	11.0	3		女	19	2024-03-10_10h04.24.416	干预NG	2021.2.3	Win32	61.34969325
		6.0	0.0	0.1864	2.0	0.4571	0.0	11.0	11.0	8.0	1.0	images/313+12_9.png	images/313_9.png	1.0	←	9.0	3		女	19	2024-03-10_10h04.24.416	干预NG	2021.2.3	Win32	61.34969325
		6.0	1.0	0.3842	3.0	0.407	0.0	12.0	12.0	7.0	1.0	images/313_8.png	images/313+12_8.png	6.0	→	8.0	3		女	19	2024-03-10_10h04.24.416	干预NG	2021.2.3	Win32	61.34969325
		1.0	1.0	0.6175	2.0	0.4782	0.0	13.0	13.0	9.0	1.0	images/313+12_10.png	images/313_10.png	1.0	←	10.0	3		女	19	2024-03-10_10h04.24.416	干预NG	2021.2.3	Win32	61.34969325
		6.0	1.0	0.2557	3.0	0.6037	0.0	14.0	14.0	2.0	1.0	images/313_3.png	images/313+12_3.png	6.0	→	3.0	3		女	19	2024-03-10_10h04.24.416	干预NG	2021.2.3	Win32	61.34969325
		1.0	0.0	0.3873	2.0	0.4675	0.0	15.0	15.0	0.0	1.0	images/313_1.png	images/313+12_1.png	6.0	→	1.0	3		女	19	2024-03-10_10h04.24.416	干预NG	2021.2.3	Win32	61.34969325
		6.0	0.0	0.5011	1.0	0.2163	1.0	0.0	16.0	13.0	1.0	images/313+12_14.png	images/313_14.png	1.0	←	14.0	3		女	19	2024-03-10_10h04.24.416	干预NG	2021.2.3	Win32	61.34969325
		1.0	1.0	0.5886	1.0	0.5507	1.0	1.0	17.0	10.0	1.0	images/313+12_11.png	images/313_11.png	1.0	←	11.0	3		女	19	2024-03-10_10h04.24.416	干预NG	2021.2.3	Win32	61.34969325
		1.0	1.0	0.3727	2.0	0.4531	1.0	2.0	18.0	9.0	1.0	images/313+12_10.png	images/313_10.png	1.0	←	10.0	3		女	19	2024-03-10_10h04.24.416	干预NG	2021.2.3	Win32	61.34969325
		6.0	1.0	0.3805	1.0	0.6963	1.0	3.0	19.0	3.0	1.0	images/313_4.png	images/313+12_4.png	6.0	→	4.0	3		女	19	2024-03-10_10h04.24.416	干预NG	2021.2.3	Win32	61.34969325
		6.0	1.0	0.4006	2.0	0.7544	1.0	4.0	20.0	5.0	1.0	images/313_6.png	images/313+12_6.png	6.0	→	6.0	3		女	19	2024-03-10_10h04.24.416	干预NG	2021.2.3	Win32	61.34969325
		1.0	0.0	0.4059	2.0	1.2817	1.0	5.0	21.0	2.0	1.0	images/313_3.png	images/313+12_3.png	6.0	→	3.0	3		女	19	2024-03-10_10h04.24.416	干预NG	2021.2.3	Win32	61.34969325
		1.0	0.0	1.1819	1.0	1.0404	1.0	6.0	22.0	7.0	1.0	images/313_8.png	images/313+12_8.png	6.0	→	8.0	3		女	19	2024-03-10_10h04.24.416	干预NG	2021.2.3	Win32	61.34969325
		6.0	1.0	0.6033	2.0	0.4227	1.0	7.0	23.0	4.0	1.0	images/313_5.png	images/313+12_5.png	6.0	→	5.0	3		女	19	2024-03-10_10h04.24.416	干预NG	2021.2.3	Win32	61.34969325
		1.0	1.0	0.2481	3.0	0.4981	1.0	8.0	24.0	15.0	1.0	images/313+12_16.png	images/313_16.png	1.0	←	16.0	3		女	19	2024-03-10_10h04.24.416	干预NG	2021.2.3	Win32	61.34969325
		6.0	1.0	0.5164	2.0	0.4012	1.0	9.0	25.0	1.0	1.0	images/313_2.png	images/313+12_2.png	6.0	→	2.0	3		女	19	2024-03-10_10h04.24.416	干预NG	2021.2.3	Win32	61.34969325
		1.0	1.0	0.305	3.0	0.5223	1.0	10.0	26.0	14.0	1.0	images/313+12_15.png	images/313_15.png	1.0	←	15.0	3		女	19	2024-03-10_10h04.24.416	干预NG	2021.2.3	Win32	61.34969325
		1.0	0.0	0.3715	2.0	0.4676	1.0	11.0	27.0	0.0	1.0	images/313_1.png	images/313+12_1.png	6.0	→	1.0	3		女	19	2024-03-10_10h04.24.416	干预NG	2021.2.3	Win32	61.34969325
		1.0	1.0	0.5342	2.0	0.5721	1.0	12.0	28.0	12.0	1.0	images/313+12_13.png	images/313_13.png	1.0	←	13.0	3		女	19	2024-03-10_10h04.24.416	干预NG	2021.2.3	Win32	61.34969325
		6.0	1.0	0.6206	2.0	0.5199	1.0	13.0	29.0	6.0	1.0	images/313_7.png	images/313+12_7.png	6.0	→	7.0	3		女	19	2024-03-10_10h04.24.416	干预NG	2021.2.3	Win32	61.34969325
		1.0	1.0	0.3668	2.0	0.6384	1.0	14.0	30.0	11.0	1.0	images/313+12_12.png	images/313_12.png	1.0	←	12.0	3		女	19	2024-03-10_10h04.24.416	干预NG	2021.2.3	Win32	61.34969325
		1.0	1.0	0.4121	3.0	0.4543	1.0	15.0	31.0	8.0	1.0	images/313+12_9.png	images/313_9.png	1.0	←	9.0	3		女	19	2024-03-10_10h04.24.416	干预NG	2021.2.3	Win32	61.34969325
					1.0	0.5502						images/313_19.png	images/313+42_19.png	6.0	→	19.0	3		女	19	2024-03-10_10h04.24.416	干预NG	2021.2.3	Win32	61.34969325	space	14.5037	6.0	1.0	0.2861	0.0		0.0	0.0	0.0	18.0	1.0
					3.0	0.8294						images/313_20.png	images/313+42_20.png	6.0	→	20.0	3		女	19	2024-03-10_10h04.24.416	干预NG	2021.2.3	Win32	61.34969325			1.0	0.0	0.5242	0.0		0.0	1.0	1.0	19.0	1.0
					2.0	0.4394						images/313+42_31.png	images/313_31.png	1.0	←	31.0	3		女	19	2024-03-10_10h04.24.416	干预NG	2021.2.3	Win32	61.34969325			1.0	1.0	0.5372	0.0		0.0	2.0	2.0	30.0	1.0
					3.0	0.5178						images/313+42_11.png	images/313_11.png	1.0	←	11.0	3		女	19	2024-03-10_10h04.24.416	干预NG	2021.2.3	Win32	61.34969325			1.0	1.0	0.4359	0.0		0.0	3.0	3.0	10.0	1.0
					4.0	0.4736						images/313_7.png	images/313+42_7.png	6.0	→	7.0	3		女	19	2024-03-10_10h04.24.416	干预NG	2021.2.3	Win32	61.34969325			6.0	1.0	0.3193	1.0		0.0	4.0	4.0	6.0	1.0
					3.0	0.5678						images/313_3.png	images/313+42_3.png	6.0	→	3.0	3		女	19	2024-03-10_10h04.24.416	干预NG	2021.2.3	Win32	61.34969325			6.0	1.0	0.3208	0.0		0.0	5.0	5.0	2.0	1.0
					3.0	0.9						images/313_5.png	images/313+42_5.png	6.0	→	5.0	3		女	19	2024-03-10_10h04.24.416	干预NG	2021.2.3	Win32	61.34969325			6.0	1.0	0.4224	0.0		0.0	6.0	6.0	4.0	1.0
					3.0	0.8884						images/313+42_29.png	images/313_29.png	1.0	←	29.0	3		女	19	2024-03-10_10h04.24.416	干预NG	2021.2.3	Win32	61.34969325			1.0	1.0	0.2339	0.0		0.0	7.0	7.0	28.0	1.0
					3.0	0.7554						images/313_24.png	images/313+42_24.png	6.0	→	24.0	3		女	19	2024-03-10_10h04.24.416	干预NG	2021.2.3	Win32	61.34969325			6.0	1.0	0.3845	0.0		0.0	8.0	8.0	23.0	1.0
					2.0	0.5171						images/313_18.png	images/313+42_18.png	6.0	→	18.0	3		女	19	2024-03-10_10h04.24.416	干预NG	2021.2.3	Win32	61.34969325			1.0	0.0	0.2903	0.0		0.0	9.0	9.0	17.0	1.0
					1.0	0.4334						images/313_8.png	images/313+42_8.png	6.0	→	8.0	3		女	19	2024-03-10_10h04.24.416	干预NG	2021.2.3	Win32	61.34969325			6.0	1.0	0.3113	0.0		0.0	10.0	10.0	7.0	1.0
					2.0	0.4845						images/313+42_15.png	images/313_15.png	1.0	←	15.0	3		女	19	2024-03-10_10h04.24.416	干预NG	2021.2.3	Win32	61.34969325			1.0	1.0	0.2422	0.0		0.0	11.0	11.0	14.0	1.0
					3.0	0.7242						images/313+42_30.png	images/313_30.png	1.0	←	30.0	3		女	19	2024-03-10_10h04.24.416	干预NG	2021.2.3	Win32	61.34969325			1.0	1.0	0.3217	0.0		0.0	12.0	12.0	29.0	1.0
					2.0	0.6688						images/313+42_27.png	images/313_27.png	1.0	←	27.0	3		女	19	2024-03-10_10h04.24.416	干预NG	2021.2.3	Win32	61.34969325			1.0	1.0	0.3176	0.0		0.0	13.0	13.0	26.0	1.0
					2.0	0.5009						images/313+42_26.png	images/313_26.png	1.0	←	26.0	3		女	19	2024-03-10_10h04.24.416	干预NG	2021.2.3	Win32	61.34969325			1.0	1.0	0.2669	0.0		0.0	14.0	14.0	25.0	1.0
					2.0	0.5054						images/313+42_32.png	images/313_32.png	1.0	←	32.0	3		女	19	2024-03-10_10h04.24.416	干预NG	2021.2.3	Win32	61.34969325			1.0	1.0	0.2399	0.0		0.0	15.0	15.0	31.0	1.0
					3.0	0.4214						images/313_17.png	images/313+42_17.png	6.0	→	17.0	3		女	19	2024-03-10_10h04.24.416	干预NG	2021.2.3	Win32	61.34969325			6.0	1.0	0.2672	0.0		0.0	16.0	16.0	16.0	1.0
					2.0	0.4534						images/313_4.png	images/313+42_4.png	6.0	→	4.0	3		女	19	2024-03-10_10h04.24.416	干预NG	2021.2.3	Win32	61.34969325			6.0	1.0	0.324	0.0		0.0	17.0	17.0	3.0	1.0
					3.0	0.4092						images/313+42_25.png	images/313_25.png	1.0	←	25.0	3		女	19	2024-03-10_10h04.24.416	干预NG	2021.2.3	Win32	61.34969325			1.0	1.0	0.2541	0.0		0.0	18.0	18.0	24.0	1.0
					2.0	0.5804						images/313+42_9.png	images/313_9.png	1.0	←	9.0	3		女	19	2024-03-10_10h04.24.416	干预NG	2021.2.3	Win32	61.34969325			1.0	1.0	0.5338	0.0		0.0	19.0	19.0	8.0	1.0
					2.0	0.7347						images/313_6.png	images/313+42_6.png	6.0	→	6.0	3		女	19	2024-03-10_10h04.24.416	干预NG	2021.2.3	Win32	61.34969325			6.0	1.0	0.3397	0.0		0.0	20.0	20.0	5.0	1.0
					3.0	0.5038						images/313_1.png	images/313+42_1.png	6.0	→	1.0	3		女	19	2024-03-10_10h04.24.416	干预NG	2021.2.3	Win32	61.34969325			6.0	1.0	0.2794	0.0		0.0	21.0	21.0	0.0	1.0
					2.0	0.3835						images/313_21.png	images/313+42_21.png	6.0	→	21.0	3		女	19	2024-03-10_10h04.24.416	干预NG	2021.2.3	Win32	61.34969325			6.0	1.0	0.2734	0.0		0.0	22.0	22.0	20.0	1.0
					2.0	0.5146						images/313_22.png	images/313+42_22.png	6.0	→	22.0	3		女	19	2024-03-10_10h04.24.416	干预NG	2021.2.3	Win32	61.34969325			6.0	1.0	0.6711	0.0		0.0	23.0	23.0	21.0	1.0
					2.0	0.5011						images/313+42_13.png	images/313_13.png	1.0	←	13.0	3		女	19	2024-03-10_10h04.24.416	干预NG	2021.2.3	Win32	61.34969325			1.0	1.0	0.2866	0.0		0.0	24.0	24.0	12.0	1.0
					2.0	0.5009						images/313+42_14.png	images/313_14.png	1.0	←	14.0	3		女	19	2024-03-10_10h04.24.416	干预NG	2021.2.3	Win32	61.34969325			1.0	1.0	0.587	0.0		0.0	25.0	25.0	13.0	1.0
					1.0	0.5378						images/313+42_10.png	images/313_10.png	1.0	←	10.0	3		女	19	2024-03-10_10h04.24.416	干预NG	2021.2.3	Win32	61.34969325			6.0	0.0	0.2399	0.0		0.0	26.0	26.0	9.0	1.0
					3.0	0.4394						images/313+42_12.png	images/313_12.png	1.0	←	12.0	3		女	19	2024-03-10_10h04.24.416	干预NG	2021.2.3	Win32	61.34969325			1.0	1.0	0.1674	0.0		0.0	27.0	27.0	11.0	1.0
					4.0	0.6995						images/313_2.png	images/313+42_2.png	6.0	→	2.0	3		女	19	2024-03-10_10h04.24.416	干预NG	2021.2.3	Win32	61.34969325			6.0	1.0	0.2673	1.0		0.0	28.0	28.0	1.0	1.0
					2.0	0.9491						images/313+42_28.png	images/313_28.png	1.0	←	28.0	3		女	19	2024-03-10_10h04.24.416	干预NG	2021.2.3	Win32	61.34969325			1.0	1.0	0.2523	0.0		0.0	29.0	29.0	27.0	1.0
					2.0	0.3891						images/313_23.png	images/313+42_23.png	6.0	→	23.0	3		女	19	2024-03-10_10h04.24.416	干预NG	2021.2.3	Win32	61.34969325			1.0	0.0	0.6412	0.0		0.0	30.0	30.0	22.0	1.0
					3.0	0.4504						images/313+42_16.png	images/313_16.png	1.0	←	16.0	3		女	19	2024-03-10_10h04.24.416	干预NG	2021.2.3	Win32	61.34969325			1.0	1.0	0.2845	0.0		0.0	31.0	31.0	15.0	1.0
					2.0	0.4288						images/313_8.png	images/313+42_8.png	6.0	→	8.0	3		女	19	2024-03-10_10h04.24.416	干预NG	2021.2.3	Win32	61.34969325			6.0	1.0	0.2176	0.0		1.0	0.0	32.0	7.0	1.0
					2.0	0.522						images/313+42_11.png	images/313_11.png	1.0	←	11.0	3		女	19	2024-03-10_10h04.24.416	干预NG	2021.2.3	Win32	61.34969325			1.0	1.0	0.5209	0.0		1.0	1.0	33.0	10.0	1.0
					1.0	0.8664						images/313+42_10.png	images/313_10.png	1.0	←	10.0	3		女	19	2024-03-10_10h04.24.416	干预NG	2021.2.3	Win32	61.34969325			1.0	1.0	0.668	0.0		1.0	2.0	34.0	9.0	1.0
					4.0	0.6009						images/313_19.png	images/313+42_19.png	6.0	→	19.0	3		女	19	2024-03-10_10h04.24.416	干预NG	2021.2.3	Win32	61.34969325			6.0	1.0	0.2	1.0		1.0	3.0	35.0	18.0	1.0
					3.0	0.3536						images/313_21.png	images/313+42_21.png	6.0	→	21.0	3		女	19	2024-03-10_10h04.24.416	干预NG	2021.2.3	Win32	61.34969325			6.0	1.0	0.2176	0.0		1.0	4.0	36.0	20.0	1.0
					1.0	0.869						images/313_23.png	images/313+42_23.png	6.0	→	23.0	3		女	19	2024-03-10_10h04.24.416	干预NG	2021.2.3	Win32	61.34969325			1.0	0.0	0.3012	0.0		1.0	5.0	37.0	22.0	1.0
					3.0	0.5842						images/313+42_12.png	images/313_12.png	1.0	←	12.0	3		女	19	2024-03-10_10h04.24.416	干预NG	2021.2.3	Win32	61.34969325			1.0	1.0	0.2048	0.0		1.0	6.0	38.0	11.0	1.0
					4.0	0.539						images/313_3.png	images/313+42_3.png	6.0	→	3.0	3		女	19	2024-03-10_10h04.24.416	干预NG	2021.2.3	Win32	61.34969325			6.0	1.0	0.1388	1.0		1.0	7.0	39.0	2.0	1.0
					3.0	0.9532						images/313+42_29.png	images/313_29.png	1.0	←	29.0	3		女	19	2024-03-10_10h04.24.416	干预NG	2021.2.3	Win32	61.34969325			1.0	1.0	0.1837	0.0		1.0	8.0	40.0	28.0	1.0
					3.0	0.5478						images/313_22.png	images/313+42_22.png	6.0	→	22.0	3		女	19	2024-03-10_10h04.24.416	干预NG	2021.2.3	Win32	61.34969325			6.0	1.0	0.3801	0.0		1.0	9.0	41.0	21.0	1.0
					3.0	0.4005						images/313+42_16.png	images/313_16.png	1.0	←	16.0	3		女	19	2024-03-10_10h04.24.416	干预NG	2021.2.3	Win32	61.34969325			1.0	1.0	0.2877	0.0		1.0	10.0	42.0	15.0	1.0
					2.0	0.4219						images/313+42_30.png	images/313_30.png	1.0	←	30.0	3		女	19	2024-03-10_10h04.24.416	干预NG	2021.2.3	Win32	61.34969325			1.0	1.0	0.3717	0.0		1.0	11.0	43.0	29.0	1.0
					3.0	0.4371						images/313+42_28.png	images/313_28.png	1.0	←	28.0	3		女	19	2024-03-10_10h04.24.416	干预NG	2021.2.3	Win32	61.34969325			1.0	1.0	0.3247	0.0		1.0	12.0	44.0	27.0	1.0
					1.0	0.8352						images/313_18.png	images/313+42_18.png	6.0	→	18.0	3		女	19	2024-03-10_10h04.24.416	干预NG	2021.2.3	Win32	61.34969325			1.0	0.0	0.2643	0.0		1.0	13.0	45.0	17.0	1.0
					3.0	0.3764						images/313+42_26.png	images/313_26.png	1.0	←	26.0	3		女	19	2024-03-10_10h04.24.416	干预NG	2021.2.3	Win32	61.34969325			1.0	1.0	0.2896	0.0		1.0	14.0	46.0	25.0	1.0
					2.0	0.4327						images/313_7.png	images/313+42_7.png	6.0	→	7.0	3		女	19	2024-03-10_10h04.24.416	干预NG	2021.2.3	Win32	61.34969325			1.0	0.0	0.552	0.0		1.0	15.0	47.0	6.0	1.0
					3.0	0.4216						images/313+42_9.png	images/313_9.png	1.0	←	9.0	3		女	19	2024-03-10_10h04.24.416	干预NG	2021.2.3	Win32	61.34969325			1.0	1.0	0.3891	0.0		1.0	16.0	48.0	8.0	1.0
					2.0	0.4208						images/313+42_31.png	images/313_31.png	1.0	←	31.0	3		女	19	2024-03-10_10h04.24.416	干预NG	2021.2.3	Win32	61.34969325			1.0	1.0	0.3675	0.0		1.0	17.0	49.0	30.0	1.0
					3.0	0.3505						images/313_24.png	images/313+42_24.png	6.0	→	24.0	3		女	19	2024-03-10_10h04.24.416	干预NG	2021.2.3	Win32	61.34969325			6.0	1.0	0.2398	0.0		1.0	18.0	50.0	23.0	1.0
					3.0	0.5543						images/313_6.png	images/313+42_6.png	6.0	→	6.0	3		女	19	2024-03-10_10h04.24.416	干预NG	2021.2.3	Win32	61.34969325			6.0	1.0	0.3023	0.0		1.0	19.0	51.0	5.0	1.0
					2.0	0.4225						images/313_4.png	images/313+42_4.png	6.0	→	4.0	3		女	19	2024-03-10_10h04.24.416	干预NG	2021.2.3	Win32	61.34969325			1.0	0.0	0.7334	0.0		1.0	20.0	52.0	3.0	1.0
					2.0	0.5182						images/313+42_32.png	images/313_32.png	1.0	←	32.0	3		女	19	2024-03-10_10h04.24.416	干预NG	2021.2.3	Win32	61.34969325			1.0	1.0	0.4145	0.0		1.0	21.0	53.0	31.0	1.0
					1.0	0.37						images/313_20.png	images/313+42_20.png	6.0	→	20.0	3		女	19	2024-03-10_10h04.24.416	干预NG	2021.2.3	Win32	61.34969325			6.0	1.0	0.4601	0.0		1.0	22.0	54.0	19.0	1.0
					3.0	0.3662						images/313_17.png	images/313+42_17.png	6.0	→	17.0	3		女	19	2024-03-10_10h04.24.416	干预NG	2021.2.3	Win32	61.34969325			6.0	1.0	0.2453	0.0		1.0	23.0	55.0	16.0	1.0
					2.0	0.332						images/313+42_14.png	images/313_14.png	1.0	←	14.0	3		女	19	2024-03-10_10h04.24.416	干预NG	2021.2.3	Win32	61.34969325			1.0	1.0	0.3321	0.0		1.0	24.0	56.0	13.0	1.0
					2.0	0.4389						images/313_2.png	images/313+42_2.png	6.0	→	2.0	3		女	19	2024-03-10_10h04.24.416	干预NG	2021.2.3	Win32	61.34969325			6.0	1.0	0.1208	0.0		1.0	25.0	57.0	1.0	1.0
					2.0	0.3934						images/313+42_27.png	images/313_27.png	1.0	←	27.0	3		女	19	2024-03-10_10h04.24.416	干预NG	2021.2.3	Win32	61.34969325			1.0	1.0	0.2693	0.0		1.0	26.0	58.0	26.0	1.0
					1.0	0.4176						images/313_1.png	images/313+42_1.png	6.0	→	1.0	3		女	19	2024-03-10_10h04.24.416	干预NG	2021.2.3	Win32	61.34969325			6.0	1.0	0.1726	0.0		1.0	27.0	59.0	0.0	1.0
					2.0	0.4012						images/313+42_13.png	images/313_13.png	1.0	←	13.0	3		女	19	2024-03-10_10h04.24.416	干预NG	2021.2.3	Win32	61.34969325			1.0	1.0	0.2247	0.0		1.0	28.0	60.0	12.0	1.0
					3.0	0.5847						images/313+42_25.png	images/313_25.png	1.0	←	25.0	3		女	19	2024-03-10_10h04.24.416	干预NG	2021.2.3	Win32	61.34969325			1.0	1.0	0.2216	0.0		1.0	29.0	61.0	24.0	1.0
					3.0	0.4751						images/313+42_15.png	images/313_15.png	1.0	←	15.0	3		女	19	2024-03-10_10h04.24.416	干预NG	2021.2.3	Win32	61.34969325			1.0	1.0	0.2057	0.0		1.0	30.0	62.0	14.0	1.0
					2.0	0.3727						images/313_5.png	images/313+42_5.png	6.0	→	5.0	3		女	19	2024-03-10_10h04.24.416	干预NG	2021.2.3	Win32	61.34969325			6.0	1.0	0.5179	0.0		1.0	31.0	63.0	4.0	1.0
					2.0	0.5257						images/313+42_12.png	images/313_12.png	1.0	←	12.0	3		女	19	2024-03-10_10h04.24.416	干预NG	2021.2.3	Win32	61.34969325			1.0	1.0	0.1681	0.0		2.0	0.0	64.0	11.0	1.0
					2.0	0.3677						images/313_20.png	images/313+42_20.png	6.0	→	20.0	3		女	19	2024-03-10_10h04.24.416	干预NG	2021.2.3	Win32	61.34969325			1.0	0.0	0.2868	0.0		2.0	1.0	65.0	19.0	1.0
					2.0	0.4233						images/313_2.png	images/313+42_2.png	6.0	→	2.0	3		女	19	2024-03-10_10h04.24.416	干预NG	2021.2.3	Win32	61.34969325			6.0	1.0	0.1739	0.0		2.0	2.0	66.0	1.0	1.0
					1.0	0.3091						images/313_4.png	images/313+42_4.png	6.0	→	4.0	3		女	19	2024-03-10_10h04.24.416	干预NG	2021.2.3	Win32	61.34969325			6.0	1.0	0.4439	0.0		2.0	3.0	67.0	3.0	1.0
					3.0	0.3335						images/313_19.png	images/313+42_19.png	6.0	→	19.0	3		女	19	2024-03-10_10h04.24.416	干预NG	2021.2.3	Win32	61.34969325			6.0	1.0	0.2528	0.0		2.0	4.0	68.0	18.0	1.0
					2.0	0.4686						images/313+42_31.png	images/313_31.png	1.0	←	31.0	3		女	19	2024-03-10_10h04.24.416	干预NG	2021.2.3	Win32	61.34969325			1.0	1.0	0.1809	0.0		2.0	5.0	69.0	30.0	1.0
					1.0	0.4509						images/313+42_26.png	images/313_26.png	1.0	←	26.0	3		女	19	2024-03-10_10h04.24.416	干预NG	2021.2.3	Win32	61.34969325			1.0	1.0	0.2843	0.0		2.0	6.0	70.0	25.0	1.0
					4.0	0.6637						images/313+42_15.png	images/313_15.png	1.0	←	15.0	3		女	19	2024-03-10_10h04.24.416	干预NG	2021.2.3	Win32	61.34969325			1.0	1.0	0.1985	1.0		2.0	7.0	71.0	14.0	1.0
					3.0	0.9211						images/313+42_13.png	images/313_13.png	1.0	←	13.0	3		女	19	2024-03-10_10h04.24.416	干预NG	2021.2.3	Win32	61.34969325			1.0	1.0	0.4906	0.0		2.0	8.0	72.0	12.0	1.0
					1.0	0.3726						images/313+42_27.png	images/313_27.png	1.0	←	27.0	3		女	19	2024-03-10_10h04.24.416	干预NG	2021.2.3	Win32	61.34969325			1.0	1.0	0.4715	0.0		2.0	9.0	73.0	26.0	1.0
					4.0	0.5144						images/313+42_32.png	images/313_32.png	1.0	←	32.0	3		女	19	2024-03-10_10h04.24.416	干预NG	2021.2.3	Win32	61.34969325			1.0	1.0	0.42	1.0		2.0	10.0	74.0	31.0	1.0
					4.0	0.759						images/313_6.png	images/313+42_6.png	6.0	→	6.0	3		女	19	2024-03-10_10h04.24.416	干预NG	2021.2.3	Win32	61.34969325			6.0	1.0	0.2362	1.0		2.0	11.0	75.0	5.0	1.0
					3.0	0.4059						images/313_7.png	images/313+42_7.png	6.0	→	7.0	3		女	19	2024-03-10_10h04.24.416	干预NG	2021.2.3	Win32	61.34969325			6.0	1.0	0.2641	0.0		2.0	12.0	76.0	6.0	1.0
					2.0	0.6028						images/313+42_10.png	images/313_10.png	1.0	←	10.0	3		女	19	2024-03-10_10h04.24.416	干预NG	2021.2.3	Win32	61.34969325			1.0	1.0	0.866	0.0		2.0	13.0	77.0	9.0	1.0
					1.0	0.3184						images/313+42_25.png	images/313_25.png	1.0	←	25.0	3		女	19	2024-03-10_10h04.24.416	干预NG	2021.2.3	Win32	61.34969325			6.0	0.0	0.4913	0.0		2.0	14.0	78.0	24.0	1.0
					3.0	0.3836						images/313_21.png	images/313+42_21.png	6.0	→	21.0	3		女	19	2024-03-10_10h04.24.416	干预NG	2021.2.3	Win32	61.34969325			6.0	1.0	0.2419	0.0		2.0	15.0	79.0	20.0	1.0
					4.0	0.4997						images/313+42_29.png	images/313_29.png	1.0	←	29.0	3		女	19	2024-03-10_10h04.24.416	干预NG	2021.2.3	Win32	61.34969325			1.0	1.0	0.3138	1.0		2.0	16.0	80.0	28.0	1.0
					3.0	0.472						images/313_22.png	images/313+42_22.png	6.0	→	22.0	3		女	19	2024-03-10_10h04.24.416	干预NG	2021.2.3	Win32	61.34969325			6.0	1.0	0.2539	0.0		2.0	17.0	81.0	21.0	1.0
					3.0	0.489						images/313+42_30.png	images/313_30.png	1.0	←	30.0	3		女	19	2024-03-10_10h04.24.416	干预NG	2021.2.3	Win32	61.34969325			1.0	1.0	0.2231	0.0		2.0	18.0	82.0	29.0	1.0
					4.0	0.5638						images/313_3.png	images/313+42_3.png	6.0	→	3.0	3		女	19	2024-03-10_10h04.24.416	干预NG	2021.2.3	Win32	61.34969325			6.0	1.0	0.3054	1.0		2.0	19.0	83.0	2.0	1.0
					2.0	0.4008						images/313_8.png	images/313+42_8.png	6.0	→	8.0	3		女	19	2024-03-10_10h04.24.416	干预NG	2021.2.3	Win32	61.34969325			6.0	1.0	0.2233	0.0		2.0	20.0	84.0	7.0	1.0
					2.0	0.2394						images/313_1.png	images/313+42_1.png	6.0	→	1.0	3		女	19	2024-03-10_10h04.24.416	干预NG	2021.2.3	Win32	61.34969325			6.0	1.0	0.3021	0.0		2.0	21.0	85.0	0.0	1.0
					3.0	0.4183						images/313+42_11.png	images/313_11.png	1.0	←	11.0	3		女	19	2024-03-10_10h04.24.416	干预NG	2021.2.3	Win32	61.34969325			1.0	1.0	0.2322	0.0		2.0	22.0	86.0	10.0	1.0
					3.0	0.523						images/313_24.png	images/313+42_24.png	6.0	→	24.0	3		女	19	2024-03-10_10h04.24.416	干预NG	2021.2.3	Win32	61.34969325			6.0	1.0	0.1615	0.0		2.0	23.0	87.0	23.0	1.0
					2.0	0.4471						images/313+42_9.png	images/313_9.png	1.0	←	9.0	3		女	19	2024-03-10_10h04.24.416	干预NG	2021.2.3	Win32	61.34969325			1.0	1.0	0.2341	0.0		2.0	24.0	88.0	8.0	1.0
					1.0	0.4493						images/313+42_28.png	images/313_28.png	1.0	←	28.0	3		女	19	2024-03-10_10h04.24.416	干预NG	2021.2.3	Win32	61.34969325			6.0	0.0	0.1549	0.0		2.0	25.0	89.0	27.0	1.0
					2.0	0.167						images/313_23.png	images/313+42_23.png	6.0	→	23.0	3		女	19	2024-03-10_10h04.24.416	干预NG	2021.2.3	Win32	61.34969325			6.0	1.0	0.6413	0.0		2.0	26.0	90.0	22.0	1.0
					3.0	0.4668						images/313+42_16.png	images/313_16.png	1.0	←	16.0	3		女	19	2024-03-10_10h04.24.416	干预NG	2021.2.3	Win32	61.34969325			1.0	1.0	0.44	0.0		2.0	27.0	91.0	15.0	1.0
					3.0	0.3512						images/313_17.png	images/313+42_17.png	6.0	→	17.0	3		女	19	2024-03-10_10h04.24.416	干预NG	2021.2.3	Win32	61.34969325			6.0	1.0	0.3795	0.0		2.0	28.0	92.0	16.0	1.0
					1.0	0.3029						images/313+42_14.png	images/313_14.png	1.0	←	14.0	3		女	19	2024-03-10_10h04.24.416	干预NG	2021.2.3	Win32	61.34969325			6.0	0.0	0.4663	0.0		2.0	29.0	93.0	13.0	1.0
					2.0	0.3043						images/313_5.png	images/313+42_5.png	6.0	→	5.0	3		女	19	2024-03-10_10h04.24.416	干预NG	2021.2.3	Win32	61.34969325			6.0	1.0	0.3964	0.0		2.0	30.0	94.0	4.0	1.0
					2.0	0.3675						images/313_18.png	images/313+42_18.png	6.0	→	18.0	3		女	19	2024-03-10_10h04.24.416	干预NG	2021.2.3	Win32	61.34969325			1.0	0.0	0.4267	0.0		2.0	31.0	95.0	17.0	1.0
																	3		女	19	2024-03-10_10h04.24.416	干预NG	2021.2.3	Win32	61.34969325													4.444444656	5.3214
