# Supplementary material for: Perceptual metacognition and self-esteem: the role of feedback valence in local and global monitoring bias
Source: BMC Psychol. 2025 Sep 22;13:1114. doi: 10.1186/s40359-025-03089-x (PMC12506185; doi:10.1186/s40359-025-03089-x)
Supplement: Supplementary file 1 — Supplementary Material 1. [file 40359_2025_3089_MOESM1_ESM.zip › Data/Study3/Study3data/negative/04_干预NG_2024-03-10_11h00.36.241.csv]

key03.keys	key03.rt	response00.keys	response00.corr	response00.rt	response02.keys	response02.rt	prac2.thisRepN	prac2.thisTrialN	prac2.thisN	prac2.thisIndex	prac2.ran	dotLeft	dotRight	dotAns	cue	rows	被试编号	姓名	性别	年龄	date	expName	psychopyVersion	OS	frameRate	key04.keys	key04.rt	response01.keys	response01.corr	response01.rt	response02.corr	ret_res.keys	neg.thisRepN	neg.thisTrialN	neg.thisN	neg.thisIndex	neg.ran	slider.response	slider.rt
space	5.277	6.0	0.0	1.341	4.0	1.4371	0.0	0.0	0.0	12.0	1.0	images/313+12_13.png	images/313_13.png	1.0	←	13.0	4		女	23	2024-03-10_11h00.36.241	干预NG	2021.2.3	Win32	59.88023952
		6.0	1.0	0.5136	4.0	1.0966	0.0	1.0	1.0	7.0	1.0	images/313_8.png	images/313+12_8.png	6.0	→	8.0	4		女	23	2024-03-10_11h00.36.241	干预NG	2021.2.3	Win32	59.88023952
		6.0	0.0	0.4505	4.0	1.1509	0.0	2.0	2.0	8.0	1.0	images/313+12_9.png	images/313_9.png	1.0	←	9.0	4		女	23	2024-03-10_11h00.36.241	干预NG	2021.2.3	Win32	59.88023952
		1.0	1.0	0.6452	4.0	1.0675	0.0	3.0	3.0	14.0	1.0	images/313+12_15.png	images/313_15.png	1.0	←	15.0	4		女	23	2024-03-10_11h00.36.241	干预NG	2021.2.3	Win32	59.88023952
		6.0	0.0	0.5698	4.0	1.1919	0.0	4.0	4.0	15.0	1.0	images/313+12_16.png	images/313_16.png	1.0	←	16.0	4		女	23	2024-03-10_11h00.36.241	干预NG	2021.2.3	Win32	59.88023952
		6.0	0.0	0.5614	4.0	1.8901	0.0	5.0	5.0	13.0	1.0	images/313+12_14.png	images/313_14.png	1.0	←	14.0	4		女	23	2024-03-10_11h00.36.241	干预NG	2021.2.3	Win32	59.88023952
		6.0	1.0	0.5024	5.0	1.1476	0.0	6.0	6.0	2.0	1.0	images/313_3.png	images/313+12_3.png	6.0	→	3.0	4		女	23	2024-03-10_11h00.36.241	干预NG	2021.2.3	Win32	59.88023952
		6.0	0.0	0.5335	3.0	1.6493	0.0	7.0	7.0	9.0	1.0	images/313+12_10.png	images/313_10.png	1.0	←	10.0	4		女	23	2024-03-10_11h00.36.241	干预NG	2021.2.3	Win32	59.88023952
		1.0	1.0	0.7998	3.0	1.28	0.0	8.0	8.0	11.0	1.0	images/313+12_12.png	images/313_12.png	1.0	←	12.0	4		女	23	2024-03-10_11h00.36.241	干预NG	2021.2.3	Win32	59.88023952
		6.0	1.0	0.6337	4.0	1.3186	0.0	9.0	9.0	1.0	1.0	images/313_2.png	images/313+12_2.png	6.0	→	2.0	4		女	23	2024-03-10_11h00.36.241	干预NG	2021.2.3	Win32	59.88023952
		6.0	1.0	0.3742	3.0	1.6372	0.0	10.0	10.0	5.0	1.0	images/313_6.png	images/313+12_6.png	6.0	→	6.0	4		女	23	2024-03-10_11h00.36.241	干预NG	2021.2.3	Win32	59.88023952
		6.0	0.0	0.6363	4.0	1.5421	0.0	11.0	11.0	10.0	1.0	images/313+12_11.png	images/313_11.png	1.0	←	11.0	4		女	23	2024-03-10_11h00.36.241	干预NG	2021.2.3	Win32	59.88023952
		6.0	1.0	0.9556	3.0	1.2326	0.0	12.0	12.0	3.0	1.0	images/313_4.png	images/313+12_4.png	6.0	→	4.0	4		女	23	2024-03-10_11h00.36.241	干预NG	2021.2.3	Win32	59.88023952
		6.0	1.0	0.4358	3.0	1.7619	0.0	13.0	13.0	4.0	1.0	images/313_5.png	images/313+12_5.png	6.0	→	5.0	4		女	23	2024-03-10_11h00.36.241	干预NG	2021.2.3	Win32	59.88023952
		6.0	1.0	0.5	4.0	1.0944	0.0	14.0	14.0	6.0	1.0	images/313_7.png	images/313+12_7.png	6.0	→	7.0	4		女	23	2024-03-10_11h00.36.241	干预NG	2021.2.3	Win32	59.88023952
		6.0	1.0	0.5511	4.0	1.2585	0.0	15.0	15.0	0.0	1.0	images/313_1.png	images/313+12_1.png	6.0	→	1.0	4		女	23	2024-03-10_11h00.36.241	干预NG	2021.2.3	Win32	59.88023952
		6.0	1.0	1.0289	4.0	1.1574	1.0	0.0	16.0	2.0	1.0	images/313_3.png	images/313+12_3.png	6.0	→	3.0	4		女	23	2024-03-10_11h00.36.241	干预NG	2021.2.3	Win32	59.88023952
		6.0	0.0	0.4972	4.0	0.9993	1.0	1.0	17.0	11.0	1.0	images/313+12_12.png	images/313_12.png	1.0	←	12.0	4		女	23	2024-03-10_11h00.36.241	干预NG	2021.2.3	Win32	59.88023952
		6.0	1.0	0.6161	4.0	1.0273	1.0	2.0	18.0	5.0	1.0	images/313_6.png	images/313+12_6.png	6.0	→	6.0	4		女	23	2024-03-10_11h00.36.241	干预NG	2021.2.3	Win32	59.88023952
		6.0	1.0	1.1436	3.0	1.1546	1.0	3.0	19.0	4.0	1.0	images/313_5.png	images/313+12_5.png	6.0	→	5.0	4		女	23	2024-03-10_11h00.36.241	干预NG	2021.2.3	Win32	59.88023952
		6.0	0.0	0.5648	4.0	0.9298	1.0	4.0	20.0	15.0	1.0	images/313+12_16.png	images/313_16.png	1.0	←	16.0	4		女	23	2024-03-10_11h00.36.241	干预NG	2021.2.3	Win32	59.88023952
		6.0	0.0	0.3497	3.0	1.3188	1.0	5.0	21.0	8.0	1.0	images/313+12_9.png	images/313_9.png	1.0	←	9.0	4		女	23	2024-03-10_11h00.36.241	干预NG	2021.2.3	Win32	59.88023952
		6.0	0.0	0.7002	4.0	1.3098	1.0	6.0	22.0	13.0	1.0	images/313+12_14.png	images/313_14.png	1.0	←	14.0	4		女	23	2024-03-10_11h00.36.241	干预NG	2021.2.3	Win32	59.88023952
		6.0	1.0	0.6511	3.0	1.1972	1.0	7.0	23.0	1.0	1.0	images/313_2.png	images/313+12_2.png	6.0	→	2.0	4		女	23	2024-03-10_11h00.36.241	干预NG	2021.2.3	Win32	59.88023952
		1.0	1.0	0.5389	4.0	1.2617	1.0	8.0	24.0	12.0	1.0	images/313+12_13.png	images/313_13.png	1.0	←	13.0	4		女	23	2024-03-10_11h00.36.241	干预NG	2021.2.3	Win32	59.88023952
		6.0	0.0	1.3308	3.0	1.2252	1.0	9.0	25.0	10.0	1.0	images/313+12_11.png	images/313_11.png	1.0	←	11.0	4		女	23	2024-03-10_11h00.36.241	干预NG	2021.2.3	Win32	59.88023952
		6.0	1.0	0.7356	2.0	1.5056	1.0	10.0	26.0	3.0	1.0	images/313_4.png	images/313+12_4.png	6.0	→	4.0	4		女	23	2024-03-10_11h00.36.241	干预NG	2021.2.3	Win32	59.88023952
		6.0	0.0	1.1006	2.0	1.1841	1.0	11.0	27.0	9.0	1.0	images/313+12_10.png	images/313_10.png	1.0	←	10.0	4		女	23	2024-03-10_11h00.36.241	干预NG	2021.2.3	Win32	59.88023952
		6.0	0.0	0.6373	3.0	1.0508	1.0	12.0	28.0	14.0	1.0	images/313+12_15.png	images/313_15.png	1.0	←	15.0	4		女	23	2024-03-10_11h00.36.241	干预NG	2021.2.3	Win32	59.88023952
		1.0	0.0	0.7955	3.0	1.6695	1.0	13.0	29.0	7.0	1.0	images/313_8.png	images/313+12_8.png	6.0	→	8.0	4		女	23	2024-03-10_11h00.36.241	干预NG	2021.2.3	Win32	59.88023952
		6.0	1.0	0.6364	4.0	1.0541	1.0	14.0	30.0	0.0	1.0	images/313_1.png	images/313+12_1.png	6.0	→	1.0	4		女	23	2024-03-10_11h00.36.241	干预NG	2021.2.3	Win32	59.88023952
		6.0	1.0	0.7068	4.0	1.7561	1.0	15.0	31.0	6.0	1.0	images/313_7.png	images/313+12_7.png	6.0	→	7.0	4		女	23	2024-03-10_11h00.36.241	干预NG	2021.2.3	Win32	59.88023952
					3.0	1.519						images/313_17.png	images/313+42_17.png	6.0	→	17.0	4		女	23	2024-03-10_11h00.36.241	干预NG	2021.2.3	Win32	59.88023952	space	7.486	6.0	1.0	1.1692	0.0		0.0	0.0	0.0	16.0	1.0
					4.0	1.2568						images/313_21.png	images/313+42_21.png	6.0	→	21.0	4		女	23	2024-03-10_11h00.36.241	干预NG	2021.2.3	Win32	59.88023952			6.0	1.0	0.3204	1.0		0.0	1.0	1.0	20.0	1.0
					3.0	1.7269						images/313_19.png	images/313+42_19.png	6.0	→	19.0	4		女	23	2024-03-10_11h00.36.241	干预NG	2021.2.3	Win32	59.88023952			6.0	1.0	0.5382	0.0		0.0	2.0	2.0	18.0	1.0
					4.0	1.23						images/313+42_28.png	images/313_28.png	1.0	←	28.0	4		女	23	2024-03-10_11h00.36.241	干预NG	2021.2.3	Win32	59.88023952			6.0	0.0	0.5878	1.0		0.0	3.0	3.0	27.0	1.0
					5.0	1.2526						images/313_1.png	images/313+42_1.png	6.0	→	1.0	4		女	23	2024-03-10_11h00.36.241	干预NG	2021.2.3	Win32	59.88023952			6.0	1.0	0.7708	1.0		0.0	4.0	4.0	0.0	1.0
					3.0	1.8667						images/313+42_11.png	images/313_11.png	1.0	←	11.0	4		女	23	2024-03-10_11h00.36.241	干预NG	2021.2.3	Win32	59.88023952			6.0	0.0	0.7227	0.0		0.0	5.0	5.0	10.0	1.0
					2.0	1.4933						images/313+42_27.png	images/313_27.png	1.0	←	27.0	4		女	23	2024-03-10_11h00.36.241	干预NG	2021.2.3	Win32	59.88023952			6.0	0.0	0.7885	0.0		0.0	6.0	6.0	26.0	1.0
					4.0	1.2913						images/313+42_26.png	images/313_26.png	1.0	←	26.0	4		女	23	2024-03-10_11h00.36.241	干预NG	2021.2.3	Win32	59.88023952			1.0	1.0	1.018	1.0		0.0	7.0	7.0	25.0	1.0
					4.0	1.563						images/313_7.png	images/313+42_7.png	6.0	→	7.0	4		女	23	2024-03-10_11h00.36.241	干预NG	2021.2.3	Win32	59.88023952			6.0	1.0	0.5052	1.0		0.0	8.0	8.0	6.0	1.0
					3.0	1.2053						images/313_24.png	images/313+42_24.png	6.0	→	24.0	4		女	23	2024-03-10_11h00.36.241	干预NG	2021.2.3	Win32	59.88023952			6.0	1.0	0.9493	0.0		0.0	9.0	9.0	23.0	1.0
					3.0	1.2036						images/313+42_29.png	images/313_29.png	1.0	←	29.0	4		女	23	2024-03-10_11h00.36.241	干预NG	2021.2.3	Win32	59.88023952			6.0	0.0	1.0549	0.0		0.0	10.0	10.0	28.0	1.0
					4.0	1.3653						images/313_2.png	images/313+42_2.png	6.0	→	2.0	4		女	23	2024-03-10_11h00.36.241	干预NG	2021.2.3	Win32	59.88023952			6.0	1.0	0.5549	1.0		0.0	11.0	11.0	1.0	1.0
					3.0	1.3302						images/313+42_13.png	images/313_13.png	1.0	←	13.0	4		女	23	2024-03-10_11h00.36.241	干预NG	2021.2.3	Win32	59.88023952			1.0	1.0	0.8318	0.0		0.0	12.0	12.0	12.0	1.0
					4.0	1.8815						images/313_4.png	images/313+42_4.png	6.0	→	4.0	4		女	23	2024-03-10_11h00.36.241	干预NG	2021.2.3	Win32	59.88023952			6.0	1.0	0.6458	1.0		0.0	13.0	13.0	3.0	1.0
					5.0	1.6677						images/313_22.png	images/313+42_22.png	6.0	→	22.0	4		女	23	2024-03-10_11h00.36.241	干预NG	2021.2.3	Win32	59.88023952			6.0	1.0	0.5863	1.0		0.0	14.0	14.0	21.0	1.0
					3.0	1.4745						images/313+42_9.png	images/313_9.png	1.0	←	9.0	4		女	23	2024-03-10_11h00.36.241	干预NG	2021.2.3	Win32	59.88023952			1.0	1.0	0.845	0.0		0.0	15.0	15.0	8.0	1.0
					3.0	1.1942						images/313+42_10.png	images/313_10.png	1.0	←	10.0	4		女	23	2024-03-10_11h00.36.241	干预NG	2021.2.3	Win32	59.88023952			6.0	0.0	1.0066	0.0		0.0	16.0	16.0	9.0	1.0
					3.0	1.632						images/313_3.png	images/313+42_3.png	6.0	→	3.0	4		女	23	2024-03-10_11h00.36.241	干预NG	2021.2.3	Win32	59.88023952			6.0	1.0	0.8453	0.0		0.0	17.0	17.0	2.0	1.0
					4.0	1.8332						images/313_6.png	images/313+42_6.png	6.0	→	6.0	4		女	23	2024-03-10_11h00.36.241	干预NG	2021.2.3	Win32	59.88023952			6.0	1.0	1.105	1.0		0.0	18.0	18.0	5.0	1.0
					2.0	1.3698						images/313+42_32.png	images/313_32.png	1.0	←	32.0	4		女	23	2024-03-10_11h00.36.241	干预NG	2021.2.3	Win32	59.88023952			6.0	0.0	1.9153	0.0		0.0	19.0	19.0	31.0	1.0
					4.0	1.5363						images/313+42_25.png	images/313_25.png	1.0	←	25.0	4		女	23	2024-03-10_11h00.36.241	干预NG	2021.2.3	Win32	59.88023952			1.0	1.0	0.634	1.0		0.0	20.0	20.0	24.0	1.0
					3.0	1.4235						images/313+42_12.png	images/313_12.png	1.0	←	12.0	4		女	23	2024-03-10_11h00.36.241	干预NG	2021.2.3	Win32	59.88023952			1.0	1.0	0.611	0.0		0.0	21.0	21.0	11.0	1.0
					3.0	1.5247						images/313_8.png	images/313+42_8.png	6.0	→	8.0	4		女	23	2024-03-10_11h00.36.241	干预NG	2021.2.3	Win32	59.88023952			6.0	1.0	1.1915	0.0		0.0	22.0	22.0	7.0	1.0
					3.0	1.4184						images/313+42_14.png	images/313_14.png	1.0	←	14.0	4		女	23	2024-03-10_11h00.36.241	干预NG	2021.2.3	Win32	59.88023952			1.0	1.0	1.7191	0.0		0.0	23.0	23.0	13.0	1.0
					3.0	1.867						images/313_18.png	images/313+42_18.png	6.0	→	18.0	4		女	23	2024-03-10_11h00.36.241	干预NG	2021.2.3	Win32	59.88023952			6.0	1.0	0.9764	0.0		0.0	24.0	24.0	17.0	1.0
					2.0	1.8855						images/313+42_30.png	images/313_30.png	1.0	←	30.0	4		女	23	2024-03-10_11h00.36.241	干预NG	2021.2.3	Win32	59.88023952			6.0	0.0	0.5833	0.0		0.0	25.0	25.0	29.0	1.0
					5.0	1.2908						images/313_20.png	images/313+42_20.png	6.0	→	20.0	4		女	23	2024-03-10_11h00.36.241	干预NG	2021.2.3	Win32	59.88023952			6.0	1.0	0.5492	1.0		0.0	26.0	26.0	19.0	1.0
					3.0	1.4164						images/313+42_16.png	images/313_16.png	1.0	←	16.0	4		女	23	2024-03-10_11h00.36.241	干预NG	2021.2.3	Win32	59.88023952			1.0	1.0	0.9224	0.0		0.0	27.0	27.0	15.0	1.0
					3.0	1.2042						images/313_23.png	images/313+42_23.png	6.0	→	23.0	4		女	23	2024-03-10_11h00.36.241	干预NG	2021.2.3	Win32	59.88023952			6.0	1.0	1.467	0.0		0.0	28.0	28.0	22.0	1.0
					3.0	1.5767						images/313+42_15.png	images/313_15.png	1.0	←	15.0	4		女	23	2024-03-10_11h00.36.241	干预NG	2021.2.3	Win32	59.88023952			6.0	0.0	1.6503	0.0		0.0	29.0	29.0	14.0	1.0
					4.0	1.4005						images/313_5.png	images/313+42_5.png	6.0	→	5.0	4		女	23	2024-03-10_11h00.36.241	干预NG	2021.2.3	Win32	59.88023952			1.0	0.0	0.5915	1.0		0.0	30.0	30.0	4.0	1.0
					3.0	1.1024						images/313+42_31.png	images/313_31.png	1.0	←	31.0	4		女	23	2024-03-10_11h00.36.241	干预NG	2021.2.3	Win32	59.88023952			1.0	1.0	0.7067	0.0		0.0	31.0	31.0	30.0	1.0
					3.0	1.5131						images/313_17.png	images/313+42_17.png	6.0	→	17.0	4		女	23	2024-03-10_11h00.36.241	干预NG	2021.2.3	Win32	59.88023952			1.0	0.0	0.6822	0.0		1.0	0.0	32.0	16.0	1.0
					3.0	1.3387						images/313+42_29.png	images/313_29.png	1.0	←	29.0	4		女	23	2024-03-10_11h00.36.241	干预NG	2021.2.3	Win32	59.88023952			1.0	1.0	0.5636	0.0		1.0	1.0	33.0	28.0	1.0
					3.0	1.0932						images/313_18.png	images/313+42_18.png	6.0	→	18.0	4		女	23	2024-03-10_11h00.36.241	干预NG	2021.2.3	Win32	59.88023952			1.0	0.0	0.737	0.0		1.0	2.0	34.0	17.0	1.0
					3.0	1.4604						images/313+42_13.png	images/313_13.png	1.0	←	13.0	4		女	23	2024-03-10_11h00.36.241	干预NG	2021.2.3	Win32	59.88023952			6.0	0.0	0.8811	0.0		1.0	3.0	35.0	12.0	1.0
					3.0	1.3238						images/313_20.png	images/313+42_20.png	6.0	→	20.0	4		女	23	2024-03-10_11h00.36.241	干预NG	2021.2.3	Win32	59.88023952			1.0	0.0	0.8677	0.0		1.0	4.0	36.0	19.0	1.0
					3.0	1.0905						images/313+42_15.png	images/313_15.png	1.0	←	15.0	4		女	23	2024-03-10_11h00.36.241	干预NG	2021.2.3	Win32	59.88023952			1.0	1.0	0.5566	0.0		1.0	5.0	37.0	14.0	1.0
					4.0	1.5344						images/313_24.png	images/313+42_24.png	6.0	→	24.0	4		女	23	2024-03-10_11h00.36.241	干预NG	2021.2.3	Win32	59.88023952			6.0	1.0	0.9362	1.0		1.0	6.0	38.0	23.0	1.0
					3.0	2.1175						images/313_22.png	images/313+42_22.png	6.0	→	22.0	4		女	23	2024-03-10_11h00.36.241	干预NG	2021.2.3	Win32	59.88023952			1.0	0.0	0.7212	0.0		1.0	7.0	39.0	21.0	1.0
					3.0	1.2097						images/313+42_26.png	images/313_26.png	1.0	←	26.0	4		女	23	2024-03-10_11h00.36.241	干预NG	2021.2.3	Win32	59.88023952			1.0	1.0	0.9752	0.0		1.0	8.0	40.0	25.0	1.0
					3.0	1.2649						images/313+42_27.png	images/313_27.png	1.0	←	27.0	4		女	23	2024-03-10_11h00.36.241	干预NG	2021.2.3	Win32	59.88023952			1.0	1.0	0.6146	0.0		1.0	9.0	41.0	26.0	1.0
					3.0	1.2169						images/313+42_30.png	images/313_30.png	1.0	←	30.0	4		女	23	2024-03-10_11h00.36.241	干预NG	2021.2.3	Win32	59.88023952			1.0	1.0	0.7027	0.0		1.0	10.0	42.0	29.0	1.0
					3.0	1.2719						images/313_4.png	images/313+42_4.png	6.0	→	4.0	4		女	23	2024-03-10_11h00.36.241	干预NG	2021.2.3	Win32	59.88023952			6.0	1.0	0.9044	0.0		1.0	11.0	43.0	3.0	1.0
					2.0	1.3048						images/313_7.png	images/313+42_7.png	6.0	→	7.0	4		女	23	2024-03-10_11h00.36.241	干预NG	2021.2.3	Win32	59.88023952			6.0	1.0	0.7577	0.0		1.0	12.0	44.0	6.0	1.0
					3.0	1.1331						images/313_6.png	images/313+42_6.png	6.0	→	6.0	4		女	23	2024-03-10_11h00.36.241	干预NG	2021.2.3	Win32	59.88023952			6.0	1.0	0.5228	0.0		1.0	13.0	45.0	5.0	1.0
					4.0	1.5799						images/313+42_11.png	images/313_11.png	1.0	←	11.0	4		女	23	2024-03-10_11h00.36.241	干预NG	2021.2.3	Win32	59.88023952			6.0	0.0	0.5209	1.0		1.0	14.0	46.0	10.0	1.0
					4.0	1.2497						images/313_19.png	images/313+42_19.png	6.0	→	19.0	4		女	23	2024-03-10_11h00.36.241	干预NG	2021.2.3	Win32	59.88023952			6.0	1.0	1.1687	1.0		1.0	15.0	47.0	18.0	1.0
					4.0	1.0961						images/313+42_9.png	images/313_9.png	1.0	←	9.0	4		女	23	2024-03-10_11h00.36.241	干预NG	2021.2.3	Win32	59.88023952			1.0	1.0	0.7055	1.0		1.0	16.0	48.0	8.0	1.0
					4.0	1.2115						images/313_3.png	images/313+42_3.png	6.0	→	3.0	4		女	23	2024-03-10_11h00.36.241	干预NG	2021.2.3	Win32	59.88023952			6.0	1.0	1.1132	1.0		1.0	17.0	49.0	2.0	1.0
					4.0	0.9878						images/313+42_12.png	images/313_12.png	1.0	←	12.0	4		女	23	2024-03-10_11h00.36.241	干预NG	2021.2.3	Win32	59.88023952			1.0	1.0	0.5197	1.0		1.0	18.0	50.0	11.0	1.0
					3.0	1.1328						images/313_8.png	images/313+42_8.png	6.0	→	8.0	4		女	23	2024-03-10_11h00.36.241	干预NG	2021.2.3	Win32	59.88023952			6.0	1.0	0.4523	0.0		1.0	19.0	51.0	7.0	1.0
					3.0	1.1208						images/313+42_16.png	images/313_16.png	1.0	←	16.0	4		女	23	2024-03-10_11h00.36.241	干预NG	2021.2.3	Win32	59.88023952			1.0	1.0	0.6135	0.0		1.0	20.0	52.0	15.0	1.0
					2.0	0.908						images/313+42_31.png	images/313_31.png	1.0	←	31.0	4		女	23	2024-03-10_11h00.36.241	干预NG	2021.2.3	Win32	59.88023952			1.0	1.0	0.9764	0.0		1.0	21.0	53.0	30.0	1.0
					3.0	1.6311						images/313+42_28.png	images/313_28.png	1.0	←	28.0	4		女	23	2024-03-10_11h00.36.241	干预NG	2021.2.3	Win32	59.88023952			6.0	0.0	0.8672	0.0		1.0	22.0	54.0	27.0	1.0
					2.0	1.2207						images/313+42_10.png	images/313_10.png	1.0	←	10.0	4		女	23	2024-03-10_11h00.36.241	干预NG	2021.2.3	Win32	59.88023952			6.0	0.0	0.4573	0.0		1.0	23.0	55.0	9.0	1.0
					4.0	1.1327						images/313_1.png	images/313+42_1.png	6.0	→	1.0	4		女	23	2024-03-10_11h00.36.241	干预NG	2021.2.3	Win32	59.88023952			6.0	1.0	1.0062	1.0		1.0	24.0	56.0	0.0	1.0
					4.0	1.0874						images/313_2.png	images/313+42_2.png	6.0	→	2.0	4		女	23	2024-03-10_11h00.36.241	干预NG	2021.2.3	Win32	59.88023952			6.0	1.0	0.7501	1.0		1.0	25.0	57.0	1.0	1.0
					5.0	1.348						images/313+42_14.png	images/313_14.png	1.0	←	14.0	4		女	23	2024-03-10_11h00.36.241	干预NG	2021.2.3	Win32	59.88023952			6.0	0.0	0.5151	1.0		1.0	26.0	58.0	13.0	1.0
					2.0	1.4877						images/313+42_32.png	images/313_32.png	1.0	←	32.0	4		女	23	2024-03-10_11h00.36.241	干预NG	2021.2.3	Win32	59.88023952			6.0	0.0	0.6368	0.0		1.0	27.0	59.0	31.0	1.0
					5.0	1.0781						images/313+42_25.png	images/313_25.png	1.0	←	25.0	4		女	23	2024-03-10_11h00.36.241	干预NG	2021.2.3	Win32	59.88023952			6.0	0.0	0.5299	1.0		1.0	28.0	60.0	24.0	1.0
					4.0	1.0071						images/313_21.png	images/313+42_21.png	6.0	→	21.0	4		女	23	2024-03-10_11h00.36.241	干预NG	2021.2.3	Win32	59.88023952			6.0	1.0	0.8491	1.0		1.0	29.0	61.0	20.0	1.0
					3.0	1.2307						images/313_23.png	images/313+42_23.png	6.0	→	23.0	4		女	23	2024-03-10_11h00.36.241	干预NG	2021.2.3	Win32	59.88023952			6.0	1.0	0.6491	0.0		1.0	30.0	62.0	22.0	1.0
					3.0	1.7015						images/313_5.png	images/313+42_5.png	6.0	→	5.0	4		女	23	2024-03-10_11h00.36.241	干预NG	2021.2.3	Win32	59.88023952			6.0	1.0	0.5508	0.0		1.0	31.0	63.0	4.0	1.0
					4.0	1.1782						images/313+42_30.png	images/313_30.png	1.0	←	30.0	4		女	23	2024-03-10_11h00.36.241	干预NG	2021.2.3	Win32	59.88023952			1.0	1.0	0.5958	1.0		2.0	0.0	64.0	29.0	1.0
					4.0	1.5291						images/313_19.png	images/313+42_19.png	6.0	→	19.0	4		女	23	2024-03-10_11h00.36.241	干预NG	2021.2.3	Win32	59.88023952			6.0	1.0	0.6853	1.0		2.0	1.0	65.0	18.0	1.0
					3.0	1.3554						images/313+42_27.png	images/313_27.png	1.0	←	27.0	4		女	23	2024-03-10_11h00.36.241	干预NG	2021.2.3	Win32	59.88023952			1.0	1.0	1.0442	0.0		2.0	2.0	66.0	26.0	1.0
					5.0	1.2041						images/313_22.png	images/313+42_22.png	6.0	→	22.0	4		女	23	2024-03-10_11h00.36.241	干预NG	2021.2.3	Win32	59.88023952			6.0	1.0	0.6307	1.0		2.0	3.0	67.0	21.0	1.0
					5.0	1.0046						images/313_23.png	images/313+42_23.png	6.0	→	23.0	4		女	23	2024-03-10_11h00.36.241	干预NG	2021.2.3	Win32	59.88023952			1.0	0.0	0.6708	1.0		2.0	4.0	68.0	22.0	1.0
					4.0	0.9372						images/313_4.png	images/313+42_4.png	6.0	→	4.0	4		女	23	2024-03-10_11h00.36.241	干预NG	2021.2.3	Win32	59.88023952			6.0	1.0	0.6849	1.0		2.0	5.0	69.0	3.0	1.0
					5.0	1.143						images/313_6.png	images/313+42_6.png	6.0	→	6.0	4		女	23	2024-03-10_11h00.36.241	干预NG	2021.2.3	Win32	59.88023952			6.0	1.0	0.5283	1.0		2.0	6.0	70.0	5.0	1.0
					4.0	0.9721						images/313_17.png	images/313+42_17.png	6.0	→	17.0	4		女	23	2024-03-10_11h00.36.241	干预NG	2021.2.3	Win32	59.88023952			6.0	1.0	0.654	1.0		2.0	7.0	71.0	16.0	1.0
					3.0	1.3925						images/313+42_10.png	images/313_10.png	1.0	←	10.0	4		女	23	2024-03-10_11h00.36.241	干预NG	2021.2.3	Win32	59.88023952			1.0	1.0	0.7979	0.0		2.0	8.0	72.0	9.0	1.0
					3.0	1.1569						images/313_5.png	images/313+42_5.png	6.0	→	5.0	4		女	23	2024-03-10_11h00.36.241	干预NG	2021.2.3	Win32	59.88023952			1.0	0.0	0.7203	0.0		2.0	9.0	73.0	4.0	1.0
					4.0	1.0717						images/313+42_29.png	images/313_29.png	1.0	←	29.0	4		女	23	2024-03-10_11h00.36.241	干预NG	2021.2.3	Win32	59.88023952			1.0	1.0	0.636	1.0		2.0	10.0	74.0	28.0	1.0
					4.0	1.5326						images/313_24.png	images/313+42_24.png	6.0	→	24.0	4		女	23	2024-03-10_11h00.36.241	干预NG	2021.2.3	Win32	59.88023952			6.0	1.0	0.8649	1.0		2.0	11.0	75.0	23.0	1.0
					3.0	1.2151						images/313+42_12.png	images/313_12.png	1.0	←	12.0	4		女	23	2024-03-10_11h00.36.241	干预NG	2021.2.3	Win32	59.88023952			1.0	1.0	0.6304	0.0		2.0	12.0	76.0	11.0	1.0
					2.0	1.5173						images/313+42_11.png	images/313_11.png	1.0	←	11.0	4		女	23	2024-03-10_11h00.36.241	干预NG	2021.2.3	Win32	59.88023952			1.0	1.0	0.599	0.0		2.0	13.0	77.0	10.0	1.0
					4.0	1.1977						images/313_7.png	images/313+42_7.png	6.0	→	7.0	4		女	23	2024-03-10_11h00.36.241	干预NG	2021.2.3	Win32	59.88023952			1.0	0.0	0.6806	1.0		2.0	14.0	78.0	6.0	1.0
					4.0	1.2047						images/313+42_31.png	images/313_31.png	1.0	←	31.0	4		女	23	2024-03-10_11h00.36.241	干预NG	2021.2.3	Win32	59.88023952			1.0	1.0	0.7345	1.0		2.0	15.0	79.0	30.0	1.0
					2.0	1.2415						images/313_18.png	images/313+42_18.png	6.0	→	18.0	4		女	23	2024-03-10_11h00.36.241	干预NG	2021.2.3	Win32	59.88023952			6.0	1.0	1.5879	0.0		2.0	16.0	80.0	17.0	1.0
					4.0	1.1848						images/313+42_28.png	images/313_28.png	1.0	←	28.0	4		女	23	2024-03-10_11h00.36.241	干预NG	2021.2.3	Win32	59.88023952			6.0	0.0	0.5214	1.0		2.0	17.0	81.0	27.0	1.0
					5.0	0.8782						images/313+42_16.png	images/313_16.png	1.0	←	16.0	4		女	23	2024-03-10_11h00.36.241	干预NG	2021.2.3	Win32	59.88023952			1.0	1.0	0.4371	1.0		2.0	18.0	82.0	15.0	1.0
					4.0	0.9832						images/313+42_14.png	images/313_14.png	1.0	←	14.0	4		女	23	2024-03-10_11h00.36.241	干预NG	2021.2.3	Win32	59.88023952			1.0	1.0	0.527	1.0		2.0	19.0	83.0	13.0	1.0
					3.0	1.2861						images/313+42_26.png	images/313_26.png	1.0	←	26.0	4		女	23	2024-03-10_11h00.36.241	干预NG	2021.2.3	Win32	59.88023952			1.0	1.0	0.6876	0.0		2.0	20.0	84.0	25.0	1.0
					4.0	0.7833						images/313+42_9.png	images/313_9.png	1.0	←	9.0	4		女	23	2024-03-10_11h00.36.241	干预NG	2021.2.3	Win32	59.88023952			1.0	1.0	0.8003	1.0		2.0	21.0	85.0	8.0	1.0
					3.0	0.7919						images/313+42_13.png	images/313_13.png	1.0	←	13.0	4		女	23	2024-03-10_11h00.36.241	干预NG	2021.2.3	Win32	59.88023952			1.0	1.0	0.4374	0.0		2.0	22.0	86.0	12.0	1.0
					4.0	0.7692						images/313_2.png	images/313+42_2.png	6.0	→	2.0	4		女	23	2024-03-10_11h00.36.241	干预NG	2021.2.3	Win32	59.88023952			1.0	0.0	0.2723	1.0		2.0	23.0	87.0	1.0	1.0
					2.0	1.3973						images/313+42_25.png	images/313_25.png	1.0	←	25.0	4		女	23	2024-03-10_11h00.36.241	干预NG	2021.2.3	Win32	59.88023952			1.0	1.0	0.3841	0.0		2.0	24.0	88.0	24.0	1.0
					3.0	0.8976						images/313_8.png	images/313+42_8.png	6.0	→	8.0	4		女	23	2024-03-10_11h00.36.241	干预NG	2021.2.3	Win32	59.88023952			1.0	0.0	0.7445	0.0		2.0	25.0	89.0	7.0	1.0
					3.0	1.1928						images/313_21.png	images/313+42_21.png	6.0	→	21.0	4		女	23	2024-03-10_11h00.36.241	干预NG	2021.2.3	Win32	59.88023952			6.0	1.0	0.5206	0.0		2.0	26.0	90.0	20.0	1.0
					3.0	0.6918						images/313_20.png	images/313+42_20.png	6.0	→	20.0	4		女	23	2024-03-10_11h00.36.241	干预NG	2021.2.3	Win32	59.88023952			6.0	1.0	0.4952	0.0		2.0	27.0	91.0	19.0	1.0
					4.0	1.5806						images/313_1.png	images/313+42_1.png	6.0	→	1.0	4		女	23	2024-03-10_11h00.36.241	干预NG	2021.2.3	Win32	59.88023952			6.0	1.0	0.7387	1.0		2.0	28.0	92.0	0.0	1.0
					5.0	0.778						images/313+42_32.png	images/313_32.png	1.0	←	32.0	4		女	23	2024-03-10_11h00.36.241	干预NG	2021.2.3	Win32	59.88023952			1.0	1.0	0.4993	1.0		2.0	29.0	93.0	31.0	1.0
					4.0	1.1844						images/313_3.png	images/313+42_3.png	6.0	→	3.0	4		女	23	2024-03-10_11h00.36.241	干预NG	2021.2.3	Win32	59.88023952			6.0	1.0	0.6035	1.0		2.0	30.0	94.0	2.0	1.0
					4.0	1.1283						images/313+42_15.png	images/313_15.png	1.0	←	15.0	4		女	23	2024-03-10_11h00.36.241	干预NG	2021.2.3	Win32	59.88023952			1.0	1.0	0.7442	1.0		2.0	31.0	95.0	14.0	1.0
																	4		女	23	2024-03-10_11h00.36.241	干预NG	2021.2.3	Win32	59.88023952													5.211255406	8.4648
