# Supplementary material for: Perceptual metacognition and self-esteem: the role of feedback valence in local and global monitoring bias
Source: BMC Psychol. 2025 Sep 22;13:1114. doi: 10.1186/s40359-025-03089-x (PMC12506185; doi:10.1186/s40359-025-03089-x)
Supplement: Supplementary file 1 — Supplementary Material 1. [file 40359_2025_3089_MOESM1_ESM.zip › Data/Study3/Study3data/negative/05_干预NG_2024-03-10_10h04.56.928.csv]

key03.keys	key03.rt	response00.keys	response00.corr	response00.rt	response02.keys	response02.rt	prac2.thisRepN	prac2.thisTrialN	prac2.thisN	prac2.thisIndex	prac2.ran	dotLeft	dotRight	dotAns	cue	rows	被试编号	姓名	性别	年龄	date	expName	psychopyVersion	OS	frameRate	key04.keys	key04.rt	response01.keys	response01.corr	response01.rt	response02.corr	ret_res.keys	neg.thisRepN	neg.thisTrialN	neg.thisN	neg.thisIndex	neg.ran	ret_res.rt	slider.response	slider.rt
space	21.2464	6.0	0.0	0.5606	3.0	1.0521	0.0	0.0	0.0	11.0	1.0	images/313+12_12.png	images/313_12.png	1.0	←	12.0	5		女	24	2024-03-10_10h04.56.928	干预NG	2021.2.3	Win32	60.17571308
		6.0	1.0	0.418	3.0	0.451	0.0	1.0	1.0	2.0	1.0	images/313_3.png	images/313+12_3.png	6.0	→	3.0	5		女	24	2024-03-10_10h04.56.928	干预NG	2021.2.3	Win32	60.17571308
		1.0	1.0	0.685	3.0	0.2225	0.0	2.0	2.0	10.0	1.0	images/313+12_11.png	images/313_11.png	1.0	←	11.0	5		女	24	2024-03-10_10h04.56.928	干预NG	2021.2.3	Win32	60.17571308
		1.0	1.0	1.1313	3.0	0.1505	0.0	3.0	3.0	12.0	1.0	images/313+12_13.png	images/313_13.png	1.0	←	13.0	5		女	24	2024-03-10_10h04.56.928	干预NG	2021.2.3	Win32	60.17571308
		1.0	1.0	0.6424	3.0	0.2953	0.0	4.0	4.0	9.0	1.0	images/313+12_10.png	images/313_10.png	1.0	←	10.0	5		女	24	2024-03-10_10h04.56.928	干预NG	2021.2.3	Win32	60.17571308
		1.0	1.0	0.4683	3.0	0.351	0.0	5.0	5.0	8.0	1.0	images/313+12_9.png	images/313_9.png	1.0	←	9.0	5		女	24	2024-03-10_10h04.56.928	干预NG	2021.2.3	Win32	60.17571308
		6.0	1.0	0.4271	3.0	0.5021	0.0	6.0	6.0	0.0	1.0	images/313_1.png	images/313+12_1.png	6.0	→	1.0	5		女	24	2024-03-10_10h04.56.928	干预NG	2021.2.3	Win32	60.17571308
		1.0	0.0	0.4026	3.0	0.2943	0.0	7.0	7.0	3.0	1.0	images/313_4.png	images/313+12_4.png	6.0	→	4.0	5		女	24	2024-03-10_10h04.56.928	干预NG	2021.2.3	Win32	60.17571308
		6.0	0.0	0.2175	3.0	0.2416	0.0	8.0	8.0	14.0	1.0	images/313+12_15.png	images/313_15.png	1.0	←	15.0	5		女	24	2024-03-10_10h04.56.928	干预NG	2021.2.3	Win32	60.17571308
		1.0	1.0	0.1626	3.0	0.2174	0.0	9.0	9.0	13.0	1.0	images/313+12_14.png	images/313_14.png	1.0	←	14.0	5		女	24	2024-03-10_10h04.56.928	干预NG	2021.2.3	Win32	60.17571308
		6.0	1.0	0.319	3.0	0.1987	0.0	10.0	10.0	5.0	1.0	images/313_6.png	images/313+12_6.png	6.0	→	6.0	5		女	24	2024-03-10_10h04.56.928	干预NG	2021.2.3	Win32	60.17571308
		1.0	1.0	0.1755	3.0	0.1822	0.0	11.0	11.0	15.0	1.0	images/313+12_16.png	images/313_16.png	1.0	←	16.0	5		女	24	2024-03-10_10h04.56.928	干预NG	2021.2.3	Win32	60.17571308
		6.0	1.0	0.2172	3.0	0.2682	0.0	12.0	12.0	4.0	1.0	images/313_5.png	images/313+12_5.png	6.0	→	5.0	5		女	24	2024-03-10_10h04.56.928	干预NG	2021.2.3	Win32	60.17571308
		1.0	0.0	0.1341	3.0	0.1072	0.0	13.0	13.0	1.0	1.0	images/313_2.png	images/313+12_2.png	6.0	→	2.0	5		女	24	2024-03-10_10h04.56.928	干预NG	2021.2.3	Win32	60.17571308
		6.0	1.0	0.2874	3.0	0.2052	0.0	14.0	14.0	7.0	1.0	images/313_8.png	images/313+12_8.png	6.0	→	8.0	5		女	24	2024-03-10_10h04.56.928	干预NG	2021.2.3	Win32	60.17571308
		1.0	0.0	0.2345	3.0	0.1606	0.0	15.0	15.0	6.0	1.0	images/313_7.png	images/313+12_7.png	6.0	→	7.0	5		女	24	2024-03-10_10h04.56.928	干预NG	2021.2.3	Win32	60.17571308
		6.0	0.0	0.1468	3.0	0.2503	1.0	0.0	16.0	8.0	1.0	images/313+12_9.png	images/313_9.png	1.0	←	9.0	5		女	24	2024-03-10_10h04.56.928	干预NG	2021.2.3	Win32	60.17571308
		1.0	0.0	0.2342	3.0	0.2038	1.0	1.0	17.0	5.0	1.0	images/313_6.png	images/313+12_6.png	6.0	→	6.0	5		女	24	2024-03-10_10h04.56.928	干预NG	2021.2.3	Win32	60.17571308
		6.0	1.0	0.3259	3.0	0.2622	1.0	2.0	18.0	6.0	1.0	images/313_7.png	images/313+12_7.png	6.0	→	7.0	5		女	24	2024-03-10_10h04.56.928	干预NG	2021.2.3	Win32	60.17571308
		1.0	1.0	0.0268	3.0	0.2394	1.0	3.0	19.0	15.0	1.0	images/313+12_16.png	images/313_16.png	1.0	←	16.0	5		女	24	2024-03-10_10h04.56.928	干预NG	2021.2.3	Win32	60.17571308
		6.0	1.0	0.186	3.0	0.2511	1.0	4.0	20.0	4.0	1.0	images/313_5.png	images/313+12_5.png	6.0	→	5.0	5		女	24	2024-03-10_10h04.56.928	干预NG	2021.2.3	Win32	60.17571308
		1.0	1.0	0.1842	3.0	0.1673	1.0	5.0	21.0	9.0	1.0	images/313+12_10.png	images/313_10.png	1.0	←	10.0	5		女	24	2024-03-10_10h04.56.928	干预NG	2021.2.3	Win32	60.17571308
		6.0	0.0	0.1007	3.0	0.2178	1.0	6.0	22.0	13.0	1.0	images/313+12_14.png	images/313_14.png	1.0	←	14.0	5		女	24	2024-03-10_10h04.56.928	干预NG	2021.2.3	Win32	60.17571308
		1.0	0.0	0.1509	3.0	0.1845	1.0	7.0	23.0	0.0	1.0	images/313_1.png	images/313+12_1.png	6.0	→	1.0	5		女	24	2024-03-10_10h04.56.928	干预NG	2021.2.3	Win32	60.17571308
		6.0	1.0	0.2008	3.0	0.2179	1.0	8.0	24.0	2.0	1.0	images/313_3.png	images/313+12_3.png	6.0	→	3.0	5		女	24	2024-03-10_10h04.56.928	干预NG	2021.2.3	Win32	60.17571308
		6.0	0.0	0.2331	3.0	0.1829	1.0	9.0	25.0	11.0	1.0	images/313+12_12.png	images/313_12.png	1.0	←	12.0	5		女	24	2024-03-10_10h04.56.928	干预NG	2021.2.3	Win32	60.17571308
		6.0	1.0	0.1672	3.0	0.2009	1.0	10.0	26.0	7.0	1.0	images/313_8.png	images/313+12_8.png	6.0	→	8.0	5		女	24	2024-03-10_10h04.56.928	干预NG	2021.2.3	Win32	60.17571308
		1.0	1.0	0.4016	3.0	0.2674	1.0	11.0	27.0	12.0	1.0	images/313+12_13.png	images/313_13.png	1.0	←	13.0	5		女	24	2024-03-10_10h04.56.928	干预NG	2021.2.3	Win32	60.17571308
		6.0	0.0	0.3178	3.0	0.1841	1.0	12.0	28.0	10.0	1.0	images/313+12_11.png	images/313_11.png	1.0	←	11.0	5		女	24	2024-03-10_10h04.56.928	干预NG	2021.2.3	Win32	60.17571308
		1.0	0.0	0.1172	3.0	0.1841	1.0	13.0	29.0	1.0	1.0	images/313_2.png	images/313+12_2.png	6.0	→	2.0	5		女	24	2024-03-10_10h04.56.928	干预NG	2021.2.3	Win32	60.17571308
		6.0	1.0	0.1009	3.0	0.1844	1.0	14.0	30.0	3.0	1.0	images/313_4.png	images/313+12_4.png	6.0	→	4.0	5		女	24	2024-03-10_10h04.56.928	干预NG	2021.2.3	Win32	60.17571308
		1.0	1.0	0.2214	3.0	0.2009	1.0	15.0	31.0	14.0	1.0	images/313+12_15.png	images/313_15.png	1.0	←	15.0	5		女	24	2024-03-10_10h04.56.928	干预NG	2021.2.3	Win32	60.17571308
					3.0	0.6193						images/313_23.png	images/313+42_23.png	6.0	→	23.0	5		女	24	2024-03-10_10h04.56.928	干预NG	2021.2.3	Win32	60.17571308	space	34.365	6.0	1.0	0.5844	0.0		0.0	0.0	0.0	22.0	1.0
					3.0	0.268						images/313+42_30.png	images/313_30.png	1.0	←	30.0	5		女	24	2024-03-10_10h04.56.928	干预NG	2021.2.3	Win32	60.17571308			1.0	1.0	0.4209	0.0		0.0	1.0	1.0	29.0	1.0
					3.0	0.2008						images/313_24.png	images/313+42_24.png	6.0	→	24.0	5		女	24	2024-03-10_10h04.56.928	干预NG	2021.2.3	Win32	60.17571308			6.0	1.0	0.1501	0.0		0.0	2.0	2.0	23.0	1.0
					3.0	0.2673						images/313_19.png	images/313+42_19.png	6.0	→	19.0	5		女	24	2024-03-10_10h04.56.928	干预NG	2021.2.3	Win32	60.17571308			1.0	0.0	0.154	0.0		0.0	3.0	3.0	18.0	1.0
					3.0	0.1851						images/313+42_13.png	images/313_13.png	1.0	←	13.0	5		女	24	2024-03-10_10h04.56.928	干预NG	2021.2.3	Win32	60.17571308			6.0	0.0	0.1084	0.0		0.0	4.0	4.0	12.0	1.0
					3.0	2.1038						images/313+42_32.png	images/313_32.png	1.0	←	32.0	5		女	24	2024-03-10_10h04.56.928	干预NG	2021.2.3	Win32	60.17571308			1.0	1.0	0.601	0.0		0.0	5.0	5.0	31.0	1.0
					3.0	0.4508						images/313+42_11.png	images/313_11.png	1.0	←	11.0	5		女	24	2024-03-10_10h04.56.928	干预NG	2021.2.3	Win32	60.17571308			6.0	0.0	0.3678	0.0		0.0	6.0	6.0	10.0	1.0
					3.0	0.3062						images/313_7.png	images/313+42_7.png	6.0	→	7.0	5		女	24	2024-03-10_10h04.56.928	干预NG	2021.2.3	Win32	60.17571308			1.0	0.0	0.382	0.0		0.0	7.0	7.0	6.0	1.0
					3.0	0.2579						images/313_6.png	images/313+42_6.png	6.0	→	6.0	5		女	24	2024-03-10_10h04.56.928	干预NG	2021.2.3	Win32	60.17571308			6.0	1.0	0.2533	0.0		0.0	8.0	8.0	5.0	1.0
					3.0	0.2161						images/313_18.png	images/313+42_18.png	6.0	→	18.0	5		女	24	2024-03-10_10h04.56.928	干预NG	2021.2.3	Win32	60.17571308			1.0	0.0	0.328	0.0		0.0	9.0	9.0	17.0	1.0
					3.0	0.2473						images/313+42_9.png	images/313_9.png	1.0	←	9.0	5		女	24	2024-03-10_10h04.56.928	干预NG	2021.2.3	Win32	60.17571308			6.0	0.0	0.6763	0.0		0.0	10.0	10.0	8.0	1.0
					3.0	0.2734						images/313+42_26.png	images/313_26.png	1.0	←	26.0	5		女	24	2024-03-10_10h04.56.928	干预NG	2021.2.3	Win32	60.17571308			1.0	1.0	0.2606	0.0		0.0	11.0	11.0	25.0	1.0
					3.0	0.3005						images/313_4.png	images/313+42_4.png	6.0	→	4.0	5		女	24	2024-03-10_10h04.56.928	干预NG	2021.2.3	Win32	60.17571308			6.0	1.0	0.2892	0.0		0.0	12.0	12.0	3.0	1.0
					3.0	0.2396						images/313_1.png	images/313+42_1.png	6.0	→	1.0	5		女	24	2024-03-10_10h04.56.928	干预NG	2021.2.3	Win32	60.17571308			6.0	1.0	0.2254	0.0		0.0	13.0	13.0	0.0	1.0
					3.0	0.2624						images/313+42_14.png	images/313_14.png	1.0	←	14.0	5		女	24	2024-03-10_10h04.56.928	干预NG	2021.2.3	Win32	60.17571308			1.0	1.0	0.2553	0.0		0.0	14.0	14.0	13.0	1.0
					3.0	0.0838						images/313_22.png	images/313+42_22.png	6.0	→	22.0	5		女	24	2024-03-10_10h04.56.928	干预NG	2021.2.3	Win32	60.17571308			6.0	1.0	0.3847	0.0		0.0	15.0	15.0	21.0	1.0
					3.0	0.1838						images/313+42_25.png	images/313_25.png	1.0	←	25.0	5		女	24	2024-03-10_10h04.56.928	干预NG	2021.2.3	Win32	60.17571308			1.0	1.0	0.2175	0.0		0.0	16.0	16.0	24.0	1.0
					3.0	0.2733						images/313_20.png	images/313+42_20.png	6.0	→	20.0	5		女	24	2024-03-10_10h04.56.928	干预NG	2021.2.3	Win32	60.17571308			6.0	1.0	0.2155	0.0		0.0	17.0	17.0	19.0	1.0
					3.0	0.1305						images/313+42_29.png	images/313_29.png	1.0	←	29.0	5		女	24	2024-03-10_10h04.56.928	干预NG	2021.2.3	Win32	60.17571308			1.0	1.0	0.2239	0.0		0.0	18.0	18.0	28.0	1.0
					3.0	0.1681						images/313+42_27.png	images/313_27.png	1.0	←	27.0	5		女	24	2024-03-10_10h04.56.928	干预NG	2021.2.3	Win32	60.17571308			1.0	1.0	0.2001	0.0		0.0	19.0	19.0	26.0	1.0
					3.0	0.1108						images/313+42_31.png	images/313_31.png	1.0	←	31.0	5		女	24	2024-03-10_10h04.56.928	干预NG	2021.2.3	Win32	60.17571308			1.0	1.0	0.5349	0.0		0.0	20.0	20.0	30.0	1.0
					3.0	0.2174						images/313+42_28.png	images/313_28.png	1.0	←	28.0	5		女	24	2024-03-10_10h04.56.928	干预NG	2021.2.3	Win32	60.17571308			1.0	1.0	0.2621	0.0		0.0	21.0	21.0	27.0	1.0
					3.0	0.2343						images/313_21.png	images/313+42_21.png	6.0	→	21.0	5		女	24	2024-03-10_10h04.56.928	干预NG	2021.2.3	Win32	60.17571308			6.0	1.0	0.1672	0.0		0.0	22.0	22.0	20.0	1.0
					3.0	0.1841						images/313+42_15.png	images/313_15.png	1.0	←	15.0	5		女	24	2024-03-10_10h04.56.928	干预NG	2021.2.3	Win32	60.17571308			1.0	1.0	0.468	0.0		0.0	23.0	23.0	14.0	1.0
					3.0	0.2007						images/313+42_12.png	images/313_12.png	1.0	←	12.0	5		女	24	2024-03-10_10h04.56.928	干预NG	2021.2.3	Win32	60.17571308			1.0	1.0	0.4513	0.0		0.0	24.0	24.0	11.0	1.0
					3.0	0.012						images/313_17.png	images/313+42_17.png	6.0	→	17.0	5		女	24	2024-03-10_10h04.56.928	干预NG	2021.2.3	Win32	60.17571308			6.0	1.0	0.3841	0.0		0.0	25.0	25.0	16.0	1.0
					3.0	0.1621						images/313_8.png	images/313+42_8.png	6.0	→	8.0	5		女	24	2024-03-10_10h04.56.928	干预NG	2021.2.3	Win32	60.17571308			1.0	0.0	0.2002	0.0		0.0	26.0	26.0	7.0	1.0
					3.0	0.165						images/313_3.png	images/313+42_3.png	6.0	→	3.0	5		女	24	2024-03-10_10h04.56.928	干预NG	2021.2.3	Win32	60.17571308			6.0	1.0	0.1595	0.0		0.0	27.0	27.0	2.0	1.0
					3.0	0.1341						images/313_2.png	images/313+42_2.png	6.0	→	2.0	5		女	24	2024-03-10_10h04.56.928	干预NG	2021.2.3	Win32	60.17571308			6.0	1.0	0.3342	0.0		0.0	28.0	28.0	1.0	1.0
					3.0	0.1961						images/313+42_10.png	images/313_10.png	1.0	←	10.0	5		女	24	2024-03-10_10h04.56.928	干预NG	2021.2.3	Win32	60.17571308			1.0	1.0	0.2914	0.0		0.0	29.0	29.0	9.0	1.0
					3.0	0.0733						images/313+42_16.png	images/313_16.png	1.0	←	16.0	5		女	24	2024-03-10_10h04.56.928	干预NG	2021.2.3	Win32	60.17571308			1.0	1.0	0.4988	0.0		0.0	30.0	30.0	15.0	1.0
					3.0	0.1393						images/313_5.png	images/313+42_5.png	6.0	→	5.0	5		女	24	2024-03-10_10h04.56.928	干预NG	2021.2.3	Win32	60.17571308			6.0	1.0	0.4501	0.0		0.0	31.0	31.0	4.0	1.0
					3.0	0.1918						images/313+42_9.png	images/313_9.png	1.0	←	9.0	5		女	24	2024-03-10_10h04.56.928	干预NG	2021.2.3	Win32	60.17571308			1.0	1.0	0.1731	0.0		1.0	0.0	32.0	8.0	1.0
					3.0	0.1953						images/313_6.png	images/313+42_6.png	6.0	→	6.0	5		女	24	2024-03-10_10h04.56.928	干预NG	2021.2.3	Win32	60.17571308			6.0	1.0	0.2308	0.0		1.0	1.0	33.0	5.0	1.0
					3.0	0.1426						images/313_4.png	images/313+42_4.png	6.0	→	4.0	5		女	24	2024-03-10_10h04.56.928	干预NG	2021.2.3	Win32	60.17571308			6.0	1.0	0.3943	0.0		1.0	2.0	34.0	3.0	1.0
					3.0	0.0726						images/313_24.png	images/313+42_24.png	6.0	→	24.0	5		女	24	2024-03-10_10h04.56.928	干预NG	2021.2.3	Win32	60.17571308			6.0	1.0	0.3971	0.0		1.0	3.0	35.0	23.0	1.0
					3.0	0.1013						images/313+42_30.png	images/313_30.png	1.0	←	30.0	5		女	24	2024-03-10_10h04.56.928	干预NG	2021.2.3	Win32	60.17571308			6.0	0.0	0.146	0.0		1.0	4.0	36.0	29.0	1.0
					3.0	0.1672						images/313+42_32.png	images/313_32.png	1.0	←	32.0	5		女	24	2024-03-10_10h04.56.928	干预NG	2021.2.3	Win32	60.17571308			1.0	1.0	0.1169	0.0		1.0	5.0	37.0	31.0	1.0
					3.0	0.1671						images/313_19.png	images/313+42_19.png	6.0	→	19.0	5		女	24	2024-03-10_10h04.56.928	干预NG	2021.2.3	Win32	60.17571308			6.0	1.0	0.0509	0.0		1.0	6.0	38.0	18.0	1.0
					3.0	0.167						images/313+42_14.png	images/313_14.png	1.0	←	14.0	5		女	24	2024-03-10_10h04.56.928	干预NG	2021.2.3	Win32	60.17571308			6.0	0.0	0.149	0.0	space	1.0	7.0	39.0	13.0	1.0	4.3069
					3.0	0.1515						images/313+42_25.png	images/313_25.png	1.0	←	25.0	5		女	24	2024-03-10_10h04.56.928	干预NG	2021.2.3	Win32	60.17571308			6.0	0.0	0.2672	0.0		1.0	8.0	40.0	24.0	1.0
					3.0	0.0842						images/313+42_26.png	images/313_26.png	1.0	←	26.0	5		女	24	2024-03-10_10h04.56.928	干预NG	2021.2.3	Win32	60.17571308			6.0	0.0	0.0843	0.0		1.0	9.0	41.0	25.0	1.0
					3.0	0.1669						images/313_7.png	images/313+42_7.png	6.0	→	7.0	5		女	24	2024-03-10_10h04.56.928	干预NG	2021.2.3	Win32	60.17571308			1.0	0.0	0.4847	0.0		1.0	10.0	42.0	6.0	1.0
					3.0	0.2169						images/313_18.png	images/313+42_18.png	6.0	→	18.0	5		女	24	2024-03-10_10h04.56.928	干预NG	2021.2.3	Win32	60.17571308			6.0	1.0	0.2011	0.0		1.0	11.0	43.0	17.0	1.0
					3.0	0.1674						images/313+42_28.png	images/313_28.png	1.0	←	28.0	5		女	24	2024-03-10_10h04.56.928	干预NG	2021.2.3	Win32	60.17571308			1.0	1.0	0.2841	0.0		1.0	12.0	44.0	27.0	1.0
					3.0	0.0175						images/313_17.png	images/313+42_17.png	6.0	→	17.0	5		女	24	2024-03-10_10h04.56.928	干预NG	2021.2.3	Win32	60.17571308			6.0	1.0	0.301	0.0		1.0	13.0	45.0	16.0	1.0
					3.0	0.0672						images/313_1.png	images/313+42_1.png	6.0	→	1.0	5		女	24	2024-03-10_10h04.56.928	干预NG	2021.2.3	Win32	60.17571308			1.0	0.0	0.0841	0.0		1.0	14.0	46.0	0.0	1.0
					3.0	0.1006						images/313_8.png	images/313+42_8.png	6.0	→	8.0	5		女	24	2024-03-10_10h04.56.928	干预NG	2021.2.3	Win32	60.17571308			6.0	1.0	0.0495	0.0		1.0	15.0	47.0	7.0	1.0
					3.0	0.1163						images/313_2.png	images/313+42_2.png	6.0	→	2.0	5		女	24	2024-03-10_10h04.56.928	干预NG	2021.2.3	Win32	60.17571308			1.0	0.0	0.0669	0.0		1.0	16.0	48.0	1.0	1.0
					3.0	0.1668						images/313_21.png	images/313+42_21.png	6.0	→	21.0	5		女	24	2024-03-10_10h04.56.928	干预NG	2021.2.3	Win32	60.17571308			6.0	1.0	0.0343	0.0		1.0	17.0	49.0	20.0	1.0
					3.0	0.1673						images/313_23.png	images/313+42_23.png	6.0	→	23.0	5		女	24	2024-03-10_10h04.56.928	干预NG	2021.2.3	Win32	60.17571308			6.0	1.0	0.3349	0.0		1.0	18.0	50.0	22.0	1.0
					3.0	0.0846						images/313+42_11.png	images/313_11.png	1.0	←	11.0	5		女	24	2024-03-10_10h04.56.928	干预NG	2021.2.3	Win32	60.17571308			1.0	1.0	0.4679	0.0		1.0	19.0	51.0	10.0	1.0
					3.0	0.1504						images/313+42_12.png	images/313_12.png	1.0	←	12.0	5		女	24	2024-03-10_10h04.56.928	干预NG	2021.2.3	Win32	60.17571308			1.0	1.0	0.3342	0.0		1.0	20.0	52.0	11.0	1.0
					3.0	0.134						images/313+42_13.png	images/313_13.png	1.0	←	13.0	5		女	24	2024-03-10_10h04.56.928	干预NG	2021.2.3	Win32	60.17571308			6.0	0.0	0.2158	0.0		1.0	21.0	53.0	12.0	1.0
					3.0	0.1172						images/313+42_31.png	images/313_31.png	1.0	←	31.0	5		女	24	2024-03-10_10h04.56.928	干预NG	2021.2.3	Win32	60.17571308			1.0	1.0	0.4012	0.0		1.0	22.0	54.0	30.0	1.0
					3.0	1.2021						images/313+42_27.png	images/313_27.png	1.0	←	27.0	5		女	24	2024-03-10_10h04.56.928	干预NG	2021.2.3	Win32	60.17571308			6.0	0.0	0.5546	0.0		1.0	23.0	55.0	26.0	1.0
					3.0	0.1344						images/313+42_29.png	images/313_29.png	1.0	←	29.0	5		女	24	2024-03-10_10h04.56.928	干预NG	2021.2.3	Win32	60.17571308			1.0	1.0	0.2326	0.0		1.0	24.0	56.0	28.0	1.0
					3.0	0.0686						images/313_22.png	images/313+42_22.png	6.0	→	22.0	5		女	24	2024-03-10_10h04.56.928	干预NG	2021.2.3	Win32	60.17571308			6.0	1.0	0.1357	0.0		1.0	25.0	57.0	21.0	1.0
					3.0	0.0954						images/313+42_10.png	images/313_10.png	1.0	←	10.0	5		女	24	2024-03-10_10h04.56.928	干预NG	2021.2.3	Win32	60.17571308			1.0	1.0	0.0886	0.0		1.0	26.0	58.0	9.0	1.0
					3.0	0.0772						images/313_3.png	images/313+42_3.png	6.0	→	3.0	5		女	24	2024-03-10_10h04.56.928	干预NG	2021.2.3	Win32	60.17571308			1.0	0.0	0.2297	0.0		1.0	27.0	59.0	2.0	1.0
					3.0	1.1124						images/313_5.png	images/313+42_5.png	6.0	→	5.0	5		女	24	2024-03-10_10h04.56.928	干预NG	2021.2.3	Win32	60.17571308			6.0	1.0	0.3165	0.0		1.0	28.0	60.0	4.0	1.0
					3.0	0.0915						images/313_20.png	images/313+42_20.png	6.0	→	20.0	5		女	24	2024-03-10_10h04.56.928	干预NG	2021.2.3	Win32	60.17571308			1.0	0.0	0.1909	0.0		1.0	29.0	61.0	19.0	1.0
					3.0	0.109						images/313+42_15.png	images/313_15.png	1.0	←	15.0	5		女	24	2024-03-10_10h04.56.928	干预NG	2021.2.3	Win32	60.17571308			1.0	1.0	0.2871	0.0		1.0	30.0	62.0	14.0	1.0
					4.0	1.2228						images/313+42_16.png	images/313_16.png	1.0	←	16.0	5		女	24	2024-03-10_10h04.56.928	干预NG	2021.2.3	Win32	60.17571308			1.0	1.0	2.354	1.0		1.0	31.0	63.0	15.0	1.0
					3.0	0.2012						images/313_6.png	images/313+42_6.png	6.0	→	6.0	5		女	24	2024-03-10_10h04.56.928	干预NG	2021.2.3	Win32	60.17571308			6.0	1.0	0.6051	0.0		2.0	0.0	64.0	5.0	1.0
					3.0	0.0459						images/313+42_13.png	images/313_13.png	1.0	←	13.0	5		女	24	2024-03-10_10h04.56.928	干预NG	2021.2.3	Win32	60.17571308			6.0	0.0	0.6841	0.0		2.0	1.0	65.0	12.0	1.0
					3.0	0.452						images/313+42_32.png	images/313_32.png	1.0	←	32.0	5		女	24	2024-03-10_10h04.56.928	干预NG	2021.2.3	Win32	60.17571308			1.0	1.0	0.2838	0.0		2.0	2.0	66.0	31.0	1.0
					3.0	0.1175						images/313_8.png	images/313+42_8.png	6.0	→	8.0	5		女	24	2024-03-10_10h04.56.928	干预NG	2021.2.3	Win32	60.17571308			6.0	1.0	0.3993	0.0		2.0	3.0	67.0	7.0	1.0
					3.0	0.0671						images/313+42_16.png	images/313_16.png	1.0	←	16.0	5		女	24	2024-03-10_10h04.56.928	干预NG	2021.2.3	Win32	60.17571308			1.0	1.0	0.2235	0.0		2.0	4.0	68.0	15.0	1.0
					3.0	0.0551						images/313_17.png	images/313+42_17.png	6.0	→	17.0	5		女	24	2024-03-10_10h04.56.928	干预NG	2021.2.3	Win32	60.17571308			6.0	1.0	0.1883	0.0		2.0	5.0	69.0	16.0	1.0
					3.0	0.0138						images/313_4.png	images/313+42_4.png	6.0	→	4.0	5		女	24	2024-03-10_10h04.56.928	干预NG	2021.2.3	Win32	60.17571308			6.0	1.0	0.339	0.0		2.0	6.0	70.0	3.0	1.0
					3.0	0.1841						images/313_1.png	images/313+42_1.png	6.0	→	1.0	5		女	24	2024-03-10_10h04.56.928	干预NG	2021.2.3	Win32	60.17571308			6.0	1.0	0.47	0.0		2.0	7.0	71.0	0.0	1.0
					3.0	0.117						images/313+42_26.png	images/313_26.png	1.0	←	26.0	5		女	24	2024-03-10_10h04.56.928	干预NG	2021.2.3	Win32	60.17571308			6.0	0.0	0.2845	0.0		2.0	8.0	72.0	25.0	1.0
					3.0	0.1501						images/313_19.png	images/313+42_19.png	6.0	→	19.0	5		女	24	2024-03-10_10h04.56.928	干预NG	2021.2.3	Win32	60.17571308			6.0	1.0	0.3802	0.0		2.0	9.0	73.0	18.0	1.0
					3.0	0.1088						images/313+42_11.png	images/313_11.png	1.0	←	11.0	5		女	24	2024-03-10_10h04.56.928	干预NG	2021.2.3	Win32	60.17571308			1.0	1.0	0.7135	0.0		2.0	10.0	74.0	10.0	1.0
					3.0	0.0003						images/313_3.png	images/313+42_3.png	6.0	→	3.0	5		女	24	2024-03-10_10h04.56.928	干预NG	2021.2.3	Win32	60.17571308			6.0	1.0	0.3344	0.0		2.0	11.0	75.0	2.0	1.0
					3.0	0.0748						images/313+42_31.png	images/313_31.png	1.0	←	31.0	5		女	24	2024-03-10_10h04.56.928	干预NG	2021.2.3	Win32	60.17571308			1.0	1.0	0.3901	0.0		2.0	12.0	76.0	30.0	1.0
					3.0	0.0577						images/313_18.png	images/313+42_18.png	6.0	→	18.0	5		女	24	2024-03-10_10h04.56.928	干预NG	2021.2.3	Win32	60.17571308			6.0	1.0	0.2225	0.0		2.0	13.0	77.0	17.0	1.0
					3.0	0.1106						images/313+42_15.png	images/313_15.png	1.0	←	15.0	5		女	24	2024-03-10_10h04.56.928	干预NG	2021.2.3	Win32	60.17571308			1.0	1.0	0.3848	0.0		2.0	14.0	78.0	14.0	1.0
					3.0	0.0676						images/313_21.png	images/313+42_21.png	6.0	→	21.0	5		女	24	2024-03-10_10h04.56.928	干预NG	2021.2.3	Win32	60.17571308			6.0	1.0	0.3845	0.0	space	2.0	15.0	79.0	20.0	1.0	1.0504
					3.0	0.0966						images/313+42_10.png	images/313_10.png	1.0	←	10.0	5		女	24	2024-03-10_10h04.56.928	干预NG	2021.2.3	Win32	60.17571308			1.0	1.0	0.3479	0.0		2.0	16.0	80.0	9.0	1.0
					3.0	0.0317						images/313_20.png	images/313+42_20.png	6.0	→	20.0	5		女	24	2024-03-10_10h04.56.928	干预NG	2021.2.3	Win32	60.17571308			1.0	0.0	0.5024	0.0		2.0	17.0	81.0	19.0	1.0
					3.0	0.0369						images/313+42_29.png	images/313_29.png	1.0	←	29.0	5		女	24	2024-03-10_10h04.56.928	干预NG	2021.2.3	Win32	60.17571308			1.0	1.0	0.2498	0.0		2.0	18.0	82.0	28.0	1.0
					3.0	0.0611						images/313_7.png	images/313+42_7.png	6.0	→	7.0	5		女	24	2024-03-10_10h04.56.928	干预NG	2021.2.3	Win32	60.17571308			6.0	1.0	0.5874	0.0		2.0	19.0	83.0	6.0	1.0
					3.0	0.0427						images/313+42_28.png	images/313_28.png	1.0	←	28.0	5		女	24	2024-03-10_10h04.56.928	干预NG	2021.2.3	Win32	60.17571308			1.0	1.0	0.3152	0.0		2.0	20.0	84.0	27.0	1.0
					3.0	0.0205						images/313+42_9.png	images/313_9.png	1.0	←	9.0	5		女	24	2024-03-10_10h04.56.928	干预NG	2021.2.3	Win32	60.17571308			1.0	1.0	0.6514	0.0		2.0	21.0	85.0	8.0	1.0
					3.0	0.0731						images/313_5.png	images/313+42_5.png	6.0	→	5.0	5		女	24	2024-03-10_10h04.56.928	干预NG	2021.2.3	Win32	60.17571308			6.0	1.0	0.5186	0.0		2.0	22.0	86.0	4.0	1.0
					3.0	0.0673						images/313+42_14.png	images/313_14.png	1.0	←	14.0	5		女	24	2024-03-10_10h04.56.928	干预NG	2021.2.3	Win32	60.17571308			6.0	0.0	0.5452	0.0		2.0	23.0	87.0	13.0	1.0
					3.0	0.1002						images/313+42_30.png	images/313_30.png	1.0	←	30.0	5		女	24	2024-03-10_10h04.56.928	干预NG	2021.2.3	Win32	60.17571308			1.0	1.0	0.7683	0.0		2.0	24.0	88.0	29.0	1.0
					3.0	0.0504						images/313_23.png	images/313+42_23.png	6.0	→	23.0	5		女	24	2024-03-10_10h04.56.928	干预NG	2021.2.3	Win32	60.17571308			6.0	1.0	0.401	0.0		2.0	25.0	89.0	22.0	1.0
					3.0	0.9186						images/313_24.png	images/313+42_24.png	6.0	→	24.0	5		女	24	2024-03-10_10h04.56.928	干预NG	2021.2.3	Win32	60.17571308			6.0	1.0	0.6518	0.0		2.0	26.0	90.0	23.0	1.0
					3.0	0.084						images/313+42_12.png	images/313_12.png	1.0	←	12.0	5		女	24	2024-03-10_10h04.56.928	干预NG	2021.2.3	Win32	60.17571308			1.0	1.0	0.3345	0.0		2.0	27.0	91.0	11.0	1.0
					3.0	0.0509						images/313_2.png	images/313+42_2.png	6.0	→	2.0	5		女	24	2024-03-10_10h04.56.928	干预NG	2021.2.3	Win32	60.17571308			6.0	1.0	0.2843	0.0		2.0	28.0	92.0	1.0	1.0
					3.0	0.1005						images/313+42_25.png	images/313_25.png	1.0	←	25.0	5		女	24	2024-03-10_10h04.56.928	干预NG	2021.2.3	Win32	60.17571308			1.0	1.0	0.4684	0.0		2.0	29.0	93.0	24.0	1.0
					3.0	0.1008						images/313+42_27.png	images/313_27.png	1.0	←	27.0	5		女	24	2024-03-10_10h04.56.928	干预NG	2021.2.3	Win32	60.17571308			1.0	1.0	0.3678	0.0		2.0	30.0	94.0	26.0	1.0
					3.0	0.9682						images/313_22.png	images/313+42_22.png	6.0	→	22.0	5		女	24	2024-03-10_10h04.56.928	干预NG	2021.2.3	Win32	60.17571308			6.0	1.0	0.984	0.0		2.0	31.0	95.0	21.0	1.0
																	5		女	24	2024-03-10_10h04.56.928	干预NG	2021.2.3	Win32	60.17571308														6.411458333	3.0121
