# Supplementary material for: Perceptual metacognition and self-esteem: the role of feedback valence in local and global monitoring bias
Source: BMC Psychol. 2025 Sep 22;13:1114. doi: 10.1186/s40359-025-03089-x (PMC12506185; doi:10.1186/s40359-025-03089-x)
Supplement: Supplementary file 1 — Supplementary Material 1. [file 40359_2025_3089_MOESM1_ESM.zip › Data/Study3/Study3data/negative/06_干预NG_2024-03-10_10h56.34.214.csv]

key03.keys	key03.rt	response00.keys	response00.corr	response00.rt	response02.keys	response02.rt	prac2.thisRepN	prac2.thisTrialN	prac2.thisN	prac2.thisIndex	prac2.ran	dotLeft	dotRight	dotAns	cue	rows	被试编号	姓名	性别	年龄	date	expName	psychopyVersion	OS	frameRate	key04.keys	key04.rt	response01.keys	response01.corr	response01.rt	response02.corr	ret_res.keys	neg.thisRepN	neg.thisTrialN	neg.thisN	neg.thisIndex	neg.ran	ret_res.rt	slider.response	slider.rt
space	10.4188	6.0	0.0	0.6813	4.0	0.9655	0.0	0.0	0.0	9.0	1.0	images/313+12_10.png	images/313_10.png	1.0	←	10.0	6		女	24	2024-03-10_10h56.34.214	干预NG	2021.2.3	Win32	59.52380952
		6.0	1.0	0.3651	5.0	0.9083	0.0	1.0	1.0	2.0	1.0	images/313_3.png	images/313+12_3.png	6.0	→	3.0	6		女	24	2024-03-10_10h56.34.214	干预NG	2021.2.3	Win32	59.52380952
		6.0	1.0	0.5	3.0	0.7674	0.0	2.0	2.0	7.0	1.0	images/313_8.png	images/313+12_8.png	6.0	→	8.0	6		女	24	2024-03-10_10h56.34.214	干预NG	2021.2.3	Win32	59.52380952
		6.0	1.0	0.3205	6.0	0.5758	0.0	3.0	3.0	5.0	1.0	images/313_6.png	images/313+12_6.png	6.0	→	6.0	6		女	24	2024-03-10_10h56.34.214	干预NG	2021.2.3	Win32	59.52380952
		6.0	0.0	0.3839	4.0	0.7167	0.0	4.0	4.0	15.0	1.0	images/313+12_16.png	images/313_16.png	1.0	←	16.0	6		女	24	2024-03-10_10h56.34.214	干预NG	2021.2.3	Win32	59.52380952
		6.0	0.0	0.3702	5.0	0.6819	0.0	5.0	5.0	13.0	1.0	images/313+12_14.png	images/313_14.png	1.0	←	14.0	6		女	24	2024-03-10_10h56.34.214	干预NG	2021.2.3	Win32	59.52380952
		6.0	1.0	0.3684	5.0	0.9241	0.0	6.0	6.0	1.0	1.0	images/313_2.png	images/313+12_2.png	6.0	→	2.0	6		女	24	2024-03-10_10h56.34.214	干预NG	2021.2.3	Win32	59.52380952
		1.0	0.0	0.7504	3.0	0.8513	0.0	7.0	7.0	0.0	1.0	images/313_1.png	images/313+12_1.png	6.0	→	1.0	6		女	24	2024-03-10_10h56.34.214	干预NG	2021.2.3	Win32	59.52380952
		6.0	0.0	0.3871	4.0	0.6201	0.0	8.0	8.0	11.0	1.0	images/313+12_12.png	images/313_12.png	1.0	←	12.0	6		女	24	2024-03-10_10h56.34.214	干预NG	2021.2.3	Win32	59.52380952
		6.0	1.0	0.4622	4.0	0.4004	0.0	9.0	9.0	6.0	1.0	images/313_7.png	images/313+12_7.png	6.0	→	7.0	6		女	24	2024-03-10_10h56.34.214	干预NG	2021.2.3	Win32	59.52380952
		6.0	1.0	0.4553	4.0	0.3848	0.0	10.0	10.0	4.0	1.0	images/313_5.png	images/313+12_5.png	6.0	→	5.0	6		女	24	2024-03-10_10h56.34.214	干预NG	2021.2.3	Win32	59.52380952
		6.0	1.0	0.3186	5.0	0.3991	0.0	11.0	11.0	3.0	1.0	images/313_4.png	images/313+12_4.png	6.0	→	4.0	6		女	24	2024-03-10_10h56.34.214	干预NG	2021.2.3	Win32	59.52380952
		6.0	0.0	0.3831	4.0	0.419	0.0	12.0	12.0	14.0	1.0	images/313+12_15.png	images/313_15.png	1.0	←	15.0	6		女	24	2024-03-10_10h56.34.214	干预NG	2021.2.3	Win32	59.52380952
		1.0	1.0	0.6673	3.0	0.7667	0.0	13.0	13.0	10.0	1.0	images/313+12_11.png	images/313_11.png	1.0	←	11.0	6		女	24	2024-03-10_10h56.34.214	干预NG	2021.2.3	Win32	59.52380952
		6.0	0.0	0.5505	3.0	0.5127	0.0	14.0	14.0	8.0	1.0	images/313+12_9.png	images/313_9.png	1.0	←	9.0	6		女	24	2024-03-10_10h56.34.214	干预NG	2021.2.3	Win32	59.52380952
		6.0	0.0	1.0865	2.0	1.4001	0.0	15.0	15.0	12.0	1.0	images/313+12_13.png	images/313_13.png	1.0	←	13.0	6		女	24	2024-03-10_10h56.34.214	干预NG	2021.2.3	Win32	59.52380952
		1.0	1.0	0.6498	3.0	0.7841	1.0	0.0	16.0	11.0	1.0	images/313+12_12.png	images/313_12.png	1.0	←	12.0	6		女	24	2024-03-10_10h56.34.214	干预NG	2021.2.3	Win32	59.52380952
		6.0	1.0	0.5837	5.0	0.9007	1.0	1.0	17.0	4.0	1.0	images/313_5.png	images/313+12_5.png	6.0	→	5.0	6		女	24	2024-03-10_10h56.34.214	干预NG	2021.2.3	Win32	59.52380952
		1.0	1.0	0.7338	5.0	1.4872	1.0	2.0	18.0	9.0	1.0	images/313+12_10.png	images/313_10.png	1.0	←	10.0	6		女	24	2024-03-10_10h56.34.214	干预NG	2021.2.3	Win32	59.52380952
		6.0	1.0	0.4508	5.0	0.4736	1.0	3.0	19.0	3.0	1.0	images/313_4.png	images/313+12_4.png	6.0	→	4.0	6		女	24	2024-03-10_10h56.34.214	干预NG	2021.2.3	Win32	59.52380952
		1.0	1.0	0.7189	5.0	0.816	1.0	4.0	20.0	15.0	1.0	images/313+12_16.png	images/313_16.png	1.0	←	16.0	6		女	24	2024-03-10_10h56.34.214	干预NG	2021.2.3	Win32	59.52380952
		6.0	1.0	1.3997	4.0	0.6997	1.0	5.0	21.0	6.0	1.0	images/313_7.png	images/313+12_7.png	6.0	→	7.0	6		女	24	2024-03-10_10h56.34.214	干预NG	2021.2.3	Win32	59.52380952
		6.0	1.0	0.4531	4.0	0.8924	1.0	6.0	22.0	1.0	1.0	images/313_2.png	images/313+12_2.png	6.0	→	2.0	6		女	24	2024-03-10_10h56.34.214	干预NG	2021.2.3	Win32	59.52380952
		6.0	1.0	0.3729	4.0	0.6656	1.0	7.0	23.0	0.0	1.0	images/313_1.png	images/313+12_1.png	6.0	→	1.0	6		女	24	2024-03-10_10h56.34.214	干预NG	2021.2.3	Win32	59.52380952
		6.0	1.0	0.4001	4.0	0.7065	1.0	8.0	24.0	5.0	1.0	images/313_6.png	images/313+12_6.png	6.0	→	6.0	6		女	24	2024-03-10_10h56.34.214	干预NG	2021.2.3	Win32	59.52380952
		1.0	1.0	0.732	4.0	0.6865	1.0	9.0	25.0	12.0	1.0	images/313+12_13.png	images/313_13.png	1.0	←	13.0	6		女	24	2024-03-10_10h56.34.214	干预NG	2021.2.3	Win32	59.52380952
		1.0	1.0	0.484	3.0	0.917	1.0	10.0	26.0	13.0	1.0	images/313+12_14.png	images/313_14.png	1.0	←	14.0	6		女	24	2024-03-10_10h56.34.214	干预NG	2021.2.3	Win32	59.52380952
		6.0	0.0	0.7061	3.0	0.608	1.0	11.0	27.0	10.0	1.0	images/313+12_11.png	images/313_11.png	1.0	←	11.0	6		女	24	2024-03-10_10h56.34.214	干预NG	2021.2.3	Win32	59.52380952
		1.0	0.0	0.6178	4.0	0.7586	1.0	12.0	28.0	2.0	1.0	images/313_3.png	images/313+12_3.png	6.0	→	3.0	6		女	24	2024-03-10_10h56.34.214	干预NG	2021.2.3	Win32	59.52380952
		6.0	0.0	0.4383	4.0	0.5846	1.0	13.0	29.0	14.0	1.0	images/313+12_15.png	images/313_15.png	1.0	←	15.0	6		女	24	2024-03-10_10h56.34.214	干预NG	2021.2.3	Win32	59.52380952
		6.0	0.0	0.4422	4.0	0.6763	1.0	14.0	30.0	8.0	1.0	images/313+12_9.png	images/313_9.png	1.0	←	9.0	6		女	24	2024-03-10_10h56.34.214	干预NG	2021.2.3	Win32	59.52380952
		6.0	1.0	0.4151	4.0	0.5232	1.0	15.0	31.0	7.0	1.0	images/313_8.png	images/313+12_8.png	6.0	→	8.0	6		女	24	2024-03-10_10h56.34.214	干预NG	2021.2.3	Win32	59.52380952
					3.0	0.5258						images/313+42_27.png	images/313_27.png	1.0	←	27.0	6		女	24	2024-03-10_10h56.34.214	干预NG	2021.2.3	Win32	59.52380952	space	9.6576	1.0	1.0	1.1763	0.0		0.0	0.0	0.0	26.0	1.0
					4.0	0.4798						images/313+42_26.png	images/313_26.png	1.0	←	26.0	6		女	24	2024-03-10_10h56.34.214	干预NG	2021.2.3	Win32	59.52380952			6.0	0.0	0.7091	1.0		0.0	1.0	1.0	25.0	1.0
					5.0	0.7995						images/313_19.png	images/313+42_19.png	6.0	→	19.0	6		女	24	2024-03-10_10h56.34.214	干预NG	2021.2.3	Win32	59.52380952			6.0	1.0	0.3305	1.0		0.0	2.0	2.0	18.0	1.0
					5.0	0.5343						images/313_22.png	images/313+42_22.png	6.0	→	22.0	6		女	24	2024-03-10_10h56.34.214	干预NG	2021.2.3	Win32	59.52380952			6.0	1.0	0.3769	1.0		0.0	3.0	3.0	21.0	1.0
					3.0	0.5678						images/313+42_28.png	images/313_28.png	1.0	←	28.0	6		女	24	2024-03-10_10h56.34.214	干预NG	2021.2.3	Win32	59.52380952			1.0	1.0	0.504	0.0		0.0	4.0	4.0	27.0	1.0
					3.0	0.7692						images/313+42_16.png	images/313_16.png	1.0	←	16.0	6		女	24	2024-03-10_10h56.34.214	干预NG	2021.2.3	Win32	59.52380952			1.0	1.0	0.6163	0.0		0.0	5.0	5.0	15.0	1.0
					3.0	0.4652						images/313+42_32.png	images/313_32.png	1.0	←	32.0	6		女	24	2024-03-10_10h56.34.214	干预NG	2021.2.3	Win32	59.52380952			1.0	1.0	0.6527	0.0		0.0	6.0	6.0	31.0	1.0
					4.0	0.4109						images/313_7.png	images/313+42_7.png	6.0	→	7.0	6		女	24	2024-03-10_10h56.34.214	干预NG	2021.2.3	Win32	59.52380952			6.0	1.0	0.373	1.0		0.0	7.0	7.0	6.0	1.0
					4.0	0.4197						images/313_5.png	images/313+42_5.png	6.0	→	5.0	6		女	24	2024-03-10_10h56.34.214	干预NG	2021.2.3	Win32	59.52380952			6.0	1.0	0.3853	1.0		0.0	8.0	8.0	4.0	1.0
					4.0	0.4408						images/313+42_11.png	images/313_11.png	1.0	←	11.0	6		女	24	2024-03-10_10h56.34.214	干预NG	2021.2.3	Win32	59.52380952			6.0	0.0	0.4248	1.0		0.0	9.0	9.0	10.0	1.0
					4.0	1.5561						images/313_21.png	images/313+42_21.png	6.0	→	21.0	6		女	24	2024-03-10_10h56.34.214	干预NG	2021.2.3	Win32	59.52380952			6.0	1.0	0.4832	1.0		0.0	10.0	10.0	20.0	1.0
					4.0	0.8039						images/313+42_10.png	images/313_10.png	1.0	←	10.0	6		女	24	2024-03-10_10h56.34.214	干预NG	2021.2.3	Win32	59.52380952			1.0	1.0	0.6582	1.0		0.0	11.0	11.0	9.0	1.0
					4.0	0.5167						images/313+42_9.png	images/313_9.png	1.0	←	9.0	6		女	24	2024-03-10_10h56.34.214	干预NG	2021.2.3	Win32	59.52380952			6.0	0.0	0.4239	1.0		0.0	12.0	12.0	8.0	1.0
					4.0	0.7248						images/313+42_29.png	images/313_29.png	1.0	←	29.0	6		女	24	2024-03-10_10h56.34.214	干预NG	2021.2.3	Win32	59.52380952			1.0	1.0	0.6101	1.0		0.0	13.0	13.0	28.0	1.0
					5.0	0.7745						images/313_18.png	images/313+42_18.png	6.0	→	18.0	6		女	24	2024-03-10_10h56.34.214	干预NG	2021.2.3	Win32	59.52380952			6.0	1.0	0.4748	1.0		0.0	14.0	14.0	17.0	1.0
					4.0	0.5016						images/313+42_31.png	images/313_31.png	1.0	←	31.0	6		女	24	2024-03-10_10h56.34.214	干预NG	2021.2.3	Win32	59.52380952			6.0	0.0	0.4624	1.0		0.0	15.0	15.0	30.0	1.0
					5.0	0.6245						images/313_24.png	images/313+42_24.png	6.0	→	24.0	6		女	24	2024-03-10_10h56.34.214	干预NG	2021.2.3	Win32	59.52380952			6.0	1.0	0.3386	1.0		0.0	16.0	16.0	23.0	1.0
					4.0	0.5014						images/313+42_13.png	images/313_13.png	1.0	←	13.0	6		女	24	2024-03-10_10h56.34.214	干预NG	2021.2.3	Win32	59.52380952			1.0	1.0	0.4955	1.0		0.0	17.0	17.0	12.0	1.0
					4.0	0.5563						images/313+42_25.png	images/313_25.png	1.0	←	25.0	6		女	24	2024-03-10_10h56.34.214	干预NG	2021.2.3	Win32	59.52380952			6.0	0.0	0.364	1.0		0.0	18.0	18.0	24.0	1.0
					4.0	0.4011						images/313+42_12.png	images/313_12.png	1.0	←	12.0	6		女	24	2024-03-10_10h56.34.214	干预NG	2021.2.3	Win32	59.52380952			1.0	1.0	0.431	1.0		0.0	19.0	19.0	11.0	1.0
					5.0	0.5896						images/313_1.png	images/313+42_1.png	6.0	→	1.0	6		女	24	2024-03-10_10h56.34.214	干预NG	2021.2.3	Win32	59.52380952			6.0	1.0	0.4747	1.0		0.0	20.0	20.0	0.0	1.0
					4.0	0.4665						images/313+42_15.png	images/313_15.png	1.0	←	15.0	6		女	24	2024-03-10_10h56.34.214	干预NG	2021.2.3	Win32	59.52380952			1.0	1.0	0.5851	1.0		0.0	21.0	21.0	14.0	1.0
					5.0	0.4697						images/313_20.png	images/313+42_20.png	6.0	→	20.0	6		女	24	2024-03-10_10h56.34.214	干预NG	2021.2.3	Win32	59.52380952			6.0	1.0	0.3576	1.0		0.0	22.0	22.0	19.0	1.0
					5.0	0.4428						images/313_17.png	images/313+42_17.png	6.0	→	17.0	6		女	24	2024-03-10_10h56.34.214	干预NG	2021.2.3	Win32	59.52380952			6.0	1.0	0.3686	1.0		0.0	23.0	23.0	16.0	1.0
					5.0	0.4854						images/313+42_14.png	images/313_14.png	1.0	←	14.0	6		女	24	2024-03-10_10h56.34.214	干预NG	2021.2.3	Win32	59.52380952			6.0	0.0	1.2941	1.0		0.0	24.0	24.0	13.0	1.0
					5.0	0.5525						images/313_3.png	images/313+42_3.png	6.0	→	3.0	6		女	24	2024-03-10_10h56.34.214	干预NG	2021.2.3	Win32	59.52380952			6.0	1.0	0.4361	1.0		0.0	25.0	25.0	2.0	1.0
					4.0	0.3473						images/313_8.png	images/313+42_8.png	6.0	→	8.0	6		女	24	2024-03-10_10h56.34.214	干预NG	2021.2.3	Win32	59.52380952			1.0	0.0	0.6161	1.0		0.0	26.0	26.0	7.0	1.0
					4.0	0.3499						images/313+42_30.png	images/313_30.png	1.0	←	30.0	6		女	24	2024-03-10_10h56.34.214	干预NG	2021.2.3	Win32	59.52380952			1.0	1.0	0.5899	1.0		0.0	27.0	27.0	29.0	1.0
					4.0	0.4828						images/313_2.png	images/313+42_2.png	6.0	→	2.0	6		女	24	2024-03-10_10h56.34.214	干预NG	2021.2.3	Win32	59.52380952			6.0	1.0	0.3741	1.0		0.0	28.0	28.0	1.0	1.0
					4.0	0.4385						images/313_23.png	images/313+42_23.png	6.0	→	23.0	6		女	24	2024-03-10_10h56.34.214	干预NG	2021.2.3	Win32	59.52380952			6.0	1.0	0.4391	1.0		0.0	29.0	29.0	22.0	1.0
					4.0	0.4927						images/313_4.png	images/313+42_4.png	6.0	→	4.0	6		女	24	2024-03-10_10h56.34.214	干预NG	2021.2.3	Win32	59.52380952			6.0	1.0	0.8164	1.0		0.0	30.0	30.0	3.0	1.0
					5.0	0.5196						images/313_6.png	images/313+42_6.png	6.0	→	6.0	6		女	24	2024-03-10_10h56.34.214	干预NG	2021.2.3	Win32	59.52380952			6.0	1.0	0.387	1.0		0.0	31.0	31.0	5.0	1.0
					5.0	0.4839						images/313_6.png	images/313+42_6.png	6.0	→	6.0	6		女	24	2024-03-10_10h56.34.214	干预NG	2021.2.3	Win32	59.52380952			6.0	1.0	0.4549	1.0		1.0	0.0	32.0	5.0	1.0
					3.0	0.9062						images/313+42_32.png	images/313_32.png	1.0	←	32.0	6		女	24	2024-03-10_10h56.34.214	干预NG	2021.2.3	Win32	59.52380952			1.0	1.0	0.8519	0.0		1.0	1.0	33.0	31.0	1.0
					3.0	0.5468						images/313+42_12.png	images/313_12.png	1.0	←	12.0	6		女	24	2024-03-10_10h56.34.214	干预NG	2021.2.3	Win32	59.52380952			1.0	1.0	0.6437	0.0		1.0	2.0	34.0	11.0	1.0
					5.0	0.4757						images/313_20.png	images/313+42_20.png	6.0	→	20.0	6		女	24	2024-03-10_10h56.34.214	干预NG	2021.2.3	Win32	59.52380952			6.0	1.0	0.3947	1.0		1.0	3.0	35.0	19.0	1.0
					4.0	0.4197						images/313+42_29.png	images/313_29.png	1.0	←	29.0	6		女	24	2024-03-10_10h56.34.214	干预NG	2021.2.3	Win32	59.52380952			1.0	1.0	0.4533	1.0		1.0	4.0	36.0	28.0	1.0
					5.0	0.4658						images/313_4.png	images/313+42_4.png	6.0	→	4.0	6		女	24	2024-03-10_10h56.34.214	干预NG	2021.2.3	Win32	59.52380952			6.0	1.0	0.3506	1.0		1.0	5.0	37.0	3.0	1.0
					5.0	0.374						images/313_21.png	images/313+42_21.png	6.0	→	21.0	6		女	24	2024-03-10_10h56.34.214	干预NG	2021.2.3	Win32	59.52380952			6.0	1.0	0.3523	1.0		1.0	6.0	38.0	20.0	1.0
					5.0	0.4158						images/313+42_28.png	images/313_28.png	1.0	←	28.0	6		女	24	2024-03-10_10h56.34.214	干预NG	2021.2.3	Win32	59.52380952			6.0	0.0	0.3751	1.0	space	1.0	7.0	39.0	27.0	1.0	1.7827
					5.0	0.4666						images/313_17.png	images/313+42_17.png	6.0	→	17.0	6		女	24	2024-03-10_10h56.34.214	干预NG	2021.2.3	Win32	59.52380952			6.0	1.0	0.4778	1.0		1.0	8.0	40.0	16.0	1.0
					5.0	0.3909						images/313_23.png	images/313+42_23.png	6.0	→	23.0	6		女	24	2024-03-10_10h56.34.214	干预NG	2021.2.3	Win32	59.52380952			6.0	1.0	0.3163	1.0		1.0	9.0	41.0	22.0	1.0
					3.0	0.7837						images/313+42_10.png	images/313_10.png	1.0	←	10.0	6		女	24	2024-03-10_10h56.34.214	干预NG	2021.2.3	Win32	59.52380952			6.0	0.0	0.4994	0.0		1.0	10.0	42.0	9.0	1.0
					5.0	0.3869						images/313_8.png	images/313+42_8.png	6.0	→	8.0	6		女	24	2024-03-10_10h56.34.214	干预NG	2021.2.3	Win32	59.52380952			6.0	1.0	0.3508	1.0		1.0	11.0	43.0	7.0	1.0
					3.0	0.4932						images/313+42_26.png	images/313_26.png	1.0	←	26.0	6		女	24	2024-03-10_10h56.34.214	干预NG	2021.2.3	Win32	59.52380952			1.0	1.0	0.5494	0.0		1.0	12.0	44.0	25.0	1.0
					5.0	0.4169						images/313_5.png	images/313+42_5.png	6.0	→	5.0	6		女	24	2024-03-10_10h56.34.214	干预NG	2021.2.3	Win32	59.52380952			6.0	1.0	0.3185	1.0		1.0	13.0	45.0	4.0	1.0
					4.0	0.6551						images/313_24.png	images/313+42_24.png	6.0	→	24.0	6		女	24	2024-03-10_10h56.34.214	干预NG	2021.2.3	Win32	59.52380952			6.0	1.0	0.3017	1.0		1.0	14.0	46.0	23.0	1.0
					3.0	0.4734						images/313+42_27.png	images/313_27.png	1.0	←	27.0	6		女	24	2024-03-10_10h56.34.214	干预NG	2021.2.3	Win32	59.52380952			1.0	1.0	0.5741	0.0		1.0	15.0	47.0	26.0	1.0
					4.0	0.4331						images/313+42_13.png	images/313_13.png	1.0	←	13.0	6		女	24	2024-03-10_10h56.34.214	干预NG	2021.2.3	Win32	59.52380952			6.0	0.0	0.3903	1.0		1.0	16.0	48.0	12.0	1.0
					5.0	0.3572						images/313_18.png	images/313+42_18.png	6.0	→	18.0	6		女	24	2024-03-10_10h56.34.214	干预NG	2021.2.3	Win32	59.52380952			6.0	1.0	0.3402	1.0		1.0	17.0	49.0	17.0	1.0
					4.0	0.7505						images/313+42_25.png	images/313_25.png	1.0	←	25.0	6		女	24	2024-03-10_10h56.34.214	干预NG	2021.2.3	Win32	59.52380952			1.0	1.0	0.3559	1.0		1.0	18.0	50.0	24.0	1.0
					5.0	0.4006						images/313_3.png	images/313+42_3.png	6.0	→	3.0	6		女	24	2024-03-10_10h56.34.214	干预NG	2021.2.3	Win32	59.52380952			6.0	1.0	0.2665	1.0		1.0	19.0	51.0	2.0	1.0
					5.0	0.3359						images/313+42_11.png	images/313_11.png	1.0	←	11.0	6		女	24	2024-03-10_10h56.34.214	干预NG	2021.2.3	Win32	59.52380952			6.0	0.0	0.969	1.0		1.0	20.0	52.0	10.0	1.0
					3.0	0.4825						images/313+42_30.png	images/313_30.png	1.0	←	30.0	6		女	24	2024-03-10_10h56.34.214	干预NG	2021.2.3	Win32	59.52380952			1.0	1.0	0.3694	0.0		1.0	21.0	53.0	29.0	1.0
					5.0	0.3758						images/313_7.png	images/313+42_7.png	6.0	→	7.0	6		女	24	2024-03-10_10h56.34.214	干预NG	2021.2.3	Win32	59.52380952			6.0	1.0	0.3312	1.0		1.0	22.0	54.0	6.0	1.0
					5.0	0.4268						images/313_1.png	images/313+42_1.png	6.0	→	1.0	6		女	24	2024-03-10_10h56.34.214	干预NG	2021.2.3	Win32	59.52380952			6.0	1.0	0.4005	1.0		1.0	23.0	55.0	0.0	1.0
					5.0	0.3845						images/313+42_9.png	images/313_9.png	1.0	←	9.0	6		女	24	2024-03-10_10h56.34.214	干预NG	2021.2.3	Win32	59.52380952			6.0	0.0	0.917	1.0		1.0	24.0	56.0	8.0	1.0
					4.0	0.3853						images/313_22.png	images/313+42_22.png	6.0	→	22.0	6		女	24	2024-03-10_10h56.34.214	干预NG	2021.2.3	Win32	59.52380952			1.0	0.0	1.0628	1.0		1.0	25.0	57.0	21.0	1.0
					5.0	0.448						images/313_2.png	images/313+42_2.png	6.0	→	2.0	6		女	24	2024-03-10_10h56.34.214	干预NG	2021.2.3	Win32	59.52380952			6.0	1.0	0.3693	1.0		1.0	26.0	58.0	1.0	1.0
					4.0	0.4262						images/313+42_16.png	images/313_16.png	1.0	←	16.0	6		女	24	2024-03-10_10h56.34.214	干预NG	2021.2.3	Win32	59.52380952			1.0	1.0	1.2578	1.0		1.0	27.0	59.0	15.0	1.0
					4.0	0.4189						images/313+42_14.png	images/313_14.png	1.0	←	14.0	6		女	24	2024-03-10_10h56.34.214	干预NG	2021.2.3	Win32	59.52380952			1.0	1.0	0.5457	1.0		1.0	28.0	60.0	13.0	1.0
					5.0	0.3765						images/313_19.png	images/313+42_19.png	6.0	→	19.0	6		女	24	2024-03-10_10h56.34.214	干预NG	2021.2.3	Win32	59.52380952			6.0	1.0	0.4328	1.0		1.0	29.0	61.0	18.0	1.0
					5.0	0.339						images/313+42_31.png	images/313_31.png	1.0	←	31.0	6		女	24	2024-03-10_10h56.34.214	干预NG	2021.2.3	Win32	59.52380952			1.0	1.0	1.04	1.0		1.0	30.0	62.0	30.0	1.0
					4.0	0.4309						images/313+42_15.png	images/313_15.png	1.0	←	15.0	6		女	24	2024-03-10_10h56.34.214	干预NG	2021.2.3	Win32	59.52380952			1.0	1.0	0.7967	1.0		1.0	31.0	63.0	14.0	1.0
					4.0	0.4577						images/313_5.png	images/313+42_5.png	6.0	→	5.0	6		女	24	2024-03-10_10h56.34.214	干预NG	2021.2.3	Win32	59.52380952			6.0	1.0	1.194	1.0		2.0	0.0	64.0	4.0	1.0
					4.0	0.3727						images/313_24.png	images/313+42_24.png	6.0	→	24.0	6		女	24	2024-03-10_10h56.34.214	干预NG	2021.2.3	Win32	59.52380952			6.0	1.0	0.3803	1.0		2.0	1.0	65.0	23.0	1.0
					4.0	0.336						images/313+42_9.png	images/313_9.png	1.0	←	9.0	6		女	24	2024-03-10_10h56.34.214	干预NG	2021.2.3	Win32	59.52380952			1.0	1.0	0.662	1.0		2.0	2.0	66.0	8.0	1.0
					4.0	0.3919						images/313_1.png	images/313+42_1.png	6.0	→	1.0	6		女	24	2024-03-10_10h56.34.214	干预NG	2021.2.3	Win32	59.52380952			6.0	1.0	0.4494	1.0		2.0	3.0	67.0	0.0	1.0
					4.0	0.6017						images/313_3.png	images/313+42_3.png	6.0	→	3.0	6		女	24	2024-03-10_10h56.34.214	干预NG	2021.2.3	Win32	59.52380952			6.0	1.0	0.4623	1.0		2.0	4.0	68.0	2.0	1.0
					5.0	0.465						images/313_20.png	images/313+42_20.png	6.0	→	20.0	6		女	24	2024-03-10_10h56.34.214	干预NG	2021.2.3	Win32	59.52380952			6.0	1.0	0.4949	1.0		2.0	5.0	69.0	19.0	1.0
					4.0	0.3694						images/313+42_15.png	images/313_15.png	1.0	←	15.0	6		女	24	2024-03-10_10h56.34.214	干预NG	2021.2.3	Win32	59.52380952			1.0	1.0	0.3495	1.0		2.0	6.0	70.0	14.0	1.0
					5.0	0.404						images/313_4.png	images/313+42_4.png	6.0	→	4.0	6		女	24	2024-03-10_10h56.34.214	干预NG	2021.2.3	Win32	59.52380952			6.0	1.0	0.3605	1.0		2.0	7.0	71.0	3.0	1.0
					4.0	0.3382						images/313+42_25.png	images/313_25.png	1.0	←	25.0	6		女	24	2024-03-10_10h56.34.214	干预NG	2021.2.3	Win32	59.52380952			1.0	1.0	0.4387	1.0		2.0	8.0	72.0	24.0	1.0
					5.0	0.4447						images/313+42_32.png	images/313_32.png	1.0	←	32.0	6		女	24	2024-03-10_10h56.34.214	干预NG	2021.2.3	Win32	59.52380952			6.0	0.0	1.1076	1.0		2.0	9.0	73.0	31.0	1.0
					4.0	0.3248						images/313+42_14.png	images/313_14.png	1.0	←	14.0	6		女	24	2024-03-10_10h56.34.214	干预NG	2021.2.3	Win32	59.52380952			1.0	1.0	0.4874	1.0		2.0	10.0	74.0	13.0	1.0
					5.0	0.4112						images/313_2.png	images/313+42_2.png	6.0	→	2.0	6		女	24	2024-03-10_10h56.34.214	干预NG	2021.2.3	Win32	59.52380952			6.0	1.0	0.4148	1.0		2.0	11.0	75.0	1.0	1.0
					4.0	0.6914						images/313+42_31.png	images/313_31.png	1.0	←	31.0	6		女	24	2024-03-10_10h56.34.214	干预NG	2021.2.3	Win32	59.52380952			6.0	0.0	0.5173	1.0		2.0	12.0	76.0	30.0	1.0
					5.0	0.8451						images/313+42_11.png	images/313_11.png	1.0	←	11.0	6		女	24	2024-03-10_10h56.34.214	干预NG	2021.2.3	Win32	59.52380952			1.0	1.0	0.3566	1.0		2.0	13.0	77.0	10.0	1.0
					4.0	0.4648						images/313_7.png	images/313+42_7.png	6.0	→	7.0	6		女	24	2024-03-10_10h56.34.214	干预NG	2021.2.3	Win32	59.52380952			1.0	0.0	0.79	1.0		2.0	14.0	78.0	6.0	1.0
					5.0	0.4656						images/313_17.png	images/313+42_17.png	6.0	→	17.0	6		女	24	2024-03-10_10h56.34.214	干预NG	2021.2.3	Win32	59.52380952			6.0	1.0	0.3818	1.0	space	2.0	15.0	79.0	16.0	1.0	1.3296
					4.0	0.3853						images/313+42_28.png	images/313_28.png	1.0	←	28.0	6		女	24	2024-03-10_10h56.34.214	干预NG	2021.2.3	Win32	59.52380952			1.0	1.0	0.4201	1.0		2.0	16.0	80.0	27.0	1.0
					5.0	0.4166						images/313_22.png	images/313+42_22.png	6.0	→	22.0	6		女	24	2024-03-10_10h56.34.214	干预NG	2021.2.3	Win32	59.52380952			6.0	1.0	0.2833	1.0		2.0	17.0	81.0	21.0	1.0
					4.0	0.3739						images/313+42_29.png	images/313_29.png	1.0	←	29.0	6		女	24	2024-03-10_10h56.34.214	干预NG	2021.2.3	Win32	59.52380952			1.0	1.0	0.4038	1.0		2.0	18.0	82.0	28.0	1.0
					5.0	0.3667						images/313+42_10.png	images/313_10.png	1.0	←	10.0	6		女	24	2024-03-10_10h56.34.214	干预NG	2021.2.3	Win32	59.52380952			1.0	1.0	0.7106	1.0		2.0	19.0	83.0	9.0	1.0
					5.0	0.4437						images/313_8.png	images/313+42_8.png	6.0	→	8.0	6		女	24	2024-03-10_10h56.34.214	干预NG	2021.2.3	Win32	59.52380952			6.0	1.0	0.3705	1.0		2.0	20.0	84.0	7.0	1.0
					5.0	0.519						images/313_6.png	images/313+42_6.png	6.0	→	6.0	6		女	24	2024-03-10_10h56.34.214	干预NG	2021.2.3	Win32	59.52380952			6.0	1.0	0.3351	1.0		2.0	21.0	85.0	5.0	1.0
					5.0	0.298						images/313+42_26.png	images/313_26.png	1.0	←	26.0	6		女	24	2024-03-10_10h56.34.214	干预NG	2021.2.3	Win32	59.52380952			1.0	1.0	1.2438	1.0		2.0	22.0	86.0	25.0	1.0
					5.0	0.3996						images/313_18.png	images/313+42_18.png	6.0	→	18.0	6		女	24	2024-03-10_10h56.34.214	干预NG	2021.2.3	Win32	59.52380952			6.0	1.0	0.3861	1.0		2.0	23.0	87.0	17.0	1.0
					5.0	0.8568						images/313+42_30.png	images/313_30.png	1.0	←	30.0	6		女	24	2024-03-10_10h56.34.214	干预NG	2021.2.3	Win32	59.52380952			1.0	1.0	0.3497	1.0		2.0	24.0	88.0	29.0	1.0
					5.0	0.3679						images/313+42_27.png	images/313_27.png	1.0	←	27.0	6		女	24	2024-03-10_10h56.34.214	干预NG	2021.2.3	Win32	59.52380952			1.0	1.0	0.6766	1.0		2.0	25.0	89.0	26.0	1.0
					5.0	0.4193						images/313_23.png	images/313+42_23.png	6.0	→	23.0	6		女	24	2024-03-10_10h56.34.214	干预NG	2021.2.3	Win32	59.52380952			6.0	1.0	0.3724	1.0		2.0	26.0	90.0	22.0	1.0
					4.0	1.1045						images/313+42_13.png	images/313_13.png	1.0	←	13.0	6		女	24	2024-03-10_10h56.34.214	干预NG	2021.2.3	Win32	59.52380952			6.0	0.0	0.3827	1.0		2.0	27.0	91.0	12.0	1.0
					5.0	0.8473						images/313_21.png	images/313+42_21.png	6.0	→	21.0	6		女	24	2024-03-10_10h56.34.214	干预NG	2021.2.3	Win32	59.52380952			6.0	1.0	0.3671	1.0		2.0	28.0	92.0	20.0	1.0
					4.0	0.6341						images/313+42_16.png	images/313_16.png	1.0	←	16.0	6		女	24	2024-03-10_10h56.34.214	干预NG	2021.2.3	Win32	59.52380952			1.0	1.0	0.5651	1.0		2.0	29.0	93.0	15.0	1.0
					5.0	0.3892						images/313_19.png	images/313+42_19.png	6.0	→	19.0	6		女	24	2024-03-10_10h56.34.214	干预NG	2021.2.3	Win32	59.52380952			6.0	1.0	0.3734	1.0		2.0	30.0	94.0	18.0	1.0
					4.0	0.535						images/313+42_12.png	images/313_12.png	1.0	←	12.0	6		女	24	2024-03-10_10h56.34.214	干预NG	2021.2.3	Win32	59.52380952			1.0	1.0	0.3481	1.0		2.0	31.0	95.0	11.0	1.0
																	6		女	24	2024-03-10_10h56.34.214	干预NG	2021.2.3	Win32	59.52380952														6.805555556	2.7152
