# Supplementary material for: Perceptual metacognition and self-esteem: the role of feedback valence in local and global monitoring bias
Source: BMC Psychol. 2025 Sep 22;13:1114. doi: 10.1186/s40359-025-03089-x (PMC12506185; doi:10.1186/s40359-025-03089-x)
Supplement: Supplementary file 1 — Supplementary Material 1. [file 40359_2025_3089_MOESM1_ESM.zip › Data/Study3/Study3data/negative/07_干预NG_2024-03-10_10h56.59.714.csv]

key03.keys	key03.rt	response00.keys	response00.corr	response00.rt	response02.keys	response02.rt	prac2.thisRepN	prac2.thisTrialN	prac2.thisN	prac2.thisIndex	prac2.ran	dotLeft	dotRight	dotAns	cue	rows	被试编号	姓名	性别	年龄	date	expName	psychopyVersion	OS	frameRate	key04.keys	key04.rt	response01.keys	response01.corr	response01.rt	response02.corr	ret_res.keys	neg.thisRepN	neg.thisTrialN	neg.thisN	neg.thisIndex	neg.ran	ret_res.rt	slider.response	slider.rt
space	30.6789	1.0	1.0	0.7311	3.0	0.8743	0.0	0.0	0.0	9.0	1.0	images/313+12_10.png	images/313_10.png	1.0	←	10.0	7		女	24	2024-03-10_10h56.59.714	干预NG	2021.2.3	Win32	59.88023952
		6.0	1.0	0.3103	4.0	0.7081	0.0	1.0	1.0	2.0	1.0	images/313_3.png	images/313+12_3.png	6.0	→	3.0	7		女	24	2024-03-10_10h56.59.714	干预NG	2021.2.3	Win32	59.88023952
		1.0	0.0	0.4897	3.0	0.5786	0.0	2.0	2.0	7.0	1.0	images/313_8.png	images/313+12_8.png	6.0	→	8.0	7		女	24	2024-03-10_10h56.59.714	干预NG	2021.2.3	Win32	59.88023952
		6.0	1.0	0.3689	3.0	0.5685	0.0	3.0	3.0	0.0	1.0	images/313_1.png	images/313+12_1.png	6.0	→	1.0	7		女	24	2024-03-10_10h56.59.714	干预NG	2021.2.3	Win32	59.88023952
		1.0	1.0	0.4766	2.0	0.3945	0.0	4.0	4.0	12.0	1.0	images/313+12_13.png	images/313_13.png	1.0	←	13.0	7		女	24	2024-03-10_10h56.59.714	干预NG	2021.2.3	Win32	59.88023952
		1.0	1.0	0.4458	3.0	0.7965	0.0	5.0	5.0	13.0	1.0	images/313+12_14.png	images/313_14.png	1.0	←	14.0	7		女	24	2024-03-10_10h56.59.714	干预NG	2021.2.3	Win32	59.88023952
		6.0	0.0	0.5872	3.0	0.5287	0.0	6.0	6.0	11.0	1.0	images/313+12_12.png	images/313_12.png	1.0	←	12.0	7		女	24	2024-03-10_10h56.59.714	干预NG	2021.2.3	Win32	59.88023952
		1.0	1.0	0.3904	2.0	0.4933	0.0	7.0	7.0	15.0	1.0	images/313+12_16.png	images/313_16.png	1.0	←	16.0	7		女	24	2024-03-10_10h56.59.714	干预NG	2021.2.3	Win32	59.88023952
		6.0	1.0	0.3877	3.0	0.5457	0.0	8.0	8.0	1.0	1.0	images/313_2.png	images/313+12_2.png	6.0	→	2.0	7		女	24	2024-03-10_10h56.59.714	干预NG	2021.2.3	Win32	59.88023952
		6.0	1.0	0.3597	4.0	0.5402	0.0	9.0	9.0	4.0	1.0	images/313_5.png	images/313+12_5.png	6.0	→	5.0	7		女	24	2024-03-10_10h56.59.714	干预NG	2021.2.3	Win32	59.88023952
		1.0	0.0	0.6696	4.0	0.7724	0.0	10.0	10.0	3.0	1.0	images/313_4.png	images/313+12_4.png	6.0	→	4.0	7		女	24	2024-03-10_10h56.59.714	干预NG	2021.2.3	Win32	59.88023952
		1.0	1.0	0.3038	3.0	0.5185	0.0	11.0	11.0	14.0	1.0	images/313+12_15.png	images/313_15.png	1.0	←	15.0	7		女	24	2024-03-10_10h56.59.714	干预NG	2021.2.3	Win32	59.88023952
		6.0	1.0	0.3494	5.0	0.5014	0.0	12.0	12.0	5.0	1.0	images/313_6.png	images/313+12_6.png	6.0	→	6.0	7		女	24	2024-03-10_10h56.59.714	干预NG	2021.2.3	Win32	59.88023952
		1.0	1.0	0.3775	2.0	0.502	0.0	13.0	13.0	8.0	1.0	images/313+12_9.png	images/313_9.png	1.0	←	9.0	7		女	24	2024-03-10_10h56.59.714	干预NG	2021.2.3	Win32	59.88023952
		6.0	0.0	0.4098	4.0	0.8341	0.0	14.0	14.0	10.0	1.0	images/313+12_11.png	images/313_11.png	1.0	←	11.0	7		女	24	2024-03-10_10h56.59.714	干预NG	2021.2.3	Win32	59.88023952
		1.0	0.0	0.341	2.0	0.5372	0.0	15.0	15.0	6.0	1.0	images/313_7.png	images/313+12_7.png	6.0	→	7.0	7		女	24	2024-03-10_10h56.59.714	干预NG	2021.2.3	Win32	59.88023952
		6.0	0.0	0.6738	4.0	0.6479	1.0	0.0	16.0	10.0	1.0	images/313+12_11.png	images/313_11.png	1.0	←	11.0	7		女	24	2024-03-10_10h56.59.714	干预NG	2021.2.3	Win32	59.88023952
		1.0	1.0	0.3563	2.0	0.4649	1.0	1.0	17.0	13.0	1.0	images/313+12_14.png	images/313_14.png	1.0	←	14.0	7		女	24	2024-03-10_10h56.59.714	干预NG	2021.2.3	Win32	59.88023952
		1.0	1.0	0.395	4.0	0.5996	1.0	2.0	18.0	15.0	1.0	images/313+12_16.png	images/313_16.png	1.0	←	16.0	7		女	24	2024-03-10_10h56.59.714	干预NG	2021.2.3	Win32	59.88023952
		1.0	1.0	0.4324	4.0	0.6109	1.0	3.0	19.0	8.0	1.0	images/313+12_9.png	images/313_9.png	1.0	←	9.0	7		女	24	2024-03-10_10h56.59.714	干预NG	2021.2.3	Win32	59.88023952
		6.0	1.0	0.4163	3.0	0.6698	1.0	4.0	20.0	5.0	1.0	images/313_6.png	images/313+12_6.png	6.0	→	6.0	7		女	24	2024-03-10_10h56.59.714	干预NG	2021.2.3	Win32	59.88023952
		6.0	1.0	0.42	3.0	0.868	1.0	5.0	21.0	7.0	1.0	images/313_8.png	images/313+12_8.png	6.0	→	8.0	7		女	24	2024-03-10_10h56.59.714	干预NG	2021.2.3	Win32	59.88023952
		1.0	1.0	0.5181	2.0	0.4008	1.0	6.0	22.0	11.0	1.0	images/313+12_12.png	images/313_12.png	1.0	←	12.0	7		女	24	2024-03-10_10h56.59.714	干预NG	2021.2.3	Win32	59.88023952
		6.0	1.0	0.7584	2.0	0.5518	1.0	7.0	23.0	1.0	1.0	images/313_2.png	images/313+12_2.png	6.0	→	2.0	7		女	24	2024-03-10_10h56.59.714	干预NG	2021.2.3	Win32	59.88023952
		1.0	1.0	0.4105	2.0	0.2992	1.0	8.0	24.0	12.0	1.0	images/313+12_13.png	images/313_13.png	1.0	←	13.0	7		女	24	2024-03-10_10h56.59.714	干预NG	2021.2.3	Win32	59.88023952
		6.0	1.0	0.35	4.0	0.688	1.0	9.0	25.0	2.0	1.0	images/313_3.png	images/313+12_3.png	6.0	→	3.0	7		女	24	2024-03-10_10h56.59.714	干预NG	2021.2.3	Win32	59.88023952
		6.0	1.0	0.6502	2.0	0.3846	1.0	10.0	26.0	4.0	1.0	images/313_5.png	images/313+12_5.png	6.0	→	5.0	7		女	24	2024-03-10_10h56.59.714	干预NG	2021.2.3	Win32	59.88023952
		6.0	1.0	0.395	5.0	0.4477	1.0	11.0	27.0	6.0	1.0	images/313_7.png	images/313+12_7.png	6.0	→	7.0	7		女	24	2024-03-10_10h56.59.714	干预NG	2021.2.3	Win32	59.88023952
		6.0	0.0	0.402	2.0	0.2905	1.0	12.0	28.0	9.0	1.0	images/313+12_10.png	images/313_10.png	1.0	←	10.0	7		女	24	2024-03-10_10h56.59.714	干预NG	2021.2.3	Win32	59.88023952
		6.0	0.0	0.3949	2.0	0.3754	1.0	13.0	29.0	14.0	1.0	images/313+12_15.png	images/313_15.png	1.0	←	15.0	7		女	24	2024-03-10_10h56.59.714	干预NG	2021.2.3	Win32	59.88023952
		6.0	1.0	0.4292	3.0	0.4448	1.0	14.0	30.0	0.0	1.0	images/313_1.png	images/313+12_1.png	6.0	→	1.0	7		女	24	2024-03-10_10h56.59.714	干预NG	2021.2.3	Win32	59.88023952
		6.0	1.0	0.3614	3.0	0.3593	1.0	15.0	31.0	3.0	1.0	images/313_4.png	images/313+12_4.png	6.0	→	4.0	7		女	24	2024-03-10_10h56.59.714	干预NG	2021.2.3	Win32	59.88023952
					2.0	0.9075						images/313_18.png	images/313+42_18.png	6.0	→	18.0	7		女	24	2024-03-10_10h56.59.714	干预NG	2021.2.3	Win32	59.88023952	space	2.8819	6.0	1.0	0.6452	0.0		0.0	0.0	0.0	17.0	1.0
					2.0	0.9293						images/313+42_29.png	images/313_29.png	1.0	←	29.0	7		女	24	2024-03-10_10h56.59.714	干预NG	2021.2.3	Win32	59.88023952			1.0	1.0	0.4419	0.0		0.0	1.0	1.0	28.0	1.0
					3.0	0.8462						images/313_1.png	images/313+42_1.png	6.0	→	1.0	7		女	24	2024-03-10_10h56.59.714	干预NG	2021.2.3	Win32	59.88023952			6.0	1.0	0.3947	0.0		0.0	2.0	2.0	0.0	1.0
					4.0	0.5459						images/313_21.png	images/313+42_21.png	6.0	→	21.0	7		女	24	2024-03-10_10h56.59.714	干预NG	2021.2.3	Win32	59.88023952			6.0	1.0	0.3399	1.0		0.0	3.0	3.0	20.0	1.0
					4.0	1.2048						images/313+42_15.png	images/313_15.png	1.0	←	15.0	7		女	24	2024-03-10_10h56.59.714	干预NG	2021.2.3	Win32	59.88023952			1.0	1.0	0.5215	1.0		0.0	4.0	4.0	14.0	1.0
					2.0	0.458						images/313+42_16.png	images/313_16.png	1.0	←	16.0	7		女	24	2024-03-10_10h56.59.714	干预NG	2021.2.3	Win32	59.88023952			1.0	1.0	0.4909	0.0		0.0	5.0	5.0	15.0	1.0
					4.0	0.9704						images/313+42_27.png	images/313_27.png	1.0	←	27.0	7		女	24	2024-03-10_10h56.59.714	干预NG	2021.2.3	Win32	59.88023952			1.0	1.0	0.5341	1.0		0.0	6.0	6.0	26.0	1.0
					3.0	0.8912						images/313+42_13.png	images/313_13.png	1.0	←	13.0	7		女	24	2024-03-10_10h56.59.714	干预NG	2021.2.3	Win32	59.88023952			1.0	1.0	0.7956	0.0		0.0	7.0	7.0	12.0	1.0
					2.0	1.1688						images/313+42_30.png	images/313_30.png	1.0	←	30.0	7		女	24	2024-03-10_10h56.59.714	干预NG	2021.2.3	Win32	59.88023952			1.0	1.0	0.6813	0.0		0.0	8.0	8.0	29.0	1.0
					2.0	0.5626						images/313+42_14.png	images/313_14.png	1.0	←	14.0	7		女	24	2024-03-10_10h56.59.714	干预NG	2021.2.3	Win32	59.88023952			6.0	0.0	0.3643	0.0		0.0	9.0	9.0	13.0	1.0
					2.0	0.5016						images/313_5.png	images/313+42_5.png	6.0	→	5.0	7		女	24	2024-03-10_10h56.59.714	干预NG	2021.2.3	Win32	59.88023952			6.0	1.0	0.3974	0.0		0.0	10.0	10.0	4.0	1.0
					3.0	0.9465						images/313_6.png	images/313+42_6.png	6.0	→	6.0	7		女	24	2024-03-10_10h56.59.714	干预NG	2021.2.3	Win32	59.88023952			6.0	1.0	0.4363	0.0		0.0	11.0	11.0	5.0	1.0
					4.0	0.8098						images/313_2.png	images/313+42_2.png	6.0	→	2.0	7		女	24	2024-03-10_10h56.59.714	干预NG	2021.2.3	Win32	59.88023952			6.0	1.0	0.4209	1.0		0.0	12.0	12.0	1.0	1.0
					4.0	0.6461						images/313+42_12.png	images/313_12.png	1.0	←	12.0	7		女	24	2024-03-10_10h56.59.714	干预NG	2021.2.3	Win32	59.88023952			1.0	1.0	0.4415	1.0		0.0	13.0	13.0	11.0	1.0
					5.0	0.567						images/313+42_11.png	images/313_11.png	1.0	←	11.0	7		女	24	2024-03-10_10h56.59.714	干预NG	2021.2.3	Win32	59.88023952			1.0	1.0	1.1044	1.0		0.0	14.0	14.0	10.0	1.0
					2.0	0.4824						images/313+42_32.png	images/313_32.png	1.0	←	32.0	7		女	24	2024-03-10_10h56.59.714	干预NG	2021.2.3	Win32	59.88023952			1.0	1.0	0.4748	0.0		0.0	15.0	15.0	31.0	1.0
					4.0	0.5704						images/313_8.png	images/313+42_8.png	6.0	→	8.0	7		女	24	2024-03-10_10h56.59.714	干预NG	2021.2.3	Win32	59.88023952			1.0	0.0	0.4647	1.0		0.0	16.0	16.0	7.0	1.0
					4.0	0.5288						images/313+42_25.png	images/313_25.png	1.0	←	25.0	7		女	24	2024-03-10_10h56.59.714	干预NG	2021.2.3	Win32	59.88023952			6.0	0.0	0.3552	1.0		0.0	17.0	17.0	24.0	1.0
					2.0	0.4711						images/313+42_26.png	images/313_26.png	1.0	←	26.0	7		女	24	2024-03-10_10h56.59.714	干预NG	2021.2.3	Win32	59.88023952			1.0	1.0	0.4544	0.0		0.0	18.0	18.0	25.0	1.0
					4.0	0.4851						images/313_19.png	images/313+42_19.png	6.0	→	19.0	7		女	24	2024-03-10_10h56.59.714	干预NG	2021.2.3	Win32	59.88023952			6.0	1.0	0.3596	1.0		0.0	19.0	19.0	18.0	1.0
					5.0	0.763						images/313_24.png	images/313+42_24.png	6.0	→	24.0	7		女	24	2024-03-10_10h56.59.714	干预NG	2021.2.3	Win32	59.88023952			6.0	1.0	0.3576	1.0		0.0	20.0	20.0	23.0	1.0
					2.0	0.4522						images/313_4.png	images/313+42_4.png	6.0	→	4.0	7		女	24	2024-03-10_10h56.59.714	干预NG	2021.2.3	Win32	59.88023952			6.0	1.0	0.4505	0.0		0.0	21.0	21.0	3.0	1.0
					1.0	0.4984						images/313+42_31.png	images/313_31.png	1.0	←	31.0	7		女	24	2024-03-10_10h56.59.714	干预NG	2021.2.3	Win32	59.88023952			6.0	0.0	0.6222	0.0		0.0	22.0	22.0	30.0	1.0
					5.0	0.4207						images/313_3.png	images/313+42_3.png	6.0	→	3.0	7		女	24	2024-03-10_10h56.59.714	干预NG	2021.2.3	Win32	59.88023952			6.0	1.0	0.3065	1.0		0.0	23.0	23.0	2.0	1.0
					2.0	0.718						images/313_23.png	images/313+42_23.png	6.0	→	23.0	7		女	24	2024-03-10_10h56.59.714	干预NG	2021.2.3	Win32	59.88023952			1.0	0.0	0.5102	0.0		0.0	24.0	24.0	22.0	1.0
					2.0	0.438						images/313+42_28.png	images/313_28.png	1.0	←	28.0	7		女	24	2024-03-10_10h56.59.714	干预NG	2021.2.3	Win32	59.88023952			1.0	1.0	0.3866	0.0		0.0	25.0	25.0	27.0	1.0
					4.0	0.5734						images/313_20.png	images/313+42_20.png	6.0	→	20.0	7		女	24	2024-03-10_10h56.59.714	干预NG	2021.2.3	Win32	59.88023952			6.0	1.0	0.7283	1.0		0.0	26.0	26.0	19.0	1.0
					4.0	0.4903						images/313+42_9.png	images/313_9.png	1.0	←	9.0	7		女	24	2024-03-10_10h56.59.714	干预NG	2021.2.3	Win32	59.88023952			1.0	1.0	0.3585	1.0		0.0	27.0	27.0	8.0	1.0
					2.0	0.4673						images/313_22.png	images/313+42_22.png	6.0	→	22.0	7		女	24	2024-03-10_10h56.59.714	干预NG	2021.2.3	Win32	59.88023952			6.0	1.0	0.4852	0.0		0.0	28.0	28.0	21.0	1.0
					4.0	0.4921						images/313+42_10.png	images/313_10.png	1.0	←	10.0	7		女	24	2024-03-10_10h56.59.714	干预NG	2021.2.3	Win32	59.88023952			1.0	1.0	0.4251	1.0		0.0	29.0	29.0	9.0	1.0
					2.0	0.3188						images/313_17.png	images/313+42_17.png	6.0	→	17.0	7		女	24	2024-03-10_10h56.59.714	干预NG	2021.2.3	Win32	59.88023952			6.0	1.0	0.308	0.0		0.0	30.0	30.0	16.0	1.0
					2.0	0.3537						images/313_7.png	images/313+42_7.png	6.0	→	7.0	7		女	24	2024-03-10_10h56.59.714	干预NG	2021.2.3	Win32	59.88023952			1.0	0.0	0.4131	0.0		0.0	31.0	31.0	6.0	1.0
					4.0	0.4422						images/313+42_29.png	images/313_29.png	1.0	←	29.0	7		女	24	2024-03-10_10h56.59.714	干预NG	2021.2.3	Win32	59.88023952			1.0	1.0	0.3036	1.0		1.0	0.0	32.0	28.0	1.0
					4.0	0.3795						images/313_23.png	images/313+42_23.png	6.0	→	23.0	7		女	24	2024-03-10_10h56.59.714	干预NG	2021.2.3	Win32	59.88023952			6.0	1.0	0.4082	1.0		1.0	1.0	33.0	22.0	1.0
					2.0	0.2964						images/313+42_13.png	images/313_13.png	1.0	←	13.0	7		女	24	2024-03-10_10h56.59.714	干预NG	2021.2.3	Win32	59.88023952			1.0	1.0	0.376	0.0		1.0	2.0	34.0	12.0	1.0
					2.0	0.4257						images/313+42_14.png	images/313_14.png	1.0	←	14.0	7		女	24	2024-03-10_10h56.59.714	干预NG	2021.2.3	Win32	59.88023952			1.0	1.0	0.6906	0.0		1.0	3.0	35.0	13.0	1.0
					4.0	0.6277						images/313+42_12.png	images/313_12.png	1.0	←	12.0	7		女	24	2024-03-10_10h56.59.714	干预NG	2021.2.3	Win32	59.88023952			1.0	1.0	0.3609	1.0		1.0	4.0	36.0	11.0	1.0
					2.0	0.3497						images/313+42_16.png	images/313_16.png	1.0	←	16.0	7		女	24	2024-03-10_10h56.59.714	干预NG	2021.2.3	Win32	59.88023952			1.0	1.0	0.3498	0.0		1.0	5.0	37.0	15.0	1.0
					2.0	0.3333						images/313+42_10.png	images/313_10.png	1.0	←	10.0	7		女	24	2024-03-10_10h56.59.714	干预NG	2021.2.3	Win32	59.88023952			1.0	1.0	0.4906	0.0		1.0	6.0	38.0	9.0	1.0
					4.0	0.5519						images/313+42_25.png	images/313_25.png	1.0	←	25.0	7		女	24	2024-03-10_10h56.59.714	干预NG	2021.2.3	Win32	59.88023952			6.0	0.0	0.4577	1.0	space	1.0	7.0	39.0	24.0	1.0	5.7307
					2.0	0.3839						images/313+42_28.png	images/313_28.png	1.0	←	28.0	7		女	24	2024-03-10_10h56.59.714	干预NG	2021.2.3	Win32	59.88023952			1.0	1.0	0.4592	0.0		1.0	8.0	40.0	27.0	1.0
					2.0	0.9949						images/313_2.png	images/313+42_2.png	6.0	→	2.0	7		女	24	2024-03-10_10h56.59.714	干预NG	2021.2.3	Win32	59.88023952			6.0	1.0	0.3023	0.0		1.0	9.0	41.0	1.0	1.0
					4.0	0.7488						images/313_17.png	images/313+42_17.png	6.0	→	17.0	7		女	24	2024-03-10_10h56.59.714	干预NG	2021.2.3	Win32	59.88023952			6.0	1.0	0.4405	1.0		1.0	10.0	42.0	16.0	1.0
					2.0	0.3855						images/313+42_31.png	images/313_31.png	1.0	←	31.0	7		女	24	2024-03-10_10h56.59.714	干预NG	2021.2.3	Win32	59.88023952			1.0	1.0	0.4508	0.0		1.0	11.0	43.0	30.0	1.0
					4.0	0.5355						images/313+42_15.png	images/313_15.png	1.0	←	15.0	7		女	24	2024-03-10_10h56.59.714	干预NG	2021.2.3	Win32	59.88023952			1.0	1.0	0.4405	1.0		1.0	12.0	44.0	14.0	1.0
					4.0	0.4555						images/313_22.png	images/313+42_22.png	6.0	→	22.0	7		女	24	2024-03-10_10h56.59.714	干预NG	2021.2.3	Win32	59.88023952			6.0	1.0	0.3543	1.0		1.0	13.0	45.0	21.0	1.0
					2.0	0.3396						images/313_18.png	images/313+42_18.png	6.0	→	18.0	7		女	24	2024-03-10_10h56.59.714	干预NG	2021.2.3	Win32	59.88023952			1.0	0.0	0.5386	0.0		1.0	14.0	46.0	17.0	1.0
					2.0	0.3636						images/313_7.png	images/313+42_7.png	6.0	→	7.0	7		女	24	2024-03-10_10h56.59.714	干预NG	2021.2.3	Win32	59.88023952			1.0	0.0	1.0373	0.0		1.0	15.0	47.0	6.0	1.0
					4.0	0.632						images/313+42_26.png	images/313_26.png	1.0	←	26.0	7		女	24	2024-03-10_10h56.59.714	干预NG	2021.2.3	Win32	59.88023952			1.0	1.0	0.4926	1.0		1.0	16.0	48.0	25.0	1.0
					3.0	0.7542						images/313+42_30.png	images/313_30.png	1.0	←	30.0	7		女	24	2024-03-10_10h56.59.714	干预NG	2021.2.3	Win32	59.88023952			1.0	1.0	0.4885	0.0		1.0	17.0	49.0	29.0	1.0
					4.0	0.407						images/313_3.png	images/313+42_3.png	6.0	→	3.0	7		女	24	2024-03-10_10h56.59.714	干预NG	2021.2.3	Win32	59.88023952			6.0	1.0	0.3674	1.0		1.0	18.0	50.0	2.0	1.0
					2.0	0.5374						images/313_8.png	images/313+42_8.png	6.0	→	8.0	7		女	24	2024-03-10_10h56.59.714	干预NG	2021.2.3	Win32	59.88023952			1.0	0.0	0.4751	0.0		1.0	19.0	51.0	7.0	1.0
					4.0	0.4016						images/313+42_11.png	images/313_11.png	1.0	←	11.0	7		女	24	2024-03-10_10h56.59.714	干预NG	2021.2.3	Win32	59.88023952			1.0	1.0	0.7893	1.0		1.0	20.0	52.0	10.0	1.0
					5.0	0.4175						images/313_6.png	images/313+42_6.png	6.0	→	6.0	7		女	24	2024-03-10_10h56.59.714	干预NG	2021.2.3	Win32	59.88023952			6.0	1.0	0.4169	1.0		1.0	21.0	53.0	5.0	1.0
					4.0	0.3513						images/313_4.png	images/313+42_4.png	6.0	→	4.0	7		女	24	2024-03-10_10h56.59.714	干预NG	2021.2.3	Win32	59.88023952			6.0	1.0	0.422	1.0		1.0	22.0	54.0	3.0	1.0
					3.0	0.8875						images/313_5.png	images/313+42_5.png	6.0	→	5.0	7		女	24	2024-03-10_10h56.59.714	干预NG	2021.2.3	Win32	59.88023952			6.0	1.0	0.6247	0.0		1.0	23.0	55.0	4.0	1.0
					3.0	0.4457						images/313_19.png	images/313+42_19.png	6.0	→	19.0	7		女	24	2024-03-10_10h56.59.714	干预NG	2021.2.3	Win32	59.88023952			6.0	1.0	0.3606	0.0		1.0	24.0	56.0	18.0	1.0
					2.0	0.6979						images/313_20.png	images/313+42_20.png	6.0	→	20.0	7		女	24	2024-03-10_10h56.59.714	干预NG	2021.2.3	Win32	59.88023952			6.0	1.0	0.4877	0.0		1.0	25.0	57.0	19.0	1.0
					3.0	0.6412						images/313+42_27.png	images/313_27.png	1.0	←	27.0	7		女	24	2024-03-10_10h56.59.714	干预NG	2021.2.3	Win32	59.88023952			1.0	1.0	0.6269	0.0		1.0	26.0	58.0	26.0	1.0
					4.0	0.5104						images/313_24.png	images/313+42_24.png	6.0	→	24.0	7		女	24	2024-03-10_10h56.59.714	干预NG	2021.2.3	Win32	59.88023952			6.0	1.0	0.5796	1.0		1.0	27.0	59.0	23.0	1.0
					3.0	0.5764						images/313+42_32.png	images/313_32.png	1.0	←	32.0	7		女	24	2024-03-10_10h56.59.714	干预NG	2021.2.3	Win32	59.88023952			1.0	1.0	0.3645	0.0		1.0	28.0	60.0	31.0	1.0
					5.0	0.4244						images/313_1.png	images/313+42_1.png	6.0	→	1.0	7		女	24	2024-03-10_10h56.59.714	干预NG	2021.2.3	Win32	59.88023952			6.0	1.0	0.6249	1.0		1.0	29.0	61.0	0.0	1.0
					3.0	0.466						images/313_21.png	images/313+42_21.png	6.0	→	21.0	7		女	24	2024-03-10_10h56.59.714	干预NG	2021.2.3	Win32	59.88023952			6.0	1.0	0.3013	0.0		1.0	30.0	62.0	20.0	1.0
					3.0	0.4455						images/313+42_9.png	images/313_9.png	1.0	←	9.0	7		女	24	2024-03-10_10h56.59.714	干预NG	2021.2.3	Win32	59.88023952			1.0	1.0	0.3049	0.0		1.0	31.0	63.0	8.0	1.0
					2.0	0.5226						images/313+42_14.png	images/313_14.png	1.0	←	14.0	7		女	24	2024-03-10_10h56.59.714	干预NG	2021.2.3	Win32	59.88023952			6.0	0.0	0.4072	0.0		2.0	0.0	64.0	13.0	1.0
					3.0	0.333						images/313+42_29.png	images/313_29.png	1.0	←	29.0	7		女	24	2024-03-10_10h56.59.714	干预NG	2021.2.3	Win32	59.88023952			1.0	1.0	0.3348	0.0		2.0	1.0	65.0	28.0	1.0
					4.0	0.5069						images/313_22.png	images/313+42_22.png	6.0	→	22.0	7		女	24	2024-03-10_10h56.59.714	干预NG	2021.2.3	Win32	59.88023952			6.0	1.0	0.3912	1.0		2.0	2.0	66.0	21.0	1.0
					4.0	0.3532						images/313+42_27.png	images/313_27.png	1.0	←	27.0	7		女	24	2024-03-10_10h56.59.714	干预NG	2021.2.3	Win32	59.88023952			1.0	1.0	0.5146	1.0		2.0	3.0	67.0	26.0	1.0
					3.0	0.5709						images/313_18.png	images/313+42_18.png	6.0	→	18.0	7		女	24	2024-03-10_10h56.59.714	干预NG	2021.2.3	Win32	59.88023952			6.0	1.0	0.3951	0.0		2.0	4.0	68.0	17.0	1.0
					3.0	0.5523						images/313_2.png	images/313+42_2.png	6.0	→	2.0	7		女	24	2024-03-10_10h56.59.714	干预NG	2021.2.3	Win32	59.88023952			6.0	1.0	0.4016	0.0		2.0	5.0	69.0	1.0	1.0
					4.0	0.406						images/313_4.png	images/313+42_4.png	6.0	→	4.0	7		女	24	2024-03-10_10h56.59.714	干预NG	2021.2.3	Win32	59.88023952			1.0	0.0	0.5642	1.0		2.0	6.0	70.0	3.0	1.0
					3.0	0.8275						images/313+42_15.png	images/313_15.png	1.0	←	15.0	7		女	24	2024-03-10_10h56.59.714	干预NG	2021.2.3	Win32	59.88023952			1.0	1.0	0.642	0.0		2.0	7.0	71.0	14.0	1.0
					2.0	0.7357						images/313+42_28.png	images/313_28.png	1.0	←	28.0	7		女	24	2024-03-10_10h56.59.714	干预NG	2021.2.3	Win32	59.88023952			6.0	0.0	0.3707	0.0		2.0	8.0	72.0	27.0	1.0
					3.0	0.561						images/313+42_9.png	images/313_9.png	1.0	←	9.0	7		女	24	2024-03-10_10h56.59.714	干预NG	2021.2.3	Win32	59.88023952			1.0	1.0	0.6296	0.0		2.0	9.0	73.0	8.0	1.0
					5.0	0.4512						images/313_19.png	images/313+42_19.png	6.0	→	19.0	7		女	24	2024-03-10_10h56.59.714	干预NG	2021.2.3	Win32	59.88023952			6.0	1.0	0.542	1.0		2.0	10.0	74.0	18.0	1.0
					5.0	0.4321						images/313_5.png	images/313+42_5.png	6.0	→	5.0	7		女	24	2024-03-10_10h56.59.714	干预NG	2021.2.3	Win32	59.88023952			6.0	1.0	0.5539	1.0		2.0	11.0	75.0	4.0	1.0
					3.0	0.526						images/313+42_26.png	images/313_26.png	1.0	←	26.0	7		女	24	2024-03-10_10h56.59.714	干预NG	2021.2.3	Win32	59.88023952			1.0	1.0	0.4627	0.0		2.0	12.0	76.0	25.0	1.0
					5.0	0.4005						images/313_24.png	images/313+42_24.png	6.0	→	24.0	7		女	24	2024-03-10_10h56.59.714	干预NG	2021.2.3	Win32	59.88023952			6.0	1.0	0.415	1.0		2.0	13.0	77.0	23.0	1.0
					3.0	0.5221						images/313_3.png	images/313+42_3.png	6.0	→	3.0	7		女	24	2024-03-10_10h56.59.714	干预NG	2021.2.3	Win32	59.88023952			6.0	1.0	0.3336	0.0		2.0	14.0	78.0	2.0	1.0
					2.0	0.3936						images/313+42_13.png	images/313_13.png	1.0	←	13.0	7		女	24	2024-03-10_10h56.59.714	干预NG	2021.2.3	Win32	59.88023952			1.0	1.0	0.4918	0.0	space	2.0	15.0	79.0	12.0	1.0	7.7274
					2.0	0.3231						images/313+42_25.png	images/313_25.png	1.0	←	25.0	7		女	24	2024-03-10_10h56.59.714	干预NG	2021.2.3	Win32	59.88023952			1.0	1.0	0.6725	0.0		2.0	16.0	80.0	24.0	1.0
					3.0	0.3565						images/313_20.png	images/313+42_20.png	6.0	→	20.0	7		女	24	2024-03-10_10h56.59.714	干预NG	2021.2.3	Win32	59.88023952			1.0	0.0	0.4614	0.0		2.0	17.0	81.0	19.0	1.0
					4.0	0.355						images/313+42_16.png	images/313_16.png	1.0	←	16.0	7		女	24	2024-03-10_10h56.59.714	干预NG	2021.2.3	Win32	59.88023952			1.0	1.0	0.4721	1.0		2.0	18.0	82.0	15.0	1.0
					4.0	0.5717						images/313_1.png	images/313+42_1.png	6.0	→	1.0	7		女	24	2024-03-10_10h56.59.714	干预NG	2021.2.3	Win32	59.88023952			6.0	1.0	0.3577	1.0		2.0	19.0	83.0	0.0	1.0
					3.0	0.2943						images/313+42_11.png	images/313_11.png	1.0	←	11.0	7		女	24	2024-03-10_10h56.59.714	干预NG	2021.2.3	Win32	59.88023952			1.0	1.0	0.7929	0.0		2.0	20.0	84.0	10.0	1.0
					3.0	0.3478						images/313+42_12.png	images/313_12.png	1.0	←	12.0	7		女	24	2024-03-10_10h56.59.714	干预NG	2021.2.3	Win32	59.88023952			1.0	1.0	0.4413	0.0		2.0	21.0	85.0	11.0	1.0
					4.0	0.515						images/313_6.png	images/313+42_6.png	6.0	→	6.0	7		女	24	2024-03-10_10h56.59.714	干预NG	2021.2.3	Win32	59.88023952			1.0	0.0	0.732	1.0		2.0	22.0	86.0	5.0	1.0
					2.0	0.6677						images/313_23.png	images/313+42_23.png	6.0	→	23.0	7		女	24	2024-03-10_10h56.59.714	干预NG	2021.2.3	Win32	59.88023952			1.0	0.0	0.571	0.0		2.0	23.0	87.0	22.0	1.0
					4.0	0.4266						images/313_17.png	images/313+42_17.png	6.0	→	17.0	7		女	24	2024-03-10_10h56.59.714	干预NG	2021.2.3	Win32	59.88023952			6.0	1.0	0.426	1.0		2.0	24.0	88.0	16.0	1.0
					2.0	0.2719						images/313_7.png	images/313+42_7.png	6.0	→	7.0	7		女	24	2024-03-10_10h56.59.714	干预NG	2021.2.3	Win32	59.88023952			1.0	0.0	0.5523	0.0		2.0	25.0	89.0	6.0	1.0
					4.0	0.4952						images/313_8.png	images/313+42_8.png	6.0	→	8.0	7		女	24	2024-03-10_10h56.59.714	干预NG	2021.2.3	Win32	59.88023952			6.0	1.0	0.5808	1.0		2.0	26.0	90.0	7.0	1.0
					2.0	0.7458						images/313+42_31.png	images/313_31.png	1.0	←	31.0	7		女	24	2024-03-10_10h56.59.714	干预NG	2021.2.3	Win32	59.88023952			6.0	0.0	0.691	0.0		2.0	27.0	91.0	30.0	1.0
					2.0	0.415						images/313+42_30.png	images/313_30.png	1.0	←	30.0	7		女	24	2024-03-10_10h56.59.714	干预NG	2021.2.3	Win32	59.88023952			1.0	1.0	0.4961	0.0		2.0	28.0	92.0	29.0	1.0
					3.0	0.5861						images/313_21.png	images/313+42_21.png	6.0	→	21.0	7		女	24	2024-03-10_10h56.59.714	干预NG	2021.2.3	Win32	59.88023952			6.0	1.0	0.4979	0.0		2.0	29.0	93.0	20.0	1.0
					4.0	0.4506						images/313+42_32.png	images/313_32.png	1.0	←	32.0	7		女	24	2024-03-10_10h56.59.714	干预NG	2021.2.3	Win32	59.88023952			1.0	1.0	0.3913	1.0		2.0	30.0	94.0	31.0	1.0
					2.0	0.418						images/313+42_10.png	images/313_10.png	1.0	←	10.0	7		女	24	2024-03-10_10h56.59.714	干预NG	2021.2.3	Win32	59.88023952			6.0	0.0	0.6215	0.0		2.0	31.0	95.0	9.0	1.0
																	7		女	24	2024-03-10_10h56.59.714	干预NG	2021.2.3	Win32	59.88023952														6.990741306	3.2883
