# Supplementary material for: Perceptual metacognition and self-esteem: the role of feedback valence in local and global monitoring bias
Source: BMC Psychol. 2025 Sep 22;13:1114. doi: 10.1186/s40359-025-03089-x (PMC12506185; doi:10.1186/s40359-025-03089-x)
Supplement: Supplementary file 1 — Supplementary Material 1. [file 40359_2025_3089_MOESM1_ESM.zip › Data/Study3/Study3data/negative/08_干预NG_2024-03-10_10h58.35.999.csv]

key03.keys	key03.rt	response00.keys	response00.corr	response00.rt	response02.keys	response02.rt	prac2.thisRepN	prac2.thisTrialN	prac2.thisN	prac2.thisIndex	prac2.ran	dotLeft	dotRight	dotAns	cue	rows	被试编号	姓名	性别	年龄	date	expName	psychopyVersion	OS	frameRate	key04.keys	key04.rt	response01.keys	response01.corr	response01.rt	response02.corr	ret_res.keys	neg.thisRepN	neg.thisTrialN	neg.thisN	neg.thisIndex	neg.ran	ret_res.rt	slider.response	slider.rt
space	20.2749	6.0	0.0	0.8148	3.0	0.9339	0.0	0.0	0.0	15.0	1.0	images/313+12_16.png	images/313_16.png	1.0	←	16.0	8		女	23	2024-03-10_10h58.35.999	干预NG	2021.2.3	Win32	59.88023952
		6.0	1.0	0.4263	6.0	0.8375	0.0	1.0	1.0	2.0	1.0	images/313_3.png	images/313+12_3.png	6.0	→	3.0	8		女	23	2024-03-10_10h58.35.999	干预NG	2021.2.3	Win32	59.88023952
		6.0	1.0	0.8662	5.0	0.5697	0.0	2.0	2.0	1.0	1.0	images/313_2.png	images/313+12_2.png	6.0	→	2.0	8		女	23	2024-03-10_10h58.35.999	干预NG	2021.2.3	Win32	59.88023952
		6.0	0.0	0.8262	3.0	0.7277	0.0	3.0	3.0	9.0	1.0	images/313+12_10.png	images/313_10.png	1.0	←	10.0	8		女	23	2024-03-10_10h58.35.999	干预NG	2021.2.3	Win32	59.88023952
		6.0	0.0	1.1516	2.0	0.5791	0.0	4.0	4.0	8.0	1.0	images/313+12_9.png	images/313_9.png	1.0	←	9.0	8		女	23	2024-03-10_10h58.35.999	干预NG	2021.2.3	Win32	59.88023952
		6.0	1.0	0.5709	5.0	0.4265	0.0	5.0	5.0	3.0	1.0	images/313_4.png	images/313+12_4.png	6.0	→	4.0	8		女	23	2024-03-10_10h58.35.999	干预NG	2021.2.3	Win32	59.88023952
		6.0	1.0	0.5686	5.0	0.4861	0.0	6.0	6.0	0.0	1.0	images/313_1.png	images/313+12_1.png	6.0	→	1.0	8		女	23	2024-03-10_10h58.35.999	干预NG	2021.2.3	Win32	59.88023952
		1.0	1.0	0.9274	2.0	0.7366	0.0	7.0	7.0	11.0	1.0	images/313+12_12.png	images/313_12.png	1.0	←	12.0	8		女	23	2024-03-10_10h58.35.999	干预NG	2021.2.3	Win32	59.88023952
		1.0	0.0	0.5685	4.0	0.9532	0.0	8.0	8.0	7.0	1.0	images/313_8.png	images/313+12_8.png	6.0	→	8.0	8		女	23	2024-03-10_10h58.35.999	干预NG	2021.2.3	Win32	59.88023952
		1.0	0.0	1.0713	5.0	0.4278	0.0	9.0	9.0	5.0	1.0	images/313_6.png	images/313+12_6.png	6.0	→	6.0	8		女	23	2024-03-10_10h58.35.999	干预NG	2021.2.3	Win32	59.88023952
		1.0	1.0	0.646	3.0	0.4539	0.0	10.0	10.0	10.0	1.0	images/313+12_11.png	images/313_11.png	1.0	←	11.0	8		女	23	2024-03-10_10h58.35.999	干预NG	2021.2.3	Win32	59.88023952
		1.0	1.0	1.3732	2.0	0.3226	0.0	11.0	11.0	12.0	1.0	images/313+12_13.png	images/313_13.png	1.0	←	13.0	8		女	23	2024-03-10_10h58.35.999	干预NG	2021.2.3	Win32	59.88023952
		1.0	0.0	1.214	5.0	0.4204	0.0	12.0	12.0	4.0	1.0	images/313_5.png	images/313+12_5.png	6.0	→	5.0	8		女	23	2024-03-10_10h58.35.999	干预NG	2021.2.3	Win32	59.88023952
		1.0	1.0	0.9438	5.0	0.559	0.0	13.0	13.0	14.0	1.0	images/313+12_15.png	images/313_15.png	1.0	←	15.0	8		女	23	2024-03-10_10h58.35.999	干预NG	2021.2.3	Win32	59.88023952
		1.0	0.0	0.9422	3.0	0.5326	0.0	14.0	14.0	6.0	1.0	images/313_7.png	images/313+12_7.png	6.0	→	7.0	8		女	23	2024-03-10_10h58.35.999	干预NG	2021.2.3	Win32	59.88023952
		6.0	0.0	1.4407	5.0	0.4298	0.0	15.0	15.0	13.0	1.0	images/313+12_14.png	images/313_14.png	1.0	←	14.0	8		女	23	2024-03-10_10h58.35.999	干预NG	2021.2.3	Win32	59.88023952
		6.0	0.0	0.6348	5.0	0.5377	1.0	0.0	16.0	13.0	1.0	images/313+12_14.png	images/313_14.png	1.0	←	14.0	8		女	23	2024-03-10_10h58.35.999	干预NG	2021.2.3	Win32	59.88023952
		1.0	1.0	1.0502	4.0	1.3706	1.0	1.0	17.0	11.0	1.0	images/313+12_12.png	images/313_12.png	1.0	←	12.0	8		女	23	2024-03-10_10h58.35.999	干预NG	2021.2.3	Win32	59.88023952
		1.0	1.0	0.5733	5.0	0.4693	1.0	2.0	18.0	14.0	1.0	images/313+12_15.png	images/313_15.png	1.0	←	15.0	8		女	23	2024-03-10_10h58.35.999	干预NG	2021.2.3	Win32	59.88023952
		6.0	1.0	0.5682	5.0	0.3768	1.0	3.0	19.0	2.0	1.0	images/313_3.png	images/313+12_3.png	6.0	→	3.0	8		女	23	2024-03-10_10h58.35.999	干预NG	2021.2.3	Win32	59.88023952
		1.0	1.0	0.5786	5.0	0.7497	1.0	4.0	20.0	12.0	1.0	images/313+12_13.png	images/313_13.png	1.0	←	13.0	8		女	23	2024-03-10_10h58.35.999	干预NG	2021.2.3	Win32	59.88023952
		6.0	1.0	0.67	5.0	0.452	1.0	5.0	21.0	5.0	1.0	images/313_6.png	images/313+12_6.png	6.0	→	6.0	8		女	23	2024-03-10_10h58.35.999	干预NG	2021.2.3	Win32	59.88023952
		1.0	0.0	1.1856	4.0	0.6544	1.0	6.0	22.0	6.0	1.0	images/313_7.png	images/313+12_7.png	6.0	→	7.0	8		女	23	2024-03-10_10h58.35.999	干预NG	2021.2.3	Win32	59.88023952
		1.0	1.0	0.7523	5.0	0.4371	1.0	7.0	23.0	15.0	1.0	images/313+12_16.png	images/313_16.png	1.0	←	16.0	8		女	23	2024-03-10_10h58.35.999	干预NG	2021.2.3	Win32	59.88023952
		6.0	1.0	0.5672	5.0	0.4686	1.0	8.0	24.0	3.0	1.0	images/313_4.png	images/313+12_4.png	6.0	→	4.0	8		女	23	2024-03-10_10h58.35.999	干预NG	2021.2.3	Win32	59.88023952
		6.0	0.0	0.9708	5.0	0.4738	1.0	9.0	25.0	10.0	1.0	images/313+12_11.png	images/313_11.png	1.0	←	11.0	8		女	23	2024-03-10_10h58.35.999	干预NG	2021.2.3	Win32	59.88023952
		6.0	1.0	0.8889	6.0	0.6677	1.0	10.0	26.0	4.0	1.0	images/313_5.png	images/313+12_5.png	6.0	→	5.0	8		女	23	2024-03-10_10h58.35.999	干预NG	2021.2.3	Win32	59.88023952
		1.0	1.0	0.5619	5.0	0.3805	1.0	11.0	27.0	9.0	1.0	images/313+12_10.png	images/313_10.png	1.0	←	10.0	8		女	23	2024-03-10_10h58.35.999	干预NG	2021.2.3	Win32	59.88023952
		6.0	0.0	0.7536	5.0	0.4198	1.0	12.0	28.0	8.0	1.0	images/313+12_9.png	images/313_9.png	1.0	←	9.0	8		女	23	2024-03-10_10h58.35.999	干预NG	2021.2.3	Win32	59.88023952
		1.0	0.0	0.8761	5.0	0.3872	1.0	13.0	29.0	0.0	1.0	images/313_1.png	images/313+12_1.png	6.0	→	1.0	8		女	23	2024-03-10_10h58.35.999	干预NG	2021.2.3	Win32	59.88023952
		6.0	1.0	0.8804	5.0	0.425	1.0	14.0	30.0	7.0	1.0	images/313_8.png	images/313+12_8.png	6.0	→	8.0	8		女	23	2024-03-10_10h58.35.999	干预NG	2021.2.3	Win32	59.88023952
		1.0	0.0	0.744	5.0	0.3666	1.0	15.0	31.0	1.0	1.0	images/313_2.png	images/313+12_2.png	6.0	→	2.0	8		女	23	2024-03-10_10h58.35.999	干预NG	2021.2.3	Win32	59.88023952
					5.0	0.6542						images/313_22.png	images/313+42_22.png	6.0	→	22.0	8		女	23	2024-03-10_10h58.35.999	干预NG	2021.2.3	Win32	59.88023952	space	48.3779	6.0	1.0	0.3521	1.0		0.0	0.0	0.0	21.0	1.0
					6.0	0.4805						images/313+42_30.png	images/313_30.png	1.0	←	30.0	8		女	23	2024-03-10_10h58.35.999	干预NG	2021.2.3	Win32	59.88023952			6.0	0.0	0.3025	1.0		0.0	1.0	1.0	29.0	1.0
					3.0	0.6575						images/313+42_14.png	images/313_14.png	1.0	←	14.0	8		女	23	2024-03-10_10h58.35.999	干预NG	2021.2.3	Win32	59.88023952			1.0	1.0	0.8549	0.0		0.0	2.0	2.0	13.0	1.0
					5.0	0.3899						images/313+42_10.png	images/313_10.png	1.0	←	10.0	8		女	23	2024-03-10_10h58.35.999	干预NG	2021.2.3	Win32	59.88023952			6.0	0.0	0.4366	1.0		0.0	3.0	3.0	9.0	1.0
					4.0	0.5566						images/313_20.png	images/313+42_20.png	6.0	→	20.0	8		女	23	2024-03-10_10h58.35.999	干预NG	2021.2.3	Win32	59.88023952			6.0	1.0	0.5118	1.0		0.0	4.0	4.0	19.0	1.0
					6.0	0.6638						images/313_3.png	images/313+42_3.png	6.0	→	3.0	8		女	23	2024-03-10_10h58.35.999	干预NG	2021.2.3	Win32	59.88023952			6.0	1.0	0.4109	1.0		0.0	5.0	5.0	2.0	1.0
					5.0	0.5388						images/313+42_32.png	images/313_32.png	1.0	←	32.0	8		女	23	2024-03-10_10h58.35.999	干预NG	2021.2.3	Win32	59.88023952			1.0	1.0	0.6526	1.0		0.0	6.0	6.0	31.0	1.0
					3.0	0.4269						images/313+42_13.png	images/313_13.png	1.0	←	13.0	8		女	23	2024-03-10_10h58.35.999	干预NG	2021.2.3	Win32	59.88023952			1.0	1.0	0.8279	0.0		0.0	7.0	7.0	12.0	1.0
					5.0	0.3736						images/313+42_29.png	images/313_29.png	1.0	←	29.0	8		女	23	2024-03-10_10h58.35.999	干预NG	2021.2.3	Win32	59.88023952			1.0	1.0	0.6335	1.0		0.0	8.0	8.0	28.0	1.0
					5.0	0.5441						images/313_17.png	images/313+42_17.png	6.0	→	17.0	8		女	23	2024-03-10_10h58.35.999	干预NG	2021.2.3	Win32	59.88023952			6.0	1.0	0.4953	1.0		0.0	9.0	9.0	16.0	1.0
					6.0	0.5096						images/313_8.png	images/313+42_8.png	6.0	→	8.0	8		女	23	2024-03-10_10h58.35.999	干预NG	2021.2.3	Win32	59.88023952			1.0	0.0	0.5554	1.0		0.0	10.0	10.0	7.0	1.0
					5.0	0.3332						images/313+42_12.png	images/313_12.png	1.0	←	12.0	8		女	23	2024-03-10_10h58.35.999	干预NG	2021.2.3	Win32	59.88023952			1.0	1.0	0.7035	1.0		0.0	11.0	11.0	11.0	1.0
					5.0	0.4421						images/313+42_26.png	images/313_26.png	1.0	←	26.0	8		女	23	2024-03-10_10h58.35.999	干预NG	2021.2.3	Win32	59.88023952			1.0	1.0	0.7728	1.0		0.0	12.0	12.0	25.0	1.0
					4.0	0.4193						images/313_23.png	images/313+42_23.png	6.0	→	23.0	8		女	23	2024-03-10_10h58.35.999	干预NG	2021.2.3	Win32	59.88023952			1.0	0.0	1.1867	1.0		0.0	13.0	13.0	22.0	1.0
					5.0	0.3716						images/313_1.png	images/313+42_1.png	6.0	→	1.0	8		女	23	2024-03-10_10h58.35.999	干预NG	2021.2.3	Win32	59.88023952			6.0	1.0	1.0395	1.0		0.0	14.0	14.0	0.0	1.0
					5.0	0.4165						images/313+42_15.png	images/313_15.png	1.0	←	15.0	8		女	23	2024-03-10_10h58.35.999	干预NG	2021.2.3	Win32	59.88023952			1.0	1.0	0.8113	1.0		0.0	15.0	15.0	14.0	1.0
					5.0	0.4007						images/313+42_27.png	images/313_27.png	1.0	←	27.0	8		女	23	2024-03-10_10h58.35.999	干预NG	2021.2.3	Win32	59.88023952			6.0	0.0	1.0202	1.0		0.0	16.0	16.0	26.0	1.0
					5.0	0.394						images/313_2.png	images/313+42_2.png	6.0	→	2.0	8		女	23	2024-03-10_10h58.35.999	干预NG	2021.2.3	Win32	59.88023952			1.0	0.0	0.6723	1.0		0.0	17.0	17.0	1.0	1.0
					5.0	0.4598						images/313_18.png	images/313+42_18.png	6.0	→	18.0	8		女	23	2024-03-10_10h58.35.999	干预NG	2021.2.3	Win32	59.88023952			6.0	1.0	0.7027	1.0		0.0	18.0	18.0	17.0	1.0
					5.0	0.4171						images/313_21.png	images/313+42_21.png	6.0	→	21.0	8		女	23	2024-03-10_10h58.35.999	干预NG	2021.2.3	Win32	59.88023952			6.0	1.0	0.7526	1.0		0.0	19.0	19.0	20.0	1.0
					5.0	0.5891						images/313_4.png	images/313+42_4.png	6.0	→	4.0	8		女	23	2024-03-10_10h58.35.999	干预NG	2021.2.3	Win32	59.88023952			6.0	1.0	0.5185	1.0		0.0	20.0	20.0	3.0	1.0
					5.0	0.3604						images/313+42_16.png	images/313_16.png	1.0	←	16.0	8		女	23	2024-03-10_10h58.35.999	干预NG	2021.2.3	Win32	59.88023952			1.0	1.0	0.544	1.0		0.0	21.0	21.0	15.0	1.0
					5.0	0.3941						images/313_5.png	images/313+42_5.png	6.0	→	5.0	8		女	23	2024-03-10_10h58.35.999	干预NG	2021.2.3	Win32	59.88023952			6.0	1.0	0.4683	1.0		0.0	22.0	22.0	4.0	1.0
					5.0	0.3571						images/313+42_25.png	images/313_25.png	1.0	←	25.0	8		女	23	2024-03-10_10h58.35.999	干预NG	2021.2.3	Win32	59.88023952			1.0	1.0	0.399	1.0		0.0	23.0	23.0	24.0	1.0
					5.0	0.3095						images/313+42_28.png	images/313_28.png	1.0	←	28.0	8		女	23	2024-03-10_10h58.35.999	干预NG	2021.2.3	Win32	59.88023952			1.0	1.0	0.7038	1.0		0.0	24.0	24.0	27.0	1.0
					3.0	1.1769						images/313_24.png	images/313+42_24.png	6.0	→	24.0	8		女	23	2024-03-10_10h58.35.999	干预NG	2021.2.3	Win32	59.88023952			1.0	0.0	0.4282	0.0		0.0	25.0	25.0	23.0	1.0
					5.0	0.3462						images/313_6.png	images/313+42_6.png	6.0	→	6.0	8		女	23	2024-03-10_10h58.35.999	干预NG	2021.2.3	Win32	59.88023952			6.0	1.0	0.67	1.0		0.0	26.0	26.0	5.0	1.0
					5.0	0.3579						images/313+42_31.png	images/313_31.png	1.0	←	31.0	8		女	23	2024-03-10_10h58.35.999	干预NG	2021.2.3	Win32	59.88023952			1.0	1.0	0.2575	1.0		0.0	27.0	27.0	30.0	1.0
					5.0	0.4046						images/313+42_9.png	images/313_9.png	1.0	←	9.0	8		女	23	2024-03-10_10h58.35.999	干预NG	2021.2.3	Win32	59.88023952			1.0	1.0	1.0667	1.0		0.0	28.0	28.0	8.0	1.0
					5.0	0.3853						images/313_7.png	images/313+42_7.png	6.0	→	7.0	8		女	23	2024-03-10_10h58.35.999	干预NG	2021.2.3	Win32	59.88023952			6.0	1.0	0.3728	1.0		0.0	29.0	29.0	6.0	1.0
					5.0	0.36						images/313+42_11.png	images/313_11.png	1.0	←	11.0	8		女	23	2024-03-10_10h58.35.999	干预NG	2021.2.3	Win32	59.88023952			6.0	0.0	0.4057	1.0		0.0	30.0	30.0	10.0	1.0
					5.0	0.4852						images/313_19.png	images/313+42_19.png	6.0	→	19.0	8		女	23	2024-03-10_10h58.35.999	干预NG	2021.2.3	Win32	59.88023952			6.0	1.0	0.4284	1.0		0.0	31.0	31.0	18.0	1.0
					3.0	0.4433						images/313+42_31.png	images/313_31.png	1.0	←	31.0	8		女	23	2024-03-10_10h58.35.999	干预NG	2021.2.3	Win32	59.88023952			6.0	0.0	0.97	0.0		1.0	0.0	32.0	30.0	1.0
					5.0	0.3655						images/313_24.png	images/313+42_24.png	6.0	→	24.0	8		女	23	2024-03-10_10h58.35.999	干预NG	2021.2.3	Win32	59.88023952			6.0	1.0	0.4942	1.0		1.0	1.0	33.0	23.0	1.0
					3.0	0.4267						images/313_23.png	images/313+42_23.png	6.0	→	23.0	8		女	23	2024-03-10_10h58.35.999	干预NG	2021.2.3	Win32	59.88023952			1.0	0.0	1.3603	0.0		1.0	2.0	34.0	22.0	1.0
					5.0	0.3554						images/313_6.png	images/313+42_6.png	6.0	→	6.0	8		女	23	2024-03-10_10h58.35.999	干预NG	2021.2.3	Win32	59.88023952			6.0	1.0	0.5851	1.0		1.0	3.0	35.0	5.0	1.0
					5.0	0.3282						images/313_4.png	images/313+42_4.png	6.0	→	4.0	8		女	23	2024-03-10_10h58.35.999	干预NG	2021.2.3	Win32	59.88023952			6.0	1.0	1.3103	1.0		1.0	4.0	36.0	3.0	1.0
					5.0	0.4204						images/313_7.png	images/313+42_7.png	6.0	→	7.0	8		女	23	2024-03-10_10h58.35.999	干预NG	2021.2.3	Win32	59.88023952			6.0	1.0	0.751	1.0		1.0	5.0	37.0	6.0	1.0
					5.0	0.3264						images/313_21.png	images/313+42_21.png	6.0	→	21.0	8		女	23	2024-03-10_10h58.35.999	干预NG	2021.2.3	Win32	59.88023952			6.0	1.0	0.4878	1.0		1.0	6.0	38.0	20.0	1.0
					3.0	0.4547						images/313_19.png	images/313+42_19.png	6.0	→	19.0	8		女	23	2024-03-10_10h58.35.999	干预NG	2021.2.3	Win32	59.88023952			6.0	1.0	0.7104	0.0	space	1.0	7.0	39.0	18.0	1.0	1.9709
					5.0	0.3381						images/313_5.png	images/313+42_5.png	6.0	→	5.0	8		女	23	2024-03-10_10h58.35.999	干预NG	2021.2.3	Win32	59.88023952			6.0	1.0	0.3231	1.0		1.0	8.0	40.0	4.0	1.0
					5.0	0.2657						images/313+42_28.png	images/313_28.png	1.0	←	28.0	8		女	23	2024-03-10_10h58.35.999	干预NG	2021.2.3	Win32	59.88023952			6.0	0.0	0.6514	1.0		1.0	9.0	41.0	27.0	1.0
					3.0	0.344						images/313+42_30.png	images/313_30.png	1.0	←	30.0	8		女	23	2024-03-10_10h58.35.999	干预NG	2021.2.3	Win32	59.88023952			1.0	1.0	0.6865	0.0		1.0	10.0	42.0	29.0	1.0
					3.0	0.5836						images/313+42_16.png	images/313_16.png	1.0	←	16.0	8		女	23	2024-03-10_10h58.35.999	干预NG	2021.2.3	Win32	59.88023952			1.0	1.0	0.9089	0.0		1.0	11.0	43.0	15.0	1.0
					3.0	0.6735						images/313_20.png	images/313+42_20.png	6.0	→	20.0	8		女	23	2024-03-10_10h58.35.999	干预NG	2021.2.3	Win32	59.88023952			1.0	0.0	1.0631	0.0		1.0	12.0	44.0	19.0	1.0
					5.0	0.2346						images/313+42_29.png	images/313_29.png	1.0	←	29.0	8		女	23	2024-03-10_10h58.35.999	干预NG	2021.2.3	Win32	59.88023952			1.0	1.0	1.1025	1.0		1.0	13.0	45.0	28.0	1.0
					5.0	0.2666						images/313+42_12.png	images/313_12.png	1.0	←	12.0	8		女	23	2024-03-10_10h58.35.999	干预NG	2021.2.3	Win32	59.88023952			1.0	1.0	0.7609	1.0		1.0	14.0	46.0	11.0	1.0
					3.0	0.4465						images/313_8.png	images/313+42_8.png	6.0	→	8.0	8		女	23	2024-03-10_10h58.35.999	干预NG	2021.2.3	Win32	59.88023952			1.0	0.0	1.0674	0.0		1.0	15.0	47.0	7.0	1.0
					5.0	0.4381						images/313_17.png	images/313+42_17.png	6.0	→	17.0	8		女	23	2024-03-10_10h58.35.999	干预NG	2021.2.3	Win32	59.88023952			6.0	1.0	0.9036	1.0		1.0	16.0	48.0	16.0	1.0
					5.0	0.4959						images/313+42_26.png	images/313_26.png	1.0	←	26.0	8		女	23	2024-03-10_10h58.35.999	干预NG	2021.2.3	Win32	59.88023952			1.0	1.0	0.4568	1.0		1.0	17.0	49.0	25.0	1.0
					5.0	0.3913						images/313_3.png	images/313+42_3.png	6.0	→	3.0	8		女	23	2024-03-10_10h58.35.999	干预NG	2021.2.3	Win32	59.88023952			6.0	1.0	0.6037	1.0		1.0	18.0	50.0	2.0	1.0
					5.0	0.3073						images/313_18.png	images/313+42_18.png	6.0	→	18.0	8		女	23	2024-03-10_10h58.35.999	干预NG	2021.2.3	Win32	59.88023952			1.0	0.0	0.5205	1.0		1.0	19.0	51.0	17.0	1.0
					3.0	0.3769						images/313+42_14.png	images/313_14.png	1.0	←	14.0	8		女	23	2024-03-10_10h58.35.999	干预NG	2021.2.3	Win32	59.88023952			1.0	1.0	0.9561	0.0		1.0	20.0	52.0	13.0	1.0
					5.0	0.3375						images/313_2.png	images/313+42_2.png	6.0	→	2.0	8		女	23	2024-03-10_10h58.35.999	干预NG	2021.2.3	Win32	59.88023952			6.0	1.0	0.5876	1.0		1.0	21.0	53.0	1.0	1.0
					3.0	0.7269						images/313_1.png	images/313+42_1.png	6.0	→	1.0	8		女	23	2024-03-10_10h58.35.999	干预NG	2021.2.3	Win32	59.88023952			1.0	0.0	0.7854	0.0		1.0	22.0	54.0	0.0	1.0
					5.0	0.2623						images/313+42_13.png	images/313_13.png	1.0	←	13.0	8		女	23	2024-03-10_10h58.35.999	干预NG	2021.2.3	Win32	59.88023952			1.0	1.0	0.5148	1.0		1.0	23.0	55.0	12.0	1.0
					3.0	0.6367						images/313+42_11.png	images/313_11.png	1.0	←	11.0	8		女	23	2024-03-10_10h58.35.999	干预NG	2021.2.3	Win32	59.88023952			1.0	1.0	0.7421	0.0		1.0	24.0	56.0	10.0	1.0
					5.0	0.3847						images/313+42_25.png	images/313_25.png	1.0	←	25.0	8		女	23	2024-03-10_10h58.35.999	干预NG	2021.2.3	Win32	59.88023952			1.0	1.0	0.5395	1.0		1.0	25.0	57.0	24.0	1.0
					5.0	0.3416						images/313+42_15.png	images/313_15.png	1.0	←	15.0	8		女	23	2024-03-10_10h58.35.999	干预NG	2021.2.3	Win32	59.88023952			1.0	1.0	0.4197	1.0		1.0	26.0	58.0	14.0	1.0
					5.0	0.4103						images/313+42_10.png	images/313_10.png	1.0	←	10.0	8		女	23	2024-03-10_10h58.35.999	干预NG	2021.2.3	Win32	59.88023952			6.0	0.0	0.7266	1.0		1.0	27.0	59.0	9.0	1.0
					5.0	0.3065						images/313+42_9.png	images/313_9.png	1.0	←	9.0	8		女	23	2024-03-10_10h58.35.999	干预NG	2021.2.3	Win32	59.88023952			1.0	1.0	0.2755	1.0		1.0	28.0	60.0	8.0	1.0
					5.0	0.1513						images/313_22.png	images/313+42_22.png	6.0	→	22.0	8		女	23	2024-03-10_10h58.35.999	干预NG	2021.2.3	Win32	59.88023952			1.0	0.0	0.6862	1.0		1.0	29.0	61.0	21.0	1.0
					5.0	0.3529						images/313+42_32.png	images/313_32.png	1.0	←	32.0	8		女	23	2024-03-10_10h58.35.999	干预NG	2021.2.3	Win32	59.88023952			1.0	1.0	0.3654	1.0		1.0	30.0	62.0	31.0	1.0
					5.0	0.2362						images/313+42_27.png	images/313_27.png	1.0	←	27.0	8		女	23	2024-03-10_10h58.35.999	干预NG	2021.2.3	Win32	59.88023952			1.0	1.0	0.539	1.0		1.0	31.0	63.0	26.0	1.0
					5.0	0.3363						images/313_6.png	images/313+42_6.png	6.0	→	6.0	8		女	23	2024-03-10_10h58.35.999	干预NG	2021.2.3	Win32	59.88023952			6.0	1.0	0.4442	1.0		2.0	0.0	64.0	5.0	1.0
					3.0	0.3075						images/313+42_28.png	images/313_28.png	1.0	←	28.0	8		女	23	2024-03-10_10h58.35.999	干预NG	2021.2.3	Win32	59.88023952			6.0	0.0	0.6524	0.0		2.0	1.0	65.0	27.0	1.0
					5.0	0.2008						images/313+42_26.png	images/313_26.png	1.0	←	26.0	8		女	23	2024-03-10_10h58.35.999	干预NG	2021.2.3	Win32	59.88023952			1.0	1.0	0.7176	1.0		2.0	2.0	66.0	25.0	1.0
					5.0	0.3883						images/313_21.png	images/313+42_21.png	6.0	→	21.0	8		女	23	2024-03-10_10h58.35.999	干预NG	2021.2.3	Win32	59.88023952			6.0	1.0	0.4057	1.0		2.0	3.0	67.0	20.0	1.0
					5.0	0.4183						images/313+42_9.png	images/313_9.png	1.0	←	9.0	8		女	23	2024-03-10_10h58.35.999	干预NG	2021.2.3	Win32	59.88023952			1.0	1.0	0.2388	1.0		2.0	4.0	68.0	8.0	1.0
					5.0	0.3837						images/313_3.png	images/313+42_3.png	6.0	→	3.0	8		女	23	2024-03-10_10h58.35.999	干预NG	2021.2.3	Win32	59.88023952			6.0	1.0	0.4698	1.0		2.0	5.0	69.0	2.0	1.0
					5.0	0.3408						images/313+42_15.png	images/313_15.png	1.0	←	15.0	8		女	23	2024-03-10_10h58.35.999	干预NG	2021.2.3	Win32	59.88023952			1.0	1.0	0.5013	1.0		2.0	6.0	70.0	14.0	1.0
					5.0	0.3276						images/313_2.png	images/313+42_2.png	6.0	→	2.0	8		女	23	2024-03-10_10h58.35.999	干预NG	2021.2.3	Win32	59.88023952			1.0	0.0	0.5901	1.0		2.0	7.0	71.0	1.0	1.0
					5.0	0.3032						images/313+42_31.png	images/313_31.png	1.0	←	31.0	8		女	23	2024-03-10_10h58.35.999	干预NG	2021.2.3	Win32	59.88023952			6.0	0.0	0.2899	1.0		2.0	8.0	72.0	30.0	1.0
					5.0	0.2941						images/313_5.png	images/313+42_5.png	6.0	→	5.0	8		女	23	2024-03-10_10h58.35.999	干预NG	2021.2.3	Win32	59.88023952			1.0	0.0	0.3555	1.0		2.0	9.0	73.0	4.0	1.0
					5.0	0.2715						images/313_20.png	images/313+42_20.png	6.0	→	20.0	8		女	23	2024-03-10_10h58.35.999	干预NG	2021.2.3	Win32	59.88023952			1.0	0.0	0.5543	1.0		2.0	10.0	74.0	19.0	1.0
					3.0	0.6692						images/313+42_12.png	images/313_12.png	1.0	←	12.0	8		女	23	2024-03-10_10h58.35.999	干预NG	2021.2.3	Win32	59.88023952			1.0	1.0	0.2346	0.0		2.0	11.0	75.0	11.0	1.0
					5.0	0.2607						images/313_19.png	images/313+42_19.png	6.0	→	19.0	8		女	23	2024-03-10_10h58.35.999	干预NG	2021.2.3	Win32	59.88023952			6.0	1.0	0.4296	1.0		2.0	12.0	76.0	18.0	1.0
					5.0	0.3412						images/313+42_30.png	images/313_30.png	1.0	←	30.0	8		女	23	2024-03-10_10h58.35.999	干预NG	2021.2.3	Win32	59.88023952			1.0	1.0	0.2936	1.0		2.0	13.0	77.0	29.0	1.0
					3.0	0.3697						images/313_18.png	images/313+42_18.png	6.0	→	18.0	8		女	23	2024-03-10_10h58.35.999	干预NG	2021.2.3	Win32	59.88023952			6.0	1.0	0.775	0.0		2.0	14.0	78.0	17.0	1.0
					5.0	0.31						images/313+42_29.png	images/313_29.png	1.0	←	29.0	8		女	23	2024-03-10_10h58.35.999	干预NG	2021.2.3	Win32	59.88023952			1.0	1.0	0.2382	1.0	space	2.0	15.0	79.0	28.0	1.0	1.8057
					5.0	0.3614						images/313_23.png	images/313+42_23.png	6.0	→	23.0	8		女	23	2024-03-10_10h58.35.999	干预NG	2021.2.3	Win32	59.88023952			6.0	1.0	0.2938	1.0		2.0	16.0	80.0	22.0	1.0
					5.0	0.294						images/313_1.png	images/313+42_1.png	6.0	→	1.0	8		女	23	2024-03-10_10h58.35.999	干预NG	2021.2.3	Win32	59.88023952			6.0	1.0	0.2595	1.0		2.0	17.0	81.0	0.0	1.0
					5.0	0.2562						images/313+42_11.png	images/313_11.png	1.0	←	11.0	8		女	23	2024-03-10_10h58.35.999	干预NG	2021.2.3	Win32	59.88023952			1.0	1.0	0.3019	1.0		2.0	18.0	82.0	10.0	1.0
					5.0	0.2703						images/313_24.png	images/313+42_24.png	6.0	→	24.0	8		女	23	2024-03-10_10h58.35.999	干预NG	2021.2.3	Win32	59.88023952			6.0	1.0	0.2622	1.0		2.0	19.0	83.0	23.0	1.0
					5.0	0.286						images/313+42_32.png	images/313_32.png	1.0	←	32.0	8		女	23	2024-03-10_10h58.35.999	干预NG	2021.2.3	Win32	59.88023952			6.0	0.0	0.259	1.0		2.0	20.0	84.0	31.0	1.0
					5.0	0.3456						images/313_22.png	images/313+42_22.png	6.0	→	22.0	8		女	23	2024-03-10_10h58.35.999	干预NG	2021.2.3	Win32	59.88023952			6.0	1.0	0.1797	1.0		2.0	21.0	85.0	21.0	1.0
					5.0	0.2533						images/313_4.png	images/313+42_4.png	6.0	→	4.0	8		女	23	2024-03-10_10h58.35.999	干预NG	2021.2.3	Win32	59.88023952			6.0	1.0	0.2515	1.0		2.0	22.0	86.0	3.0	1.0
					5.0	0.3389						images/313+42_27.png	images/313_27.png	1.0	←	27.0	8		女	23	2024-03-10_10h58.35.999	干预NG	2021.2.3	Win32	59.88023952			1.0	1.0	0.2422	1.0		2.0	23.0	87.0	26.0	1.0
					3.0	0.2835						images/313_8.png	images/313+42_8.png	6.0	→	8.0	8		女	23	2024-03-10_10h58.35.999	干预NG	2021.2.3	Win32	59.88023952			6.0	1.0	0.4606	0.0		2.0	24.0	88.0	7.0	1.0
					5.0	0.2773						images/313+42_13.png	images/313_13.png	1.0	←	13.0	8		女	23	2024-03-10_10h58.35.999	干预NG	2021.2.3	Win32	59.88023952			6.0	0.0	0.4807	1.0		2.0	25.0	89.0	12.0	1.0
					3.0	0.5123						images/313+42_14.png	images/313_14.png	1.0	←	14.0	8		女	23	2024-03-10_10h58.35.999	干预NG	2021.2.3	Win32	59.88023952			6.0	0.0	0.438	0.0		2.0	26.0	90.0	13.0	1.0
					5.0	0.2539						images/313+42_10.png	images/313_10.png	1.0	←	10.0	8		女	23	2024-03-10_10h58.35.999	干预NG	2021.2.3	Win32	59.88023952			1.0	1.0	0.3223	1.0		2.0	27.0	91.0	9.0	1.0
					5.0	0.4827						images/313+42_25.png	images/313_25.png	1.0	←	25.0	8		女	23	2024-03-10_10h58.35.999	干预NG	2021.2.3	Win32	59.88023952			1.0	1.0	0.558	1.0		2.0	28.0	92.0	24.0	1.0
					5.0	0.2347						images/313_17.png	images/313+42_17.png	6.0	→	17.0	8		女	23	2024-03-10_10h58.35.999	干预NG	2021.2.3	Win32	59.88023952			6.0	1.0	0.2383	1.0		2.0	29.0	93.0	16.0	1.0
					5.0	0.1875						images/313+42_16.png	images/313_16.png	1.0	←	16.0	8		女	23	2024-03-10_10h58.35.999	干预NG	2021.2.3	Win32	59.88023952			1.0	1.0	0.5314	1.0		2.0	30.0	94.0	15.0	1.0
					5.0	0.3874						images/313_7.png	images/313+42_7.png	6.0	→	7.0	8		女	23	2024-03-10_10h58.35.999	干预NG	2021.2.3	Win32	59.88023952			6.0	1.0	0.2075	1.0		2.0	31.0	95.0	6.0	1.0
																	8		女	23	2024-03-10_10h58.35.999	干预NG	2021.2.3	Win32	59.88023952														4.944444444	3.9632
