# Supplementary material for: Perceptual metacognition and self-esteem: the role of feedback valence in local and global monitoring bias
Source: BMC Psychol. 2025 Sep 22;13:1114. doi: 10.1186/s40359-025-03089-x (PMC12506185; doi:10.1186/s40359-025-03089-x)
Supplement: Supplementary file 1 — Supplementary Material 1. [file 40359_2025_3089_MOESM1_ESM.zip › Data/Study3/Study3data/negative/09_干预NG_2024-03-10_13h15.12.772.csv]

key03.keys	key03.rt	response00.keys	response00.corr	response00.rt	response02.keys	response02.rt	prac2.thisRepN	prac2.thisTrialN	prac2.thisN	prac2.thisIndex	prac2.ran	dotLeft	dotRight	dotAns	cue	rows	被试编号	姓名	性别	年龄	date	expName	psychopyVersion	OS	frameRate	key04.keys	key04.rt	response01.keys	response01.corr	response01.rt	response02.corr	ret_res.keys	neg.thisRepN	neg.thisTrialN	neg.thisN	neg.thisIndex	neg.ran	ret_res.rt	slider.response	slider.rt
space	27.3005	6.0	1.0	0.7543	2.0	0.5821	0.0	0.0	0.0	1.0	1.0	images/313_2.png	images/313+12_2.png	6.0	→	2.0	9		女	21	2024-03-10_13h15.12.772	干预NG	2021.2.3	Win32	120.4819277
		6.0	1.0	0.5506	2.0	0.2955	0.0	1.0	1.0	2.0	1.0	images/313_3.png	images/313+12_3.png	6.0	→	3.0	9		女	21	2024-03-10_13h15.12.772	干预NG	2021.2.3	Win32	120.4819277
		1.0	1.0	0.545	3.0	0.5427	0.0	2.0	2.0	12.0	1.0	images/313+12_13.png	images/313_13.png	1.0	←	13.0	9		女	21	2024-03-10_13h15.12.772	干预NG	2021.2.3	Win32	120.4819277
		6.0	1.0	0.5954	5.0	0.7353	0.0	3.0	3.0	3.0	1.0	images/313_4.png	images/313+12_4.png	6.0	→	4.0	9		女	21	2024-03-10_13h15.12.772	干预NG	2021.2.3	Win32	120.4819277
		6.0	1.0	0.4847	5.0	0.8922	0.0	4.0	4.0	5.0	1.0	images/313_6.png	images/313+12_6.png	6.0	→	6.0	9		女	21	2024-03-10_13h15.12.772	干预NG	2021.2.3	Win32	120.4819277
		6.0	0.0	0.6646	2.0	0.3085	0.0	5.0	5.0	11.0	1.0	images/313+12_12.png	images/313_12.png	1.0	←	12.0	9		女	21	2024-03-10_13h15.12.772	干预NG	2021.2.3	Win32	120.4819277
		1.0	1.0	0.5862	5.0	0.4509	0.0	6.0	6.0	15.0	1.0	images/313+12_16.png	images/313_16.png	1.0	←	16.0	9		女	21	2024-03-10_13h15.12.772	干预NG	2021.2.3	Win32	120.4819277
		6.0	0.0	0.4841	2.0	0.2847	0.0	7.0	7.0	13.0	1.0	images/313+12_14.png	images/313_14.png	1.0	←	14.0	9		女	21	2024-03-10_13h15.12.772	干预NG	2021.2.3	Win32	120.4819277
		6.0	0.0	0.535	5.0	0.5262	0.0	8.0	8.0	14.0	1.0	images/313+12_15.png	images/313_15.png	1.0	←	15.0	9		女	21	2024-03-10_13h15.12.772	干预NG	2021.2.3	Win32	120.4819277
		1.0	0.0	0.7514	2.0	0.4617	0.0	9.0	9.0	0.0	1.0	images/313_1.png	images/313+12_1.png	6.0	→	1.0	9		女	21	2024-03-10_13h15.12.772	干预NG	2021.2.3	Win32	120.4819277
		6.0	0.0	0.8534	1.0	0.7311	0.0	10.0	10.0	10.0	1.0	images/313+12_11.png	images/313_11.png	1.0	←	11.0	9		女	21	2024-03-10_13h15.12.772	干预NG	2021.2.3	Win32	120.4819277
		6.0	1.0	0.542	2.0	0.3767	0.0	11.0	11.0	6.0	1.0	images/313_7.png	images/313+12_7.png	6.0	→	7.0	9		女	21	2024-03-10_13h15.12.772	干预NG	2021.2.3	Win32	120.4819277
		6.0	1.0	0.6704	3.0	0.9045	0.0	12.0	12.0	4.0	1.0	images/313_5.png	images/313+12_5.png	6.0	→	5.0	9		女	21	2024-03-10_13h15.12.772	干预NG	2021.2.3	Win32	120.4819277
		1.0	1.0	0.5857	4.0	0.6915	0.0	13.0	13.0	9.0	1.0	images/313+12_10.png	images/313_10.png	1.0	←	10.0	9		女	21	2024-03-10_13h15.12.772	干预NG	2021.2.3	Win32	120.4819277
		1.0	0.0	0.8918	4.0	0.3765	0.0	14.0	14.0	7.0	1.0	images/313_8.png	images/313+12_8.png	6.0	→	8.0	9		女	21	2024-03-10_13h15.12.772	干预NG	2021.2.3	Win32	120.4819277
		6.0	0.0	0.7929	2.0	0.3442	0.0	15.0	15.0	8.0	1.0	images/313+12_9.png	images/313_9.png	1.0	←	9.0	9		女	21	2024-03-10_13h15.12.772	干预NG	2021.2.3	Win32	120.4819277
		1.0	0.0	0.564	3.0	0.9745	1.0	0.0	16.0	6.0	1.0	images/313_7.png	images/313+12_7.png	6.0	→	7.0	9		女	21	2024-03-10_13h15.12.772	干预NG	2021.2.3	Win32	120.4819277
		6.0	1.0	0.5944	5.0	0.4094	1.0	1.0	17.0	5.0	1.0	images/313_6.png	images/313+12_6.png	6.0	→	6.0	9		女	21	2024-03-10_13h15.12.772	干预NG	2021.2.3	Win32	120.4819277
		1.0	1.0	0.609	4.0	0.5915	1.0	2.0	18.0	9.0	1.0	images/313+12_10.png	images/313_10.png	1.0	←	10.0	9		女	21	2024-03-10_13h15.12.772	干预NG	2021.2.3	Win32	120.4819277
		1.0	1.0	0.7132	2.0	0.5414	1.0	3.0	19.0	11.0	1.0	images/313+12_12.png	images/313_12.png	1.0	←	12.0	9		女	21	2024-03-10_13h15.12.772	干预NG	2021.2.3	Win32	120.4819277
		6.0	1.0	0.6359	2.0	0.2796	1.0	4.0	20.0	1.0	1.0	images/313_2.png	images/313+12_2.png	6.0	→	2.0	9		女	21	2024-03-10_13h15.12.772	干预NG	2021.2.3	Win32	120.4819277
		6.0	0.0	0.4336	5.0	0.4957	1.0	5.0	21.0	13.0	1.0	images/313+12_14.png	images/313_14.png	1.0	←	14.0	9		女	21	2024-03-10_13h15.12.772	干预NG	2021.2.3	Win32	120.4819277
		6.0	1.0	0.4163	5.0	0.5263	1.0	6.0	22.0	3.0	1.0	images/313_4.png	images/313+12_4.png	6.0	→	4.0	9		女	21	2024-03-10_13h15.12.772	干预NG	2021.2.3	Win32	120.4819277
		6.0	0.0	0.4629	5.0	0.4949	1.0	7.0	23.0	14.0	1.0	images/313+12_15.png	images/313_15.png	1.0	←	15.0	9		女	21	2024-03-10_13h15.12.772	干预NG	2021.2.3	Win32	120.4819277
		6.0	0.0	0.8842	1.0	0.4179	1.0	8.0	24.0	15.0	1.0	images/313+12_16.png	images/313_16.png	1.0	←	16.0	9		女	21	2024-03-10_13h15.12.772	干预NG	2021.2.3	Win32	120.4819277
		1.0	0.0	0.992	3.0	0.651	1.0	9.0	25.0	4.0	1.0	images/313_5.png	images/313+12_5.png	6.0	→	5.0	9		女	21	2024-03-10_13h15.12.772	干预NG	2021.2.3	Win32	120.4819277
		1.0	0.0	0.6759	4.0	0.7126	1.0	10.0	26.0	2.0	1.0	images/313_3.png	images/313+12_3.png	6.0	→	3.0	9		女	21	2024-03-10_13h15.12.772	干预NG	2021.2.3	Win32	120.4819277
		6.0	1.0	0.5872	2.0	0.4029	1.0	11.0	27.0	0.0	1.0	images/313_1.png	images/313+12_1.png	6.0	→	1.0	9		女	21	2024-03-10_13h15.12.772	干预NG	2021.2.3	Win32	120.4819277
		6.0	0.0	0.4399	2.0	0.326	1.0	12.0	28.0	12.0	1.0	images/313+12_13.png	images/313_13.png	1.0	←	13.0	9		女	21	2024-03-10_13h15.12.772	干预NG	2021.2.3	Win32	120.4819277
		6.0	0.0	0.506	3.0	0.8647	1.0	13.0	29.0	8.0	1.0	images/313+12_9.png	images/313_9.png	1.0	←	9.0	9		女	21	2024-03-10_13h15.12.772	干预NG	2021.2.3	Win32	120.4819277
		6.0	0.0	0.5338	3.0	0.5025	1.0	14.0	30.0	10.0	1.0	images/313+12_11.png	images/313_11.png	1.0	←	11.0	9		女	21	2024-03-10_13h15.12.772	干预NG	2021.2.3	Win32	120.4819277
		6.0	1.0	0.452	4.0	1.0005	1.0	15.0	31.0	7.0	1.0	images/313_8.png	images/313+12_8.png	6.0	→	8.0	9		女	21	2024-03-10_13h15.12.772	干预NG	2021.2.3	Win32	120.4819277
					5.0	0.5116						images/313+42_26.png	images/313_26.png	1.0	←	26.0	9		女	21	2024-03-10_13h15.12.772	干预NG	2021.2.3	Win32	120.4819277	space	11.3053	1.0	1.0	0.5931	1.0		0.0	0.0	0.0	25.0	1.0
					5.0	0.4276						images/313+42_14.png	images/313_14.png	1.0	←	14.0	9		女	21	2024-03-10_13h15.12.772	干预NG	2021.2.3	Win32	120.4819277			6.0	0.0	0.3818	1.0		0.0	1.0	1.0	13.0	1.0
					3.0	0.609						images/313+42_15.png	images/313_15.png	1.0	←	15.0	9		女	21	2024-03-10_13h15.12.772	干预NG	2021.2.3	Win32	120.4819277			1.0	1.0	0.7554	0.0		0.0	2.0	2.0	14.0	1.0
					2.0	0.6						images/313+42_13.png	images/313_13.png	1.0	←	13.0	9		女	21	2024-03-10_13h15.12.772	干预NG	2021.2.3	Win32	120.4819277			6.0	0.0	0.5503	0.0		0.0	3.0	3.0	12.0	1.0
					6.0	0.4466						images/313_24.png	images/313+42_24.png	6.0	→	24.0	9		女	21	2024-03-10_13h15.12.772	干预NG	2021.2.3	Win32	120.4819277			6.0	1.0	0.4077	1.0		0.0	4.0	4.0	23.0	1.0
					2.0	0.3767						images/313+42_30.png	images/313_30.png	1.0	←	30.0	9		女	21	2024-03-10_13h15.12.772	干预NG	2021.2.3	Win32	120.4819277			1.0	1.0	0.7418	0.0		0.0	5.0	5.0	29.0	1.0
					6.0	0.4601						images/313_3.png	images/313+42_3.png	6.0	→	3.0	9		女	21	2024-03-10_13h15.12.772	干预NG	2021.2.3	Win32	120.4819277			6.0	1.0	0.2925	1.0		0.0	6.0	6.0	2.0	1.0
					2.0	0.3794						images/313+42_29.png	images/313_29.png	1.0	←	29.0	9		女	21	2024-03-10_13h15.12.772	干预NG	2021.2.3	Win32	120.4819277			6.0	0.0	0.5131	0.0		0.0	7.0	7.0	28.0	1.0
					5.0	0.359						images/313+42_16.png	images/313_16.png	1.0	←	16.0	9		女	21	2024-03-10_13h15.12.772	干预NG	2021.2.3	Win32	120.4819277			1.0	1.0	0.5689	1.0		0.0	8.0	8.0	15.0	1.0
					5.0	0.4608						images/313_5.png	images/313+42_5.png	6.0	→	5.0	9		女	21	2024-03-10_13h15.12.772	干预NG	2021.2.3	Win32	120.4819277			6.0	1.0	0.3266	1.0		0.0	9.0	9.0	4.0	1.0
					2.0	0.473						images/313_6.png	images/313+42_6.png	6.0	→	6.0	9		女	21	2024-03-10_13h15.12.772	干预NG	2021.2.3	Win32	120.4819277			6.0	1.0	0.6247	0.0		0.0	10.0	10.0	5.0	1.0
					2.0	0.3896						images/313+42_25.png	images/313_25.png	1.0	←	25.0	9		女	21	2024-03-10_13h15.12.772	干预NG	2021.2.3	Win32	120.4819277			6.0	0.0	0.4387	0.0		0.0	11.0	11.0	24.0	1.0
					1.0	0.3757						images/313_7.png	images/313+42_7.png	6.0	→	7.0	9		女	21	2024-03-10_13h15.12.772	干预NG	2021.2.3	Win32	120.4819277			6.0	1.0	0.7006	0.0		0.0	12.0	12.0	6.0	1.0
					2.0	0.3051						images/313+42_32.png	images/313_32.png	1.0	←	32.0	9		女	21	2024-03-10_13h15.12.772	干预NG	2021.2.3	Win32	120.4819277			1.0	1.0	0.7356	0.0		0.0	13.0	13.0	31.0	1.0
					3.0	0.5681						images/313+42_31.png	images/313_31.png	1.0	←	31.0	9		女	21	2024-03-10_13h15.12.772	干预NG	2021.2.3	Win32	120.4819277			1.0	1.0	0.833	0.0		0.0	14.0	14.0	30.0	1.0
					2.0	0.4613						images/313_18.png	images/313+42_18.png	6.0	→	18.0	9		女	21	2024-03-10_13h15.12.772	干预NG	2021.2.3	Win32	120.4819277			1.0	0.0	0.5857	0.0		0.0	15.0	15.0	17.0	1.0
					5.0	0.5673						images/313+42_11.png	images/313_11.png	1.0	←	11.0	9		女	21	2024-03-10_13h15.12.772	干预NG	2021.2.3	Win32	120.4819277			6.0	0.0	0.3348	1.0		0.0	16.0	16.0	10.0	1.0
					5.0	0.4428						images/313_21.png	images/313+42_21.png	6.0	→	21.0	9		女	21	2024-03-10_13h15.12.772	干预NG	2021.2.3	Win32	120.4819277			6.0	1.0	0.4139	1.0		0.0	17.0	17.0	20.0	1.0
					2.0	0.5189						images/313+42_10.png	images/313_10.png	1.0	←	10.0	9		女	21	2024-03-10_13h15.12.772	干预NG	2021.2.3	Win32	120.4819277			1.0	1.0	0.5212	0.0		0.0	18.0	18.0	9.0	1.0
					2.0	0.4946						images/313+42_12.png	images/313_12.png	1.0	←	12.0	9		女	21	2024-03-10_13h15.12.772	干预NG	2021.2.3	Win32	120.4819277			1.0	1.0	0.5658	0.0		0.0	19.0	19.0	11.0	1.0
					5.0	0.4339						images/313_20.png	images/313+42_20.png	6.0	→	20.0	9		女	21	2024-03-10_13h15.12.772	干预NG	2021.2.3	Win32	120.4819277			6.0	1.0	0.3797	1.0		0.0	20.0	20.0	19.0	1.0
					6.0	0.4406						images/313_2.png	images/313+42_2.png	6.0	→	2.0	9		女	21	2024-03-10_13h15.12.772	干预NG	2021.2.3	Win32	120.4819277			6.0	1.0	0.3253	1.0		0.0	21.0	21.0	1.0	1.0
					5.0	0.3782						images/313_8.png	images/313+42_8.png	6.0	→	8.0	9		女	21	2024-03-10_13h15.12.772	干预NG	2021.2.3	Win32	120.4819277			6.0	1.0	0.4028	1.0		0.0	22.0	22.0	7.0	1.0
					2.0	0.4023						images/313_17.png	images/313+42_17.png	6.0	→	17.0	9		女	21	2024-03-10_13h15.12.772	干预NG	2021.2.3	Win32	120.4819277			6.0	1.0	0.3998	0.0		0.0	23.0	23.0	16.0	1.0
					5.0	0.5156						images/313_19.png	images/313+42_19.png	6.0	→	19.0	9		女	21	2024-03-10_13h15.12.772	干预NG	2021.2.3	Win32	120.4819277			6.0	1.0	0.3448	1.0		0.0	24.0	24.0	18.0	1.0
					2.0	0.2871						images/313+42_9.png	images/313_9.png	1.0	←	9.0	9		女	21	2024-03-10_13h15.12.772	干预NG	2021.2.3	Win32	120.4819277			1.0	1.0	0.4733	0.0		0.0	25.0	25.0	8.0	1.0
					2.0	0.4012						images/313+42_27.png	images/313_27.png	1.0	←	27.0	9		女	21	2024-03-10_13h15.12.772	干预NG	2021.2.3	Win32	120.4819277			1.0	1.0	0.5743	0.0		0.0	26.0	26.0	26.0	1.0
					6.0	0.4248						images/313_4.png	images/313+42_4.png	6.0	→	4.0	9		女	21	2024-03-10_13h15.12.772	干预NG	2021.2.3	Win32	120.4819277			6.0	1.0	0.357	1.0		0.0	27.0	27.0	3.0	1.0
					6.0	0.6606						images/313_23.png	images/313+42_23.png	6.0	→	23.0	9		女	21	2024-03-10_13h15.12.772	干预NG	2021.2.3	Win32	120.4819277			6.0	1.0	0.3656	1.0		0.0	28.0	28.0	22.0	1.0
					4.0	0.8509						images/313+42_28.png	images/313_28.png	1.0	←	28.0	9		女	21	2024-03-10_13h15.12.772	干预NG	2021.2.3	Win32	120.4819277			1.0	1.0	0.6534	1.0		0.0	29.0	29.0	27.0	1.0
					5.0	1.1968						images/313_1.png	images/313+42_1.png	6.0	→	1.0	9		女	21	2024-03-10_13h15.12.772	干预NG	2021.2.3	Win32	120.4819277			6.0	1.0	0.3841	1.0		0.0	30.0	30.0	0.0	1.0
					6.0	0.4681						images/313_22.png	images/313+42_22.png	6.0	→	22.0	9		女	21	2024-03-10_13h15.12.772	干预NG	2021.2.3	Win32	120.4819277			6.0	1.0	0.4357	1.0		0.0	31.0	31.0	21.0	1.0
					5.0	0.4306						images/313_23.png	images/313+42_23.png	6.0	→	23.0	9		女	21	2024-03-10_13h15.12.772	干预NG	2021.2.3	Win32	120.4819277			6.0	1.0	0.4923	1.0		1.0	0.0	32.0	22.0	1.0
					5.0	0.4674						images/313_22.png	images/313+42_22.png	6.0	→	22.0	9		女	21	2024-03-10_13h15.12.772	干预NG	2021.2.3	Win32	120.4819277			6.0	1.0	0.3843	1.0		1.0	1.0	33.0	21.0	1.0
					2.0	0.8672						images/313+42_12.png	images/313_12.png	1.0	←	12.0	9		女	21	2024-03-10_13h15.12.772	干预NG	2021.2.3	Win32	120.4819277			1.0	1.0	0.5766	0.0		1.0	2.0	34.0	11.0	1.0
					2.0	0.4262						images/313+42_31.png	images/313_31.png	1.0	←	31.0	9		女	21	2024-03-10_13h15.12.772	干预NG	2021.2.3	Win32	120.4819277			1.0	1.0	0.6691	0.0		1.0	3.0	35.0	30.0	1.0
					2.0	0.4857						images/313_1.png	images/313+42_1.png	6.0	→	1.0	9		女	21	2024-03-10_13h15.12.772	干预NG	2021.2.3	Win32	120.4819277			6.0	1.0	0.3298	0.0		1.0	4.0	36.0	0.0	1.0
					4.0	0.4355						images/313+42_32.png	images/313_32.png	1.0	←	32.0	9		女	21	2024-03-10_13h15.12.772	干预NG	2021.2.3	Win32	120.4819277			1.0	1.0	0.6038	1.0		1.0	5.0	37.0	31.0	1.0
					5.0	0.4297						images/313_21.png	images/313+42_21.png	6.0	→	21.0	9		女	21	2024-03-10_13h15.12.772	干预NG	2021.2.3	Win32	120.4819277			6.0	1.0	0.3544	1.0		1.0	6.0	38.0	20.0	1.0
					5.0	0.4981						images/313_17.png	images/313+42_17.png	6.0	→	17.0	9		女	21	2024-03-10_13h15.12.772	干预NG	2021.2.3	Win32	120.4819277			1.0	0.0	0.4723	1.0	space	1.0	7.0	39.0	16.0	1.0	2.6662
					5.0	0.4927						images/313+42_9.png	images/313_9.png	1.0	←	9.0	9		女	21	2024-03-10_13h15.12.772	干预NG	2021.2.3	Win32	120.4819277			1.0	1.0	0.5592	1.0		1.0	8.0	40.0	8.0	1.0
					3.0	1.0371						images/313_18.png	images/313+42_18.png	6.0	→	18.0	9		女	21	2024-03-10_13h15.12.772	干预NG	2021.2.3	Win32	120.4819277			1.0	0.0	0.5147	0.0		1.0	9.0	41.0	17.0	1.0
					5.0	0.435						images/313_2.png	images/313+42_2.png	6.0	→	2.0	9		女	21	2024-03-10_13h15.12.772	干预NG	2021.2.3	Win32	120.4819277			6.0	1.0	0.4086	1.0		1.0	10.0	42.0	1.0	1.0
					2.0	0.4268						images/313+42_13.png	images/313_13.png	1.0	←	13.0	9		女	21	2024-03-10_13h15.12.772	干预NG	2021.2.3	Win32	120.4819277			6.0	0.0	0.4895	0.0		1.0	11.0	43.0	12.0	1.0
					2.0	0.3868						images/313_20.png	images/313+42_20.png	6.0	→	20.0	9		女	21	2024-03-10_13h15.12.772	干预NG	2021.2.3	Win32	120.4819277			6.0	1.0	0.5073	0.0		1.0	12.0	44.0	19.0	1.0
					2.0	0.4707						images/313+42_26.png	images/313_26.png	1.0	←	26.0	9		女	21	2024-03-10_13h15.12.772	干预NG	2021.2.3	Win32	120.4819277			6.0	0.0	0.5331	0.0		1.0	13.0	45.0	25.0	1.0
					5.0	0.4468						images/313+42_15.png	images/313_15.png	1.0	←	15.0	9		女	21	2024-03-10_13h15.12.772	干预NG	2021.2.3	Win32	120.4819277			1.0	1.0	0.5012	1.0		1.0	14.0	46.0	14.0	1.0
					2.0	0.3675						images/313_3.png	images/313+42_3.png	6.0	→	3.0	9		女	21	2024-03-10_13h15.12.772	干预NG	2021.2.3	Win32	120.4819277			6.0	1.0	0.593	0.0		1.0	15.0	47.0	2.0	1.0
					2.0	0.4404						images/313+42_16.png	images/313_16.png	1.0	←	16.0	9		女	21	2024-03-10_13h15.12.772	干预NG	2021.2.3	Win32	120.4819277			6.0	0.0	0.5432	0.0		1.0	16.0	48.0	15.0	1.0
					5.0	0.3848						images/313_5.png	images/313+42_5.png	6.0	→	5.0	9		女	21	2024-03-10_13h15.12.772	干预NG	2021.2.3	Win32	120.4819277			6.0	1.0	0.4185	1.0		1.0	17.0	49.0	4.0	1.0
					2.0	0.4552						images/313_24.png	images/313+42_24.png	6.0	→	24.0	9		女	21	2024-03-10_13h15.12.772	干预NG	2021.2.3	Win32	120.4819277			6.0	1.0	0.4248	0.0		1.0	18.0	50.0	23.0	1.0
					5.0	0.4009						images/313_6.png	images/313+42_6.png	6.0	→	6.0	9		女	21	2024-03-10_13h15.12.772	干预NG	2021.2.3	Win32	120.4819277			6.0	1.0	0.3903	1.0		1.0	19.0	51.0	5.0	1.0
					6.0	0.5422						images/313_4.png	images/313+42_4.png	6.0	→	4.0	9		女	21	2024-03-10_13h15.12.772	干预NG	2021.2.3	Win32	120.4819277			6.0	1.0	0.4698	1.0		1.0	20.0	52.0	3.0	1.0
					2.0	0.4002						images/313_7.png	images/313+42_7.png	6.0	→	7.0	9		女	21	2024-03-10_13h15.12.772	干预NG	2021.2.3	Win32	120.4819277			1.0	0.0	0.4505	0.0		1.0	21.0	53.0	6.0	1.0
					2.0	0.4189						images/313+42_27.png	images/313_27.png	1.0	←	27.0	9		女	21	2024-03-10_13h15.12.772	干预NG	2021.2.3	Win32	120.4819277			1.0	1.0	0.4422	0.0		1.0	22.0	54.0	26.0	1.0
					2.0	0.4532						images/313+42_10.png	images/313_10.png	1.0	←	10.0	9		女	21	2024-03-10_13h15.12.772	干预NG	2021.2.3	Win32	120.4819277			6.0	0.0	0.5193	0.0		1.0	23.0	55.0	9.0	1.0
					5.0	0.4549						images/313+42_25.png	images/313_25.png	1.0	←	25.0	9		女	21	2024-03-10_13h15.12.772	干预NG	2021.2.3	Win32	120.4819277			6.0	0.0	0.3326	1.0		1.0	24.0	56.0	24.0	1.0
					5.0	0.479						images/313_19.png	images/313+42_19.png	6.0	→	19.0	9		女	21	2024-03-10_13h15.12.772	干预NG	2021.2.3	Win32	120.4819277			6.0	1.0	0.4068	1.0		1.0	25.0	57.0	18.0	1.0
					5.0	0.5081						images/313+42_14.png	images/313_14.png	1.0	←	14.0	9		女	21	2024-03-10_13h15.12.772	干预NG	2021.2.3	Win32	120.4819277			1.0	1.0	0.8082	1.0		1.0	26.0	58.0	13.0	1.0
					2.0	0.5285						images/313+42_11.png	images/313_11.png	1.0	←	11.0	9		女	21	2024-03-10_13h15.12.772	干预NG	2021.2.3	Win32	120.4819277			6.0	0.0	0.5646	0.0		1.0	27.0	59.0	10.0	1.0
					6.0	0.3692						images/313+42_28.png	images/313_28.png	1.0	←	28.0	9		女	21	2024-03-10_13h15.12.772	干预NG	2021.2.3	Win32	120.4819277			1.0	1.0	0.4834	1.0		1.0	28.0	60.0	27.0	1.0
					5.0	0.4161						images/313+42_29.png	images/313_29.png	1.0	←	29.0	9		女	21	2024-03-10_13h15.12.772	干预NG	2021.2.3	Win32	120.4819277			1.0	1.0	0.5823	1.0		1.0	29.0	61.0	28.0	1.0
					5.0	0.486						images/313+42_30.png	images/313_30.png	1.0	←	30.0	9		女	21	2024-03-10_13h15.12.772	干预NG	2021.2.3	Win32	120.4819277			1.0	1.0	0.5068	1.0		1.0	30.0	62.0	29.0	1.0
					4.0	0.4107						images/313_8.png	images/313+42_8.png	6.0	→	8.0	9		女	21	2024-03-10_13h15.12.772	干预NG	2021.2.3	Win32	120.4819277			1.0	0.0	0.7227	1.0		1.0	31.0	63.0	7.0	1.0
					4.0	0.3822						images/313_2.png	images/313+42_2.png	6.0	→	2.0	9		女	21	2024-03-10_13h15.12.772	干预NG	2021.2.3	Win32	120.4819277			6.0	1.0	0.4629	1.0		2.0	0.0	64.0	1.0	1.0
					4.0	0.4198						images/313+42_27.png	images/313_27.png	1.0	←	27.0	9		女	21	2024-03-10_13h15.12.772	干预NG	2021.2.3	Win32	120.4819277			1.0	1.0	0.6862	1.0		2.0	1.0	65.0	26.0	1.0
					4.0	0.56						images/313+42_15.png	images/313_15.png	1.0	←	15.0	9		女	21	2024-03-10_13h15.12.772	干预NG	2021.2.3	Win32	120.4819277			6.0	0.0	0.3748	1.0		2.0	2.0	66.0	14.0	1.0
					4.0	0.3533						images/313_20.png	images/313+42_20.png	6.0	→	20.0	9		女	21	2024-03-10_13h15.12.772	干预NG	2021.2.3	Win32	120.4819277			6.0	1.0	0.3027	1.0		2.0	3.0	67.0	19.0	1.0
					4.0	0.5096						images/313+42_26.png	images/313_26.png	1.0	←	26.0	9		女	21	2024-03-10_13h15.12.772	干预NG	2021.2.3	Win32	120.4819277			1.0	1.0	0.5844	1.0		2.0	4.0	68.0	25.0	1.0
					3.0	0.5194						images/313+42_13.png	images/313_13.png	1.0	←	13.0	9		女	21	2024-03-10_13h15.12.772	干预NG	2021.2.3	Win32	120.4819277			1.0	1.0	0.5336	0.0		2.0	5.0	69.0	12.0	1.0
					5.0	0.4961						images/313+42_25.png	images/313_25.png	1.0	←	25.0	9		女	21	2024-03-10_13h15.12.772	干预NG	2021.2.3	Win32	120.4819277			6.0	0.0	0.5	1.0		2.0	6.0	70.0	24.0	1.0
					6.0	0.4186						images/313_21.png	images/313+42_21.png	6.0	→	21.0	9		女	21	2024-03-10_13h15.12.772	干预NG	2021.2.3	Win32	120.4819277			6.0	1.0	0.2591	1.0		2.0	7.0	71.0	20.0	1.0
					2.0	0.3609						images/313_5.png	images/313+42_5.png	6.0	→	5.0	9		女	21	2024-03-10_13h15.12.772	干预NG	2021.2.3	Win32	120.4819277			6.0	1.0	0.367	0.0		2.0	8.0	72.0	4.0	1.0
					5.0	0.3926						images/313+42_11.png	images/313_11.png	1.0	←	11.0	9		女	21	2024-03-10_13h15.12.772	干预NG	2021.2.3	Win32	120.4819277			1.0	1.0	0.5679	1.0		2.0	9.0	73.0	10.0	1.0
					5.0	0.459						images/313_8.png	images/313+42_8.png	6.0	→	8.0	9		女	21	2024-03-10_13h15.12.772	干预NG	2021.2.3	Win32	120.4819277			6.0	1.0	0.3586	1.0		2.0	10.0	74.0	7.0	1.0
					5.0	0.4759						images/313_6.png	images/313+42_6.png	6.0	→	6.0	9		女	21	2024-03-10_13h15.12.772	干预NG	2021.2.3	Win32	120.4819277			1.0	0.0	0.583	1.0		2.0	11.0	75.0	5.0	1.0
					2.0	0.4588						images/313+42_32.png	images/313_32.png	1.0	←	32.0	9		女	21	2024-03-10_13h15.12.772	干预NG	2021.2.3	Win32	120.4819277			6.0	0.0	0.4567	0.0		2.0	12.0	76.0	31.0	1.0
					5.0	0.4338						images/313_23.png	images/313+42_23.png	6.0	→	23.0	9		女	21	2024-03-10_13h15.12.772	干预NG	2021.2.3	Win32	120.4819277			6.0	1.0	0.3669	1.0		2.0	13.0	77.0	22.0	1.0
					2.0	0.6285						images/313+42_14.png	images/313_14.png	1.0	←	14.0	9		女	21	2024-03-10_13h15.12.772	干预NG	2021.2.3	Win32	120.4819277			6.0	0.0	0.4429	0.0		2.0	14.0	78.0	13.0	1.0
					5.0	0.4759						images/313_4.png	images/313+42_4.png	6.0	→	4.0	9		女	21	2024-03-10_13h15.12.772	干预NG	2021.2.3	Win32	120.4819277			6.0	1.0	0.4335	1.0	space	2.0	15.0	79.0	3.0	1.0	1.3642
					3.0	0.5077						images/313+42_29.png	images/313_29.png	1.0	←	29.0	9		女	21	2024-03-10_13h15.12.772	干预NG	2021.2.3	Win32	120.4819277			1.0	1.0	0.4927	0.0		2.0	16.0	80.0	28.0	1.0
					5.0	0.5088						images/313+42_30.png	images/313_30.png	1.0	←	30.0	9		女	21	2024-03-10_13h15.12.772	干预NG	2021.2.3	Win32	120.4819277			6.0	0.0	0.4064	1.0		2.0	17.0	81.0	29.0	1.0
					2.0	0.3833						images/313_17.png	images/313+42_17.png	6.0	→	17.0	9		女	21	2024-03-10_13h15.12.772	干预NG	2021.2.3	Win32	120.4819277			6.0	1.0	0.4107	0.0		2.0	18.0	82.0	16.0	1.0
					5.0	0.4512						images/313+42_12.png	images/313_12.png	1.0	←	12.0	9		女	21	2024-03-10_13h15.12.772	干预NG	2021.2.3	Win32	120.4819277			1.0	1.0	0.6037	1.0		2.0	19.0	83.0	11.0	1.0
					5.0	0.5108						images/313+42_28.png	images/313_28.png	1.0	←	28.0	9		女	21	2024-03-10_13h15.12.772	干预NG	2021.2.3	Win32	120.4819277			1.0	1.0	0.8581	1.0		2.0	20.0	84.0	27.0	1.0
					3.0	0.4178						images/313+42_16.png	images/313_16.png	1.0	←	16.0	9		女	21	2024-03-10_13h15.12.772	干预NG	2021.2.3	Win32	120.4819277			1.0	1.0	0.4812	0.0		2.0	21.0	85.0	15.0	1.0
					3.0	0.3764						images/313+42_31.png	images/313_31.png	1.0	←	31.0	9		女	21	2024-03-10_13h15.12.772	干预NG	2021.2.3	Win32	120.4819277			6.0	0.0	0.4832	0.0		2.0	22.0	86.0	30.0	1.0
					2.0	0.7326						images/313+42_10.png	images/313_10.png	1.0	←	10.0	9		女	21	2024-03-10_13h15.12.772	干预NG	2021.2.3	Win32	120.4819277			1.0	1.0	2.1536	0.0		2.0	23.0	87.0	9.0	1.0
					5.0	0.4679						images/313+42_9.png	images/313_9.png	1.0	←	9.0	9		女	21	2024-03-10_13h15.12.772	干预NG	2021.2.3	Win32	120.4819277			1.0	1.0	0.5685	1.0		2.0	24.0	88.0	8.0	1.0
					6.0	0.6715						images/313_19.png	images/313+42_19.png	6.0	→	19.0	9		女	21	2024-03-10_13h15.12.772	干预NG	2021.2.3	Win32	120.4819277			6.0	1.0	0.5264	1.0		2.0	25.0	89.0	18.0	1.0
					1.0	0.4171						images/313_18.png	images/313+42_18.png	6.0	→	18.0	9		女	21	2024-03-10_13h15.12.772	干预NG	2021.2.3	Win32	120.4819277			6.0	1.0	0.546	0.0		2.0	26.0	90.0	17.0	1.0
					5.0	0.4143						images/313_22.png	images/313+42_22.png	6.0	→	22.0	9		女	21	2024-03-10_13h15.12.772	干预NG	2021.2.3	Win32	120.4819277			6.0	1.0	0.3025	1.0		2.0	27.0	91.0	21.0	1.0
					6.0	0.5587						images/313_24.png	images/313+42_24.png	6.0	→	24.0	9		女	21	2024-03-10_13h15.12.772	干预NG	2021.2.3	Win32	120.4819277			6.0	1.0	0.327	1.0		2.0	28.0	92.0	23.0	1.0
					5.0	0.4258						images/313_1.png	images/313+42_1.png	6.0	→	1.0	9		女	21	2024-03-10_13h15.12.772	干预NG	2021.2.3	Win32	120.4819277			6.0	1.0	0.3634	1.0		2.0	29.0	93.0	0.0	1.0
					2.0	0.5022						images/313_7.png	images/313+42_7.png	6.0	→	7.0	9		女	21	2024-03-10_13h15.12.772	干预NG	2021.2.3	Win32	120.4819277			6.0	1.0	0.3144	0.0		2.0	30.0	94.0	6.0	1.0
					5.0	0.4096						images/313_3.png	images/313+42_3.png	6.0	→	3.0	9		女	21	2024-03-10_13h15.12.772	干预NG	2021.2.3	Win32	120.4819277			6.0	1.0	0.3917	1.0		2.0	31.0	95.0	2.0	1.0
																	9		女	21	2024-03-10_13h15.12.772	干预NG	2021.2.3	Win32	120.4819277														4.979872671	7.3261
