# Supplementary material for: Perceptual metacognition and self-esteem: the role of feedback valence in local and global monitoring bias
Source: BMC Psychol. 2025 Sep 22;13:1114. doi: 10.1186/s40359-025-03089-x (PMC12506185; doi:10.1186/s40359-025-03089-x)
Supplement: Supplementary file 1 — Supplementary Material 1. [file 40359_2025_3089_MOESM1_ESM.zip › Data/Study3/Study3data/negative/10_干预NG_2024-03-10_14h02.15.953.csv]

key03.keys	key03.rt	response00.keys	response00.corr	response00.rt	response02.keys	response02.rt	prac2.thisRepN	prac2.thisTrialN	prac2.thisN	prac2.thisIndex	prac2.ran	dotLeft	dotRight	dotAns	cue	rows	被试编号	姓名	性别	年龄	date	expName	psychopyVersion	OS	frameRate	key04.keys	key04.rt	response01.keys	response01.corr	response01.rt	response02.corr	ret_res.keys	neg.thisRepN	neg.thisTrialN	neg.thisN	neg.thisIndex	neg.ran	ret_res.rt	slider.response	slider.rt
space	1.6719	1.0	1.0	0.9008	5.0	0.6147	0.0	0.0	0.0	10.0	1.0	images/313+12_11.png	images/313_11.png	1.0	←	11.0	10		女	21	2024-03-10_14h02.15.953	干预NG	2021.2.3	Win32	60.60606061
		6.0	1.0	0.6448	5.0	0.3211	0.0	1.0	1.0	6.0	1.0	images/313_7.png	images/313+12_7.png	6.0	→	7.0	10		女	21	2024-03-10_14h02.15.953	干预NG	2021.2.3	Win32	60.60606061
		6.0	0.0	0.4661	5.0	0.4596	0.0	2.0	2.0	13.0	1.0	images/313+12_14.png	images/313_14.png	1.0	←	14.0	10		女	21	2024-03-10_14h02.15.953	干预NG	2021.2.3	Win32	60.60606061
		6.0	1.0	0.5504	4.0	0.3863	0.0	3.0	3.0	4.0	1.0	images/313_5.png	images/313+12_5.png	6.0	→	5.0	10		女	21	2024-03-10_14h02.15.953	干预NG	2021.2.3	Win32	60.60606061
		1.0	1.0	0.5877	4.0	0.3893	0.0	4.0	4.0	12.0	1.0	images/313+12_13.png	images/313_13.png	1.0	←	13.0	10		女	21	2024-03-10_14h02.15.953	干预NG	2021.2.3	Win32	60.60606061
		6.0	1.0	0.3671	4.0	0.4368	0.0	5.0	5.0	2.0	1.0	images/313_3.png	images/313+12_3.png	6.0	→	3.0	10		女	21	2024-03-10_14h02.15.953	干预NG	2021.2.3	Win32	60.60606061
		1.0	1.0	0.5604	4.0	0.4581	0.0	6.0	6.0	8.0	1.0	images/313+12_9.png	images/313_9.png	1.0	←	9.0	10		女	21	2024-03-10_14h02.15.953	干预NG	2021.2.3	Win32	60.60606061
		1.0	1.0	1.7808	3.0	8.5534	0.0	7.0	7.0	9.0	1.0	images/313+12_10.png	images/313_10.png	1.0	←	10.0	10		女	21	2024-03-10_14h02.15.953	干预NG	2021.2.3	Win32	60.60606061
		6.0	1.0	0.7859	3.0	0.4538	0.0	8.0	8.0	7.0	1.0	images/313_8.png	images/313+12_8.png	6.0	→	8.0	10		女	21	2024-03-10_14h02.15.953	干预NG	2021.2.3	Win32	60.60606061
		1.0	1.0	0.4013	6.0	0.3531	0.0	9.0	9.0	15.0	1.0	images/313+12_16.png	images/313_16.png	1.0	←	16.0	10		女	21	2024-03-10_14h02.15.953	干预NG	2021.2.3	Win32	60.60606061
		1.0	0.0	0.4142	6.0	0.3999	0.0	10.0	10.0	3.0	1.0	images/313_4.png	images/313+12_4.png	6.0	→	4.0	10		女	21	2024-03-10_14h02.15.953	干预NG	2021.2.3	Win32	60.60606061
		6.0	1.0	1.0998	2.0	0.3786	0.0	11.0	11.0	1.0	1.0	images/313_2.png	images/313+12_2.png	6.0	→	2.0	10		女	21	2024-03-10_14h02.15.953	干预NG	2021.2.3	Win32	60.60606061
		1.0	1.0	0.7904	2.0	0.4069	0.0	12.0	12.0	11.0	1.0	images/313+12_12.png	images/313_12.png	1.0	←	12.0	10		女	21	2024-03-10_14h02.15.953	干预NG	2021.2.3	Win32	60.60606061
		6.0	1.0	0.3677	2.0	0.3451	0.0	13.0	13.0	5.0	1.0	images/313_6.png	images/313+12_6.png	6.0	→	6.0	10		女	21	2024-03-10_14h02.15.953	干预NG	2021.2.3	Win32	60.60606061
		1.0	1.0	0.418	2.0	0.3878	0.0	14.0	14.0	14.0	1.0	images/313+12_15.png	images/313_15.png	1.0	←	15.0	10		女	21	2024-03-10_14h02.15.953	干预NG	2021.2.3	Win32	60.60606061
		1.0	0.0	0.4658	6.0	0.5547	0.0	15.0	15.0	0.0	1.0	images/313_1.png	images/313+12_1.png	6.0	→	1.0	10		女	21	2024-03-10_14h02.15.953	干预NG	2021.2.3	Win32	60.60606061
		1.0	1.0	0.3543	6.0	0.4518	1.0	0.0	16.0	12.0	1.0	images/313+12_13.png	images/313_13.png	1.0	←	13.0	10		女	21	2024-03-10_14h02.15.953	干预NG	2021.2.3	Win32	60.60606061
		1.0	1.0	0.3144	6.0	0.3433	1.0	1.0	17.0	8.0	1.0	images/313+12_9.png	images/313_9.png	1.0	←	9.0	10		女	21	2024-03-10_14h02.15.953	干预NG	2021.2.3	Win32	60.60606061
		6.0	0.0	0.4743	5.0	0.3711	1.0	2.0	18.0	11.0	1.0	images/313+12_12.png	images/313_12.png	1.0	←	12.0	10		女	21	2024-03-10_14h02.15.953	干预NG	2021.2.3	Win32	60.60606061
		1.0	0.0	0.3336	6.0	0.3696	1.0	3.0	19.0	7.0	1.0	images/313_8.png	images/313+12_8.png	6.0	→	8.0	10		女	21	2024-03-10_14h02.15.953	干预NG	2021.2.3	Win32	60.60606061
		1.0	0.0	0.3864	6.0	0.3881	1.0	4.0	20.0	6.0	1.0	images/313_7.png	images/313+12_7.png	6.0	→	7.0	10		女	21	2024-03-10_14h02.15.953	干预NG	2021.2.3	Win32	60.60606061
		1.0	0.0	0.5195	5.0	0.3336	1.0	5.0	21.0	5.0	1.0	images/313_6.png	images/313+12_6.png	6.0	→	6.0	10		女	21	2024-03-10_14h02.15.953	干预NG	2021.2.3	Win32	60.60606061
		1.0	0.0	0.4553	5.0	0.3111	1.0	6.0	22.0	3.0	1.0	images/313_4.png	images/313+12_4.png	6.0	→	4.0	10		女	21	2024-03-10_14h02.15.953	干预NG	2021.2.3	Win32	60.60606061
		1.0	1.0	0.5491	5.0	0.3649	1.0	7.0	23.0	9.0	1.0	images/313+12_10.png	images/313_10.png	1.0	←	10.0	10		女	21	2024-03-10_14h02.15.953	干预NG	2021.2.3	Win32	60.60606061
		1.0	0.0	0.3762	5.0	0.4177	1.0	8.0	24.0	0.0	1.0	images/313_1.png	images/313+12_1.png	6.0	→	1.0	10		女	21	2024-03-10_14h02.15.953	干预NG	2021.2.3	Win32	60.60606061
		1.0	1.0	0.359	5.0	0.3841	1.0	9.0	25.0	14.0	1.0	images/313+12_15.png	images/313_15.png	1.0	←	15.0	10		女	21	2024-03-10_14h02.15.953	干预NG	2021.2.3	Win32	60.60606061
		6.0	1.0	0.3042	6.0	0.4663	1.0	10.0	26.0	1.0	1.0	images/313_2.png	images/313+12_2.png	6.0	→	2.0	10		女	21	2024-03-10_14h02.15.953	干预NG	2021.2.3	Win32	60.60606061
		1.0	0.0	0.4642	5.0	0.3283	1.0	11.0	27.0	2.0	1.0	images/313_3.png	images/313+12_3.png	6.0	→	3.0	10		女	21	2024-03-10_14h02.15.953	干预NG	2021.2.3	Win32	60.60606061
		6.0	0.0	0.3101	5.0	0.3612	1.0	12.0	28.0	13.0	1.0	images/313+12_14.png	images/313_14.png	1.0	←	14.0	10		女	21	2024-03-10_14h02.15.953	干预NG	2021.2.3	Win32	60.60606061
		1.0	0.0	0.3233	2.0	0.4589	1.0	13.0	29.0	4.0	1.0	images/313_5.png	images/313+12_5.png	6.0	→	5.0	10		女	21	2024-03-10_14h02.15.953	干预NG	2021.2.3	Win32	60.60606061
		1.0	1.0	0.3442	5.0	0.3642	1.0	14.0	30.0	15.0	1.0	images/313+12_16.png	images/313_16.png	1.0	←	16.0	10		女	21	2024-03-10_14h02.15.953	干预NG	2021.2.3	Win32	60.60606061
		1.0	1.0	0.6368	5.0	0.3901	1.0	15.0	31.0	10.0	1.0	images/313+12_11.png	images/313_11.png	1.0	←	11.0	10		女	21	2024-03-10_14h02.15.953	干预NG	2021.2.3	Win32	60.60606061
					6.0	0.3668						images/313_21.png	images/313+42_21.png	6.0	→	21.0	10		女	21	2024-03-10_14h02.15.953	干预NG	2021.2.3	Win32	60.60606061	space	11.392	6.0	1.0	0.3851	1.0		0.0	0.0	0.0	20.0	1.0
					6.0	0.387						images/313+42_32.png	images/313_32.png	1.0	←	32.0	10		女	21	2024-03-10_14h02.15.953	干预NG	2021.2.3	Win32	60.60606061			1.0	1.0	0.2827	1.0		0.0	1.0	1.0	31.0	1.0
					6.0	0.3497						images/313+42_25.png	images/313_25.png	1.0	←	25.0	10		女	21	2024-03-10_14h02.15.953	干预NG	2021.2.3	Win32	60.60606061			6.0	0.0	0.4763	1.0		0.0	2.0	2.0	24.0	1.0
					6.0	0.3813						images/313+42_15.png	images/313_15.png	1.0	←	15.0	10		女	21	2024-03-10_14h02.15.953	干预NG	2021.2.3	Win32	60.60606061			1.0	1.0	0.3505	1.0		0.0	3.0	3.0	14.0	1.0
					5.0	0.3473						images/313+42_29.png	images/313_29.png	1.0	←	29.0	10		女	21	2024-03-10_14h02.15.953	干预NG	2021.2.3	Win32	60.60606061			1.0	1.0	0.3891	1.0		0.0	4.0	4.0	28.0	1.0
					5.0	0.4776						images/313_8.png	images/313+42_8.png	6.0	→	8.0	10		女	21	2024-03-10_14h02.15.953	干预NG	2021.2.3	Win32	60.60606061			6.0	1.0	0.5023	1.0		0.0	5.0	5.0	7.0	1.0
					2.0	0.6352						images/313+42_14.png	images/313_14.png	1.0	←	14.0	10		女	21	2024-03-10_14h02.15.953	干预NG	2021.2.3	Win32	60.60606061			6.0	0.0	0.5972	0.0		0.0	6.0	6.0	13.0	1.0
					2.0	0.4698						images/313_5.png	images/313+42_5.png	6.0	→	5.0	10		女	21	2024-03-10_14h02.15.953	干预NG	2021.2.3	Win32	60.60606061			6.0	1.0	0.4913	0.0		0.0	7.0	7.0	4.0	1.0
					2.0	0.438						images/313_20.png	images/313+42_20.png	6.0	→	20.0	10		女	21	2024-03-10_14h02.15.953	干预NG	2021.2.3	Win32	60.60606061			1.0	0.0	0.6504	0.0		0.0	8.0	8.0	19.0	1.0
					5.0	0.4271						images/313_17.png	images/313+42_17.png	6.0	→	17.0	10		女	21	2024-03-10_14h02.15.953	干预NG	2021.2.3	Win32	60.60606061			6.0	1.0	0.3427	1.0		0.0	9.0	9.0	16.0	1.0
					5.0	0.5005						images/313_2.png	images/313+42_2.png	6.0	→	2.0	10		女	21	2024-03-10_14h02.15.953	干预NG	2021.2.3	Win32	60.60606061			6.0	1.0	0.375	1.0		0.0	10.0	10.0	1.0	1.0
					5.0	0.3843						images/313_24.png	images/313+42_24.png	6.0	→	24.0	10		女	21	2024-03-10_14h02.15.953	干预NG	2021.2.3	Win32	60.60606061			6.0	1.0	0.3231	1.0		0.0	11.0	11.0	23.0	1.0
					2.0	0.4236						images/313_7.png	images/313+42_7.png	6.0	→	7.0	10		女	21	2024-03-10_14h02.15.953	干预NG	2021.2.3	Win32	60.60606061			1.0	0.0	0.8228	0.0		0.0	12.0	12.0	6.0	1.0
					5.0	0.376						images/313_3.png	images/313+42_3.png	6.0	→	3.0	10		女	21	2024-03-10_14h02.15.953	干预NG	2021.2.3	Win32	60.60606061			6.0	1.0	0.3549	1.0		0.0	13.0	13.0	2.0	1.0
					2.0	0.3348						images/313+42_13.png	images/313_13.png	1.0	←	13.0	10		女	21	2024-03-10_14h02.15.953	干预NG	2021.2.3	Win32	60.60606061			1.0	1.0	0.362	0.0		0.0	14.0	14.0	12.0	1.0
					6.0	0.49						images/313+42_26.png	images/313_26.png	1.0	←	26.0	10		女	21	2024-03-10_14h02.15.953	干预NG	2021.2.3	Win32	60.60606061			1.0	1.0	0.4072	1.0		0.0	15.0	15.0	25.0	1.0
					5.0	0.3783						images/313+42_10.png	images/313_10.png	1.0	←	10.0	10		女	21	2024-03-10_14h02.15.953	干预NG	2021.2.3	Win32	60.60606061			1.0	1.0	0.326	1.0		0.0	16.0	16.0	9.0	1.0
					2.0	0.3642						images/313+42_12.png	images/313_12.png	1.0	←	12.0	10		女	21	2024-03-10_14h02.15.953	干预NG	2021.2.3	Win32	60.60606061			1.0	1.0	0.3639	0.0		0.0	17.0	17.0	11.0	1.0
					5.0	0.3388						images/313_4.png	images/313+42_4.png	6.0	→	4.0	10		女	21	2024-03-10_14h02.15.953	干预NG	2021.2.3	Win32	60.60606061			6.0	1.0	0.4114	1.0		0.0	18.0	18.0	3.0	1.0
					5.0	0.3379						images/313_1.png	images/313+42_1.png	6.0	→	1.0	10		女	21	2024-03-10_14h02.15.953	干预NG	2021.2.3	Win32	60.60606061			6.0	1.0	0.4888	1.0		0.0	19.0	19.0	0.0	1.0
					2.0	0.3262						images/313+42_28.png	images/313_28.png	1.0	←	28.0	10		女	21	2024-03-10_14h02.15.953	干预NG	2021.2.3	Win32	60.60606061			1.0	1.0	0.4306	0.0		0.0	20.0	20.0	27.0	1.0
					5.0	0.3856						images/313_6.png	images/313+42_6.png	6.0	→	6.0	10		女	21	2024-03-10_14h02.15.953	干预NG	2021.2.3	Win32	60.60606061			6.0	1.0	0.3035	1.0		0.0	21.0	21.0	5.0	1.0
					5.0	0.3556						images/313_18.png	images/313+42_18.png	6.0	→	18.0	10		女	21	2024-03-10_14h02.15.953	干预NG	2021.2.3	Win32	60.60606061			6.0	1.0	0.5706	1.0		0.0	22.0	22.0	17.0	1.0
					6.0	0.4156						images/313_19.png	images/313+42_19.png	6.0	→	19.0	10		女	21	2024-03-10_14h02.15.953	干预NG	2021.2.3	Win32	60.60606061			6.0	1.0	0.3203	1.0		0.0	23.0	23.0	18.0	1.0
					6.0	0.3577						images/313+42_30.png	images/313_30.png	1.0	←	30.0	10		女	21	2024-03-10_14h02.15.953	干预NG	2021.2.3	Win32	60.60606061			1.0	1.0	0.3762	1.0		0.0	24.0	24.0	29.0	1.0
					5.0	0.388						images/313+42_16.png	images/313_16.png	1.0	←	16.0	10		女	21	2024-03-10_14h02.15.953	干预NG	2021.2.3	Win32	60.60606061			1.0	1.0	0.355	1.0		0.0	25.0	25.0	15.0	1.0
					2.0	0.3664						images/313+42_9.png	images/313_9.png	1.0	←	9.0	10		女	21	2024-03-10_14h02.15.953	干预NG	2021.2.3	Win32	60.60606061			1.0	1.0	0.2745	0.0		0.0	26.0	26.0	8.0	1.0
					2.0	0.3407						images/313+42_27.png	images/313_27.png	1.0	←	27.0	10		女	21	2024-03-10_14h02.15.953	干预NG	2021.2.3	Win32	60.60606061			1.0	1.0	0.3817	0.0		0.0	27.0	27.0	26.0	1.0
					5.0	0.4081						images/313_23.png	images/313+42_23.png	6.0	→	23.0	10		女	21	2024-03-10_14h02.15.953	干预NG	2021.2.3	Win32	60.60606061			6.0	1.0	0.2519	1.0		0.0	28.0	28.0	22.0	1.0
					5.0	0.2854						images/313_22.png	images/313+42_22.png	6.0	→	22.0	10		女	21	2024-03-10_14h02.15.953	干预NG	2021.2.3	Win32	60.60606061			1.0	0.0	0.3685	1.0		0.0	29.0	29.0	21.0	1.0
					5.0	0.3616						images/313+42_31.png	images/313_31.png	1.0	←	31.0	10		女	21	2024-03-10_14h02.15.953	干预NG	2021.2.3	Win32	60.60606061			1.0	1.0	0.3192	1.0		0.0	30.0	30.0	30.0	1.0
					5.0	0.3522						images/313+42_11.png	images/313_11.png	1.0	←	11.0	10		女	21	2024-03-10_14h02.15.953	干预NG	2021.2.3	Win32	60.60606061			1.0	1.0	0.3733	1.0		0.0	31.0	31.0	10.0	1.0
					5.0	0.3594						images/313_3.png	images/313+42_3.png	6.0	→	3.0	10		女	21	2024-03-10_14h02.15.953	干预NG	2021.2.3	Win32	60.60606061			6.0	1.0	0.2605	1.0		1.0	0.0	32.0	2.0	1.0
					6.0	0.3356						images/313+42_30.png	images/313_30.png	1.0	←	30.0	10		女	21	2024-03-10_14h02.15.953	干预NG	2021.2.3	Win32	60.60606061			1.0	1.0	0.3199	1.0		1.0	1.0	33.0	29.0	1.0
					6.0	0.3247						images/313+42_26.png	images/313_26.png	1.0	←	26.0	10		女	21	2024-03-10_14h02.15.953	干预NG	2021.2.3	Win32	60.60606061			1.0	1.0	0.3023	1.0		1.0	2.0	34.0	25.0	1.0
					5.0	0.3345						images/313+42_11.png	images/313_11.png	1.0	←	11.0	10		女	21	2024-03-10_14h02.15.953	干预NG	2021.2.3	Win32	60.60606061			6.0	0.0	0.3023	1.0		1.0	3.0	35.0	10.0	1.0
					5.0	0.2682						images/313+42_31.png	images/313_31.png	1.0	←	31.0	10		女	21	2024-03-10_14h02.15.953	干预NG	2021.2.3	Win32	60.60606061			1.0	1.0	0.2856	1.0		1.0	4.0	36.0	30.0	1.0
					5.0	0.3333						images/313_8.png	images/313+42_8.png	6.0	→	8.0	10		女	21	2024-03-10_14h02.15.953	干预NG	2021.2.3	Win32	60.60606061			1.0	0.0	0.2964	1.0		1.0	5.0	37.0	7.0	1.0
					6.0	0.3494						images/313+42_13.png	images/313_13.png	1.0	←	13.0	10		女	21	2024-03-10_14h02.15.953	干预NG	2021.2.3	Win32	60.60606061			1.0	1.0	0.3243	1.0		1.0	6.0	38.0	12.0	1.0
					2.0	0.2476						images/313+42_29.png	images/313_29.png	1.0	←	29.0	10		女	21	2024-03-10_14h02.15.953	干预NG	2021.2.3	Win32	60.60606061			1.0	1.0	0.4021	0.0	space	1.0	7.0	39.0	28.0	1.0	3.0901
					6.0	0.3659						images/313+42_16.png	images/313_16.png	1.0	←	16.0	10		女	21	2024-03-10_14h02.15.953	干预NG	2021.2.3	Win32	60.60606061			1.0	1.0	0.2296	1.0		1.0	8.0	40.0	15.0	1.0
					6.0	0.3153						images/313_20.png	images/313+42_20.png	6.0	→	20.0	10		女	21	2024-03-10_14h02.15.953	干预NG	2021.2.3	Win32	60.60606061			6.0	1.0	0.3501	1.0		1.0	9.0	41.0	19.0	1.0
					5.0	0.3092						images/313_17.png	images/313+42_17.png	6.0	→	17.0	10		女	21	2024-03-10_14h02.15.953	干预NG	2021.2.3	Win32	60.60606061			6.0	1.0	0.3566	1.0		1.0	10.0	42.0	16.0	1.0
					5.0	0.2659						images/313_6.png	images/313+42_6.png	6.0	→	6.0	10		女	21	2024-03-10_14h02.15.953	干预NG	2021.2.3	Win32	60.60606061			6.0	1.0	0.3128	1.0		1.0	11.0	43.0	5.0	1.0
					5.0	0.2721						images/313+42_15.png	images/313_15.png	1.0	←	15.0	10		女	21	2024-03-10_14h02.15.953	干预NG	2021.2.3	Win32	60.60606061			1.0	1.0	0.2834	1.0		1.0	12.0	44.0	14.0	1.0
					5.0	0.3086						images/313+42_28.png	images/313_28.png	1.0	←	28.0	10		女	21	2024-03-10_14h02.15.953	干预NG	2021.2.3	Win32	60.60606061			1.0	1.0	0.4048	1.0		1.0	13.0	45.0	27.0	1.0
					2.0	0.2885						images/313+42_9.png	images/313_9.png	1.0	←	9.0	10		女	21	2024-03-10_14h02.15.953	干预NG	2021.2.3	Win32	60.60606061			1.0	1.0	0.2282	0.0		1.0	14.0	46.0	8.0	1.0
					5.0	0.3252						images/313_24.png	images/313+42_24.png	6.0	→	24.0	10		女	21	2024-03-10_14h02.15.953	干预NG	2021.2.3	Win32	60.60606061			6.0	1.0	0.2379	1.0		1.0	15.0	47.0	23.0	1.0
					5.0	0.284						images/313_19.png	images/313+42_19.png	6.0	→	19.0	10		女	21	2024-03-10_14h02.15.953	干预NG	2021.2.3	Win32	60.60606061			6.0	1.0	0.3038	1.0		1.0	16.0	48.0	18.0	1.0
					5.0	0.3445						images/313_4.png	images/313+42_4.png	6.0	→	4.0	10		女	21	2024-03-10_14h02.15.953	干预NG	2021.2.3	Win32	60.60606061			6.0	1.0	0.2738	1.0		1.0	17.0	49.0	3.0	1.0
					5.0	0.3157						images/313_22.png	images/313+42_22.png	6.0	→	22.0	10		女	21	2024-03-10_14h02.15.953	干预NG	2021.2.3	Win32	60.60606061			6.0	1.0	0.3196	1.0		1.0	18.0	50.0	21.0	1.0
					5.0	0.3015						images/313+42_25.png	images/313_25.png	1.0	←	25.0	10		女	21	2024-03-10_14h02.15.953	干预NG	2021.2.3	Win32	60.60606061			1.0	1.0	0.2882	1.0		1.0	19.0	51.0	24.0	1.0
					2.0	0.3402						images/313+42_12.png	images/313_12.png	1.0	←	12.0	10		女	21	2024-03-10_14h02.15.953	干预NG	2021.2.3	Win32	60.60606061			1.0	1.0	0.8729	0.0		1.0	20.0	52.0	11.0	1.0
					5.0	0.3063						images/313_1.png	images/313+42_1.png	6.0	→	1.0	10		女	21	2024-03-10_14h02.15.953	干预NG	2021.2.3	Win32	60.60606061			6.0	1.0	0.2923	1.0		1.0	21.0	53.0	0.0	1.0
					2.0	0.3114						images/313+42_32.png	images/313_32.png	1.0	←	32.0	10		女	21	2024-03-10_14h02.15.953	干预NG	2021.2.3	Win32	60.60606061			1.0	1.0	0.2344	0.0		1.0	22.0	54.0	31.0	1.0
					5.0	0.2724						images/313+42_10.png	images/313_10.png	1.0	←	10.0	10		女	21	2024-03-10_14h02.15.953	干预NG	2021.2.3	Win32	60.60606061			6.0	0.0	0.2693	1.0		1.0	23.0	55.0	9.0	1.0
					5.0	0.3007						images/313_21.png	images/313+42_21.png	6.0	→	21.0	10		女	21	2024-03-10_14h02.15.953	干预NG	2021.2.3	Win32	60.60606061			6.0	1.0	0.2317	1.0		1.0	24.0	56.0	20.0	1.0
					5.0	0.3003						images/313_2.png	images/313+42_2.png	6.0	→	2.0	10		女	21	2024-03-10_14h02.15.953	干预NG	2021.2.3	Win32	60.60606061			6.0	1.0	0.2161	1.0		1.0	25.0	57.0	1.0	1.0
					5.0	0.3159						images/313_23.png	images/313+42_23.png	6.0	→	23.0	10		女	21	2024-03-10_14h02.15.953	干预NG	2021.2.3	Win32	60.60606061			6.0	1.0	0.3832	1.0		1.0	26.0	58.0	22.0	1.0
					5.0	0.3057						images/313_7.png	images/313+42_7.png	6.0	→	7.0	10		女	21	2024-03-10_14h02.15.953	干预NG	2021.2.3	Win32	60.60606061			1.0	0.0	0.6878	1.0		1.0	27.0	59.0	6.0	1.0
					2.0	0.2945						images/313+42_14.png	images/313_14.png	1.0	←	14.0	10		女	21	2024-03-10_14h02.15.953	干预NG	2021.2.3	Win32	60.60606061			6.0	0.0	0.3011	0.0		1.0	28.0	60.0	13.0	1.0
					5.0	0.2858						images/313_18.png	images/313+42_18.png	6.0	→	18.0	10		女	21	2024-03-10_14h02.15.953	干预NG	2021.2.3	Win32	60.60606061			6.0	1.0	0.2414	1.0		1.0	29.0	61.0	17.0	1.0
					2.0	0.2827						images/313+42_27.png	images/313_27.png	1.0	←	27.0	10		女	21	2024-03-10_14h02.15.953	干预NG	2021.2.3	Win32	60.60606061			1.0	1.0	0.2305	0.0		1.0	30.0	62.0	26.0	1.0
					5.0	0.2713						images/313_5.png	images/313+42_5.png	6.0	→	5.0	10		女	21	2024-03-10_14h02.15.953	干预NG	2021.2.3	Win32	60.60606061			6.0	1.0	0.2836	1.0		1.0	31.0	63.0	4.0	1.0
					6.0	0.3209						images/313+42_29.png	images/313_29.png	1.0	←	29.0	10		女	21	2024-03-10_14h02.15.953	干预NG	2021.2.3	Win32	60.60606061			1.0	1.0	0.2876	1.0		2.0	0.0	64.0	28.0	1.0
					6.0	0.3334						images/313+42_11.png	images/313_11.png	1.0	←	11.0	10		女	21	2024-03-10_14h02.15.953	干预NG	2021.2.3	Win32	60.60606061			1.0	1.0	0.2722	1.0		2.0	1.0	65.0	10.0	1.0
					5.0	0.367						images/313_8.png	images/313+42_8.png	6.0	→	8.0	10		女	21	2024-03-10_14h02.15.953	干预NG	2021.2.3	Win32	60.60606061			6.0	1.0	0.3779	1.0		2.0	2.0	66.0	7.0	1.0
					2.0	0.3422						images/313+42_9.png	images/313_9.png	1.0	←	9.0	10		女	21	2024-03-10_14h02.15.953	干预NG	2021.2.3	Win32	60.60606061			1.0	1.0	0.2743	0.0		2.0	3.0	67.0	8.0	1.0
					5.0	0.3892						images/313+42_10.png	images/313_10.png	1.0	←	10.0	10		女	21	2024-03-10_14h02.15.953	干预NG	2021.2.3	Win32	60.60606061			6.0	0.0	0.202	1.0		2.0	4.0	68.0	9.0	1.0
					5.0	0.2787						images/313_22.png	images/313+42_22.png	6.0	→	22.0	10		女	21	2024-03-10_14h02.15.953	干预NG	2021.2.3	Win32	60.60606061			6.0	1.0	0.2825	1.0		2.0	5.0	69.0	21.0	1.0
					5.0	0.2834						images/313_7.png	images/313+42_7.png	6.0	→	7.0	10		女	21	2024-03-10_14h02.15.953	干预NG	2021.2.3	Win32	60.60606061			6.0	1.0	0.301	1.0		2.0	6.0	70.0	6.0	1.0
					5.0	0.3003						images/313_4.png	images/313+42_4.png	6.0	→	4.0	10		女	21	2024-03-10_14h02.15.953	干预NG	2021.2.3	Win32	60.60606061			6.0	1.0	0.2572	1.0		2.0	7.0	71.0	3.0	1.0
					2.0	0.3696						images/313+42_14.png	images/313_14.png	1.0	←	14.0	10		女	21	2024-03-10_14h02.15.953	干预NG	2021.2.3	Win32	60.60606061			1.0	1.0	1.0279	0.0		2.0	8.0	72.0	13.0	1.0
					2.0	0.3529						images/313+42_27.png	images/313_27.png	1.0	←	27.0	10		女	21	2024-03-10_14h02.15.953	干预NG	2021.2.3	Win32	60.60606061			1.0	1.0	0.3072	0.0		2.0	9.0	73.0	26.0	1.0
					1.0	0.2753						images/313_5.png	images/313+42_5.png	6.0	→	5.0	10		女	21	2024-03-10_14h02.15.953	干预NG	2021.2.3	Win32	60.60606061			6.0	1.0	0.5842	0.0		2.0	10.0	74.0	4.0	1.0
					6.0	0.3284						images/313_21.png	images/313+42_21.png	6.0	→	21.0	10		女	21	2024-03-10_14h02.15.953	干预NG	2021.2.3	Win32	60.60606061			6.0	1.0	0.3189	1.0		2.0	11.0	75.0	20.0	1.0
					6.0	0.3092						images/313+42_12.png	images/313_12.png	1.0	←	12.0	10		女	21	2024-03-10_14h02.15.953	干预NG	2021.2.3	Win32	60.60606061			1.0	1.0	0.3003	1.0		2.0	12.0	76.0	11.0	1.0
					6.0	0.2751						images/313_19.png	images/313+42_19.png	6.0	→	19.0	10		女	21	2024-03-10_14h02.15.953	干预NG	2021.2.3	Win32	60.60606061			6.0	1.0	0.2522	1.0		2.0	13.0	77.0	18.0	1.0
					2.0	0.3685						images/313+42_30.png	images/313_30.png	1.0	←	30.0	10		女	21	2024-03-10_14h02.15.953	干预NG	2021.2.3	Win32	60.60606061			1.0	1.0	0.3745	0.0		2.0	14.0	78.0	29.0	1.0
					5.0	0.3341						images/313_18.png	images/313+42_18.png	6.0	→	18.0	10		女	21	2024-03-10_14h02.15.953	干预NG	2021.2.3	Win32	60.60606061			6.0	1.0	0.2465	1.0	space	2.0	15.0	79.0	17.0	1.0	1.0417
					5.0	0.261						images/313_24.png	images/313+42_24.png	6.0	→	24.0	10		女	21	2024-03-10_14h02.15.953	干预NG	2021.2.3	Win32	60.60606061			6.0	1.0	0.3011	1.0		2.0	16.0	80.0	23.0	1.0
					2.0	0.3086						images/313+42_25.png	images/313_25.png	1.0	←	25.0	10		女	21	2024-03-10_14h02.15.953	干预NG	2021.2.3	Win32	60.60606061			1.0	1.0	0.302	0.0		2.0	17.0	81.0	24.0	1.0
					5.0	0.2862						images/313_6.png	images/313+42_6.png	6.0	→	6.0	10		女	21	2024-03-10_14h02.15.953	干预NG	2021.2.3	Win32	60.60606061			6.0	1.0	0.2007	1.0		2.0	18.0	82.0	5.0	1.0
					5.0	0.2563						images/313_3.png	images/313+42_3.png	6.0	→	3.0	10		女	21	2024-03-10_14h02.15.953	干预NG	2021.2.3	Win32	60.60606061			6.0	1.0	0.3051	1.0		2.0	19.0	83.0	2.0	1.0
					2.0	0.305						images/313+42_15.png	images/313_15.png	1.0	←	15.0	10		女	21	2024-03-10_14h02.15.953	干预NG	2021.2.3	Win32	60.60606061			1.0	1.0	0.2842	0.0		2.0	20.0	84.0	14.0	1.0
					5.0	0.3049						images/313_2.png	images/313+42_2.png	6.0	→	2.0	10		女	21	2024-03-10_14h02.15.953	干预NG	2021.2.3	Win32	60.60606061			6.0	1.0	0.2175	1.0		2.0	21.0	85.0	1.0	1.0
					2.0	0.2946						images/313+42_13.png	images/313_13.png	1.0	←	13.0	10		女	21	2024-03-10_14h02.15.953	干预NG	2021.2.3	Win32	60.60606061			1.0	1.0	0.2322	0.0		2.0	22.0	86.0	12.0	1.0
					5.0	0.3157						images/313_23.png	images/313+42_23.png	6.0	→	23.0	10		女	21	2024-03-10_14h02.15.953	干预NG	2021.2.3	Win32	60.60606061			6.0	1.0	0.1698	1.0		2.0	23.0	87.0	22.0	1.0
					2.0	0.3336						images/313+42_26.png	images/313_26.png	1.0	←	26.0	10		女	21	2024-03-10_14h02.15.953	干预NG	2021.2.3	Win32	60.60606061			1.0	1.0	0.2257	0.0		2.0	24.0	88.0	25.0	1.0
					5.0	0.2723						images/313_20.png	images/313+42_20.png	6.0	→	20.0	10		女	21	2024-03-10_14h02.15.953	干预NG	2021.2.3	Win32	60.60606061			6.0	1.0	0.3028	1.0		2.0	25.0	89.0	19.0	1.0
					5.0	0.2392						images/313+42_28.png	images/313_28.png	1.0	←	28.0	10		女	21	2024-03-10_14h02.15.953	干预NG	2021.2.3	Win32	60.60606061			1.0	1.0	0.4635	1.0		2.0	26.0	90.0	27.0	1.0
					2.0	0.2519						images/313+42_32.png	images/313_32.png	1.0	←	32.0	10		女	21	2024-03-10_14h02.15.953	干预NG	2021.2.3	Win32	60.60606061			1.0	1.0	0.2189	0.0		2.0	27.0	91.0	31.0	1.0
					2.0	0.3185						images/313+42_16.png	images/313_16.png	1.0	←	16.0	10		女	21	2024-03-10_14h02.15.953	干预NG	2021.2.3	Win32	60.60606061			1.0	1.0	0.2374	0.0		2.0	28.0	92.0	15.0	1.0
					2.0	0.3057						images/313+42_31.png	images/313_31.png	1.0	←	31.0	10		女	21	2024-03-10_14h02.15.953	干预NG	2021.2.3	Win32	60.60606061			1.0	1.0	0.3401	0.0		2.0	29.0	93.0	30.0	1.0
					5.0	0.2871						images/313_1.png	images/313+42_1.png	6.0	→	1.0	10		女	21	2024-03-10_14h02.15.953	干预NG	2021.2.3	Win32	60.60606061			6.0	1.0	0.56	1.0		2.0	30.0	94.0	0.0	1.0
					5.0	0.2376						images/313_17.png	images/313+42_17.png	6.0	→	17.0	10		女	21	2024-03-10_14h02.15.953	干预NG	2021.2.3	Win32	60.60606061			6.0	1.0	0.2785	1.0		2.0	31.0	95.0	16.0	1.0
																	10		女	21	2024-03-10_14h02.15.953	干预NG	2021.2.3	Win32	60.60606061														7.157407973	2.8725
