# Supplementary material for: Perceptual metacognition and self-esteem: the role of feedback valence in local and global monitoring bias
Source: BMC Psychol. 2025 Sep 22;13:1114. doi: 10.1186/s40359-025-03089-x (PMC12506185; doi:10.1186/s40359-025-03089-x)
Supplement: Supplementary file 1 — Supplementary Material 1. [file 40359_2025_3089_MOESM1_ESM.zip › Data/Study3/Study3data/negative/11_干预NG_2024-03-10_14h02.56.141.csv]

key03.keys	key03.rt	response00.keys	response00.corr	response00.rt	response02.keys	response02.rt	prac2.thisRepN	prac2.thisTrialN	prac2.thisN	prac2.thisIndex	prac2.ran	dotLeft	dotRight	dotAns	cue	rows	被试编号	姓名	性别	年龄	date	expName	psychopyVersion	OS	frameRate	key04.keys	key04.rt	response01.keys	response01.corr	response01.rt	response02.corr	ret_res.keys	neg.thisRepN	neg.thisTrialN	neg.thisN	neg.thisIndex	neg.ran	slider.response	slider.rt
space	12.1553	6.0	0.0	1.0813	4.0	0.9371	0.0	0.0	0.0	10.0	1.0	images/313+12_11.png	images/313_11.png	1.0	←	11.0	11		女	20	2024-03-10_14h02.56.141	干预NG	2021.2.3	Win32	59.52380952
		6.0	1.0	0.4525	4.0	0.5865	0.0	1.0	1.0	2.0	1.0	images/313_3.png	images/313+12_3.png	6.0	→	3.0	11		女	20	2024-03-10_14h02.56.141	干预NG	2021.2.3	Win32	59.52380952
		6.0	0.0	0.5019	4.0	0.972	0.0	2.0	2.0	14.0	1.0	images/313+12_15.png	images/313_15.png	1.0	←	15.0	11		女	20	2024-03-10_14h02.56.141	干预NG	2021.2.3	Win32	59.52380952
		1.0	1.0	0.6374	3.0	0.7015	0.0	3.0	3.0	13.0	1.0	images/313+12_14.png	images/313_14.png	1.0	←	14.0	11		女	20	2024-03-10_14h02.56.141	干预NG	2021.2.3	Win32	59.52380952
		1.0	1.0	0.6392	3.0	0.6336	0.0	4.0	4.0	8.0	1.0	images/313+12_9.png	images/313_9.png	1.0	←	9.0	11		女	20	2024-03-10_14h02.56.141	干预NG	2021.2.3	Win32	59.52380952
		1.0	0.0	0.502	4.0	0.6579	0.0	5.0	5.0	4.0	1.0	images/313_5.png	images/313+12_5.png	6.0	→	5.0	11		女	20	2024-03-10_14h02.56.141	干预NG	2021.2.3	Win32	59.52380952
		1.0	1.0	0.5542	3.0	0.5692	0.0	6.0	6.0	9.0	1.0	images/313+12_10.png	images/313_10.png	1.0	←	10.0	11		女	20	2024-03-10_14h02.56.141	干预NG	2021.2.3	Win32	59.52380952
		6.0	1.0	0.5501	3.0	0.7829	0.0	7.0	7.0	3.0	1.0	images/313_4.png	images/313+12_4.png	6.0	→	4.0	11		女	20	2024-03-10_14h02.56.141	干预NG	2021.2.3	Win32	59.52380952
		1.0	0.0	1.2101	4.0	0.6066	0.0	8.0	8.0	1.0	1.0	images/313_2.png	images/313+12_2.png	6.0	→	2.0	11		女	20	2024-03-10_14h02.56.141	干预NG	2021.2.3	Win32	59.52380952
		6.0	1.0	0.852	4.0	0.906	0.0	9.0	9.0	6.0	1.0	images/313_7.png	images/313+12_7.png	6.0	→	7.0	11		女	20	2024-03-10_14h02.56.141	干预NG	2021.2.3	Win32	59.52380952
		6.0	1.0	0.5394	4.0	0.4293	0.0	10.0	10.0	5.0	1.0	images/313_6.png	images/313+12_6.png	6.0	→	6.0	11		女	20	2024-03-10_14h02.56.141	干预NG	2021.2.3	Win32	59.52380952
		1.0	1.0	0.5211	4.0	1.0954	0.0	11.0	11.0	15.0	1.0	images/313+12_16.png	images/313_16.png	1.0	←	16.0	11		女	20	2024-03-10_14h02.56.141	干预NG	2021.2.3	Win32	59.52380952
		1.0	1.0	1.2661	4.0	1.0968	0.0	12.0	12.0	11.0	1.0	images/313+12_12.png	images/313_12.png	1.0	←	12.0	11		女	20	2024-03-10_14h02.56.141	干预NG	2021.2.3	Win32	59.52380952
		6.0	0.0	0.5203	4.0	0.6678	0.0	13.0	13.0	12.0	1.0	images/313+12_13.png	images/313_13.png	1.0	←	13.0	11		女	20	2024-03-10_14h02.56.141	干预NG	2021.2.3	Win32	59.52380952
		1.0	0.0	0.692	4.0	0.6729	0.0	14.0	14.0	0.0	1.0	images/313_1.png	images/313+12_1.png	6.0	→	1.0	11		女	20	2024-03-10_14h02.56.141	干预NG	2021.2.3	Win32	59.52380952
		6.0	1.0	0.5529	4.0	0.5657	0.0	15.0	15.0	7.0	1.0	images/313_8.png	images/313+12_8.png	6.0	→	8.0	11		女	20	2024-03-10_14h02.56.141	干预NG	2021.2.3	Win32	59.52380952
		1.0	1.0	0.9527	5.0	0.3511	1.0	0.0	16.0	14.0	1.0	images/313+12_15.png	images/313_15.png	1.0	←	15.0	11		女	20	2024-03-10_14h02.56.141	干预NG	2021.2.3	Win32	59.52380952
		6.0	1.0	0.5105	4.0	0.822	1.0	1.0	17.0	1.0	1.0	images/313_2.png	images/313+12_2.png	6.0	→	2.0	11		女	20	2024-03-10_14h02.56.141	干预NG	2021.2.3	Win32	59.52380952
		1.0	0.0	0.5892	4.0	0.6031	1.0	2.0	18.0	0.0	1.0	images/313_1.png	images/313+12_1.png	6.0	→	1.0	11		女	20	2024-03-10_14h02.56.141	干预NG	2021.2.3	Win32	59.52380952
		1.0	1.0	1.5213	2.0	2.6318	1.0	3.0	19.0	12.0	1.0	images/313+12_13.png	images/313_13.png	1.0	←	13.0	11		女	20	2024-03-10_14h02.56.141	干预NG	2021.2.3	Win32	59.52380952
		6.0	0.0	0.9158	3.0	1.268	1.0	4.0	20.0	11.0	1.0	images/313+12_12.png	images/313_12.png	1.0	←	12.0	11		女	20	2024-03-10_14h02.56.141	干预NG	2021.2.3	Win32	59.52380952
		6.0	0.0	0.4025	4.0	0.4191	1.0	5.0	21.0	13.0	1.0	images/313+12_14.png	images/313_14.png	1.0	←	14.0	11		女	20	2024-03-10_14h02.56.141	干预NG	2021.2.3	Win32	59.52380952
		6.0	0.0	0.5383	4.0	0.787	1.0	6.0	22.0	10.0	1.0	images/313+12_11.png	images/313_11.png	1.0	←	11.0	11		女	20	2024-03-10_14h02.56.141	干预NG	2021.2.3	Win32	59.52380952
		6.0	1.0	0.8057	4.0	0.7423	1.0	7.0	23.0	2.0	1.0	images/313_3.png	images/313+12_3.png	6.0	→	3.0	11		女	20	2024-03-10_14h02.56.141	干预NG	2021.2.3	Win32	59.52380952
		6.0	1.0	0.4705	3.0	1.3368	1.0	8.0	24.0	3.0	1.0	images/313_4.png	images/313+12_4.png	6.0	→	4.0	11		女	20	2024-03-10_14h02.56.141	干预NG	2021.2.3	Win32	59.52380952
		1.0	1.0	0.9022	4.0	0.8027	1.0	9.0	25.0	9.0	1.0	images/313+12_10.png	images/313_10.png	1.0	←	10.0	11		女	20	2024-03-10_14h02.56.141	干预NG	2021.2.3	Win32	59.52380952
		6.0	1.0	0.7244	3.0	0.9173	1.0	10.0	26.0	5.0	1.0	images/313_6.png	images/313+12_6.png	6.0	→	6.0	11		女	20	2024-03-10_14h02.56.141	干预NG	2021.2.3	Win32	59.52380952
		6.0	1.0	0.7154	4.0	0.5991	1.0	11.0	27.0	7.0	1.0	images/313_8.png	images/313+12_8.png	6.0	→	8.0	11		女	20	2024-03-10_14h02.56.141	干预NG	2021.2.3	Win32	59.52380952
		6.0	1.0	0.8517	4.0	0.6367	1.0	12.0	28.0	4.0	1.0	images/313_5.png	images/313+12_5.png	6.0	→	5.0	11		女	20	2024-03-10_14h02.56.141	干预NG	2021.2.3	Win32	59.52380952
		1.0	1.0	1.9592	2.0	0.9579	1.0	13.0	29.0	15.0	1.0	images/313+12_16.png	images/313_16.png	1.0	←	16.0	11		女	20	2024-03-10_14h02.56.141	干预NG	2021.2.3	Win32	59.52380952
		1.0	1.0	0.9765	3.0	0.6384	1.0	14.0	30.0	8.0	1.0	images/313+12_9.png	images/313_9.png	1.0	←	9.0	11		女	20	2024-03-10_14h02.56.141	干预NG	2021.2.3	Win32	59.52380952
		1.0	0.0	1.8486	3.0	0.8166	1.0	15.0	31.0	6.0	1.0	images/313_7.png	images/313+12_7.png	6.0	→	7.0	11		女	20	2024-03-10_14h02.56.141	干预NG	2021.2.3	Win32	59.52380952
					4.0	0.8224						images/313_21.png	images/313+42_21.png	6.0	→	21.0	11		女	20	2024-03-10_14h02.56.141	干预NG	2021.2.3	Win32	59.52380952	space	15.8474	6.0	1.0	0.6912	1.0		0.0	0.0	0.0	20.0	1.0
					4.0	0.8888						images/313_7.png	images/313+42_7.png	6.0	→	7.0	11		女	20	2024-03-10_14h02.56.141	干预NG	2021.2.3	Win32	59.52380952			6.0	1.0	1.5181	1.0		0.0	1.0	1.0	6.0	1.0
					4.0	0.5172						images/313_18.png	images/313+42_18.png	6.0	→	18.0	11		女	20	2024-03-10_14h02.56.141	干预NG	2021.2.3	Win32	59.52380952			6.0	1.0	0.6602	1.0		0.0	2.0	2.0	17.0	1.0
					4.0	0.5676						images/313_17.png	images/313+42_17.png	6.0	→	17.0	11		女	20	2024-03-10_14h02.56.141	干预NG	2021.2.3	Win32	59.52380952			6.0	1.0	1.1917	1.0		0.0	3.0	3.0	16.0	1.0
					3.0	1.0589						images/313+42_31.png	images/313_31.png	1.0	←	31.0	11		女	20	2024-03-10_14h02.56.141	干预NG	2021.2.3	Win32	59.52380952			1.0	1.0	0.6999	0.0		0.0	4.0	4.0	30.0	1.0
					4.0	0.8533						images/313_19.png	images/313+42_19.png	6.0	→	19.0	11		女	20	2024-03-10_14h02.56.141	干预NG	2021.2.3	Win32	59.52380952			6.0	1.0	0.6682	1.0		0.0	5.0	5.0	18.0	1.0
					3.0	1.1803						images/313+42_12.png	images/313_12.png	1.0	←	12.0	11		女	20	2024-03-10_14h02.56.141	干预NG	2021.2.3	Win32	59.52380952			1.0	1.0	0.6792	0.0		0.0	6.0	6.0	11.0	1.0
					3.0	0.8396						images/313+42_25.png	images/313_25.png	1.0	←	25.0	11		女	20	2024-03-10_14h02.56.141	干预NG	2021.2.3	Win32	59.52380952			1.0	1.0	0.6395	0.0		0.0	7.0	7.0	24.0	1.0
					3.0	0.777						images/313+42_15.png	images/313_15.png	1.0	←	15.0	11		女	20	2024-03-10_14h02.56.141	干预NG	2021.2.3	Win32	59.52380952			1.0	1.0	0.6161	0.0		0.0	8.0	8.0	14.0	1.0
					4.0	0.9356						images/313+42_27.png	images/313_27.png	1.0	←	27.0	11		女	20	2024-03-10_14h02.56.141	干预NG	2021.2.3	Win32	59.52380952			1.0	1.0	1.0442	1.0		0.0	9.0	9.0	26.0	1.0
					3.0	0.8304						images/313_23.png	images/313+42_23.png	6.0	→	23.0	11		女	20	2024-03-10_14h02.56.141	干预NG	2021.2.3	Win32	59.52380952			1.0	0.0	0.7559	0.0		0.0	10.0	10.0	22.0	1.0
					3.0	0.8213						images/313+42_9.png	images/313_9.png	1.0	←	9.0	11		女	20	2024-03-10_14h02.56.141	干预NG	2021.2.3	Win32	59.52380952			1.0	1.0	0.4269	0.0		0.0	11.0	11.0	8.0	1.0
					4.0	0.5622						images/313+42_26.png	images/313_26.png	1.0	←	26.0	11		女	20	2024-03-10_14h02.56.141	干预NG	2021.2.3	Win32	59.52380952			1.0	1.0	0.5381	1.0		0.0	12.0	12.0	25.0	1.0
					5.0	0.6052						images/313+42_30.png	images/313_30.png	1.0	←	30.0	11		女	20	2024-03-10_14h02.56.141	干预NG	2021.2.3	Win32	59.52380952			1.0	1.0	0.6118	1.0		0.0	13.0	13.0	29.0	1.0
					5.0	0.6726						images/313+42_29.png	images/313_29.png	1.0	←	29.0	11		女	20	2024-03-10_14h02.56.141	干预NG	2021.2.3	Win32	59.52380952			1.0	1.0	0.5214	1.0		0.0	14.0	14.0	28.0	1.0
					5.0	2.2929						images/313_24.png	images/313+42_24.png	6.0	→	24.0	11		女	20	2024-03-10_14h02.56.141	干预NG	2021.2.3	Win32	59.52380952			6.0	1.0	0.7164	1.0		0.0	15.0	15.0	23.0	1.0
					3.0	1.432						images/313+42_10.png	images/313_10.png	1.0	←	10.0	11		女	20	2024-03-10_14h02.56.141	干预NG	2021.2.3	Win32	59.52380952			1.0	1.0	0.5659	0.0		0.0	16.0	16.0	9.0	1.0
					3.0	1.2342						images/313_1.png	images/313+42_1.png	6.0	→	1.0	11		女	20	2024-03-10_14h02.56.141	干预NG	2021.2.3	Win32	59.52380952			6.0	1.0	2.1572	0.0		0.0	17.0	17.0	0.0	1.0
					4.0	1.8223						images/313_22.png	images/313+42_22.png	6.0	→	22.0	11		女	20	2024-03-10_14h02.56.141	干预NG	2021.2.3	Win32	59.52380952			6.0	1.0	0.5109	1.0		0.0	18.0	18.0	21.0	1.0
					4.0	0.5746						images/313_4.png	images/313+42_4.png	6.0	→	4.0	11		女	20	2024-03-10_14h02.56.141	干预NG	2021.2.3	Win32	59.52380952			6.0	1.0	0.5378	1.0		0.0	19.0	19.0	3.0	1.0
					4.0	0.6194						images/313+42_32.png	images/313_32.png	1.0	←	32.0	11		女	20	2024-03-10_14h02.56.141	干预NG	2021.2.3	Win32	59.52380952			1.0	1.0	0.3785	1.0		0.0	20.0	20.0	31.0	1.0
					3.0	0.6882						images/313+42_14.png	images/313_14.png	1.0	←	14.0	11		女	20	2024-03-10_14h02.56.141	干预NG	2021.2.3	Win32	59.52380952			1.0	1.0	0.6396	0.0		0.0	21.0	21.0	13.0	1.0
					4.0	0.5052						images/313+42_13.png	images/313_13.png	1.0	←	13.0	11		女	20	2024-03-10_14h02.56.141	干预NG	2021.2.3	Win32	59.52380952			1.0	1.0	0.3886	1.0		0.0	22.0	22.0	12.0	1.0
					4.0	0.4884						images/313_5.png	images/313+42_5.png	6.0	→	5.0	11		女	20	2024-03-10_14h02.56.141	干预NG	2021.2.3	Win32	59.52380952			6.0	1.0	0.8785	1.0		0.0	23.0	23.0	4.0	1.0
					5.0	0.8174						images/313_8.png	images/313+42_8.png	6.0	→	8.0	11		女	20	2024-03-10_14h02.56.141	干预NG	2021.2.3	Win32	59.52380952			6.0	1.0	0.3703	1.0		0.0	24.0	24.0	7.0	1.0
					4.0	0.9344						images/313_20.png	images/313+42_20.png	6.0	→	20.0	11		女	20	2024-03-10_14h02.56.141	干预NG	2021.2.3	Win32	59.52380952			6.0	1.0	0.7082	1.0		0.0	25.0	25.0	19.0	1.0
					4.0	1.3784						images/313+42_11.png	images/313_11.png	1.0	←	11.0	11		女	20	2024-03-10_14h02.56.141	干预NG	2021.2.3	Win32	59.52380952			1.0	1.0	1.0677	1.0		0.0	26.0	26.0	10.0	1.0
					4.0	1.1558						images/313_6.png	images/313+42_6.png	6.0	→	6.0	11		女	20	2024-03-10_14h02.56.141	干预NG	2021.2.3	Win32	59.52380952			6.0	1.0	0.4837	1.0		0.0	27.0	27.0	5.0	1.0
					4.0	0.596						images/313+42_28.png	images/313_28.png	1.0	←	28.0	11		女	20	2024-03-10_14h02.56.141	干预NG	2021.2.3	Win32	59.52380952			6.0	0.0	0.8222	1.0		0.0	28.0	28.0	27.0	1.0
					4.0	0.6037						images/313_3.png	images/313+42_3.png	6.0	→	3.0	11		女	20	2024-03-10_14h02.56.141	干预NG	2021.2.3	Win32	59.52380952			6.0	1.0	0.5574	1.0		0.0	29.0	29.0	2.0	1.0
					4.0	0.85						images/313+42_16.png	images/313_16.png	1.0	←	16.0	11		女	20	2024-03-10_14h02.56.141	干预NG	2021.2.3	Win32	59.52380952			1.0	1.0	0.5054	1.0		0.0	30.0	30.0	15.0	1.0
					4.0	0.5579						images/313_2.png	images/313+42_2.png	6.0	→	2.0	11		女	20	2024-03-10_14h02.56.141	干预NG	2021.2.3	Win32	59.52380952			6.0	1.0	0.557	1.0		0.0	31.0	31.0	1.0	1.0
					4.0	1.2877						images/313_8.png	images/313+42_8.png	6.0	→	8.0	11		女	20	2024-03-10_14h02.56.141	干预NG	2021.2.3	Win32	59.52380952			1.0	0.0	0.8741	1.0		1.0	0.0	32.0	7.0	1.0
					2.0	1.183						images/313_20.png	images/313+42_20.png	6.0	→	20.0	11		女	20	2024-03-10_14h02.56.141	干预NG	2021.2.3	Win32	59.52380952			6.0	1.0	0.6586	0.0		1.0	1.0	33.0	19.0	1.0
					3.0	2.2907						images/313+42_25.png	images/313_25.png	1.0	←	25.0	11		女	20	2024-03-10_14h02.56.141	干预NG	2021.2.3	Win32	59.52380952			1.0	1.0	1.8366	0.0		1.0	2.0	34.0	24.0	1.0
					5.0	0.9889						images/313_17.png	images/313+42_17.png	6.0	→	17.0	11		女	20	2024-03-10_14h02.56.141	干预NG	2021.2.3	Win32	59.52380952			6.0	1.0	0.3694	1.0		1.0	3.0	35.0	16.0	1.0
					4.0	0.6338						images/313_23.png	images/313+42_23.png	6.0	→	23.0	11		女	20	2024-03-10_14h02.56.141	干预NG	2021.2.3	Win32	59.52380952			6.0	1.0	1.8474	1.0		1.0	4.0	36.0	22.0	1.0
					2.0	1.4761						images/313+42_14.png	images/313_14.png	1.0	←	14.0	11		女	20	2024-03-10_14h02.56.141	干预NG	2021.2.3	Win32	59.52380952			6.0	0.0	0.7	0.0		1.0	5.0	37.0	13.0	1.0
					5.0	0.7839						images/313_21.png	images/313+42_21.png	6.0	→	21.0	11		女	20	2024-03-10_14h02.56.141	干预NG	2021.2.3	Win32	59.52380952			6.0	1.0	0.876	1.0		1.0	6.0	38.0	20.0	1.0
					3.0	1.3252						images/313+42_13.png	images/313_13.png	1.0	←	13.0	11		女	20	2024-03-10_14h02.56.141	干预NG	2021.2.3	Win32	59.52380952			6.0	0.0	0.724	0.0		1.0	7.0	39.0	12.0	1.0
					4.0	1.4384						images/313+42_16.png	images/313_16.png	1.0	←	16.0	11		女	20	2024-03-10_14h02.56.141	干预NG	2021.2.3	Win32	59.52380952			1.0	1.0	2.1444	1.0		1.0	8.0	40.0	15.0	1.0
					4.0	0.6844						images/313_6.png	images/313+42_6.png	6.0	→	6.0	11		女	20	2024-03-10_14h02.56.141	干预NG	2021.2.3	Win32	59.52380952			6.0	1.0	0.5845	1.0		1.0	9.0	41.0	5.0	1.0
					3.0	1.4802						images/313+42_9.png	images/313_9.png	1.0	←	9.0	11		女	20	2024-03-10_14h02.56.141	干预NG	2021.2.3	Win32	59.52380952			1.0	1.0	0.8852	0.0		1.0	10.0	42.0	8.0	1.0
					5.0	0.408						images/313_24.png	images/313+42_24.png	6.0	→	24.0	11		女	20	2024-03-10_14h02.56.141	干预NG	2021.2.3	Win32	59.52380952			6.0	1.0	0.6178	1.0		1.0	11.0	43.0	23.0	1.0
					4.0	0.7172						images/313_18.png	images/313+42_18.png	6.0	→	18.0	11		女	20	2024-03-10_14h02.56.141	干预NG	2021.2.3	Win32	59.52380952			6.0	1.0	1.0547	1.0		1.0	12.0	44.0	17.0	1.0
					2.0	0.7016						images/313+42_10.png	images/313_10.png	1.0	←	10.0	11		女	20	2024-03-10_14h02.56.141	干预NG	2021.2.3	Win32	59.52380952			1.0	1.0	0.6722	0.0		1.0	13.0	45.0	9.0	1.0
					4.0	0.5678						images/313+42_32.png	images/313_32.png	1.0	←	32.0	11		女	20	2024-03-10_14h02.56.141	干预NG	2021.2.3	Win32	59.52380952			1.0	1.0	1.0706	1.0		1.0	14.0	46.0	31.0	1.0
					4.0	0.5228						images/313+42_26.png	images/313_26.png	1.0	←	26.0	11		女	20	2024-03-10_14h02.56.141	干预NG	2021.2.3	Win32	59.52380952			6.0	0.0	0.7093	1.0		1.0	15.0	47.0	25.0	1.0
					4.0	1.6429						images/313+42_15.png	images/313_15.png	1.0	←	15.0	11		女	20	2024-03-10_14h02.56.141	干预NG	2021.2.3	Win32	59.52380952			1.0	1.0	0.7206	1.0		1.0	16.0	48.0	14.0	1.0
					5.0	0.5585						images/313_2.png	images/313+42_2.png	6.0	→	2.0	11		女	20	2024-03-10_14h02.56.141	干预NG	2021.2.3	Win32	59.52380952			6.0	1.0	0.4362	1.0		1.0	17.0	49.0	1.0	1.0
					2.0	2.2297						images/313+42_12.png	images/313_12.png	1.0	←	12.0	11		女	20	2024-03-10_14h02.56.141	干预NG	2021.2.3	Win32	59.52380952			1.0	1.0	0.5046	0.0		1.0	18.0	50.0	11.0	1.0
					4.0	1.288						images/313_4.png	images/313+42_4.png	6.0	→	4.0	11		女	20	2024-03-10_14h02.56.141	干预NG	2021.2.3	Win32	59.52380952			6.0	1.0	0.6866	1.0		1.0	19.0	51.0	3.0	1.0
					5.0	0.4649						images/313_19.png	images/313+42_19.png	6.0	→	19.0	11		女	20	2024-03-10_14h02.56.141	干预NG	2021.2.3	Win32	59.52380952			6.0	1.0	0.4066	1.0		1.0	20.0	52.0	18.0	1.0
					5.0	0.983						images/313_3.png	images/313+42_3.png	6.0	→	3.0	11		女	20	2024-03-10_14h02.56.141	干预NG	2021.2.3	Win32	59.52380952			6.0	1.0	0.3527	1.0		1.0	21.0	53.0	2.0	1.0
					4.0	0.6255						images/313+42_27.png	images/313_27.png	1.0	←	27.0	11		女	20	2024-03-10_14h02.56.141	干预NG	2021.2.3	Win32	59.52380952			1.0	1.0	0.5389	1.0		1.0	22.0	54.0	26.0	1.0
					3.0	1.1563						images/313+42_11.png	images/313_11.png	1.0	←	11.0	11		女	20	2024-03-10_14h02.56.141	干预NG	2021.2.3	Win32	59.52380952			1.0	1.0	0.6221	0.0		1.0	23.0	55.0	10.0	1.0
					4.0	0.5371						images/313+42_29.png	images/313_29.png	1.0	←	29.0	11		女	20	2024-03-10_14h02.56.141	干预NG	2021.2.3	Win32	59.52380952			1.0	1.0	1.087	1.0		1.0	24.0	56.0	28.0	1.0
					4.0	0.9341						images/313_22.png	images/313+42_22.png	6.0	→	22.0	11		女	20	2024-03-10_14h02.56.141	干预NG	2021.2.3	Win32	59.52380952			6.0	1.0	0.3336	1.0		1.0	25.0	57.0	21.0	1.0
					4.0	0.3631						images/313_1.png	images/313+42_1.png	6.0	→	1.0	11		女	20	2024-03-10_14h02.56.141	干预NG	2021.2.3	Win32	59.52380952			6.0	1.0	0.3501	1.0		1.0	26.0	58.0	0.0	1.0
					4.0	0.5909						images/313_7.png	images/313+42_7.png	6.0	→	7.0	11		女	20	2024-03-10_14h02.56.141	干预NG	2021.2.3	Win32	59.52380952			6.0	1.0	0.637	1.0		1.0	27.0	59.0	6.0	1.0
					4.0	0.6462						images/313+42_31.png	images/313_31.png	1.0	←	31.0	11		女	20	2024-03-10_14h02.56.141	干预NG	2021.2.3	Win32	59.52380952			1.0	1.0	0.6223	1.0		1.0	28.0	60.0	30.0	1.0
					4.0	0.4049						images/313_5.png	images/313+42_5.png	6.0	→	5.0	11		女	20	2024-03-10_14h02.56.141	干预NG	2021.2.3	Win32	59.52380952			6.0	1.0	0.2833	1.0		1.0	29.0	61.0	4.0	1.0
					4.0	0.5206						images/313+42_28.png	images/313_28.png	1.0	←	28.0	11		女	20	2024-03-10_14h02.56.141	干预NG	2021.2.3	Win32	59.52380952			1.0	1.0	0.4792	1.0		1.0	30.0	62.0	27.0	1.0
					4.0	0.62						images/313+42_30.png	images/313_30.png	1.0	←	30.0	11		女	20	2024-03-10_14h02.56.141	干预NG	2021.2.3	Win32	59.52380952			1.0	1.0	0.6709	1.0		1.0	31.0	63.0	29.0	1.0
					2.0	0.691						images/313+42_31.png	images/313_31.png	1.0	←	31.0	11		女	20	2024-03-10_14h02.56.141	干预NG	2021.2.3	Win32	59.52380952			1.0	1.0	1.4163	0.0		2.0	0.0	64.0	30.0	1.0
					4.0	0.398						images/313_19.png	images/313+42_19.png	6.0	→	19.0	11		女	20	2024-03-10_14h02.56.141	干预NG	2021.2.3	Win32	59.52380952			6.0	1.0	0.2952	1.0		2.0	1.0	65.0	18.0	1.0
					4.0	0.3098						images/313+42_16.png	images/313_16.png	1.0	←	16.0	11		女	20	2024-03-10_14h02.56.141	干预NG	2021.2.3	Win32	59.52380952			1.0	1.0	0.3692	1.0		2.0	2.0	66.0	15.0	1.0
					4.0	0.3639						images/313+42_13.png	images/313_13.png	1.0	←	13.0	11		女	20	2024-03-10_14h02.56.141	干预NG	2021.2.3	Win32	59.52380952			1.0	1.0	0.256	1.0		2.0	3.0	67.0	12.0	1.0
					2.0	0.2715						images/313_20.png	images/313+42_20.png	6.0	→	20.0	11		女	20	2024-03-10_14h02.56.141	干预NG	2021.2.3	Win32	59.52380952			1.0	0.0	0.4554	0.0		2.0	4.0	68.0	19.0	1.0
					4.0	0.5692						images/313_3.png	images/313+42_3.png	6.0	→	3.0	11		女	20	2024-03-10_14h02.56.141	干预NG	2021.2.3	Win32	59.52380952			6.0	1.0	0.3241	1.0		2.0	5.0	69.0	2.0	1.0
					4.0	0.5092						images/313_4.png	images/313+42_4.png	6.0	→	4.0	11		女	20	2024-03-10_14h02.56.141	干预NG	2021.2.3	Win32	59.52380952			6.0	1.0	0.4236	1.0		2.0	6.0	70.0	3.0	1.0
					4.0	0.2555						images/313+42_26.png	images/313_26.png	1.0	←	26.0	11		女	20	2024-03-10_14h02.56.141	干预NG	2021.2.3	Win32	59.52380952			1.0	1.0	0.3481	1.0		2.0	7.0	71.0	25.0	1.0
					4.0	0.2708						images/313+42_12.png	images/313_12.png	1.0	←	12.0	11		女	20	2024-03-10_14h02.56.141	干预NG	2021.2.3	Win32	59.52380952			1.0	1.0	0.8434	1.0		2.0	8.0	72.0	11.0	1.0
					3.0	0.8917						images/313_17.png	images/313+42_17.png	6.0	→	17.0	11		女	20	2024-03-10_14h02.56.141	干预NG	2021.2.3	Win32	59.52380952			6.0	1.0	1.4485	0.0		2.0	9.0	73.0	16.0	1.0
					2.0	0.9097						images/313_22.png	images/313+42_22.png	6.0	→	22.0	11		女	20	2024-03-10_14h02.56.141	干预NG	2021.2.3	Win32	59.52380952			6.0	1.0	1.0048	0.0		2.0	10.0	74.0	21.0	1.0
					2.0	0.574						images/313+42_32.png	images/313_32.png	1.0	←	32.0	11		女	20	2024-03-10_14h02.56.141	干预NG	2021.2.3	Win32	59.52380952			1.0	1.0	0.4257	0.0		2.0	11.0	75.0	31.0	1.0
					3.0	0.5844						images/313+42_30.png	images/313_30.png	1.0	←	30.0	11		女	20	2024-03-10_14h02.56.141	干预NG	2021.2.3	Win32	59.52380952			1.0	1.0	0.4097	0.0		2.0	12.0	76.0	29.0	1.0
					3.0	0.8647						images/313+42_25.png	images/313_25.png	1.0	←	25.0	11		女	20	2024-03-10_14h02.56.141	干预NG	2021.2.3	Win32	59.52380952			1.0	1.0	0.6062	0.0		2.0	13.0	77.0	24.0	1.0
					4.0	0.6347						images/313_18.png	images/313+42_18.png	6.0	→	18.0	11		女	20	2024-03-10_14h02.56.141	干预NG	2021.2.3	Win32	59.52380952			6.0	1.0	0.4116	1.0		2.0	14.0	78.0	17.0	1.0
					4.0	0.4493						images/313_2.png	images/313+42_2.png	6.0	→	2.0	11		女	20	2024-03-10_14h02.56.141	干预NG	2021.2.3	Win32	59.52380952			6.0	1.0	0.7343	1.0		2.0	15.0	79.0	1.0	1.0
					4.0	1.2541						images/313+42_27.png	images/313_27.png	1.0	←	27.0	11		女	20	2024-03-10_14h02.56.141	干预NG	2021.2.3	Win32	59.52380952			1.0	1.0	2.1371	1.0		2.0	16.0	80.0	26.0	1.0
					4.0	0.7415						images/313_8.png	images/313+42_8.png	6.0	→	8.0	11		女	20	2024-03-10_14h02.56.141	干预NG	2021.2.3	Win32	59.52380952			6.0	1.0	0.5945	1.0		2.0	17.0	81.0	7.0	1.0
					4.0	0.3567						images/313+42_14.png	images/313_14.png	1.0	←	14.0	11		女	20	2024-03-10_14h02.56.141	干预NG	2021.2.3	Win32	59.52380952			6.0	0.0	0.5397	1.0		2.0	18.0	82.0	13.0	1.0
					3.0	1.4195						images/313+42_10.png	images/313_10.png	1.0	←	10.0	11		女	20	2024-03-10_14h02.56.141	干预NG	2021.2.3	Win32	59.52380952			1.0	1.0	0.7951	0.0		2.0	19.0	83.0	9.0	1.0
					4.0	1.1096						images/313_6.png	images/313+42_6.png	6.0	→	6.0	11		女	20	2024-03-10_14h02.56.141	干预NG	2021.2.3	Win32	59.52380952			6.0	1.0	0.4542	1.0		2.0	20.0	84.0	5.0	1.0
					4.0	0.6775						images/313+42_29.png	images/313_29.png	1.0	←	29.0	11		女	20	2024-03-10_14h02.56.141	干预NG	2021.2.3	Win32	59.52380952			1.0	1.0	0.3733	1.0		2.0	21.0	85.0	28.0	1.0
					3.0	0.895						images/313_24.png	images/313+42_24.png	6.0	→	24.0	11		女	20	2024-03-10_14h02.56.141	干预NG	2021.2.3	Win32	59.52380952			6.0	1.0	0.2429	0.0		2.0	22.0	86.0	23.0	1.0
					3.0	0.7588						images/313+42_11.png	images/313_11.png	1.0	←	11.0	11		女	20	2024-03-10_14h02.56.141	干预NG	2021.2.3	Win32	59.52380952			1.0	1.0	0.424	0.0		2.0	23.0	87.0	10.0	1.0
					3.0	0.8359						images/313+42_9.png	images/313_9.png	1.0	←	9.0	11		女	20	2024-03-10_14h02.56.141	干预NG	2021.2.3	Win32	59.52380952			6.0	0.0	1.1761	0.0		2.0	24.0	88.0	8.0	1.0
					4.0	0.5707						images/313_23.png	images/313+42_23.png	6.0	→	23.0	11		女	20	2024-03-10_14h02.56.141	干预NG	2021.2.3	Win32	59.52380952			6.0	1.0	0.3707	1.0		2.0	25.0	89.0	22.0	1.0
					5.0	1.1576						images/313+42_15.png	images/313_15.png	1.0	←	15.0	11		女	20	2024-03-10_14h02.56.141	干预NG	2021.2.3	Win32	59.52380952			1.0	1.0	0.3742	1.0		2.0	26.0	90.0	14.0	1.0
					4.0	0.5534						images/313_1.png	images/313+42_1.png	6.0	→	1.0	11		女	20	2024-03-10_14h02.56.141	干预NG	2021.2.3	Win32	59.52380952			6.0	1.0	0.3069	1.0		2.0	27.0	91.0	0.0	1.0
					4.0	0.3713						images/313_5.png	images/313+42_5.png	6.0	→	5.0	11		女	20	2024-03-10_14h02.56.141	干预NG	2021.2.3	Win32	59.52380952			6.0	1.0	0.3367	1.0		2.0	28.0	92.0	4.0	1.0
					3.0	0.8515						images/313_7.png	images/313+42_7.png	6.0	→	7.0	11		女	20	2024-03-10_14h02.56.141	干预NG	2021.2.3	Win32	59.52380952			6.0	1.0	0.7078	0.0		2.0	29.0	93.0	6.0	1.0
					3.0	0.77						images/313+42_28.png	images/313_28.png	1.0	←	28.0	11		女	20	2024-03-10_14h02.56.141	干预NG	2021.2.3	Win32	59.52380952			1.0	1.0	0.5185	0.0		2.0	30.0	94.0	27.0	1.0
					4.0	0.4532						images/313_21.png	images/313+42_21.png	6.0	→	21.0	11		女	20	2024-03-10_14h02.56.141	干预NG	2021.2.3	Win32	59.52380952			6.0	1.0	0.2984	1.0		2.0	31.0	95.0	20.0	1.0
																	11		女	20	2024-03-10_14h02.56.141	干预NG	2021.2.3	Win32	59.52380952													7.675926208	4.7453
