# Supplementary material for: Perceptual metacognition and self-esteem: the role of feedback valence in local and global monitoring bias
Source: BMC Psychol. 2025 Sep 22;13:1114. doi: 10.1186/s40359-025-03089-x (PMC12506185; doi:10.1186/s40359-025-03089-x)
Supplement: Supplementary file 1 — Supplementary Material 1. [file 40359_2025_3089_MOESM1_ESM.zip › Data/Study3/Study3data/negative/12_干预NG_2024-03-10_14h03.02.csv]

key03.keys	key03.rt	response00.keys	response00.corr	response00.rt	response02.keys	response02.rt	prac2.thisRepN	prac2.thisTrialN	prac2.thisN	prac2.thisIndex	prac2.ran	dotLeft	dotRight	dotAns	cue	rows	被试编号	姓名	性别	年龄	date	expName	psychopyVersion	OS	frameRate	key04.keys	key04.rt	response01.keys	response01.corr	response01.rt	response02.corr	ret_res.keys	neg.thisRepN	neg.thisTrialN	neg.thisN	neg.thisIndex	neg.ran	ret_res.rt	slider.response	slider.rt
space	4.22638	1.0	0.0	0.530735	5.0	1.185565	0.0	0.0	0.0	2.0	1.0	images/313_3.png	images/313+12_3.png	6.0	→	3.0	12		女	21	2024-03-10_14h03.02	干预NG	2021.2.3	Win32	60.15761295
		1.0	0.0	0.854785	3.0	0.767899999	0.0	1.0	1.0	6.0	1.0	images/313_7.png	images/313+12_7.png	6.0	→	7.0	12		女	21	2024-03-10_14h03.02	干预NG	2021.2.3	Win32	60.15761295
		1.0	1.0	0.812105	2.0	0.783299999	0.0	2.0	2.0	9.0	1.0	images/313+12_10.png	images/313_10.png	1.0	←	10.0	12		女	21	2024-03-10_14h03.02	干预NG	2021.2.3	Win32	60.15761295
		1.0	0.0	0.34424	5.0	0.59992	0.0	3.0	3.0	0.0	1.0	images/313_1.png	images/313+12_1.png	6.0	→	1.0	12		女	21	2024-03-10_14h03.02	干预NG	2021.2.3	Win32	60.15761295
		6.0	1.0	0.619695	2.0	0.986459999	0.0	4.0	4.0	3.0	1.0	images/313_4.png	images/313+12_4.png	6.0	→	4.0	12		女	21	2024-03-10_14h03.02	干预NG	2021.2.3	Win32	60.15761295
		1.0	0.0	0.633615	5.0	0.70466	0.0	5.0	5.0	4.0	1.0	images/313_5.png	images/313+12_5.png	6.0	→	5.0	12		女	21	2024-03-10_14h03.02	干预NG	2021.2.3	Win32	60.15761295
		1.0	1.0	0.494375	3.0	0.76641	0.0	6.0	6.0	15.0	1.0	images/313+12_16.png	images/313_16.png	1.0	←	16.0	12		女	21	2024-03-10_14h03.02	干预NG	2021.2.3	Win32	60.15761295
		1.0	1.0	0.570095	6.0	0.585	0.0	7.0	7.0	8.0	1.0	images/313+12_9.png	images/313_9.png	1.0	←	9.0	12		女	21	2024-03-10_14h03.02	干预NG	2021.2.3	Win32	60.15761295
		1.0	1.0	0.77295	5.0	0.45331	0.0	8.0	8.0	10.0	1.0	images/313+12_11.png	images/313_11.png	1.0	←	11.0	12		女	21	2024-03-10_14h03.02	干预NG	2021.2.3	Win32	60.15761295
		1.0	0.0	0.70212	4.0	0.685190001	0.0	9.0	9.0	5.0	1.0	images/313_6.png	images/313+12_6.png	6.0	→	6.0	12		女	21	2024-03-10_14h03.02	干预NG	2021.2.3	Win32	60.15761295
		1.0	0.0	0.674445	5.0	0.721390001	0.0	10.0	10.0	1.0	1.0	images/313_2.png	images/313+12_2.png	6.0	→	2.0	12		女	21	2024-03-10_14h03.02	干预NG	2021.2.3	Win32	60.15761295
		1.0	0.0	0.57302	5.0	0.907695	0.0	11.0	11.0	7.0	1.0	images/313_8.png	images/313+12_8.png	6.0	→	8.0	12		女	21	2024-03-10_14h03.02	干预NG	2021.2.3	Win32	60.15761295
		1.0	1.0	0.686895001	6.0	0.46884	0.0	12.0	12.0	14.0	1.0	images/313+12_15.png	images/313_15.png	1.0	←	15.0	12		女	21	2024-03-10_14h03.02	干预NG	2021.2.3	Win32	60.15761295
		1.0	1.0	0.99675	3.0	0.586800001	0.0	13.0	13.0	12.0	1.0	images/313+12_13.png	images/313_13.png	1.0	←	13.0	12		女	21	2024-03-10_14h03.02	干预NG	2021.2.3	Win32	60.15761295
		1.0	1.0	0.828749999	4.0	0.850215	0.0	14.0	14.0	11.0	1.0	images/313+12_12.png	images/313_12.png	1.0	←	12.0	12		女	21	2024-03-10_14h03.02	干预NG	2021.2.3	Win32	60.15761295
		1.0	1.0	0.70469	3.0	0.586680001	0.0	15.0	15.0	13.0	1.0	images/313+12_14.png	images/313_14.png	1.0	←	14.0	12		女	21	2024-03-10_14h03.02	干预NG	2021.2.3	Win32	60.15761295
		1.0	1.0	0.919784999	5.0	0.602135	1.0	0.0	16.0	9.0	1.0	images/313+12_10.png	images/313_10.png	1.0	←	10.0	12		女	21	2024-03-10_14h03.02	干预NG	2021.2.3	Win32	60.15761295
		1.0	1.0	0.734935001	4.0	1.03535	1.0	1.0	17.0	13.0	1.0	images/313+12_14.png	images/313_14.png	1.0	←	14.0	12		女	21	2024-03-10_14h03.02	干预NG	2021.2.3	Win32	60.15761295
		1.0	1.0	1.10685	3.0	0.803295	1.0	2.0	18.0	8.0	1.0	images/313+12_9.png	images/313_9.png	1.0	←	9.0	12		女	21	2024-03-10_14h03.02	干预NG	2021.2.3	Win32	60.15761295
		1.0	0.0	0.93554	5.0	0.787265	1.0	3.0	19.0	0.0	1.0	images/313_1.png	images/313+12_1.png	6.0	→	1.0	12		女	21	2024-03-10_14h03.02	干预NG	2021.2.3	Win32	60.15761295
		1.0	0.0	0.749705	6.0	1.551004999	1.0	4.0	20.0	1.0	1.0	images/313_2.png	images/313+12_2.png	6.0	→	2.0	12		女	21	2024-03-10_14h03.02	干预NG	2021.2.3	Win32	60.15761295
		6.0	0.0	1.13789	2.0	0.580605	1.0	5.0	21.0	11.0	1.0	images/313+12_12.png	images/313_12.png	1.0	←	12.0	12		女	21	2024-03-10_14h03.02	干预NG	2021.2.3	Win32	60.15761295
		1.0	0.0	0.47262	5.0	0.712855	1.0	6.0	22.0	4.0	1.0	images/313_5.png	images/313+12_5.png	6.0	→	5.0	12		女	21	2024-03-10_14h03.02	干预NG	2021.2.3	Win32	60.15761295
		6.0	1.0	1.525915	2.0	0.61626	1.0	7.0	23.0	6.0	1.0	images/313_7.png	images/313+12_7.png	6.0	→	7.0	12		女	21	2024-03-10_14h03.02	干预NG	2021.2.3	Win32	60.15761295
		6.0	1.0	1.050955	3.0	0.56874	1.0	8.0	24.0	3.0	1.0	images/313_4.png	images/313+12_4.png	6.0	→	4.0	12		女	21	2024-03-10_14h03.02	干预NG	2021.2.3	Win32	60.15761295
		1.0	0.0	1.77361	4.0	1.068115001	1.0	9.0	25.0	7.0	1.0	images/313_8.png	images/313+12_8.png	6.0	→	8.0	12		女	21	2024-03-10_14h03.02	干预NG	2021.2.3	Win32	60.15761295
		6.0	1.0	0.96869	3.0	0.84971	1.0	10.0	26.0	5.0	1.0	images/313_6.png	images/313+12_6.png	6.0	→	6.0	12		女	21	2024-03-10_14h03.02	干预NG	2021.2.3	Win32	60.15761295
		1.0	1.0	0.95235	5.0	0.890895	1.0	11.0	27.0	14.0	1.0	images/313+12_15.png	images/313_15.png	1.0	←	15.0	12		女	21	2024-03-10_14h03.02	干预NG	2021.2.3	Win32	60.15761295
		1.0	1.0	1.03547	4.0	0.552554999	1.0	12.0	28.0	12.0	1.0	images/313+12_13.png	images/313_13.png	1.0	←	13.0	12		女	21	2024-03-10_14h03.02	干预NG	2021.2.3	Win32	60.15761295
		1.0	1.0	0.85421	6.0	0.38662	1.0	13.0	29.0	15.0	1.0	images/313+12_16.png	images/313_16.png	1.0	←	16.0	12		女	21	2024-03-10_14h03.02	干预NG	2021.2.3	Win32	60.15761295
		1.0	0.0	0.883175	4.0	0.486195001	1.0	14.0	30.0	2.0	1.0	images/313_3.png	images/313+12_3.png	6.0	→	3.0	12		女	21	2024-03-10_14h03.02	干预NG	2021.2.3	Win32	60.15761295
		6.0	0.0	0.971835	2.0	0.485975	1.0	15.0	31.0	10.0	1.0	images/313+12_11.png	images/313_11.png	1.0	←	11.0	12		女	21	2024-03-10_14h03.02	干预NG	2021.2.3	Win32	60.15761295
					5.0	0.85273						images/313+42_30.png	images/313_30.png	1.0	←	30.0	12		女	21	2024-03-10_14h03.02	干预NG	2021.2.3	Win32	60.15761295	space	10.30714	1.0	1.0	0.54133	1.0		0.0	0.0	0.0	29.0	1.0
					3.0	0.587425						images/313+42_12.png	images/313_12.png	1.0	←	12.0	12		女	21	2024-03-10_14h03.02	干预NG	2021.2.3	Win32	60.15761295			1.0	1.0	1.19179	0.0		0.0	1.0	1.0	11.0	1.0
					5.0	0.689654999						images/313_2.png	images/313+42_2.png	6.0	→	2.0	12		女	21	2024-03-10_14h03.02	干预NG	2021.2.3	Win32	60.15761295			6.0	1.0	0.75051	1.0		0.0	2.0	2.0	1.0	1.0
					6.0	0.553605						images/313_22.png	images/313+42_22.png	6.0	→	22.0	12		女	21	2024-03-10_14h03.02	干预NG	2021.2.3	Win32	60.15761295			6.0	1.0	0.671205	1.0		0.0	3.0	3.0	21.0	1.0
					4.0	1.22509						images/313+42_31.png	images/313_31.png	1.0	←	31.0	12		女	21	2024-03-10_14h03.02	干预NG	2021.2.3	Win32	60.15761295			6.0	0.0	0.789620001	1.0		0.0	4.0	4.0	30.0	1.0
					5.0	0.920015001						images/313+42_32.png	images/313_32.png	1.0	←	32.0	12		女	21	2024-03-10_14h03.02	干预NG	2021.2.3	Win32	60.15761295			1.0	1.0	0.535355	1.0		0.0	5.0	5.0	31.0	1.0
					2.0	0.517655						images/313_17.png	images/313+42_17.png	6.0	→	17.0	12		女	21	2024-03-10_14h03.02	干预NG	2021.2.3	Win32	60.15761295			6.0	1.0	0.80245	0.0		0.0	6.0	6.0	16.0	1.0
					2.0	0.717385						images/313_8.png	images/313+42_8.png	6.0	→	8.0	12		女	21	2024-03-10_14h03.02	干预NG	2021.2.3	Win32	60.15761295			6.0	1.0	1.201344999	0.0		0.0	7.0	7.0	7.0	1.0
					5.0	0.870385						images/313+42_27.png	images/313_27.png	1.0	←	27.0	12		女	21	2024-03-10_14h03.02	干预NG	2021.2.3	Win32	60.15761295			1.0	1.0	0.707520001	1.0		0.0	8.0	8.0	26.0	1.0
					4.0	0.856265						images/313+42_26.png	images/313_26.png	1.0	←	26.0	12		女	21	2024-03-10_14h03.02	干预NG	2021.2.3	Win32	60.15761295			1.0	1.0	0.7368	1.0		0.0	9.0	9.0	25.0	1.0
					5.0	1.10464						images/313_19.png	images/313+42_19.png	6.0	→	19.0	12		女	21	2024-03-10_14h03.02	干预NG	2021.2.3	Win32	60.15761295			6.0	1.0	0.615295	1.0		0.0	10.0	10.0	18.0	1.0
					3.0	0.75072						images/313+42_14.png	images/313_14.png	1.0	←	14.0	12		女	21	2024-03-10_14h03.02	干预NG	2021.2.3	Win32	60.15761295			6.0	0.0	0.890905	0.0		0.0	11.0	11.0	13.0	1.0
					3.0	1.505345						images/313_20.png	images/313+42_20.png	6.0	→	20.0	12		女	21	2024-03-10_14h03.02	干预NG	2021.2.3	Win32	60.15761295			1.0	0.0	0.72213	0.0		0.0	12.0	12.0	19.0	1.0
					2.0	0.78938						images/313_21.png	images/313+42_21.png	6.0	→	21.0	12		女	21	2024-03-10_14h03.02	干预NG	2021.2.3	Win32	60.15761295			6.0	1.0	0.635650001	0.0		0.0	13.0	13.0	20.0	1.0
					3.0	0.69942						images/313_1.png	images/313+42_1.png	6.0	→	1.0	12		女	21	2024-03-10_14h03.02	干预NG	2021.2.3	Win32	60.15761295			6.0	1.0	0.89055	0.0		0.0	14.0	14.0	0.0	1.0
					2.0	1.131600001						images/313_18.png	images/313+42_18.png	6.0	→	18.0	12		女	21	2024-03-10_14h03.02	干预NG	2021.2.3	Win32	60.15761295			1.0	0.0	0.82003	0.0		0.0	15.0	15.0	17.0	1.0
					3.0	0.840125						images/313_7.png	images/313+42_7.png	6.0	→	7.0	12		女	21	2024-03-10_14h03.02	干预NG	2021.2.3	Win32	60.15761295			6.0	1.0	0.567260001	0.0		0.0	16.0	16.0	6.0	1.0
					3.0	0.86826						images/313_6.png	images/313+42_6.png	6.0	→	6.0	12		女	21	2024-03-10_14h03.02	干预NG	2021.2.3	Win32	60.15761295			6.0	1.0	0.76809	0.0		0.0	17.0	17.0	5.0	1.0
					5.0	0.658225						images/313+42_16.png	images/313_16.png	1.0	←	16.0	12		女	21	2024-03-10_14h03.02	干预NG	2021.2.3	Win32	60.15761295			1.0	1.0	0.592495	1.0		0.0	18.0	18.0	15.0	1.0
					5.0	0.70885						images/313_5.png	images/313+42_5.png	6.0	→	5.0	12		女	21	2024-03-10_14h03.02	干预NG	2021.2.3	Win32	60.15761295			6.0	1.0	0.567395	1.0		0.0	19.0	19.0	4.0	1.0
					6.0	0.567175						images/313+42_29.png	images/313_29.png	1.0	←	29.0	12		女	21	2024-03-10_14h03.02	干预NG	2021.2.3	Win32	60.15761295			1.0	1.0	0.52275	1.0		0.0	20.0	20.0	28.0	1.0
					4.0	0.91251						images/313+42_28.png	images/313_28.png	1.0	←	28.0	12		女	21	2024-03-10_14h03.02	干预NG	2021.2.3	Win32	60.15761295			1.0	1.0	1.408835	1.0		0.0	21.0	21.0	27.0	1.0
					2.0	0.882345						images/313+42_13.png	images/313_13.png	1.0	←	13.0	12		女	21	2024-03-10_14h03.02	干预NG	2021.2.3	Win32	60.15761295			1.0	1.0	1.024115	0.0		0.0	22.0	22.0	12.0	1.0
					4.0	0.972359999						images/313_23.png	images/313+42_23.png	6.0	→	23.0	12		女	21	2024-03-10_14h03.02	干预NG	2021.2.3	Win32	60.15761295			6.0	1.0	0.601685	1.0		0.0	23.0	23.0	22.0	1.0
					6.0	0.655800001						images/313_24.png	images/313+42_24.png	6.0	→	24.0	12		女	21	2024-03-10_14h03.02	干预NG	2021.2.3	Win32	60.15761295			6.0	1.0	0.5564	1.0		0.0	24.0	24.0	23.0	1.0
					2.0	0.887265						images/313_3.png	images/313+42_3.png	6.0	→	3.0	12		女	21	2024-03-10_14h03.02	干预NG	2021.2.3	Win32	60.15761295			6.0	1.0	0.8094	0.0		0.0	25.0	25.0	2.0	1.0
					5.0	0.68906						images/313+42_25.png	images/313_25.png	1.0	←	25.0	12		女	21	2024-03-10_14h03.02	干预NG	2021.2.3	Win32	60.15761295			1.0	1.0	0.58305	1.0		0.0	26.0	26.0	24.0	1.0
					2.0	1.277115						images/313+42_11.png	images/313_11.png	1.0	←	11.0	12		女	21	2024-03-10_14h03.02	干预NG	2021.2.3	Win32	60.15761295			6.0	0.0	0.912965	0.0		0.0	27.0	27.0	10.0	1.0
					1.0	0.838505						images/313_4.png	images/313+42_4.png	6.0	→	4.0	12		女	21	2024-03-10_14h03.02	干预NG	2021.2.3	Win32	60.15761295			6.0	1.0	0.750905	0.0		0.0	28.0	28.0	3.0	1.0
					2.0	1.25787						images/313+42_9.png	images/313_9.png	1.0	←	9.0	12		女	21	2024-03-10_14h03.02	干预NG	2021.2.3	Win32	60.15761295			1.0	1.0	0.799375	0.0		0.0	29.0	29.0	8.0	1.0
					1.0	0.94864						images/313+42_10.png	images/313_10.png	1.0	←	10.0	12		女	21	2024-03-10_14h03.02	干预NG	2021.2.3	Win32	60.15761295			1.0	1.0	0.733545	0.0		0.0	30.0	30.0	9.0	1.0
					2.0	1.088935						images/313+42_15.png	images/313_15.png	1.0	←	15.0	12		女	21	2024-03-10_14h03.02	干预NG	2021.2.3	Win32	60.15761295			1.0	1.0	0.671654999	0.0		0.0	31.0	31.0	14.0	1.0
					2.0	0.67817						images/313+42_13.png	images/313_13.png	1.0	←	13.0	12		女	21	2024-03-10_14h03.02	干预NG	2021.2.3	Win32	60.15761295			1.0	1.0	0.83504	0.0		1.0	0.0	32.0	12.0	1.0
					2.0	0.72136						images/313_22.png	images/313+42_22.png	6.0	→	22.0	12		女	21	2024-03-10_14h03.02	干预NG	2021.2.3	Win32	60.15761295			6.0	1.0	1.03834	0.0		1.0	1.0	33.0	21.0	1.0
					1.0	0.895330001						images/313+42_30.png	images/313_30.png	1.0	←	30.0	12		女	21	2024-03-10_14h03.02	干预NG	2021.2.3	Win32	60.15761295			1.0	1.0	0.849105	0.0		1.0	2.0	34.0	29.0	1.0
					5.0	0.96416						images/313_2.png	images/313+42_2.png	6.0	→	2.0	12		女	21	2024-03-10_14h03.02	干预NG	2021.2.3	Win32	60.15761295			6.0	1.0	0.60281	1.0		1.0	3.0	35.0	1.0	1.0
					3.0	0.792084999						images/313_4.png	images/313+42_4.png	6.0	→	4.0	12		女	21	2024-03-10_14h03.02	干预NG	2021.2.3	Win32	60.15761295			6.0	1.0	0.585419999	0.0		1.0	4.0	36.0	3.0	1.0
					4.0	0.888400001						images/313_23.png	images/313+42_23.png	6.0	→	23.0	12		女	21	2024-03-10_14h03.02	干预NG	2021.2.3	Win32	60.15761295			6.0	1.0	0.583435	1.0		1.0	5.0	37.0	22.0	1.0
					4.0	0.972730001						images/313+42_27.png	images/313_27.png	1.0	←	27.0	12		女	21	2024-03-10_14h03.02	干预NG	2021.2.3	Win32	60.15761295			1.0	1.0	0.569915	1.0		1.0	6.0	38.0	26.0	1.0
					1.0	0.592565						images/313+42_25.png	images/313_25.png	1.0	←	25.0	12		女	21	2024-03-10_14h03.02	干预NG	2021.2.3	Win32	60.15761295			6.0	0.0	1.06331	0.0	space	1.0	7.0	39.0	24.0	1.0	3.075335
					2.0	0.816565						images/313+42_11.png	images/313_11.png	1.0	←	11.0	12		女	21	2024-03-10_14h03.02	干预NG	2021.2.3	Win32	60.15761295			1.0	1.0	0.605795	0.0		1.0	8.0	40.0	10.0	1.0
					1.0	0.720065						images/313+42_16.png	images/313_16.png	1.0	←	16.0	12		女	21	2024-03-10_14h03.02	干预NG	2021.2.3	Win32	60.15761295			1.0	1.0	0.950780001	0.0		1.0	9.0	41.0	15.0	1.0
					2.0	0.562795						images/313+42_28.png	images/313_28.png	1.0	←	28.0	12		女	21	2024-03-10_14h03.02	干预NG	2021.2.3	Win32	60.15761295			1.0	1.0	0.801245	0.0		1.0	10.0	42.0	27.0	1.0
					3.0	0.837355						images/313_8.png	images/313+42_8.png	6.0	→	8.0	12		女	21	2024-03-10_14h03.02	干预NG	2021.2.3	Win32	60.15761295			6.0	1.0	0.60411	0.0		1.0	11.0	43.0	7.0	1.0
					2.0	0.60093						images/313+42_10.png	images/313_10.png	1.0	←	10.0	12		女	21	2024-03-10_14h03.02	干预NG	2021.2.3	Win32	60.15761295			1.0	1.0	0.89778	0.0		1.0	12.0	44.0	9.0	1.0
					2.0	0.84908						images/313_20.png	images/313+42_20.png	6.0	→	20.0	12		女	21	2024-03-10_14h03.02	干预NG	2021.2.3	Win32	60.15761295			6.0	1.0	0.736965001	0.0		1.0	13.0	45.0	19.0	1.0
					5.0	0.60582						images/313+42_29.png	images/313_29.png	1.0	←	29.0	12		女	21	2024-03-10_14h03.02	干预NG	2021.2.3	Win32	60.15761295			1.0	1.0	0.45414	1.0		1.0	14.0	46.0	28.0	1.0
					3.0	0.842085						images/313_21.png	images/313+42_21.png	6.0	→	21.0	12		女	21	2024-03-10_14h03.02	干预NG	2021.2.3	Win32	60.15761295			6.0	1.0	0.501800001	0.0		1.0	15.0	47.0	20.0	1.0
					2.0	1.137975						images/313+42_9.png	images/313_9.png	1.0	←	9.0	12		女	21	2024-03-10_14h03.02	干预NG	2021.2.3	Win32	60.15761295			1.0	1.0	1.136635001	0.0		1.0	16.0	48.0	8.0	1.0
					4.0	0.55498						images/313+42_15.png	images/313_15.png	1.0	←	15.0	12		女	21	2024-03-10_14h03.02	干预NG	2021.2.3	Win32	60.15761295			1.0	1.0	0.746115	1.0		1.0	17.0	49.0	14.0	1.0
					5.0	0.951715						images/313+42_32.png	images/313_32.png	1.0	←	32.0	12		女	21	2024-03-10_14h03.02	干预NG	2021.2.3	Win32	60.15761295			1.0	1.0	0.650925	1.0		1.0	18.0	50.0	31.0	1.0
					6.0	0.8665						images/313_24.png	images/313+42_24.png	6.0	→	24.0	12		女	21	2024-03-10_14h03.02	干预NG	2021.2.3	Win32	60.15761295			6.0	1.0	0.40455	1.0		1.0	19.0	51.0	23.0	1.0
					4.0	0.786055						images/313_19.png	images/313+42_19.png	6.0	→	19.0	12		女	21	2024-03-10_14h03.02	干预NG	2021.2.3	Win32	60.15761295			6.0	1.0	0.55815	1.0		1.0	20.0	52.0	18.0	1.0
					2.0	1.2019						images/313_18.png	images/313+42_18.png	6.0	→	18.0	12		女	21	2024-03-10_14h03.02	干预NG	2021.2.3	Win32	60.15761295			1.0	0.0	1.017465	0.0		1.0	21.0	53.0	17.0	1.0
					1.0	0.571905						images/313+42_31.png	images/313_31.png	1.0	←	31.0	12		女	21	2024-03-10_14h03.02	干预NG	2021.2.3	Win32	60.15761295			1.0	1.0	0.882475	0.0		1.0	22.0	54.0	30.0	1.0
					3.0	0.87294						images/313_6.png	images/313+42_6.png	6.0	→	6.0	12		女	21	2024-03-10_14h03.02	干预NG	2021.2.3	Win32	60.15761295			6.0	1.0	0.621035	0.0		1.0	23.0	55.0	5.0	1.0
					2.0	0.857385						images/313+42_12.png	images/313_12.png	1.0	←	12.0	12		女	21	2024-03-10_14h03.02	干预NG	2021.2.3	Win32	60.15761295			1.0	1.0	0.58931	0.0		1.0	24.0	56.0	11.0	1.0
					3.0	1.050365						images/313_3.png	images/313+42_3.png	6.0	→	3.0	12		女	21	2024-03-10_14h03.02	干预NG	2021.2.3	Win32	60.15761295			6.0	1.0	0.509825001	0.0		1.0	25.0	57.0	2.0	1.0
					2.0	0.76881						images/313_17.png	images/313+42_17.png	6.0	→	17.0	12		女	21	2024-03-10_14h03.02	干预NG	2021.2.3	Win32	60.15761295			6.0	1.0	0.53525	0.0		1.0	26.0	58.0	16.0	1.0
					4.0	0.989735						images/313+42_26.png	images/313_26.png	1.0	←	26.0	12		女	21	2024-03-10_14h03.02	干预NG	2021.2.3	Win32	60.15761295			1.0	1.0	0.686365	1.0		1.0	27.0	59.0	25.0	1.0
					2.0	0.835925						images/313+42_14.png	images/313_14.png	1.0	←	14.0	12		女	21	2024-03-10_14h03.02	干预NG	2021.2.3	Win32	60.15761295			1.0	1.0	0.51751	0.0		1.0	28.0	60.0	13.0	1.0
					2.0	0.87188						images/313_1.png	images/313+42_1.png	6.0	→	1.0	12		女	21	2024-03-10_14h03.02	干预NG	2021.2.3	Win32	60.15761295			1.0	0.0	1.15161	0.0		1.0	29.0	61.0	0.0	1.0
					1.0	0.70723						images/313_7.png	images/313+42_7.png	6.0	→	7.0	12		女	21	2024-03-10_14h03.02	干预NG	2021.2.3	Win32	60.15761295			6.0	1.0	0.632655	0.0		1.0	30.0	62.0	6.0	1.0
					2.0	0.4972						images/313_5.png	images/313+42_5.png	6.0	→	5.0	12		女	21	2024-03-10_14h03.02	干预NG	2021.2.3	Win32	60.15761295			6.0	1.0	0.729800001	0.0		1.0	31.0	63.0	4.0	1.0
					4.0	0.64916						images/313_2.png	images/313+42_2.png	6.0	→	2.0	12		女	21	2024-03-10_14h03.02	干预NG	2021.2.3	Win32	60.15761295			6.0	1.0	0.541015	1.0		2.0	0.0	64.0	1.0	1.0
					2.0	1.02724						images/313+42_16.png	images/313_16.png	1.0	←	16.0	12		女	21	2024-03-10_14h03.02	干预NG	2021.2.3	Win32	60.15761295			1.0	1.0	0.776725001	0.0		2.0	1.0	65.0	15.0	1.0
					5.0	0.892665						images/313+42_27.png	images/313_27.png	1.0	←	27.0	12		女	21	2024-03-10_14h03.02	干预NG	2021.2.3	Win32	60.15761295			1.0	1.0	0.736025	1.0		2.0	2.0	66.0	26.0	1.0
					5.0	0.88643						images/313+42_10.png	images/313_10.png	1.0	←	10.0	12		女	21	2024-03-10_14h03.02	干预NG	2021.2.3	Win32	60.15761295			1.0	1.0	0.58506	1.0		2.0	3.0	67.0	9.0	1.0
					3.0	0.898080001						images/313+42_32.png	images/313_32.png	1.0	←	32.0	12		女	21	2024-03-10_14h03.02	干预NG	2021.2.3	Win32	60.15761295			1.0	1.0	0.66933	0.0		2.0	4.0	68.0	31.0	1.0
					6.0	0.40231						images/313+42_29.png	images/313_29.png	1.0	←	29.0	12		女	21	2024-03-10_14h03.02	干预NG	2021.2.3	Win32	60.15761295			1.0	1.0	0.6239	1.0		2.0	5.0	69.0	28.0	1.0
					1.0	0.76794						images/313_1.png	images/313+42_1.png	6.0	→	1.0	12		女	21	2024-03-10_14h03.02	干预NG	2021.2.3	Win32	60.15761295			6.0	1.0	1.184755	0.0		2.0	6.0	70.0	0.0	1.0
					3.0	1.36629						images/313_23.png	images/313+42_23.png	6.0	→	23.0	12		女	21	2024-03-10_14h03.02	干预NG	2021.2.3	Win32	60.15761295			1.0	0.0	0.524895	0.0		2.0	7.0	71.0	22.0	1.0
					5.0	1.38683						images/313+42_13.png	images/313_13.png	1.0	←	13.0	12		女	21	2024-03-10_14h03.02	干预NG	2021.2.3	Win32	60.15761295			1.0	1.0	0.49893	1.0		2.0	8.0	72.0	12.0	1.0
					4.0	0.465935						images/313+42_25.png	images/313_25.png	1.0	←	25.0	12		女	21	2024-03-10_14h03.02	干预NG	2021.2.3	Win32	60.15761295			1.0	1.0	1.099450001	1.0		2.0	9.0	73.0	24.0	1.0
					6.0	0.934085						images/313+42_28.png	images/313_28.png	1.0	←	28.0	12		女	21	2024-03-10_14h03.02	干预NG	2021.2.3	Win32	60.15761295			1.0	1.0	0.488574999	1.0		2.0	10.0	74.0	27.0	1.0
					3.0	0.822930001						images/313_24.png	images/313+42_24.png	6.0	→	24.0	12		女	21	2024-03-10_14h03.02	干预NG	2021.2.3	Win32	60.15761295			6.0	1.0	0.629240001	0.0		2.0	11.0	75.0	23.0	1.0
					2.0	1.685579999						images/313_8.png	images/313+42_8.png	6.0	→	8.0	12		女	21	2024-03-10_14h03.02	干预NG	2021.2.3	Win32	60.15761295			1.0	0.0	0.58459	0.0		2.0	12.0	76.0	7.0	1.0
					5.0	0.71229						images/313+42_30.png	images/313_30.png	1.0	←	30.0	12		女	21	2024-03-10_14h03.02	干预NG	2021.2.3	Win32	60.15761295			1.0	1.0	0.60679	1.0		2.0	13.0	77.0	29.0	1.0
					1.0	0.8557						images/313_18.png	images/313+42_18.png	6.0	→	18.0	12		女	21	2024-03-10_14h03.02	干预NG	2021.2.3	Win32	60.15761295			6.0	1.0	0.774405	0.0		2.0	14.0	78.0	17.0	1.0
					3.0	0.502015						images/313+42_14.png	images/313_14.png	1.0	←	14.0	12		女	21	2024-03-10_14h03.02	干预NG	2021.2.3	Win32	60.15761295			6.0	0.0	0.63189	0.0	space	2.0	15.0	79.0	13.0	1.0	3.18083
					4.0	1.068225						images/313+42_26.png	images/313_26.png	1.0	←	26.0	12		女	21	2024-03-10_14h03.02	干预NG	2021.2.3	Win32	60.15761295			1.0	1.0	0.429409999	1.0		2.0	16.0	80.0	25.0	1.0
					6.0	0.383895						images/313+42_15.png	images/313_15.png	1.0	←	15.0	12		女	21	2024-03-10_14h03.02	干预NG	2021.2.3	Win32	60.15761295			1.0	1.0	0.483875001	1.0		2.0	17.0	81.0	14.0	1.0
					5.0	0.535615						images/313_5.png	images/313+42_5.png	6.0	→	5.0	12		女	21	2024-03-10_14h03.02	干预NG	2021.2.3	Win32	60.15761295			1.0	0.0	0.659405001	1.0		2.0	18.0	82.0	4.0	1.0
					5.0	0.436635						images/313_7.png	images/313+42_7.png	6.0	→	7.0	12		女	21	2024-03-10_14h03.02	干预NG	2021.2.3	Win32	60.15761295			1.0	0.0	0.51793	1.0		2.0	19.0	83.0	6.0	1.0
					2.0	0.622						images/313_21.png	images/313+42_21.png	6.0	→	21.0	12		女	21	2024-03-10_14h03.02	干预NG	2021.2.3	Win32	60.15761295			6.0	1.0	0.703175	0.0		2.0	20.0	84.0	20.0	1.0
					5.0	0.80423						images/313+42_31.png	images/313_31.png	1.0	←	31.0	12		女	21	2024-03-10_14h03.02	干预NG	2021.2.3	Win32	60.15761295			1.0	1.0	0.540725	1.0		2.0	21.0	85.0	30.0	1.0
					3.0	0.88961						images/313_22.png	images/313+42_22.png	6.0	→	22.0	12		女	21	2024-03-10_14h03.02	干预NG	2021.2.3	Win32	60.15761295			1.0	0.0	0.556820001	0.0		2.0	22.0	86.0	21.0	1.0
					3.0	0.917475						images/313_3.png	images/313+42_3.png	6.0	→	3.0	12		女	21	2024-03-10_14h03.02	干预NG	2021.2.3	Win32	60.15761295			6.0	1.0	0.6358	0.0		2.0	23.0	87.0	2.0	1.0
					2.0	0.57402						images/313_19.png	images/313+42_19.png	6.0	→	19.0	12		女	21	2024-03-10_14h03.02	干预NG	2021.2.3	Win32	60.15761295			6.0	1.0	0.522755	0.0		2.0	24.0	88.0	18.0	1.0
					1.0	0.954315						images/313_17.png	images/313+42_17.png	6.0	→	17.0	12		女	21	2024-03-10_14h03.02	干预NG	2021.2.3	Win32	60.15761295			1.0	0.0	1.11718	0.0		2.0	25.0	89.0	16.0	1.0
					1.0	0.551985						images/313_6.png	images/313+42_6.png	6.0	→	6.0	12		女	21	2024-03-10_14h03.02	干预NG	2021.2.3	Win32	60.15761295			6.0	1.0	1.200625	0.0		2.0	26.0	90.0	5.0	1.0
					2.0	0.854435						images/313+42_12.png	images/313_12.png	1.0	←	12.0	12		女	21	2024-03-10_14h03.02	干预NG	2021.2.3	Win32	60.15761295			1.0	1.0	0.5732	0.0		2.0	27.0	91.0	11.0	1.0
					2.0	0.589805						images/313+42_9.png	images/313_9.png	1.0	←	9.0	12		女	21	2024-03-10_14h03.02	干预NG	2021.2.3	Win32	60.15761295			1.0	1.0	0.533770001	0.0		2.0	28.0	92.0	8.0	1.0
					2.0	0.95132						images/313_4.png	images/313+42_4.png	6.0	→	4.0	12		女	21	2024-03-10_14h03.02	干预NG	2021.2.3	Win32	60.15761295			1.0	0.0	0.95088	0.0		2.0	29.0	93.0	3.0	1.0
					1.0	0.522849999						images/313+42_11.png	images/313_11.png	1.0	←	11.0	12		女	21	2024-03-10_14h03.02	干预NG	2021.2.3	Win32	60.15761295			1.0	1.0	0.788945	0.0		2.0	30.0	94.0	10.0	1.0
					2.0	0.64678						images/313_20.png	images/313+42_20.png	6.0	→	20.0	12		女	21	2024-03-10_14h03.02	干预NG	2021.2.3	Win32	60.15761295			1.0	0.0	1.02015	0.0		2.0	31.0	95.0	19.0	1.0
																	12		女	21	2024-03-10_14h03.02	干预NG	2021.2.3	Win32	60.15761295														4.972222222	2.913555
