# Supplementary material for: Perceptual metacognition and self-esteem: the role of feedback valence in local and global monitoring bias
Source: BMC Psychol. 2025 Sep 22;13:1114. doi: 10.1186/s40359-025-03089-x (PMC12506185; doi:10.1186/s40359-025-03089-x)
Supplement: Supplementary file 1 — Supplementary Material 1. [file 40359_2025_3089_MOESM1_ESM.zip › Data/Study3/Study3data/negative/13_干预NG_2024-03-11_13h15.40.227.csv]

key03.keys	key03.rt	response00.keys	response00.corr	response00.rt	response02.keys	response02.rt	prac2.thisRepN	prac2.thisTrialN	prac2.thisN	prac2.thisIndex	prac2.ran	dotLeft	dotRight	dotAns	cue	rows	被试编号	姓名	性别	年龄	date	expName	psychopyVersion	OS	frameRate	key04.keys	key04.rt	response01.keys	response01.corr	response01.rt	response02.corr	ret_res.keys	neg.thisRepN	neg.thisTrialN	neg.thisN	neg.thisIndex	neg.ran	ret_res.rt	slider.response	slider.rt
space	5.7689	6.0	1.0	0.6842	5.0	1.0007	0.0	0.0	0.0	4.0	1.0	images/313_5.png	images/313+12_5.png	6.0	→	5.0	13		女	23	2024-03-11_13h15.40.227	干预NG	2021.2.3	Win32	59.97361161
		6.0	1.0	0.4904	6.0	0.8037	0.0	1.0	1.0	7.0	1.0	images/313_8.png	images/313+12_8.png	6.0	→	8.0	13		女	23	2024-03-11_13h15.40.227	干预NG	2021.2.3	Win32	59.97361161
		6.0	0.0	0.8055	6.0	0.7508	0.0	2.0	2.0	13.0	1.0	images/313+12_14.png	images/313_14.png	1.0	←	14.0	13		女	23	2024-03-11_13h15.40.227	干预NG	2021.2.3	Win32	59.97361161
		1.0	1.0	1.1172	5.0	0.5592	0.0	3.0	3.0	15.0	1.0	images/313+12_16.png	images/313_16.png	1.0	←	16.0	13		女	23	2024-03-11_13h15.40.227	干预NG	2021.2.3	Win32	59.97361161
		6.0	0.0	0.469	6.0	0.7751	0.0	4.0	4.0	11.0	1.0	images/313+12_12.png	images/313_12.png	1.0	←	12.0	13		女	23	2024-03-11_13h15.40.227	干预NG	2021.2.3	Win32	59.97361161
		6.0	1.0	0.4059	6.0	0.3713	0.0	5.0	5.0	1.0	1.0	images/313_2.png	images/313+12_2.png	6.0	→	2.0	13		女	23	2024-03-11_13h15.40.227	干预NG	2021.2.3	Win32	59.97361161
		1.0	1.0	0.5596	5.0	0.5169	0.0	6.0	6.0	14.0	1.0	images/313+12_15.png	images/313_15.png	1.0	←	15.0	13		女	23	2024-03-11_13h15.40.227	干预NG	2021.2.3	Win32	59.97361161
		6.0	1.0	0.4678	5.0	0.4365	0.0	7.0	7.0	6.0	1.0	images/313_7.png	images/313+12_7.png	6.0	→	7.0	13		女	23	2024-03-11_13h15.40.227	干预NG	2021.2.3	Win32	59.97361161
		6.0	1.0	0.5244	5.0	0.4171	0.0	8.0	8.0	0.0	1.0	images/313_1.png	images/313+12_1.png	6.0	→	1.0	13		女	23	2024-03-11_13h15.40.227	干预NG	2021.2.3	Win32	59.97361161
		6.0	1.0	0.5034	5.0	0.5345	0.0	9.0	9.0	5.0	1.0	images/313_6.png	images/313+12_6.png	6.0	→	6.0	13		女	23	2024-03-11_13h15.40.227	干预NG	2021.2.3	Win32	59.97361161
		6.0	0.0	1.0839	6.0	0.6006	0.0	10.0	10.0	10.0	1.0	images/313+12_11.png	images/313_11.png	1.0	←	11.0	13		女	23	2024-03-11_13h15.40.227	干预NG	2021.2.3	Win32	59.97361161
		6.0	1.0	0.7048	6.0	0.4368	0.0	11.0	11.0	2.0	1.0	images/313_3.png	images/313+12_3.png	6.0	→	3.0	13		女	23	2024-03-11_13h15.40.227	干预NG	2021.2.3	Win32	59.97361161
		1.0	1.0	0.6322	6.0	0.4814	0.0	12.0	12.0	12.0	1.0	images/313+12_13.png	images/313_13.png	1.0	←	13.0	13		女	23	2024-03-11_13h15.40.227	干预NG	2021.2.3	Win32	59.97361161
		6.0	0.0	1.0511	6.0	0.5873	0.0	13.0	13.0	8.0	1.0	images/313+12_9.png	images/313_9.png	1.0	←	9.0	13		女	23	2024-03-11_13h15.40.227	干预NG	2021.2.3	Win32	59.97361161
		1.0	1.0	0.7516	6.0	0.3702	0.0	14.0	14.0	9.0	1.0	images/313+12_10.png	images/313_10.png	1.0	←	10.0	13		女	23	2024-03-11_13h15.40.227	干预NG	2021.2.3	Win32	59.97361161
		1.0	0.0	0.7105	5.0	0.501	0.0	15.0	15.0	3.0	1.0	images/313_4.png	images/313+12_4.png	6.0	→	4.0	13		女	23	2024-03-11_13h15.40.227	干预NG	2021.2.3	Win32	59.97361161
		6.0	1.0	0.5869	6.0	0.3334	1.0	0.0	16.0	4.0	1.0	images/313_5.png	images/313+12_5.png	6.0	→	5.0	13		女	23	2024-03-11_13h15.40.227	干预NG	2021.2.3	Win32	59.97361161
		6.0	1.0	0.7085	6.0	0.3897	1.0	1.0	17.0	5.0	1.0	images/313_6.png	images/313+12_6.png	6.0	→	6.0	13		女	23	2024-03-11_13h15.40.227	干预NG	2021.2.3	Win32	59.97361161
		6.0	1.0	1.0644	5.0	0.5082	1.0	2.0	18.0	3.0	1.0	images/313_4.png	images/313+12_4.png	6.0	→	4.0	13		女	23	2024-03-11_13h15.40.227	干预NG	2021.2.3	Win32	59.97361161
		1.0	0.0	0.8297	6.0	0.3	1.0	3.0	19.0	1.0	1.0	images/313_2.png	images/313+12_2.png	6.0	→	2.0	13		女	23	2024-03-11_13h15.40.227	干预NG	2021.2.3	Win32	59.97361161
		6.0	0.0	0.5808	6.0	0.3511	1.0	4.0	20.0	13.0	1.0	images/313+12_14.png	images/313_14.png	1.0	←	14.0	13		女	23	2024-03-11_13h15.40.227	干预NG	2021.2.3	Win32	59.97361161
		1.0	0.0	0.5993	6.0	0.5163	1.0	5.0	21.0	6.0	1.0	images/313_7.png	images/313+12_7.png	6.0	→	7.0	13		女	23	2024-03-11_13h15.40.227	干预NG	2021.2.3	Win32	59.97361161
		6.0	1.0	1.1179	5.0	0.4832	1.0	6.0	22.0	0.0	1.0	images/313_1.png	images/313+12_1.png	6.0	→	1.0	13		女	23	2024-03-11_13h15.40.227	干预NG	2021.2.3	Win32	59.97361161
		6.0	0.0	0.7764	6.0	0.2906	1.0	7.0	23.0	8.0	1.0	images/313+12_9.png	images/313_9.png	1.0	←	9.0	13		女	23	2024-03-11_13h15.40.227	干预NG	2021.2.3	Win32	59.97361161
		6.0	0.0	0.8267	5.0	0.3934	1.0	8.0	24.0	11.0	1.0	images/313+12_12.png	images/313_12.png	1.0	←	12.0	13		女	23	2024-03-11_13h15.40.227	干预NG	2021.2.3	Win32	59.97361161
		1.0	1.0	0.6963	6.0	0.3844	1.0	9.0	25.0	15.0	1.0	images/313+12_16.png	images/313_16.png	1.0	←	16.0	13		女	23	2024-03-11_13h15.40.227	干预NG	2021.2.3	Win32	59.97361161
		1.0	1.0	0.7539	6.0	0.2959	1.0	10.0	26.0	10.0	1.0	images/313+12_11.png	images/313_11.png	1.0	←	11.0	13		女	23	2024-03-11_13h15.40.227	干预NG	2021.2.3	Win32	59.97361161
		6.0	1.0	0.6155	5.0	0.5175	1.0	11.0	27.0	2.0	1.0	images/313_3.png	images/313+12_3.png	6.0	→	3.0	13		女	23	2024-03-11_13h15.40.227	干预NG	2021.2.3	Win32	59.97361161
		1.0	1.0	0.4834	6.0	0.3452	1.0	12.0	28.0	9.0	1.0	images/313+12_10.png	images/313_10.png	1.0	←	10.0	13		女	23	2024-03-11_13h15.40.227	干预NG	2021.2.3	Win32	59.97361161
		1.0	1.0	0.5573	6.0	0.3489	1.0	13.0	29.0	14.0	1.0	images/313+12_15.png	images/313_15.png	1.0	←	15.0	13		女	23	2024-03-11_13h15.40.227	干预NG	2021.2.3	Win32	59.97361161
		1.0	1.0	0.6074	6.0	0.303	1.0	14.0	30.0	12.0	1.0	images/313+12_13.png	images/313_13.png	1.0	←	13.0	13		女	23	2024-03-11_13h15.40.227	干预NG	2021.2.3	Win32	59.97361161
		1.0	0.0	0.7384	5.0	0.9881	1.0	15.0	31.0	7.0	1.0	images/313_8.png	images/313+12_8.png	6.0	→	8.0	13		女	23	2024-03-11_13h15.40.227	干预NG	2021.2.3	Win32	59.97361161
					6.0	0.5334						images/313+42_11.png	images/313_11.png	1.0	←	11.0	13		女	23	2024-03-11_13h15.40.227	干预NG	2021.2.3	Win32	59.97361161	space	9.3531	6.0	0.0	0.7877	1.0		0.0	0.0	0.0	10.0	1.0
					6.0	0.6504						images/313+42_32.png	images/313_32.png	1.0	←	32.0	13		女	23	2024-03-11_13h15.40.227	干预NG	2021.2.3	Win32	59.97361161			1.0	1.0	0.7831	1.0		0.0	1.0	1.0	31.0	1.0
					6.0	0.4852						images/313+42_10.png	images/313_10.png	1.0	←	10.0	13		女	23	2024-03-11_13h15.40.227	干预NG	2021.2.3	Win32	59.97361161			1.0	1.0	0.5877	1.0		0.0	2.0	2.0	9.0	1.0
					6.0	0.3456						images/313+42_15.png	images/313_15.png	1.0	←	15.0	13		女	23	2024-03-11_13h15.40.227	干预NG	2021.2.3	Win32	59.97361161			1.0	1.0	0.6679	1.0		0.0	3.0	3.0	14.0	1.0
					6.0	0.4638						images/313+42_27.png	images/313_27.png	1.0	←	27.0	13		女	23	2024-03-11_13h15.40.227	干预NG	2021.2.3	Win32	59.97361161			1.0	1.0	1.387	1.0		0.0	4.0	4.0	26.0	1.0
					6.0	0.469						images/313+42_9.png	images/313_9.png	1.0	←	9.0	13		女	23	2024-03-11_13h15.40.227	干预NG	2021.2.3	Win32	59.97361161			1.0	1.0	0.5649	1.0		0.0	5.0	5.0	8.0	1.0
					5.0	0.8087						images/313+42_16.png	images/313_16.png	1.0	←	16.0	13		女	23	2024-03-11_13h15.40.227	干预NG	2021.2.3	Win32	59.97361161			1.0	1.0	1.0125	1.0		0.0	6.0	6.0	15.0	1.0
					6.0	0.5248						images/313_22.png	images/313+42_22.png	6.0	→	22.0	13		女	23	2024-03-11_13h15.40.227	干预NG	2021.2.3	Win32	59.97361161			6.0	1.0	0.8196	1.0		0.0	7.0	7.0	21.0	1.0
					5.0	0.8421						images/313+42_25.png	images/313_25.png	1.0	←	25.0	13		女	23	2024-03-11_13h15.40.227	干预NG	2021.2.3	Win32	59.97361161			1.0	1.0	1.6745	1.0		0.0	8.0	8.0	24.0	1.0
					6.0	0.7445						images/313_6.png	images/313+42_6.png	6.0	→	6.0	13		女	23	2024-03-11_13h15.40.227	干预NG	2021.2.3	Win32	59.97361161			6.0	1.0	0.7136	1.0		0.0	9.0	9.0	5.0	1.0
					6.0	0.6176						images/313+42_13.png	images/313_13.png	1.0	←	13.0	13		女	23	2024-03-11_13h15.40.227	干预NG	2021.2.3	Win32	59.97361161			6.0	0.0	0.5634	1.0		0.0	10.0	10.0	12.0	1.0
					6.0	0.7758						images/313_5.png	images/313+42_5.png	6.0	→	5.0	13		女	23	2024-03-11_13h15.40.227	干预NG	2021.2.3	Win32	59.97361161			6.0	1.0	0.5895	1.0		0.0	11.0	11.0	4.0	1.0
					6.0	0.4258						images/313_17.png	images/313+42_17.png	6.0	→	17.0	13		女	23	2024-03-11_13h15.40.227	干预NG	2021.2.3	Win32	59.97361161			1.0	0.0	0.7589	1.0		0.0	12.0	12.0	16.0	1.0
					6.0	0.4677						images/313_24.png	images/313+42_24.png	6.0	→	24.0	13		女	23	2024-03-11_13h15.40.227	干预NG	2021.2.3	Win32	59.97361161			6.0	1.0	0.5598	1.0		0.0	13.0	13.0	23.0	1.0
					6.0	0.4529						images/313_23.png	images/313+42_23.png	6.0	→	23.0	13		女	23	2024-03-11_13h15.40.227	干预NG	2021.2.3	Win32	59.97361161			6.0	1.0	0.5363	1.0		0.0	14.0	14.0	22.0	1.0
					6.0	0.4981						images/313_8.png	images/313+42_8.png	6.0	→	8.0	13		女	23	2024-03-11_13h15.40.227	干预NG	2021.2.3	Win32	59.97361161			6.0	1.0	1.1009	1.0		0.0	15.0	15.0	7.0	1.0
					6.0	0.5235						images/313_1.png	images/313+42_1.png	6.0	→	1.0	13		女	23	2024-03-11_13h15.40.227	干预NG	2021.2.3	Win32	59.97361161			6.0	1.0	0.4743	1.0		0.0	16.0	16.0	0.0	1.0
					6.0	0.3627						images/313_19.png	images/313+42_19.png	6.0	→	19.0	13		女	23	2024-03-11_13h15.40.227	干预NG	2021.2.3	Win32	59.97361161			6.0	1.0	0.933	1.0		0.0	17.0	17.0	18.0	1.0
					6.0	0.3879						images/313_7.png	images/313+42_7.png	6.0	→	7.0	13		女	23	2024-03-11_13h15.40.227	干预NG	2021.2.3	Win32	59.97361161			6.0	1.0	0.656	1.0		0.0	18.0	18.0	6.0	1.0
					5.0	1.0934						images/313+42_26.png	images/313_26.png	1.0	←	26.0	13		女	23	2024-03-11_13h15.40.227	干预NG	2021.2.3	Win32	59.97361161			1.0	1.0	0.7181	1.0		0.0	19.0	19.0	25.0	1.0
					6.0	0.4536						images/313_3.png	images/313+42_3.png	6.0	→	3.0	13		女	23	2024-03-11_13h15.40.227	干预NG	2021.2.3	Win32	59.97361161			6.0	1.0	0.4923	1.0		0.0	20.0	20.0	2.0	1.0
					5.0	0.4014						images/313+42_14.png	images/313_14.png	1.0	←	14.0	13		女	23	2024-03-11_13h15.40.227	干预NG	2021.2.3	Win32	59.97361161			1.0	1.0	0.8327	1.0		0.0	21.0	21.0	13.0	1.0
					6.0	0.423						images/313+42_28.png	images/313_28.png	1.0	←	28.0	13		女	23	2024-03-11_13h15.40.227	干预NG	2021.2.3	Win32	59.97361161			1.0	1.0	0.5491	1.0		0.0	22.0	22.0	27.0	1.0
					5.0	0.5759						images/313+42_31.png	images/313_31.png	1.0	←	31.0	13		女	23	2024-03-11_13h15.40.227	干预NG	2021.2.3	Win32	59.97361161			1.0	1.0	0.7586	1.0		0.0	23.0	23.0	30.0	1.0
					5.0	0.2847						images/313+42_30.png	images/313_30.png	1.0	←	30.0	13		女	23	2024-03-11_13h15.40.227	干预NG	2021.2.3	Win32	59.97361161			1.0	1.0	1.2676	1.0		0.0	24.0	24.0	29.0	1.0
					6.0	0.4171						images/313_4.png	images/313+42_4.png	6.0	→	4.0	13		女	23	2024-03-11_13h15.40.227	干预NG	2021.2.3	Win32	59.97361161			6.0	1.0	0.3878	1.0		0.0	25.0	25.0	3.0	1.0
					6.0	0.3037						images/313+42_29.png	images/313_29.png	1.0	←	29.0	13		女	23	2024-03-11_13h15.40.227	干预NG	2021.2.3	Win32	59.97361161			1.0	1.0	0.452	1.0		0.0	26.0	26.0	28.0	1.0
					6.0	0.2668						images/313+42_12.png	images/313_12.png	1.0	←	12.0	13		女	23	2024-03-11_13h15.40.227	干预NG	2021.2.3	Win32	59.97361161			1.0	1.0	0.6263	1.0		0.0	27.0	27.0	11.0	1.0
					6.0	0.2404						images/313_18.png	images/313+42_18.png	6.0	→	18.0	13		女	23	2024-03-11_13h15.40.227	干预NG	2021.2.3	Win32	59.97361161			6.0	1.0	0.4592	1.0		0.0	28.0	28.0	17.0	1.0
					6.0	0.3347						images/313_21.png	images/313+42_21.png	6.0	→	21.0	13		女	23	2024-03-11_13h15.40.227	干预NG	2021.2.3	Win32	59.97361161			6.0	1.0	0.4049	1.0		0.0	29.0	29.0	20.0	1.0
					6.0	0.2192						images/313_2.png	images/313+42_2.png	6.0	→	2.0	13		女	23	2024-03-11_13h15.40.227	干预NG	2021.2.3	Win32	59.97361161			1.0	0.0	0.6586	1.0		0.0	30.0	30.0	1.0	1.0
					6.0	0.3341						images/313_20.png	images/313+42_20.png	6.0	→	20.0	13		女	23	2024-03-11_13h15.40.227	干预NG	2021.2.3	Win32	59.97361161			6.0	1.0	0.4313	1.0		0.0	31.0	31.0	19.0	1.0
					6.0	0.3334						images/313_5.png	images/313+42_5.png	6.0	→	5.0	13		女	23	2024-03-11_13h15.40.227	干预NG	2021.2.3	Win32	59.97361161			6.0	1.0	0.3546	1.0		1.0	0.0	32.0	4.0	1.0
					6.0	0.3093						images/313+42_26.png	images/313_26.png	1.0	←	26.0	13		女	23	2024-03-11_13h15.40.227	干预NG	2021.2.3	Win32	59.97361161			1.0	1.0	0.4529	1.0		1.0	1.0	33.0	25.0	1.0
					6.0	0.2842						images/313+42_27.png	images/313_27.png	1.0	←	27.0	13		女	23	2024-03-11_13h15.40.227	干预NG	2021.2.3	Win32	59.97361161			1.0	1.0	0.4793	1.0		1.0	2.0	34.0	26.0	1.0
					5.0	0.5479						images/313_18.png	images/313+42_18.png	6.0	→	18.0	13		女	23	2024-03-11_13h15.40.227	干预NG	2021.2.3	Win32	59.97361161			1.0	0.0	0.6972	1.0		1.0	3.0	35.0	17.0	1.0
					6.0	0.3757						images/313_2.png	images/313+42_2.png	6.0	→	2.0	13		女	23	2024-03-11_13h15.40.227	干预NG	2021.2.3	Win32	59.97361161			6.0	1.0	0.4583	1.0		1.0	4.0	36.0	1.0	1.0
					6.0	0.3377						images/313_6.png	images/313+42_6.png	6.0	→	6.0	13		女	23	2024-03-11_13h15.40.227	干预NG	2021.2.3	Win32	59.97361161			1.0	0.0	0.8428	1.0		1.0	5.0	37.0	5.0	1.0
					6.0	0.4034						images/313+42_29.png	images/313_29.png	1.0	←	29.0	13		女	23	2024-03-11_13h15.40.227	干预NG	2021.2.3	Win32	59.97361161			1.0	1.0	0.4996	1.0		1.0	6.0	38.0	28.0	1.0
					5.0	0.2286						images/313_20.png	images/313+42_20.png	6.0	→	20.0	13		女	23	2024-03-11_13h15.40.227	干预NG	2021.2.3	Win32	59.97361161			1.0	0.0	1.1694	1.0	space	1.0	7.0	39.0	19.0	1.0	3.5289
					6.0	0.5604						images/313_17.png	images/313+42_17.png	6.0	→	17.0	13		女	23	2024-03-11_13h15.40.227	干预NG	2021.2.3	Win32	59.97361161			6.0	1.0	0.6327	1.0		1.0	8.0	40.0	16.0	1.0
					6.0	0.3378						images/313_8.png	images/313+42_8.png	6.0	→	8.0	13		女	23	2024-03-11_13h15.40.227	干预NG	2021.2.3	Win32	59.97361161			1.0	0.0	0.7076	1.0		1.0	9.0	41.0	7.0	1.0
					6.0	0.679						images/313_22.png	images/313+42_22.png	6.0	→	22.0	13		女	23	2024-03-11_13h15.40.227	干预NG	2021.2.3	Win32	59.97361161			6.0	1.0	0.4324	1.0		1.0	10.0	42.0	21.0	1.0
					6.0	0.3769						images/313+42_31.png	images/313_31.png	1.0	←	31.0	13		女	23	2024-03-11_13h15.40.227	干预NG	2021.2.3	Win32	59.97361161			1.0	1.0	0.436	1.0		1.0	11.0	43.0	30.0	1.0
					6.0	0.3077						images/313+42_12.png	images/313_12.png	1.0	←	12.0	13		女	23	2024-03-11_13h15.40.227	干预NG	2021.2.3	Win32	59.97361161			1.0	1.0	0.4807	1.0		1.0	12.0	44.0	11.0	1.0
					6.0	0.3325						images/313_3.png	images/313+42_3.png	6.0	→	3.0	13		女	23	2024-03-11_13h15.40.227	干预NG	2021.2.3	Win32	59.97361161			6.0	1.0	0.4014	1.0		1.0	13.0	45.0	2.0	1.0
					6.0	0.3365						images/313+42_15.png	images/313_15.png	1.0	←	15.0	13		女	23	2024-03-11_13h15.40.227	干预NG	2021.2.3	Win32	59.97361161			1.0	1.0	0.4061	1.0		1.0	14.0	46.0	14.0	1.0
					6.0	0.3053						images/313_1.png	images/313+42_1.png	6.0	→	1.0	13		女	23	2024-03-11_13h15.40.227	干预NG	2021.2.3	Win32	59.97361161			6.0	1.0	0.4012	1.0		1.0	15.0	47.0	0.0	1.0
					5.0	0.4554						images/313+42_14.png	images/313_14.png	1.0	←	14.0	13		女	23	2024-03-11_13h15.40.227	干预NG	2021.2.3	Win32	59.97361161			1.0	1.0	0.794	1.0		1.0	16.0	48.0	13.0	1.0
					6.0	0.3212						images/313_4.png	images/313+42_4.png	6.0	→	4.0	13		女	23	2024-03-11_13h15.40.227	干预NG	2021.2.3	Win32	59.97361161			6.0	1.0	0.3579	1.0		1.0	17.0	49.0	3.0	1.0
					6.0	0.2852						images/313+42_13.png	images/313_13.png	1.0	←	13.0	13		女	23	2024-03-11_13h15.40.227	干预NG	2021.2.3	Win32	59.97361161			1.0	1.0	0.4149	1.0		1.0	18.0	50.0	12.0	1.0
					6.0	0.2002						images/313+42_30.png	images/313_30.png	1.0	←	30.0	13		女	23	2024-03-11_13h15.40.227	干预NG	2021.2.3	Win32	59.97361161			1.0	1.0	0.5312	1.0		1.0	19.0	51.0	29.0	1.0
					6.0	0.2854						images/313+42_16.png	images/313_16.png	1.0	←	16.0	13		女	23	2024-03-11_13h15.40.227	干预NG	2021.2.3	Win32	59.97361161			6.0	0.0	0.2622	1.0		1.0	20.0	52.0	15.0	1.0
					6.0	0.2381						images/313+42_9.png	images/313_9.png	1.0	←	9.0	13		女	23	2024-03-11_13h15.40.227	干预NG	2021.2.3	Win32	59.97361161			6.0	0.0	0.8271	1.0		1.0	21.0	53.0	8.0	1.0
					6.0	0.2467						images/313+42_11.png	images/313_11.png	1.0	←	11.0	13		女	23	2024-03-11_13h15.40.227	干预NG	2021.2.3	Win32	59.97361161			1.0	1.0	0.4502	1.0		1.0	22.0	54.0	10.0	1.0
					6.0	0.3089						images/313+42_28.png	images/313_28.png	1.0	←	28.0	13		女	23	2024-03-11_13h15.40.227	干预NG	2021.2.3	Win32	59.97361161			1.0	1.0	0.4053	1.0		1.0	23.0	55.0	27.0	1.0
					6.0	0.1521						images/313+42_10.png	images/313_10.png	1.0	←	10.0	13		女	23	2024-03-11_13h15.40.227	干预NG	2021.2.3	Win32	59.97361161			1.0	1.0	0.4173	1.0		1.0	24.0	56.0	9.0	1.0
					6.0	0.2396						images/313_23.png	images/313+42_23.png	6.0	→	23.0	13		女	23	2024-03-11_13h15.40.227	干预NG	2021.2.3	Win32	59.97361161			6.0	1.0	0.2909	1.0		1.0	25.0	57.0	22.0	1.0
					6.0	0.1862						images/313_19.png	images/313+42_19.png	6.0	→	19.0	13		女	23	2024-03-11_13h15.40.227	干预NG	2021.2.3	Win32	59.97361161			6.0	1.0	0.2792	1.0		1.0	26.0	58.0	18.0	1.0
					5.0	0.6558						images/313_7.png	images/313+42_7.png	6.0	→	7.0	13		女	23	2024-03-11_13h15.40.227	干预NG	2021.2.3	Win32	59.97361161			6.0	1.0	0.4569	1.0		1.0	27.0	59.0	6.0	1.0
					6.0	0.2362						images/313+42_32.png	images/313_32.png	1.0	←	32.0	13		女	23	2024-03-11_13h15.40.227	干预NG	2021.2.3	Win32	59.97361161			1.0	1.0	0.4222	1.0		1.0	28.0	60.0	31.0	1.0
					6.0	0.2413						images/313+42_25.png	images/313_25.png	1.0	←	25.0	13		女	23	2024-03-11_13h15.40.227	干预NG	2021.2.3	Win32	59.97361161			6.0	0.0	0.2698	1.0		1.0	29.0	61.0	24.0	1.0
					6.0	0.2414						images/313_21.png	images/313+42_21.png	6.0	→	21.0	13		女	23	2024-03-11_13h15.40.227	干预NG	2021.2.3	Win32	59.97361161			6.0	1.0	0.3339	1.0		1.0	30.0	62.0	20.0	1.0
					6.0	0.2489						images/313_24.png	images/313+42_24.png	6.0	→	24.0	13		女	23	2024-03-11_13h15.40.227	干预NG	2021.2.3	Win32	59.97361161			6.0	1.0	0.5831	1.0		1.0	31.0	63.0	23.0	1.0
					6.0	0.4906						images/313+42_9.png	images/313_9.png	1.0	←	9.0	13		女	23	2024-03-11_13h15.40.227	干预NG	2021.2.3	Win32	59.97361161			6.0	0.0	0.617	1.0		2.0	0.0	64.0	8.0	1.0
					6.0	0.3922						images/313_24.png	images/313+42_24.png	6.0	→	24.0	13		女	23	2024-03-11_13h15.40.227	干预NG	2021.2.3	Win32	59.97361161			6.0	1.0	0.3337	1.0		2.0	1.0	65.0	23.0	1.0
					6.0	0.2722						images/313_6.png	images/313+42_6.png	6.0	→	6.0	13		女	23	2024-03-11_13h15.40.227	干预NG	2021.2.3	Win32	59.97361161			6.0	1.0	0.2522	1.0		2.0	2.0	66.0	5.0	1.0
					6.0	0.2432						images/313+42_30.png	images/313_30.png	1.0	←	30.0	13		女	23	2024-03-11_13h15.40.227	干预NG	2021.2.3	Win32	59.97361161			1.0	1.0	0.6014	1.0		2.0	3.0	67.0	29.0	1.0
					6.0	0.267						images/313_1.png	images/313+42_1.png	6.0	→	1.0	13		女	23	2024-03-11_13h15.40.227	干预NG	2021.2.3	Win32	59.97361161			6.0	1.0	0.2939	1.0		2.0	4.0	68.0	0.0	1.0
					6.0	0.4012						images/313+42_16.png	images/313_16.png	1.0	←	16.0	13		女	23	2024-03-11_13h15.40.227	干预NG	2021.2.3	Win32	59.97361161			6.0	0.0	0.5025	1.0		2.0	5.0	69.0	15.0	1.0
					5.0	0.6032						images/313+42_15.png	images/313_15.png	1.0	←	15.0	13		女	23	2024-03-11_13h15.40.227	干预NG	2021.2.3	Win32	59.97361161			6.0	0.0	0.6262	1.0		2.0	6.0	70.0	14.0	1.0
					5.0	0.4255						images/313_2.png	images/313+42_2.png	6.0	→	2.0	13		女	23	2024-03-11_13h15.40.227	干预NG	2021.2.3	Win32	59.97361161			6.0	1.0	0.3847	1.0		2.0	7.0	71.0	1.0	1.0
					5.0	0.4681						images/313+42_26.png	images/313_26.png	1.0	←	26.0	13		女	23	2024-03-11_13h15.40.227	干预NG	2021.2.3	Win32	59.97361161			1.0	1.0	0.679	1.0		2.0	8.0	72.0	25.0	1.0
					5.0	0.5096						images/313+42_32.png	images/313_32.png	1.0	←	32.0	13		女	23	2024-03-11_13h15.40.227	干预NG	2021.2.3	Win32	59.97361161			1.0	1.0	0.6698	1.0		2.0	9.0	73.0	31.0	1.0
					5.0	0.4059						images/313_20.png	images/313+42_20.png	6.0	→	20.0	13		女	23	2024-03-11_13h15.40.227	干预NG	2021.2.3	Win32	59.97361161			1.0	0.0	0.6305	1.0		2.0	10.0	74.0	19.0	1.0
					6.0	0.4679						images/313+42_29.png	images/313_29.png	1.0	←	29.0	13		女	23	2024-03-11_13h15.40.227	干预NG	2021.2.3	Win32	59.97361161			1.0	1.0	0.5023	1.0		2.0	11.0	75.0	28.0	1.0
					6.0	0.3925						images/313_3.png	images/313+42_3.png	6.0	→	3.0	13		女	23	2024-03-11_13h15.40.227	干预NG	2021.2.3	Win32	59.97361161			6.0	1.0	0.4387	1.0		2.0	12.0	76.0	2.0	1.0
					6.0	0.3217						images/313+42_11.png	images/313_11.png	1.0	←	11.0	13		女	23	2024-03-11_13h15.40.227	干预NG	2021.2.3	Win32	59.97361161			1.0	1.0	0.6152	1.0		2.0	13.0	77.0	10.0	1.0
					5.0	0.7185						images/313_22.png	images/313+42_22.png	6.0	→	22.0	13		女	23	2024-03-11_13h15.40.227	干预NG	2021.2.3	Win32	59.97361161			6.0	1.0	0.3556	1.0		2.0	14.0	78.0	21.0	1.0
					6.0	0.2731						images/313_17.png	images/313+42_17.png	6.0	→	17.0	13		女	23	2024-03-11_13h15.40.227	干预NG	2021.2.3	Win32	59.97361161			6.0	1.0	0.4843	1.0	space	2.0	15.0	79.0	16.0	1.0	1.3441
					6.0	0.4272						images/313_5.png	images/313+42_5.png	6.0	→	5.0	13		女	23	2024-03-11_13h15.40.227	干预NG	2021.2.3	Win32	59.97361161			6.0	1.0	0.6723	1.0		2.0	16.0	80.0	4.0	1.0
					6.0	0.2827						images/313+42_25.png	images/313_25.png	1.0	←	25.0	13		女	23	2024-03-11_13h15.40.227	干预NG	2021.2.3	Win32	59.97361161			6.0	0.0	0.4472	1.0		2.0	17.0	81.0	24.0	1.0
					5.0	0.509						images/313_23.png	images/313+42_23.png	6.0	→	23.0	13		女	23	2024-03-11_13h15.40.227	干预NG	2021.2.3	Win32	59.97361161			6.0	1.0	0.3668	1.0		2.0	18.0	82.0	22.0	1.0
					5.0	0.4677						images/313_21.png	images/313+42_21.png	6.0	→	21.0	13		女	23	2024-03-11_13h15.40.227	干预NG	2021.2.3	Win32	59.97361161			6.0	1.0	0.5178	1.0		2.0	19.0	83.0	20.0	1.0
					6.0	0.242						images/313+42_10.png	images/313_10.png	1.0	←	10.0	13		女	23	2024-03-11_13h15.40.227	干预NG	2021.2.3	Win32	59.97361161			1.0	1.0	0.4551	1.0		2.0	20.0	84.0	9.0	1.0
					6.0	0.5543						images/313_18.png	images/313+42_18.png	6.0	→	18.0	13		女	23	2024-03-11_13h15.40.227	干预NG	2021.2.3	Win32	59.97361161			6.0	1.0	0.3652	1.0		2.0	21.0	85.0	17.0	1.0
					6.0	0.2367						images/313+42_31.png	images/313_31.png	1.0	←	31.0	13		女	23	2024-03-11_13h15.40.227	干预NG	2021.2.3	Win32	59.97361161			6.0	0.0	0.4845	1.0		2.0	22.0	86.0	30.0	1.0
					5.0	0.3854						images/313+42_12.png	images/313_12.png	1.0	←	12.0	13		女	23	2024-03-11_13h15.40.227	干预NG	2021.2.3	Win32	59.97361161			1.0	1.0	0.6666	1.0		2.0	23.0	87.0	11.0	1.0
					6.0	0.2924						images/313_7.png	images/313+42_7.png	6.0	→	7.0	13		女	23	2024-03-11_13h15.40.227	干预NG	2021.2.3	Win32	59.97361161			6.0	1.0	0.4172	1.0		2.0	24.0	88.0	6.0	1.0
					6.0	0.2341						images/313_8.png	images/313+42_8.png	6.0	→	8.0	13		女	23	2024-03-11_13h15.40.227	干预NG	2021.2.3	Win32	59.97361161			1.0	0.0	0.6833	1.0		2.0	25.0	89.0	7.0	1.0
					5.0	0.4841						images/313+42_27.png	images/313_27.png	1.0	←	27.0	13		女	23	2024-03-11_13h15.40.227	干预NG	2021.2.3	Win32	59.97361161			6.0	0.0	0.4846	1.0		2.0	26.0	90.0	26.0	1.0
					5.0	0.3695						images/313+42_13.png	images/313_13.png	1.0	←	13.0	13		女	23	2024-03-11_13h15.40.227	干预NG	2021.2.3	Win32	59.97361161			1.0	1.0	0.5341	1.0		2.0	27.0	91.0	12.0	1.0
					6.0	0.2202						images/313+42_14.png	images/313_14.png	1.0	←	14.0	13		女	23	2024-03-11_13h15.40.227	干预NG	2021.2.3	Win32	59.97361161			6.0	0.0	0.4167	1.0		2.0	28.0	92.0	13.0	1.0
					5.0	0.4268						images/313_4.png	images/313+42_4.png	6.0	→	4.0	13		女	23	2024-03-11_13h15.40.227	干预NG	2021.2.3	Win32	59.97361161			6.0	1.0	1.0157	1.0		2.0	29.0	93.0	3.0	1.0
					5.0	0.3502						images/313+42_28.png	images/313_28.png	1.0	←	28.0	13		女	23	2024-03-11_13h15.40.227	干预NG	2021.2.3	Win32	59.97361161			1.0	1.0	0.5773	1.0		2.0	30.0	94.0	27.0	1.0
					5.0	0.3865						images/313_19.png	images/313+42_19.png	6.0	→	19.0	13		女	23	2024-03-11_13h15.40.227	干预NG	2021.2.3	Win32	59.97361161			6.0	1.0	0.3765	1.0		2.0	31.0	95.0	18.0	1.0
																	13		女	23	2024-03-11_13h15.40.227	干预NG	2021.2.3	Win32	59.97361161														4.018518519	17.4904
