# Supplementary material for: Perceptual metacognition and self-esteem: the role of feedback valence in local and global monitoring bias
Source: BMC Psychol. 2025 Sep 22;13:1114. doi: 10.1186/s40359-025-03089-x (PMC12506185; doi:10.1186/s40359-025-03089-x)
Supplement: Supplementary file 1 — Supplementary Material 1. [file 40359_2025_3089_MOESM1_ESM.zip › Data/Study3/Study3data/negative/14_干预NG_2024-03-11_13h14.09.040.csv]

key03.keys	key03.rt	response00.keys	response00.corr	response00.rt	response02.keys	response02.rt	prac2.thisRepN	prac2.thisTrialN	prac2.thisN	prac2.thisIndex	prac2.ran	dotLeft	dotRight	dotAns	cue	rows	被试编号	姓名	性别	年龄	date	expName	psychopyVersion	OS	frameRate	key04.keys	key04.rt	response01.keys	response01.corr	response01.rt	response02.corr	ret_res.keys	neg.thisRepN	neg.thisTrialN	neg.thisN	neg.thisIndex	neg.ran	slider.response	slider.rt
space	6.4898	1.0	1.0	0.7106	2.0	0.6263	0.0	0.0	0.0	13.0	1.0	images/313+12_14.png	images/313_14.png	1.0	←	14.0	14		女	21	2024-03-11_13h14.09.040	干预NG	2021.2.3	Win32	30.12048193
		1.0	1.0	0.7961	4.0	0.4685	0.0	1.0	1.0	11.0	1.0	images/313+12_12.png	images/313_12.png	1.0	←	12.0	14		女	21	2024-03-11_13h14.09.040	干预NG	2021.2.3	Win32	30.12048193
		1.0	0.0	0.4432	5.0	1.2372	0.0	2.0	2.0	1.0	1.0	images/313_2.png	images/313+12_2.png	6.0	→	2.0	14		女	21	2024-03-11_13h14.09.040	干预NG	2021.2.3	Win32	30.12048193
		1.0	0.0	0.4565	6.0	0.3634	0.0	3.0	3.0	7.0	1.0	images/313_8.png	images/313+12_8.png	6.0	→	8.0	14		女	21	2024-03-11_13h14.09.040	干预NG	2021.2.3	Win32	30.12048193
		1.0	1.0	0.3367	5.0	0.3614	0.0	4.0	4.0	14.0	1.0	images/313+12_15.png	images/313_15.png	1.0	←	15.0	14		女	21	2024-03-11_13h14.09.040	干预NG	2021.2.3	Win32	30.12048193
		6.0	1.0	0.4997	6.0	0.2575	0.0	5.0	5.0	2.0	1.0	images/313_3.png	images/313+12_3.png	6.0	→	3.0	14		女	21	2024-03-11_13h14.09.040	干预NG	2021.2.3	Win32	30.12048193
		1.0	1.0	0.3948	6.0	0.3058	0.0	6.0	6.0	9.0	1.0	images/313+12_10.png	images/313_10.png	1.0	←	10.0	14		女	21	2024-03-11_13h14.09.040	干预NG	2021.2.3	Win32	30.12048193
		6.0	1.0	0.5795	5.0	0.3	0.0	7.0	7.0	5.0	1.0	images/313_6.png	images/313+12_6.png	6.0	→	6.0	14		女	21	2024-03-11_13h14.09.040	干预NG	2021.2.3	Win32	30.12048193
		1.0	0.0	0.4684	5.0	0.311	0.0	8.0	8.0	0.0	1.0	images/313_1.png	images/313+12_1.png	6.0	→	1.0	14		女	21	2024-03-11_13h14.09.040	干预NG	2021.2.3	Win32	30.12048193
		6.0	1.0	0.6363	5.0	0.3856	0.0	9.0	9.0	3.0	1.0	images/313_4.png	images/313+12_4.png	6.0	→	4.0	14		女	21	2024-03-11_13h14.09.040	干预NG	2021.2.3	Win32	30.12048193
		1.0	0.0	0.6363	4.0	0.7171	0.0	10.0	10.0	4.0	1.0	images/313_5.png	images/313+12_5.png	6.0	→	5.0	14		女	21	2024-03-11_13h14.09.040	干预NG	2021.2.3	Win32	30.12048193
		1.0	1.0	0.4913	5.0	0.338	0.0	11.0	11.0	8.0	1.0	images/313+12_9.png	images/313_9.png	1.0	←	9.0	14		女	21	2024-03-11_13h14.09.040	干预NG	2021.2.3	Win32	30.12048193
		1.0	1.0	0.3488	6.0	0.2564	0.0	12.0	12.0	12.0	1.0	images/313+12_13.png	images/313_13.png	1.0	←	13.0	14		女	21	2024-03-11_13h14.09.040	干预NG	2021.2.3	Win32	30.12048193
		1.0	1.0	0.401	6.0	0.2729	0.0	13.0	13.0	15.0	1.0	images/313+12_16.png	images/313_16.png	1.0	←	16.0	14		女	21	2024-03-11_13h14.09.040	干预NG	2021.2.3	Win32	30.12048193
		6.0	0.0	0.9023	3.0	0.5029	0.0	14.0	14.0	10.0	1.0	images/313+12_11.png	images/313_11.png	1.0	←	11.0	14		女	21	2024-03-11_13h14.09.040	干预NG	2021.2.3	Win32	30.12048193
		1.0	0.0	0.7071	6.0	0.3779	0.0	15.0	15.0	6.0	1.0	images/313_7.png	images/313+12_7.png	6.0	→	7.0	14		女	21	2024-03-11_13h14.09.040	干预NG	2021.2.3	Win32	30.12048193
		1.0	0.0	0.3749	6.0	0.2438	1.0	0.0	16.0	5.0	1.0	images/313_6.png	images/313+12_6.png	6.0	→	6.0	14		女	21	2024-03-11_13h14.09.040	干预NG	2021.2.3	Win32	30.12048193
		1.0	0.0	0.3722	5.0	0.2687	1.0	1.0	17.0	3.0	1.0	images/313_4.png	images/313+12_4.png	6.0	→	4.0	14		女	21	2024-03-11_13h14.09.040	干预NG	2021.2.3	Win32	30.12048193
		1.0	0.0	0.7584	4.0	0.2487	1.0	2.0	18.0	6.0	1.0	images/313_7.png	images/313+12_7.png	6.0	→	7.0	14		女	21	2024-03-11_13h14.09.040	干预NG	2021.2.3	Win32	30.12048193
		6.0	0.0	0.805	5.0	0.3848	1.0	3.0	19.0	13.0	1.0	images/313+12_14.png	images/313_14.png	1.0	←	14.0	14		女	21	2024-03-11_13h14.09.040	干预NG	2021.2.3	Win32	30.12048193
		1.0	0.0	0.3748	6.0	0.2678	1.0	4.0	20.0	7.0	1.0	images/313_8.png	images/313+12_8.png	6.0	→	8.0	14		女	21	2024-03-11_13h14.09.040	干预NG	2021.2.3	Win32	30.12048193
		1.0	1.0	0.3762	6.0	0.2768	1.0	5.0	21.0	9.0	1.0	images/313+12_10.png	images/313_10.png	1.0	←	10.0	14		女	21	2024-03-11_13h14.09.040	干预NG	2021.2.3	Win32	30.12048193
		1.0	1.0	0.3517	5.0	0.2709	1.0	6.0	22.0	11.0	1.0	images/313+12_12.png	images/313_12.png	1.0	←	12.0	14		女	21	2024-03-11_13h14.09.040	干预NG	2021.2.3	Win32	30.12048193
		1.0	1.0	0.3062	6.0	0.3029	1.0	7.0	23.0	12.0	1.0	images/313+12_13.png	images/313_13.png	1.0	←	13.0	14		女	21	2024-03-11_13h14.09.040	干预NG	2021.2.3	Win32	30.12048193
		1.0	1.0	0.2718	5.0	0.2885	1.0	8.0	24.0	14.0	1.0	images/313+12_15.png	images/313_15.png	1.0	←	15.0	14		女	21	2024-03-11_13h14.09.040	干预NG	2021.2.3	Win32	30.12048193
		6.0	0.0	0.8846	2.0	0.7659	1.0	9.0	25.0	10.0	1.0	images/313+12_11.png	images/313_11.png	1.0	←	11.0	14		女	21	2024-03-11_13h14.09.040	干预NG	2021.2.3	Win32	30.12048193
		1.0	1.0	0.6033	6.0	0.4788	1.0	10.0	26.0	15.0	1.0	images/313+12_16.png	images/313_16.png	1.0	←	16.0	14		女	21	2024-03-11_13h14.09.040	干预NG	2021.2.3	Win32	30.12048193
		1.0	1.0	0.8165	5.0	0.2788	1.0	11.0	27.0	8.0	1.0	images/313+12_9.png	images/313_9.png	1.0	←	9.0	14		女	21	2024-03-11_13h14.09.040	干预NG	2021.2.3	Win32	30.12048193
		6.0	1.0	0.4455	6.0	0.2678	1.0	12.0	28.0	4.0	1.0	images/313_5.png	images/313+12_5.png	6.0	→	5.0	14		女	21	2024-03-11_13h14.09.040	干预NG	2021.2.3	Win32	30.12048193
		6.0	1.0	0.674	3.0	0.9785	1.0	13.0	29.0	2.0	1.0	images/313_3.png	images/313+12_3.png	6.0	→	3.0	14		女	21	2024-03-11_13h14.09.040	干预NG	2021.2.3	Win32	30.12048193
		1.0	0.0	0.4283	6.0	0.273	1.0	14.0	30.0	1.0	1.0	images/313_2.png	images/313+12_2.png	6.0	→	2.0	14		女	21	2024-03-11_13h14.09.040	干预NG	2021.2.3	Win32	30.12048193
		1.0	0.0	0.4722	6.0	0.3042	1.0	15.0	31.0	0.0	1.0	images/313_1.png	images/313+12_1.png	6.0	→	1.0	14		女	21	2024-03-11_13h14.09.040	干预NG	2021.2.3	Win32	30.12048193
					6.0	0.2724						images/313+42_9.png	images/313_9.png	1.0	←	9.0	14		女	21	2024-03-11_13h14.09.040	干预NG	2021.2.3	Win32	30.12048193	space	5.914	1.0	1.0	0.4135	1.0		0.0	0.0	0.0	8.0	1.0
					6.0	0.254						images/313+42_15.png	images/313_15.png	1.0	←	15.0	14		女	21	2024-03-11_13h14.09.040	干预NG	2021.2.3	Win32	30.12048193			1.0	1.0	0.391	1.0		0.0	1.0	1.0	14.0	1.0
					4.0	0.2689						images/313_22.png	images/313+42_22.png	6.0	→	22.0	14		女	21	2024-03-11_13h14.09.040	干预NG	2021.2.3	Win32	30.12048193			6.0	1.0	0.5264	1.0		0.0	2.0	2.0	21.0	1.0
					3.0	0.4816						images/313_5.png	images/313+42_5.png	6.0	→	5.0	14		女	21	2024-03-11_13h14.09.040	干预NG	2021.2.3	Win32	30.12048193			6.0	1.0	0.8723	0.0		0.0	3.0	3.0	4.0	1.0
					6.0	0.2772						images/313+42_10.png	images/313_10.png	1.0	←	10.0	14		女	21	2024-03-11_13h14.09.040	干预NG	2021.2.3	Win32	30.12048193			1.0	1.0	0.3424	1.0		0.0	4.0	4.0	9.0	1.0
					6.0	0.2571						images/313_3.png	images/313+42_3.png	6.0	→	3.0	14		女	21	2024-03-11_13h14.09.040	干预NG	2021.2.3	Win32	30.12048193			6.0	1.0	0.4853	1.0		0.0	5.0	5.0	2.0	1.0
					6.0	0.3087						images/313+42_25.png	images/313_25.png	1.0	←	25.0	14		女	21	2024-03-11_13h14.09.040	干预NG	2021.2.3	Win32	30.12048193			1.0	1.0	0.452	1.0		0.0	6.0	6.0	24.0	1.0
					6.0	0.2179						images/313+42_11.png	images/313_11.png	1.0	←	11.0	14		女	21	2024-03-11_13h14.09.040	干预NG	2021.2.3	Win32	30.12048193			1.0	1.0	0.4177	1.0		0.0	7.0	7.0	10.0	1.0
					6.0	0.2238						images/313+42_29.png	images/313_29.png	1.0	←	29.0	14		女	21	2024-03-11_13h14.09.040	干预NG	2021.2.3	Win32	30.12048193			1.0	1.0	0.3478	1.0		0.0	8.0	8.0	28.0	1.0
					6.0	0.2125						images/313+42_27.png	images/313_27.png	1.0	←	27.0	14		女	21	2024-03-11_13h14.09.040	干预NG	2021.2.3	Win32	30.12048193			1.0	1.0	0.348	1.0		0.0	9.0	9.0	26.0	1.0
					6.0	0.2139						images/313+42_31.png	images/313_31.png	1.0	←	31.0	14		女	21	2024-03-11_13h14.09.040	干预NG	2021.2.3	Win32	30.12048193			1.0	1.0	0.382	1.0		0.0	10.0	10.0	30.0	1.0
					6.0	0.2222						images/313_19.png	images/313+42_19.png	6.0	→	19.0	14		女	21	2024-03-11_13h14.09.040	干预NG	2021.2.3	Win32	30.12048193			6.0	1.0	0.4437	1.0		0.0	11.0	11.0	18.0	1.0
					5.0	0.2957						images/313_20.png	images/313+42_20.png	6.0	→	20.0	14		女	21	2024-03-11_13h14.09.040	干预NG	2021.2.3	Win32	30.12048193			1.0	0.0	0.6237	1.0		0.0	12.0	12.0	19.0	1.0
					4.0	0.6592						images/313_6.png	images/313+42_6.png	6.0	→	6.0	14		女	21	2024-03-11_13h14.09.040	干预NG	2021.2.3	Win32	30.12048193			6.0	1.0	0.4053	1.0		0.0	13.0	13.0	5.0	1.0
					6.0	0.273						images/313+42_30.png	images/313_30.png	1.0	←	30.0	14		女	21	2024-03-11_13h14.09.040	干预NG	2021.2.3	Win32	30.12048193			1.0	1.0	0.415	1.0		0.0	14.0	14.0	29.0	1.0
					6.0	0.2626						images/313+42_28.png	images/313_28.png	1.0	←	28.0	14		女	21	2024-03-11_13h14.09.040	干预NG	2021.2.3	Win32	30.12048193			1.0	1.0	0.472	1.0		0.0	15.0	15.0	27.0	1.0
					6.0	0.2714						images/313+42_32.png	images/313_32.png	1.0	←	32.0	14		女	21	2024-03-11_13h14.09.040	干预NG	2021.2.3	Win32	30.12048193			1.0	1.0	0.4006	1.0		0.0	16.0	16.0	31.0	1.0
					5.0	0.2578						images/313_4.png	images/313+42_4.png	6.0	→	4.0	14		女	21	2024-03-11_13h14.09.040	干预NG	2021.2.3	Win32	30.12048193			6.0	1.0	0.4173	1.0		0.0	17.0	17.0	3.0	1.0
					3.0	0.8029						images/313_17.png	images/313+42_17.png	6.0	→	17.0	14		女	21	2024-03-11_13h14.09.040	干预NG	2021.2.3	Win32	30.12048193			6.0	1.0	0.3195	0.0		0.0	18.0	18.0	16.0	1.0
					6.0	0.3518						images/313+42_16.png	images/313_16.png	1.0	←	16.0	14		女	21	2024-03-11_13h14.09.040	干预NG	2021.2.3	Win32	30.12048193			1.0	1.0	0.4686	1.0		0.0	19.0	19.0	15.0	1.0
					4.0	0.3361						images/313+42_14.png	images/313_14.png	1.0	←	14.0	14		女	21	2024-03-11_13h14.09.040	干预NG	2021.2.3	Win32	30.12048193			1.0	1.0	0.7878	1.0		0.0	20.0	20.0	13.0	1.0
					6.0	0.249						images/313_21.png	images/313+42_21.png	6.0	→	21.0	14		女	21	2024-03-11_13h14.09.040	干预NG	2021.2.3	Win32	30.12048193			6.0	1.0	0.4127	1.0		0.0	21.0	21.0	20.0	1.0
					4.0	0.393						images/313_7.png	images/313+42_7.png	6.0	→	7.0	14		女	21	2024-03-11_13h14.09.040	干预NG	2021.2.3	Win32	30.12048193			6.0	1.0	0.4655	1.0		0.0	22.0	22.0	6.0	1.0
					3.0	1.0684						images/313+42_13.png	images/313_13.png	1.0	←	13.0	14		女	21	2024-03-11_13h14.09.040	干预NG	2021.2.3	Win32	30.12048193			1.0	1.0	0.7616	0.0		0.0	23.0	23.0	12.0	1.0
					4.0	0.592						images/313_18.png	images/313+42_18.png	6.0	→	18.0	14		女	21	2024-03-11_13h14.09.040	干预NG	2021.2.3	Win32	30.12048193			6.0	1.0	0.4758	1.0		0.0	24.0	24.0	17.0	1.0
					4.0	0.3343						images/313_23.png	images/313+42_23.png	6.0	→	23.0	14		女	21	2024-03-11_13h14.09.040	干预NG	2021.2.3	Win32	30.12048193			6.0	1.0	0.8571	1.0		0.0	25.0	25.0	22.0	1.0
					5.0	0.8082						images/313+42_12.png	images/313_12.png	1.0	←	12.0	14		女	21	2024-03-11_13h14.09.040	干预NG	2021.2.3	Win32	30.12048193			1.0	1.0	0.5766	1.0		0.0	26.0	26.0	11.0	1.0
					6.0	0.3835						images/313_8.png	images/313+42_8.png	6.0	→	8.0	14		女	21	2024-03-11_13h14.09.040	干预NG	2021.2.3	Win32	30.12048193			1.0	0.0	0.4283	1.0		0.0	27.0	27.0	7.0	1.0
					4.0	0.3095						images/313+42_26.png	images/313_26.png	1.0	←	26.0	14		女	21	2024-03-11_13h14.09.040	干预NG	2021.2.3	Win32	30.12048193			1.0	1.0	0.4266	1.0		0.0	28.0	28.0	25.0	1.0
					5.0	0.2515						images/313_1.png	images/313+42_1.png	6.0	→	1.0	14		女	21	2024-03-11_13h14.09.040	干预NG	2021.2.3	Win32	30.12048193			6.0	1.0	0.2988	1.0		0.0	29.0	29.0	0.0	1.0
					4.0	0.4499						images/313_24.png	images/313+42_24.png	6.0	→	24.0	14		女	21	2024-03-11_13h14.09.040	干预NG	2021.2.3	Win32	30.12048193			6.0	1.0	0.477	1.0		0.0	30.0	30.0	23.0	1.0
					6.0	0.3784						images/313_2.png	images/313+42_2.png	6.0	→	2.0	14		女	21	2024-03-11_13h14.09.040	干预NG	2021.2.3	Win32	30.12048193			6.0	1.0	0.917	1.0		0.0	31.0	31.0	1.0	1.0
					6.0	0.2268						images/313+42_28.png	images/313_28.png	1.0	←	28.0	14		女	21	2024-03-11_13h14.09.040	干预NG	2021.2.3	Win32	30.12048193			1.0	1.0	0.3837	1.0		1.0	0.0	32.0	27.0	1.0
					4.0	0.3346						images/313+42_16.png	images/313_16.png	1.0	←	16.0	14		女	21	2024-03-11_13h14.09.040	干预NG	2021.2.3	Win32	30.12048193			6.0	0.0	0.9197	1.0		1.0	1.0	33.0	15.0	1.0
					3.0	0.4685						images/313_2.png	images/313+42_2.png	6.0	→	2.0	14		女	21	2024-03-11_13h14.09.040	干预NG	2021.2.3	Win32	30.12048193			1.0	0.0	0.7189	0.0		1.0	2.0	34.0	1.0	1.0
					4.0	0.3127						images/313_8.png	images/313+42_8.png	6.0	→	8.0	14		女	21	2024-03-11_13h14.09.040	干预NG	2021.2.3	Win32	30.12048193			6.0	1.0	0.745	1.0		1.0	3.0	35.0	7.0	1.0
					5.0	0.6678						images/313_23.png	images/313+42_23.png	6.0	→	23.0	14		女	21	2024-03-11_13h14.09.040	干预NG	2021.2.3	Win32	30.12048193			6.0	1.0	0.6796	1.0		1.0	4.0	36.0	22.0	1.0
					6.0	0.2661						images/313_5.png	images/313+42_5.png	6.0	→	5.0	14		女	21	2024-03-11_13h14.09.040	干预NG	2021.2.3	Win32	30.12048193			6.0	1.0	0.4989	1.0		1.0	5.0	37.0	4.0	1.0
					6.0	0.3242						images/313+42_14.png	images/313_14.png	1.0	←	14.0	14		女	21	2024-03-11_13h14.09.040	干预NG	2021.2.3	Win32	30.12048193			1.0	1.0	0.4437	1.0		1.0	6.0	38.0	13.0	1.0
					6.0	0.2446						images/313+42_30.png	images/313_30.png	1.0	←	30.0	14		女	21	2024-03-11_13h14.09.040	干预NG	2021.2.3	Win32	30.12048193			1.0	1.0	0.37	1.0		1.0	7.0	39.0	29.0	1.0
					5.0	0.9924						images/313+42_31.png	images/313_31.png	1.0	←	31.0	14		女	21	2024-03-11_13h14.09.040	干预NG	2021.2.3	Win32	30.12048193			1.0	1.0	0.5564	1.0		1.0	8.0	40.0	30.0	1.0
					6.0	0.3237						images/313+42_32.png	images/313_32.png	1.0	←	32.0	14		女	21	2024-03-11_13h14.09.040	干预NG	2021.2.3	Win32	30.12048193			1.0	1.0	0.3567	1.0		1.0	9.0	41.0	31.0	1.0
					6.0	0.2726						images/313+42_12.png	images/313_12.png	1.0	←	12.0	14		女	21	2024-03-11_13h14.09.040	干预NG	2021.2.3	Win32	30.12048193			1.0	1.0	0.3857	1.0		1.0	10.0	42.0	11.0	1.0
					3.0	0.3994						images/313_6.png	images/313+42_6.png	6.0	→	6.0	14		女	21	2024-03-11_13h14.09.040	干预NG	2021.2.3	Win32	30.12048193			6.0	1.0	0.6043	0.0		1.0	11.0	43.0	5.0	1.0
					2.0	0.7205						images/313_4.png	images/313+42_4.png	6.0	→	4.0	14		女	21	2024-03-11_13h14.09.040	干预NG	2021.2.3	Win32	30.12048193			6.0	1.0	1.1251	0.0		1.0	12.0	44.0	3.0	1.0
					4.0	0.3149						images/313_7.png	images/313+42_7.png	6.0	→	7.0	14		女	21	2024-03-11_13h14.09.040	干预NG	2021.2.3	Win32	30.12048193			6.0	1.0	0.412	1.0		1.0	13.0	45.0	6.0	1.0
					5.0	0.3096						images/313_3.png	images/313+42_3.png	6.0	→	3.0	14		女	21	2024-03-11_13h14.09.040	干预NG	2021.2.3	Win32	30.12048193			6.0	1.0	0.3295	1.0		1.0	14.0	46.0	2.0	1.0
					5.0	0.2366						images/313+42_10.png	images/313_10.png	1.0	←	10.0	14		女	21	2024-03-11_13h14.09.040	干预NG	2021.2.3	Win32	30.12048193			1.0	1.0	0.3019	1.0		1.0	15.0	47.0	9.0	1.0
					4.0	0.2357						images/313_24.png	images/313+42_24.png	6.0	→	24.0	14		女	21	2024-03-11_13h14.09.040	干预NG	2021.2.3	Win32	30.12048193			6.0	1.0	0.3045	1.0		1.0	16.0	48.0	23.0	1.0
					5.0	0.3686						images/313+42_27.png	images/313_27.png	1.0	←	27.0	14		女	21	2024-03-11_13h14.09.040	干预NG	2021.2.3	Win32	30.12048193			1.0	1.0	0.3155	1.0		1.0	17.0	49.0	26.0	1.0
					5.0	0.3515						images/313_18.png	images/313+42_18.png	6.0	→	18.0	14		女	21	2024-03-11_13h14.09.040	干预NG	2021.2.3	Win32	30.12048193			6.0	1.0	0.3497	1.0		1.0	18.0	50.0	17.0	1.0
					6.0	0.2778						images/313_19.png	images/313+42_19.png	6.0	→	19.0	14		女	21	2024-03-11_13h14.09.040	干预NG	2021.2.3	Win32	30.12048193			6.0	1.0	0.5429	1.0		1.0	19.0	51.0	18.0	1.0
					4.0	0.2688						images/313_1.png	images/313+42_1.png	6.0	→	1.0	14		女	21	2024-03-11_13h14.09.040	干预NG	2021.2.3	Win32	30.12048193			6.0	1.0	0.5709	1.0		1.0	20.0	52.0	0.0	1.0
					5.0	0.276						images/313+42_15.png	images/313_15.png	1.0	←	15.0	14		女	21	2024-03-11_13h14.09.040	干预NG	2021.2.3	Win32	30.12048193			1.0	1.0	0.4418	1.0		1.0	21.0	53.0	14.0	1.0
					6.0	0.4954						images/313+42_29.png	images/313_29.png	1.0	←	29.0	14		女	21	2024-03-11_13h14.09.040	干预NG	2021.2.3	Win32	30.12048193			1.0	1.0	0.4436	1.0		1.0	22.0	54.0	28.0	1.0
					5.0	0.0411						images/313_20.png	images/313+42_20.png	6.0	→	20.0	14		女	21	2024-03-11_13h14.09.040	干预NG	2021.2.3	Win32	30.12048193			6.0	1.0	0.4821	1.0		1.0	23.0	55.0	19.0	1.0
					5.0	0.2046						images/313+42_26.png	images/313_26.png	1.0	←	26.0	14		女	21	2024-03-11_13h14.09.040	干预NG	2021.2.3	Win32	30.12048193			1.0	1.0	0.4839	1.0		1.0	24.0	56.0	25.0	1.0
					4.0	0.3753						images/313_22.png	images/313+42_22.png	6.0	→	22.0	14		女	21	2024-03-11_13h14.09.040	干预NG	2021.2.3	Win32	30.12048193			6.0	1.0	0.6914	1.0		1.0	25.0	57.0	21.0	1.0
					6.0	0.1857						images/313_17.png	images/313+42_17.png	6.0	→	17.0	14		女	21	2024-03-11_13h14.09.040	干预NG	2021.2.3	Win32	30.12048193			1.0	0.0	0.4006	1.0		1.0	26.0	58.0	16.0	1.0
					5.0	0.3156						images/313+42_25.png	images/313_25.png	1.0	←	25.0	14		女	21	2024-03-11_13h14.09.040	干预NG	2021.2.3	Win32	30.12048193			1.0	1.0	0.471	1.0		1.0	27.0	59.0	24.0	1.0
					6.0	0.4099						images/313+42_9.png	images/313_9.png	1.0	←	9.0	14		女	21	2024-03-11_13h14.09.040	干预NG	2021.2.3	Win32	30.12048193			1.0	1.0	0.4014	1.0		1.0	28.0	60.0	8.0	1.0
					5.0	0.2649						images/313_21.png	images/313+42_21.png	6.0	→	21.0	14		女	21	2024-03-11_13h14.09.040	干预NG	2021.2.3	Win32	30.12048193			6.0	1.0	0.2967	1.0		1.0	29.0	61.0	20.0	1.0
					6.0	0.2769						images/313+42_13.png	images/313_13.png	1.0	←	13.0	14		女	21	2024-03-11_13h14.09.040	干预NG	2021.2.3	Win32	30.12048193			1.0	1.0	0.4306	1.0		1.0	30.0	62.0	12.0	1.0
					4.0	0.3344						images/313+42_11.png	images/313_11.png	1.0	←	11.0	14		女	21	2024-03-11_13h14.09.040	干预NG	2021.2.3	Win32	30.12048193			1.0	1.0	0.6645	1.0		1.0	31.0	63.0	10.0	1.0
					6.0	0.265						images/313+42_28.png	images/313_28.png	1.0	←	28.0	14		女	21	2024-03-11_13h14.09.040	干预NG	2021.2.3	Win32	30.12048193			1.0	1.0	0.4445	1.0		2.0	0.0	64.0	27.0	1.0
					5.0	0.6068						images/313+42_9.png	images/313_9.png	1.0	←	9.0	14		女	21	2024-03-11_13h14.09.040	干预NG	2021.2.3	Win32	30.12048193			1.0	1.0	0.5027	1.0		2.0	1.0	65.0	8.0	1.0
					6.0	0.4343						images/313_7.png	images/313+42_7.png	6.0	→	7.0	14		女	21	2024-03-11_13h14.09.040	干预NG	2021.2.3	Win32	30.12048193			1.0	0.0	0.4122	1.0		2.0	2.0	66.0	6.0	1.0
					6.0	0.2256						images/313+42_10.png	images/313_10.png	1.0	←	10.0	14		女	21	2024-03-11_13h14.09.040	干预NG	2021.2.3	Win32	30.12048193			1.0	1.0	0.3125	1.0		2.0	3.0	67.0	9.0	1.0
					5.0	0.255						images/313+42_32.png	images/313_32.png	1.0	←	32.0	14		女	21	2024-03-11_13h14.09.040	干预NG	2021.2.3	Win32	30.12048193			1.0	1.0	0.4591	1.0		2.0	4.0	68.0	31.0	1.0
					4.0	0.2717						images/313+42_11.png	images/313_11.png	1.0	←	11.0	14		女	21	2024-03-11_13h14.09.040	干预NG	2021.2.3	Win32	30.12048193			1.0	1.0	0.6674	1.0		2.0	5.0	69.0	10.0	1.0
					4.0	0.4566						images/313_19.png	images/313+42_19.png	6.0	→	19.0	14		女	21	2024-03-11_13h14.09.040	干预NG	2021.2.3	Win32	30.12048193			6.0	1.0	0.7547	1.0		2.0	6.0	70.0	18.0	1.0
					4.0	0.366						images/313_8.png	images/313+42_8.png	6.0	→	8.0	14		女	21	2024-03-11_13h14.09.040	干预NG	2021.2.3	Win32	30.12048193			1.0	0.0	0.9547	1.0		2.0	7.0	71.0	7.0	1.0
					5.0	0.5817						images/313_24.png	images/313+42_24.png	6.0	→	24.0	14		女	21	2024-03-11_13h14.09.040	干预NG	2021.2.3	Win32	30.12048193			6.0	1.0	0.6118	1.0		2.0	8.0	72.0	23.0	1.0
					6.0	0.2105						images/313_23.png	images/313+42_23.png	6.0	→	23.0	14		女	21	2024-03-11_13h14.09.040	干预NG	2021.2.3	Win32	30.12048193			6.0	1.0	0.4691	1.0		2.0	9.0	73.0	22.0	1.0
					3.0	0.664						images/313+42_25.png	images/313_25.png	1.0	←	25.0	14		女	21	2024-03-11_13h14.09.040	干预NG	2021.2.3	Win32	30.12048193			6.0	0.0	0.8801	0.0		2.0	10.0	74.0	24.0	1.0
					2.0	0.5115						images/313_17.png	images/313+42_17.png	6.0	→	17.0	14		女	21	2024-03-11_13h14.09.040	干预NG	2021.2.3	Win32	30.12048193			6.0	1.0	0.8234	0.0		2.0	11.0	75.0	16.0	1.0
					3.0	1.0963						images/313+42_13.png	images/313_13.png	1.0	←	13.0	14		女	21	2024-03-11_13h14.09.040	干预NG	2021.2.3	Win32	30.12048193			1.0	1.0	0.5535	0.0		2.0	12.0	76.0	12.0	1.0
					5.0	0.3417						images/313_21.png	images/313+42_21.png	6.0	→	21.0	14		女	21	2024-03-11_13h14.09.040	干预NG	2021.2.3	Win32	30.12048193			6.0	1.0	0.5386	1.0		2.0	13.0	77.0	20.0	1.0
					6.0	0.2624						images/313+42_30.png	images/313_30.png	1.0	←	30.0	14		女	21	2024-03-11_13h14.09.040	干预NG	2021.2.3	Win32	30.12048193			1.0	1.0	0.4368	1.0		2.0	14.0	78.0	29.0	1.0
					3.0	0.7186						images/313+42_14.png	images/313_14.png	1.0	←	14.0	14		女	21	2024-03-11_13h14.09.040	干预NG	2021.2.3	Win32	30.12048193			1.0	1.0	0.7124	0.0		2.0	15.0	79.0	13.0	1.0
					2.0	0.3852						images/313_5.png	images/313+42_5.png	6.0	→	5.0	14		女	21	2024-03-11_13h14.09.040	干预NG	2021.2.3	Win32	30.12048193			6.0	1.0	0.5896	0.0		2.0	16.0	80.0	4.0	1.0
					6.0	0.3599						images/313+42_12.png	images/313_12.png	1.0	←	12.0	14		女	21	2024-03-11_13h14.09.040	干预NG	2021.2.3	Win32	30.12048193			1.0	1.0	0.4044	1.0		2.0	17.0	81.0	11.0	1.0
					5.0	0.312						images/313+42_16.png	images/313_16.png	1.0	←	16.0	14		女	21	2024-03-11_13h14.09.040	干预NG	2021.2.3	Win32	30.12048193			1.0	1.0	0.4863	1.0		2.0	18.0	82.0	15.0	1.0
					4.0	0.3074						images/313+42_26.png	images/313_26.png	1.0	←	26.0	14		女	21	2024-03-11_13h14.09.040	干预NG	2021.2.3	Win32	30.12048193			1.0	1.0	0.6006	1.0		2.0	19.0	83.0	25.0	1.0
					2.0	0.6309						images/313_1.png	images/313+42_1.png	6.0	→	1.0	14		女	21	2024-03-11_13h14.09.040	干预NG	2021.2.3	Win32	30.12048193			1.0	0.0	0.47	0.0		2.0	20.0	84.0	0.0	1.0
					5.0	0.3089						images/313_18.png	images/313+42_18.png	6.0	→	18.0	14		女	21	2024-03-11_13h14.09.040	干预NG	2021.2.3	Win32	30.12048193			1.0	0.0	0.602	1.0		2.0	21.0	85.0	17.0	1.0
					4.0	0.3773						images/313+42_31.png	images/313_31.png	1.0	←	31.0	14		女	21	2024-03-11_13h14.09.040	干预NG	2021.2.3	Win32	30.12048193			1.0	1.0	0.4714	1.0		2.0	22.0	86.0	30.0	1.0
					5.0	0.3323						images/313_3.png	images/313+42_3.png	6.0	→	3.0	14		女	21	2024-03-11_13h14.09.040	干预NG	2021.2.3	Win32	30.12048193			6.0	1.0	0.4091	1.0		2.0	23.0	87.0	2.0	1.0
					4.0	0.3025						images/313_4.png	images/313+42_4.png	6.0	→	4.0	14		女	21	2024-03-11_13h14.09.040	干预NG	2021.2.3	Win32	30.12048193			6.0	1.0	0.474	1.0		2.0	24.0	88.0	3.0	1.0
					2.0	0.7333						images/313_20.png	images/313+42_20.png	6.0	→	20.0	14		女	21	2024-03-11_13h14.09.040	干预NG	2021.2.3	Win32	30.12048193			1.0	0.0	1.0061	0.0		2.0	25.0	89.0	19.0	1.0
					6.0	0.2237						images/313+42_27.png	images/313_27.png	1.0	←	27.0	14		女	21	2024-03-11_13h14.09.040	干预NG	2021.2.3	Win32	30.12048193			1.0	1.0	0.5713	1.0		2.0	26.0	90.0	26.0	1.0
					6.0	0.2456						images/313+42_15.png	images/313_15.png	1.0	←	15.0	14		女	21	2024-03-11_13h14.09.040	干预NG	2021.2.3	Win32	30.12048193			1.0	1.0	0.3432	1.0		2.0	27.0	91.0	14.0	1.0
					4.0	0.2135						images/313_22.png	images/313+42_22.png	6.0	→	22.0	14		女	21	2024-03-11_13h14.09.040	干预NG	2021.2.3	Win32	30.12048193			6.0	1.0	0.5767	1.0		2.0	28.0	92.0	21.0	1.0
					2.0	0.4006						images/313_2.png	images/313+42_2.png	6.0	→	2.0	14		女	21	2024-03-11_13h14.09.040	干预NG	2021.2.3	Win32	30.12048193			6.0	1.0	1.1586	0.0		2.0	29.0	93.0	1.0	1.0
					6.0	0.2382						images/313+42_29.png	images/313_29.png	1.0	←	29.0	14		女	21	2024-03-11_13h14.09.040	干预NG	2021.2.3	Win32	30.12048193			1.0	1.0	0.4728	1.0		2.0	30.0	94.0	28.0	1.0
					5.0	0.2594						images/313_6.png	images/313+42_6.png	6.0	→	6.0	14		女	21	2024-03-11_13h14.09.040	干预NG	2021.2.3	Win32	30.12048193			6.0	1.0	0.5826	1.0		2.0	31.0	95.0	5.0	1.0
																	14		女	21	2024-03-11_13h14.09.040	干预NG	2021.2.3	Win32	30.12048193													7.490741306	5.8918
