# Supplementary material for: Perceptual metacognition and self-esteem: the role of feedback valence in local and global monitoring bias
Source: BMC Psychol. 2025 Sep 22;13:1114. doi: 10.1186/s40359-025-03089-x (PMC12506185; doi:10.1186/s40359-025-03089-x)
Supplement: Supplementary file 1 — Supplementary Material 1. [file 40359_2025_3089_MOESM1_ESM.zip › Data/Study3/Study3data/negative/15_干预NG_2024-03-11_14h07.05.406.csv]

key03.keys	key03.rt	response00.keys	response00.corr	response00.rt	response02.keys	response02.rt	prac2.thisRepN	prac2.thisTrialN	prac2.thisN	prac2.thisIndex	prac2.ran	dotLeft	dotRight	dotAns	cue	rows	被试编号	姓名	性别	年龄	date	expName	psychopyVersion	OS	frameRate	key04.keys	key04.rt	response01.keys	response01.corr	response01.rt	response02.corr	ret_res.keys	neg.thisRepN	neg.thisTrialN	neg.thisN	neg.thisIndex	neg.ran	ret_res.rt	slider.response	slider.rt
space	5.4653	6.0	0.0	0.4467	6.0	0.4009	0.0	0.0	0.0	11.0	1.0	images/313+12_12.png	images/313_12.png	1.0	←	12.0	15		女	19	2024-03-11_14h07.05.406	干预NG	2021.2.3	Win32	59.52380952
		1.0	1.0	0.8932	3.0	0.8593	0.0	1.0	1.0	14.0	1.0	images/313+12_15.png	images/313_15.png	1.0	←	15.0	15		女	19	2024-03-11_14h07.05.406	干预NG	2021.2.3	Win32	59.52380952
		6.0	0.0	0.7523	3.0	0.5545	0.0	2.0	2.0	12.0	1.0	images/313+12_13.png	images/313_13.png	1.0	←	13.0	15		女	19	2024-03-11_14h07.05.406	干预NG	2021.2.3	Win32	59.52380952
		6.0	1.0	0.5671	4.0	0.6409	0.0	3.0	3.0	2.0	1.0	images/313_3.png	images/313+12_3.png	6.0	→	3.0	15		女	19	2024-03-11_14h07.05.406	干预NG	2021.2.3	Win32	59.52380952
		6.0	0.0	0.4064	4.0	0.4611	0.0	4.0	4.0	13.0	1.0	images/313+12_14.png	images/313_14.png	1.0	←	14.0	15		女	19	2024-03-11_14h07.05.406	干预NG	2021.2.3	Win32	59.52380952
		6.0	0.0	0.4315	4.0	0.4507	0.0	5.0	5.0	15.0	1.0	images/313+12_16.png	images/313_16.png	1.0	←	16.0	15		女	19	2024-03-11_14h07.05.406	干预NG	2021.2.3	Win32	59.52380952
		6.0	1.0	0.6541	5.0	0.903	0.0	6.0	6.0	4.0	1.0	images/313_5.png	images/313+12_5.png	6.0	→	5.0	15		女	19	2024-03-11_14h07.05.406	干预NG	2021.2.3	Win32	59.52380952
		6.0	1.0	0.4389	5.0	0.3347	0.0	7.0	7.0	3.0	1.0	images/313_4.png	images/313+12_4.png	6.0	→	4.0	15		女	19	2024-03-11_14h07.05.406	干预NG	2021.2.3	Win32	59.52380952
		1.0	1.0	0.4171	4.0	0.9034	0.0	8.0	8.0	9.0	1.0	images/313+12_10.png	images/313_10.png	1.0	←	10.0	15		女	19	2024-03-11_14h07.05.406	干预NG	2021.2.3	Win32	59.52380952
		1.0	1.0	0.6596	4.0	0.3234	0.0	9.0	9.0	10.0	1.0	images/313+12_11.png	images/313_11.png	1.0	←	11.0	15		女	19	2024-03-11_14h07.05.406	干预NG	2021.2.3	Win32	59.52380952
		6.0	1.0	0.9383	3.0	0.8177	0.0	10.0	10.0	0.0	1.0	images/313_1.png	images/313+12_1.png	6.0	→	1.0	15		女	19	2024-03-11_14h07.05.406	干预NG	2021.2.3	Win32	59.52380952
		6.0	1.0	0.5233	2.0	1.5085	0.0	11.0	11.0	1.0	1.0	images/313_2.png	images/313+12_2.png	6.0	→	2.0	15		女	19	2024-03-11_14h07.05.406	干预NG	2021.2.3	Win32	59.52380952
		6.0	1.0	1.11	2.0	0.9923	0.0	12.0	12.0	5.0	1.0	images/313_6.png	images/313+12_6.png	6.0	→	6.0	15		女	19	2024-03-11_14h07.05.406	干预NG	2021.2.3	Win32	59.52380952
		6.0	0.0	0.8351	4.0	0.7548	0.0	13.0	13.0	8.0	1.0	images/313+12_9.png	images/313_9.png	1.0	←	9.0	15		女	19	2024-03-11_14h07.05.406	干预NG	2021.2.3	Win32	59.52380952
		1.0	0.0	0.3593	4.0	0.6168	0.0	14.0	14.0	7.0	1.0	images/313_8.png	images/313+12_8.png	6.0	→	8.0	15		女	19	2024-03-11_14h07.05.406	干预NG	2021.2.3	Win32	59.52380952
		1.0	0.0	0.5391	4.0	0.4657	0.0	15.0	15.0	6.0	1.0	images/313_7.png	images/313+12_7.png	6.0	→	7.0	15		女	19	2024-03-11_14h07.05.406	干预NG	2021.2.3	Win32	59.52380952
		6.0	0.0	0.8574	4.0	0.4741	1.0	0.0	16.0	8.0	1.0	images/313+12_9.png	images/313_9.png	1.0	←	9.0	15		女	19	2024-03-11_14h07.05.406	干预NG	2021.2.3	Win32	59.52380952
		6.0	1.0	0.5189	4.0	0.3705	1.0	1.0	17.0	7.0	1.0	images/313_8.png	images/313+12_8.png	6.0	→	8.0	15		女	19	2024-03-11_14h07.05.406	干预NG	2021.2.3	Win32	59.52380952
		1.0	1.0	0.771	4.0	0.5194	1.0	2.0	18.0	13.0	1.0	images/313+12_14.png	images/313_14.png	1.0	←	14.0	15		女	19	2024-03-11_14h07.05.406	干预NG	2021.2.3	Win32	59.52380952
		1.0	1.0	0.4589	4.0	0.4338	1.0	3.0	19.0	9.0	1.0	images/313+12_10.png	images/313_10.png	1.0	←	10.0	15		女	19	2024-03-11_14h07.05.406	干预NG	2021.2.3	Win32	59.52380952
		6.0	1.0	0.4479	3.0	1.0755	1.0	4.0	20.0	2.0	1.0	images/313_3.png	images/313+12_3.png	6.0	→	3.0	15		女	19	2024-03-11_14h07.05.406	干预NG	2021.2.3	Win32	59.52380952
		1.0	1.0	0.5543	3.0	0.6569	1.0	5.0	21.0	12.0	1.0	images/313+12_13.png	images/313_13.png	1.0	←	13.0	15		女	19	2024-03-11_14h07.05.406	干预NG	2021.2.3	Win32	59.52380952
		1.0	1.0	0.7528	3.0	0.3828	1.0	6.0	22.0	10.0	1.0	images/313+12_11.png	images/313_11.png	1.0	←	11.0	15		女	19	2024-03-11_14h07.05.406	干预NG	2021.2.3	Win32	59.52380952
		6.0	1.0	0.4877	4.0	0.6703	1.0	7.0	23.0	3.0	1.0	images/313_4.png	images/313+12_4.png	6.0	→	4.0	15		女	19	2024-03-11_14h07.05.406	干预NG	2021.2.3	Win32	59.52380952
		6.0	1.0	0.7782	2.0	1.0678	1.0	8.0	24.0	6.0	1.0	images/313_7.png	images/313+12_7.png	6.0	→	7.0	15		女	19	2024-03-11_14h07.05.406	干预NG	2021.2.3	Win32	59.52380952
		1.0	1.0	1.0187	2.0	0.7144	1.0	9.0	25.0	11.0	1.0	images/313+12_12.png	images/313_12.png	1.0	←	12.0	15		女	19	2024-03-11_14h07.05.406	干预NG	2021.2.3	Win32	59.52380952
		6.0	0.0	0.4182	4.0	0.7532	1.0	10.0	26.0	14.0	1.0	images/313+12_15.png	images/313_15.png	1.0	←	15.0	15		女	19	2024-03-11_14h07.05.406	干预NG	2021.2.3	Win32	59.52380952
		6.0	0.0	1.0616	4.0	0.3904	1.0	11.0	27.0	15.0	1.0	images/313+12_16.png	images/313_16.png	1.0	←	16.0	15		女	19	2024-03-11_14h07.05.406	干预NG	2021.2.3	Win32	59.52380952
		6.0	1.0	0.4901	4.0	0.3558	1.0	12.0	28.0	1.0	1.0	images/313_2.png	images/313+12_2.png	6.0	→	2.0	15		女	19	2024-03-11_14h07.05.406	干预NG	2021.2.3	Win32	59.52380952
		6.0	1.0	0.4207	5.0	1.1041	1.0	13.0	29.0	5.0	1.0	images/313_6.png	images/313+12_6.png	6.0	→	6.0	15		女	19	2024-03-11_14h07.05.406	干预NG	2021.2.3	Win32	59.52380952
		6.0	1.0	1.0134	5.0	0.3165	1.0	14.0	30.0	0.0	1.0	images/313_1.png	images/313+12_1.png	6.0	→	1.0	15		女	19	2024-03-11_14h07.05.406	干预NG	2021.2.3	Win32	59.52380952
		6.0	1.0	0.6527	5.0	0.403	1.0	15.0	31.0	4.0	1.0	images/313_5.png	images/313+12_5.png	6.0	→	5.0	15		女	19	2024-03-11_14h07.05.406	干预NG	2021.2.3	Win32	59.52380952
					3.0	1.1192						images/313+42_26.png	images/313_26.png	1.0	←	26.0	15		女	19	2024-03-11_14h07.05.406	干预NG	2021.2.3	Win32	59.52380952	space	13.2187	6.0	0.0	0.8697	0.0		0.0	0.0	0.0	25.0	1.0
					6.0	0.673						images/313_6.png	images/313+42_6.png	6.0	→	6.0	15		女	19	2024-03-11_14h07.05.406	干预NG	2021.2.3	Win32	59.52380952			6.0	1.0	0.4202	1.0		0.0	1.0	1.0	5.0	1.0
					6.0	0.5001						images/313_19.png	images/313+42_19.png	6.0	→	19.0	15		女	19	2024-03-11_14h07.05.406	干预NG	2021.2.3	Win32	59.52380952			6.0	1.0	0.4162	1.0		0.0	2.0	2.0	18.0	1.0
					5.0	0.4194						images/313_22.png	images/313+42_22.png	6.0	→	22.0	15		女	19	2024-03-11_14h07.05.406	干预NG	2021.2.3	Win32	59.52380952			6.0	1.0	0.4772	1.0		0.0	3.0	3.0	21.0	1.0
					5.0	0.6776						images/313+42_9.png	images/313_9.png	1.0	←	9.0	15		女	19	2024-03-11_14h07.05.406	干预NG	2021.2.3	Win32	59.52380952			1.0	1.0	0.5164	1.0		0.0	4.0	4.0	8.0	1.0
					3.0	1.0884						images/313+42_11.png	images/313_11.png	1.0	←	11.0	15		女	19	2024-03-11_14h07.05.406	干预NG	2021.2.3	Win32	59.52380952			6.0	0.0	1.5963	0.0		0.0	5.0	5.0	10.0	1.0
					3.0	0.6978						images/313+42_14.png	images/313_14.png	1.0	←	14.0	15		女	19	2024-03-11_14h07.05.406	干预NG	2021.2.3	Win32	59.52380952			6.0	0.0	1.1769	0.0		0.0	6.0	6.0	13.0	1.0
					5.0	0.7177						images/313+42_30.png	images/313_30.png	1.0	←	30.0	15		女	19	2024-03-11_14h07.05.406	干预NG	2021.2.3	Win32	59.52380952			1.0	1.0	0.7513	1.0		0.0	7.0	7.0	29.0	1.0
					4.0	0.8161						images/313_20.png	images/313+42_20.png	6.0	→	20.0	15		女	19	2024-03-11_14h07.05.406	干预NG	2021.2.3	Win32	59.52380952			6.0	1.0	0.7541	1.0		0.0	8.0	8.0	19.0	1.0
					4.0	0.7351						images/313+42_15.png	images/313_15.png	1.0	←	15.0	15		女	19	2024-03-11_14h07.05.406	干预NG	2021.2.3	Win32	59.52380952			1.0	1.0	0.5168	1.0		0.0	9.0	9.0	14.0	1.0
					4.0	0.6433						images/313_17.png	images/313+42_17.png	6.0	→	17.0	15		女	19	2024-03-11_14h07.05.406	干预NG	2021.2.3	Win32	59.52380952			6.0	1.0	1.007	1.0		0.0	10.0	10.0	16.0	1.0
					3.0	1.152						images/313+42_29.png	images/313_29.png	1.0	←	29.0	15		女	19	2024-03-11_14h07.05.406	干预NG	2021.2.3	Win32	59.52380952			1.0	1.0	0.4553	0.0		0.0	11.0	11.0	28.0	1.0
					4.0	0.4404						images/313+42_27.png	images/313_27.png	1.0	←	27.0	15		女	19	2024-03-11_14h07.05.406	干预NG	2021.2.3	Win32	59.52380952			1.0	1.0	0.7833	1.0		0.0	12.0	12.0	26.0	1.0
					5.0	0.8543						images/313_21.png	images/313+42_21.png	6.0	→	21.0	15		女	19	2024-03-11_14h07.05.406	干预NG	2021.2.3	Win32	59.52380952			6.0	1.0	0.3897	1.0		0.0	13.0	13.0	20.0	1.0
					4.0	1.122						images/313+42_12.png	images/313_12.png	1.0	←	12.0	15		女	19	2024-03-11_14h07.05.406	干预NG	2021.2.3	Win32	59.52380952			1.0	1.0	0.4367	1.0		0.0	14.0	14.0	11.0	1.0
					3.0	0.4417						images/313_5.png	images/313+42_5.png	6.0	→	5.0	15		女	19	2024-03-11_14h07.05.406	干预NG	2021.2.3	Win32	59.52380952			6.0	1.0	2.2005	0.0		0.0	15.0	15.0	4.0	1.0
					3.0	0.6405						images/313_2.png	images/313+42_2.png	6.0	→	2.0	15		女	19	2024-03-11_14h07.05.406	干预NG	2021.2.3	Win32	59.52380952			6.0	1.0	0.452	0.0		0.0	16.0	16.0	1.0	1.0
					2.0	0.7206						images/313+42_10.png	images/313_10.png	1.0	←	10.0	15		女	19	2024-03-11_14h07.05.406	干预NG	2021.2.3	Win32	59.52380952			6.0	0.0	1.1096	0.0		0.0	17.0	17.0	9.0	1.0
					3.0	0.9358						images/313+42_25.png	images/313_25.png	1.0	←	25.0	15		女	19	2024-03-11_14h07.05.406	干预NG	2021.2.3	Win32	59.52380952			1.0	1.0	0.9752	0.0		0.0	18.0	18.0	24.0	1.0
					6.0	0.7342						images/313_1.png	images/313+42_1.png	6.0	→	1.0	15		女	19	2024-03-11_14h07.05.406	干预NG	2021.2.3	Win32	59.52380952			6.0	1.0	0.4093	1.0		0.0	19.0	19.0	0.0	1.0
					5.0	0.3882						images/313_3.png	images/313+42_3.png	6.0	→	3.0	15		女	19	2024-03-11_14h07.05.406	干预NG	2021.2.3	Win32	59.52380952			6.0	1.0	0.6317	1.0		0.0	20.0	20.0	2.0	1.0
					5.0	0.3152						images/313_8.png	images/313+42_8.png	6.0	→	8.0	15		女	19	2024-03-11_14h07.05.406	干预NG	2021.2.3	Win32	59.52380952			6.0	1.0	0.615	1.0		0.0	21.0	21.0	7.0	1.0
					5.0	0.5862						images/313+42_32.png	images/313_32.png	1.0	←	32.0	15		女	19	2024-03-11_14h07.05.406	干预NG	2021.2.3	Win32	59.52380952			1.0	1.0	0.4505	1.0		0.0	22.0	22.0	31.0	1.0
					6.0	0.4598						images/313_23.png	images/313+42_23.png	6.0	→	23.0	15		女	19	2024-03-11_14h07.05.406	干预NG	2021.2.3	Win32	59.52380952			6.0	1.0	0.5208	1.0		0.0	23.0	23.0	22.0	1.0
					5.0	0.5459						images/313+42_16.png	images/313_16.png	1.0	←	16.0	15		女	19	2024-03-11_14h07.05.406	干预NG	2021.2.3	Win32	59.52380952			1.0	1.0	0.4449	1.0		0.0	24.0	24.0	15.0	1.0
					5.0	0.4875						images/313+42_13.png	images/313_13.png	1.0	←	13.0	15		女	19	2024-03-11_14h07.05.406	干预NG	2021.2.3	Win32	59.52380952			1.0	1.0	0.384	1.0		0.0	25.0	25.0	12.0	1.0
					5.0	0.383						images/313_4.png	images/313+42_4.png	6.0	→	4.0	15		女	19	2024-03-11_14h07.05.406	干预NG	2021.2.3	Win32	59.52380952			6.0	1.0	0.4194	1.0		0.0	26.0	26.0	3.0	1.0
					3.0	0.971						images/313+42_31.png	images/313_31.png	1.0	←	31.0	15		女	19	2024-03-11_14h07.05.406	干预NG	2021.2.3	Win32	59.52380952			1.0	1.0	0.7531	0.0		0.0	27.0	27.0	30.0	1.0
					5.0	0.4003						images/313_24.png	images/313+42_24.png	6.0	→	24.0	15		女	19	2024-03-11_14h07.05.406	干预NG	2021.2.3	Win32	59.52380952			6.0	1.0	0.2842	1.0		0.0	28.0	28.0	23.0	1.0
					5.0	0.3525						images/313_7.png	images/313+42_7.png	6.0	→	7.0	15		女	19	2024-03-11_14h07.05.406	干预NG	2021.2.3	Win32	59.52380952			6.0	1.0	0.7693	1.0		0.0	29.0	29.0	6.0	1.0
					3.0	0.6695						images/313_18.png	images/313+42_18.png	6.0	→	18.0	15		女	19	2024-03-11_14h07.05.406	干预NG	2021.2.3	Win32	59.52380952			1.0	0.0	1.2837	0.0		0.0	30.0	30.0	17.0	1.0
					5.0	0.6015						images/313+42_28.png	images/313_28.png	1.0	←	28.0	15		女	19	2024-03-11_14h07.05.406	干预NG	2021.2.3	Win32	59.52380952			1.0	1.0	0.8773	1.0		0.0	31.0	31.0	27.0	1.0
					5.0	0.3525						images/313_17.png	images/313+42_17.png	6.0	→	17.0	15		女	19	2024-03-11_14h07.05.406	干预NG	2021.2.3	Win32	59.52380952			6.0	1.0	0.6029	1.0		1.0	0.0	32.0	16.0	1.0
					4.0	0.8663						images/313+42_30.png	images/313_30.png	1.0	←	30.0	15		女	19	2024-03-11_14h07.05.406	干预NG	2021.2.3	Win32	59.52380952			1.0	1.0	0.5402	1.0		1.0	1.0	33.0	29.0	1.0
					5.0	0.5677						images/313+42_25.png	images/313_25.png	1.0	←	25.0	15		女	19	2024-03-11_14h07.05.406	干预NG	2021.2.3	Win32	59.52380952			1.0	1.0	0.4163	1.0		1.0	2.0	34.0	24.0	1.0
					3.0	0.8441						images/313_3.png	images/313+42_3.png	6.0	→	3.0	15		女	19	2024-03-11_14h07.05.406	干预NG	2021.2.3	Win32	59.52380952			6.0	1.0	0.8339	0.0		1.0	3.0	35.0	2.0	1.0
					3.0	0.6243						images/313+42_11.png	images/313_11.png	1.0	←	11.0	15		女	19	2024-03-11_14h07.05.406	干预NG	2021.2.3	Win32	59.52380952			6.0	0.0	0.7623	0.0		1.0	4.0	36.0	10.0	1.0
					3.0	0.6074						images/313+42_32.png	images/313_32.png	1.0	←	32.0	15		女	19	2024-03-11_14h07.05.406	干预NG	2021.2.3	Win32	59.52380952			1.0	1.0	0.8772	0.0		1.0	5.0	37.0	31.0	1.0
					3.0	0.7536						images/313_8.png	images/313+42_8.png	6.0	→	8.0	15		女	19	2024-03-11_14h07.05.406	干预NG	2021.2.3	Win32	59.52380952			6.0	1.0	1.2043	0.0		1.0	6.0	38.0	7.0	1.0
					6.0	0.3877						images/313_24.png	images/313+42_24.png	6.0	→	24.0	15		女	19	2024-03-11_14h07.05.406	干预NG	2021.2.3	Win32	59.52380952			6.0	1.0	0.4042	1.0		1.0	7.0	39.0	23.0	1.0
					4.0	0.8012						images/313+42_10.png	images/313_10.png	1.0	←	10.0	15		女	19	2024-03-11_14h07.05.406	干预NG	2021.2.3	Win32	59.52380952			6.0	0.0	1.7118	1.0		1.0	8.0	40.0	9.0	1.0
					5.0	0.356						images/313_23.png	images/313+42_23.png	6.0	→	23.0	15		女	19	2024-03-11_14h07.05.406	干预NG	2021.2.3	Win32	59.52380952			6.0	1.0	0.4287	1.0		1.0	9.0	41.0	22.0	1.0
					5.0	0.6952						images/313+42_9.png	images/313_9.png	1.0	←	9.0	15		女	19	2024-03-11_14h07.05.406	干预NG	2021.2.3	Win32	59.52380952			1.0	1.0	0.3895	1.0		1.0	10.0	42.0	8.0	1.0
					4.0	0.6864						images/313+42_26.png	images/313_26.png	1.0	←	26.0	15		女	19	2024-03-11_14h07.05.406	干预NG	2021.2.3	Win32	59.52380952			1.0	1.0	1.2017	1.0		1.0	11.0	43.0	25.0	1.0
					5.0	0.3218						images/313_4.png	images/313+42_4.png	6.0	→	4.0	15		女	19	2024-03-11_14h07.05.406	干预NG	2021.2.3	Win32	59.52380952			6.0	1.0	0.368	1.0		1.0	12.0	44.0	3.0	1.0
					5.0	0.3322						images/313_2.png	images/313+42_2.png	6.0	→	2.0	15		女	19	2024-03-11_14h07.05.406	干预NG	2021.2.3	Win32	59.52380952			6.0	1.0	0.3339	1.0		1.0	13.0	45.0	1.0	1.0
					4.0	0.6919						images/313+42_27.png	images/313_27.png	1.0	←	27.0	15		女	19	2024-03-11_14h07.05.406	干预NG	2021.2.3	Win32	59.52380952			1.0	1.0	0.6446	1.0		1.0	14.0	46.0	26.0	1.0
					5.0	0.3254						images/313_21.png	images/313+42_21.png	6.0	→	21.0	15		女	19	2024-03-11_14h07.05.406	干预NG	2021.2.3	Win32	59.52380952			6.0	1.0	0.4361	1.0		1.0	15.0	47.0	20.0	1.0
					4.0	0.964						images/313+42_16.png	images/313_16.png	1.0	←	16.0	15		女	19	2024-03-11_14h07.05.406	干预NG	2021.2.3	Win32	59.52380952			1.0	1.0	0.6559	1.0		1.0	16.0	48.0	15.0	1.0
					5.0	0.3368						images/313_7.png	images/313+42_7.png	6.0	→	7.0	15		女	19	2024-03-11_14h07.05.406	干预NG	2021.2.3	Win32	59.52380952			6.0	1.0	0.4697	1.0		1.0	17.0	49.0	6.0	1.0
					4.0	0.8243						images/313+42_14.png	images/313_14.png	1.0	←	14.0	15		女	19	2024-03-11_14h07.05.406	干预NG	2021.2.3	Win32	59.52380952			1.0	1.0	0.3887	1.0		1.0	18.0	50.0	13.0	1.0
					5.0	0.4394						images/313+42_28.png	images/313_28.png	1.0	←	28.0	15		女	19	2024-03-11_14h07.05.406	干预NG	2021.2.3	Win32	59.52380952			1.0	1.0	1.0704	1.0		1.0	19.0	51.0	27.0	1.0
					5.0	0.5366						images/313+42_13.png	images/313_13.png	1.0	←	13.0	15		女	19	2024-03-11_14h07.05.406	干预NG	2021.2.3	Win32	59.52380952			1.0	1.0	0.3542	1.0		1.0	20.0	52.0	12.0	1.0
					5.0	0.3153						images/313_6.png	images/313+42_6.png	6.0	→	6.0	15		女	19	2024-03-11_14h07.05.406	干预NG	2021.2.3	Win32	59.52380952			6.0	1.0	0.3699	1.0		1.0	21.0	53.0	5.0	1.0
					5.0	0.3919						images/313+42_12.png	images/313_12.png	1.0	←	12.0	15		女	19	2024-03-11_14h07.05.406	干预NG	2021.2.3	Win32	59.52380952			1.0	1.0	0.6412	1.0		1.0	22.0	54.0	11.0	1.0
					5.0	0.5231						images/313_19.png	images/313+42_19.png	6.0	→	19.0	15		女	19	2024-03-11_14h07.05.406	干预NG	2021.2.3	Win32	59.52380952			6.0	1.0	0.4103	1.0		1.0	23.0	55.0	18.0	1.0
					6.0	0.5						images/313+42_29.png	images/313_29.png	1.0	←	29.0	15		女	19	2024-03-11_14h07.05.406	干预NG	2021.2.3	Win32	59.52380952			1.0	1.0	0.3913	1.0		1.0	24.0	56.0	28.0	1.0
					6.0	0.4506						images/313_22.png	images/313+42_22.png	6.0	→	22.0	15		女	19	2024-03-11_14h07.05.406	干预NG	2021.2.3	Win32	59.52380952			6.0	1.0	0.3876	1.0		1.0	25.0	57.0	21.0	1.0
					5.0	0.3011						images/313_20.png	images/313+42_20.png	6.0	→	20.0	15		女	19	2024-03-11_14h07.05.406	干预NG	2021.2.3	Win32	59.52380952			6.0	1.0	0.4397	1.0		1.0	26.0	58.0	19.0	1.0
					5.0	0.3196						images/313_5.png	images/313+42_5.png	6.0	→	5.0	15		女	19	2024-03-11_14h07.05.406	干预NG	2021.2.3	Win32	59.52380952			6.0	1.0	0.7152	1.0		1.0	27.0	59.0	4.0	1.0
					5.0	0.4006						images/313+42_15.png	images/313_15.png	1.0	←	15.0	15		女	19	2024-03-11_14h07.05.406	干预NG	2021.2.3	Win32	59.52380952			1.0	1.0	0.2703	1.0		1.0	28.0	60.0	14.0	1.0
					5.0	0.3161						images/313_1.png	images/313+42_1.png	6.0	→	1.0	15		女	19	2024-03-11_14h07.05.406	干预NG	2021.2.3	Win32	59.52380952			6.0	1.0	0.4673	1.0		1.0	29.0	61.0	0.0	1.0
					5.0	0.4245						images/313+42_31.png	images/313_31.png	1.0	←	31.0	15		女	19	2024-03-11_14h07.05.406	干预NG	2021.2.3	Win32	59.52380952			1.0	1.0	0.5247	1.0		1.0	30.0	62.0	30.0	1.0
					2.0	0.62						images/313_18.png	images/313+42_18.png	6.0	→	18.0	15		女	19	2024-03-11_14h07.05.406	干预NG	2021.2.3	Win32	59.52380952			6.0	1.0	0.4866	0.0		1.0	31.0	63.0	17.0	1.0
					5.0	0.4293						images/313+42_25.png	images/313_25.png	1.0	←	25.0	15		女	19	2024-03-11_14h07.05.406	干预NG	2021.2.3	Win32	59.52380952			1.0	1.0	1.3498	1.0		2.0	0.0	64.0	24.0	1.0
					5.0	0.4012						images/313_20.png	images/313+42_20.png	6.0	→	20.0	15		女	19	2024-03-11_14h07.05.406	干预NG	2021.2.3	Win32	59.52380952			6.0	1.0	0.4384	1.0		2.0	1.0	65.0	19.0	1.0
					5.0	0.3553						images/313_21.png	images/313+42_21.png	6.0	→	21.0	15		女	19	2024-03-11_14h07.05.406	干预NG	2021.2.3	Win32	59.52380952			6.0	1.0	0.4251	1.0		2.0	2.0	66.0	20.0	1.0
					2.0	0.8563						images/313+42_31.png	images/313_31.png	1.0	←	31.0	15		女	19	2024-03-11_14h07.05.406	干预NG	2021.2.3	Win32	59.52380952			1.0	1.0	0.4838	0.0		2.0	3.0	67.0	30.0	1.0
					2.0	0.6834						images/313_8.png	images/313+42_8.png	6.0	→	8.0	15		女	19	2024-03-11_14h07.05.406	干预NG	2021.2.3	Win32	59.52380952			1.0	0.0	0.8177	0.0		2.0	4.0	68.0	7.0	1.0
					5.0	0.302						images/313_3.png	images/313+42_3.png	6.0	→	3.0	15		女	19	2024-03-11_14h07.05.406	干预NG	2021.2.3	Win32	59.52380952			6.0	1.0	0.5848	1.0		2.0	5.0	69.0	2.0	1.0
					4.0	0.6867						images/313_22.png	images/313+42_22.png	6.0	→	22.0	15		女	19	2024-03-11_14h07.05.406	干预NG	2021.2.3	Win32	59.52380952			6.0	1.0	0.8923	1.0		2.0	6.0	70.0	21.0	1.0
					3.0	0.6838						images/313_1.png	images/313+42_1.png	6.0	→	1.0	15		女	19	2024-03-11_14h07.05.406	干预NG	2021.2.3	Win32	59.52380952			6.0	1.0	0.9888	0.0		2.0	7.0	71.0	0.0	1.0
					4.0	0.424						images/313+42_14.png	images/313_14.png	1.0	←	14.0	15		女	19	2024-03-11_14h07.05.406	干预NG	2021.2.3	Win32	59.52380952			1.0	1.0	0.5859	1.0		2.0	8.0	72.0	13.0	1.0
					4.0	0.3946						images/313+42_9.png	images/313_9.png	1.0	←	9.0	15		女	19	2024-03-11_14h07.05.406	干预NG	2021.2.3	Win32	59.52380952			1.0	1.0	0.6584	1.0		2.0	9.0	73.0	8.0	1.0
					4.0	0.5096						images/313_17.png	images/313+42_17.png	6.0	→	17.0	15		女	19	2024-03-11_14h07.05.406	干预NG	2021.2.3	Win32	59.52380952			6.0	1.0	1.0009	1.0		2.0	10.0	74.0	16.0	1.0
					4.0	0.3569						images/313+42_27.png	images/313_27.png	1.0	←	27.0	15		女	19	2024-03-11_14h07.05.406	干预NG	2021.2.3	Win32	59.52380952			1.0	1.0	1.0822	1.0		2.0	11.0	75.0	26.0	1.0
					6.0	0.3912						images/313+42_28.png	images/313_28.png	1.0	←	28.0	15		女	19	2024-03-11_14h07.05.406	干预NG	2021.2.3	Win32	59.52380952			1.0	1.0	0.5958	1.0		2.0	12.0	76.0	27.0	1.0
					6.0	0.3326						images/313+42_32.png	images/313_32.png	1.0	←	32.0	15		女	19	2024-03-11_14h07.05.406	干预NG	2021.2.3	Win32	59.52380952			1.0	1.0	0.5335	1.0		2.0	13.0	77.0	31.0	1.0
					3.0	0.7067						images/313+42_10.png	images/313_10.png	1.0	←	10.0	15		女	19	2024-03-11_14h07.05.406	干预NG	2021.2.3	Win32	59.52380952			1.0	1.0	0.6244	0.0		2.0	14.0	78.0	9.0	1.0
					3.0	0.5751						images/313_4.png	images/313+42_4.png	6.0	→	4.0	15		女	19	2024-03-11_14h07.05.406	干预NG	2021.2.3	Win32	59.52380952			6.0	1.0	0.7737	0.0	space	2.0	15.0	79.0	3.0	1.0	2.688
					5.0	0.3093						images/313_2.png	images/313+42_2.png	6.0	→	2.0	15		女	19	2024-03-11_14h07.05.406	干预NG	2021.2.3	Win32	59.52380952			6.0	1.0	0.1924	1.0		2.0	16.0	80.0	1.0	1.0
					5.0	0.276						images/313_19.png	images/313+42_19.png	6.0	→	19.0	15		女	19	2024-03-11_14h07.05.406	干预NG	2021.2.3	Win32	59.52380952			6.0	1.0	0.294	1.0		2.0	17.0	81.0	18.0	1.0
					6.0	0.4137						images/313_6.png	images/313+42_6.png	6.0	→	6.0	15		女	19	2024-03-11_14h07.05.406	干预NG	2021.2.3	Win32	59.52380952			6.0	1.0	0.3012	1.0		2.0	18.0	82.0	5.0	1.0
					4.0	0.8701						images/313+42_15.png	images/313_15.png	1.0	←	15.0	15		女	19	2024-03-11_14h07.05.406	干预NG	2021.2.3	Win32	59.52380952			1.0	1.0	0.4872	1.0		2.0	19.0	83.0	14.0	1.0
					4.0	0.4487						images/313+42_13.png	images/313_13.png	1.0	←	13.0	15		女	19	2024-03-11_14h07.05.406	干预NG	2021.2.3	Win32	59.52380952			1.0	1.0	0.615	1.0		2.0	20.0	84.0	12.0	1.0
					4.0	0.2999						images/313+42_11.png	images/313_11.png	1.0	←	11.0	15		女	19	2024-03-11_14h07.05.406	干预NG	2021.2.3	Win32	59.52380952			6.0	0.0	0.459	1.0		2.0	21.0	85.0	10.0	1.0
					5.0	0.6099						images/313_18.png	images/313+42_18.png	6.0	→	18.0	15		女	19	2024-03-11_14h07.05.406	干预NG	2021.2.3	Win32	59.52380952			6.0	1.0	0.3023	1.0		2.0	22.0	86.0	17.0	1.0
					4.0	0.6651						images/313+42_26.png	images/313_26.png	1.0	←	26.0	15		女	19	2024-03-11_14h07.05.406	干预NG	2021.2.3	Win32	59.52380952			1.0	1.0	0.5402	1.0		2.0	23.0	87.0	25.0	1.0
					5.0	0.7079						images/313_5.png	images/313+42_5.png	6.0	→	5.0	15		女	19	2024-03-11_14h07.05.406	干预NG	2021.2.3	Win32	59.52380952			6.0	1.0	0.4774	1.0		2.0	24.0	88.0	4.0	1.0
					5.0	0.3667						images/313_23.png	images/313+42_23.png	6.0	→	23.0	15		女	19	2024-03-11_14h07.05.406	干预NG	2021.2.3	Win32	59.52380952			6.0	1.0	0.3433	1.0		2.0	25.0	89.0	22.0	1.0
					5.0	0.6461						images/313+42_12.png	images/313_12.png	1.0	←	12.0	15		女	19	2024-03-11_14h07.05.406	干预NG	2021.2.3	Win32	59.52380952			1.0	1.0	0.4266	1.0		2.0	26.0	90.0	11.0	1.0
					2.0	0.7895						images/313+42_16.png	images/313_16.png	1.0	←	16.0	15		女	19	2024-03-11_14h07.05.406	干预NG	2021.2.3	Win32	59.52380952			6.0	0.0	0.691	0.0		2.0	27.0	91.0	15.0	1.0
					3.0	0.9251						images/313_7.png	images/313+42_7.png	6.0	→	7.0	15		女	19	2024-03-11_14h07.05.406	干预NG	2021.2.3	Win32	59.52380952			6.0	1.0	0.3838	0.0		2.0	28.0	92.0	6.0	1.0
					6.0	0.323						images/313_24.png	images/313+42_24.png	6.0	→	24.0	15		女	19	2024-03-11_14h07.05.406	干预NG	2021.2.3	Win32	59.52380952			6.0	1.0	0.3718	1.0		2.0	29.0	93.0	23.0	1.0
					6.0	0.7862						images/313+42_29.png	images/313_29.png	1.0	←	29.0	15		女	19	2024-03-11_14h07.05.406	干预NG	2021.2.3	Win32	59.52380952			1.0	1.0	0.402	1.0		2.0	30.0	94.0	28.0	1.0
					4.0	0.7708						images/313+42_30.png	images/313_30.png	1.0	←	30.0	15		女	19	2024-03-11_14h07.05.406	干预NG	2021.2.3	Win32	59.52380952			1.0	1.0	0.8236	1.0		2.0	31.0	95.0	29.0	1.0
																	15		女	19	2024-03-11_14h07.05.406	干预NG	2021.2.3	Win32	59.52380952														5.974661392	3.2785
