# Supplementary material for: Perceptual metacognition and self-esteem: the role of feedback valence in local and global monitoring bias
Source: BMC Psychol. 2025 Sep 22;13:1114. doi: 10.1186/s40359-025-03089-x (PMC12506185; doi:10.1186/s40359-025-03089-x)
Supplement: Supplementary file 1 — Supplementary Material 1. [file 40359_2025_3089_MOESM1_ESM.zip › Data/Study3/Study3data/negative/16_干预NG_2024-03-11_14h03.28.835.csv]

key03.keys	key03.rt	response00.keys	response00.corr	response00.rt	response02.keys	response02.rt	prac2.thisRepN	prac2.thisTrialN	prac2.thisN	prac2.thisIndex	prac2.ran	dotLeft	dotRight	dotAns	cue	rows	被试编号	姓名	性别	年龄	date	expName	psychopyVersion	OS	frameRate	key04.keys	key04.rt	response01.keys	response01.corr	response01.rt	response02.corr	ret_res.keys	neg.thisRepN	neg.thisTrialN	neg.thisN	neg.thisIndex	neg.ran	ret_res.rt	slider.response	slider.rt
space	2.735	1.0	1.0	0.875	2.0	1.211	0.0	0.0	0.0	8.0	1.0	images/313+12_9.png	images/313_9.png	1.0	←	9.0	16		女	21	2024-03-11_14h03.28.835	干预NG	2021.2.3	Win32	60.09615385
		6.0	1.0	0.773	3.0	0.739	0.0	1.0	1.0	0.0	1.0	images/313_1.png	images/313+12_1.png	6.0	→	1.0	16		女	21	2024-03-11_14h03.28.835	干预NG	2021.2.3	Win32	60.09615385
		6.0	0.0	0.543	3.0	0.699	0.0	2.0	2.0	14.0	1.0	images/313+12_15.png	images/313_15.png	1.0	←	15.0	16		女	21	2024-03-11_14h03.28.835	干预NG	2021.2.3	Win32	60.09615385
		1.0	1.0	0.636	4.0	0.947	0.0	3.0	3.0	12.0	1.0	images/313+12_13.png	images/313_13.png	1.0	←	13.0	16		女	21	2024-03-11_14h03.28.835	干预NG	2021.2.3	Win32	60.09615385
		6.0	1.0	0.754	5.0	0.608	0.0	4.0	4.0	3.0	1.0	images/313_4.png	images/313+12_4.png	6.0	→	4.0	16		女	21	2024-03-11_14h03.28.835	干预NG	2021.2.3	Win32	60.09615385
		1.0	0.0	0.558	5.0	0.645	0.0	5.0	5.0	1.0	1.0	images/313_2.png	images/313+12_2.png	6.0	→	2.0	16		女	21	2024-03-11_14h03.28.835	干预NG	2021.2.3	Win32	60.09615385
		6.0	0.0	0.608	5.0	0.496	0.0	6.0	6.0	11.0	1.0	images/313+12_12.png	images/313_12.png	1.0	←	12.0	16		女	21	2024-03-11_14h03.28.835	干预NG	2021.2.3	Win32	60.09615385
		6.0	0.0	0.715	4.0	1.045	0.0	7.0	7.0	13.0	1.0	images/313+12_14.png	images/313_14.png	1.0	←	14.0	16		女	21	2024-03-11_14h03.28.835	干预NG	2021.2.3	Win32	60.09615385
		6.0	1.0	0.38	4.0	0.618	0.0	8.0	8.0	2.0	1.0	images/313_3.png	images/313+12_3.png	6.0	→	3.0	16		女	21	2024-03-11_14h03.28.835	干预NG	2021.2.3	Win32	60.09615385
		6.0	1.0	0.725	3.0	0.686	0.0	9.0	9.0	5.0	1.0	images/313_6.png	images/313+12_6.png	6.0	→	6.0	16		女	21	2024-03-11_14h03.28.835	干预NG	2021.2.3	Win32	60.09615385
		6.0	0.0	0.663	3.0	0.85	0.0	10.0	10.0	10.0	1.0	images/313+12_11.png	images/313_11.png	1.0	←	11.0	16		女	21	2024-03-11_14h03.28.835	干预NG	2021.2.3	Win32	60.09615385
		6.0	1.0	0.806	2.0	0.609	0.0	11.0	11.0	6.0	1.0	images/313_7.png	images/313+12_7.png	6.0	→	7.0	16		女	21	2024-03-11_14h03.28.835	干预NG	2021.2.3	Win32	60.09615385
		6.0	1.0	0.492	5.0	0.715	0.0	12.0	12.0	7.0	1.0	images/313_8.png	images/313+12_8.png	6.0	→	8.0	16		女	21	2024-03-11_14h03.28.835	干预NG	2021.2.3	Win32	60.09615385
		6.0	0.0	0.663	4.0	0.918	0.0	13.0	13.0	15.0	1.0	images/313+12_16.png	images/313_16.png	1.0	←	16.0	16		女	21	2024-03-11_14h03.28.835	干预NG	2021.2.3	Win32	60.09615385
		6.0	1.0	0.601	6.0	0.486	0.0	14.0	14.0	4.0	1.0	images/313_5.png	images/313+12_5.png	6.0	→	5.0	16		女	21	2024-03-11_14h03.28.835	干预NG	2021.2.3	Win32	60.09615385
		1.0	1.0	0.767	3.0	1.651	0.0	15.0	15.0	9.0	1.0	images/313+12_10.png	images/313_10.png	1.0	←	10.0	16		女	21	2024-03-11_14h03.28.835	干预NG	2021.2.3	Win32	60.09615385
		1.0	1.0	0.712	2.0	0.994	1.0	0.0	16.0	9.0	1.0	images/313+12_10.png	images/313_10.png	1.0	←	10.0	16		女	21	2024-03-11_14h03.28.835	干预NG	2021.2.3	Win32	60.09615385
		6.0	1.0	0.563	6.0	0.544	1.0	1.0	17.0	7.0	1.0	images/313_8.png	images/313+12_8.png	6.0	→	8.0	16		女	21	2024-03-11_14h03.28.835	干预NG	2021.2.3	Win32	60.09615385
		1.0	1.0	0.477	6.0	0.964	1.0	2.0	18.0	8.0	1.0	images/313+12_9.png	images/313_9.png	1.0	←	9.0	16		女	21	2024-03-11_14h03.28.835	干预NG	2021.2.3	Win32	60.09615385
		1.0	1.0	0.65	3.0	0.871	1.0	3.0	19.0	13.0	1.0	images/313+12_14.png	images/313_14.png	1.0	←	14.0	16		女	21	2024-03-11_14h03.28.835	干预NG	2021.2.3	Win32	60.09615385
		6.0	0.0	0.688	5.0	0.69	1.0	4.0	20.0	10.0	1.0	images/313+12_11.png	images/313_11.png	1.0	←	11.0	16		女	21	2024-03-11_14h03.28.835	干预NG	2021.2.3	Win32	60.09615385
		1.0	1.0	0.679	5.0	0.93	1.0	5.0	21.0	12.0	1.0	images/313+12_13.png	images/313_13.png	1.0	←	13.0	16		女	21	2024-03-11_14h03.28.835	干预NG	2021.2.3	Win32	60.09615385
		1.0	0.0	0.543	4.0	0.852	1.0	6.0	22.0	5.0	1.0	images/313_6.png	images/313+12_6.png	6.0	→	6.0	16		女	21	2024-03-11_14h03.28.835	干预NG	2021.2.3	Win32	60.09615385
		6.0	1.0	0.539	2.0	0.827	1.0	7.0	23.0	1.0	1.0	images/313_2.png	images/313+12_2.png	6.0	→	2.0	16		女	21	2024-03-11_14h03.28.835	干预NG	2021.2.3	Win32	60.09615385
		6.0	1.0	0.493	6.0	0.418	1.0	8.0	24.0	2.0	1.0	images/313_3.png	images/313+12_3.png	6.0	→	3.0	16		女	21	2024-03-11_14h03.28.835	干预NG	2021.2.3	Win32	60.09615385
		1.0	0.0	0.724	3.0	0.75	1.0	9.0	25.0	6.0	1.0	images/313_7.png	images/313+12_7.png	6.0	→	7.0	16		女	21	2024-03-11_14h03.28.835	干预NG	2021.2.3	Win32	60.09615385
		1.0	1.0	0.625	3.0	0.832	1.0	10.0	26.0	15.0	1.0	images/313+12_16.png	images/313_16.png	1.0	←	16.0	16		女	21	2024-03-11_14h03.28.835	干预NG	2021.2.3	Win32	60.09615385
		6.0	1.0	0.414	4.0	0.791	1.0	11.0	27.0	4.0	1.0	images/313_5.png	images/313+12_5.png	6.0	→	5.0	16		女	21	2024-03-11_14h03.28.835	干预NG	2021.2.3	Win32	60.09615385
		6.0	1.0	0.382	5.0	0.401	1.0	12.0	28.0	3.0	1.0	images/313_4.png	images/313+12_4.png	6.0	→	4.0	16		女	21	2024-03-11_14h03.28.835	干预NG	2021.2.3	Win32	60.09615385
		1.0	1.0	0.839	3.0	0.787	1.0	13.0	29.0	11.0	1.0	images/313+12_12.png	images/313_12.png	1.0	←	12.0	16		女	21	2024-03-11_14h03.28.835	干预NG	2021.2.3	Win32	60.09615385
		1.0	1.0	0.649	2.0	0.598	1.0	14.0	30.0	14.0	1.0	images/313+12_15.png	images/313_15.png	1.0	←	15.0	16		女	21	2024-03-11_14h03.28.835	干预NG	2021.2.3	Win32	60.09615385
		6.0	1.0	0.459	6.0	0.676	1.0	15.0	31.0	0.0	1.0	images/313_1.png	images/313+12_1.png	6.0	→	1.0	16		女	21	2024-03-11_14h03.28.835	干预NG	2021.2.3	Win32	60.09615385
					5.0	1.613						images/313_4.png	images/313+42_4.png	6.0	→	4.0	16		女	21	2024-03-11_14h03.28.835	干预NG	2021.2.3	Win32	60.09615385	space	4.118	6.0	1.0	0.45	1.0		0.0	0.0	0.0	3.0	1.0
					5.0	0.459						images/313_23.png	images/313+42_23.png	6.0	→	23.0	16		女	21	2024-03-11_14h03.28.835	干预NG	2021.2.3	Win32	60.09615385			6.0	1.0	0.426	1.0		0.0	1.0	1.0	22.0	1.0
					6.0	0.529						images/313+42_32.png	images/313_32.png	1.0	←	32.0	16		女	21	2024-03-11_14h03.28.835	干预NG	2021.2.3	Win32	60.09615385			1.0	1.0	0.521	1.0		0.0	2.0	2.0	31.0	1.0
					6.0	0.368						images/313+42_9.png	images/313_9.png	1.0	←	9.0	16		女	21	2024-03-11_14h03.28.835	干预NG	2021.2.3	Win32	60.09615385			1.0	1.0	0.326	1.0		0.0	3.0	3.0	8.0	1.0
					5.0	1.202						images/313_20.png	images/313+42_20.png	6.0	→	20.0	16		女	21	2024-03-11_14h03.28.835	干预NG	2021.2.3	Win32	60.09615385			6.0	1.0	0.781	1.0		0.0	4.0	4.0	19.0	1.0
					6.0	0.525						images/313+42_30.png	images/313_30.png	1.0	←	30.0	16		女	21	2024-03-11_14h03.28.835	干预NG	2021.2.3	Win32	60.09615385			1.0	1.0	0.366	1.0		0.0	5.0	5.0	29.0	1.0
					6.0	0.362						images/313+42_31.png	images/313_31.png	1.0	←	31.0	16		女	21	2024-03-11_14h03.28.835	干预NG	2021.2.3	Win32	60.09615385			6.0	0.0	0.758	1.0		0.0	6.0	6.0	30.0	1.0
					3.0	0.984						images/313_17.png	images/313+42_17.png	6.0	→	17.0	16		女	21	2024-03-11_14h03.28.835	干预NG	2021.2.3	Win32	60.09615385			6.0	1.0	0.795	0.0		0.0	7.0	7.0	16.0	1.0
					3.0	0.642						images/313_5.png	images/313+42_5.png	6.0	→	5.0	16		女	21	2024-03-11_14h03.28.835	干预NG	2021.2.3	Win32	60.09615385			6.0	1.0	0.729	0.0		0.0	8.0	8.0	4.0	1.0
					4.0	0.79						images/313+42_28.png	images/313_28.png	1.0	←	28.0	16		女	21	2024-03-11_14h03.28.835	干预NG	2021.2.3	Win32	60.09615385			1.0	1.0	0.814	1.0		0.0	9.0	9.0	27.0	1.0
					6.0	0.613						images/313+42_14.png	images/313_14.png	1.0	←	14.0	16		女	21	2024-03-11_14h03.28.835	干预NG	2021.2.3	Win32	60.09615385			6.0	0.0	0.517	1.0		0.0	10.0	10.0	13.0	1.0
					5.0	0.656						images/313+42_12.png	images/313_12.png	1.0	←	12.0	16		女	21	2024-03-11_14h03.28.835	干预NG	2021.2.3	Win32	60.09615385			1.0	1.0	0.417	1.0		0.0	11.0	11.0	11.0	1.0
					6.0	0.54						images/313_21.png	images/313+42_21.png	6.0	→	21.0	16		女	21	2024-03-11_14h03.28.835	干预NG	2021.2.3	Win32	60.09615385			6.0	1.0	0.402	1.0		0.0	12.0	12.0	20.0	1.0
					5.0	0.613						images/313+42_26.png	images/313_26.png	1.0	←	26.0	16		女	21	2024-03-11_14h03.28.835	干预NG	2021.2.3	Win32	60.09615385			1.0	1.0	0.557	1.0		0.0	13.0	13.0	25.0	1.0
					3.0	0.847						images/313+42_25.png	images/313_25.png	1.0	←	25.0	16		女	21	2024-03-11_14h03.28.835	干预NG	2021.2.3	Win32	60.09615385			1.0	1.0	0.603	0.0		0.0	14.0	14.0	24.0	1.0
					6.0	0.682						images/313_24.png	images/313+42_24.png	6.0	→	24.0	16		女	21	2024-03-11_14h03.28.835	干预NG	2021.2.3	Win32	60.09615385			6.0	1.0	0.356	1.0		0.0	15.0	15.0	23.0	1.0
					6.0	0.49						images/313_19.png	images/313+42_19.png	6.0	→	19.0	16		女	21	2024-03-11_14h03.28.835	干预NG	2021.2.3	Win32	60.09615385			6.0	1.0	0.437	1.0		0.0	16.0	16.0	18.0	1.0
					4.0	0.669						images/313_22.png	images/313+42_22.png	6.0	→	22.0	16		女	21	2024-03-11_14h03.28.835	干预NG	2021.2.3	Win32	60.09615385			6.0	1.0	0.595	1.0		0.0	17.0	17.0	21.0	1.0
					2.0	0.871						images/313+42_11.png	images/313_11.png	1.0	←	11.0	16		女	21	2024-03-11_14h03.28.835	干预NG	2021.2.3	Win32	60.09615385			6.0	0.0	1.146	0.0		0.0	18.0	18.0	10.0	1.0
					6.0	0.738						images/313_18.png	images/313+42_18.png	6.0	→	18.0	16		女	21	2024-03-11_14h03.28.835	干预NG	2021.2.3	Win32	60.09615385			6.0	1.0	0.883	1.0		0.0	19.0	19.0	17.0	1.0
					2.0	1.065						images/313_7.png	images/313+42_7.png	6.0	→	7.0	16		女	21	2024-03-11_14h03.28.835	干预NG	2021.2.3	Win32	60.09615385			6.0	1.0	0.628	0.0		0.0	20.0	20.0	6.0	1.0
					5.0	0.875						images/313+42_27.png	images/313_27.png	1.0	←	27.0	16		女	21	2024-03-11_14h03.28.835	干预NG	2021.2.3	Win32	60.09615385			1.0	1.0	0.491	1.0		0.0	21.0	21.0	26.0	1.0
					6.0	0.471						images/313_8.png	images/313+42_8.png	6.0	→	8.0	16		女	21	2024-03-11_14h03.28.835	干预NG	2021.2.3	Win32	60.09615385			6.0	1.0	0.453	1.0		0.0	22.0	22.0	7.0	1.0
					5.0	0.589						images/313+42_29.png	images/313_29.png	1.0	←	29.0	16		女	21	2024-03-11_14h03.28.835	干预NG	2021.2.3	Win32	60.09615385			1.0	1.0	0.465	1.0		0.0	23.0	23.0	28.0	1.0
					6.0	0.473						images/313_2.png	images/313+42_2.png	6.0	→	2.0	16		女	21	2024-03-11_14h03.28.835	干预NG	2021.2.3	Win32	60.09615385			6.0	1.0	0.404	1.0		0.0	24.0	24.0	1.0	1.0
					5.0	0.532						images/313+42_10.png	images/313_10.png	1.0	←	10.0	16		女	21	2024-03-11_14h03.28.835	干预NG	2021.2.3	Win32	60.09615385			1.0	1.0	0.533	1.0		0.0	25.0	25.0	9.0	1.0
					6.0	0.53						images/313_1.png	images/313+42_1.png	6.0	→	1.0	16		女	21	2024-03-11_14h03.28.835	干预NG	2021.2.3	Win32	60.09615385			6.0	1.0	0.329	1.0		0.0	26.0	26.0	0.0	1.0
					2.0	0.706						images/313+42_13.png	images/313_13.png	1.0	←	13.0	16		女	21	2024-03-11_14h03.28.835	干预NG	2021.2.3	Win32	60.09615385			1.0	1.0	0.609	0.0		0.0	27.0	27.0	12.0	1.0
					4.0	1.003						images/313+42_15.png	images/313_15.png	1.0	←	15.0	16		女	21	2024-03-11_14h03.28.835	干预NG	2021.2.3	Win32	60.09615385			1.0	1.0	0.51	1.0		0.0	28.0	28.0	14.0	1.0
					6.0	0.53						images/313_3.png	images/313+42_3.png	6.0	→	3.0	16		女	21	2024-03-11_14h03.28.835	干预NG	2021.2.3	Win32	60.09615385			6.0	1.0	0.397	1.0		0.0	29.0	29.0	2.0	1.0
					6.0	0.401						images/313_6.png	images/313+42_6.png	6.0	→	6.0	16		女	21	2024-03-11_14h03.28.835	干预NG	2021.2.3	Win32	60.09615385			6.0	1.0	0.341	1.0		0.0	30.0	30.0	5.0	1.0
					3.0	0.908						images/313+42_16.png	images/313_16.png	1.0	←	16.0	16		女	21	2024-03-11_14h03.28.835	干预NG	2021.2.3	Win32	60.09615385			1.0	1.0	0.526	0.0		0.0	31.0	31.0	15.0	1.0
					5.0	0.785						images/313_17.png	images/313+42_17.png	6.0	→	17.0	16		女	21	2024-03-11_14h03.28.835	干预NG	2021.2.3	Win32	60.09615385			6.0	1.0	0.368	1.0		1.0	0.0	32.0	16.0	1.0
					6.0	0.434						images/313+42_29.png	images/313_29.png	1.0	←	29.0	16		女	21	2024-03-11_14h03.28.835	干预NG	2021.2.3	Win32	60.09615385			1.0	1.0	0.46	1.0		1.0	1.0	33.0	28.0	1.0
					2.0	0.645						images/313+42_25.png	images/313_25.png	1.0	←	25.0	16		女	21	2024-03-11_14h03.28.835	干预NG	2021.2.3	Win32	60.09615385			1.0	1.0	0.698	0.0		1.0	2.0	34.0	24.0	1.0
					5.0	0.691						images/313+42_28.png	images/313_28.png	1.0	←	28.0	16		女	21	2024-03-11_14h03.28.835	干预NG	2021.2.3	Win32	60.09615385			1.0	1.0	0.536	1.0		1.0	3.0	35.0	27.0	1.0
					6.0	0.375						images/313+42_16.png	images/313_16.png	1.0	←	16.0	16		女	21	2024-03-11_14h03.28.835	干预NG	2021.2.3	Win32	60.09615385			6.0	0.0	0.499	1.0		1.0	4.0	36.0	15.0	1.0
					6.0	0.37						images/313_1.png	images/313+42_1.png	6.0	→	1.0	16		女	21	2024-03-11_14h03.28.835	干预NG	2021.2.3	Win32	60.09615385			6.0	1.0	0.549	1.0		1.0	5.0	37.0	0.0	1.0
					3.0	0.448						images/313_5.png	images/313+42_5.png	6.0	→	5.0	16		女	21	2024-03-11_14h03.28.835	干预NG	2021.2.3	Win32	60.09615385			6.0	1.0	1.36	0.0		1.0	6.0	38.0	4.0	1.0
					2.0	1.052						images/313_3.png	images/313+42_3.png	6.0	→	3.0	16		女	21	2024-03-11_14h03.28.835	干预NG	2021.2.3	Win32	60.09615385			6.0	1.0	0.657	0.0	space	1.0	7.0	39.0	2.0	1.0	1.325
					3.0	0.781						images/313_20.png	images/313+42_20.png	6.0	→	20.0	16		女	21	2024-03-11_14h03.28.835	干预NG	2021.2.3	Win32	60.09615385			6.0	1.0	0.717	0.0		1.0	8.0	40.0	19.0	1.0
					5.0	0.617						images/313_21.png	images/313+42_21.png	6.0	→	21.0	16		女	21	2024-03-11_14h03.28.835	干预NG	2021.2.3	Win32	60.09615385			6.0	1.0	0.418	1.0		1.0	9.0	41.0	20.0	1.0
					2.0	0.807						images/313+42_26.png	images/313_26.png	1.0	←	26.0	16		女	21	2024-03-11_14h03.28.835	干预NG	2021.2.3	Win32	60.09615385			6.0	0.0	0.728	0.0		1.0	10.0	42.0	25.0	1.0
					6.0	0.327						images/313+42_11.png	images/313_11.png	1.0	←	11.0	16		女	21	2024-03-11_14h03.28.835	干预NG	2021.2.3	Win32	60.09615385			6.0	0.0	0.629	1.0		1.0	11.0	43.0	10.0	1.0
					3.0	1.049						images/313+42_30.png	images/313_30.png	1.0	←	30.0	16		女	21	2024-03-11_14h03.28.835	干预NG	2021.2.3	Win32	60.09615385			1.0	1.0	0.835	0.0		1.0	12.0	44.0	29.0	1.0
					3.0	1.201						images/313_22.png	images/313+42_22.png	6.0	→	22.0	16		女	21	2024-03-11_14h03.28.835	干预NG	2021.2.3	Win32	60.09615385			6.0	1.0	0.375	0.0		1.0	13.0	45.0	21.0	1.0
					5.0	0.653						images/313+42_32.png	images/313_32.png	1.0	←	32.0	16		女	21	2024-03-11_14h03.28.835	干预NG	2021.2.3	Win32	60.09615385			6.0	0.0	0.527	1.0		1.0	14.0	46.0	31.0	1.0
					6.0	0.477						images/313_6.png	images/313+42_6.png	6.0	→	6.0	16		女	21	2024-03-11_14h03.28.835	干预NG	2021.2.3	Win32	60.09615385			6.0	1.0	0.399	1.0		1.0	15.0	47.0	5.0	1.0
					3.0	0.639						images/313+42_10.png	images/313_10.png	1.0	←	10.0	16		女	21	2024-03-11_14h03.28.835	干预NG	2021.2.3	Win32	60.09615385			1.0	1.0	1.48	0.0		1.0	16.0	48.0	9.0	1.0
					6.0	0.392						images/313_23.png	images/313+42_23.png	6.0	→	23.0	16		女	21	2024-03-11_14h03.28.835	干预NG	2021.2.3	Win32	60.09615385			6.0	1.0	0.434	1.0		1.0	17.0	49.0	22.0	1.0
					2.0	0.644						images/313+42_9.png	images/313_9.png	1.0	←	9.0	16		女	21	2024-03-11_14h03.28.835	干预NG	2021.2.3	Win32	60.09615385			6.0	0.0	0.847	0.0		1.0	18.0	50.0	8.0	1.0
					6.0	0.615						images/313_8.png	images/313+42_8.png	6.0	→	8.0	16		女	21	2024-03-11_14h03.28.835	干预NG	2021.2.3	Win32	60.09615385			6.0	1.0	0.475	1.0		1.0	19.0	51.0	7.0	1.0
					6.0	0.392						images/313_19.png	images/313+42_19.png	6.0	→	19.0	16		女	21	2024-03-11_14h03.28.835	干预NG	2021.2.3	Win32	60.09615385			6.0	1.0	0.484	1.0		1.0	20.0	52.0	18.0	1.0
					6.0	0.644						images/313+42_14.png	images/313_14.png	1.0	←	14.0	16		女	21	2024-03-11_14h03.28.835	干预NG	2021.2.3	Win32	60.09615385			1.0	1.0	0.615	1.0		1.0	21.0	53.0	13.0	1.0
					5.0	0.465						images/313_24.png	images/313+42_24.png	6.0	→	24.0	16		女	21	2024-03-11_14h03.28.835	干预NG	2021.2.3	Win32	60.09615385			6.0	1.0	0.357	1.0		1.0	22.0	54.0	23.0	1.0
					5.0	0.776						images/313+42_12.png	images/313_12.png	1.0	←	12.0	16		女	21	2024-03-11_14h03.28.835	干预NG	2021.2.3	Win32	60.09615385			6.0	0.0	0.747	1.0		1.0	23.0	55.0	11.0	1.0
					4.0	0.879						images/313+42_15.png	images/313_15.png	1.0	←	15.0	16		女	21	2024-03-11_14h03.28.835	干预NG	2021.2.3	Win32	60.09615385			1.0	1.0	0.58	1.0		1.0	24.0	56.0	14.0	1.0
					4.0	0.858						images/313_4.png	images/313+42_4.png	6.0	→	4.0	16		女	21	2024-03-11_14h03.28.835	干预NG	2021.2.3	Win32	60.09615385			6.0	1.0	0.396	1.0		1.0	25.0	57.0	3.0	1.0
					5.0	0.581						images/313+42_13.png	images/313_13.png	1.0	←	13.0	16		女	21	2024-03-11_14h03.28.835	干预NG	2021.2.3	Win32	60.09615385			1.0	1.0	0.507	1.0		1.0	26.0	58.0	12.0	1.0
					2.0	1.211						images/313+42_31.png	images/313_31.png	1.0	←	31.0	16		女	21	2024-03-11_14h03.28.835	干预NG	2021.2.3	Win32	60.09615385			1.0	1.0	0.791	0.0		1.0	27.0	59.0	30.0	1.0
					6.0	0.704						images/313+42_27.png	images/313_27.png	1.0	←	27.0	16		女	21	2024-03-11_14h03.28.835	干预NG	2021.2.3	Win32	60.09615385			1.0	1.0	0.501	1.0		1.0	28.0	60.0	26.0	1.0
					5.0	1.088						images/313_18.png	images/313+42_18.png	6.0	→	18.0	16		女	21	2024-03-11_14h03.28.835	干预NG	2021.2.3	Win32	60.09615385			6.0	1.0	0.539	1.0		1.0	29.0	61.0	17.0	1.0
					2.0	0.612						images/313_2.png	images/313+42_2.png	6.0	→	2.0	16		女	21	2024-03-11_14h03.28.835	干预NG	2021.2.3	Win32	60.09615385			1.0	0.0	0.942	0.0		1.0	30.0	62.0	1.0	1.0
					6.0	0.53						images/313_7.png	images/313+42_7.png	6.0	→	7.0	16		女	21	2024-03-11_14h03.28.835	干预NG	2021.2.3	Win32	60.09615385			6.0	1.0	0.392	1.0		1.0	31.0	63.0	6.0	1.0
					5.0	0.657						images/313+42_14.png	images/313_14.png	1.0	←	14.0	16		女	21	2024-03-11_14h03.28.835	干预NG	2021.2.3	Win32	60.09615385			1.0	1.0	0.837	1.0		2.0	0.0	64.0	13.0	1.0
					5.0	0.616						images/313_2.png	images/313+42_2.png	6.0	→	2.0	16		女	21	2024-03-11_14h03.28.835	干预NG	2021.2.3	Win32	60.09615385			6.0	1.0	0.458	1.0		2.0	1.0	65.0	1.0	1.0
					5.0	0.438						images/313_8.png	images/313+42_8.png	6.0	→	8.0	16		女	21	2024-03-11_14h03.28.835	干预NG	2021.2.3	Win32	60.09615385			6.0	1.0	0.41	1.0		2.0	2.0	66.0	7.0	1.0
					3.0	0.897						images/313+42_25.png	images/313_25.png	1.0	←	25.0	16		女	21	2024-03-11_14h03.28.835	干预NG	2021.2.3	Win32	60.09615385			1.0	1.0	0.608	0.0		2.0	3.0	67.0	24.0	1.0
					4.0	1.021						images/313_3.png	images/313+42_3.png	6.0	→	3.0	16		女	21	2024-03-11_14h03.28.835	干预NG	2021.2.3	Win32	60.09615385			6.0	1.0	0.479	1.0		2.0	4.0	68.0	2.0	1.0
					5.0	0.5						images/313+42_29.png	images/313_29.png	1.0	←	29.0	16		女	21	2024-03-11_14h03.28.835	干预NG	2021.2.3	Win32	60.09615385			1.0	1.0	0.891	1.0		2.0	5.0	69.0	28.0	1.0
					2.0	0.737						images/313_24.png	images/313+42_24.png	6.0	→	24.0	16		女	21	2024-03-11_14h03.28.835	干预NG	2021.2.3	Win32	60.09615385			6.0	1.0	0.395	0.0		2.0	6.0	70.0	23.0	1.0
					5.0	0.894						images/313_1.png	images/313+42_1.png	6.0	→	1.0	16		女	21	2024-03-11_14h03.28.835	干预NG	2021.2.3	Win32	60.09615385			6.0	1.0	0.332	1.0		2.0	7.0	71.0	0.0	1.0
					2.0	1.062						images/313+42_13.png	images/313_13.png	1.0	←	13.0	16		女	21	2024-03-11_14h03.28.835	干预NG	2021.2.3	Win32	60.09615385			1.0	1.0	0.508	0.0		2.0	8.0	72.0	12.0	1.0
					4.0	0.683						images/313+42_16.png	images/313_16.png	1.0	←	16.0	16		女	21	2024-03-11_14h03.28.835	干预NG	2021.2.3	Win32	60.09615385			1.0	1.0	0.597	1.0		2.0	9.0	73.0	15.0	1.0
					5.0	0.652						images/313_17.png	images/313+42_17.png	6.0	→	17.0	16		女	21	2024-03-11_14h03.28.835	干预NG	2021.2.3	Win32	60.09615385			6.0	1.0	0.466	1.0		2.0	10.0	74.0	16.0	1.0
					2.0	0.749						images/313+42_9.png	images/313_9.png	1.0	←	9.0	16		女	21	2024-03-11_14h03.28.835	干预NG	2021.2.3	Win32	60.09615385			1.0	1.0	0.55	0.0		2.0	11.0	75.0	8.0	1.0
					5.0	0.392						images/313_6.png	images/313+42_6.png	6.0	→	6.0	16		女	21	2024-03-11_14h03.28.835	干预NG	2021.2.3	Win32	60.09615385			6.0	1.0	0.312	1.0		2.0	12.0	76.0	5.0	1.0
					6.0	0.617						images/313_21.png	images/313+42_21.png	6.0	→	21.0	16		女	21	2024-03-11_14h03.28.835	干预NG	2021.2.3	Win32	60.09615385			6.0	1.0	0.41	1.0		2.0	13.0	77.0	20.0	1.0
					3.0	0.944						images/313+42_11.png	images/313_11.png	1.0	←	11.0	16		女	21	2024-03-11_14h03.28.835	干预NG	2021.2.3	Win32	60.09615385			6.0	0.0	1.059	0.0		2.0	14.0	78.0	10.0	1.0
					3.0	0.802						images/313_7.png	images/313+42_7.png	6.0	→	7.0	16		女	21	2024-03-11_14h03.28.835	干预NG	2021.2.3	Win32	60.09615385			1.0	0.0	0.693	0.0	space	2.0	15.0	79.0	6.0	1.0	2.395
					3.0	0.919						images/313+42_12.png	images/313_12.png	1.0	←	12.0	16		女	21	2024-03-11_14h03.28.835	干预NG	2021.2.3	Win32	60.09615385			1.0	1.0	0.615	0.0		2.0	16.0	80.0	11.0	1.0
					5.0	0.704						images/313_4.png	images/313+42_4.png	6.0	→	4.0	16		女	21	2024-03-11_14h03.28.835	干预NG	2021.2.3	Win32	60.09615385			6.0	1.0	0.276	1.0		2.0	17.0	81.0	3.0	1.0
					5.0	0.413						images/313+42_31.png	images/313_31.png	1.0	←	31.0	16		女	21	2024-03-11_14h03.28.835	干预NG	2021.2.3	Win32	60.09615385			1.0	1.0	0.471	1.0		2.0	18.0	82.0	30.0	1.0
					5.0	0.404						images/313+42_30.png	images/313_30.png	1.0	←	30.0	16		女	21	2024-03-11_14h03.28.835	干预NG	2021.2.3	Win32	60.09615385			1.0	1.0	0.848	1.0		2.0	19.0	83.0	29.0	1.0
					5.0	0.52						images/313+42_27.png	images/313_27.png	1.0	←	27.0	16		女	21	2024-03-11_14h03.28.835	干预NG	2021.2.3	Win32	60.09615385			1.0	1.0	0.516	1.0		2.0	20.0	84.0	26.0	1.0
					4.0	0.916						images/313+42_15.png	images/313_15.png	1.0	←	15.0	16		女	21	2024-03-11_14h03.28.835	干预NG	2021.2.3	Win32	60.09615385			6.0	0.0	0.818	1.0		2.0	21.0	85.0	14.0	1.0
					5.0	0.668						images/313+42_10.png	images/313_10.png	1.0	←	10.0	16		女	21	2024-03-11_14h03.28.835	干预NG	2021.2.3	Win32	60.09615385			1.0	1.0	0.554	1.0		2.0	22.0	86.0	9.0	1.0
					6.0	0.418						images/313_19.png	images/313+42_19.png	6.0	→	19.0	16		女	21	2024-03-11_14h03.28.835	干预NG	2021.2.3	Win32	60.09615385			6.0	1.0	0.38	1.0		2.0	23.0	87.0	18.0	1.0
					5.0	0.396						images/313_5.png	images/313+42_5.png	6.0	→	5.0	16		女	21	2024-03-11_14h03.28.835	干预NG	2021.2.3	Win32	60.09615385			6.0	1.0	0.493	1.0		2.0	24.0	88.0	4.0	1.0
					5.0	0.374						images/313_23.png	images/313+42_23.png	6.0	→	23.0	16		女	21	2024-03-11_14h03.28.835	干预NG	2021.2.3	Win32	60.09615385			6.0	1.0	0.429	1.0		2.0	25.0	89.0	22.0	1.0
					2.0	0.555						images/313+42_28.png	images/313_28.png	1.0	←	28.0	16		女	21	2024-03-11_14h03.28.835	干预NG	2021.2.3	Win32	60.09615385			1.0	1.0	0.759	0.0		2.0	26.0	90.0	27.0	1.0
					5.0	0.487						images/313+42_26.png	images/313_26.png	1.0	←	26.0	16		女	21	2024-03-11_14h03.28.835	干预NG	2021.2.3	Win32	60.09615385			1.0	1.0	0.387	1.0		2.0	27.0	91.0	25.0	1.0
					5.0	0.936						images/313+42_32.png	images/313_32.png	1.0	←	32.0	16		女	21	2024-03-11_14h03.28.835	干预NG	2021.2.3	Win32	60.09615385			1.0	1.0	0.642	1.0		2.0	28.0	92.0	31.0	1.0
					4.0	0.812						images/313_20.png	images/313+42_20.png	6.0	→	20.0	16		女	21	2024-03-11_14h03.28.835	干预NG	2021.2.3	Win32	60.09615385			6.0	1.0	0.929	1.0		2.0	29.0	93.0	19.0	1.0
					5.0	1.531						images/313_22.png	images/313+42_22.png	6.0	→	22.0	16		女	21	2024-03-11_14h03.28.835	干预NG	2021.2.3	Win32	60.09615385			6.0	1.0	0.591	1.0		2.0	30.0	94.0	21.0	1.0
					5.0	0.647						images/313_18.png	images/313+42_18.png	6.0	→	18.0	16		女	21	2024-03-11_14h03.28.835	干预NG	2021.2.3	Win32	60.09615385			6.0	1.0	0.479	1.0		2.0	31.0	95.0	17.0	1.0
																	16		女	21	2024-03-11_14h03.28.835	干预NG	2021.2.3	Win32	60.09615385														6.986111111	3.649
