# Supplementary material for: Perceptual metacognition and self-esteem: the role of feedback valence in local and global monitoring bias
Source: BMC Psychol. 2025 Sep 22;13:1114. doi: 10.1186/s40359-025-03089-x (PMC12506185; doi:10.1186/s40359-025-03089-x)
Supplement: Supplementary file 1 — Supplementary Material 1. [file 40359_2025_3089_MOESM1_ESM.zip › Data/Study3/Study3data/negative/17_干预NG_2024-03-11_15h38.31.384.csv]

key03.keys	key03.rt	response00.keys	response00.corr	response00.rt	response02.keys	response02.rt	prac2.thisRepN	prac2.thisTrialN	prac2.thisN	prac2.thisIndex	prac2.ran	dotLeft	dotRight	dotAns	cue	rows	被试编号	姓名	性别	年龄	date	expName	psychopyVersion	OS	frameRate	key04.keys	key04.rt	response01.keys	response01.corr	response01.rt	response02.corr	ret_res.keys	neg.thisRepN	neg.thisTrialN	neg.thisN	neg.thisIndex	neg.ran	slider.response	slider.rt
space	5.846	6.0	0.0	0.838	3.0	1.055	0.0	0.0	0.0	11.0	1.0	images/313+12_12.png	images/313_12.png	1.0	←	12.0	17		女	24	2024-03-11_15h38.31.384	干预NG	2021.2.3	MacIntel	83.33333333
		1.0	0.0	0.818	3.0	1.339	0.0	1.0	1.0	7.0	1.0	images/313_8.png	images/313+12_8.png	6.0	→	8.0	17		女	24	2024-03-11_15h38.31.384	干预NG	2021.2.3	MacIntel	83.33333333
		1.0	1.0	0.628	3.0	1.01	0.0	2.0	2.0	12.0	1.0	images/313+12_13.png	images/313_13.png	1.0	←	13.0	17		女	24	2024-03-11_15h38.31.384	干预NG	2021.2.3	MacIntel	83.33333333
		6.0	1.0	0.47	5.0	1.146	0.0	3.0	3.0	3.0	1.0	images/313_4.png	images/313+12_4.png	6.0	→	4.0	17		女	24	2024-03-11_15h38.31.384	干预NG	2021.2.3	MacIntel	83.33333333
		6.0	0.0	0.62	4.0	2.56	0.0	4.0	4.0	10.0	1.0	images/313+12_11.png	images/313_11.png	1.0	←	11.0	17		女	24	2024-03-11_15h38.31.384	干预NG	2021.2.3	MacIntel	83.33333333
		1.0	1.0	0.395	3.0	1.627	0.0	5.0	5.0	9.0	1.0	images/313+12_10.png	images/313_10.png	1.0	←	10.0	17		女	24	2024-03-11_15h38.31.384	干预NG	2021.2.3	MacIntel	83.33333333
		1.0	1.0	0.633	4.0	0.462	0.0	6.0	6.0	15.0	1.0	images/313+12_16.png	images/313_16.png	1.0	←	16.0	17		女	24	2024-03-11_15h38.31.384	干预NG	2021.2.3	MacIntel	83.33333333
		1.0	0.0	0.82	3.0	1.037	0.0	7.0	7.0	6.0	1.0	images/313_7.png	images/313+12_7.png	6.0	→	7.0	17		女	24	2024-03-11_15h38.31.384	干预NG	2021.2.3	MacIntel	83.33333333
		1.0	1.0	0.382	4.0	0.503	0.0	8.0	8.0	13.0	1.0	images/313+12_14.png	images/313_14.png	1.0	←	14.0	17		女	24	2024-03-11_15h38.31.384	干预NG	2021.2.3	MacIntel	83.33333333
		1.0	1.0	0.72	4.0	0.413	0.0	9.0	9.0	8.0	1.0	images/313+12_9.png	images/313_9.png	1.0	←	9.0	17		女	24	2024-03-11_15h38.31.384	干预NG	2021.2.3	MacIntel	83.33333333
		6.0	1.0	0.812	4.0	0.418	0.0	10.0	10.0	1.0	1.0	images/313_2.png	images/313+12_2.png	6.0	→	2.0	17		女	24	2024-03-11_15h38.31.384	干预NG	2021.2.3	MacIntel	83.33333333
		1.0	1.0	0.324	5.0	0.535	0.0	11.0	11.0	14.0	1.0	images/313+12_15.png	images/313_15.png	1.0	←	15.0	17		女	24	2024-03-11_15h38.31.384	干预NG	2021.2.3	MacIntel	83.33333333
		6.0	1.0	0.333	5.0	0.67	0.0	12.0	12.0	2.0	1.0	images/313_3.png	images/313+12_3.png	6.0	→	3.0	17		女	24	2024-03-11_15h38.31.384	干预NG	2021.2.3	MacIntel	83.33333333
		6.0	1.0	0.526	4.0	0.885	0.0	13.0	13.0	4.0	1.0	images/313_5.png	images/313+12_5.png	6.0	→	5.0	17		女	24	2024-03-11_15h38.31.384	干预NG	2021.2.3	MacIntel	83.33333333
		1.0	0.0	0.442	4.0	0.603	0.0	14.0	14.0	0.0	1.0	images/313_1.png	images/313+12_1.png	6.0	→	1.0	17		女	24	2024-03-11_15h38.31.384	干预NG	2021.2.3	MacIntel	83.33333333
		6.0	1.0	0.489	4.0	0.47	0.0	15.0	15.0	5.0	1.0	images/313_6.png	images/313+12_6.png	6.0	→	6.0	17		女	24	2024-03-11_15h38.31.384	干预NG	2021.2.3	MacIntel	83.33333333
		6.0	1.0	0.453	4.0	0.509	1.0	0.0	16.0	7.0	1.0	images/313_8.png	images/313+12_8.png	6.0	→	8.0	17		女	24	2024-03-11_15h38.31.384	干预NG	2021.2.3	MacIntel	83.33333333
		1.0	1.0	0.384	4.0	0.388	1.0	1.0	17.0	13.0	1.0	images/313+12_14.png	images/313_14.png	1.0	←	14.0	17		女	24	2024-03-11_15h38.31.384	干预NG	2021.2.3	MacIntel	83.33333333
		1.0	1.0	0.472	4.0	0.428	1.0	2.0	18.0	15.0	1.0	images/313+12_16.png	images/313_16.png	1.0	←	16.0	17		女	24	2024-03-11_15h38.31.384	干预NG	2021.2.3	MacIntel	83.33333333
		6.0	1.0	0.519	3.0	0.726	1.0	3.0	19.0	4.0	1.0	images/313_5.png	images/313+12_5.png	6.0	→	5.0	17		女	24	2024-03-11_15h38.31.384	干预NG	2021.2.3	MacIntel	83.33333333
		6.0	0.0	0.446	4.0	0.394	1.0	4.0	20.0	11.0	1.0	images/313+12_12.png	images/313_12.png	1.0	←	12.0	17		女	24	2024-03-11_15h38.31.384	干预NG	2021.2.3	MacIntel	83.33333333
		6.0	1.0	0.265	4.0	0.542	1.0	5.0	21.0	5.0	1.0	images/313_6.png	images/313+12_6.png	6.0	→	6.0	17		女	24	2024-03-11_15h38.31.384	干预NG	2021.2.3	MacIntel	83.33333333
		6.0	0.0	0.444	4.0	0.427	1.0	6.0	22.0	10.0	1.0	images/313+12_11.png	images/313_11.png	1.0	←	11.0	17		女	24	2024-03-11_15h38.31.384	干预NG	2021.2.3	MacIntel	83.33333333
		1.0	0.0	0.605	4.0	0.329	1.0	7.0	23.0	1.0	1.0	images/313_2.png	images/313+12_2.png	6.0	→	2.0	17		女	24	2024-03-11_15h38.31.384	干预NG	2021.2.3	MacIntel	83.33333333
		1.0	1.0	0.346	4.0	0.363	1.0	8.0	24.0	14.0	1.0	images/313+12_15.png	images/313_15.png	1.0	←	15.0	17		女	24	2024-03-11_15h38.31.384	干预NG	2021.2.3	MacIntel	83.33333333
		1.0	1.0	0.411	4.0	0.316	1.0	9.0	25.0	12.0	1.0	images/313+12_13.png	images/313_13.png	1.0	←	13.0	17		女	24	2024-03-11_15h38.31.384	干预NG	2021.2.3	MacIntel	83.33333333
		1.0	1.0	1.143	4.0	0.433	1.0	10.0	26.0	8.0	1.0	images/313+12_9.png	images/313_9.png	1.0	←	9.0	17		女	24	2024-03-11_15h38.31.384	干预NG	2021.2.3	MacIntel	83.33333333
		1.0	1.0	0.395	4.0	0.412	1.0	11.0	27.0	9.0	1.0	images/313+12_10.png	images/313_10.png	1.0	←	10.0	17		女	24	2024-03-11_15h38.31.384	干预NG	2021.2.3	MacIntel	83.33333333
		6.0	1.0	0.561	4.0	1.396	1.0	12.0	28.0	2.0	1.0	images/313_3.png	images/313+12_3.png	6.0	→	3.0	17		女	24	2024-03-11_15h38.31.384	干预NG	2021.2.3	MacIntel	83.33333333
		6.0	1.0	0.54	4.0	0.435	1.0	13.0	29.0	3.0	1.0	images/313_4.png	images/313+12_4.png	6.0	→	4.0	17		女	24	2024-03-11_15h38.31.384	干预NG	2021.2.3	MacIntel	83.33333333
		1.0	0.0	0.545	4.0	0.269	1.0	14.0	30.0	0.0	1.0	images/313_1.png	images/313+12_1.png	6.0	→	1.0	17		女	24	2024-03-11_15h38.31.384	干预NG	2021.2.3	MacIntel	83.33333333
		1.0	0.0	0.36	4.0	0.377	1.0	15.0	31.0	6.0	1.0	images/313_7.png	images/313+12_7.png	6.0	→	7.0	17		女	24	2024-03-11_15h38.31.384	干预NG	2021.2.3	MacIntel	83.33333333
					4.0	0.983						images/313_20.png	images/313+42_20.png	6.0	→	20.0	17		女	24	2024-03-11_15h38.31.384	干预NG	2021.2.3	MacIntel	83.33333333	space	6.387	6.0	1.0	0.709	1.0		0.0	0.0	0.0	19.0	1.0
					4.0	0.451						images/313+42_31.png	images/313_31.png	1.0	←	31.0	17		女	24	2024-03-11_15h38.31.384	干预NG	2021.2.3	MacIntel	83.33333333			1.0	1.0	0.479	1.0		0.0	1.0	1.0	30.0	1.0
					4.0	0.543						images/313+42_10.png	images/313_10.png	1.0	←	10.0	17		女	24	2024-03-11_15h38.31.384	干预NG	2021.2.3	MacIntel	83.33333333			1.0	1.0	0.392	1.0		0.0	2.0	2.0	9.0	1.0
					5.0	0.343						images/313_8.png	images/313+42_8.png	6.0	→	8.0	17		女	24	2024-03-11_15h38.31.384	干预NG	2021.2.3	MacIntel	83.33333333			1.0	0.0	0.535	1.0		0.0	3.0	3.0	7.0	1.0
					5.0	0.472						images/313_19.png	images/313+42_19.png	6.0	→	19.0	17		女	24	2024-03-11_15h38.31.384	干预NG	2021.2.3	MacIntel	83.33333333			6.0	1.0	0.646	1.0		0.0	4.0	4.0	18.0	1.0
					5.0	0.818						images/313+42_32.png	images/313_32.png	1.0	←	32.0	17		女	24	2024-03-11_15h38.31.384	干预NG	2021.2.3	MacIntel	83.33333333			1.0	1.0	0.43	1.0		0.0	5.0	5.0	31.0	1.0
					5.0	0.584						images/313_4.png	images/313+42_4.png	6.0	→	4.0	17		女	24	2024-03-11_15h38.31.384	干预NG	2021.2.3	MacIntel	83.33333333			6.0	1.0	0.401	1.0		0.0	6.0	6.0	3.0	1.0
					5.0	0.329						images/313_22.png	images/313+42_22.png	6.0	→	22.0	17		女	24	2024-03-11_15h38.31.384	干预NG	2021.2.3	MacIntel	83.33333333			1.0	0.0	0.578	1.0		0.0	7.0	7.0	21.0	1.0
					5.0	0.36						images/313+42_15.png	images/313_15.png	1.0	←	15.0	17		女	24	2024-03-11_15h38.31.384	干预NG	2021.2.3	MacIntel	83.33333333			1.0	1.0	0.429	1.0		0.0	8.0	8.0	14.0	1.0
					5.0	0.37						images/313+42_28.png	images/313_28.png	1.0	←	28.0	17		女	24	2024-03-11_15h38.31.384	干预NG	2021.2.3	MacIntel	83.33333333			1.0	1.0	0.411	1.0		0.0	9.0	9.0	27.0	1.0
					5.0	0.686						images/313_2.png	images/313+42_2.png	6.0	→	2.0	17		女	24	2024-03-11_15h38.31.384	干预NG	2021.2.3	MacIntel	83.33333333			6.0	1.0	0.762	1.0		0.0	10.0	10.0	1.0	1.0
					5.0	0.355						images/313+42_11.png	images/313_11.png	1.0	←	11.0	17		女	24	2024-03-11_15h38.31.384	干预NG	2021.2.3	MacIntel	83.33333333			1.0	1.0	0.405	1.0		0.0	11.0	11.0	10.0	1.0
					5.0	0.234						images/313+42_13.png	images/313_13.png	1.0	←	13.0	17		女	24	2024-03-11_15h38.31.384	干预NG	2021.2.3	MacIntel	83.33333333			1.0	1.0	0.402	1.0		0.0	12.0	12.0	12.0	1.0
					5.0	0.239						images/313+42_29.png	images/313_29.png	1.0	←	29.0	17		女	24	2024-03-11_15h38.31.384	干预NG	2021.2.3	MacIntel	83.33333333			1.0	1.0	0.27	1.0		0.0	13.0	13.0	28.0	1.0
					5.0	0.27						images/313+42_26.png	images/313_26.png	1.0	←	26.0	17		女	24	2024-03-11_15h38.31.384	干预NG	2021.2.3	MacIntel	83.33333333			1.0	1.0	0.386	1.0		0.0	14.0	14.0	25.0	1.0
					5.0	0.359						images/313+42_12.png	images/313_12.png	1.0	←	12.0	17		女	24	2024-03-11_15h38.31.384	干预NG	2021.2.3	MacIntel	83.33333333			1.0	1.0	0.356	1.0		0.0	15.0	15.0	11.0	1.0
					5.0	2.561						images/313_1.png	images/313+42_1.png	6.0	→	1.0	17		女	24	2024-03-11_15h38.31.384	干预NG	2021.2.3	MacIntel	83.33333333			1.0	0.0	1.845	1.0		0.0	16.0	16.0	0.0	1.0
					5.0	0.301						images/313_5.png	images/313+42_5.png	6.0	→	5.0	17		女	24	2024-03-11_15h38.31.384	干预NG	2021.2.3	MacIntel	83.33333333			1.0	0.0	0.404	1.0		0.0	17.0	17.0	4.0	1.0
					5.0	0.279						images/313+42_9.png	images/313_9.png	1.0	←	9.0	17		女	24	2024-03-11_15h38.31.384	干预NG	2021.2.3	MacIntel	83.33333333			1.0	1.0	0.376	1.0		0.0	18.0	18.0	8.0	1.0
					5.0	1.327						images/313_21.png	images/313+42_21.png	6.0	→	21.0	17		女	24	2024-03-11_15h38.31.384	干预NG	2021.2.3	MacIntel	83.33333333			6.0	1.0	1.1	1.0		0.0	19.0	19.0	20.0	1.0
					5.0	0.584						images/313+42_30.png	images/313_30.png	1.0	←	30.0	17		女	24	2024-03-11_15h38.31.384	干预NG	2021.2.3	MacIntel	83.33333333			1.0	1.0	0.338	1.0		0.0	20.0	20.0	29.0	1.0
					5.0	0.335						images/313+42_14.png	images/313_14.png	1.0	←	14.0	17		女	24	2024-03-11_15h38.31.384	干预NG	2021.2.3	MacIntel	83.33333333			1.0	1.0	1.63	1.0		0.0	21.0	21.0	13.0	1.0
					5.0	0.346						images/313_18.png	images/313+42_18.png	6.0	→	18.0	17		女	24	2024-03-11_15h38.31.384	干预NG	2021.2.3	MacIntel	83.33333333			1.0	0.0	0.378	1.0		0.0	22.0	22.0	17.0	1.0
					5.0	0.32						images/313_17.png	images/313+42_17.png	6.0	→	17.0	17		女	24	2024-03-11_15h38.31.384	干预NG	2021.2.3	MacIntel	83.33333333			6.0	1.0	0.823	1.0		0.0	23.0	23.0	16.0	1.0
					5.0	0.978						images/313_24.png	images/313+42_24.png	6.0	→	24.0	17		女	24	2024-03-11_15h38.31.384	干预NG	2021.2.3	MacIntel	83.33333333			6.0	1.0	0.769	1.0		0.0	24.0	24.0	23.0	1.0
					6.0	0.584						images/313_7.png	images/313+42_7.png	6.0	→	7.0	17		女	24	2024-03-11_15h38.31.384	干预NG	2021.2.3	MacIntel	83.33333333			1.0	0.0	0.387	1.0		0.0	25.0	25.0	6.0	1.0
					6.0	0.378						images/313_23.png	images/313+42_23.png	6.0	→	23.0	17		女	24	2024-03-11_15h38.31.384	干预NG	2021.2.3	MacIntel	83.33333333			1.0	0.0	0.685	1.0		0.0	26.0	26.0	22.0	1.0
					5.0	0.269						images/313+42_27.png	images/313_27.png	1.0	←	27.0	17		女	24	2024-03-11_15h38.31.384	干预NG	2021.2.3	MacIntel	83.33333333			1.0	1.0	0.608	1.0		0.0	27.0	27.0	26.0	1.0
					5.0	0.301						images/313_3.png	images/313+42_3.png	6.0	→	3.0	17		女	24	2024-03-11_15h38.31.384	干预NG	2021.2.3	MacIntel	83.33333333			6.0	1.0	0.494	1.0		0.0	28.0	28.0	2.0	1.0
					6.0	0.326						images/313+42_16.png	images/313_16.png	1.0	←	16.0	17		女	24	2024-03-11_15h38.31.384	干预NG	2021.2.3	MacIntel	83.33333333			1.0	1.0	0.748	1.0		0.0	29.0	29.0	15.0	1.0
					5.0	0.277						images/313+42_25.png	images/313_25.png	1.0	←	25.0	17		女	24	2024-03-11_15h38.31.384	干预NG	2021.2.3	MacIntel	83.33333333			1.0	1.0	0.629	1.0		0.0	30.0	30.0	24.0	1.0
					5.0	0.331						images/313_6.png	images/313+42_6.png	6.0	→	6.0	17		女	24	2024-03-11_15h38.31.384	干预NG	2021.2.3	MacIntel	83.33333333			6.0	1.0	0.361	1.0		0.0	31.0	31.0	5.0	1.0
					5.0	0.273						images/313+42_10.png	images/313_10.png	1.0	←	10.0	17		女	24	2024-03-11_15h38.31.384	干预NG	2021.2.3	MacIntel	83.33333333			6.0	0.0	0.524	1.0		1.0	0.0	32.0	9.0	1.0
					5.0	0.264						images/313_7.png	images/313+42_7.png	6.0	→	7.0	17		女	24	2024-03-11_15h38.31.384	干预NG	2021.2.3	MacIntel	83.33333333			6.0	1.0	1.037	1.0		1.0	1.0	33.0	6.0	1.0
					5.0	0.279						images/313_18.png	images/313+42_18.png	6.0	→	18.0	17		女	24	2024-03-11_15h38.31.384	干预NG	2021.2.3	MacIntel	83.33333333			1.0	0.0	0.936	1.0		1.0	2.0	34.0	17.0	1.0
					5.0	0.358						images/313+42_28.png	images/313_28.png	1.0	←	28.0	17		女	24	2024-03-11_15h38.31.384	干预NG	2021.2.3	MacIntel	83.33333333			1.0	1.0	0.463	1.0		1.0	3.0	35.0	27.0	1.0
					5.0	0.246						images/313_20.png	images/313+42_20.png	6.0	→	20.0	17		女	24	2024-03-11_15h38.31.384	干预NG	2021.2.3	MacIntel	83.33333333			1.0	0.0	0.611	1.0		1.0	4.0	36.0	19.0	1.0
					5.0	0.319						images/313_21.png	images/313+42_21.png	6.0	→	21.0	17		女	24	2024-03-11_15h38.31.384	干预NG	2021.2.3	MacIntel	83.33333333			6.0	1.0	0.294	1.0		1.0	5.0	37.0	20.0	1.0
					5.0	0.506						images/313_4.png	images/313+42_4.png	6.0	→	4.0	17		女	24	2024-03-11_15h38.31.384	干预NG	2021.2.3	MacIntel	83.33333333			6.0	1.0	0.34	1.0		1.0	6.0	38.0	3.0	1.0
					5.0	0.245						images/313_22.png	images/313+42_22.png	6.0	→	22.0	17		女	24	2024-03-11_15h38.31.384	干预NG	2021.2.3	MacIntel	83.33333333			1.0	0.0	0.669	1.0		1.0	7.0	39.0	21.0	1.0
					5.0	1.054						images/313_19.png	images/313+42_19.png	6.0	→	19.0	17		女	24	2024-03-11_15h38.31.384	干预NG	2021.2.3	MacIntel	83.33333333			6.0	1.0	2.547	1.0		1.0	8.0	40.0	18.0	1.0
					5.0	2.059						images/313_24.png	images/313+42_24.png	6.0	→	24.0	17		女	24	2024-03-11_15h38.31.384	干预NG	2021.2.3	MacIntel	83.33333333			6.0	1.0	0.663	1.0		1.0	9.0	41.0	23.0	1.0
					5.0	3.769						images/313+42_30.png	images/313_30.png	1.0	←	30.0	17		女	24	2024-03-11_15h38.31.384	干预NG	2021.2.3	MacIntel	83.33333333			6.0	0.0	1.253	1.0		1.0	10.0	42.0	29.0	1.0
					6.0	2.503						images/313_3.png	images/313+42_3.png	6.0	→	3.0	17		女	24	2024-03-11_15h38.31.384	干预NG	2021.2.3	MacIntel	83.33333333			6.0	1.0	0.618	1.0		1.0	11.0	43.0	2.0	1.0
					5.0	3.25						images/313_1.png	images/313+42_1.png	6.0	→	1.0	17		女	24	2024-03-11_15h38.31.384	干预NG	2021.2.3	MacIntel	83.33333333			6.0	1.0	0.353	1.0		1.0	12.0	44.0	0.0	1.0
					5.0	2.627						images/313+42_11.png	images/313_11.png	1.0	←	11.0	17		女	24	2024-03-11_15h38.31.384	干预NG	2021.2.3	MacIntel	83.33333333			6.0	0.0	0.577	1.0		1.0	13.0	45.0	10.0	1.0
					5.0	1.026						images/313+42_13.png	images/313_13.png	1.0	←	13.0	17		女	24	2024-03-11_15h38.31.384	干预NG	2021.2.3	MacIntel	83.33333333			6.0	0.0	0.268	1.0		1.0	14.0	46.0	12.0	1.0
					5.0	0.778						images/313_17.png	images/313+42_17.png	6.0	→	17.0	17		女	24	2024-03-11_15h38.31.384	干预NG	2021.2.3	MacIntel	83.33333333			6.0	1.0	0.305	1.0		1.0	15.0	47.0	16.0	1.0
					5.0	0.501						images/313+42_25.png	images/313_25.png	1.0	←	25.0	17		女	24	2024-03-11_15h38.31.384	干预NG	2021.2.3	MacIntel	83.33333333			1.0	1.0	0.402	1.0		1.0	16.0	48.0	24.0	1.0
					2.0	1.102						images/313+42_31.png	images/313_31.png	1.0	←	31.0	17		女	24	2024-03-11_15h38.31.384	干预NG	2021.2.3	MacIntel	83.33333333			6.0	0.0	0.255	0.0		1.0	17.0	49.0	30.0	1.0
					5.0	0.897						images/313+42_32.png	images/313_32.png	1.0	←	32.0	17		女	24	2024-03-11_15h38.31.384	干预NG	2021.2.3	MacIntel	83.33333333			1.0	1.0	0.557	1.0		1.0	18.0	50.0	31.0	1.0
					5.0	0.384						images/313+42_9.png	images/313_9.png	1.0	←	9.0	17		女	24	2024-03-11_15h38.31.384	干预NG	2021.2.3	MacIntel	83.33333333			1.0	1.0	0.426	1.0		1.0	19.0	51.0	8.0	1.0
					5.0	0.254						images/313+42_15.png	images/313_15.png	1.0	←	15.0	17		女	24	2024-03-11_15h38.31.384	干预NG	2021.2.3	MacIntel	83.33333333			1.0	1.0	0.755	1.0		1.0	20.0	52.0	14.0	1.0
					5.0	0.239						images/313_23.png	images/313+42_23.png	6.0	→	23.0	17		女	24	2024-03-11_15h38.31.384	干预NG	2021.2.3	MacIntel	83.33333333			6.0	1.0	0.577	1.0		1.0	21.0	53.0	22.0	1.0
					5.0	0.236						images/313+42_27.png	images/313_27.png	1.0	←	27.0	17		女	24	2024-03-11_15h38.31.384	干预NG	2021.2.3	MacIntel	83.33333333			1.0	1.0	0.471	1.0		1.0	22.0	54.0	26.0	1.0
					5.0	0.471						images/313_5.png	images/313+42_5.png	6.0	→	5.0	17		女	24	2024-03-11_15h38.31.384	干预NG	2021.2.3	MacIntel	83.33333333			6.0	1.0	0.646	1.0		1.0	23.0	55.0	4.0	1.0
					5.0	0.233						images/313+42_14.png	images/313_14.png	1.0	←	14.0	17		女	24	2024-03-11_15h38.31.384	干预NG	2021.2.3	MacIntel	83.33333333			6.0	0.0	1.747	1.0		1.0	24.0	56.0	13.0	1.0
					5.0	0.234						images/313+42_12.png	images/313_12.png	1.0	←	12.0	17		女	24	2024-03-11_15h38.31.384	干预NG	2021.2.3	MacIntel	83.33333333			1.0	1.0	0.441	1.0		1.0	25.0	57.0	11.0	1.0
					5.0	0.202						images/313+42_29.png	images/313_29.png	1.0	←	29.0	17		女	24	2024-03-11_15h38.31.384	干预NG	2021.2.3	MacIntel	83.33333333			1.0	1.0	0.318	1.0		1.0	26.0	58.0	28.0	1.0
					5.0	0.21						images/313+42_26.png	images/313_26.png	1.0	←	26.0	17		女	24	2024-03-11_15h38.31.384	干预NG	2021.2.3	MacIntel	83.33333333			1.0	1.0	0.425	1.0		1.0	27.0	59.0	25.0	1.0
					5.0	0.201						images/313_6.png	images/313+42_6.png	6.0	→	6.0	17		女	24	2024-03-11_15h38.31.384	干预NG	2021.2.3	MacIntel	83.33333333			6.0	1.0	0.768	1.0		1.0	28.0	60.0	5.0	1.0
					5.0	0.23						images/313_8.png	images/313+42_8.png	6.0	→	8.0	17		女	24	2024-03-11_15h38.31.384	干预NG	2021.2.3	MacIntel	83.33333333			1.0	0.0	0.453	1.0		1.0	29.0	61.0	7.0	1.0
					5.0	0.195						images/313+42_16.png	images/313_16.png	1.0	←	16.0	17		女	24	2024-03-11_15h38.31.384	干预NG	2021.2.3	MacIntel	83.33333333			1.0	1.0	0.413	1.0		1.0	30.0	62.0	15.0	1.0
					5.0	0.27						images/313_2.png	images/313+42_2.png	6.0	→	2.0	17		女	24	2024-03-11_15h38.31.384	干预NG	2021.2.3	MacIntel	83.33333333			6.0	1.0	0.387	1.0		1.0	31.0	63.0	1.0	1.0
					5.0	0.186						images/313_2.png	images/313+42_2.png	6.0	→	2.0	17		女	24	2024-03-11_15h38.31.384	干预NG	2021.2.3	MacIntel	83.33333333			1.0	0.0	0.417	1.0		2.0	0.0	64.0	1.0	1.0
					5.0	0.293						images/313_5.png	images/313+42_5.png	6.0	→	5.0	17		女	24	2024-03-11_15h38.31.384	干预NG	2021.2.3	MacIntel	83.33333333			6.0	1.0	0.484	1.0		2.0	1.0	65.0	4.0	1.0
					5.0	0.267						images/313_18.png	images/313+42_18.png	6.0	→	18.0	17		女	24	2024-03-11_15h38.31.384	干预NG	2021.2.3	MacIntel	83.33333333			1.0	0.0	0.438	1.0		2.0	2.0	66.0	17.0	1.0
					5.0	0.54						images/313_1.png	images/313+42_1.png	6.0	→	1.0	17		女	24	2024-03-11_15h38.31.384	干预NG	2021.2.3	MacIntel	83.33333333			6.0	1.0	0.822	1.0		2.0	3.0	67.0	0.0	1.0
					5.0	1.326						images/313_6.png	images/313+42_6.png	6.0	→	6.0	17		女	24	2024-03-11_15h38.31.384	干预NG	2021.2.3	MacIntel	83.33333333			6.0	1.0	0.369	1.0		2.0	4.0	68.0	5.0	1.0
					4.0	4.23						images/313_4.png	images/313+42_4.png	6.0	→	4.0	17		女	24	2024-03-11_15h38.31.384	干预NG	2021.2.3	MacIntel	83.33333333			6.0	1.0	2.202	1.0		2.0	5.0	69.0	3.0	1.0
					4.0	3.534						images/313_24.png	images/313+42_24.png	6.0	→	24.0	17		女	24	2024-03-11_15h38.31.384	干预NG	2021.2.3	MacIntel	83.33333333			6.0	1.0	1.778	1.0		2.0	6.0	70.0	23.0	1.0
					4.0	0.686						images/313_20.png	images/313+42_20.png	6.0	→	20.0	17		女	24	2024-03-11_15h38.31.384	干预NG	2021.2.3	MacIntel	83.33333333			6.0	1.0	0.647	1.0		2.0	7.0	71.0	19.0	1.0
					4.0	0.48						images/313+42_14.png	images/313_14.png	1.0	←	14.0	17		女	24	2024-03-11_15h38.31.384	干预NG	2021.2.3	MacIntel	83.33333333			6.0	0.0	0.368	1.0		2.0	8.0	72.0	13.0	1.0
					4.0	0.371						images/313+42_27.png	images/313_27.png	1.0	←	27.0	17		女	24	2024-03-11_15h38.31.384	干预NG	2021.2.3	MacIntel	83.33333333			1.0	1.0	0.467	1.0		2.0	9.0	73.0	26.0	1.0
					4.0	0.748						images/313_22.png	images/313+42_22.png	6.0	→	22.0	17		女	24	2024-03-11_15h38.31.384	干预NG	2021.2.3	MacIntel	83.33333333			6.0	1.0	0.544	1.0		2.0	10.0	74.0	21.0	1.0
					4.0	0.372						images/313+42_32.png	images/313_32.png	1.0	←	32.0	17		女	24	2024-03-11_15h38.31.384	干预NG	2021.2.3	MacIntel	83.33333333			1.0	1.0	0.402	1.0		2.0	11.0	75.0	31.0	1.0
					4.0	0.429						images/313+42_11.png	images/313_11.png	1.0	←	11.0	17		女	24	2024-03-11_15h38.31.384	干预NG	2021.2.3	MacIntel	83.33333333			6.0	0.0	0.97	1.0		2.0	12.0	76.0	10.0	1.0
					4.0	0.495						images/313+42_10.png	images/313_10.png	1.0	←	10.0	17		女	24	2024-03-11_15h38.31.384	干预NG	2021.2.3	MacIntel	83.33333333			1.0	1.0	0.453	1.0		2.0	13.0	77.0	9.0	1.0
					4.0	0.395						images/313+42_13.png	images/313_13.png	1.0	←	13.0	17		女	24	2024-03-11_15h38.31.384	干预NG	2021.2.3	MacIntel	83.33333333			1.0	1.0	0.48	1.0		2.0	14.0	78.0	12.0	1.0
					5.0	0.435						images/313+42_25.png	images/313_25.png	1.0	←	25.0	17		女	24	2024-03-11_15h38.31.384	干预NG	2021.2.3	MacIntel	83.33333333			1.0	1.0	0.819	1.0		2.0	15.0	79.0	24.0	1.0
					5.0	0.872						images/313_7.png	images/313+42_7.png	6.0	→	7.0	17		女	24	2024-03-11_15h38.31.384	干预NG	2021.2.3	MacIntel	83.33333333			1.0	0.0	0.963	1.0		2.0	16.0	80.0	6.0	1.0
					5.0	0.397						images/313+42_30.png	images/313_30.png	1.0	←	30.0	17		女	24	2024-03-11_15h38.31.384	干预NG	2021.2.3	MacIntel	83.33333333			1.0	1.0	0.326	1.0		2.0	17.0	81.0	29.0	1.0
					5.0	0.455						images/313_17.png	images/313+42_17.png	6.0	→	17.0	17		女	24	2024-03-11_15h38.31.384	干预NG	2021.2.3	MacIntel	83.33333333			6.0	1.0	1.176	1.0		2.0	18.0	82.0	16.0	1.0
					5.0	0.262						images/313+42_12.png	images/313_12.png	1.0	←	12.0	17		女	24	2024-03-11_15h38.31.384	干预NG	2021.2.3	MacIntel	83.33333333			1.0	1.0	0.323	1.0		2.0	19.0	83.0	11.0	1.0
					5.0	0.347						images/313_19.png	images/313+42_19.png	6.0	→	19.0	17		女	24	2024-03-11_15h38.31.384	干预NG	2021.2.3	MacIntel	83.33333333			6.0	1.0	0.313	1.0		2.0	20.0	84.0	18.0	1.0
					5.0	0.404						images/313+42_31.png	images/313_31.png	1.0	←	31.0	17		女	24	2024-03-11_15h38.31.384	干预NG	2021.2.3	MacIntel	83.33333333			1.0	1.0	0.809	1.0		2.0	21.0	85.0	30.0	1.0
					5.0	0.225						images/313+42_28.png	images/313_28.png	1.0	←	28.0	17		女	24	2024-03-11_15h38.31.384	干预NG	2021.2.3	MacIntel	83.33333333			1.0	1.0	0.393	1.0		2.0	22.0	86.0	27.0	1.0
					5.0	0.17						images/313+42_16.png	images/313_16.png	1.0	←	16.0	17		女	24	2024-03-11_15h38.31.384	干预NG	2021.2.3	MacIntel	83.33333333			1.0	1.0	0.268	1.0		2.0	23.0	87.0	15.0	1.0
					5.0	0.13						images/313+42_9.png	images/313_9.png	1.0	←	9.0	17		女	24	2024-03-11_15h38.31.384	干预NG	2021.2.3	MacIntel	83.33333333			1.0	1.0	0.251	1.0		2.0	24.0	88.0	8.0	1.0
					5.0	0.144						images/313+42_26.png	images/313_26.png	1.0	←	26.0	17		女	24	2024-03-11_15h38.31.384	干预NG	2021.2.3	MacIntel	83.33333333			1.0	1.0	0.187	1.0		2.0	25.0	89.0	25.0	1.0
					5.0	0.193						images/313+42_15.png	images/313_15.png	1.0	←	15.0	17		女	24	2024-03-11_15h38.31.384	干预NG	2021.2.3	MacIntel	83.33333333			1.0	1.0	0.48	1.0		2.0	26.0	90.0	14.0	1.0
					5.0	0.169						images/313_8.png	images/313+42_8.png	6.0	→	8.0	17		女	24	2024-03-11_15h38.31.384	干预NG	2021.2.3	MacIntel	83.33333333			1.0	0.0	1.053	1.0		2.0	27.0	91.0	7.0	1.0
					5.0	0.145						images/313+42_29.png	images/313_29.png	1.0	←	29.0	17		女	24	2024-03-11_15h38.31.384	干预NG	2021.2.3	MacIntel	83.33333333			1.0	1.0	0.205	1.0		2.0	28.0	92.0	28.0	1.0
					5.0	0.203						images/313_23.png	images/313+42_23.png	6.0	→	23.0	17		女	24	2024-03-11_15h38.31.384	干预NG	2021.2.3	MacIntel	83.33333333			6.0	1.0	0.261	1.0		2.0	29.0	93.0	22.0	1.0
					5.0	0.258						images/313_3.png	images/313+42_3.png	6.0	→	3.0	17		女	24	2024-03-11_15h38.31.384	干预NG	2021.2.3	MacIntel	83.33333333			6.0	1.0	0.564	1.0		2.0	30.0	94.0	2.0	1.0
					5.0	0.245						images/313_21.png	images/313+42_21.png	6.0	→	21.0	17		女	24	2024-03-11_15h38.31.384	干预NG	2021.2.3	MacIntel	83.33333333			6.0	1.0	0.413	1.0		2.0	31.0	95.0	20.0	1.0
																	17		女	24	2024-03-11_15h38.31.384	干预NG	2021.2.3	MacIntel	83.33333333													5.013227513	3.477
