# Supplementary material for: Perceptual metacognition and self-esteem: the role of feedback valence in local and global monitoring bias
Source: BMC Psychol. 2025 Sep 22;13:1114. doi: 10.1186/s40359-025-03089-x (PMC12506185; doi:10.1186/s40359-025-03089-x)
Supplement: Supplementary file 1 — Supplementary Material 1. [file 40359_2025_3089_MOESM1_ESM.zip › Data/Study3/Study3data/negative/18_干预NG_2024-03-11_18h19.04.770.csv]

key03.keys	key03.rt	response00.keys	response00.corr	response00.rt	response02.keys	response02.rt	prac2.thisRepN	prac2.thisTrialN	prac2.thisN	prac2.thisIndex	prac2.ran	dotLeft	dotRight	dotAns	cue	rows	被试编号	姓名	性别	年龄	date	expName	psychopyVersion	OS	frameRate	key04.keys	key04.rt	response01.keys	response01.corr	response01.rt	response02.corr	ret_res.keys	neg.thisRepN	neg.thisTrialN	neg.thisN	neg.thisIndex	neg.ran	slider.response	slider.rt
space	8.9379	6.0	0.0	0.5486	5.0	1.2329	0.0	0.0	0.0	8.0	1.0	images/313+12_9.png	images/313_9.png	1.0	←	9.0	18		女	20	2024-03-11_18h19.04.770	干预NG	2021.2.3	Win32	59.52380952
		6.0	0.0	0.3026	5.0	0.3505	0.0	1.0	1.0	10.0	1.0	images/313+12_11.png	images/313_11.png	1.0	←	11.0	18		女	20	2024-03-11_18h19.04.770	干预NG	2021.2.3	Win32	59.52380952
		1.0	1.0	0.5658	2.0	0.6528	0.0	2.0	2.0	14.0	1.0	images/313+12_15.png	images/313_15.png	1.0	←	15.0	18		女	20	2024-03-11_18h19.04.770	干预NG	2021.2.3	Win32	59.52380952
		1.0	0.0	0.5779	2.0	0.5811	0.0	3.0	3.0	0.0	1.0	images/313_1.png	images/313+12_1.png	6.0	→	1.0	18		女	20	2024-03-11_18h19.04.770	干预NG	2021.2.3	Win32	59.52380952
		6.0	1.0	0.2888	4.0	0.6379	0.0	4.0	4.0	2.0	1.0	images/313_3.png	images/313+12_3.png	6.0	→	3.0	18		女	20	2024-03-11_18h19.04.770	干预NG	2021.2.3	Win32	59.52380952
		1.0	1.0	0.3331	4.0	0.8549	0.0	5.0	5.0	13.0	1.0	images/313+12_14.png	images/313_14.png	1.0	←	14.0	18		女	20	2024-03-11_18h19.04.770	干预NG	2021.2.3	Win32	59.52380952
		6.0	0.0	0.2203	2.0	0.8042	0.0	6.0	6.0	11.0	1.0	images/313+12_12.png	images/313_12.png	1.0	←	12.0	18		女	20	2024-03-11_18h19.04.770	干预NG	2021.2.3	Win32	59.52380952
		1.0	1.0	0.504	2.0	0.487	0.0	7.0	7.0	15.0	1.0	images/313+12_16.png	images/313_16.png	1.0	←	16.0	18		女	20	2024-03-11_18h19.04.770	干预NG	2021.2.3	Win32	59.52380952
		6.0	1.0	0.3973	4.0	0.5543	0.0	8.0	8.0	6.0	1.0	images/313_7.png	images/313+12_7.png	6.0	→	7.0	18		女	20	2024-03-11_18h19.04.770	干预NG	2021.2.3	Win32	59.52380952
		1.0	1.0	0.4333	2.0	0.4125	0.0	9.0	9.0	9.0	1.0	images/313+12_10.png	images/313_10.png	1.0	←	10.0	18		女	20	2024-03-11_18h19.04.770	干预NG	2021.2.3	Win32	59.52380952
		6.0	1.0	0.2461	5.0	0.3984	0.0	10.0	10.0	3.0	1.0	images/313_4.png	images/313+12_4.png	6.0	→	4.0	18		女	20	2024-03-11_18h19.04.770	干预NG	2021.2.3	Win32	59.52380952
		1.0	1.0	0.6574	2.0	0.821	0.0	11.0	11.0	12.0	1.0	images/313+12_13.png	images/313_13.png	1.0	←	13.0	18		女	20	2024-03-11_18h19.04.770	干预NG	2021.2.3	Win32	59.52380952
		1.0	0.0	0.4245	4.0	0.3799	0.0	12.0	12.0	7.0	1.0	images/313_8.png	images/313+12_8.png	6.0	→	8.0	18		女	20	2024-03-11_18h19.04.770	干预NG	2021.2.3	Win32	59.52380952
		6.0	1.0	0.2364	5.0	0.4227	0.0	13.0	13.0	5.0	1.0	images/313_6.png	images/313+12_6.png	6.0	→	6.0	18		女	20	2024-03-11_18h19.04.770	干预NG	2021.2.3	Win32	59.52380952
		6.0	1.0	0.4851	4.0	0.5126	0.0	14.0	14.0	1.0	1.0	images/313_2.png	images/313+12_2.png	6.0	→	2.0	18		女	20	2024-03-11_18h19.04.770	干预NG	2021.2.3	Win32	59.52380952
		6.0	1.0	0.3346	4.0	0.8868	0.0	15.0	15.0	4.0	1.0	images/313_5.png	images/313+12_5.png	6.0	→	5.0	18		女	20	2024-03-11_18h19.04.770	干预NG	2021.2.3	Win32	59.52380952
		1.0	0.0	0.3467	2.0	0.6508	1.0	0.0	16.0	1.0	1.0	images/313_2.png	images/313+12_2.png	6.0	→	2.0	18		女	20	2024-03-11_18h19.04.770	干预NG	2021.2.3	Win32	59.52380952
		1.0	1.0	0.4007	2.0	0.5739	1.0	1.0	17.0	14.0	1.0	images/313+12_15.png	images/313_15.png	1.0	←	15.0	18		女	20	2024-03-11_18h19.04.770	干预NG	2021.2.3	Win32	59.52380952
		6.0	1.0	0.2939	1.0	0.8704	1.0	2.0	18.0	7.0	1.0	images/313_8.png	images/313+12_8.png	6.0	→	8.0	18		女	20	2024-03-11_18h19.04.770	干预NG	2021.2.3	Win32	59.52380952
		1.0	1.0	0.4547	2.0	0.3663	1.0	3.0	19.0	13.0	1.0	images/313+12_14.png	images/313_14.png	1.0	←	14.0	18		女	20	2024-03-11_18h19.04.770	干预NG	2021.2.3	Win32	59.52380952
		6.0	0.0	0.5007	2.0	0.6458	1.0	4.0	20.0	12.0	1.0	images/313+12_13.png	images/313_13.png	1.0	←	13.0	18		女	20	2024-03-11_18h19.04.770	干预NG	2021.2.3	Win32	59.52380952
		1.0	1.0	0.6168	2.0	0.4117	1.0	5.0	21.0	8.0	1.0	images/313+12_9.png	images/313_9.png	1.0	←	9.0	18		女	20	2024-03-11_18h19.04.770	干预NG	2021.2.3	Win32	59.52380952
		6.0	1.0	0.5506	3.0	0.5794	1.0	6.0	22.0	0.0	1.0	images/313_1.png	images/313+12_1.png	6.0	→	1.0	18		女	20	2024-03-11_18h19.04.770	干预NG	2021.2.3	Win32	59.52380952
		6.0	1.0	0.2997	5.0	0.3854	1.0	7.0	23.0	3.0	1.0	images/313_4.png	images/313+12_4.png	6.0	→	4.0	18		女	20	2024-03-11_18h19.04.770	干预NG	2021.2.3	Win32	59.52380952
		6.0	1.0	0.406	5.0	0.8964	1.0	8.0	24.0	4.0	1.0	images/313_5.png	images/313+12_5.png	6.0	→	5.0	18		女	20	2024-03-11_18h19.04.770	干预NG	2021.2.3	Win32	59.52380952
		1.0	1.0	0.433	4.0	0.568	1.0	9.0	25.0	9.0	1.0	images/313+12_10.png	images/313_10.png	1.0	←	10.0	18		女	20	2024-03-11_18h19.04.770	干预NG	2021.2.3	Win32	59.52380952
		6.0	1.0	0.2811	5.0	0.4019	1.0	10.0	26.0	5.0	1.0	images/313_6.png	images/313+12_6.png	6.0	→	6.0	18		女	20	2024-03-11_18h19.04.770	干预NG	2021.2.3	Win32	59.52380952
		6.0	0.0	0.2375	2.0	0.5986	1.0	11.0	27.0	11.0	1.0	images/313+12_12.png	images/313_12.png	1.0	←	12.0	18		女	20	2024-03-11_18h19.04.770	干预NG	2021.2.3	Win32	59.52380952
		6.0	1.0	0.2931	4.0	0.6673	1.0	12.0	28.0	2.0	1.0	images/313_3.png	images/313+12_3.png	6.0	→	3.0	18		女	20	2024-03-11_18h19.04.770	干预NG	2021.2.3	Win32	59.52380952
		1.0	1.0	0.2496	5.0	0.4039	1.0	13.0	29.0	10.0	1.0	images/313+12_11.png	images/313_11.png	1.0	←	11.0	18		女	20	2024-03-11_18h19.04.770	干预NG	2021.2.3	Win32	59.52380952
		6.0	1.0	0.7708	5.0	0.4187	1.0	14.0	30.0	6.0	1.0	images/313_7.png	images/313+12_7.png	6.0	→	7.0	18		女	20	2024-03-11_18h19.04.770	干预NG	2021.2.3	Win32	59.52380952
		1.0	1.0	0.371	4.0	0.4316	1.0	15.0	31.0	15.0	1.0	images/313+12_16.png	images/313_16.png	1.0	←	16.0	18		女	20	2024-03-11_18h19.04.770	干预NG	2021.2.3	Win32	59.52380952
					2.0	1.2368						images/313+42_26.png	images/313_26.png	1.0	←	26.0	18		女	20	2024-03-11_18h19.04.770	干预NG	2021.2.3	Win32	59.52380952	space	20.5435	6.0	0.0	0.9005	0.0		0.0	0.0	0.0	25.0	1.0
					5.0	0.4858						images/313_3.png	images/313+42_3.png	6.0	→	3.0	18		女	20	2024-03-11_18h19.04.770	干预NG	2021.2.3	Win32	59.52380952			6.0	1.0	0.348	1.0		0.0	1.0	1.0	2.0	1.0
					5.0	0.3309						images/313_2.png	images/313+42_2.png	6.0	→	2.0	18		女	20	2024-03-11_18h19.04.770	干预NG	2021.2.3	Win32	59.52380952			6.0	1.0	0.3316	1.0		0.0	2.0	2.0	1.0	1.0
					5.0	0.3666						images/313_23.png	images/313+42_23.png	6.0	→	23.0	18		女	20	2024-03-11_18h19.04.770	干预NG	2021.2.3	Win32	59.52380952			6.0	1.0	0.287	1.0		0.0	3.0	3.0	22.0	1.0
					5.0	0.5524						images/313_20.png	images/313+42_20.png	6.0	→	20.0	18		女	20	2024-03-11_18h19.04.770	干预NG	2021.2.3	Win32	59.52380952			6.0	1.0	0.4454	1.0		0.0	4.0	4.0	19.0	1.0
					2.0	0.5073						images/313+42_16.png	images/313_16.png	1.0	←	16.0	18		女	20	2024-03-11_18h19.04.770	干预NG	2021.2.3	Win32	59.52380952			1.0	1.0	0.4139	0.0		0.0	5.0	5.0	15.0	1.0
					2.0	0.8165						images/313_1.png	images/313+42_1.png	6.0	→	1.0	18		女	20	2024-03-11_18h19.04.770	干预NG	2021.2.3	Win32	59.52380952			6.0	1.0	0.2909	0.0		0.0	6.0	6.0	0.0	1.0
					4.0	0.5866						images/313+42_14.png	images/313_14.png	1.0	←	14.0	18		女	20	2024-03-11_18h19.04.770	干预NG	2021.2.3	Win32	59.52380952			6.0	0.0	0.2886	1.0		0.0	7.0	7.0	13.0	1.0
					5.0	0.3841						images/313+42_29.png	images/313_29.png	1.0	←	29.0	18		女	20	2024-03-11_18h19.04.770	干预NG	2021.2.3	Win32	59.52380952			1.0	1.0	0.3827	1.0		0.0	8.0	8.0	28.0	1.0
					5.0	0.3867						images/313+42_12.png	images/313_12.png	1.0	←	12.0	18		女	20	2024-03-11_18h19.04.770	干预NG	2021.2.3	Win32	59.52380952			1.0	1.0	0.3693	1.0		0.0	9.0	9.0	11.0	1.0
					2.0	0.4507						images/313+42_30.png	images/313_30.png	1.0	←	30.0	18		女	20	2024-03-11_18h19.04.770	干预NG	2021.2.3	Win32	59.52380952			1.0	1.0	0.4367	0.0		0.0	10.0	10.0	29.0	1.0
					4.0	0.5015						images/313+42_9.png	images/313_9.png	1.0	←	9.0	18		女	20	2024-03-11_18h19.04.770	干预NG	2021.2.3	Win32	59.52380952			6.0	0.0	0.4805	1.0		0.0	11.0	11.0	8.0	1.0
					5.0	0.7337						images/313+42_15.png	images/313_15.png	1.0	←	15.0	18		女	20	2024-03-11_18h19.04.770	干预NG	2021.2.3	Win32	59.52380952			1.0	1.0	0.2651	1.0		0.0	12.0	12.0	14.0	1.0
					5.0	0.35						images/313_17.png	images/313+42_17.png	6.0	→	17.0	18		女	20	2024-03-11_18h19.04.770	干预NG	2021.2.3	Win32	59.52380952			6.0	1.0	0.3201	1.0		0.0	13.0	13.0	16.0	1.0
					4.0	0.4615						images/313_22.png	images/313+42_22.png	6.0	→	22.0	18		女	20	2024-03-11_18h19.04.770	干预NG	2021.2.3	Win32	59.52380952			6.0	1.0	0.4003	1.0		0.0	14.0	14.0	21.0	1.0
					5.0	0.9343						images/313+42_25.png	images/313_25.png	1.0	←	25.0	18		女	20	2024-03-11_18h19.04.770	干预NG	2021.2.3	Win32	59.52380952			6.0	0.0	0.2974	1.0		0.0	15.0	15.0	24.0	1.0
					5.0	0.3523						images/313_7.png	images/313+42_7.png	6.0	→	7.0	18		女	20	2024-03-11_18h19.04.770	干预NG	2021.2.3	Win32	59.52380952			6.0	1.0	0.2502	1.0		0.0	16.0	16.0	6.0	1.0
					5.0	0.3356						images/313_24.png	images/313+42_24.png	6.0	→	24.0	18		女	20	2024-03-11_18h19.04.770	干预NG	2021.2.3	Win32	59.52380952			6.0	1.0	0.2349	1.0		0.0	17.0	17.0	23.0	1.0
					5.0	0.3046						images/313_5.png	images/313+42_5.png	6.0	→	5.0	18		女	20	2024-03-11_18h19.04.770	干预NG	2021.2.3	Win32	59.52380952			6.0	1.0	0.2687	1.0		0.0	18.0	18.0	4.0	1.0
					2.0	0.4542						images/313+42_11.png	images/313_11.png	1.0	←	11.0	18		女	20	2024-03-11_18h19.04.770	干预NG	2021.2.3	Win32	59.52380952			1.0	1.0	0.2892	0.0		0.0	19.0	19.0	10.0	1.0
					5.0	0.3993						images/313_4.png	images/313+42_4.png	6.0	→	4.0	18		女	20	2024-03-11_18h19.04.770	干预NG	2021.2.3	Win32	59.52380952			6.0	1.0	0.1564	1.0		0.0	20.0	20.0	3.0	1.0
					5.0	0.3386						images/313_19.png	images/313+42_19.png	6.0	→	19.0	18		女	20	2024-03-11_18h19.04.770	干预NG	2021.2.3	Win32	59.52380952			6.0	1.0	0.2302	1.0		0.0	21.0	21.0	18.0	1.0
					4.0	0.5227						images/313_21.png	images/313+42_21.png	6.0	→	21.0	18		女	20	2024-03-11_18h19.04.770	干预NG	2021.2.3	Win32	59.52380952			6.0	1.0	0.1691	1.0		0.0	22.0	22.0	20.0	1.0
					2.0	0.3178						images/313+42_31.png	images/313_31.png	1.0	←	31.0	18		女	20	2024-03-11_18h19.04.770	干预NG	2021.2.3	Win32	59.52380952			1.0	1.0	0.4306	0.0		0.0	23.0	23.0	30.0	1.0
					5.0	0.9041						images/313+42_28.png	images/313_28.png	1.0	←	28.0	18		女	20	2024-03-11_18h19.04.770	干预NG	2021.2.3	Win32	59.52380952			6.0	0.0	0.1658	1.0		0.0	24.0	24.0	27.0	1.0
					2.0	0.6603						images/313+42_10.png	images/313_10.png	1.0	←	10.0	18		女	20	2024-03-11_18h19.04.770	干预NG	2021.2.3	Win32	59.52380952			6.0	0.0	0.2686	0.0		0.0	25.0	25.0	9.0	1.0
					2.0	0.5338						images/313+42_27.png	images/313_27.png	1.0	←	27.0	18		女	20	2024-03-11_18h19.04.770	干预NG	2021.2.3	Win32	59.52380952			1.0	1.0	0.556	0.0		0.0	26.0	26.0	26.0	1.0
					5.0	0.3719						images/313_18.png	images/313+42_18.png	6.0	→	18.0	18		女	20	2024-03-11_18h19.04.770	干预NG	2021.2.3	Win32	59.52380952			6.0	1.0	0.2762	1.0		0.0	27.0	27.0	17.0	1.0
					5.0	0.6047						images/313+42_13.png	images/313_13.png	1.0	←	13.0	18		女	20	2024-03-11_18h19.04.770	干预NG	2021.2.3	Win32	59.52380952			1.0	1.0	0.5655	1.0		0.0	28.0	28.0	12.0	1.0
					5.0	0.4362						images/313_6.png	images/313+42_6.png	6.0	→	6.0	18		女	20	2024-03-11_18h19.04.770	干预NG	2021.2.3	Win32	59.52380952			6.0	1.0	0.1973	1.0		0.0	29.0	29.0	5.0	1.0
					2.0	0.5994						images/313+42_32.png	images/313_32.png	1.0	←	32.0	18		女	20	2024-03-11_18h19.04.770	干预NG	2021.2.3	Win32	59.52380952			1.0	1.0	0.8049	0.0		0.0	30.0	30.0	31.0	1.0
					4.0	0.5937						images/313_8.png	images/313+42_8.png	6.0	→	8.0	18		女	20	2024-03-11_18h19.04.770	干预NG	2021.2.3	Win32	59.52380952			6.0	1.0	0.3545	1.0		0.0	31.0	31.0	7.0	1.0
					5.0	0.317						images/313_19.png	images/313+42_19.png	6.0	→	19.0	18		女	20	2024-03-11_18h19.04.770	干预NG	2021.2.3	Win32	59.52380952			6.0	1.0	0.2842	1.0		1.0	0.0	32.0	18.0	1.0
					5.0	0.363						images/313_1.png	images/313+42_1.png	6.0	→	1.0	18		女	20	2024-03-11_18h19.04.770	干预NG	2021.2.3	Win32	59.52380952			6.0	1.0	0.4166	1.0		1.0	1.0	33.0	0.0	1.0
					5.0	0.3271						images/313_24.png	images/313+42_24.png	6.0	→	24.0	18		女	20	2024-03-11_18h19.04.770	干预NG	2021.2.3	Win32	59.52380952			6.0	1.0	0.2709	1.0		1.0	2.0	34.0	23.0	1.0
					5.0	0.4						images/313_8.png	images/313+42_8.png	6.0	→	8.0	18		女	20	2024-03-11_18h19.04.770	干预NG	2021.2.3	Win32	59.52380952			6.0	1.0	0.2522	1.0		1.0	3.0	35.0	7.0	1.0
					5.0	0.2678						images/313_23.png	images/313+42_23.png	6.0	→	23.0	18		女	20	2024-03-11_18h19.04.770	干预NG	2021.2.3	Win32	59.52380952			6.0	1.0	0.2665	1.0		1.0	4.0	36.0	22.0	1.0
					5.0	0.2559						images/313_3.png	images/313+42_3.png	6.0	→	3.0	18		女	20	2024-03-11_18h19.04.770	干预NG	2021.2.3	Win32	59.52380952			6.0	1.0	0.2829	1.0		1.0	5.0	37.0	2.0	1.0
					5.0	0.2321						images/313_5.png	images/313+42_5.png	6.0	→	5.0	18		女	20	2024-03-11_18h19.04.770	干预NG	2021.2.3	Win32	59.52380952			6.0	1.0	0.297	1.0		1.0	6.0	38.0	4.0	1.0
					5.0	0.2009						images/313_21.png	images/313+42_21.png	6.0	→	21.0	18		女	20	2024-03-11_18h19.04.770	干预NG	2021.2.3	Win32	59.52380952			6.0	1.0	0.316	1.0		1.0	7.0	39.0	20.0	1.0
					5.0	0.5343						images/313+42_29.png	images/313_29.png	1.0	←	29.0	18		女	20	2024-03-11_18h19.04.770	干预NG	2021.2.3	Win32	59.52380952			1.0	1.0	0.3005	1.0		1.0	8.0	40.0	28.0	1.0
					5.0	0.3071						images/313_6.png	images/313+42_6.png	6.0	→	6.0	18		女	20	2024-03-11_18h19.04.770	干预NG	2021.2.3	Win32	59.52380952			6.0	1.0	0.2201	1.0		1.0	9.0	41.0	5.0	1.0
					5.0	0.6236						images/313_17.png	images/313+42_17.png	6.0	→	17.0	18		女	20	2024-03-11_18h19.04.770	干预NG	2021.2.3	Win32	59.52380952			6.0	1.0	0.4024	1.0		1.0	10.0	42.0	16.0	1.0
					5.0	0.3392						images/313+42_12.png	images/313_12.png	1.0	←	12.0	18		女	20	2024-03-11_18h19.04.770	干预NG	2021.2.3	Win32	59.52380952			1.0	1.0	0.1965	1.0		1.0	11.0	43.0	11.0	1.0
					5.0	0.3223						images/313_2.png	images/313+42_2.png	6.0	→	2.0	18		女	20	2024-03-11_18h19.04.770	干预NG	2021.2.3	Win32	59.52380952			6.0	1.0	0.1872	1.0		1.0	12.0	44.0	1.0	1.0
					5.0	0.4005						images/313+42_25.png	images/313_25.png	1.0	←	25.0	18		女	20	2024-03-11_18h19.04.770	干预NG	2021.2.3	Win32	59.52380952			1.0	1.0	0.428	1.0		1.0	13.0	45.0	24.0	1.0
					4.0	0.5449						images/313+42_11.png	images/313_11.png	1.0	←	11.0	18		女	20	2024-03-11_18h19.04.770	干预NG	2021.2.3	Win32	59.52380952			1.0	1.0	0.3022	1.0		1.0	14.0	46.0	10.0	1.0
					4.0	0.4342						images/313+42_16.png	images/313_16.png	1.0	←	16.0	18		女	20	2024-03-11_18h19.04.770	干预NG	2021.2.3	Win32	59.52380952			1.0	1.0	0.8056	1.0		1.0	15.0	47.0	15.0	1.0
					2.0	0.3849						images/313+42_28.png	images/313_28.png	1.0	←	28.0	18		女	20	2024-03-11_18h19.04.770	干预NG	2021.2.3	Win32	59.52380952			1.0	1.0	0.4784	0.0		1.0	16.0	48.0	27.0	1.0
					3.0	0.4355						images/313+42_13.png	images/313_13.png	1.0	←	13.0	18		女	20	2024-03-11_18h19.04.770	干预NG	2021.2.3	Win32	59.52380952			1.0	1.0	0.5651	0.0		1.0	17.0	49.0	12.0	1.0
					3.0	0.4286						images/313_22.png	images/313+42_22.png	6.0	→	22.0	18		女	20	2024-03-11_18h19.04.770	干预NG	2021.2.3	Win32	59.52380952			6.0	1.0	0.3674	0.0		1.0	18.0	50.0	21.0	1.0
					4.0	0.4782						images/313+42_14.png	images/313_14.png	1.0	←	14.0	18		女	20	2024-03-11_18h19.04.770	干预NG	2021.2.3	Win32	59.52380952			6.0	0.0	0.4475	1.0		1.0	19.0	51.0	13.0	1.0
					2.0	0.3734						images/313+42_10.png	images/313_10.png	1.0	←	10.0	18		女	20	2024-03-11_18h19.04.770	干预NG	2021.2.3	Win32	59.52380952			1.0	1.0	0.5379	0.0		1.0	20.0	52.0	9.0	1.0
					4.0	0.4131						images/313+42_32.png	images/313_32.png	1.0	←	32.0	18		女	20	2024-03-11_18h19.04.770	干预NG	2021.2.3	Win32	59.52380952			1.0	1.0	0.8517	1.0		1.0	21.0	53.0	31.0	1.0
					2.0	0.3029						images/313+42_30.png	images/313_30.png	1.0	←	30.0	18		女	20	2024-03-11_18h19.04.770	干预NG	2021.2.3	Win32	59.52380952			1.0	1.0	0.4773	0.0		1.0	22.0	54.0	29.0	1.0
					3.0	0.5668						images/313_20.png	images/313+42_20.png	6.0	→	20.0	18		女	20	2024-03-11_18h19.04.770	干预NG	2021.2.3	Win32	59.52380952			6.0	1.0	0.5041	0.0		1.0	23.0	55.0	19.0	1.0
					3.0	0.4065						images/313+42_9.png	images/313_9.png	1.0	←	9.0	18		女	20	2024-03-11_18h19.04.770	干预NG	2021.2.3	Win32	59.52380952			6.0	0.0	0.6883	0.0		1.0	24.0	56.0	8.0	1.0
					2.0	0.2541						images/313+42_15.png	images/313_15.png	1.0	←	15.0	18		女	20	2024-03-11_18h19.04.770	干预NG	2021.2.3	Win32	59.52380952			1.0	1.0	0.4304	0.0		1.0	25.0	57.0	14.0	1.0
					4.0	0.5041						images/313_7.png	images/313+42_7.png	6.0	→	7.0	18		女	20	2024-03-11_18h19.04.770	干预NG	2021.2.3	Win32	59.52380952			6.0	1.0	0.5173	1.0		1.0	26.0	58.0	6.0	1.0
					2.0	0.2683						images/313_4.png	images/313+42_4.png	6.0	→	4.0	18		女	20	2024-03-11_18h19.04.770	干预NG	2021.2.3	Win32	59.52380952			6.0	1.0	0.4509	0.0		1.0	27.0	59.0	3.0	1.0
					2.0	0.2944						images/313_18.png	images/313+42_18.png	6.0	→	18.0	18		女	20	2024-03-11_18h19.04.770	干预NG	2021.2.3	Win32	59.52380952			6.0	1.0	0.3632	0.0		1.0	28.0	60.0	17.0	1.0
					2.0	0.372						images/313+42_26.png	images/313_26.png	1.0	←	26.0	18		女	20	2024-03-11_18h19.04.770	干预NG	2021.2.3	Win32	59.52380952			6.0	0.0	0.5706	0.0		1.0	29.0	61.0	25.0	1.0
					2.0	0.2679						images/313+42_27.png	images/313_27.png	1.0	←	27.0	18		女	20	2024-03-11_18h19.04.770	干预NG	2021.2.3	Win32	59.52380952			1.0	1.0	0.4009	0.0		1.0	30.0	62.0	26.0	1.0
					2.0	0.6303						images/313+42_31.png	images/313_31.png	1.0	←	31.0	18		女	20	2024-03-11_18h19.04.770	干预NG	2021.2.3	Win32	59.52380952			1.0	1.0	0.6658	0.0		1.0	31.0	63.0	30.0	1.0
					2.0	0.3511						images/313+42_13.png	images/313_13.png	1.0	←	13.0	18		女	20	2024-03-11_18h19.04.770	干预NG	2021.2.3	Win32	59.52380952			1.0	1.0	0.851	0.0		2.0	0.0	64.0	12.0	1.0
					2.0	0.4044						images/313_1.png	images/313+42_1.png	6.0	→	1.0	18		女	20	2024-03-11_18h19.04.770	干预NG	2021.2.3	Win32	59.52380952			6.0	1.0	0.3514	0.0		2.0	1.0	65.0	0.0	1.0
					4.0	0.4023						images/313_4.png	images/313+42_4.png	6.0	→	4.0	18		女	20	2024-03-11_18h19.04.770	干预NG	2021.2.3	Win32	59.52380952			6.0	1.0	0.2302	1.0		2.0	2.0	66.0	3.0	1.0
					5.0	0.3136						images/313+42_15.png	images/313_15.png	1.0	←	15.0	18		女	20	2024-03-11_18h19.04.770	干预NG	2021.2.3	Win32	59.52380952			1.0	1.0	0.3679	1.0		2.0	3.0	67.0	14.0	1.0
					2.0	0.4129						images/313_2.png	images/313+42_2.png	6.0	→	2.0	18		女	20	2024-03-11_18h19.04.770	干预NG	2021.2.3	Win32	59.52380952			6.0	1.0	0.264	0.0		2.0	4.0	68.0	1.0	1.0
					4.0	0.3539						images/313+42_26.png	images/313_26.png	1.0	←	26.0	18		女	20	2024-03-11_18h19.04.770	干预NG	2021.2.3	Win32	59.52380952			1.0	1.0	0.4324	1.0		2.0	5.0	69.0	25.0	1.0
					2.0	0.2461						images/313+42_11.png	images/313_11.png	1.0	←	11.0	18		女	20	2024-03-11_18h19.04.770	干预NG	2021.2.3	Win32	59.52380952			1.0	1.0	0.2977	0.0		2.0	6.0	70.0	10.0	1.0
					4.0	0.4144						images/313_5.png	images/313+42_5.png	6.0	→	5.0	18		女	20	2024-03-11_18h19.04.770	干预NG	2021.2.3	Win32	59.52380952			6.0	1.0	0.2659	1.0		2.0	7.0	71.0	4.0	1.0
					2.0	0.2915						images/313+42_25.png	images/313_25.png	1.0	←	25.0	18		女	20	2024-03-11_18h19.04.770	干预NG	2021.2.3	Win32	59.52380952			1.0	1.0	0.3505	0.0		2.0	8.0	72.0	24.0	1.0
					2.0	0.3166						images/313+42_27.png	images/313_27.png	1.0	←	27.0	18		女	20	2024-03-11_18h19.04.770	干预NG	2021.2.3	Win32	59.52380952			1.0	1.0	0.4886	0.0		2.0	9.0	73.0	26.0	1.0
					4.0	0.4012						images/313+42_14.png	images/313_14.png	1.0	←	14.0	18		女	20	2024-03-11_18h19.04.770	干预NG	2021.2.3	Win32	59.52380952			6.0	0.0	0.2688	1.0		2.0	10.0	74.0	13.0	1.0
					2.0	0.4113						images/313+42_31.png	images/313_31.png	1.0	←	31.0	18		女	20	2024-03-11_18h19.04.770	干预NG	2021.2.3	Win32	59.52380952			6.0	0.0	0.4843	0.0		2.0	11.0	75.0	30.0	1.0
					4.0	0.3568						images/313_19.png	images/313+42_19.png	6.0	→	19.0	18		女	20	2024-03-11_18h19.04.770	干预NG	2021.2.3	Win32	59.52380952			6.0	1.0	0.2443	1.0		2.0	12.0	76.0	18.0	1.0
					4.0	0.4024						images/313_24.png	images/313+42_24.png	6.0	→	24.0	18		女	20	2024-03-11_18h19.04.770	干预NG	2021.2.3	Win32	59.52380952			6.0	1.0	0.1879	1.0		2.0	13.0	77.0	23.0	1.0
					2.0	0.2481						images/313+42_30.png	images/313_30.png	1.0	←	30.0	18		女	20	2024-03-11_18h19.04.770	干预NG	2021.2.3	Win32	59.52380952			1.0	1.0	0.3686	0.0		2.0	14.0	78.0	29.0	1.0
					4.0	0.3502						images/313_21.png	images/313+42_21.png	6.0	→	21.0	18		女	20	2024-03-11_18h19.04.770	干预NG	2021.2.3	Win32	59.52380952			6.0	1.0	0.2198	1.0		2.0	15.0	79.0	20.0	1.0
					2.0	1.2968						images/313_6.png	images/313+42_6.png	6.0	→	6.0	18		女	20	2024-03-11_18h19.04.770	干预NG	2021.2.3	Win32	59.52380952			6.0	1.0	0.8491	0.0		2.0	16.0	80.0	5.0	1.0
					2.0	0.825						images/313_20.png	images/313+42_20.png	6.0	→	20.0	18		女	20	2024-03-11_18h19.04.770	干预NG	2021.2.3	Win32	59.52380952			1.0	0.0	0.5315	0.0		2.0	17.0	81.0	19.0	1.0
					5.0	0.4002						images/313_8.png	images/313+42_8.png	6.0	→	8.0	18		女	20	2024-03-11_18h19.04.770	干预NG	2021.2.3	Win32	59.52380952			6.0	1.0	0.2649	1.0		2.0	18.0	82.0	7.0	1.0
					5.0	0.2842						images/313+42_29.png	images/313_29.png	1.0	←	29.0	18		女	20	2024-03-11_18h19.04.770	干预NG	2021.2.3	Win32	59.52380952			1.0	1.0	0.2644	1.0		2.0	19.0	83.0	28.0	1.0
					2.0	0.4554						images/313+42_28.png	images/313_28.png	1.0	←	28.0	18		女	20	2024-03-11_18h19.04.770	干预NG	2021.2.3	Win32	59.52380952			1.0	1.0	0.3055	0.0		2.0	20.0	84.0	27.0	1.0
					5.0	0.3809						images/313_23.png	images/313+42_23.png	6.0	→	23.0	18		女	20	2024-03-11_18h19.04.770	干预NG	2021.2.3	Win32	59.52380952			6.0	1.0	0.2464	1.0		2.0	21.0	85.0	22.0	1.0
					5.0	0.2671						images/313_3.png	images/313+42_3.png	6.0	→	3.0	18		女	20	2024-03-11_18h19.04.770	干预NG	2021.2.3	Win32	59.52380952			6.0	1.0	0.2039	1.0		2.0	22.0	86.0	2.0	1.0
					5.0	0.3129						images/313+42_10.png	images/313_10.png	1.0	←	10.0	18		女	20	2024-03-11_18h19.04.770	干预NG	2021.2.3	Win32	59.52380952			1.0	1.0	0.3348	1.0		2.0	23.0	87.0	9.0	1.0
					5.0	0.2486						images/313_22.png	images/313+42_22.png	6.0	→	22.0	18		女	20	2024-03-11_18h19.04.770	干预NG	2021.2.3	Win32	59.52380952			6.0	1.0	0.2843	1.0		2.0	24.0	88.0	21.0	1.0
					5.0	0.3045						images/313+42_12.png	images/313_12.png	1.0	←	12.0	18		女	20	2024-03-11_18h19.04.770	干预NG	2021.2.3	Win32	59.52380952			1.0	1.0	0.2761	1.0		2.0	25.0	89.0	11.0	1.0
					2.0	0.3062						images/313+42_9.png	images/313_9.png	1.0	←	9.0	18		女	20	2024-03-11_18h19.04.770	干预NG	2021.2.3	Win32	59.52380952			1.0	1.0	0.5015	0.0		2.0	26.0	90.0	8.0	1.0
					2.0	0.442						images/313_7.png	images/313+42_7.png	6.0	→	7.0	18		女	20	2024-03-11_18h19.04.770	干预NG	2021.2.3	Win32	59.52380952			6.0	1.0	0.3974	0.0		2.0	27.0	91.0	6.0	1.0
					2.0	0.4517						images/313+42_32.png	images/313_32.png	1.0	←	32.0	18		女	20	2024-03-11_18h19.04.770	干预NG	2021.2.3	Win32	59.52380952			6.0	0.0	0.4703	0.0		2.0	28.0	92.0	31.0	1.0
					2.0	0.624						images/313_18.png	images/313+42_18.png	6.0	→	18.0	18		女	20	2024-03-11_18h19.04.770	干预NG	2021.2.3	Win32	59.52380952			6.0	1.0	0.3301	0.0		2.0	29.0	93.0	17.0	1.0
					3.0	0.7156						images/313+42_16.png	images/313_16.png	1.0	←	16.0	18		女	20	2024-03-11_18h19.04.770	干预NG	2021.2.3	Win32	59.52380952			1.0	1.0	0.3639	0.0		2.0	30.0	94.0	15.0	1.0
					5.0	0.4017						images/313_17.png	images/313+42_17.png	6.0	→	17.0	18		女	20	2024-03-11_18h19.04.770	干预NG	2021.2.3	Win32	59.52380952			6.0	1.0	0.2515	1.0		2.0	31.0	95.0	16.0	1.0
																	18		女	20	2024-03-11_18h19.04.770	干预NG	2021.2.3	Win32	59.52380952													5.777777778	2.6587
