# Supplementary material for: Perceptual metacognition and self-esteem: the role of feedback valence in local and global monitoring bias
Source: BMC Psychol. 2025 Sep 22;13:1114. doi: 10.1186/s40359-025-03089-x (PMC12506185; doi:10.1186/s40359-025-03089-x)
Supplement: Supplementary file 1 — Supplementary Material 1. [file 40359_2025_3089_MOESM1_ESM.zip › Data/Study3/Study3data/negative/19_干预NG_2024-03-11_19h14.17.083.csv]

key03.keys	key03.rt	response00.keys	response00.corr	response00.rt	response02.keys	response02.rt	prac2.thisRepN	prac2.thisTrialN	prac2.thisN	prac2.thisIndex	prac2.ran	dotLeft	dotRight	dotAns	cue	rows	被试编号	姓名	性别	年龄	date	expName	psychopyVersion	OS	frameRate	key04.keys	key04.rt	response01.keys	response01.corr	response01.rt	response02.corr	ret_res.keys	neg.thisRepN	neg.thisTrialN	neg.thisN	neg.thisIndex	neg.ran	ret_res.rt	slider.response	slider.rt
space	1.6056	6.0	1.0	0.7808	5.0	0.5234	0.0	0.0	0.0	1.0	1.0	images/313_2.png	images/313+12_2.png	6.0	→	2.0	19		女	18	2024-03-11_19h14.17.083	干预NG	2021.2.3	Win32	30.12048193
		6.0	1.0	0.334	4.0	0.3275	0.0	1.0	1.0	5.0	1.0	images/313_6.png	images/313+12_6.png	6.0	→	6.0	19		女	18	2024-03-11_19h14.17.083	干预NG	2021.2.3	Win32	30.12048193
		6.0	1.0	0.2365	4.0	0.2696	0.0	2.0	2.0	4.0	1.0	images/313_5.png	images/313+12_5.png	6.0	→	5.0	19		女	18	2024-03-11_19h14.17.083	干预NG	2021.2.3	Win32	30.12048193
		6.0	1.0	0.3254	4.0	0.3164	0.0	3.0	3.0	2.0	1.0	images/313_3.png	images/313+12_3.png	6.0	→	3.0	19		女	18	2024-03-11_19h14.17.083	干预NG	2021.2.3	Win32	30.12048193
		6.0	1.0	0.3087	4.0	0.2593	0.0	4.0	4.0	7.0	1.0	images/313_8.png	images/313+12_8.png	6.0	→	8.0	19		女	18	2024-03-11_19h14.17.083	干预NG	2021.2.3	Win32	30.12048193
		1.0	0.0	0.3583	3.0	0.3191	0.0	5.0	5.0	0.0	1.0	images/313_1.png	images/313+12_1.png	6.0	→	1.0	19		女	18	2024-03-11_19h14.17.083	干预NG	2021.2.3	Win32	30.12048193
		6.0	0.0	0.7074	4.0	0.2649	0.0	6.0	6.0	10.0	1.0	images/313+12_11.png	images/313_11.png	1.0	←	11.0	19		女	18	2024-03-11_19h14.17.083	干预NG	2021.2.3	Win32	30.12048193
		6.0	0.0	0.4895	5.0	0.3176	0.0	7.0	7.0	13.0	1.0	images/313+12_14.png	images/313_14.png	1.0	←	14.0	19		女	18	2024-03-11_19h14.17.083	干预NG	2021.2.3	Win32	30.12048193
		1.0	1.0	0.3353	3.0	0.3551	0.0	8.0	8.0	9.0	1.0	images/313+12_10.png	images/313_10.png	1.0	←	10.0	19		女	18	2024-03-11_19h14.17.083	干预NG	2021.2.3	Win32	30.12048193
		6.0	0.0	0.505	4.0	0.3087	0.0	9.0	9.0	14.0	1.0	images/313+12_15.png	images/313_15.png	1.0	←	15.0	19		女	18	2024-03-11_19h14.17.083	干预NG	2021.2.3	Win32	30.12048193
		1.0	1.0	0.5752	4.0	0.3608	0.0	10.0	10.0	12.0	1.0	images/313+12_13.png	images/313_13.png	1.0	←	13.0	19		女	18	2024-03-11_19h14.17.083	干预NG	2021.2.3	Win32	30.12048193
		1.0	1.0	0.7047	4.0	0.3473	0.0	11.0	11.0	11.0	1.0	images/313+12_12.png	images/313_12.png	1.0	←	12.0	19		女	18	2024-03-11_19h14.17.083	干预NG	2021.2.3	Win32	30.12048193
		6.0	1.0	0.3068	4.0	0.2856	0.0	12.0	12.0	3.0	1.0	images/313_4.png	images/313+12_4.png	6.0	→	4.0	19		女	18	2024-03-11_19h14.17.083	干预NG	2021.2.3	Win32	30.12048193
		1.0	0.0	0.3737	5.0	0.2648	0.0	13.0	13.0	6.0	1.0	images/313_7.png	images/313+12_7.png	6.0	→	7.0	19		女	18	2024-03-11_19h14.17.083	干预NG	2021.2.3	Win32	30.12048193
		6.0	0.0	0.3924	5.0	0.2703	0.0	14.0	14.0	8.0	1.0	images/313+12_9.png	images/313_9.png	1.0	←	9.0	19		女	18	2024-03-11_19h14.17.083	干预NG	2021.2.3	Win32	30.12048193
		1.0	1.0	0.6617	5.0	0.3161	0.0	15.0	15.0	15.0	1.0	images/313+12_16.png	images/313_16.png	1.0	←	16.0	19		女	18	2024-03-11_19h14.17.083	干预NG	2021.2.3	Win32	30.12048193
		6.0	1.0	0.3327	5.0	0.3836	1.0	0.0	16.0	2.0	1.0	images/313_3.png	images/313+12_3.png	6.0	→	3.0	19		女	18	2024-03-11_19h14.17.083	干预NG	2021.2.3	Win32	30.12048193
		1.0	1.0	0.5696	4.0	0.3245	1.0	1.0	17.0	14.0	1.0	images/313+12_15.png	images/313_15.png	1.0	←	15.0	19		女	18	2024-03-11_19h14.17.083	干预NG	2021.2.3	Win32	30.12048193
		6.0	1.0	0.3856	3.0	0.7029	1.0	2.0	18.0	5.0	1.0	images/313_6.png	images/313+12_6.png	6.0	→	6.0	19		女	18	2024-03-11_19h14.17.083	干预NG	2021.2.3	Win32	30.12048193
		1.0	0.0	0.3841	3.0	0.333	1.0	3.0	19.0	0.0	1.0	images/313_1.png	images/313+12_1.png	6.0	→	1.0	19		女	18	2024-03-11_19h14.17.083	干预NG	2021.2.3	Win32	30.12048193
		1.0	1.0	0.4774	5.0	0.4403	1.0	4.0	20.0	9.0	1.0	images/313+12_10.png	images/313_10.png	1.0	←	10.0	19		女	18	2024-03-11_19h14.17.083	干预NG	2021.2.3	Win32	30.12048193
		6.0	0.0	0.3275	4.0	0.5749	1.0	5.0	21.0	13.0	1.0	images/313+12_14.png	images/313_14.png	1.0	←	14.0	19		女	18	2024-03-11_19h14.17.083	干预NG	2021.2.3	Win32	30.12048193
		1.0	1.0	0.3632	5.0	0.418	1.0	6.0	22.0	8.0	1.0	images/313+12_9.png	images/313_9.png	1.0	←	9.0	19		女	18	2024-03-11_19h14.17.083	干预NG	2021.2.3	Win32	30.12048193
		1.0	1.0	0.3671	4.0	0.3971	1.0	7.0	23.0	11.0	1.0	images/313+12_12.png	images/313_12.png	1.0	←	12.0	19		女	18	2024-03-11_19h14.17.083	干预NG	2021.2.3	Win32	30.12048193
		6.0	1.0	0.4011	5.0	0.3595	1.0	8.0	24.0	6.0	1.0	images/313_7.png	images/313+12_7.png	6.0	→	7.0	19		女	18	2024-03-11_19h14.17.083	干预NG	2021.2.3	Win32	30.12048193
		6.0	1.0	1.0503	5.0	0.5698	1.0	9.0	25.0	3.0	1.0	images/313_4.png	images/313+12_4.png	6.0	→	4.0	19		女	18	2024-03-11_19h14.17.083	干预NG	2021.2.3	Win32	30.12048193
		1.0	0.0	0.4795	4.0	0.3887	1.0	10.0	26.0	7.0	1.0	images/313_8.png	images/313+12_8.png	6.0	→	8.0	19		女	18	2024-03-11_19h14.17.083	干预NG	2021.2.3	Win32	30.12048193
		1.0	1.0	0.5007	5.0	0.3161	1.0	11.0	27.0	12.0	1.0	images/313+12_13.png	images/313_13.png	1.0	←	13.0	19		女	18	2024-03-11_19h14.17.083	干预NG	2021.2.3	Win32	30.12048193
		6.0	1.0	0.4449	3.0	0.8085	1.0	12.0	28.0	1.0	1.0	images/313_2.png	images/313+12_2.png	6.0	→	2.0	19		女	18	2024-03-11_19h14.17.083	干预NG	2021.2.3	Win32	30.12048193
		6.0	0.0	0.4248	2.0	0.6425	1.0	13.0	29.0	15.0	1.0	images/313+12_16.png	images/313_16.png	1.0	←	16.0	19		女	18	2024-03-11_19h14.17.083	干预NG	2021.2.3	Win32	30.12048193
		6.0	1.0	0.6902	2.0	0.3581	1.0	14.0	30.0	4.0	1.0	images/313_5.png	images/313+12_5.png	6.0	→	5.0	19		女	18	2024-03-11_19h14.17.083	干预NG	2021.2.3	Win32	30.12048193
		6.0	0.0	0.4283	4.0	0.9922	1.0	15.0	31.0	10.0	1.0	images/313+12_11.png	images/313_11.png	1.0	←	11.0	19		女	18	2024-03-11_19h14.17.083	干预NG	2021.2.3	Win32	30.12048193
					5.0	0.4367						images/313_3.png	images/313+42_3.png	6.0	→	3.0	19		女	18	2024-03-11_19h14.17.083	干预NG	2021.2.3	Win32	30.12048193	space	7.2513	6.0	1.0	0.2721	1.0		0.0	0.0	0.0	2.0	1.0
					4.0	0.3687						images/313_6.png	images/313+42_6.png	6.0	→	6.0	19		女	18	2024-03-11_19h14.17.083	干预NG	2021.2.3	Win32	30.12048193			6.0	1.0	0.344	1.0		0.0	1.0	1.0	5.0	1.0
					4.0	0.2938						images/313+42_13.png	images/313_13.png	1.0	←	13.0	19		女	18	2024-03-11_19h14.17.083	干预NG	2021.2.3	Win32	30.12048193			6.0	0.0	0.5673	1.0		0.0	2.0	2.0	12.0	1.0
					4.0	0.3638						images/313+42_27.png	images/313_27.png	1.0	←	27.0	19		女	18	2024-03-11_19h14.17.083	干预NG	2021.2.3	Win32	30.12048193			6.0	0.0	0.8186	1.0		0.0	3.0	3.0	26.0	1.0
					5.0	0.4435						images/313_22.png	images/313+42_22.png	6.0	→	22.0	19		女	18	2024-03-11_19h14.17.083	干预NG	2021.2.3	Win32	30.12048193			6.0	1.0	0.3807	1.0		0.0	4.0	4.0	21.0	1.0
					5.0	0.5648						images/313+42_11.png	images/313_11.png	1.0	←	11.0	19		女	18	2024-03-11_19h14.17.083	干预NG	2021.2.3	Win32	30.12048193			6.0	0.0	0.4167	1.0		0.0	5.0	5.0	10.0	1.0
					3.0	0.3862						images/313_7.png	images/313+42_7.png	6.0	→	7.0	19		女	18	2024-03-11_19h14.17.083	干预NG	2021.2.3	Win32	30.12048193			1.0	0.0	0.7011	0.0		0.0	6.0	6.0	6.0	1.0
					4.0	0.3992						images/313+42_12.png	images/313_12.png	1.0	←	12.0	19		女	18	2024-03-11_19h14.17.083	干预NG	2021.2.3	Win32	30.12048193			1.0	1.0	0.5459	1.0		0.0	7.0	7.0	11.0	1.0
					5.0	0.3684						images/313+42_25.png	images/313_25.png	1.0	←	25.0	19		女	18	2024-03-11_19h14.17.083	干预NG	2021.2.3	Win32	30.12048193			6.0	0.0	0.6341	1.0		0.0	8.0	8.0	24.0	1.0
					5.0	0.3872						images/313_2.png	images/313+42_2.png	6.0	→	2.0	19		女	18	2024-03-11_19h14.17.083	干预NG	2021.2.3	Win32	30.12048193			6.0	1.0	0.5049	1.0		0.0	9.0	9.0	1.0	1.0
					3.0	0.5749						images/313+42_31.png	images/313_31.png	1.0	←	31.0	19		女	18	2024-03-11_19h14.17.083	干预NG	2021.2.3	Win32	30.12048193			1.0	1.0	0.5287	0.0		0.0	10.0	10.0	30.0	1.0
					5.0	0.3799						images/313+42_15.png	images/313_15.png	1.0	←	15.0	19		女	18	2024-03-11_19h14.17.083	干预NG	2021.2.3	Win32	30.12048193			6.0	0.0	0.7389	1.0		0.0	11.0	11.0	14.0	1.0
					5.0	0.361						images/313_21.png	images/313+42_21.png	6.0	→	21.0	19		女	18	2024-03-11_19h14.17.083	干预NG	2021.2.3	Win32	30.12048193			6.0	1.0	0.4383	1.0		0.0	12.0	12.0	20.0	1.0
					4.0	0.4833						images/313_1.png	images/313+42_1.png	6.0	→	1.0	19		女	18	2024-03-11_19h14.17.083	干预NG	2021.2.3	Win32	30.12048193			6.0	1.0	0.7622	1.0		0.0	13.0	13.0	0.0	1.0
					4.0	0.4355						images/313_23.png	images/313+42_23.png	6.0	→	23.0	19		女	18	2024-03-11_19h14.17.083	干预NG	2021.2.3	Win32	30.12048193			6.0	1.0	0.7407	1.0		0.0	14.0	14.0	22.0	1.0
					4.0	1.1252						images/313_5.png	images/313+42_5.png	6.0	→	5.0	19		女	18	2024-03-11_19h14.17.083	干预NG	2021.2.3	Win32	30.12048193			6.0	1.0	0.6789	1.0		0.0	15.0	15.0	4.0	1.0
					3.0	0.6345						images/313+42_10.png	images/313_10.png	1.0	←	10.0	19		女	18	2024-03-11_19h14.17.083	干预NG	2021.2.3	Win32	30.12048193			1.0	1.0	0.9683	0.0		0.0	16.0	16.0	9.0	1.0
					4.0	0.59						images/313_18.png	images/313+42_18.png	6.0	→	18.0	19		女	18	2024-03-11_19h14.17.083	干预NG	2021.2.3	Win32	30.12048193			6.0	1.0	0.6387	1.0		0.0	17.0	17.0	17.0	1.0
					4.0	0.5188						images/313_17.png	images/313+42_17.png	6.0	→	17.0	19		女	18	2024-03-11_19h14.17.083	干预NG	2021.2.3	Win32	30.12048193			6.0	1.0	0.8339	1.0		0.0	18.0	18.0	16.0	1.0
					3.0	0.4815						images/313_20.png	images/313+42_20.png	6.0	→	20.0	19		女	18	2024-03-11_19h14.17.083	干预NG	2021.2.3	Win32	30.12048193			1.0	0.0	0.6334	0.0		0.0	19.0	19.0	19.0	1.0
					4.0	0.5735						images/313+42_29.png	images/313_29.png	1.0	←	29.0	19		女	18	2024-03-11_19h14.17.083	干预NG	2021.2.3	Win32	30.12048193			1.0	1.0	0.3201	1.0		0.0	20.0	20.0	28.0	1.0
					5.0	0.4088						images/313+42_14.png	images/313_14.png	1.0	←	14.0	19		女	18	2024-03-11_19h14.17.083	干预NG	2021.2.3	Win32	30.12048193			6.0	0.0	0.5358	1.0		0.0	21.0	21.0	13.0	1.0
					5.0	0.4232						images/313_4.png	images/313+42_4.png	6.0	→	4.0	19		女	18	2024-03-11_19h14.17.083	干预NG	2021.2.3	Win32	30.12048193			6.0	1.0	0.4141	1.0		0.0	22.0	22.0	3.0	1.0
					4.0	0.3739						images/313+42_28.png	images/313_28.png	1.0	←	28.0	19		女	18	2024-03-11_19h14.17.083	干预NG	2021.2.3	Win32	30.12048193			6.0	0.0	0.8679	1.0		0.0	23.0	23.0	27.0	1.0
					3.0	0.4011						images/313+42_9.png	images/313_9.png	1.0	←	9.0	19		女	18	2024-03-11_19h14.17.083	干预NG	2021.2.3	Win32	30.12048193			1.0	1.0	0.8222	0.0		0.0	24.0	24.0	8.0	1.0
					1.0	2.875						images/313_8.png	images/313+42_8.png	6.0	→	8.0	19		女	18	2024-03-11_19h14.17.083	干预NG	2021.2.3	Win32	30.12048193			1.0	0.0	0.3789	0.0		0.0	25.0	25.0	7.0	1.0
					4.0	0.9141						images/313_19.png	images/313+42_19.png	6.0	→	19.0	19		女	18	2024-03-11_19h14.17.083	干预NG	2021.2.3	Win32	30.12048193			6.0	1.0	0.5055	1.0		0.0	26.0	26.0	18.0	1.0
					3.0	0.7336						images/313+42_16.png	images/313_16.png	1.0	←	16.0	19		女	18	2024-03-11_19h14.17.083	干预NG	2021.2.3	Win32	30.12048193			1.0	1.0	0.6041	0.0		0.0	27.0	27.0	15.0	1.0
					3.0	0.4581						images/313+42_32.png	images/313_32.png	1.0	←	32.0	19		女	18	2024-03-11_19h14.17.083	干预NG	2021.2.3	Win32	30.12048193			1.0	1.0	0.7749	0.0		0.0	28.0	28.0	31.0	1.0
					4.0	0.4716						images/313+42_30.png	images/313_30.png	1.0	←	30.0	19		女	18	2024-03-11_19h14.17.083	干预NG	2021.2.3	Win32	30.12048193			6.0	0.0	0.957	1.0		0.0	29.0	29.0	29.0	1.0
					5.0	0.4032						images/313+42_26.png	images/313_26.png	1.0	←	26.0	19		女	18	2024-03-11_19h14.17.083	干预NG	2021.2.3	Win32	30.12048193			1.0	1.0	0.3227	1.0		0.0	30.0	30.0	25.0	1.0
					5.0	0.3839						images/313_24.png	images/313+42_24.png	6.0	→	24.0	19		女	18	2024-03-11_19h14.17.083	干预NG	2021.2.3	Win32	30.12048193			6.0	1.0	0.4838	1.0		0.0	31.0	31.0	23.0	1.0
					4.0	0.3668						images/313_22.png	images/313+42_22.png	6.0	→	22.0	19		女	18	2024-03-11_19h14.17.083	干预NG	2021.2.3	Win32	30.12048193			6.0	1.0	0.6178	1.0		1.0	0.0	32.0	21.0	1.0
					3.0	0.3559						images/313+42_13.png	images/313_13.png	1.0	←	13.0	19		女	18	2024-03-11_19h14.17.083	干预NG	2021.2.3	Win32	30.12048193			1.0	1.0	0.7739	0.0		1.0	1.0	33.0	12.0	1.0
					5.0	0.3682						images/313_17.png	images/313+42_17.png	6.0	→	17.0	19		女	18	2024-03-11_19h14.17.083	干预NG	2021.2.3	Win32	30.12048193			6.0	1.0	0.5728	1.0		1.0	2.0	34.0	16.0	1.0
					5.0	0.3535						images/313+42_31.png	images/313_31.png	1.0	←	31.0	19		女	18	2024-03-11_19h14.17.083	干预NG	2021.2.3	Win32	30.12048193			1.0	1.0	0.4502	1.0		1.0	3.0	35.0	30.0	1.0
					4.0	0.3704						images/313_5.png	images/313+42_5.png	6.0	→	5.0	19		女	18	2024-03-11_19h14.17.083	干预NG	2021.2.3	Win32	30.12048193			6.0	1.0	0.4926	1.0		1.0	4.0	36.0	4.0	1.0
					4.0	0.3833						images/313_23.png	images/313+42_23.png	6.0	→	23.0	19		女	18	2024-03-11_19h14.17.083	干预NG	2021.2.3	Win32	30.12048193			6.0	1.0	0.5309	1.0		1.0	5.0	37.0	22.0	1.0
					3.0	0.506						images/313+42_10.png	images/313_10.png	1.0	←	10.0	19		女	18	2024-03-11_19h14.17.083	干预NG	2021.2.3	Win32	30.12048193			6.0	0.0	0.9896	0.0		1.0	6.0	38.0	9.0	1.0
					4.0	0.3877						images/313+42_15.png	images/313_15.png	1.0	←	15.0	19		女	18	2024-03-11_19h14.17.083	干预NG	2021.2.3	Win32	30.12048193			1.0	1.0	0.5892	1.0	space	1.0	7.0	39.0	14.0	1.0	2.0883
					4.0	0.4339						images/313_3.png	images/313+42_3.png	6.0	→	3.0	19		女	18	2024-03-11_19h14.17.083	干预NG	2021.2.3	Win32	30.12048193			6.0	1.0	0.3718	1.0		1.0	8.0	40.0	2.0	1.0
					4.0	0.3974						images/313_2.png	images/313+42_2.png	6.0	→	2.0	19		女	18	2024-03-11_19h14.17.083	干预NG	2021.2.3	Win32	30.12048193			6.0	1.0	0.4239	1.0		1.0	9.0	41.0	1.0	1.0
					4.0	0.3803						images/313_19.png	images/313+42_19.png	6.0	→	19.0	19		女	18	2024-03-11_19h14.17.083	干预NG	2021.2.3	Win32	30.12048193			6.0	1.0	0.4945	1.0		1.0	10.0	42.0	18.0	1.0
					4.0	0.4019						images/313+42_26.png	images/313_26.png	1.0	←	26.0	19		女	18	2024-03-11_19h14.17.083	干预NG	2021.2.3	Win32	30.12048193			1.0	1.0	0.4019	1.0		1.0	11.0	43.0	25.0	1.0
					4.0	0.3744						images/313_20.png	images/313+42_20.png	6.0	→	20.0	19		女	18	2024-03-11_19h14.17.083	干预NG	2021.2.3	Win32	30.12048193			1.0	0.0	0.5574	1.0		1.0	12.0	44.0	19.0	1.0
					4.0	0.4361						images/313_24.png	images/313+42_24.png	6.0	→	24.0	19		女	18	2024-03-11_19h14.17.083	干预NG	2021.2.3	Win32	30.12048193			6.0	1.0	0.4047	1.0		1.0	13.0	45.0	23.0	1.0
					4.0	0.7052						images/313_7.png	images/313+42_7.png	6.0	→	7.0	19		女	18	2024-03-11_19h14.17.083	干预NG	2021.2.3	Win32	30.12048193			6.0	1.0	1.2749	1.0		1.0	14.0	46.0	6.0	1.0
					2.0	0.4916						images/313_6.png	images/313+42_6.png	6.0	→	6.0	19		女	18	2024-03-11_19h14.17.083	干预NG	2021.2.3	Win32	30.12048193			6.0	1.0	0.8229	0.0		1.0	15.0	47.0	5.0	1.0
					2.0	0.4381						images/313+42_25.png	images/313_25.png	1.0	←	25.0	19		女	18	2024-03-11_19h14.17.083	干预NG	2021.2.3	Win32	30.12048193			6.0	0.0	0.9056	0.0		1.0	16.0	48.0	24.0	1.0
					4.0	0.4933						images/313_18.png	images/313+42_18.png	6.0	→	18.0	19		女	18	2024-03-11_19h14.17.083	干预NG	2021.2.3	Win32	30.12048193			1.0	0.0	0.4593	1.0		1.0	17.0	49.0	17.0	1.0
					5.0	0.6672						images/313+42_12.png	images/313_12.png	1.0	←	12.0	19		女	18	2024-03-11_19h14.17.083	干预NG	2021.2.3	Win32	30.12048193			1.0	1.0	0.4211	1.0		1.0	18.0	50.0	11.0	1.0
					4.0	0.4089						images/313+42_29.png	images/313_29.png	1.0	←	29.0	19		女	18	2024-03-11_19h14.17.083	干预NG	2021.2.3	Win32	30.12048193			1.0	1.0	0.4215	1.0		1.0	19.0	51.0	28.0	1.0
					3.0	0.4447						images/313+42_27.png	images/313_27.png	1.0	←	27.0	19		女	18	2024-03-11_19h14.17.083	干预NG	2021.2.3	Win32	30.12048193			1.0	1.0	0.5663	0.0		1.0	20.0	52.0	26.0	1.0
					4.0	0.4231						images/313_21.png	images/313+42_21.png	6.0	→	21.0	19		女	18	2024-03-11_19h14.17.083	干预NG	2021.2.3	Win32	30.12048193			6.0	1.0	0.4252	1.0		1.0	21.0	53.0	20.0	1.0
					4.0	0.4042						images/313+42_11.png	images/313_11.png	1.0	←	11.0	19		女	18	2024-03-11_19h14.17.083	干预NG	2021.2.3	Win32	30.12048193			6.0	0.0	0.8009	1.0		1.0	22.0	54.0	10.0	1.0
					4.0	0.4256						images/313+42_14.png	images/313_14.png	1.0	←	14.0	19		女	18	2024-03-11_19h14.17.083	干预NG	2021.2.3	Win32	30.12048193			6.0	0.0	0.7418	1.0		1.0	23.0	55.0	13.0	1.0
					5.0	0.4605						images/313_4.png	images/313+42_4.png	6.0	→	4.0	19		女	18	2024-03-11_19h14.17.083	干预NG	2021.2.3	Win32	30.12048193			6.0	1.0	0.4691	1.0		1.0	24.0	56.0	3.0	1.0
					3.0	0.4496						images/313+42_30.png	images/313_30.png	1.0	←	30.0	19		女	18	2024-03-11_19h14.17.083	干预NG	2021.2.3	Win32	30.12048193			1.0	1.0	0.5449	0.0		1.0	25.0	57.0	29.0	1.0
					4.0	0.3359						images/313+42_9.png	images/313_9.png	1.0	←	9.0	19		女	18	2024-03-11_19h14.17.083	干预NG	2021.2.3	Win32	30.12048193			1.0	1.0	0.93	1.0		1.0	26.0	58.0	8.0	1.0
					4.0	0.2877						images/313+42_16.png	images/313_16.png	1.0	←	16.0	19		女	18	2024-03-11_19h14.17.083	干预NG	2021.2.3	Win32	30.12048193			1.0	1.0	0.6914	1.0		1.0	27.0	59.0	15.0	1.0
					5.0	0.4082						images/313_1.png	images/313+42_1.png	6.0	→	1.0	19		女	18	2024-03-11_19h14.17.083	干预NG	2021.2.3	Win32	30.12048193			6.0	1.0	0.6006	1.0		1.0	28.0	60.0	0.0	1.0
					5.0	0.3949						images/313+42_32.png	images/313_32.png	1.0	←	32.0	19		女	18	2024-03-11_19h14.17.083	干预NG	2021.2.3	Win32	30.12048193			1.0	1.0	0.3827	1.0		1.0	29.0	61.0	31.0	1.0
					5.0	0.4053						images/313+42_28.png	images/313_28.png	1.0	←	28.0	19		女	18	2024-03-11_19h14.17.083	干预NG	2021.2.3	Win32	30.12048193			6.0	0.0	0.4918	1.0		1.0	30.0	62.0	27.0	1.0
					4.0	0.3857						images/313_8.png	images/313+42_8.png	6.0	→	8.0	19		女	18	2024-03-11_19h14.17.083	干预NG	2021.2.3	Win32	30.12048193			6.0	1.0	1.0616	1.0		1.0	31.0	63.0	7.0	1.0
					4.0	0.4393						images/313_20.png	images/313+42_20.png	6.0	→	20.0	19		女	18	2024-03-11_19h14.17.083	干预NG	2021.2.3	Win32	30.12048193			1.0	0.0	0.975	1.0		2.0	0.0	64.0	19.0	1.0
					5.0	0.4874						images/313+42_29.png	images/313_29.png	1.0	←	29.0	19		女	18	2024-03-11_19h14.17.083	干预NG	2021.2.3	Win32	30.12048193			1.0	1.0	0.353	1.0		2.0	1.0	65.0	28.0	1.0
					4.0	0.4558						images/313_18.png	images/313+42_18.png	6.0	→	18.0	19		女	18	2024-03-11_19h14.17.083	干预NG	2021.2.3	Win32	30.12048193			6.0	1.0	0.6004	1.0		2.0	2.0	66.0	17.0	1.0
					4.0	0.4284						images/313_2.png	images/313+42_2.png	6.0	→	2.0	19		女	18	2024-03-11_19h14.17.083	干预NG	2021.2.3	Win32	30.12048193			6.0	1.0	0.8511	1.0		2.0	3.0	67.0	1.0	1.0
					4.0	0.3903						images/313+42_15.png	images/313_15.png	1.0	←	15.0	19		女	18	2024-03-11_19h14.17.083	干预NG	2021.2.3	Win32	30.12048193			1.0	1.0	0.9189	1.0		2.0	4.0	68.0	14.0	1.0
					5.0	0.4218						images/313_1.png	images/313+42_1.png	6.0	→	1.0	19		女	18	2024-03-11_19h14.17.083	干预NG	2021.2.3	Win32	30.12048193			6.0	1.0	0.5109	1.0		2.0	5.0	69.0	0.0	1.0
					4.0	0.3525						images/313+42_31.png	images/313_31.png	1.0	←	31.0	19		女	18	2024-03-11_19h14.17.083	干预NG	2021.2.3	Win32	30.12048193			1.0	1.0	0.6724	1.0		2.0	6.0	70.0	30.0	1.0
					4.0	0.3923						images/313+42_27.png	images/313_27.png	1.0	←	27.0	19		女	18	2024-03-11_19h14.17.083	干预NG	2021.2.3	Win32	30.12048193			1.0	1.0	0.7014	1.0		2.0	7.0	71.0	26.0	1.0
					5.0	0.332						images/313_6.png	images/313+42_6.png	6.0	→	6.0	19		女	18	2024-03-11_19h14.17.083	干预NG	2021.2.3	Win32	30.12048193			6.0	1.0	0.5418	1.0		2.0	8.0	72.0	5.0	1.0
					4.0	0.3719						images/313+42_26.png	images/313_26.png	1.0	←	26.0	19		女	18	2024-03-11_19h14.17.083	干预NG	2021.2.3	Win32	30.12048193			1.0	1.0	0.9294	1.0		2.0	9.0	73.0	25.0	1.0
					5.0	0.3932						images/313_7.png	images/313+42_7.png	6.0	→	7.0	19		女	18	2024-03-11_19h14.17.083	干预NG	2021.2.3	Win32	30.12048193			6.0	1.0	0.5515	1.0		2.0	10.0	74.0	6.0	1.0
					4.0	0.4768						images/313+42_10.png	images/313_10.png	1.0	←	10.0	19		女	18	2024-03-11_19h14.17.083	干预NG	2021.2.3	Win32	30.12048193			1.0	1.0	0.2195	1.0		2.0	11.0	75.0	9.0	1.0
					4.0	0.3584						images/313+42_9.png	images/313_9.png	1.0	←	9.0	19		女	18	2024-03-11_19h14.17.083	干预NG	2021.2.3	Win32	30.12048193			1.0	1.0	0.6428	1.0		2.0	12.0	76.0	8.0	1.0
					5.0	0.3944						images/313_24.png	images/313+42_24.png	6.0	→	24.0	19		女	18	2024-03-11_19h14.17.083	干预NG	2021.2.3	Win32	30.12048193			6.0	1.0	1.0122	1.0		2.0	13.0	77.0	23.0	1.0
					4.0	0.3739						images/313_4.png	images/313+42_4.png	6.0	→	4.0	19		女	18	2024-03-11_19h14.17.083	干预NG	2021.2.3	Win32	30.12048193			6.0	1.0	0.5088	1.0		2.0	14.0	78.0	3.0	1.0
					4.0	0.3512						images/313+42_32.png	images/313_32.png	1.0	←	32.0	19		女	18	2024-03-11_19h14.17.083	干预NG	2021.2.3	Win32	30.12048193			1.0	1.0	0.506	1.0	space	2.0	15.0	79.0	31.0	1.0	1.6112
					4.0	0.3168						images/313_19.png	images/313+42_19.png	6.0	→	19.0	19		女	18	2024-03-11_19h14.17.083	干预NG	2021.2.3	Win32	30.12048193			6.0	1.0	0.3415	1.0		2.0	16.0	80.0	18.0	1.0
					4.0	0.4543						images/313_5.png	images/313+42_5.png	6.0	→	5.0	19		女	18	2024-03-11_19h14.17.083	干预NG	2021.2.3	Win32	30.12048193			6.0	1.0	0.8807	1.0		2.0	17.0	81.0	4.0	1.0
					3.0	0.5595						images/313_23.png	images/313+42_23.png	6.0	→	23.0	19		女	18	2024-03-11_19h14.17.083	干预NG	2021.2.3	Win32	30.12048193			1.0	0.0	0.5734	0.0		2.0	18.0	82.0	22.0	1.0
					5.0	0.3727						images/313_21.png	images/313+42_21.png	6.0	→	21.0	19		女	18	2024-03-11_19h14.17.083	干预NG	2021.2.3	Win32	30.12048193			6.0	1.0	0.3722	1.0		2.0	19.0	83.0	20.0	1.0
					4.0	0.3656						images/313+42_11.png	images/313_11.png	1.0	←	11.0	19		女	18	2024-03-11_19h14.17.083	干预NG	2021.2.3	Win32	30.12048193			1.0	1.0	0.5055	1.0		2.0	20.0	84.0	10.0	1.0
					5.0	0.3819						images/313+42_13.png	images/313_13.png	1.0	←	13.0	19		女	18	2024-03-11_19h14.17.083	干预NG	2021.2.3	Win32	30.12048193			1.0	1.0	0.4304	1.0		2.0	21.0	85.0	12.0	1.0
					4.0	0.3478						images/313+42_30.png	images/313_30.png	1.0	←	30.0	19		女	18	2024-03-11_19h14.17.083	干预NG	2021.2.3	Win32	30.12048193			6.0	0.0	1.0682	1.0		2.0	22.0	86.0	29.0	1.0
					5.0	0.3903						images/313_3.png	images/313+42_3.png	6.0	→	3.0	19		女	18	2024-03-11_19h14.17.083	干预NG	2021.2.3	Win32	30.12048193			6.0	1.0	0.353	1.0		2.0	23.0	87.0	2.0	1.0
					4.0	0.4916						images/313_8.png	images/313+42_8.png	6.0	→	8.0	19		女	18	2024-03-11_19h14.17.083	干预NG	2021.2.3	Win32	30.12048193			1.0	0.0	0.7658	1.0		2.0	24.0	88.0	7.0	1.0
					4.0	0.4893						images/313_22.png	images/313+42_22.png	6.0	→	22.0	19		女	18	2024-03-11_19h14.17.083	干预NG	2021.2.3	Win32	30.12048193			6.0	1.0	0.3964	1.0		2.0	25.0	89.0	21.0	1.0
					4.0	0.3432						images/313_17.png	images/313+42_17.png	6.0	→	17.0	19		女	18	2024-03-11_19h14.17.083	干预NG	2021.2.3	Win32	30.12048193			6.0	1.0	0.4162	1.0		2.0	26.0	90.0	16.0	1.0
					5.0	0.4889						images/313+42_12.png	images/313_12.png	1.0	←	12.0	19		女	18	2024-03-11_19h14.17.083	干预NG	2021.2.3	Win32	30.12048193			1.0	1.0	0.4285	1.0		2.0	27.0	91.0	11.0	1.0
					5.0	0.3531						images/313+42_25.png	images/313_25.png	1.0	←	25.0	19		女	18	2024-03-11_19h14.17.083	干预NG	2021.2.3	Win32	30.12048193			6.0	0.0	0.6228	1.0		2.0	28.0	92.0	24.0	1.0
					4.0	0.2872						images/313+42_28.png	images/313_28.png	1.0	←	28.0	19		女	18	2024-03-11_19h14.17.083	干预NG	2021.2.3	Win32	30.12048193			6.0	0.0	0.7053	1.0		2.0	29.0	93.0	27.0	1.0
					5.0	0.4185						images/313+42_14.png	images/313_14.png	1.0	←	14.0	19		女	18	2024-03-11_19h14.17.083	干预NG	2021.2.3	Win32	30.12048193			6.0	0.0	0.4417	1.0		2.0	30.0	94.0	13.0	1.0
					4.0	0.4268						images/313+42_16.png	images/313_16.png	1.0	←	16.0	19		女	18	2024-03-11_19h14.17.083	干预NG	2021.2.3	Win32	30.12048193			1.0	1.0	0.5642	1.0		2.0	31.0	95.0	15.0	1.0
																	19		女	18	2024-03-11_19h14.17.083	干预NG	2021.2.3	Win32	30.12048193														4.944444444	3.9306
