# Supplementary material for: Perceptual metacognition and self-esteem: the role of feedback valence in local and global monitoring bias
Source: BMC Psychol. 2025 Sep 22;13:1114. doi: 10.1186/s40359-025-03089-x (PMC12506185; doi:10.1186/s40359-025-03089-x)
Supplement: Supplementary file 1 — Supplementary Material 1. [file 40359_2025_3089_MOESM1_ESM.zip › Data/Study3/Study3data/negative/20_干预NG_2024-03-11_19h08.50.448.csv]

key03.keys	key03.rt	response00.keys	response00.corr	response00.rt	response02.keys	response02.rt	prac2.thisRepN	prac2.thisTrialN	prac2.thisN	prac2.thisIndex	prac2.ran	dotLeft	dotRight	dotAns	cue	rows	被试编号	姓名	性别	年龄	date	expName	psychopyVersion	OS	frameRate	key04.keys	key04.rt	response01.keys	response01.corr	response01.rt	response02.corr	ret_res.keys	neg.thisRepN	neg.thisTrialN	neg.thisN	neg.thisIndex	neg.ran	slider.response	slider.rt
space	8.239	6.0	1.0	0.681	6.0	0.284	0.0	0.0	0.0	7.0	1.0	images/313_8.png	images/313+12_8.png	6.0	→	8.0	20		女	22	2024-03-11_19h08.50.448	干预NG	2021.2.3	MacIntel	27.77777778
		1.0	1.0	0.574	2.0	0.407	0.0	1.0	1.0	15.0	1.0	images/313+12_16.png	images/313_16.png	1.0	←	16.0	20		女	22	2024-03-11_19h08.50.448	干预NG	2021.2.3	MacIntel	27.77777778
		6.0	0.0	0.509	5.0	0.383	0.0	2.0	2.0	9.0	1.0	images/313+12_10.png	images/313_10.png	1.0	←	10.0	20		女	22	2024-03-11_19h08.50.448	干预NG	2021.2.3	MacIntel	27.77777778
		6.0	0.0	0.393	2.0	0.402	0.0	3.0	3.0	13.0	1.0	images/313+12_14.png	images/313_14.png	1.0	←	14.0	20		女	22	2024-03-11_19h08.50.448	干预NG	2021.2.3	MacIntel	27.77777778
		6.0	1.0	0.407	6.0	0.158	0.0	4.0	4.0	0.0	1.0	images/313_1.png	images/313+12_1.png	6.0	→	1.0	20		女	22	2024-03-11_19h08.50.448	干预NG	2021.2.3	MacIntel	27.77777778
		6.0	1.0	0.754	2.0	0.204	0.0	5.0	5.0	4.0	1.0	images/313_5.png	images/313+12_5.png	6.0	→	5.0	20		女	22	2024-03-11_19h08.50.448	干预NG	2021.2.3	MacIntel	27.77777778
		6.0	0.0	0.468	2.0	0.203	0.0	6.0	6.0	14.0	1.0	images/313+12_15.png	images/313_15.png	1.0	←	15.0	20		女	22	2024-03-11_19h08.50.448	干预NG	2021.2.3	MacIntel	27.77777778
		6.0	0.0	0.466	2.0	0.376	0.0	7.0	7.0	12.0	1.0	images/313+12_13.png	images/313_13.png	1.0	←	13.0	20		女	22	2024-03-11_19h08.50.448	干预NG	2021.2.3	MacIntel	27.77777778
		6.0	1.0	0.475	6.0	0.167	0.0	8.0	8.0	6.0	1.0	images/313_7.png	images/313+12_7.png	6.0	→	7.0	20		女	22	2024-03-11_19h08.50.448	干预NG	2021.2.3	MacIntel	27.77777778
		6.0	0.0	0.485	2.0	0.189	0.0	9.0	9.0	8.0	1.0	images/313+12_9.png	images/313_9.png	1.0	←	9.0	20		女	22	2024-03-11_19h08.50.448	干预NG	2021.2.3	MacIntel	27.77777778
		6.0	1.0	0.402	2.0	0.303	0.0	10.0	10.0	3.0	1.0	images/313_4.png	images/313+12_4.png	6.0	→	4.0	20		女	22	2024-03-11_19h08.50.448	干预NG	2021.2.3	MacIntel	27.77777778
		1.0	0.0	0.443	5.0	0.408	0.0	11.0	11.0	1.0	1.0	images/313_2.png	images/313+12_2.png	6.0	→	2.0	20		女	22	2024-03-11_19h08.50.448	干预NG	2021.2.3	MacIntel	27.77777778
		6.0	0.0	0.528	6.0	0.188	0.0	12.0	12.0	10.0	1.0	images/313+12_11.png	images/313_11.png	1.0	←	11.0	20		女	22	2024-03-11_19h08.50.448	干预NG	2021.2.3	MacIntel	27.77777778
		6.0	1.0	0.669	2.0	0.209	0.0	13.0	13.0	2.0	1.0	images/313_3.png	images/313+12_3.png	6.0	→	3.0	20		女	22	2024-03-11_19h08.50.448	干预NG	2021.2.3	MacIntel	27.77777778
		6.0	1.0	0.507	6.0	0.256	0.0	14.0	14.0	5.0	1.0	images/313_6.png	images/313+12_6.png	6.0	→	6.0	20		女	22	2024-03-11_19h08.50.448	干预NG	2021.2.3	MacIntel	27.77777778
		1.0	1.0	0.452	5.0	0.5	0.0	15.0	15.0	11.0	1.0	images/313+12_12.png	images/313_12.png	1.0	←	12.0	20		女	22	2024-03-11_19h08.50.448	干预NG	2021.2.3	MacIntel	27.77777778
		6.0	0.0	0.425	6.0	0.233	1.0	0.0	16.0	13.0	1.0	images/313+12_14.png	images/313_14.png	1.0	←	14.0	20		女	22	2024-03-11_19h08.50.448	干预NG	2021.2.3	MacIntel	27.77777778
		1.0	1.0	0.635	2.0	0.474	1.0	1.0	17.0	12.0	1.0	images/313+12_13.png	images/313_13.png	1.0	←	13.0	20		女	22	2024-03-11_19h08.50.448	干预NG	2021.2.3	MacIntel	27.77777778
		6.0	1.0	0.352	6.0	0.219	1.0	2.0	18.0	1.0	1.0	images/313_2.png	images/313+12_2.png	6.0	→	2.0	20		女	22	2024-03-11_19h08.50.448	干预NG	2021.2.3	MacIntel	27.77777778
		1.0	1.0	0.388	5.0	0.436	1.0	3.0	19.0	14.0	1.0	images/313+12_15.png	images/313_15.png	1.0	←	15.0	20		女	22	2024-03-11_19h08.50.448	干预NG	2021.2.3	MacIntel	27.77777778
		6.0	1.0	0.542	6.0	0.283	1.0	4.0	20.0	4.0	1.0	images/313_5.png	images/313+12_5.png	6.0	→	5.0	20		女	22	2024-03-11_19h08.50.448	干预NG	2021.2.3	MacIntel	27.77777778
		1.0	0.0	0.443	6.0	0.407	1.0	5.0	21.0	6.0	1.0	images/313_7.png	images/313+12_7.png	6.0	→	7.0	20		女	22	2024-03-11_19h08.50.448	干预NG	2021.2.3	MacIntel	27.77777778
		6.0	0.0	0.409	6.0	0.237	1.0	6.0	22.0	10.0	1.0	images/313+12_11.png	images/313_11.png	1.0	←	11.0	20		女	22	2024-03-11_19h08.50.448	干预NG	2021.2.3	MacIntel	27.77777778
		1.0	0.0	0.642	5.0	0.239	1.0	7.0	23.0	5.0	1.0	images/313_6.png	images/313+12_6.png	6.0	→	6.0	20		女	22	2024-03-11_19h08.50.448	干预NG	2021.2.3	MacIntel	27.77777778
		6.0	0.0	0.452	6.0	0.216	1.0	8.0	24.0	8.0	1.0	images/313+12_9.png	images/313_9.png	1.0	←	9.0	20		女	22	2024-03-11_19h08.50.448	干预NG	2021.2.3	MacIntel	27.77777778
		1.0	1.0	0.503	5.0	0.224	1.0	9.0	25.0	15.0	1.0	images/313+12_16.png	images/313_16.png	1.0	←	16.0	20		女	22	2024-03-11_19h08.50.448	干预NG	2021.2.3	MacIntel	27.77777778
		1.0	0.0	0.935	5.0	0.249	1.0	10.0	26.0	2.0	1.0	images/313_3.png	images/313+12_3.png	6.0	→	3.0	20		女	22	2024-03-11_19h08.50.448	干预NG	2021.2.3	MacIntel	27.77777778
		1.0	0.0	0.574	5.0	0.201	1.0	11.0	27.0	3.0	1.0	images/313_4.png	images/313+12_4.png	6.0	→	4.0	20		女	22	2024-03-11_19h08.50.448	干预NG	2021.2.3	MacIntel	27.77777778
		1.0	1.0	0.466	5.0	0.22	1.0	12.0	28.0	11.0	1.0	images/313+12_12.png	images/313_12.png	1.0	←	12.0	20		女	22	2024-03-11_19h08.50.448	干预NG	2021.2.3	MacIntel	27.77777778
		1.0	0.0	0.471	5.0	0.15	1.0	13.0	29.0	7.0	1.0	images/313_8.png	images/313+12_8.png	6.0	→	8.0	20		女	22	2024-03-11_19h08.50.448	干预NG	2021.2.3	MacIntel	27.77777778
		6.0	1.0	0.439	6.0	0.16	1.0	14.0	30.0	0.0	1.0	images/313_1.png	images/313+12_1.png	6.0	→	1.0	20		女	22	2024-03-11_19h08.50.448	干预NG	2021.2.3	MacIntel	27.77777778
		1.0	1.0	0.343	5.0	0.252	1.0	15.0	31.0	9.0	1.0	images/313+12_10.png	images/313_10.png	1.0	←	10.0	20		女	22	2024-03-11_19h08.50.448	干预NG	2021.2.3	MacIntel	27.77777778
					6.0	0.42						images/313+42_12.png	images/313_12.png	1.0	←	12.0	20		女	22	2024-03-11_19h08.50.448	干预NG	2021.2.3	MacIntel	27.77777778	space	6.315	1.0	1.0	0.228	1.0		0.0	0.0	0.0	11.0	1.0
					6.0	0.218						images/313_5.png	images/313+42_5.png	6.0	→	5.0	20		女	22	2024-03-11_19h08.50.448	干预NG	2021.2.3	MacIntel	27.77777778			6.0	1.0	0.477	1.0		0.0	1.0	1.0	4.0	1.0
					6.0	0.167						images/313+42_27.png	images/313_27.png	1.0	←	27.0	20		女	22	2024-03-11_19h08.50.448	干预NG	2021.2.3	MacIntel	27.77777778			6.0	0.0	0.548	1.0		0.0	2.0	2.0	26.0	1.0
					6.0	0.174						images/313+42_31.png	images/313_31.png	1.0	←	31.0	20		女	22	2024-03-11_19h08.50.448	干预NG	2021.2.3	MacIntel	27.77777778			1.0	1.0	0.401	1.0		0.0	3.0	3.0	30.0	1.0
					6.0	0.17						images/313_19.png	images/313+42_19.png	6.0	→	19.0	20		女	22	2024-03-11_19h08.50.448	干预NG	2021.2.3	MacIntel	27.77777778			6.0	1.0	0.602	1.0		0.0	4.0	4.0	18.0	1.0
					6.0	0.165						images/313_23.png	images/313+42_23.png	6.0	→	23.0	20		女	22	2024-03-11_19h08.50.448	干预NG	2021.2.3	MacIntel	27.77777778			6.0	1.0	0.685	1.0		0.0	5.0	5.0	22.0	1.0
					6.0	0.192						images/313+42_14.png	images/313_14.png	1.0	←	14.0	20		女	22	2024-03-11_19h08.50.448	干预NG	2021.2.3	MacIntel	27.77777778			6.0	0.0	0.551	1.0		0.0	6.0	6.0	13.0	1.0
					6.0	0.121						images/313+42_16.png	images/313_16.png	1.0	←	16.0	20		女	22	2024-03-11_19h08.50.448	干预NG	2021.2.3	MacIntel	27.77777778			1.0	1.0	0.385	1.0		0.0	7.0	7.0	15.0	1.0
					6.0	0.036						images/313+42_29.png	images/313_29.png	1.0	←	29.0	20		女	22	2024-03-11_19h08.50.448	干预NG	2021.2.3	MacIntel	27.77777778			1.0	1.0	0.604	1.0		0.0	8.0	8.0	28.0	1.0
					6.0	0.167						images/313_21.png	images/313+42_21.png	6.0	→	21.0	20		女	22	2024-03-11_19h08.50.448	干预NG	2021.2.3	MacIntel	27.77777778			6.0	1.0	0.4	1.0		0.0	9.0	9.0	20.0	1.0
					5.0	1.119						images/313_18.png	images/313+42_18.png	6.0	→	18.0	20		女	22	2024-03-11_19h08.50.448	干预NG	2021.2.3	MacIntel	27.77777778			6.0	1.0	0.618	1.0		0.0	10.0	10.0	17.0	1.0
					3.0	0.736						images/313+42_9.png	images/313_9.png	1.0	←	9.0	20		女	22	2024-03-11_19h08.50.448	干预NG	2021.2.3	MacIntel	27.77777778			1.0	1.0	1.251	0.0		0.0	11.0	11.0	8.0	1.0
					6.0	0.601						images/313_22.png	images/313+42_22.png	6.0	→	22.0	20		女	22	2024-03-11_19h08.50.448	干预NG	2021.2.3	MacIntel	27.77777778			6.0	1.0	0.647	1.0		0.0	12.0	12.0	21.0	1.0
					6.0	0.339						images/313_7.png	images/313+42_7.png	6.0	→	7.0	20		女	22	2024-03-11_19h08.50.448	干预NG	2021.2.3	MacIntel	27.77777778			6.0	1.0	0.739	1.0		0.0	13.0	13.0	6.0	1.0
					4.0	0.964						images/313+42_15.png	images/313_15.png	1.0	←	15.0	20		女	22	2024-03-11_19h08.50.448	干预NG	2021.2.3	MacIntel	27.77777778			1.0	1.0	1.042	1.0		0.0	14.0	14.0	14.0	1.0
					3.0	0.906						images/313+42_28.png	images/313_28.png	1.0	←	28.0	20		女	22	2024-03-11_19h08.50.448	干预NG	2021.2.3	MacIntel	27.77777778			1.0	1.0	0.689	0.0		0.0	15.0	15.0	27.0	1.0
					6.0	0.158						images/313_3.png	images/313+42_3.png	6.0	→	3.0	20		女	22	2024-03-11_19h08.50.448	干预NG	2021.2.3	MacIntel	27.77777778			6.0	1.0	0.47	1.0		0.0	16.0	16.0	2.0	1.0
					3.0	0.369						images/313+42_25.png	images/313_25.png	1.0	←	25.0	20		女	22	2024-03-11_19h08.50.448	干预NG	2021.2.3	MacIntel	27.77777778			1.0	1.0	0.706	0.0		0.0	17.0	17.0	24.0	1.0
					6.0	0.191						images/313_24.png	images/313+42_24.png	6.0	→	24.0	20		女	22	2024-03-11_19h08.50.448	干预NG	2021.2.3	MacIntel	27.77777778			6.0	1.0	0.468	1.0		0.0	18.0	18.0	23.0	1.0
					3.0	0.417						images/313+42_13.png	images/313_13.png	1.0	←	13.0	20		女	22	2024-03-11_19h08.50.448	干预NG	2021.2.3	MacIntel	27.77777778			1.0	1.0	0.577	0.0		0.0	19.0	19.0	12.0	1.0
					6.0	0.147						images/313_6.png	images/313+42_6.png	6.0	→	6.0	20		女	22	2024-03-11_19h08.50.448	干预NG	2021.2.3	MacIntel	27.77777778			6.0	1.0	0.402	1.0		0.0	20.0	20.0	5.0	1.0
					3.0	0.353						images/313+42_10.png	images/313_10.png	1.0	←	10.0	20		女	22	2024-03-11_19h08.50.448	干预NG	2021.2.3	MacIntel	27.77777778			1.0	1.0	0.47	0.0		0.0	21.0	21.0	9.0	1.0
					6.0	0.368						images/313+42_26.png	images/313_26.png	1.0	←	26.0	20		女	22	2024-03-11_19h08.50.448	干预NG	2021.2.3	MacIntel	27.77777778			6.0	0.0	0.595	1.0		0.0	22.0	22.0	25.0	1.0
					6.0	0.142						images/313_1.png	images/313+42_1.png	6.0	→	1.0	20		女	22	2024-03-11_19h08.50.448	干预NG	2021.2.3	MacIntel	27.77777778			6.0	1.0	0.32	1.0		0.0	23.0	23.0	0.0	1.0
					6.0	0.338						images/313+42_30.png	images/313_30.png	1.0	←	30.0	20		女	22	2024-03-11_19h08.50.448	干预NG	2021.2.3	MacIntel	27.77777778			1.0	1.0	0.369	1.0		0.0	24.0	24.0	29.0	1.0
					3.0	0.465						images/313+42_11.png	images/313_11.png	1.0	←	11.0	20		女	22	2024-03-11_19h08.50.448	干预NG	2021.2.3	MacIntel	27.77777778			6.0	0.0	0.715	0.0		0.0	25.0	25.0	10.0	1.0
					6.0	0.2						images/313_4.png	images/313+42_4.png	6.0	→	4.0	20		女	22	2024-03-11_19h08.50.448	干预NG	2021.2.3	MacIntel	27.77777778			6.0	1.0	0.394	1.0		0.0	26.0	26.0	3.0	1.0
					6.0	0.152						images/313_2.png	images/313+42_2.png	6.0	→	2.0	20		女	22	2024-03-11_19h08.50.448	干预NG	2021.2.3	MacIntel	27.77777778			6.0	1.0	0.551	1.0		0.0	27.0	27.0	1.0	1.0
					6.0	0.167						images/313_17.png	images/313+42_17.png	6.0	→	17.0	20		女	22	2024-03-11_19h08.50.448	干预NG	2021.2.3	MacIntel	27.77777778			6.0	1.0	0.282	1.0		0.0	28.0	28.0	16.0	1.0
					6.0	0.167						images/313_20.png	images/313+42_20.png	6.0	→	20.0	20		女	22	2024-03-11_19h08.50.448	干预NG	2021.2.3	MacIntel	27.77777778			6.0	1.0	0.422	1.0		0.0	29.0	29.0	19.0	1.0
					3.0	0.536						images/313_8.png	images/313+42_8.png	6.0	→	8.0	20		女	22	2024-03-11_19h08.50.448	干预NG	2021.2.3	MacIntel	27.77777778			6.0	1.0	0.518	0.0		0.0	30.0	30.0	7.0	1.0
					3.0	0.259						images/313+42_32.png	images/313_32.png	1.0	←	32.0	20		女	22	2024-03-11_19h08.50.448	干预NG	2021.2.3	MacIntel	27.77777778			6.0	0.0	0.653	0.0		0.0	31.0	31.0	31.0	1.0
					3.0	0.444						images/313+42_26.png	images/313_26.png	1.0	←	26.0	20		女	22	2024-03-11_19h08.50.448	干预NG	2021.2.3	MacIntel	27.77777778			1.0	1.0	0.59	0.0		1.0	0.0	32.0	25.0	1.0
					6.0	0.338						images/313_8.png	images/313+42_8.png	6.0	→	8.0	20		女	22	2024-03-11_19h08.50.448	干预NG	2021.2.3	MacIntel	27.77777778			1.0	0.0	0.39	1.0		1.0	1.0	33.0	7.0	1.0
					6.0	0.184						images/313_21.png	images/313+42_21.png	6.0	→	21.0	20		女	22	2024-03-11_19h08.50.448	干预NG	2021.2.3	MacIntel	27.77777778			6.0	1.0	0.383	1.0		1.0	2.0	34.0	20.0	1.0
					2.0	0.287						images/313_7.png	images/313+42_7.png	6.0	→	7.0	20		女	22	2024-03-11_19h08.50.448	干预NG	2021.2.3	MacIntel	27.77777778			6.0	1.0	0.57	0.0		1.0	3.0	35.0	6.0	1.0
					3.0	0.407						images/313_22.png	images/313+42_22.png	6.0	→	22.0	20		女	22	2024-03-11_19h08.50.448	干预NG	2021.2.3	MacIntel	27.77777778			6.0	1.0	0.539	0.0		1.0	4.0	36.0	21.0	1.0
					3.0	0.437						images/313+42_30.png	images/313_30.png	1.0	←	30.0	20		女	22	2024-03-11_19h08.50.448	干预NG	2021.2.3	MacIntel	27.77777778			1.0	1.0	0.344	0.0		1.0	5.0	37.0	29.0	1.0
					5.0	0.541						images/313+42_10.png	images/313_10.png	1.0	←	10.0	20		女	22	2024-03-11_19h08.50.448	干预NG	2021.2.3	MacIntel	27.77777778			1.0	1.0	0.709	1.0		1.0	6.0	38.0	9.0	1.0
					2.0	0.34						images/313+42_31.png	images/313_31.png	1.0	←	31.0	20		女	22	2024-03-11_19h08.50.448	干预NG	2021.2.3	MacIntel	27.77777778			6.0	0.0	0.434	0.0		1.0	7.0	39.0	30.0	1.0
					6.0	0.509						images/313+42_14.png	images/313_14.png	1.0	←	14.0	20		女	22	2024-03-11_19h08.50.448	干预NG	2021.2.3	MacIntel	27.77777778			6.0	0.0	0.45	1.0		1.0	8.0	40.0	13.0	1.0
					6.0	0.337						images/313_18.png	images/313+42_18.png	6.0	→	18.0	20		女	22	2024-03-11_19h08.50.448	干预NG	2021.2.3	MacIntel	27.77777778			6.0	1.0	0.951	1.0		1.0	9.0	41.0	17.0	1.0
					6.0	0.139						images/313_1.png	images/313+42_1.png	6.0	→	1.0	20		女	22	2024-03-11_19h08.50.448	干预NG	2021.2.3	MacIntel	27.77777778			6.0	1.0	0.301	1.0		1.0	10.0	42.0	0.0	1.0
					5.0	0.709						images/313+42_27.png	images/313_27.png	1.0	←	27.0	20		女	22	2024-03-11_19h08.50.448	干预NG	2021.2.3	MacIntel	27.77777778			1.0	1.0	0.467	1.0		1.0	11.0	43.0	26.0	1.0
					5.0	0.275						images/313+42_16.png	images/313_16.png	1.0	←	16.0	20		女	22	2024-03-11_19h08.50.448	干预NG	2021.2.3	MacIntel	27.77777778			1.0	1.0	0.387	1.0		1.0	12.0	44.0	15.0	1.0
					6.0	0.183						images/313_23.png	images/313+42_23.png	6.0	→	23.0	20		女	22	2024-03-11_19h08.50.448	干预NG	2021.2.3	MacIntel	27.77777778			6.0	1.0	0.358	1.0		1.0	13.0	45.0	22.0	1.0
					6.0	0.16						images/313+42_28.png	images/313_28.png	1.0	←	28.0	20		女	22	2024-03-11_19h08.50.448	干预NG	2021.2.3	MacIntel	27.77777778			1.0	1.0	0.517	1.0		1.0	14.0	46.0	27.0	1.0
					6.0	0.114						images/313+42_25.png	images/313_25.png	1.0	←	25.0	20		女	22	2024-03-11_19h08.50.448	干预NG	2021.2.3	MacIntel	27.77777778			1.0	1.0	0.585	1.0		1.0	15.0	47.0	24.0	1.0
					6.0	0.192						images/313_20.png	images/313+42_20.png	6.0	→	20.0	20		女	22	2024-03-11_19h08.50.448	干预NG	2021.2.3	MacIntel	27.77777778			6.0	1.0	0.503	1.0		1.0	16.0	48.0	19.0	1.0
					5.0	0.353						images/313+42_32.png	images/313_32.png	1.0	←	32.0	20		女	22	2024-03-11_19h08.50.448	干预NG	2021.2.3	MacIntel	27.77777778			1.0	1.0	0.512	1.0		1.0	17.0	49.0	31.0	1.0
					3.0	0.441						images/313+42_15.png	images/313_15.png	1.0	←	15.0	20		女	22	2024-03-11_19h08.50.448	干预NG	2021.2.3	MacIntel	27.77777778			1.0	1.0	0.539	0.0		1.0	18.0	50.0	14.0	1.0
					6.0	0.452						images/313_4.png	images/313+42_4.png	6.0	→	4.0	20		女	22	2024-03-11_19h08.50.448	干预NG	2021.2.3	MacIntel	27.77777778			6.0	1.0	0.369	1.0		1.0	19.0	51.0	3.0	1.0
					3.0	0.601						images/313+42_9.png	images/313_9.png	1.0	←	9.0	20		女	22	2024-03-11_19h08.50.448	干预NG	2021.2.3	MacIntel	27.77777778			6.0	0.0	1.043	0.0		1.0	20.0	52.0	8.0	1.0
					5.0	0.35						images/313+42_11.png	images/313_11.png	1.0	←	11.0	20		女	22	2024-03-11_19h08.50.448	干预NG	2021.2.3	MacIntel	27.77777778			1.0	1.0	0.624	1.0		1.0	21.0	53.0	10.0	1.0
					5.0	0.384						images/313+42_13.png	images/313_13.png	1.0	←	13.0	20		女	22	2024-03-11_19h08.50.448	干预NG	2021.2.3	MacIntel	27.77777778			6.0	0.0	0.491	1.0		1.0	22.0	54.0	12.0	1.0
					6.0	0.218						images/313_2.png	images/313+42_2.png	6.0	→	2.0	20		女	22	2024-03-11_19h08.50.448	干预NG	2021.2.3	MacIntel	27.77777778			6.0	1.0	0.435	1.0		1.0	23.0	55.0	1.0	1.0
					6.0	0.22						images/313_3.png	images/313+42_3.png	6.0	→	3.0	20		女	22	2024-03-11_19h08.50.448	干预NG	2021.2.3	MacIntel	27.77777778			6.0	1.0	0.302	1.0		1.0	24.0	56.0	2.0	1.0
					1.0	0.139						images/313+42_29.png	images/313_29.png	1.0	←	29.0	20		女	22	2024-03-11_19h08.50.448	干预NG	2021.2.3	MacIntel	27.77777778			1.0	1.0	0.301	0.0		1.0	25.0	57.0	28.0	1.0
					6.0	0.067						images/313+42_12.png	images/313_12.png	1.0	←	12.0	20		女	22	2024-03-11_19h08.50.448	干预NG	2021.2.3	MacIntel	27.77777778			1.0	1.0	0.687	1.0		1.0	26.0	58.0	11.0	1.0
					6.0	0.075						images/313_5.png	images/313+42_5.png	6.0	→	5.0	20		女	22	2024-03-11_19h08.50.448	干预NG	2021.2.3	MacIntel	27.77777778			1.0	0.0	0.483	1.0		1.0	27.0	59.0	4.0	1.0
					6.0	0.144						images/313_19.png	images/313+42_19.png	6.0	→	19.0	20		女	22	2024-03-11_19h08.50.448	干预NG	2021.2.3	MacIntel	27.77777778			6.0	1.0	0.351	1.0		1.0	28.0	60.0	18.0	1.0
					6.0	0.15						images/313_17.png	images/313+42_17.png	6.0	→	17.0	20		女	22	2024-03-11_19h08.50.448	干预NG	2021.2.3	MacIntel	27.77777778			6.0	1.0	0.385	1.0		1.0	29.0	61.0	16.0	1.0
					6.0	0.155						images/313_6.png	images/313+42_6.png	6.0	→	6.0	20		女	22	2024-03-11_19h08.50.448	干预NG	2021.2.3	MacIntel	27.77777778			6.0	1.0	0.284	1.0		1.0	30.0	62.0	5.0	1.0
					6.0	0.159						images/313_24.png	images/313+42_24.png	6.0	→	24.0	20		女	22	2024-03-11_19h08.50.448	干预NG	2021.2.3	MacIntel	27.77777778			6.0	1.0	0.343	1.0		1.0	31.0	63.0	23.0	1.0
					1.0	0.168						images/313+42_26.png	images/313_26.png	1.0	←	26.0	20		女	22	2024-03-11_19h08.50.448	干预NG	2021.2.3	MacIntel	27.77777778			1.0	1.0	0.356	0.0		2.0	0.0	64.0	25.0	1.0
					6.0	0.284						images/313_5.png	images/313+42_5.png	6.0	→	5.0	20		女	22	2024-03-11_19h08.50.448	干预NG	2021.2.3	MacIntel	27.77777778			6.0	1.0	0.49	1.0		2.0	1.0	65.0	4.0	1.0
					6.0	0.151						images/313_22.png	images/313+42_22.png	6.0	→	22.0	20		女	22	2024-03-11_19h08.50.448	干预NG	2021.2.3	MacIntel	27.77777778			6.0	1.0	0.401	1.0		2.0	2.0	66.0	21.0	1.0
					5.0	0.488						images/313+42_15.png	images/313_15.png	1.0	←	15.0	20		女	22	2024-03-11_19h08.50.448	干预NG	2021.2.3	MacIntel	27.77777778			1.0	1.0	0.7	1.0		2.0	3.0	67.0	14.0	1.0
					6.0	0.169						images/313+42_28.png	images/313_28.png	1.0	←	28.0	20		女	22	2024-03-11_19h08.50.448	干预NG	2021.2.3	MacIntel	27.77777778			6.0	0.0	0.596	1.0		2.0	4.0	68.0	27.0	1.0
					6.0	0.154						images/313_20.png	images/313+42_20.png	6.0	→	20.0	20		女	22	2024-03-11_19h08.50.448	干预NG	2021.2.3	MacIntel	27.77777778			6.0	1.0	0.338	1.0		2.0	5.0	69.0	19.0	1.0
					6.0	0.176						images/313_17.png	images/313+42_17.png	6.0	→	17.0	20		女	22	2024-03-11_19h08.50.448	干预NG	2021.2.3	MacIntel	27.77777778			6.0	1.0	0.541	1.0		2.0	6.0	70.0	16.0	1.0
					6.0	0.187						images/313+42_16.png	images/313_16.png	1.0	←	16.0	20		女	22	2024-03-11_19h08.50.448	干预NG	2021.2.3	MacIntel	27.77777778			6.0	0.0	0.508	1.0		2.0	7.0	71.0	15.0	1.0
					6.0	0.151						images/313+42_10.png	images/313_10.png	1.0	←	10.0	20		女	22	2024-03-11_19h08.50.448	干预NG	2021.2.3	MacIntel	27.77777778			1.0	1.0	0.689	1.0		2.0	8.0	72.0	9.0	1.0
					6.0	0.169						images/313_8.png	images/313+42_8.png	6.0	→	8.0	20		女	22	2024-03-11_19h08.50.448	干预NG	2021.2.3	MacIntel	27.77777778			6.0	1.0	0.336	1.0		2.0	9.0	73.0	7.0	1.0
					6.0	0.159						images/313+42_31.png	images/313_31.png	1.0	←	31.0	20		女	22	2024-03-11_19h08.50.448	干预NG	2021.2.3	MacIntel	27.77777778			6.0	0.0	0.445	1.0		2.0	10.0	74.0	30.0	1.0
					6.0	0.25						images/313+42_13.png	images/313_13.png	1.0	←	13.0	20		女	22	2024-03-11_19h08.50.448	干预NG	2021.2.3	MacIntel	27.77777778			6.0	0.0	0.351	1.0		2.0	11.0	75.0	12.0	1.0
					6.0	0.206						images/313+42_29.png	images/313_29.png	1.0	←	29.0	20		女	22	2024-03-11_19h08.50.448	干预NG	2021.2.3	MacIntel	27.77777778			6.0	0.0	0.365	1.0		2.0	12.0	76.0	28.0	1.0
					6.0	0.186						images/313_18.png	images/313+42_18.png	6.0	→	18.0	20		女	22	2024-03-11_19h08.50.448	干预NG	2021.2.3	MacIntel	27.77777778			6.0	1.0	0.34	1.0		2.0	13.0	77.0	17.0	1.0
					6.0	0.253						images/313+42_12.png	images/313_12.png	1.0	←	12.0	20		女	22	2024-03-11_19h08.50.448	干预NG	2021.2.3	MacIntel	27.77777778			1.0	1.0	0.374	1.0		2.0	14.0	78.0	11.0	1.0
					6.0	0.168						images/313_3.png	images/313+42_3.png	6.0	→	3.0	20		女	22	2024-03-11_19h08.50.448	干预NG	2021.2.3	MacIntel	27.77777778			6.0	1.0	0.3	1.0		2.0	15.0	79.0	2.0	1.0
					6.0	0.168						images/313_21.png	images/313+42_21.png	6.0	→	21.0	20		女	22	2024-03-11_19h08.50.448	干预NG	2021.2.3	MacIntel	27.77777778			6.0	1.0	0.299	1.0		2.0	16.0	80.0	20.0	1.0
					6.0	0.15						images/313_4.png	images/313+42_4.png	6.0	→	4.0	20		女	22	2024-03-11_19h08.50.448	干预NG	2021.2.3	MacIntel	27.77777778			6.0	1.0	0.25	1.0		2.0	17.0	81.0	3.0	1.0
					6.0	0.084						images/313_23.png	images/313+42_23.png	6.0	→	23.0	20		女	22	2024-03-11_19h08.50.448	干预NG	2021.2.3	MacIntel	27.77777778			1.0	0.0	0.74	1.0		2.0	18.0	82.0	22.0	1.0
					6.0	0.171						images/313_6.png	images/313+42_6.png	6.0	→	6.0	20		女	22	2024-03-11_19h08.50.448	干预NG	2021.2.3	MacIntel	27.77777778			6.0	1.0	0.244	1.0		2.0	19.0	83.0	5.0	1.0
					1.0	0.761						images/313+42_25.png	images/313_25.png	1.0	←	25.0	20		女	22	2024-03-11_19h08.50.448	干预NG	2021.2.3	MacIntel	27.77777778			6.0	0.0	0.173	0.0		2.0	20.0	84.0	24.0	1.0
					6.0	0.065						images/313+42_27.png	images/313_27.png	1.0	←	27.0	20		女	22	2024-03-11_19h08.50.448	干预NG	2021.2.3	MacIntel	27.77777778			1.0	1.0	0.718	1.0		2.0	21.0	85.0	26.0	1.0
					6.0	0.099						images/313+42_11.png	images/313_11.png	1.0	←	11.0	20		女	22	2024-03-11_19h08.50.448	干预NG	2021.2.3	MacIntel	27.77777778			1.0	1.0	0.51	1.0		2.0	22.0	86.0	10.0	1.0
					6.0	0.066						images/313+42_32.png	images/313_32.png	1.0	←	32.0	20		女	22	2024-03-11_19h08.50.448	干预NG	2021.2.3	MacIntel	27.77777778			1.0	1.0	0.532	1.0		2.0	23.0	87.0	31.0	1.0
					6.0	0.223						images/313+42_14.png	images/313_14.png	1.0	←	14.0	20		女	22	2024-03-11_19h08.50.448	干预NG	2021.2.3	MacIntel	27.77777778			6.0	0.0	0.304	1.0		2.0	24.0	88.0	13.0	1.0
					6.0	0.192						images/313_19.png	images/313+42_19.png	6.0	→	19.0	20		女	22	2024-03-11_19h08.50.448	干预NG	2021.2.3	MacIntel	27.77777778			6.0	1.0	0.476	1.0		2.0	25.0	89.0	18.0	1.0
					6.0	0.598						images/313+42_30.png	images/313_30.png	1.0	←	30.0	20		女	22	2024-03-11_19h08.50.448	干预NG	2021.2.3	MacIntel	27.77777778			6.0	0.0	0.585	1.0		2.0	26.0	90.0	29.0	1.0
					6.0	0.271						images/313_1.png	images/313+42_1.png	6.0	→	1.0	20		女	22	2024-03-11_19h08.50.448	干预NG	2021.2.3	MacIntel	27.77777778			6.0	1.0	0.594	1.0		2.0	27.0	91.0	0.0	1.0
					6.0	0.167						images/313_7.png	images/313+42_7.png	6.0	→	7.0	20		女	22	2024-03-11_19h08.50.448	干预NG	2021.2.3	MacIntel	27.77777778			6.0	1.0	0.399	1.0		2.0	28.0	92.0	6.0	1.0
					6.0	0.16						images/313+42_9.png	images/313_9.png	1.0	←	9.0	20		女	22	2024-03-11_19h08.50.448	干预NG	2021.2.3	MacIntel	27.77777778			6.0	0.0	0.671	1.0		2.0	29.0	93.0	8.0	1.0
					6.0	0.191						images/313_24.png	images/313+42_24.png	6.0	→	24.0	20		女	22	2024-03-11_19h08.50.448	干预NG	2021.2.3	MacIntel	27.77777778			6.0	1.0	0.389	1.0		2.0	30.0	94.0	23.0	1.0
					6.0	0.187						images/313_2.png	images/313+42_2.png	6.0	→	2.0	20		女	22	2024-03-11_19h08.50.448	干预NG	2021.2.3	MacIntel	27.77777778			6.0	1.0	0.334	1.0		2.0	31.0	95.0	1.0	1.0
																	20		女	22	2024-03-11_19h08.50.448	干预NG	2021.2.3	MacIntel	27.77777778													7.055555556	2.684
