# Supplementary material for: Perceptual metacognition and self-esteem: the role of feedback valence in local and global monitoring bias
Source: BMC Psychol. 2025 Sep 22;13:1114. doi: 10.1186/s40359-025-03089-x (PMC12506185; doi:10.1186/s40359-025-03089-x)
Supplement: Supplementary file 1 — Supplementary Material 1. [file 40359_2025_3089_MOESM1_ESM.zip › Data/Study3/Study3data/negative/21_干预NG_2024-03-11_19h10.54.306.csv]

key03.keys	key03.rt	response00.keys	response00.corr	response00.rt	response02.keys	response02.rt	prac2.thisRepN	prac2.thisTrialN	prac2.thisN	prac2.thisIndex	prac2.ran	dotLeft	dotRight	dotAns	cue	rows	被试编号	姓名	性别	年龄	date	expName	psychopyVersion	OS	frameRate	key04.keys	key04.rt	response01.keys	response01.corr	response01.rt	response02.corr	ret_res.keys	neg.thisRepN	neg.thisTrialN	neg.thisN	neg.thisIndex	neg.ran	ret_res.rt	slider.response	slider.rt
space	5.5833	1.0	0.0	1.2453	4.0	0.999	0.0	0.0	0.0	0.0	1.0	images/313_1.png	images/313+12_1.png	6.0	→	1.0	21		女	18	2024-03-11_19h10.54.306	干预NG	2021.2.3	Win32	57.80346821
		6.0	0.0	1.3598	4.0	0.8195	0.0	1.0	1.0	8.0	1.0	images/313+12_9.png	images/313_9.png	1.0	←	9.0	21		女	18	2024-03-11_19h10.54.306	干预NG	2021.2.3	Win32	57.80346821
		6.0	1.0	1.9494	4.0	0.7683	0.0	2.0	2.0	3.0	1.0	images/313_4.png	images/313+12_4.png	6.0	→	4.0	21		女	18	2024-03-11_19h10.54.306	干预NG	2021.2.3	Win32	57.80346821
		1.0	1.0	0.8559	5.0	0.3183	0.0	3.0	3.0	10.0	1.0	images/313+12_11.png	images/313_11.png	1.0	←	11.0	21		女	18	2024-03-11_19h10.54.306	干预NG	2021.2.3	Win32	57.80346821
		6.0	1.0	1.1992	5.0	0.3002	0.0	4.0	4.0	7.0	1.0	images/313_8.png	images/313+12_8.png	6.0	→	8.0	21		女	18	2024-03-11_19h10.54.306	干预NG	2021.2.3	Win32	57.80346821
		1.0	0.0	1.3135	5.0	0.3368	0.0	5.0	5.0	4.0	1.0	images/313_5.png	images/313+12_5.png	6.0	→	5.0	21		女	18	2024-03-11_19h10.54.306	干预NG	2021.2.3	Win32	57.80346821
		1.0	0.0	0.616	5.0	0.3341	0.0	6.0	6.0	5.0	1.0	images/313_6.png	images/313+12_6.png	6.0	→	6.0	21		女	18	2024-03-11_19h10.54.306	干预NG	2021.2.3	Win32	57.80346821
		6.0	0.0	0.5302	5.0	0.3126	0.0	7.0	7.0	11.0	1.0	images/313+12_12.png	images/313_12.png	1.0	←	12.0	21		女	18	2024-03-11_19h10.54.306	干预NG	2021.2.3	Win32	57.80346821
		1.0	1.0	0.4634	5.0	0.5909	0.0	8.0	8.0	12.0	1.0	images/313+12_13.png	images/313_13.png	1.0	←	13.0	21		女	18	2024-03-11_19h10.54.306	干预NG	2021.2.3	Win32	57.80346821
		1.0	0.0	0.5505	5.0	0.3019	0.0	9.0	9.0	6.0	1.0	images/313_7.png	images/313+12_7.png	6.0	→	7.0	21		女	18	2024-03-11_19h10.54.306	干预NG	2021.2.3	Win32	57.80346821
		1.0	1.0	0.4626	5.0	0.3168	0.0	10.0	10.0	13.0	1.0	images/313+12_14.png	images/313_14.png	1.0	←	14.0	21		女	18	2024-03-11_19h10.54.306	干预NG	2021.2.3	Win32	57.80346821
		1.0	1.0	1.4044	5.0	0.5386	0.0	11.0	11.0	14.0	1.0	images/313+12_15.png	images/313_15.png	1.0	←	15.0	21		女	18	2024-03-11_19h10.54.306	干预NG	2021.2.3	Win32	57.80346821
		1.0	0.0	0.6254	5.0	0.3349	0.0	12.0	12.0	2.0	1.0	images/313_3.png	images/313+12_3.png	6.0	→	3.0	21		女	18	2024-03-11_19h10.54.306	干预NG	2021.2.3	Win32	57.80346821
		1.0	0.0	0.556	5.0	0.4013	0.0	13.0	13.0	1.0	1.0	images/313_2.png	images/313+12_2.png	6.0	→	2.0	21		女	18	2024-03-11_19h10.54.306	干预NG	2021.2.3	Win32	57.80346821
		1.0	1.0	1.5633	5.0	0.5262	0.0	14.0	14.0	15.0	1.0	images/313+12_16.png	images/313_16.png	1.0	←	16.0	21		女	18	2024-03-11_19h10.54.306	干预NG	2021.2.3	Win32	57.80346821
		1.0	1.0	1.4668	5.0	0.3002	0.0	15.0	15.0	9.0	1.0	images/313+12_10.png	images/313_10.png	1.0	←	10.0	21		女	18	2024-03-11_19h10.54.306	干预NG	2021.2.3	Win32	57.80346821
		6.0	1.0	0.9849	5.0	0.3011	1.0	0.0	16.0	3.0	1.0	images/313_4.png	images/313+12_4.png	6.0	→	4.0	21		女	18	2024-03-11_19h10.54.306	干预NG	2021.2.3	Win32	57.80346821
		1.0	1.0	0.6172	5.0	0.303	1.0	1.0	17.0	10.0	1.0	images/313+12_11.png	images/313_11.png	1.0	←	11.0	21		女	18	2024-03-11_19h10.54.306	干预NG	2021.2.3	Win32	57.80346821
		6.0	0.0	0.6968	5.0	0.287	1.0	2.0	18.0	15.0	1.0	images/313+12_16.png	images/313_16.png	1.0	←	16.0	21		女	18	2024-03-11_19h10.54.306	干预NG	2021.2.3	Win32	57.80346821
		6.0	1.0	0.4842	5.0	0.2867	1.0	3.0	19.0	7.0	1.0	images/313_8.png	images/313+12_8.png	6.0	→	8.0	21		女	18	2024-03-11_19h10.54.306	干预NG	2021.2.3	Win32	57.80346821
		6.0	1.0	0.6836	5.0	0.2837	1.0	4.0	20.0	2.0	1.0	images/313_3.png	images/313+12_3.png	6.0	→	3.0	21		女	18	2024-03-11_19h10.54.306	干预NG	2021.2.3	Win32	57.80346821
		6.0	1.0	0.5381	5.0	0.3258	1.0	5.0	21.0	1.0	1.0	images/313_2.png	images/313+12_2.png	6.0	→	2.0	21		女	18	2024-03-11_19h10.54.306	干预NG	2021.2.3	Win32	57.80346821
		6.0	0.0	0.3898	5.0	0.3179	1.0	6.0	22.0	13.0	1.0	images/313+12_14.png	images/313_14.png	1.0	←	14.0	21		女	18	2024-03-11_19h10.54.306	干预NG	2021.2.3	Win32	57.80346821
		1.0	1.0	0.5505	5.0	0.2717	1.0	7.0	23.0	12.0	1.0	images/313+12_13.png	images/313_13.png	1.0	←	13.0	21		女	18	2024-03-11_19h10.54.306	干预NG	2021.2.3	Win32	57.80346821
		6.0	1.0	0.4739	5.0	0.2937	1.0	8.0	24.0	5.0	1.0	images/313_6.png	images/313+12_6.png	6.0	→	6.0	21		女	18	2024-03-11_19h10.54.306	干预NG	2021.2.3	Win32	57.80346821
		1.0	0.0	0.7922	5.0	0.2419	1.0	9.0	25.0	0.0	1.0	images/313_1.png	images/313+12_1.png	6.0	→	1.0	21		女	18	2024-03-11_19h10.54.306	干预NG	2021.2.3	Win32	57.80346821
		1.0	0.0	0.5232	5.0	0.2819	1.0	10.0	26.0	4.0	1.0	images/313_5.png	images/313+12_5.png	6.0	→	5.0	21		女	18	2024-03-11_19h10.54.306	干预NG	2021.2.3	Win32	57.80346821
		6.0	0.0	0.5793	5.0	0.2599	1.0	11.0	27.0	14.0	1.0	images/313+12_15.png	images/313_15.png	1.0	←	15.0	21		女	18	2024-03-11_19h10.54.306	干预NG	2021.2.3	Win32	57.80346821
		1.0	1.0	0.514	5.0	0.2617	1.0	12.0	28.0	11.0	1.0	images/313+12_12.png	images/313_12.png	1.0	←	12.0	21		女	18	2024-03-11_19h10.54.306	干预NG	2021.2.3	Win32	57.80346821
		1.0	0.0	0.4376	5.0	0.2504	1.0	13.0	29.0	6.0	1.0	images/313_7.png	images/313+12_7.png	6.0	→	7.0	21		女	18	2024-03-11_19h10.54.306	干预NG	2021.2.3	Win32	57.80346821
		1.0	1.0	0.4286	5.0	0.2627	1.0	14.0	30.0	9.0	1.0	images/313+12_10.png	images/313_10.png	1.0	←	10.0	21		女	18	2024-03-11_19h10.54.306	干预NG	2021.2.3	Win32	57.80346821
		1.0	1.0	0.3841	5.0	0.2889	1.0	15.0	31.0	8.0	1.0	images/313+12_9.png	images/313_9.png	1.0	←	9.0	21		女	18	2024-03-11_19h10.54.306	干预NG	2021.2.3	Win32	57.80346821
					5.0	0.3727						images/313_18.png	images/313+42_18.png	6.0	→	18.0	21		女	18	2024-03-11_19h10.54.306	干预NG	2021.2.3	Win32	57.80346821	space	20.0959	1.0	0.0	0.4864	1.0		0.0	0.0	0.0	17.0	1.0
					5.0	0.2674						images/313+42_31.png	images/313_31.png	1.0	←	31.0	21		女	18	2024-03-11_19h10.54.306	干预NG	2021.2.3	Win32	57.80346821			1.0	1.0	0.3701	1.0		0.0	1.0	1.0	30.0	1.0
					5.0	0.2507						images/313+42_29.png	images/313_29.png	1.0	←	29.0	21		女	18	2024-03-11_19h10.54.306	干预NG	2021.2.3	Win32	57.80346821			1.0	1.0	0.4486	1.0		0.0	2.0	2.0	28.0	1.0
					5.0	0.3171						images/313+42_26.png	images/313_26.png	1.0	←	26.0	21		女	18	2024-03-11_19h10.54.306	干预NG	2021.2.3	Win32	57.80346821			1.0	1.0	0.5099	1.0		0.0	3.0	3.0	25.0	1.0
					5.0	0.267						images/313+42_12.png	images/313_12.png	1.0	←	12.0	21		女	18	2024-03-11_19h10.54.306	干预NG	2021.2.3	Win32	57.80346821			1.0	1.0	0.4011	1.0		0.0	4.0	4.0	11.0	1.0
					5.0	0.3621						images/313_20.png	images/313+42_20.png	6.0	→	20.0	21		女	18	2024-03-11_19h10.54.306	干预NG	2021.2.3	Win32	57.80346821			1.0	0.0	0.9168	1.0		0.0	5.0	5.0	19.0	1.0
					5.0	0.4294						images/313+42_9.png	images/313_9.png	1.0	←	9.0	21		女	18	2024-03-11_19h10.54.306	干预NG	2021.2.3	Win32	57.80346821			1.0	1.0	0.5509	1.0		0.0	6.0	6.0	8.0	1.0
					5.0	0.2986						images/313+42_15.png	images/313_15.png	1.0	←	15.0	21		女	18	2024-03-11_19h10.54.306	干预NG	2021.2.3	Win32	57.80346821			1.0	1.0	0.3839	1.0		0.0	7.0	7.0	14.0	1.0
					5.0	0.4059						images/313_24.png	images/313+42_24.png	6.0	→	24.0	21		女	18	2024-03-11_19h10.54.306	干预NG	2021.2.3	Win32	57.80346821			6.0	1.0	0.7148	1.0		0.0	8.0	8.0	23.0	1.0
					5.0	0.3167						images/313+42_10.png	images/313_10.png	1.0	←	10.0	21		女	18	2024-03-11_19h10.54.306	干预NG	2021.2.3	Win32	57.80346821			6.0	0.0	0.6188	1.0		0.0	9.0	9.0	9.0	1.0
					5.0	0.2508						images/313_21.png	images/313+42_21.png	6.0	→	21.0	21		女	18	2024-03-11_19h10.54.306	干预NG	2021.2.3	Win32	57.80346821			6.0	1.0	0.4466	1.0		0.0	10.0	10.0	20.0	1.0
					5.0	0.2293						images/313+42_30.png	images/313_30.png	1.0	←	30.0	21		女	18	2024-03-11_19h10.54.306	干预NG	2021.2.3	Win32	57.80346821			1.0	1.0	0.3794	1.0		0.0	11.0	11.0	29.0	1.0
					5.0	0.2836						images/313+42_16.png	images/313_16.png	1.0	←	16.0	21		女	18	2024-03-11_19h10.54.306	干预NG	2021.2.3	Win32	57.80346821			6.0	0.0	0.7875	1.0		0.0	12.0	12.0	15.0	1.0
					5.0	0.2641						images/313+42_25.png	images/313_25.png	1.0	←	25.0	21		女	18	2024-03-11_19h10.54.306	干预NG	2021.2.3	Win32	57.80346821			1.0	1.0	0.6808	1.0		0.0	13.0	13.0	24.0	1.0
					5.0	0.3178						images/313_22.png	images/313+42_22.png	6.0	→	22.0	21		女	18	2024-03-11_19h10.54.306	干预NG	2021.2.3	Win32	57.80346821			6.0	1.0	1.6352	1.0		0.0	14.0	14.0	21.0	1.0
					5.0	0.4359						images/313+42_13.png	images/313_13.png	1.0	←	13.0	21		女	18	2024-03-11_19h10.54.306	干预NG	2021.2.3	Win32	57.80346821			6.0	0.0	0.6144	1.0		0.0	15.0	15.0	12.0	1.0
					5.0	0.3389						images/313_6.png	images/313+42_6.png	6.0	→	6.0	21		女	18	2024-03-11_19h10.54.306	干预NG	2021.2.3	Win32	57.80346821			6.0	1.0	0.4303	1.0		0.0	16.0	16.0	5.0	1.0
					5.0	0.265						images/313+42_11.png	images/313_11.png	1.0	←	11.0	21		女	18	2024-03-11_19h10.54.306	干预NG	2021.2.3	Win32	57.80346821			1.0	1.0	0.5835	1.0		0.0	17.0	17.0	10.0	1.0
					5.0	0.2731						images/313_1.png	images/313+42_1.png	6.0	→	1.0	21		女	18	2024-03-11_19h10.54.306	干预NG	2021.2.3	Win32	57.80346821			6.0	1.0	0.3803	1.0		0.0	18.0	18.0	0.0	1.0
					5.0	0.2177						images/313_7.png	images/313+42_7.png	6.0	→	7.0	21		女	18	2024-03-11_19h10.54.306	干预NG	2021.2.3	Win32	57.80346821			1.0	0.0	0.6005	1.0		0.0	19.0	19.0	6.0	1.0
					5.0	0.2707						images/313_23.png	images/313+42_23.png	6.0	→	23.0	21		女	18	2024-03-11_19h10.54.306	干预NG	2021.2.3	Win32	57.80346821			6.0	1.0	0.4638	1.0		0.0	20.0	20.0	22.0	1.0
					5.0	0.3114						images/313_4.png	images/313+42_4.png	6.0	→	4.0	21		女	18	2024-03-11_19h10.54.306	干预NG	2021.2.3	Win32	57.80346821			6.0	1.0	0.4148	1.0		0.0	21.0	21.0	3.0	1.0
					5.0	0.2161						images/313+42_28.png	images/313_28.png	1.0	←	28.0	21		女	18	2024-03-11_19h10.54.306	干预NG	2021.2.3	Win32	57.80346821			1.0	1.0	0.5964	1.0		0.0	22.0	22.0	27.0	1.0
					5.0	0.296						images/313_17.png	images/313+42_17.png	6.0	→	17.0	21		女	18	2024-03-11_19h10.54.306	干预NG	2021.2.3	Win32	57.80346821			6.0	1.0	0.4334	1.0		0.0	23.0	23.0	16.0	1.0
					5.0	0.2512						images/313+42_14.png	images/313_14.png	1.0	←	14.0	21		女	18	2024-03-11_19h10.54.306	干预NG	2021.2.3	Win32	57.80346821			6.0	0.0	0.9334	1.0		0.0	24.0	24.0	13.0	1.0
					5.0	0.3336						images/313_8.png	images/313+42_8.png	6.0	→	8.0	21		女	18	2024-03-11_19h10.54.306	干预NG	2021.2.3	Win32	57.80346821			6.0	1.0	0.5508	1.0		0.0	25.0	25.0	7.0	1.0
					5.0	0.2672						images/313_2.png	images/313+42_2.png	6.0	→	2.0	21		女	18	2024-03-11_19h10.54.306	干预NG	2021.2.3	Win32	57.80346821			1.0	0.0	0.9964	1.0		0.0	26.0	26.0	1.0	1.0
					5.0	0.2573						images/313+42_27.png	images/313_27.png	1.0	←	27.0	21		女	18	2024-03-11_19h10.54.306	干预NG	2021.2.3	Win32	57.80346821			1.0	1.0	0.3958	1.0		0.0	27.0	27.0	26.0	1.0
					5.0	0.3145						images/313_3.png	images/313+42_3.png	6.0	→	3.0	21		女	18	2024-03-11_19h10.54.306	干预NG	2021.2.3	Win32	57.80346821			6.0	1.0	0.4457	1.0		0.0	28.0	28.0	2.0	1.0
					5.0	0.234						images/313_5.png	images/313+42_5.png	6.0	→	5.0	21		女	18	2024-03-11_19h10.54.306	干预NG	2021.2.3	Win32	57.80346821			1.0	0.0	0.4984	1.0		0.0	29.0	29.0	4.0	1.0
					5.0	0.2398						images/313+42_32.png	images/313_32.png	1.0	←	32.0	21		女	18	2024-03-11_19h10.54.306	干预NG	2021.2.3	Win32	57.80346821			1.0	1.0	0.3965	1.0		0.0	30.0	30.0	31.0	1.0
					5.0	0.3171						images/313_19.png	images/313+42_19.png	6.0	→	19.0	21		女	18	2024-03-11_19h10.54.306	干预NG	2021.2.3	Win32	57.80346821			6.0	1.0	0.537	1.0		0.0	31.0	31.0	18.0	1.0
					5.0	0.2298						images/313+42_9.png	images/313_9.png	1.0	←	9.0	21		女	18	2024-03-11_19h10.54.306	干预NG	2021.2.3	Win32	57.80346821			1.0	1.0	0.5813	1.0		1.0	0.0	32.0	8.0	1.0
					5.0	0.2045						images/313+42_25.png	images/313_25.png	1.0	←	25.0	21		女	18	2024-03-11_19h10.54.306	干预NG	2021.2.3	Win32	57.80346821			1.0	1.0	0.4665	1.0		1.0	1.0	33.0	24.0	1.0
					5.0	0.2343						images/313_7.png	images/313+42_7.png	6.0	→	7.0	21		女	18	2024-03-11_19h10.54.306	干预NG	2021.2.3	Win32	57.80346821			6.0	1.0	0.5722	1.0		1.0	2.0	34.0	6.0	1.0
					5.0	0.3079						images/313_6.png	images/313+42_6.png	6.0	→	6.0	21		女	18	2024-03-11_19h10.54.306	干预NG	2021.2.3	Win32	57.80346821			6.0	1.0	1.2329	1.0		1.0	3.0	35.0	5.0	1.0
					5.0	0.2674						images/313+42_30.png	images/313_30.png	1.0	←	30.0	21		女	18	2024-03-11_19h10.54.306	干预NG	2021.2.3	Win32	57.80346821			1.0	1.0	1.3819	1.0		1.0	4.0	36.0	29.0	1.0
					5.0	0.2499						images/313_8.png	images/313+42_8.png	6.0	→	8.0	21		女	18	2024-03-11_19h10.54.306	干预NG	2021.2.3	Win32	57.80346821			6.0	1.0	0.4666	1.0		1.0	5.0	37.0	7.0	1.0
					5.0	0.2473						images/313+42_14.png	images/313_14.png	1.0	←	14.0	21		女	18	2024-03-11_19h10.54.306	干预NG	2021.2.3	Win32	57.80346821			1.0	1.0	0.7952	1.0		1.0	6.0	38.0	13.0	1.0
					5.0	0.2115						images/313_1.png	images/313+42_1.png	6.0	→	1.0	21		女	18	2024-03-11_19h10.54.306	干预NG	2021.2.3	Win32	57.80346821			6.0	1.0	0.4804	1.0	space	1.0	7.0	39.0	0.0	1.0	2.2438
					5.0	0.2592						images/313_20.png	images/313+42_20.png	6.0	→	20.0	21		女	18	2024-03-11_19h10.54.306	干预NG	2021.2.3	Win32	57.80346821			1.0	0.0	0.3405	1.0		1.0	8.0	40.0	19.0	1.0
					5.0	0.2502						images/313_19.png	images/313+42_19.png	6.0	→	19.0	21		女	18	2024-03-11_19h10.54.306	干预NG	2021.2.3	Win32	57.80346821			6.0	1.0	0.345	1.0		1.0	9.0	41.0	18.0	1.0
					5.0	0.2011						images/313+42_28.png	images/313_28.png	1.0	←	28.0	21		女	18	2024-03-11_19h10.54.306	干预NG	2021.2.3	Win32	57.80346821			1.0	1.0	0.8947	1.0		1.0	10.0	42.0	27.0	1.0
					5.0	0.171						images/313+42_10.png	images/313_10.png	1.0	←	10.0	21		女	18	2024-03-11_19h10.54.306	干预NG	2021.2.3	Win32	57.80346821			1.0	1.0	0.8202	1.0		1.0	11.0	43.0	9.0	1.0
					5.0	0.2063						images/313+42_12.png	images/313_12.png	1.0	←	12.0	21		女	18	2024-03-11_19h10.54.306	干预NG	2021.2.3	Win32	57.80346821			1.0	1.0	0.3873	1.0		1.0	12.0	44.0	11.0	1.0
					5.0	0.284						images/313_3.png	images/313+42_3.png	6.0	→	3.0	21		女	18	2024-03-11_19h10.54.306	干预NG	2021.2.3	Win32	57.80346821			6.0	1.0	0.7677	1.0		1.0	13.0	45.0	2.0	1.0
					5.0	0.2253						images/313_17.png	images/313+42_17.png	6.0	→	17.0	21		女	18	2024-03-11_19h10.54.306	干预NG	2021.2.3	Win32	57.80346821			1.0	0.0	0.4251	1.0		1.0	14.0	46.0	16.0	1.0
					5.0	0.2213						images/313+42_11.png	images/313_11.png	1.0	←	11.0	21		女	18	2024-03-11_19h10.54.306	干预NG	2021.2.3	Win32	57.80346821			1.0	1.0	0.3898	1.0		1.0	15.0	47.0	10.0	1.0
					5.0	0.2425						images/313_2.png	images/313+42_2.png	6.0	→	2.0	21		女	18	2024-03-11_19h10.54.306	干预NG	2021.2.3	Win32	57.80346821			6.0	1.0	0.4758	1.0		1.0	16.0	48.0	1.0	1.0
					5.0	0.2179						images/313_18.png	images/313+42_18.png	6.0	→	18.0	21		女	18	2024-03-11_19h10.54.306	干预NG	2021.2.3	Win32	57.80346821			6.0	1.0	0.5023	1.0		1.0	17.0	49.0	17.0	1.0
					5.0	0.3509						images/313+42_29.png	images/313_29.png	1.0	←	29.0	21		女	18	2024-03-11_19h10.54.306	干预NG	2021.2.3	Win32	57.80346821			6.0	0.0	0.5539	1.0		1.0	18.0	50.0	28.0	1.0
					5.0	0.3554						images/313+42_13.png	images/313_13.png	1.0	←	13.0	21		女	18	2024-03-11_19h10.54.306	干预NG	2021.2.3	Win32	57.80346821			6.0	0.0	0.3909	1.0		1.0	19.0	51.0	12.0	1.0
					5.0	0.2502						images/313_5.png	images/313+42_5.png	6.0	→	5.0	21		女	18	2024-03-11_19h10.54.306	干预NG	2021.2.3	Win32	57.80346821			6.0	1.0	0.9373	1.0		1.0	20.0	52.0	4.0	1.0
					5.0	0.2345						images/313+42_16.png	images/313_16.png	1.0	←	16.0	21		女	18	2024-03-11_19h10.54.306	干预NG	2021.2.3	Win32	57.80346821			1.0	1.0	0.6759	1.0		1.0	21.0	53.0	15.0	1.0
					5.0	0.2504						images/313_22.png	images/313+42_22.png	6.0	→	22.0	21		女	18	2024-03-11_19h10.54.306	干预NG	2021.2.3	Win32	57.80346821			6.0	1.0	0.6265	1.0		1.0	22.0	54.0	21.0	1.0
					5.0	0.2184						images/313_24.png	images/313+42_24.png	6.0	→	24.0	21		女	18	2024-03-11_19h10.54.306	干预NG	2021.2.3	Win32	57.80346821			1.0	0.0	0.4203	1.0		1.0	23.0	55.0	23.0	1.0
					5.0	0.2418						images/313_4.png	images/313+42_4.png	6.0	→	4.0	21		女	18	2024-03-11_19h10.54.306	干预NG	2021.2.3	Win32	57.80346821			6.0	1.0	0.3634	1.0		1.0	24.0	56.0	3.0	1.0
					5.0	0.2221						images/313+42_31.png	images/313_31.png	1.0	←	31.0	21		女	18	2024-03-11_19h10.54.306	干预NG	2021.2.3	Win32	57.80346821			1.0	1.0	0.4795	1.0		1.0	25.0	57.0	30.0	1.0
					5.0	0.2081						images/313_23.png	images/313+42_23.png	6.0	→	23.0	21		女	18	2024-03-11_19h10.54.306	干预NG	2021.2.3	Win32	57.80346821			1.0	0.0	0.5156	1.0		1.0	26.0	58.0	22.0	1.0
					5.0	0.2007						images/313+42_32.png	images/313_32.png	1.0	←	32.0	21		女	18	2024-03-11_19h10.54.306	干预NG	2021.2.3	Win32	57.80346821			1.0	1.0	0.4209	1.0		1.0	27.0	59.0	31.0	1.0
					5.0	0.2438						images/313+42_15.png	images/313_15.png	1.0	←	15.0	21		女	18	2024-03-11_19h10.54.306	干预NG	2021.2.3	Win32	57.80346821			1.0	1.0	0.3368	1.0		1.0	28.0	60.0	14.0	1.0
					5.0	0.2196						images/313+42_26.png	images/313_26.png	1.0	←	26.0	21		女	18	2024-03-11_19h10.54.306	干预NG	2021.2.3	Win32	57.80346821			1.0	1.0	0.3363	1.0		1.0	29.0	61.0	25.0	1.0
					5.0	0.3027						images/313_21.png	images/313+42_21.png	6.0	→	21.0	21		女	18	2024-03-11_19h10.54.306	干预NG	2021.2.3	Win32	57.80346821			6.0	1.0	0.3836	1.0		1.0	30.0	62.0	20.0	1.0
					5.0	0.2391						images/313+42_27.png	images/313_27.png	1.0	←	27.0	21		女	18	2024-03-11_19h10.54.306	干预NG	2021.2.3	Win32	57.80346821			1.0	1.0	1.2793	1.0		1.0	31.0	63.0	26.0	1.0
					5.0	0.2151						images/313+42_13.png	images/313_13.png	1.0	←	13.0	21		女	18	2024-03-11_19h10.54.306	干预NG	2021.2.3	Win32	57.80346821			1.0	1.0	0.8711	1.0		2.0	0.0	64.0	12.0	1.0
					5.0	0.2683						images/313_23.png	images/313+42_23.png	6.0	→	23.0	21		女	18	2024-03-11_19h10.54.306	干预NG	2021.2.3	Win32	57.80346821			1.0	0.0	1.3538	1.0		2.0	1.0	65.0	22.0	1.0
					5.0	0.2532						images/313+42_10.png	images/313_10.png	1.0	←	10.0	21		女	18	2024-03-11_19h10.54.306	干预NG	2021.2.3	Win32	57.80346821			1.0	1.0	0.4348	1.0		2.0	2.0	66.0	9.0	1.0
					5.0	0.2417						images/313+42_15.png	images/313_15.png	1.0	←	15.0	21		女	18	2024-03-11_19h10.54.306	干预NG	2021.2.3	Win32	57.80346821			1.0	1.0	0.626	1.0		2.0	3.0	67.0	14.0	1.0
					5.0	0.2807						images/313_20.png	images/313+42_20.png	6.0	→	20.0	21		女	18	2024-03-11_19h10.54.306	干预NG	2021.2.3	Win32	57.80346821			1.0	0.0	0.5698	1.0		2.0	4.0	68.0	19.0	1.0
					5.0	0.2452						images/313_2.png	images/313+42_2.png	6.0	→	2.0	21		女	18	2024-03-11_19h10.54.306	干预NG	2021.2.3	Win32	57.80346821			6.0	1.0	0.4219	1.0		2.0	5.0	69.0	1.0	1.0
					5.0	0.6085						images/313_22.png	images/313+42_22.png	6.0	→	22.0	21		女	18	2024-03-11_19h10.54.306	干预NG	2021.2.3	Win32	57.80346821			6.0	1.0	0.6214	1.0		2.0	6.0	70.0	21.0	1.0
					5.0	0.3264						images/313_4.png	images/313+42_4.png	6.0	→	4.0	21		女	18	2024-03-11_19h10.54.306	干预NG	2021.2.3	Win32	57.80346821			6.0	1.0	0.7053	1.0		2.0	7.0	71.0	3.0	1.0
					5.0	0.3216						images/313_1.png	images/313+42_1.png	6.0	→	1.0	21		女	18	2024-03-11_19h10.54.306	干预NG	2021.2.3	Win32	57.80346821			6.0	1.0	0.7619	1.0		2.0	8.0	72.0	0.0	1.0
					5.0	0.2673						images/313_3.png	images/313+42_3.png	6.0	→	3.0	21		女	18	2024-03-11_19h10.54.306	干预NG	2021.2.3	Win32	57.80346821			1.0	0.0	0.82	1.0		2.0	9.0	73.0	2.0	1.0
					5.0	0.2171						images/313+42_25.png	images/313_25.png	1.0	←	25.0	21		女	18	2024-03-11_19h10.54.306	干预NG	2021.2.3	Win32	57.80346821			1.0	1.0	0.3502	1.0		2.0	10.0	74.0	24.0	1.0
					5.0	0.2432						images/313+42_12.png	images/313_12.png	1.0	←	12.0	21		女	18	2024-03-11_19h10.54.306	干预NG	2021.2.3	Win32	57.80346821			1.0	1.0	0.386	1.0		2.0	11.0	75.0	11.0	1.0
					5.0	0.251						images/313+42_11.png	images/313_11.png	1.0	←	11.0	21		女	18	2024-03-11_19h10.54.306	干预NG	2021.2.3	Win32	57.80346821			1.0	1.0	0.3216	1.0		2.0	12.0	76.0	10.0	1.0
					5.0	0.2834						images/313_21.png	images/313+42_21.png	6.0	→	21.0	21		女	18	2024-03-11_19h10.54.306	干预NG	2021.2.3	Win32	57.80346821			6.0	1.0	0.3902	1.0		2.0	13.0	77.0	20.0	1.0
					5.0	0.2914						images/313_17.png	images/313+42_17.png	6.0	→	17.0	21		女	18	2024-03-11_19h10.54.306	干预NG	2021.2.3	Win32	57.80346821			1.0	0.0	1.4535	1.0		2.0	14.0	78.0	16.0	1.0
					5.0	0.1901						images/313+42_32.png	images/313_32.png	1.0	←	32.0	21		女	18	2024-03-11_19h10.54.306	干预NG	2021.2.3	Win32	57.80346821			1.0	1.0	0.372	1.0	space	2.0	15.0	79.0	31.0	1.0	1.6602
					5.0	0.2697						images/313+42_27.png	images/313_27.png	1.0	←	27.0	21		女	18	2024-03-11_19h10.54.306	干预NG	2021.2.3	Win32	57.80346821			1.0	1.0	0.4702	1.0		2.0	16.0	80.0	26.0	1.0
					5.0	0.2715						images/313_8.png	images/313+42_8.png	6.0	→	8.0	21		女	18	2024-03-11_19h10.54.306	干预NG	2021.2.3	Win32	57.80346821			6.0	1.0	0.472	1.0		2.0	17.0	81.0	7.0	1.0
					5.0	0.2234						images/313+42_16.png	images/313_16.png	1.0	←	16.0	21		女	18	2024-03-11_19h10.54.306	干预NG	2021.2.3	Win32	57.80346821			1.0	1.0	0.3704	1.0		2.0	18.0	82.0	15.0	1.0
					5.0	0.2412						images/313+42_9.png	images/313_9.png	1.0	←	9.0	21		女	18	2024-03-11_19h10.54.306	干预NG	2021.2.3	Win32	57.80346821			1.0	1.0	0.4337	1.0		2.0	19.0	83.0	8.0	1.0
					5.0	0.2139						images/313+42_29.png	images/313_29.png	1.0	←	29.0	21		女	18	2024-03-11_19h10.54.306	干预NG	2021.2.3	Win32	57.80346821			1.0	1.0	0.3672	1.0		2.0	20.0	84.0	28.0	1.0
					5.0	0.2186						images/313+42_26.png	images/313_26.png	1.0	←	26.0	21		女	18	2024-03-11_19h10.54.306	干预NG	2021.2.3	Win32	57.80346821			1.0	1.0	0.3895	1.0		2.0	21.0	85.0	25.0	1.0
					5.0	0.2554						images/313_5.png	images/313+42_5.png	6.0	→	5.0	21		女	18	2024-03-11_19h10.54.306	干预NG	2021.2.3	Win32	57.80346821			6.0	1.0	0.3637	1.0		2.0	22.0	86.0	4.0	1.0
					5.0	0.2003						images/313+42_28.png	images/313_28.png	1.0	←	28.0	21		女	18	2024-03-11_19h10.54.306	干预NG	2021.2.3	Win32	57.80346821			1.0	1.0	0.3665	1.0		2.0	23.0	87.0	27.0	1.0
					5.0	0.2365						images/313_19.png	images/313+42_19.png	6.0	→	19.0	21		女	18	2024-03-11_19h10.54.306	干预NG	2021.2.3	Win32	57.80346821			6.0	1.0	0.4357	1.0		2.0	24.0	88.0	18.0	1.0
					5.0	0.2538						images/313_18.png	images/313+42_18.png	6.0	→	18.0	21		女	18	2024-03-11_19h10.54.306	干预NG	2021.2.3	Win32	57.80346821			6.0	1.0	0.4134	1.0		2.0	25.0	89.0	17.0	1.0
					5.0	0.1979						images/313+42_14.png	images/313_14.png	1.0	←	14.0	21		女	18	2024-03-11_19h10.54.306	干预NG	2021.2.3	Win32	57.80346821			1.0	1.0	0.9996	1.0		2.0	26.0	90.0	13.0	1.0
					5.0	0.2345						images/313+42_30.png	images/313_30.png	1.0	←	30.0	21		女	18	2024-03-11_19h10.54.306	干预NG	2021.2.3	Win32	57.80346821			1.0	1.0	0.3409	1.0		2.0	27.0	91.0	29.0	1.0
					5.0	0.2663						images/313_6.png	images/313+42_6.png	6.0	→	6.0	21		女	18	2024-03-11_19h10.54.306	干预NG	2021.2.3	Win32	57.80346821			6.0	1.0	0.2995	1.0		2.0	28.0	92.0	5.0	1.0
					5.0	0.2872						images/313_24.png	images/313+42_24.png	6.0	→	24.0	21		女	18	2024-03-11_19h10.54.306	干预NG	2021.2.3	Win32	57.80346821			6.0	1.0	0.333	1.0		2.0	29.0	93.0	23.0	1.0
					5.0	0.2357						images/313_7.png	images/313+42_7.png	6.0	→	7.0	21		女	18	2024-03-11_19h10.54.306	干预NG	2021.2.3	Win32	57.80346821			6.0	1.0	0.4091	1.0		2.0	30.0	94.0	6.0	1.0
					5.0	0.1893						images/313+42_31.png	images/313_31.png	1.0	←	31.0	21		女	18	2024-03-11_19h10.54.306	干预NG	2021.2.3	Win32	57.80346821			1.0	1.0	0.3822	1.0		2.0	31.0	95.0	30.0	1.0
																	21		女	18	2024-03-11_19h10.54.306	干预NG	2021.2.3	Win32	57.80346821														5.994444444	4.2066
