# Supplementary material for: Perceptual metacognition and self-esteem: the role of feedback valence in local and global monitoring bias
Source: BMC Psychol. 2025 Sep 22;13:1114. doi: 10.1186/s40359-025-03089-x (PMC12506185; doi:10.1186/s40359-025-03089-x)
Supplement: Supplementary file 1 — Supplementary Material 1. [file 40359_2025_3089_MOESM1_ESM.zip › Data/Study3/Study3data/negative/22_干预NG_2024-03-11_19h10.12.404.csv]

key03.keys	key03.rt	response00.keys	response00.corr	response00.rt	response02.keys	response02.rt	prac2.thisRepN	prac2.thisTrialN	prac2.thisN	prac2.thisIndex	prac2.ran	dotLeft	dotRight	dotAns	cue	rows	被试编号	姓名	性别	年龄	date	expName	psychopyVersion	OS	frameRate	key04.keys	key04.rt	response01.keys	response01.corr	response01.rt	response02.corr	ret_res.keys	neg.thisRepN	neg.thisTrialN	neg.thisN	neg.thisIndex	neg.ran	ret_res.rt	slider.response	slider.rt
space	16.938	6.0	1.0	0.459	5.0	0.97	0.0	0.0	0.0	1.0	1.0	images/313_2.png	images/313+12_2.png	6.0	→	2.0	22		女	25	2024-03-11_19h10.12.404	干预NG	2021.2.3	MacIntel	58.82352941
		1.0	1.0	0.437	5.0	0.512	0.0	1.0	1.0	15.0	1.0	images/313+12_16.png	images/313_16.png	1.0	←	16.0	22		女	25	2024-03-11_19h10.12.404	干预NG	2021.2.3	MacIntel	58.82352941
		1.0	1.0	0.261	5.0	0.269	0.0	2.0	2.0	12.0	1.0	images/313+12_13.png	images/313_13.png	1.0	←	13.0	22		女	25	2024-03-11_19h10.12.404	干预NG	2021.2.3	MacIntel	58.82352941
		6.0	1.0	0.712	5.0	0.416	0.0	3.0	3.0	5.0	1.0	images/313_6.png	images/313+12_6.png	6.0	→	6.0	22		女	25	2024-03-11_19h10.12.404	干预NG	2021.2.3	MacIntel	58.82352941
		1.0	1.0	0.238	5.0	0.306	0.0	4.0	4.0	14.0	1.0	images/313+12_15.png	images/313_15.png	1.0	←	15.0	22		女	25	2024-03-11_19h10.12.404	干预NG	2021.2.3	MacIntel	58.82352941
		1.0	1.0	0.847	5.0	0.461	0.0	5.0	5.0	10.0	1.0	images/313+12_11.png	images/313_11.png	1.0	←	11.0	22		女	25	2024-03-11_19h10.12.404	干预NG	2021.2.3	MacIntel	58.82352941
		1.0	0.0	0.355	5.0	0.307	0.0	6.0	6.0	3.0	1.0	images/313_4.png	images/313+12_4.png	6.0	→	4.0	22		女	25	2024-03-11_19h10.12.404	干预NG	2021.2.3	MacIntel	58.82352941
		6.0	0.0	0.452	5.0	0.382	0.0	7.0	7.0	9.0	1.0	images/313+12_10.png	images/313_10.png	1.0	←	10.0	22		女	25	2024-03-11_19h10.12.404	干预NG	2021.2.3	MacIntel	58.82352941
		6.0	0.0	0.429	3.0	0.721	0.0	8.0	8.0	11.0	1.0	images/313+12_12.png	images/313_12.png	1.0	←	12.0	22		女	25	2024-03-11_19h10.12.404	干预NG	2021.2.3	MacIntel	58.82352941
		1.0	1.0	1.02	2.0	0.417	0.0	9.0	9.0	13.0	1.0	images/313+12_14.png	images/313_14.png	1.0	←	14.0	22		女	25	2024-03-11_19h10.12.404	干预NG	2021.2.3	MacIntel	58.82352941
		6.0	0.0	0.368	5.0	0.309	0.0	10.0	10.0	8.0	1.0	images/313+12_9.png	images/313_9.png	1.0	←	9.0	22		女	25	2024-03-11_19h10.12.404	干预NG	2021.2.3	MacIntel	58.82352941
		1.0	0.0	0.42	5.0	0.396	0.0	11.0	11.0	6.0	1.0	images/313_7.png	images/313+12_7.png	6.0	→	7.0	22		女	25	2024-03-11_19h10.12.404	干预NG	2021.2.3	MacIntel	58.82352941
		6.0	1.0	0.391	5.0	0.291	0.0	12.0	12.0	4.0	1.0	images/313_5.png	images/313+12_5.png	6.0	→	5.0	22		女	25	2024-03-11_19h10.12.404	干预NG	2021.2.3	MacIntel	58.82352941
		6.0	1.0	0.235	5.0	0.288	0.0	13.0	13.0	2.0	1.0	images/313_3.png	images/313+12_3.png	6.0	→	3.0	22		女	25	2024-03-11_19h10.12.404	干预NG	2021.2.3	MacIntel	58.82352941
		1.0	0.0	0.569	5.0	0.408	0.0	14.0	14.0	0.0	1.0	images/313_1.png	images/313+12_1.png	6.0	→	1.0	22		女	25	2024-03-11_19h10.12.404	干预NG	2021.2.3	MacIntel	58.82352941
		1.0	0.0	0.377	4.0	0.377	0.0	15.0	15.0	7.0	1.0	images/313_8.png	images/313+12_8.png	6.0	→	8.0	22		女	25	2024-03-11_19h10.12.404	干预NG	2021.2.3	MacIntel	58.82352941
		1.0	1.0	0.341	4.0	0.274	1.0	0.0	16.0	8.0	1.0	images/313+12_9.png	images/313_9.png	1.0	←	9.0	22		女	25	2024-03-11_19h10.12.404	干预NG	2021.2.3	MacIntel	58.82352941
		6.0	1.0	0.504	2.0	0.95	1.0	1.0	17.0	4.0	1.0	images/313_5.png	images/313+12_5.png	6.0	→	5.0	22		女	25	2024-03-11_19h10.12.404	干预NG	2021.2.3	MacIntel	58.82352941
		6.0	1.0	0.278	2.0	0.687	1.0	2.0	18.0	1.0	1.0	images/313_2.png	images/313+12_2.png	6.0	→	2.0	22		女	25	2024-03-11_19h10.12.404	干预NG	2021.2.3	MacIntel	58.82352941
		6.0	1.0	0.321	2.0	0.475	1.0	3.0	19.0	5.0	1.0	images/313_6.png	images/313+12_6.png	6.0	→	6.0	22		女	25	2024-03-11_19h10.12.404	干预NG	2021.2.3	MacIntel	58.82352941
		1.0	1.0	0.414	2.0	0.424	1.0	4.0	20.0	12.0	1.0	images/313+12_13.png	images/313_13.png	1.0	←	13.0	22		女	25	2024-03-11_19h10.12.404	干预NG	2021.2.3	MacIntel	58.82352941
		6.0	1.0	0.194	4.0	0.466	1.0	5.0	21.0	2.0	1.0	images/313_3.png	images/313+12_3.png	6.0	→	3.0	22		女	25	2024-03-11_19h10.12.404	干预NG	2021.2.3	MacIntel	58.82352941
		6.0	0.0	0.578	4.0	0.414	1.0	6.0	22.0	10.0	1.0	images/313+12_11.png	images/313_11.png	1.0	←	11.0	22		女	25	2024-03-11_19h10.12.404	干预NG	2021.2.3	MacIntel	58.82352941
		1.0	0.0	0.476	2.0	0.477	1.0	7.0	23.0	0.0	1.0	images/313_1.png	images/313+12_1.png	6.0	→	1.0	22		女	25	2024-03-11_19h10.12.404	干预NG	2021.2.3	MacIntel	58.82352941
		1.0	1.0	0.314	6.0	0.6	1.0	8.0	24.0	15.0	1.0	images/313+12_16.png	images/313_16.png	1.0	←	16.0	22		女	25	2024-03-11_19h10.12.404	干预NG	2021.2.3	MacIntel	58.82352941
		1.0	1.0	0.418	5.0	0.343	1.0	9.0	25.0	9.0	1.0	images/313+12_10.png	images/313_10.png	1.0	←	10.0	22		女	25	2024-03-11_19h10.12.404	干预NG	2021.2.3	MacIntel	58.82352941
		6.0	1.0	0.75	2.0	0.543	1.0	10.0	26.0	7.0	1.0	images/313_8.png	images/313+12_8.png	6.0	→	8.0	22		女	25	2024-03-11_19h10.12.404	干预NG	2021.2.3	MacIntel	58.82352941
		1.0	0.0	0.501	2.0	0.334	1.0	11.0	27.0	6.0	1.0	images/313_7.png	images/313+12_7.png	6.0	→	7.0	22		女	25	2024-03-11_19h10.12.404	干预NG	2021.2.3	MacIntel	58.82352941
		1.0	1.0	0.246	2.0	0.312	1.0	12.0	28.0	11.0	1.0	images/313+12_12.png	images/313_12.png	1.0	←	12.0	22		女	25	2024-03-11_19h10.12.404	干预NG	2021.2.3	MacIntel	58.82352941
		6.0	1.0	0.3	5.0	0.328	1.0	13.0	29.0	3.0	1.0	images/313_4.png	images/313+12_4.png	6.0	→	4.0	22		女	25	2024-03-11_19h10.12.404	干预NG	2021.2.3	MacIntel	58.82352941
		6.0	0.0	0.32	5.0	0.511	1.0	14.0	30.0	13.0	1.0	images/313+12_14.png	images/313_14.png	1.0	←	14.0	22		女	25	2024-03-11_19h10.12.404	干预NG	2021.2.3	MacIntel	58.82352941
		1.0	1.0	0.304	2.0	0.283	1.0	15.0	31.0	14.0	1.0	images/313+12_15.png	images/313_15.png	1.0	←	15.0	22		女	25	2024-03-11_19h10.12.404	干预NG	2021.2.3	MacIntel	58.82352941
					5.0	0.434						images/313_1.png	images/313+42_1.png	6.0	→	1.0	22		女	25	2024-03-11_19h10.12.404	干预NG	2021.2.3	MacIntel	58.82352941	space	4.647	6.0	1.0	0.335	1.0		0.0	0.0	0.0	0.0	1.0
					5.0	0.333						images/313_20.png	images/313+42_20.png	6.0	→	20.0	22		女	25	2024-03-11_19h10.12.404	干预NG	2021.2.3	MacIntel	58.82352941			1.0	0.0	0.441	1.0		0.0	1.0	1.0	19.0	1.0
					2.0	0.31						images/313+42_9.png	images/313_9.png	1.0	←	9.0	22		女	25	2024-03-11_19h10.12.404	干预NG	2021.2.3	MacIntel	58.82352941			1.0	1.0	0.368	0.0		0.0	2.0	2.0	8.0	1.0
					2.0	0.299						images/313+42_12.png	images/313_12.png	1.0	←	12.0	22		女	25	2024-03-11_19h10.12.404	干预NG	2021.2.3	MacIntel	58.82352941			1.0	1.0	0.397	0.0		0.0	3.0	3.0	11.0	1.0
					5.0	0.411						images/313+42_15.png	images/313_15.png	1.0	←	15.0	22		女	25	2024-03-11_19h10.12.404	干预NG	2021.2.3	MacIntel	58.82352941			1.0	1.0	0.694	1.0		0.0	4.0	4.0	14.0	1.0
					5.0	0.862						images/313_24.png	images/313+42_24.png	6.0	→	24.0	22		女	25	2024-03-11_19h10.12.404	干预NG	2021.2.3	MacIntel	58.82352941			6.0	1.0	0.358	1.0		0.0	5.0	5.0	23.0	1.0
					2.0	0.51						images/313+42_32.png	images/313_32.png	1.0	←	32.0	22		女	25	2024-03-11_19h10.12.404	干预NG	2021.2.3	MacIntel	58.82352941			1.0	1.0	0.316	0.0		0.0	6.0	6.0	31.0	1.0
					2.0	0.834						images/313_23.png	images/313+42_23.png	6.0	→	23.0	22		女	25	2024-03-11_19h10.12.404	干预NG	2021.2.3	MacIntel	58.82352941			6.0	1.0	0.461	0.0		0.0	7.0	7.0	22.0	1.0
					2.0	0.78						images/313+42_14.png	images/313_14.png	1.0	←	14.0	22		女	25	2024-03-11_19h10.12.404	干预NG	2021.2.3	MacIntel	58.82352941			6.0	0.0	0.779	0.0		0.0	8.0	8.0	13.0	1.0
					2.0	0.384						images/313+42_11.png	images/313_11.png	1.0	←	11.0	22		女	25	2024-03-11_19h10.12.404	干预NG	2021.2.3	MacIntel	58.82352941			1.0	1.0	0.378	0.0		0.0	9.0	9.0	10.0	1.0
					1.0	0.953						images/313+42_28.png	images/313_28.png	1.0	←	28.0	22		女	25	2024-03-11_19h10.12.404	干预NG	2021.2.3	MacIntel	58.82352941			1.0	1.0	1.029	0.0		0.0	10.0	10.0	27.0	1.0
					1.0	0.429						images/313_5.png	images/313+42_5.png	6.0	→	5.0	22		女	25	2024-03-11_19h10.12.404	干预NG	2021.2.3	MacIntel	58.82352941			6.0	1.0	1.069	0.0		0.0	11.0	11.0	4.0	1.0
					2.0	0.808						images/313_21.png	images/313+42_21.png	6.0	→	21.0	22		女	25	2024-03-11_19h10.12.404	干预NG	2021.2.3	MacIntel	58.82352941			6.0	1.0	0.913	0.0		0.0	12.0	12.0	20.0	1.0
					2.0	0.627						images/313_4.png	images/313+42_4.png	6.0	→	4.0	22		女	25	2024-03-11_19h10.12.404	干预NG	2021.2.3	MacIntel	58.82352941			6.0	1.0	0.583	0.0		0.0	13.0	13.0	3.0	1.0
					1.0	0.766						images/313_17.png	images/313+42_17.png	6.0	→	17.0	22		女	25	2024-03-11_19h10.12.404	干预NG	2021.2.3	MacIntel	58.82352941			1.0	0.0	1.76	0.0		0.0	14.0	14.0	16.0	1.0
					1.0	0.569						images/313+42_16.png	images/313_16.png	1.0	←	16.0	22		女	25	2024-03-11_19h10.12.404	干预NG	2021.2.3	MacIntel	58.82352941			1.0	1.0	0.658	0.0		0.0	15.0	15.0	15.0	1.0
					1.0	1.335						images/313_8.png	images/313+42_8.png	6.0	→	8.0	22		女	25	2024-03-11_19h10.12.404	干预NG	2021.2.3	MacIntel	58.82352941			1.0	0.0	1.085	0.0		0.0	16.0	16.0	7.0	1.0
					1.0	0.725						images/313+42_13.png	images/313_13.png	1.0	←	13.0	22		女	25	2024-03-11_19h10.12.404	干预NG	2021.2.3	MacIntel	58.82352941			6.0	0.0	1.392	0.0		0.0	17.0	17.0	12.0	1.0
					1.0	0.684						images/313+42_25.png	images/313_25.png	1.0	←	25.0	22		女	25	2024-03-11_19h10.12.404	干预NG	2021.2.3	MacIntel	58.82352941			1.0	1.0	0.658	0.0		0.0	18.0	18.0	24.0	1.0
					1.0	0.558						images/313+42_29.png	images/313_29.png	1.0	←	29.0	22		女	25	2024-03-11_19h10.12.404	干预NG	2021.2.3	MacIntel	58.82352941			1.0	1.0	1.192	0.0		0.0	19.0	19.0	28.0	1.0
					1.0	0.781						images/313+42_30.png	images/313_30.png	1.0	←	30.0	22		女	25	2024-03-11_19h10.12.404	干预NG	2021.2.3	MacIntel	58.82352941			1.0	1.0	0.901	0.0		0.0	20.0	20.0	29.0	1.0
					5.0	1.011						images/313+42_27.png	images/313_27.png	1.0	←	27.0	22		女	25	2024-03-11_19h10.12.404	干预NG	2021.2.3	MacIntel	58.82352941			6.0	0.0	1.15	1.0		0.0	21.0	21.0	26.0	1.0
					5.0	0.574						images/313_2.png	images/313+42_2.png	6.0	→	2.0	22		女	25	2024-03-11_19h10.12.404	干预NG	2021.2.3	MacIntel	58.82352941			6.0	1.0	0.936	1.0		0.0	22.0	22.0	1.0	1.0
					2.0	0.503						images/313_22.png	images/313+42_22.png	6.0	→	22.0	22		女	25	2024-03-11_19h10.12.404	干预NG	2021.2.3	MacIntel	58.82352941			1.0	0.0	0.957	0.0		0.0	23.0	23.0	21.0	1.0
					2.0	0.584						images/313+42_26.png	images/313_26.png	1.0	←	26.0	22		女	25	2024-03-11_19h10.12.404	干预NG	2021.2.3	MacIntel	58.82352941			6.0	0.0	0.829	0.0		0.0	24.0	24.0	25.0	1.0
					1.0	0.684						images/313+42_10.png	images/313_10.png	1.0	←	10.0	22		女	25	2024-03-11_19h10.12.404	干预NG	2021.2.3	MacIntel	58.82352941			1.0	1.0	0.782	0.0		0.0	25.0	25.0	9.0	1.0
					1.0	0.821						images/313_3.png	images/313+42_3.png	6.0	→	3.0	22		女	25	2024-03-11_19h10.12.404	干预NG	2021.2.3	MacIntel	58.82352941			6.0	1.0	0.891	0.0		0.0	26.0	26.0	2.0	1.0
					1.0	0.545						images/313_19.png	images/313+42_19.png	6.0	→	19.0	22		女	25	2024-03-11_19h10.12.404	干预NG	2021.2.3	MacIntel	58.82352941			6.0	1.0	0.575	0.0		0.0	27.0	27.0	18.0	1.0
					1.0	0.486						images/313+42_31.png	images/313_31.png	1.0	←	31.0	22		女	25	2024-03-11_19h10.12.404	干预NG	2021.2.3	MacIntel	58.82352941			6.0	0.0	0.654	0.0		0.0	28.0	28.0	30.0	1.0
					1.0	0.479						images/313_18.png	images/313+42_18.png	6.0	→	18.0	22		女	25	2024-03-11_19h10.12.404	干预NG	2021.2.3	MacIntel	58.82352941			6.0	1.0	0.635	0.0		0.0	29.0	29.0	17.0	1.0
					1.0	0.873						images/313_7.png	images/313+42_7.png	6.0	→	7.0	22		女	25	2024-03-11_19h10.12.404	干预NG	2021.2.3	MacIntel	58.82352941			6.0	1.0	0.901	0.0		0.0	30.0	30.0	6.0	1.0
					1.0	0.385						images/313_6.png	images/313+42_6.png	6.0	→	6.0	22		女	25	2024-03-11_19h10.12.404	干预NG	2021.2.3	MacIntel	58.82352941			6.0	1.0	0.592	0.0		0.0	31.0	31.0	5.0	1.0
					1.0	0.387						images/313+42_13.png	images/313_13.png	1.0	←	13.0	22		女	25	2024-03-11_19h10.12.404	干预NG	2021.2.3	MacIntel	58.82352941			6.0	0.0	1.078	0.0		1.0	0.0	32.0	12.0	1.0
					1.0	0.386						images/313+42_12.png	images/313_12.png	1.0	←	12.0	22		女	25	2024-03-11_19h10.12.404	干预NG	2021.2.3	MacIntel	58.82352941			1.0	1.0	0.751	0.0		1.0	1.0	33.0	11.0	1.0
					1.0	0.59						images/313+42_11.png	images/313_11.png	1.0	←	11.0	22		女	25	2024-03-11_19h10.12.404	干预NG	2021.2.3	MacIntel	58.82352941			1.0	1.0	1.135	0.0		1.0	2.0	34.0	10.0	1.0
					1.0	0.813						images/313+42_10.png	images/313_10.png	1.0	←	10.0	22		女	25	2024-03-11_19h10.12.404	干预NG	2021.2.3	MacIntel	58.82352941			1.0	1.0	1.838	0.0		1.0	3.0	35.0	9.0	1.0
					1.0	0.394						images/313+42_25.png	images/313_25.png	1.0	←	25.0	22		女	25	2024-03-11_19h10.12.404	干预NG	2021.2.3	MacIntel	58.82352941			1.0	1.0	0.329	0.0		1.0	4.0	36.0	24.0	1.0
					1.0	1.897						images/313_18.png	images/313+42_18.png	6.0	→	18.0	22		女	25	2024-03-11_19h10.12.404	干预NG	2021.2.3	MacIntel	58.82352941			6.0	1.0	0.617	0.0		1.0	5.0	37.0	17.0	1.0
					1.0	94.361						images/313+42_14.png	images/313_14.png	1.0	←	14.0	22		女	25	2024-03-11_19h10.12.404	干预NG	2021.2.3	MacIntel	58.82352941			1.0	1.0	1.117	0.0		1.0	6.0	38.0	13.0	1.0
					1.0	0.638						images/313_3.png	images/313+42_3.png	6.0	→	3.0	22		女	25	2024-03-11_19h10.12.404	干预NG	2021.2.3	MacIntel	58.82352941			6.0	1.0	0.424	0.0	space	1.0	7.0	39.0	2.0	1.0	6.578
					2.0	1.495						images/313_24.png	images/313+42_24.png	6.0	→	24.0	22		女	25	2024-03-11_19h10.12.404	干预NG	2021.2.3	MacIntel	58.82352941			6.0	1.0	0.312	0.0		1.0	8.0	40.0	23.0	1.0
					2.0	1.934						images/313+42_9.png	images/313_9.png	1.0	←	9.0	22		女	25	2024-03-11_19h10.12.404	干预NG	2021.2.3	MacIntel	58.82352941			1.0	1.0	0.335	0.0		1.0	9.0	41.0	8.0	1.0
					2.0	1.277						images/313_17.png	images/313+42_17.png	6.0	→	17.0	22		女	25	2024-03-11_19h10.12.404	干预NG	2021.2.3	MacIntel	58.82352941			6.0	1.0	0.733	0.0		1.0	10.0	42.0	16.0	1.0
					4.0	2.371						images/313_1.png	images/313+42_1.png	6.0	→	1.0	22		女	25	2024-03-11_19h10.12.404	干预NG	2021.2.3	MacIntel	58.82352941			6.0	1.0	0.527	1.0		1.0	11.0	43.0	0.0	1.0
					1.0	0.99						images/313+42_27.png	images/313_27.png	1.0	←	27.0	22		女	25	2024-03-11_19h10.12.404	干预NG	2021.2.3	MacIntel	58.82352941			6.0	0.0	0.467	0.0		1.0	12.0	44.0	26.0	1.0
					6.0	1.041						images/313_21.png	images/313+42_21.png	6.0	→	21.0	22		女	25	2024-03-11_19h10.12.404	干预NG	2021.2.3	MacIntel	58.82352941			6.0	1.0	0.487	1.0		1.0	13.0	45.0	20.0	1.0
					2.0	0.724						images/313_20.png	images/313+42_20.png	6.0	→	20.0	22		女	25	2024-03-11_19h10.12.404	干预NG	2021.2.3	MacIntel	58.82352941			1.0	0.0	0.676	0.0		1.0	14.0	46.0	19.0	1.0
					2.0	0.85						images/313+42_28.png	images/313_28.png	1.0	←	28.0	22		女	25	2024-03-11_19h10.12.404	干预NG	2021.2.3	MacIntel	58.82352941			1.0	1.0	0.611	0.0		1.0	15.0	47.0	27.0	1.0
					2.0	0.725						images/313+42_16.png	images/313_16.png	1.0	←	16.0	22		女	25	2024-03-11_19h10.12.404	干预NG	2021.2.3	MacIntel	58.82352941			1.0	1.0	0.501	0.0		1.0	16.0	48.0	15.0	1.0
					1.0	1.209						images/313_6.png	images/313+42_6.png	6.0	→	6.0	22		女	25	2024-03-11_19h10.12.404	干预NG	2021.2.3	MacIntel	58.82352941			6.0	1.0	0.81	0.0		1.0	17.0	49.0	5.0	1.0
					1.0	0.502						images/313+42_26.png	images/313_26.png	1.0	←	26.0	22		女	25	2024-03-11_19h10.12.404	干预NG	2021.2.3	MacIntel	58.82352941			1.0	1.0	0.408	0.0		1.0	18.0	50.0	25.0	1.0
					1.0	0.491						images/313+42_32.png	images/313_32.png	1.0	←	32.0	22		女	25	2024-03-11_19h10.12.404	干预NG	2021.2.3	MacIntel	58.82352941			1.0	1.0	0.499	0.0		1.0	19.0	51.0	31.0	1.0
					1.0	0.83						images/313_8.png	images/313+42_8.png	6.0	→	8.0	22		女	25	2024-03-11_19h10.12.404	干预NG	2021.2.3	MacIntel	58.82352941			6.0	1.0	1.143	0.0		1.0	20.0	52.0	7.0	1.0
					1.0	0.507						images/313+42_30.png	images/313_30.png	1.0	←	30.0	22		女	25	2024-03-11_19h10.12.404	干预NG	2021.2.3	MacIntel	58.82352941			6.0	0.0	0.629	0.0		1.0	21.0	53.0	29.0	1.0
					1.0	0.488						images/313_22.png	images/313+42_22.png	6.0	→	22.0	22		女	25	2024-03-11_19h10.12.404	干预NG	2021.2.3	MacIntel	58.82352941			1.0	0.0	0.942	0.0		1.0	22.0	54.0	21.0	1.0
					2.0	1.734						images/313_19.png	images/313+42_19.png	6.0	→	19.0	22		女	25	2024-03-11_19h10.12.404	干预NG	2021.2.3	MacIntel	58.82352941			6.0	1.0	0.688	0.0		1.0	23.0	55.0	18.0	1.0
					5.0	1.051						images/313+42_15.png	images/313_15.png	1.0	←	15.0	22		女	25	2024-03-11_19h10.12.404	干预NG	2021.2.3	MacIntel	58.82352941			1.0	1.0	0.546	1.0		1.0	24.0	56.0	14.0	1.0
					2.0	0.817						images/313_7.png	images/313+42_7.png	6.0	→	7.0	22		女	25	2024-03-11_19h10.12.404	干预NG	2021.2.3	MacIntel	58.82352941			1.0	0.0	0.687	0.0		1.0	25.0	57.0	6.0	1.0
					2.0	0.66						images/313+42_31.png	images/313_31.png	1.0	←	31.0	22		女	25	2024-03-11_19h10.12.404	干预NG	2021.2.3	MacIntel	58.82352941			6.0	0.0	1.626	0.0		1.0	26.0	58.0	30.0	1.0
					1.0	0.417						images/313_5.png	images/313+42_5.png	6.0	→	5.0	22		女	25	2024-03-11_19h10.12.404	干预NG	2021.2.3	MacIntel	58.82352941			1.0	0.0	0.558	0.0		1.0	27.0	59.0	4.0	1.0
					1.0	1.699						images/313_2.png	images/313+42_2.png	6.0	→	2.0	22		女	25	2024-03-11_19h10.12.404	干预NG	2021.2.3	MacIntel	58.82352941			6.0	1.0	0.434	0.0		1.0	28.0	60.0	1.0	1.0
					1.0	0.35						images/313_23.png	images/313+42_23.png	6.0	→	23.0	22		女	25	2024-03-11_19h10.12.404	干预NG	2021.2.3	MacIntel	58.82352941			6.0	1.0	0.95	0.0		1.0	29.0	61.0	22.0	1.0
					1.0	0.55						images/313_4.png	images/313+42_4.png	6.0	→	4.0	22		女	25	2024-03-11_19h10.12.404	干预NG	2021.2.3	MacIntel	58.82352941			6.0	1.0	0.64	0.0		1.0	30.0	62.0	3.0	1.0
					6.0	0.383						images/313+42_29.png	images/313_29.png	1.0	←	29.0	22		女	25	2024-03-11_19h10.12.404	干预NG	2021.2.3	MacIntel	58.82352941			1.0	1.0	0.284	1.0		1.0	31.0	63.0	28.0	1.0
					4.0	0.719						images/313+42_16.png	images/313_16.png	1.0	←	16.0	22		女	25	2024-03-11_19h10.12.404	干预NG	2021.2.3	MacIntel	58.82352941			1.0	1.0	0.892	1.0		2.0	0.0	64.0	15.0	1.0
					2.0	0.722						images/313+42_27.png	images/313_27.png	1.0	←	27.0	22		女	25	2024-03-11_19h10.12.404	干预NG	2021.2.3	MacIntel	58.82352941			1.0	1.0	1.134	0.0		2.0	1.0	65.0	26.0	1.0
					6.0	0.392						images/313+42_15.png	images/313_15.png	1.0	←	15.0	22		女	25	2024-03-11_19h10.12.404	干预NG	2021.2.3	MacIntel	58.82352941			1.0	1.0	0.599	1.0		2.0	2.0	66.0	14.0	1.0
					6.0	0.432						images/313_24.png	images/313+42_24.png	6.0	→	24.0	22		女	25	2024-03-11_19h10.12.404	干预NG	2021.2.3	MacIntel	58.82352941			6.0	1.0	0.767	1.0		2.0	3.0	67.0	23.0	1.0
					2.0	0.707						images/313+42_32.png	images/313_32.png	1.0	←	32.0	22		女	25	2024-03-11_19h10.12.404	干预NG	2021.2.3	MacIntel	58.82352941			1.0	1.0	0.821	0.0		2.0	4.0	68.0	31.0	1.0
					6.0	0.323						images/313_6.png	images/313+42_6.png	6.0	→	6.0	22		女	25	2024-03-11_19h10.12.404	干预NG	2021.2.3	MacIntel	58.82352941			6.0	1.0	0.249	1.0		2.0	5.0	69.0	5.0	1.0
					2.0	0.562						images/313+42_13.png	images/313_13.png	1.0	←	13.0	22		女	25	2024-03-11_19h10.12.404	干预NG	2021.2.3	MacIntel	58.82352941			6.0	0.0	0.367	0.0		2.0	6.0	70.0	12.0	1.0
					2.0	0.575						images/313_17.png	images/313+42_17.png	6.0	→	17.0	22		女	25	2024-03-11_19h10.12.404	干预NG	2021.2.3	MacIntel	58.82352941			6.0	1.0	1.566	0.0		2.0	7.0	71.0	16.0	1.0
					6.0	0.421						images/313+42_30.png	images/313_30.png	1.0	←	30.0	22		女	25	2024-03-11_19h10.12.404	干预NG	2021.2.3	MacIntel	58.82352941			1.0	1.0	0.508	1.0		2.0	8.0	72.0	29.0	1.0
					2.0	0.616						images/313_22.png	images/313+42_22.png	6.0	→	22.0	22		女	25	2024-03-11_19h10.12.404	干预NG	2021.2.3	MacIntel	58.82352941			6.0	1.0	0.643	0.0		2.0	9.0	73.0	21.0	1.0
					6.0	0.295						images/313+42_28.png	images/313_28.png	1.0	←	28.0	22		女	25	2024-03-11_19h10.12.404	干预NG	2021.2.3	MacIntel	58.82352941			1.0	1.0	0.512	1.0		2.0	10.0	74.0	27.0	1.0
					6.0	0.522						images/313_5.png	images/313+42_5.png	6.0	→	5.0	22		女	25	2024-03-11_19h10.12.404	干预NG	2021.2.3	MacIntel	58.82352941			6.0	1.0	0.269	1.0		2.0	11.0	75.0	4.0	1.0
					6.0	0.308						images/313+42_31.png	images/313_31.png	1.0	←	31.0	22		女	25	2024-03-11_19h10.12.404	干预NG	2021.2.3	MacIntel	58.82352941			1.0	1.0	0.563	1.0		2.0	12.0	76.0	30.0	1.0
					6.0	0.287						images/313_4.png	images/313+42_4.png	6.0	→	4.0	22		女	25	2024-03-11_19h10.12.404	干预NG	2021.2.3	MacIntel	58.82352941			6.0	1.0	0.253	1.0		2.0	13.0	77.0	3.0	1.0
					2.0	0.766						images/313_3.png	images/313+42_3.png	6.0	→	3.0	22		女	25	2024-03-11_19h10.12.404	干预NG	2021.2.3	MacIntel	58.82352941			6.0	1.0	1.042	0.0		2.0	14.0	78.0	2.0	1.0
					1.0	1.983						images/313+42_12.png	images/313_12.png	1.0	←	12.0	22		女	25	2024-03-11_19h10.12.404	干预NG	2021.2.3	MacIntel	58.82352941			6.0	0.0	0.734	0.0	space	2.0	15.0	79.0	11.0	1.0	1.244
					6.0	0.31						images/313+42_14.png	images/313_14.png	1.0	←	14.0	22		女	25	2024-03-11_19h10.12.404	干预NG	2021.2.3	MacIntel	58.82352941			6.0	0.0	0.413	1.0		2.0	16.0	80.0	13.0	1.0
					6.0	0.909						images/313+42_9.png	images/313_9.png	1.0	←	9.0	22		女	25	2024-03-11_19h10.12.404	干预NG	2021.2.3	MacIntel	58.82352941			1.0	1.0	0.451	1.0		2.0	17.0	81.0	8.0	1.0
					2.0	0.595						images/313_18.png	images/313+42_18.png	6.0	→	18.0	22		女	25	2024-03-11_19h10.12.404	干预NG	2021.2.3	MacIntel	58.82352941			6.0	1.0	0.592	0.0		2.0	18.0	82.0	17.0	1.0
					6.0	0.941						images/313_20.png	images/313+42_20.png	6.0	→	20.0	22		女	25	2024-03-11_19h10.12.404	干预NG	2021.2.3	MacIntel	58.82352941			1.0	0.0	0.484	1.0		2.0	19.0	83.0	19.0	1.0
					2.0	0.668						images/313+42_11.png	images/313_11.png	1.0	←	11.0	22		女	25	2024-03-11_19h10.12.404	干预NG	2021.2.3	MacIntel	58.82352941			6.0	0.0	0.708	0.0		2.0	20.0	84.0	10.0	1.0
					6.0	0.371						images/313_1.png	images/313+42_1.png	6.0	→	1.0	22		女	25	2024-03-11_19h10.12.404	干预NG	2021.2.3	MacIntel	58.82352941			6.0	1.0	0.317	1.0		2.0	21.0	85.0	0.0	1.0
					1.0	0.853						images/313_23.png	images/313+42_23.png	6.0	→	23.0	22		女	25	2024-03-11_19h10.12.404	干预NG	2021.2.3	MacIntel	58.82352941			6.0	1.0	0.675	0.0		2.0	22.0	86.0	22.0	1.0
					1.0	0.625						images/313+42_10.png	images/313_10.png	1.0	←	10.0	22		女	25	2024-03-11_19h10.12.404	干预NG	2021.2.3	MacIntel	58.82352941			1.0	1.0	0.717	0.0		2.0	23.0	87.0	9.0	1.0
					6.0	0.829						images/313+42_29.png	images/313_29.png	1.0	←	29.0	22		女	25	2024-03-11_19h10.12.404	干预NG	2021.2.3	MacIntel	58.82352941			1.0	1.0	0.258	1.0		2.0	24.0	88.0	28.0	1.0
					2.0	0.874						images/313_2.png	images/313+42_2.png	6.0	→	2.0	22		女	25	2024-03-11_19h10.12.404	干预NG	2021.2.3	MacIntel	58.82352941			6.0	1.0	0.637	0.0		2.0	25.0	89.0	1.0	1.0
					5.0	0.742						images/313_7.png	images/313+42_7.png	6.0	→	7.0	22		女	25	2024-03-11_19h10.12.404	干预NG	2021.2.3	MacIntel	58.82352941			6.0	1.0	0.364	1.0		2.0	26.0	90.0	6.0	1.0
					2.0	0.56						images/313_19.png	images/313+42_19.png	6.0	→	19.0	22		女	25	2024-03-11_19h10.12.404	干预NG	2021.2.3	MacIntel	58.82352941			6.0	1.0	0.297	0.0		2.0	27.0	91.0	18.0	1.0
					6.0	0.629						images/313+42_25.png	images/313_25.png	1.0	←	25.0	22		女	25	2024-03-11_19h10.12.404	干预NG	2021.2.3	MacIntel	58.82352941			1.0	1.0	0.507	1.0		2.0	28.0	92.0	24.0	1.0
					1.0	0.801						images/313+42_26.png	images/313_26.png	1.0	←	26.0	22		女	25	2024-03-11_19h10.12.404	干预NG	2021.2.3	MacIntel	58.82352941			6.0	0.0	0.635	0.0		2.0	29.0	93.0	25.0	1.0
					3.0	0.995						images/313_21.png	images/313+42_21.png	6.0	→	21.0	22		女	25	2024-03-11_19h10.12.404	干预NG	2021.2.3	MacIntel	58.82352941			6.0	1.0	0.52	0.0		2.0	30.0	94.0	20.0	1.0
					2.0	1.067						images/313_8.png	images/313+42_8.png	6.0	→	8.0	22		女	25	2024-03-11_19h10.12.404	干预NG	2021.2.3	MacIntel	58.82352941			6.0	1.0	0.646	0.0		2.0	31.0	95.0	7.0	1.0
																	22		女	25	2024-03-11_19h10.12.404	干预NG	2021.2.3	MacIntel	58.82352941														3.817460317	5.238
