# Supplementary material for: Perceptual metacognition and self-esteem: the role of feedback valence in local and global monitoring bias
Source: BMC Psychol. 2025 Sep 22;13:1114. doi: 10.1186/s40359-025-03089-x (PMC12506185; doi:10.1186/s40359-025-03089-x)
Supplement: Supplementary file 1 — Supplementary Material 1. [file 40359_2025_3089_MOESM1_ESM.zip › Data/Study3/Study3data/negative/23_干预NG_2024-03-11_19h08.53.467.csv]

key03.keys	key03.rt	response00.keys	response00.corr	response00.rt	response02.keys	response02.rt	prac2.thisRepN	prac2.thisTrialN	prac2.thisN	prac2.thisIndex	prac2.ran	dotLeft	dotRight	dotAns	cue	rows	被试编号	姓名	性别	年龄	date	expName	psychopyVersion	OS	frameRate	key04.keys	key04.rt	response01.keys	response01.corr	response01.rt	response02.corr	ret_res.keys	neg.thisRepN	neg.thisTrialN	neg.thisN	neg.thisIndex	neg.ran	ret_res.rt	slider.response	slider.rt
space	10.1774	6.0	0.0	0.8833	3.0	1.6422	0.0	0.0	0.0	10.0	1.0	images/313+12_11.png	images/313_11.png	1.0	←	11.0	23		男	29	2024-03-11_19h08.53.467	干预NG	2021.2.3	MacIntel	61.34969325
		6.0	0.0	0.598	4.0	0.8165	0.0	1.0	1.0	9.0	1.0	images/313+12_10.png	images/313_10.png	1.0	←	10.0	23		男	29	2024-03-11_19h08.53.467	干预NG	2021.2.3	MacIntel	61.34969325
		1.0	1.0	0.5184	4.0	1.1012	0.0	2.0	2.0	15.0	1.0	images/313+12_16.png	images/313_16.png	1.0	←	16.0	23		男	29	2024-03-11_19h08.53.467	干预NG	2021.2.3	MacIntel	61.34969325
		1.0	1.0	0.5811	4.0	0.7909	0.0	3.0	3.0	14.0	1.0	images/313+12_15.png	images/313_15.png	1.0	←	15.0	23		男	29	2024-03-11_19h08.53.467	干预NG	2021.2.3	MacIntel	61.34969325
		6.0	1.0	0.4346	4.0	1.0359	0.0	4.0	4.0	0.0	1.0	images/313_1.png	images/313+12_1.png	6.0	→	1.0	23		男	29	2024-03-11_19h08.53.467	干预NG	2021.2.3	MacIntel	61.34969325
		6.0	1.0	0.3332	5.0	1.037	0.0	5.0	5.0	5.0	1.0	images/313_6.png	images/313+12_6.png	6.0	→	6.0	23		男	29	2024-03-11_19h08.53.467	干预NG	2021.2.3	MacIntel	61.34969325
		6.0	1.0	1.3205	1.0	0.7493	0.0	6.0	6.0	3.0	1.0	images/313_4.png	images/313+12_4.png	6.0	→	4.0	23		男	29	2024-03-11_19h08.53.467	干预NG	2021.2.3	MacIntel	61.34969325
		1.0	1.0	0.5812	5.0	0.6539	0.0	7.0	7.0	12.0	1.0	images/313+12_13.png	images/313_13.png	1.0	←	13.0	23		男	29	2024-03-11_19h08.53.467	干预NG	2021.2.3	MacIntel	61.34969325
		1.0	1.0	0.8834	4.0	0.6677	0.0	8.0	8.0	8.0	1.0	images/313+12_9.png	images/313_9.png	1.0	←	9.0	23		男	29	2024-03-11_19h08.53.467	干预NG	2021.2.3	MacIntel	61.34969325
		6.0	1.0	0.4231	4.0	1.6998	0.0	9.0	9.0	2.0	1.0	images/313_3.png	images/313+12_3.png	6.0	→	3.0	23		男	29	2024-03-11_19h08.53.467	干预NG	2021.2.3	MacIntel	61.34969325
		6.0	1.0	0.4004	5.0	0.6161	0.0	10.0	10.0	4.0	1.0	images/313_5.png	images/313+12_5.png	6.0	→	5.0	23		男	29	2024-03-11_19h08.53.467	干预NG	2021.2.3	MacIntel	61.34969325
		6.0	0.0	0.4395	3.0	1.048	0.0	11.0	11.0	11.0	1.0	images/313+12_12.png	images/313_12.png	1.0	←	12.0	23		男	29	2024-03-11_19h08.53.467	干预NG	2021.2.3	MacIntel	61.34969325
		6.0	1.0	0.4704	3.0	0.6502	0.0	12.0	12.0	1.0	1.0	images/313_2.png	images/313+12_2.png	6.0	→	2.0	23		男	29	2024-03-11_19h08.53.467	干预NG	2021.2.3	MacIntel	61.34969325
		6.0	0.0	0.3538	5.0	1.2678	0.0	13.0	13.0	13.0	1.0	images/313+12_14.png	images/313_14.png	1.0	←	14.0	23		男	29	2024-03-11_19h08.53.467	干预NG	2021.2.3	MacIntel	61.34969325
		6.0	1.0	0.5167	3.0	1.1528	0.0	14.0	14.0	6.0	1.0	images/313_7.png	images/313+12_7.png	6.0	→	7.0	23		男	29	2024-03-11_19h08.53.467	干预NG	2021.2.3	MacIntel	61.34969325
		6.0	1.0	0.3288	3.0	0.6866	0.0	15.0	15.0	7.0	1.0	images/313_8.png	images/313+12_8.png	6.0	→	8.0	23		男	29	2024-03-11_19h08.53.467	干预NG	2021.2.3	MacIntel	61.34969325
		6.0	1.0	0.395	3.0	0.7891	1.0	0.0	16.0	2.0	1.0	images/313_3.png	images/313+12_3.png	6.0	→	3.0	23		男	29	2024-03-11_19h08.53.467	干预NG	2021.2.3	MacIntel	61.34969325
		6.0	0.0	0.467	1.0	1.2889	1.0	1.0	17.0	9.0	1.0	images/313+12_10.png	images/313_10.png	1.0	←	10.0	23		男	29	2024-03-11_19h08.53.467	干预NG	2021.2.3	MacIntel	61.34969325
		6.0	0.0	0.5173	2.0	0.7713	1.0	2.0	18.0	14.0	1.0	images/313+12_15.png	images/313_15.png	1.0	←	15.0	23		男	29	2024-03-11_19h08.53.467	干预NG	2021.2.3	MacIntel	61.34969325
		6.0	1.0	0.3179	1.0	1.0026	1.0	3.0	19.0	0.0	1.0	images/313_1.png	images/313+12_1.png	6.0	→	1.0	23		男	29	2024-03-11_19h08.53.467	干预NG	2021.2.3	MacIntel	61.34969325
		6.0	0.0	0.849	1.0	0.5677	1.0	4.0	20.0	15.0	1.0	images/313+12_16.png	images/313_16.png	1.0	←	16.0	23		男	29	2024-03-11_19h08.53.467	干预NG	2021.2.3	MacIntel	61.34969325
		6.0	1.0	0.3706	3.0	1.2339	1.0	5.0	21.0	7.0	1.0	images/313_8.png	images/313+12_8.png	6.0	→	8.0	23		男	29	2024-03-11_19h08.53.467	干预NG	2021.2.3	MacIntel	61.34969325
		6.0	1.0	0.5841	2.0	0.7662	1.0	6.0	22.0	6.0	1.0	images/313_7.png	images/313+12_7.png	6.0	→	7.0	23		男	29	2024-03-11_19h08.53.467	干预NG	2021.2.3	MacIntel	61.34969325
		6.0	1.0	0.351	5.0	0.7896	1.0	7.0	23.0	4.0	1.0	images/313_5.png	images/313+12_5.png	6.0	→	5.0	23		男	29	2024-03-11_19h08.53.467	干预NG	2021.2.3	MacIntel	61.34969325
		1.0	1.0	0.7675	2.0	1.0002	1.0	8.0	24.0	12.0	1.0	images/313+12_13.png	images/313_13.png	1.0	←	13.0	23		男	29	2024-03-11_19h08.53.467	干预NG	2021.2.3	MacIntel	61.34969325
		6.0	0.0	0.3998	5.0	0.9673	1.0	9.0	25.0	10.0	1.0	images/313+12_11.png	images/313_11.png	1.0	←	11.0	23		男	29	2024-03-11_19h08.53.467	干预NG	2021.2.3	MacIntel	61.34969325
		6.0	1.0	0.3837	5.0	1.1215	1.0	10.0	26.0	5.0	1.0	images/313_6.png	images/313+12_6.png	6.0	→	6.0	23		男	29	2024-03-11_19h08.53.467	干预NG	2021.2.3	MacIntel	61.34969325
		1.0	1.0	0.7218	3.0	0.9165	1.0	11.0	27.0	13.0	1.0	images/313+12_14.png	images/313_14.png	1.0	←	14.0	23		男	29	2024-03-11_19h08.53.467	干预NG	2021.2.3	MacIntel	61.34969325
		6.0	1.0	0.4022	5.0	1.4173	1.0	12.0	28.0	3.0	1.0	images/313_4.png	images/313+12_4.png	6.0	→	4.0	23		男	29	2024-03-11_19h08.53.467	干预NG	2021.2.3	MacIntel	61.34969325
		6.0	0.0	0.3997	4.0	0.867	1.0	13.0	29.0	11.0	1.0	images/313+12_12.png	images/313_12.png	1.0	←	12.0	23		男	29	2024-03-11_19h08.53.467	干预NG	2021.2.3	MacIntel	61.34969325
		6.0	0.0	0.3198	5.0	0.6326	1.0	14.0	30.0	8.0	1.0	images/313+12_9.png	images/313_9.png	1.0	←	9.0	23		男	29	2024-03-11_19h08.53.467	干预NG	2021.2.3	MacIntel	61.34969325
		6.0	1.0	0.2527	6.0	0.9258	1.0	15.0	31.0	1.0	1.0	images/313_2.png	images/313+12_2.png	6.0	→	2.0	23		男	29	2024-03-11_19h08.53.467	干预NG	2021.2.3	MacIntel	61.34969325
					5.0	0.7733						images/313+42_28.png	images/313_28.png	1.0	←	28.0	23		男	29	2024-03-11_19h08.53.467	干预NG	2021.2.3	MacIntel	61.34969325	space	9.2874	6.0	0.0	0.2321	1.0		0.0	0.0	0.0	27.0	1.0
					5.0	0.6761						images/313_8.png	images/313+42_8.png	6.0	→	8.0	23		男	29	2024-03-11_19h08.53.467	干预NG	2021.2.3	MacIntel	61.34969325			6.0	1.0	0.2019	1.0		0.0	1.0	1.0	7.0	1.0
					3.0	0.6656						images/313+42_10.png	images/313_10.png	1.0	←	10.0	23		男	29	2024-03-11_19h08.53.467	干预NG	2021.2.3	MacIntel	61.34969325			1.0	1.0	0.6341	0.0		0.0	2.0	2.0	9.0	1.0
					6.0	0.6786						images/313_21.png	images/313+42_21.png	6.0	→	21.0	23		男	29	2024-03-11_19h08.53.467	干预NG	2021.2.3	MacIntel	61.34969325			6.0	1.0	0.3017	1.0		0.0	3.0	3.0	20.0	1.0
					4.0	0.9965						images/313+42_26.png	images/313_26.png	1.0	←	26.0	23		男	29	2024-03-11_19h08.53.467	干预NG	2021.2.3	MacIntel	61.34969325			6.0	0.0	0.4317	1.0		0.0	4.0	4.0	25.0	1.0
					5.0	1.5828						images/313_22.png	images/313+42_22.png	6.0	→	22.0	23		男	29	2024-03-11_19h08.53.467	干预NG	2021.2.3	MacIntel	61.34969325			6.0	1.0	0.42	1.0		0.0	5.0	5.0	21.0	1.0
					6.0	1.4687						images/313_4.png	images/313+42_4.png	6.0	→	4.0	23		男	29	2024-03-11_19h08.53.467	干预NG	2021.2.3	MacIntel	61.34969325			6.0	1.0	0.4009	1.0		0.0	6.0	6.0	3.0	1.0
					4.0	0.6557						images/313_1.png	images/313+42_1.png	6.0	→	1.0	23		男	29	2024-03-11_19h08.53.467	干预NG	2021.2.3	MacIntel	61.34969325			6.0	1.0	0.3496	1.0		0.0	7.0	7.0	0.0	1.0
					3.0	0.7759						images/313+42_29.png	images/313_29.png	1.0	←	29.0	23		男	29	2024-03-11_19h08.53.467	干预NG	2021.2.3	MacIntel	61.34969325			1.0	1.0	0.7895	0.0		0.0	8.0	8.0	28.0	1.0
					5.0	0.636						images/313_24.png	images/313+42_24.png	6.0	→	24.0	23		男	29	2024-03-11_19h08.53.467	干预NG	2021.2.3	MacIntel	61.34969325			6.0	1.0	0.3859	1.0		0.0	9.0	9.0	23.0	1.0
					3.0	0.652						images/313+42_12.png	images/313_12.png	1.0	←	12.0	23		男	29	2024-03-11_19h08.53.467	干预NG	2021.2.3	MacIntel	61.34969325			1.0	1.0	0.6826	0.0		0.0	10.0	10.0	11.0	1.0
					5.0	0.619						images/313_3.png	images/313+42_3.png	6.0	→	3.0	23		男	29	2024-03-11_19h08.53.467	干预NG	2021.2.3	MacIntel	61.34969325			6.0	1.0	0.2918	1.0		0.0	11.0	11.0	2.0	1.0
					3.0	2.6845						images/313+42_25.png	images/313_25.png	1.0	←	25.0	23		男	29	2024-03-11_19h08.53.467	干预NG	2021.2.3	MacIntel	61.34969325			1.0	1.0	0.6865	0.0		0.0	12.0	12.0	24.0	1.0
					5.0	0.7019						images/313+42_14.png	images/313_14.png	1.0	←	14.0	23		男	29	2024-03-11_19h08.53.467	干预NG	2021.2.3	MacIntel	61.34969325			6.0	0.0	0.2671	1.0		0.0	13.0	13.0	13.0	1.0
					5.0	0.5555						images/313+42_27.png	images/313_27.png	1.0	←	27.0	23		男	29	2024-03-11_19h08.53.467	干预NG	2021.2.3	MacIntel	61.34969325			6.0	0.0	0.3557	1.0		0.0	14.0	14.0	26.0	1.0
					2.0	0.6298						images/313+42_32.png	images/313_32.png	1.0	←	32.0	23		男	29	2024-03-11_19h08.53.467	干预NG	2021.2.3	MacIntel	61.34969325			1.0	1.0	0.6323	0.0		0.0	15.0	15.0	31.0	1.0
					5.0	0.6341						images/313+42_30.png	images/313_30.png	1.0	←	30.0	23		男	29	2024-03-11_19h08.53.467	干预NG	2021.2.3	MacIntel	61.34969325			6.0	0.0	0.5994	1.0		0.0	16.0	16.0	29.0	1.0
					4.0	0.8844						images/313_5.png	images/313+42_5.png	6.0	→	5.0	23		男	29	2024-03-11_19h08.53.467	干预NG	2021.2.3	MacIntel	61.34969325			6.0	1.0	0.3527	1.0		0.0	17.0	17.0	4.0	1.0
					6.0	0.5176						images/313_18.png	images/313+42_18.png	6.0	→	18.0	23		男	29	2024-03-11_19h08.53.467	干预NG	2021.2.3	MacIntel	61.34969325			6.0	1.0	0.2812	1.0		0.0	18.0	18.0	17.0	1.0
					5.0	0.6335						images/313+42_31.png	images/313_31.png	1.0	←	31.0	23		男	29	2024-03-11_19h08.53.467	干预NG	2021.2.3	MacIntel	61.34969325			6.0	0.0	0.2676	1.0		0.0	19.0	19.0	30.0	1.0
					6.0	0.476						images/313_7.png	images/313+42_7.png	6.0	→	7.0	23		男	29	2024-03-11_19h08.53.467	干预NG	2021.2.3	MacIntel	61.34969325			6.0	1.0	0.4046	1.0		0.0	20.0	20.0	6.0	1.0
					6.0	0.4422						images/313_6.png	images/313+42_6.png	6.0	→	6.0	23		男	29	2024-03-11_19h08.53.467	干预NG	2021.2.3	MacIntel	61.34969325			6.0	1.0	0.209	1.0		0.0	21.0	21.0	5.0	1.0
					6.0	0.8162						images/313+42_11.png	images/313_11.png	1.0	←	11.0	23		男	29	2024-03-11_19h08.53.467	干预NG	2021.2.3	MacIntel	61.34969325			1.0	1.0	0.3849	1.0		0.0	22.0	22.0	10.0	1.0
					5.0	0.8019						images/313_20.png	images/313+42_20.png	6.0	→	20.0	23		男	29	2024-03-11_19h08.53.467	干预NG	2021.2.3	MacIntel	61.34969325			6.0	1.0	0.3071	1.0		0.0	23.0	23.0	19.0	1.0
					4.0	0.7726						images/313_23.png	images/313+42_23.png	6.0	→	23.0	23		男	29	2024-03-11_19h08.53.467	干预NG	2021.2.3	MacIntel	61.34969325			6.0	1.0	0.3379	1.0		0.0	24.0	24.0	22.0	1.0
					6.0	0.5068						images/313+42_13.png	images/313_13.png	1.0	←	13.0	23		男	29	2024-03-11_19h08.53.467	干预NG	2021.2.3	MacIntel	61.34969325			1.0	1.0	0.5413	1.0		0.0	25.0	25.0	12.0	1.0
					4.0	1.2499						images/313+42_15.png	images/313_15.png	1.0	←	15.0	23		男	29	2024-03-11_19h08.53.467	干预NG	2021.2.3	MacIntel	61.34969325			6.0	0.0	0.269	1.0		0.0	26.0	26.0	14.0	1.0
					6.0	0.4384						images/313_19.png	images/313+42_19.png	6.0	→	19.0	23		男	29	2024-03-11_19h08.53.467	干预NG	2021.2.3	MacIntel	61.34969325			6.0	1.0	0.3215	1.0		0.0	27.0	27.0	18.0	1.0
					6.0	0.5242						images/313+42_16.png	images/313_16.png	1.0	←	16.0	23		男	29	2024-03-11_19h08.53.467	干预NG	2021.2.3	MacIntel	61.34969325			1.0	1.0	0.4009	1.0		0.0	28.0	28.0	15.0	1.0
					5.0	0.7497						images/313_2.png	images/313+42_2.png	6.0	→	2.0	23		男	29	2024-03-11_19h08.53.467	干预NG	2021.2.3	MacIntel	61.34969325			6.0	1.0	0.2552	1.0		0.0	29.0	29.0	1.0	1.0
					6.0	0.3053						images/313_17.png	images/313+42_17.png	6.0	→	17.0	23		男	29	2024-03-11_19h08.53.467	干预NG	2021.2.3	MacIntel	61.34969325			6.0	1.0	0.2939	1.0		0.0	30.0	30.0	16.0	1.0
					6.0	0.4259						images/313+42_9.png	images/313_9.png	1.0	←	9.0	23		男	29	2024-03-11_19h08.53.467	干预NG	2021.2.3	MacIntel	61.34969325			1.0	1.0	0.5871	1.0		0.0	31.0	31.0	8.0	1.0
					5.0	0.5897						images/313_3.png	images/313+42_3.png	6.0	→	3.0	23		男	29	2024-03-11_19h08.53.467	干预NG	2021.2.3	MacIntel	61.34969325			6.0	1.0	0.1847	1.0		1.0	0.0	32.0	2.0	1.0
					4.0	0.7719						images/313+42_26.png	images/313_26.png	1.0	←	26.0	23		男	29	2024-03-11_19h08.53.467	干预NG	2021.2.3	MacIntel	61.34969325			1.0	1.0	0.5174	1.0		1.0	1.0	33.0	25.0	1.0
					6.0	0.3844						images/313_8.png	images/313+42_8.png	6.0	→	8.0	23		男	29	2024-03-11_19h08.53.467	干预NG	2021.2.3	MacIntel	61.34969325			6.0	1.0	0.2706	1.0		1.0	2.0	34.0	7.0	1.0
					6.0	0.4865						images/313_4.png	images/313+42_4.png	6.0	→	4.0	23		男	29	2024-03-11_19h08.53.467	干预NG	2021.2.3	MacIntel	61.34969325			6.0	1.0	0.2279	1.0		1.0	3.0	35.0	3.0	1.0
					6.0	0.9059						images/313+42_12.png	images/313_12.png	1.0	←	12.0	23		男	29	2024-03-11_19h08.53.467	干预NG	2021.2.3	MacIntel	61.34969325			1.0	1.0	0.5994	1.0		1.0	4.0	36.0	11.0	1.0
					3.0	1.7						images/313+42_28.png	images/313_28.png	1.0	←	28.0	23		男	29	2024-03-11_19h08.53.467	干预NG	2021.2.3	MacIntel	61.34969325			6.0	0.0	0.4726	0.0		1.0	5.0	37.0	27.0	1.0
					5.0	0.6899						images/313_6.png	images/313+42_6.png	6.0	→	6.0	23		男	29	2024-03-11_19h08.53.467	干预NG	2021.2.3	MacIntel	61.34969325			6.0	1.0	0.3094	1.0		1.0	6.0	38.0	5.0	1.0
					6.0	0.9842						images/313_21.png	images/313+42_21.png	6.0	→	21.0	23		男	29	2024-03-11_19h08.53.467	干预NG	2021.2.3	MacIntel	61.34969325			6.0	1.0	0.1589	1.0	space	1.0	7.0	39.0	20.0	1.0	6.0457
					6.0	0.3988						images/313_24.png	images/313+42_24.png	6.0	→	24.0	23		男	29	2024-03-11_19h08.53.467	干预NG	2021.2.3	MacIntel	61.34969325			6.0	1.0	0.2249	1.0		1.0	8.0	40.0	23.0	1.0
					5.0	0.9218						images/313+42_15.png	images/313_15.png	1.0	←	15.0	23		男	29	2024-03-11_19h08.53.467	干预NG	2021.2.3	MacIntel	61.34969325			1.0	1.0	0.3998	1.0		1.0	9.0	41.0	14.0	1.0
					6.0	0.702						images/313+42_13.png	images/313_13.png	1.0	←	13.0	23		男	29	2024-03-11_19h08.53.467	干预NG	2021.2.3	MacIntel	61.34969325			1.0	1.0	0.5604	1.0		1.0	10.0	42.0	12.0	1.0
					3.0	1.3008						images/313+42_25.png	images/313_25.png	1.0	←	25.0	23		男	29	2024-03-11_19h08.53.467	干预NG	2021.2.3	MacIntel	61.34969325			6.0	0.0	0.1917	0.0		1.0	11.0	43.0	24.0	1.0
					2.0	0.9034						images/313+42_14.png	images/313_14.png	1.0	←	14.0	23		男	29	2024-03-11_19h08.53.467	干预NG	2021.2.3	MacIntel	61.34969325			6.0	0.0	0.7498	0.0		1.0	12.0	44.0	13.0	1.0
					1.0	0.9577						images/313+42_29.png	images/313_29.png	1.0	←	29.0	23		男	29	2024-03-11_19h08.53.467	干预NG	2021.2.3	MacIntel	61.34969325			6.0	0.0	0.5226	0.0		1.0	13.0	45.0	28.0	1.0
					2.0	1.3741						images/313_17.png	images/313+42_17.png	6.0	→	17.0	23		男	29	2024-03-11_19h08.53.467	干预NG	2021.2.3	MacIntel	61.34969325			6.0	1.0	0.2452	0.0		1.0	14.0	46.0	16.0	1.0
					3.0	0.8667						images/313+42_11.png	images/313_11.png	1.0	←	11.0	23		男	29	2024-03-11_19h08.53.467	干预NG	2021.2.3	MacIntel	61.34969325			6.0	0.0	0.5199	0.0		1.0	15.0	47.0	10.0	1.0
					4.0	1.1166						images/313_23.png	images/313+42_23.png	6.0	→	23.0	23		男	29	2024-03-11_19h08.53.467	干预NG	2021.2.3	MacIntel	61.34969325			6.0	1.0	0.525	1.0		1.0	16.0	48.0	22.0	1.0
					5.0	0.9197						images/313_1.png	images/313+42_1.png	6.0	→	1.0	23		男	29	2024-03-11_19h08.53.467	干预NG	2021.2.3	MacIntel	61.34969325			6.0	1.0	0.3149	1.0		1.0	17.0	49.0	0.0	1.0
					5.0	0.657						images/313_2.png	images/313+42_2.png	6.0	→	2.0	23		男	29	2024-03-11_19h08.53.467	干预NG	2021.2.3	MacIntel	61.34969325			6.0	1.0	0.4338	1.0		1.0	18.0	50.0	1.0	1.0
					2.0	0.8758						images/313+42_16.png	images/313_16.png	1.0	←	16.0	23		男	29	2024-03-11_19h08.53.467	干预NG	2021.2.3	MacIntel	61.34969325			1.0	1.0	0.769	0.0		1.0	19.0	51.0	15.0	1.0
					4.0	1.117						images/313+42_32.png	images/313_32.png	1.0	←	32.0	23		男	29	2024-03-11_19h08.53.467	干预NG	2021.2.3	MacIntel	61.34969325			1.0	1.0	0.8729	1.0		1.0	20.0	52.0	31.0	1.0
					4.0	1.1407						images/313_20.png	images/313+42_20.png	6.0	→	20.0	23		男	29	2024-03-11_19h08.53.467	干预NG	2021.2.3	MacIntel	61.34969325			6.0	1.0	0.3062	1.0		1.0	21.0	53.0	19.0	1.0
					4.0	0.62						images/313+42_10.png	images/313_10.png	1.0	←	10.0	23		男	29	2024-03-11_19h08.53.467	干预NG	2021.2.3	MacIntel	61.34969325			6.0	0.0	0.4719	1.0		1.0	22.0	54.0	9.0	1.0
					5.0	0.7533						images/313_19.png	images/313+42_19.png	6.0	→	19.0	23		男	29	2024-03-11_19h08.53.467	干预NG	2021.2.3	MacIntel	61.34969325			6.0	1.0	0.3568	1.0		1.0	23.0	55.0	18.0	1.0
					2.0	0.7546						images/313+42_30.png	images/313_30.png	1.0	←	30.0	23		男	29	2024-03-11_19h08.53.467	干预NG	2021.2.3	MacIntel	61.34969325			1.0	1.0	0.5401	0.0		1.0	24.0	56.0	29.0	1.0
					5.0	0.7029						images/313+42_9.png	images/313_9.png	1.0	←	9.0	23		男	29	2024-03-11_19h08.53.467	干预NG	2021.2.3	MacIntel	61.34969325			6.0	0.0	0.5127	1.0		1.0	25.0	57.0	8.0	1.0
					4.0	0.6212						images/313_5.png	images/313+42_5.png	6.0	→	5.0	23		男	29	2024-03-11_19h08.53.467	干预NG	2021.2.3	MacIntel	61.34969325			6.0	1.0	0.4417	1.0		1.0	26.0	58.0	4.0	1.0
					2.0	0.7056						images/313+42_31.png	images/313_31.png	1.0	←	31.0	23		男	29	2024-03-11_19h08.53.467	干预NG	2021.2.3	MacIntel	61.34969325			1.0	1.0	1.5104	0.0		1.0	27.0	59.0	30.0	1.0
					5.0	0.6831						images/313_7.png	images/313+42_7.png	6.0	→	7.0	23		男	29	2024-03-11_19h08.53.467	干预NG	2021.2.3	MacIntel	61.34969325			6.0	1.0	0.3656	1.0		1.0	28.0	60.0	6.0	1.0
					3.0	1.2665						images/313+42_27.png	images/313_27.png	1.0	←	27.0	23		男	29	2024-03-11_19h08.53.467	干预NG	2021.2.3	MacIntel	61.34969325			1.0	1.0	0.6177	0.0		1.0	29.0	61.0	26.0	1.0
					4.0	0.6719						images/313_22.png	images/313+42_22.png	6.0	→	22.0	23		男	29	2024-03-11_19h08.53.467	干预NG	2021.2.3	MacIntel	61.34969325			6.0	1.0	0.2391	1.0		1.0	30.0	62.0	21.0	1.0
					5.0	0.4993						images/313_18.png	images/313+42_18.png	6.0	→	18.0	23		男	29	2024-03-11_19h08.53.467	干预NG	2021.2.3	MacIntel	61.34969325			6.0	1.0	0.4008	1.0		1.0	31.0	63.0	17.0	1.0
					2.0	0.5848						images/313_7.png	images/313+42_7.png	6.0	→	7.0	23		男	29	2024-03-11_19h08.53.467	干预NG	2021.2.3	MacIntel	61.34969325			1.0	0.0	0.533	0.0		2.0	0.0	64.0	6.0	1.0
					5.0	0.5056						images/313_24.png	images/313+42_24.png	6.0	→	24.0	23		男	29	2024-03-11_19h08.53.467	干预NG	2021.2.3	MacIntel	61.34969325			6.0	1.0	0.2722	1.0		2.0	1.0	65.0	23.0	1.0
					2.0	0.7886						images/313+42_16.png	images/313_16.png	1.0	←	16.0	23		男	29	2024-03-11_19h08.53.467	干预NG	2021.2.3	MacIntel	61.34969325			1.0	1.0	0.4334	0.0		2.0	2.0	66.0	15.0	1.0
					5.0	0.6846						images/313_22.png	images/313+42_22.png	6.0	→	22.0	23		男	29	2024-03-11_19h08.53.467	干预NG	2021.2.3	MacIntel	61.34969325			6.0	1.0	0.3867	1.0		2.0	3.0	67.0	21.0	1.0
					4.0	0.6208						images/313_17.png	images/313+42_17.png	6.0	→	17.0	23		男	29	2024-03-11_19h08.53.467	干预NG	2021.2.3	MacIntel	61.34969325			6.0	1.0	0.4165	1.0		2.0	4.0	68.0	16.0	1.0
					3.0	0.9349						images/313+42_25.png	images/313_25.png	1.0	←	25.0	23		男	29	2024-03-11_19h08.53.467	干预NG	2021.2.3	MacIntel	61.34969325			6.0	0.0	0.4398	0.0		2.0	5.0	69.0	24.0	1.0
					3.0	1.2335						images/313+42_12.png	images/313_12.png	1.0	←	12.0	23		男	29	2024-03-11_19h08.53.467	干预NG	2021.2.3	MacIntel	61.34969325			6.0	0.0	0.4734	0.0		2.0	6.0	70.0	11.0	1.0
					2.0	0.9262						images/313+42_30.png	images/313_30.png	1.0	←	30.0	23		男	29	2024-03-11_19h08.53.467	干预NG	2021.2.3	MacIntel	61.34969325			1.0	1.0	0.8004	0.0		2.0	7.0	71.0	29.0	1.0
					4.0	0.7863						images/313+42_27.png	images/313_27.png	1.0	←	27.0	23		男	29	2024-03-11_19h08.53.467	干预NG	2021.2.3	MacIntel	61.34969325			6.0	0.0	0.4876	1.0		2.0	8.0	72.0	26.0	1.0
					3.0	0.9543						images/313+42_9.png	images/313_9.png	1.0	←	9.0	23		男	29	2024-03-11_19h08.53.467	干预NG	2021.2.3	MacIntel	61.34969325			1.0	1.0	0.8013	0.0		2.0	9.0	73.0	8.0	1.0
					3.0	0.7169						images/313_1.png	images/313+42_1.png	6.0	→	1.0	23		男	29	2024-03-11_19h08.53.467	干预NG	2021.2.3	MacIntel	61.34969325			6.0	1.0	0.4255	0.0		2.0	10.0	74.0	0.0	1.0
					4.0	1.2001						images/313_23.png	images/313+42_23.png	6.0	→	23.0	23		男	29	2024-03-11_19h08.53.467	干预NG	2021.2.3	MacIntel	61.34969325			6.0	1.0	0.4065	1.0		2.0	11.0	75.0	22.0	1.0
					3.0	1.2703						images/313+42_31.png	images/313_31.png	1.0	←	31.0	23		男	29	2024-03-11_19h08.53.467	干预NG	2021.2.3	MacIntel	61.34969325			6.0	0.0	0.8004	0.0		2.0	12.0	76.0	30.0	1.0
					2.0	0.8184						images/313+42_11.png	images/313_11.png	1.0	←	11.0	23		男	29	2024-03-11_19h08.53.467	干预NG	2021.2.3	MacIntel	61.34969325			1.0	1.0	0.6604	0.0		2.0	13.0	77.0	10.0	1.0
					3.0	0.6035						images/313+42_15.png	images/313_15.png	1.0	←	15.0	23		男	29	2024-03-11_19h08.53.467	干预NG	2021.2.3	MacIntel	61.34969325			1.0	1.0	0.8021	0.0		2.0	14.0	78.0	14.0	1.0
					3.0	0.934						images/313+42_14.png	images/313_14.png	1.0	←	14.0	23		男	29	2024-03-11_19h08.53.467	干预NG	2021.2.3	MacIntel	61.34969325			6.0	0.0	0.4063	0.0	space	2.0	15.0	79.0	13.0	1.0	5.5111
					2.0	0.6161						images/313+42_13.png	images/313_13.png	1.0	←	13.0	23		男	29	2024-03-11_19h08.53.467	干预NG	2021.2.3	MacIntel	61.34969325			1.0	1.0	0.7876	0.0		2.0	16.0	80.0	12.0	1.0
					5.0	0.6852						images/313_3.png	images/313+42_3.png	6.0	→	3.0	23		男	29	2024-03-11_19h08.53.467	干预NG	2021.2.3	MacIntel	61.34969325			6.0	1.0	0.3038	1.0		2.0	17.0	81.0	2.0	1.0
					3.0	0.6227						images/313+42_10.png	images/313_10.png	1.0	←	10.0	23		男	29	2024-03-11_19h08.53.467	干预NG	2021.2.3	MacIntel	61.34969325			1.0	1.0	0.5098	0.0		2.0	18.0	82.0	9.0	1.0
					3.0	0.6401						images/313_2.png	images/313+42_2.png	6.0	→	2.0	23		男	29	2024-03-11_19h08.53.467	干预NG	2021.2.3	MacIntel	61.34969325			6.0	1.0	0.4497	0.0		2.0	19.0	83.0	1.0	1.0
					3.0	0.6215						images/313+42_29.png	images/313_29.png	1.0	←	29.0	23		男	29	2024-03-11_19h08.53.467	干预NG	2021.2.3	MacIntel	61.34969325			1.0	1.0	0.5835	0.0		2.0	20.0	84.0	28.0	1.0
					3.0	0.6592						images/313+42_26.png	images/313_26.png	1.0	←	26.0	23		男	29	2024-03-11_19h08.53.467	干预NG	2021.2.3	MacIntel	61.34969325			1.0	1.0	0.6045	0.0		2.0	21.0	85.0	25.0	1.0
					3.0	0.5905						images/313_18.png	images/313+42_18.png	6.0	→	18.0	23		男	29	2024-03-11_19h08.53.467	干预NG	2021.2.3	MacIntel	61.34969325			6.0	1.0	0.2975	0.0		2.0	22.0	86.0	17.0	1.0
					5.0	0.683						images/313_20.png	images/313+42_20.png	6.0	→	20.0	23		男	29	2024-03-11_19h08.53.467	干预NG	2021.2.3	MacIntel	61.34969325			6.0	1.0	0.3532	1.0		2.0	23.0	87.0	19.0	1.0
					5.0	0.6042						images/313_5.png	images/313+42_5.png	6.0	→	5.0	23		男	29	2024-03-11_19h08.53.467	干预NG	2021.2.3	MacIntel	61.34969325			6.0	1.0	0.3922	1.0		2.0	24.0	88.0	4.0	1.0
					2.0	0.593						images/313+42_32.png	images/313_32.png	1.0	←	32.0	23		男	29	2024-03-11_19h08.53.467	干预NG	2021.2.3	MacIntel	61.34969325			1.0	1.0	0.617	0.0		2.0	25.0	89.0	31.0	1.0
					5.0	0.5746						images/313_8.png	images/313+42_8.png	6.0	→	8.0	23		男	29	2024-03-11_19h08.53.467	干预NG	2021.2.3	MacIntel	61.34969325			6.0	1.0	0.2552	1.0		2.0	26.0	90.0	7.0	1.0
					6.0	0.8659						images/313_19.png	images/313+42_19.png	6.0	→	19.0	23		男	29	2024-03-11_19h08.53.467	干预NG	2021.2.3	MacIntel	61.34969325			6.0	1.0	0.2838	1.0		2.0	27.0	91.0	18.0	1.0
					6.0	0.4523						images/313_6.png	images/313+42_6.png	6.0	→	6.0	23		男	29	2024-03-11_19h08.53.467	干预NG	2021.2.3	MacIntel	61.34969325			6.0	1.0	0.3499	1.0		2.0	28.0	92.0	5.0	1.0
					6.0	0.857						images/313_21.png	images/313+42_21.png	6.0	→	21.0	23		男	29	2024-03-11_19h08.53.467	干预NG	2021.2.3	MacIntel	61.34969325			6.0	1.0	0.3164	1.0		2.0	29.0	93.0	20.0	1.0
					6.0	0.4943						images/313_4.png	images/313+42_4.png	6.0	→	4.0	23		男	29	2024-03-11_19h08.53.467	干预NG	2021.2.3	MacIntel	61.34969325			6.0	1.0	0.3162	1.0		2.0	30.0	94.0	3.0	1.0
					4.0	1.1523						images/313+42_28.png	images/313_28.png	1.0	←	28.0	23		男	29	2024-03-11_19h08.53.467	干预NG	2021.2.3	MacIntel	61.34969325			6.0	0.0	0.3192	1.0		2.0	31.0	95.0	27.0	1.0
																	23		男	29	2024-03-11_19h08.53.467	干预NG	2021.2.3	MacIntel	61.34969325														8.186634609	4.7976
