# Supplementary material for: Perceptual metacognition and self-esteem: the role of feedback valence in local and global monitoring bias
Source: BMC Psychol. 2025 Sep 22;13:1114. doi: 10.1186/s40359-025-03089-x (PMC12506185; doi:10.1186/s40359-025-03089-x)
Supplement: Supplementary file 1 — Supplementary Material 1. [file 40359_2025_3089_MOESM1_ESM.zip › Data/Study3/Study3data/negative/24_干预NG_2024-03-12_15h34.13.153.csv]

key03.keys	key03.rt	response00.keys	response00.corr	response00.rt	response02.keys	response02.rt	prac2.thisRepN	prac2.thisTrialN	prac2.thisN	prac2.thisIndex	prac2.ran	dotLeft	dotRight	dotAns	cue	rows	被试编号	姓名	性别	年龄	date	expName	psychopyVersion	OS	frameRate	key04.keys	key04.rt	response01.keys	response01.corr	response01.rt	response02.corr	ret_res.keys	neg.thisRepN	neg.thisTrialN	neg.thisN	neg.thisIndex	neg.ran	slider.response	slider.rt
space	9.5239	6.0	1.0	1.2078	2.0	1.474	0.0	0.0	0.0	2.0	1.0	images/313_3.png	images/313+12_3.png	6.0	→	3.0	24		女	18	2024-03-12_15h34.13.153	干预NG	2021.2.3	Win32	58.82352941
		6.0	0.0	1.0452	3.0	0.8779	0.0	1.0	1.0	8.0	1.0	images/313+12_9.png	images/313_9.png	1.0	←	9.0	24		女	18	2024-03-12_15h34.13.153	干预NG	2021.2.3	Win32	58.82352941
		6.0	1.0	0.7832	4.0	0.7973	0.0	2.0	2.0	6.0	1.0	images/313_7.png	images/313+12_7.png	6.0	→	7.0	24		女	18	2024-03-12_15h34.13.153	干预NG	2021.2.3	Win32	58.82352941
		6.0	1.0	0.7984	4.0	0.6856	0.0	3.0	3.0	4.0	1.0	images/313_5.png	images/313+12_5.png	6.0	→	5.0	24		女	18	2024-03-12_15h34.13.153	干预NG	2021.2.3	Win32	58.82352941
		1.0	0.0	1.2009	3.0	0.9275	0.0	4.0	4.0	0.0	1.0	images/313_1.png	images/313+12_1.png	6.0	→	1.0	24		女	18	2024-03-12_15h34.13.153	干预NG	2021.2.3	Win32	58.82352941
		6.0	1.0	1.0183	3.0	0.9862	0.0	5.0	5.0	7.0	1.0	images/313_8.png	images/313+12_8.png	6.0	→	8.0	24		女	18	2024-03-12_15h34.13.153	干预NG	2021.2.3	Win32	58.82352941
		6.0	1.0	0.8583	4.0	1.0053	0.0	6.0	6.0	3.0	1.0	images/313_4.png	images/313+12_4.png	6.0	→	4.0	24		女	18	2024-03-12_15h34.13.153	干预NG	2021.2.3	Win32	58.82352941
		6.0	0.0	0.8106	4.0	0.4393	0.0	7.0	7.0	11.0	1.0	images/313+12_12.png	images/313_12.png	1.0	←	12.0	24		女	18	2024-03-12_15h34.13.153	干预NG	2021.2.3	Win32	58.82352941
		1.0	1.0	1.3607	2.0	0.5559	0.0	8.0	8.0	14.0	1.0	images/313+12_15.png	images/313_15.png	1.0	←	15.0	24		女	18	2024-03-12_15h34.13.153	干预NG	2021.2.3	Win32	58.82352941
		6.0	0.0	0.7819	3.0	1.3258	0.0	9.0	9.0	10.0	1.0	images/313+12_11.png	images/313_11.png	1.0	←	11.0	24		女	18	2024-03-12_15h34.13.153	干预NG	2021.2.3	Win32	58.82352941
		1.0	1.0	1.4652	3.0	1.8464	0.0	10.0	10.0	15.0	1.0	images/313+12_16.png	images/313_16.png	1.0	←	16.0	24		女	18	2024-03-12_15h34.13.153	干预NG	2021.2.3	Win32	58.82352941
		6.0	1.0	0.6904	3.0	1.8698	0.0	11.0	11.0	1.0	1.0	images/313_2.png	images/313+12_2.png	6.0	→	2.0	24		女	18	2024-03-12_15h34.13.153	干预NG	2021.2.3	Win32	58.82352941
		6.0	1.0	0.6006	4.0	1.794	0.0	12.0	12.0	5.0	1.0	images/313_6.png	images/313+12_6.png	6.0	→	6.0	24		女	18	2024-03-12_15h34.13.153	干预NG	2021.2.3	Win32	58.82352941
		1.0	1.0	1.1587	3.0	2.1194	0.0	13.0	13.0	13.0	1.0	images/313+12_14.png	images/313_14.png	1.0	←	14.0	24		女	18	2024-03-12_15h34.13.153	干预NG	2021.2.3	Win32	58.82352941
		1.0	1.0	2.0683	2.0	1.0253	0.0	14.0	14.0	9.0	1.0	images/313+12_10.png	images/313_10.png	1.0	←	10.0	24		女	18	2024-03-12_15h34.13.153	干预NG	2021.2.3	Win32	58.82352941
		6.0	0.0	1.277	3.0	0.7674	0.0	15.0	15.0	12.0	1.0	images/313+12_13.png	images/313_13.png	1.0	←	13.0	24		女	18	2024-03-12_15h34.13.153	干预NG	2021.2.3	Win32	58.82352941
		1.0	1.0	1.4584	4.0	0.7998	1.0	0.0	16.0	8.0	1.0	images/313+12_9.png	images/313_9.png	1.0	←	9.0	24		女	18	2024-03-12_15h34.13.153	干预NG	2021.2.3	Win32	58.82352941
		6.0	0.0	1.774	2.0	1.4775	1.0	1.0	17.0	15.0	1.0	images/313+12_16.png	images/313_16.png	1.0	←	16.0	24		女	18	2024-03-12_15h34.13.153	干预NG	2021.2.3	Win32	58.82352941
		6.0	1.0	1.7849	2.0	1.5104	1.0	2.0	18.0	6.0	1.0	images/313_7.png	images/313+12_7.png	6.0	→	7.0	24		女	18	2024-03-12_15h34.13.153	干预NG	2021.2.3	Win32	58.82352941
		6.0	1.0	1.0125	3.0	1.3635	1.0	3.0	19.0	1.0	1.0	images/313_2.png	images/313+12_2.png	6.0	→	2.0	24		女	18	2024-03-12_15h34.13.153	干预NG	2021.2.3	Win32	58.82352941
		6.0	1.0	0.7507	4.0	0.8745	1.0	4.0	20.0	4.0	1.0	images/313_5.png	images/313+12_5.png	6.0	→	5.0	24		女	18	2024-03-12_15h34.13.153	干预NG	2021.2.3	Win32	58.82352941
		1.0	0.0	1.3926	4.0	2.4168	1.0	5.0	21.0	7.0	1.0	images/313_8.png	images/313+12_8.png	6.0	→	8.0	24		女	18	2024-03-12_15h34.13.153	干预NG	2021.2.3	Win32	58.82352941
		6.0	0.0	1.2311	2.0	1.3158	1.0	6.0	22.0	9.0	1.0	images/313+12_10.png	images/313_10.png	1.0	←	10.0	24		女	18	2024-03-12_15h34.13.153	干预NG	2021.2.3	Win32	58.82352941
		6.0	0.0	1.2047	4.0	1.582	1.0	7.0	23.0	10.0	1.0	images/313+12_11.png	images/313_11.png	1.0	←	11.0	24		女	18	2024-03-12_15h34.13.153	干预NG	2021.2.3	Win32	58.82352941
		1.0	0.0	1.6832	2.0	1.671	1.0	8.0	24.0	0.0	1.0	images/313_1.png	images/313+12_1.png	6.0	→	1.0	24		女	18	2024-03-12_15h34.13.153	干预NG	2021.2.3	Win32	58.82352941
		6.0	0.0	1.4996	2.0	1.6708	1.0	9.0	25.0	14.0	1.0	images/313+12_15.png	images/313_15.png	1.0	←	15.0	24		女	18	2024-03-12_15h34.13.153	干预NG	2021.2.3	Win32	58.82352941
		6.0	1.0	0.6955	3.0	0.7021	1.0	10.0	26.0	5.0	1.0	images/313_6.png	images/313+12_6.png	6.0	→	6.0	24		女	18	2024-03-12_15h34.13.153	干预NG	2021.2.3	Win32	58.82352941
		6.0	0.0	2.2152	2.0	0.7379	1.0	11.0	27.0	12.0	1.0	images/313+12_13.png	images/313_13.png	1.0	←	13.0	24		女	18	2024-03-12_15h34.13.153	干预NG	2021.2.3	Win32	58.82352941
		6.0	0.0	0.8765	5.0	1.4811	1.0	12.0	28.0	11.0	1.0	images/313+12_12.png	images/313_12.png	1.0	←	12.0	24		女	18	2024-03-12_15h34.13.153	干预NG	2021.2.3	Win32	58.82352941
		6.0	1.0	0.7351	5.0	1.4672	1.0	13.0	29.0	3.0	1.0	images/313_4.png	images/313+12_4.png	6.0	→	4.0	24		女	18	2024-03-12_15h34.13.153	干预NG	2021.2.3	Win32	58.82352941
		6.0	0.0	0.7008	4.0	1.0697	1.0	14.0	30.0	13.0	1.0	images/313+12_14.png	images/313_14.png	1.0	←	14.0	24		女	18	2024-03-12_15h34.13.153	干预NG	2021.2.3	Win32	58.82352941
		6.0	1.0	0.8262	5.0	1.3385	1.0	15.0	31.0	2.0	1.0	images/313_3.png	images/313+12_3.png	6.0	→	3.0	24		女	18	2024-03-12_15h34.13.153	干预NG	2021.2.3	Win32	58.82352941
					3.0	2.2195						images/313+42_31.png	images/313_31.png	1.0	←	31.0	24		女	18	2024-03-12_15h34.13.153	干预NG	2021.2.3	Win32	58.82352941	space	7.6009	1.0	1.0	1.1829	0.0		0.0	0.0	0.0	30.0	1.0
					4.0	1.0586						images/313+42_16.png	images/313_16.png	1.0	←	16.0	24		女	18	2024-03-12_15h34.13.153	干预NG	2021.2.3	Win32	58.82352941			1.0	1.0	0.8923	1.0		0.0	1.0	1.0	15.0	1.0
					4.0	1.375						images/313_18.png	images/313+42_18.png	6.0	→	18.0	24		女	18	2024-03-12_15h34.13.153	干预NG	2021.2.3	Win32	58.82352941			6.0	1.0	0.84	1.0		0.0	2.0	2.0	17.0	1.0
					4.0	0.705						images/313_21.png	images/313+42_21.png	6.0	→	21.0	24		女	18	2024-03-12_15h34.13.153	干预NG	2021.2.3	Win32	58.82352941			6.0	1.0	0.7248	1.0		0.0	3.0	3.0	20.0	1.0
					2.0	0.7666						images/313+42_15.png	images/313_15.png	1.0	←	15.0	24		女	18	2024-03-12_15h34.13.153	干预NG	2021.2.3	Win32	58.82352941			1.0	1.0	2.7336	0.0		0.0	4.0	4.0	14.0	1.0
					3.0	3.4231						images/313+42_27.png	images/313_27.png	1.0	←	27.0	24		女	18	2024-03-12_15h34.13.153	干预NG	2021.2.3	Win32	58.82352941			1.0	1.0	1.3123	0.0		0.0	5.0	5.0	26.0	1.0
					3.0	1.3341						images/313+42_25.png	images/313_25.png	1.0	←	25.0	24		女	18	2024-03-12_15h34.13.153	干预NG	2021.2.3	Win32	58.82352941			6.0	0.0	1.2506	0.0		0.0	6.0	6.0	24.0	1.0
					3.0	0.7172						images/313+42_14.png	images/313_14.png	1.0	←	14.0	24		女	18	2024-03-12_15h34.13.153	干预NG	2021.2.3	Win32	58.82352941			6.0	0.0	0.9872	0.0		0.0	7.0	7.0	13.0	1.0
					4.0	0.9628						images/313+42_30.png	images/313_30.png	1.0	←	30.0	24		女	18	2024-03-12_15h34.13.153	干预NG	2021.2.3	Win32	58.82352941			1.0	1.0	0.8488	1.0		0.0	8.0	8.0	29.0	1.0
					5.0	0.7634						images/313_24.png	images/313+42_24.png	6.0	→	24.0	24		女	18	2024-03-12_15h34.13.153	干预NG	2021.2.3	Win32	58.82352941			6.0	1.0	0.6735	1.0		0.0	9.0	9.0	23.0	1.0
					5.0	1.2392						images/313_4.png	images/313+42_4.png	6.0	→	4.0	24		女	18	2024-03-12_15h34.13.153	干预NG	2021.2.3	Win32	58.82352941			6.0	1.0	0.757	1.0		0.0	10.0	10.0	3.0	1.0
					4.0	1.2516						images/313+42_12.png	images/313_12.png	1.0	←	12.0	24		女	18	2024-03-12_15h34.13.153	干预NG	2021.2.3	Win32	58.82352941			1.0	1.0	1.1349	1.0		0.0	11.0	11.0	11.0	1.0
					4.0	3.6233						images/313_17.png	images/313+42_17.png	6.0	→	17.0	24		女	18	2024-03-12_15h34.13.153	干预NG	2021.2.3	Win32	58.82352941			6.0	1.0	0.6497	1.0		0.0	12.0	12.0	16.0	1.0
					3.0	1.4972						images/313+42_9.png	images/313_9.png	1.0	←	9.0	24		女	18	2024-03-12_15h34.13.153	干预NG	2021.2.3	Win32	58.82352941			1.0	1.0	0.9414	0.0		0.0	13.0	13.0	8.0	1.0
					5.0	0.5241						images/313_23.png	images/313+42_23.png	6.0	→	23.0	24		女	18	2024-03-12_15h34.13.153	干预NG	2021.2.3	Win32	58.82352941			6.0	1.0	0.4597	1.0		0.0	14.0	14.0	22.0	1.0
					3.0	2.2973						images/313+42_28.png	images/313_28.png	1.0	←	28.0	24		女	18	2024-03-12_15h34.13.153	干预NG	2021.2.3	Win32	58.82352941			6.0	0.0	0.9847	0.0		0.0	15.0	15.0	27.0	1.0
					2.0	2.8505						images/313_20.png	images/313+42_20.png	6.0	→	20.0	24		女	18	2024-03-12_15h34.13.153	干预NG	2021.2.3	Win32	58.82352941			1.0	0.0	1.421	0.0		0.0	16.0	16.0	19.0	1.0
					3.0	0.9122						images/313+42_10.png	images/313_10.png	1.0	←	10.0	24		女	18	2024-03-12_15h34.13.153	干预NG	2021.2.3	Win32	58.82352941			1.0	1.0	1.4162	0.0		0.0	17.0	17.0	9.0	1.0
					4.0	1.9603						images/313_7.png	images/313+42_7.png	6.0	→	7.0	24		女	18	2024-03-12_15h34.13.153	干预NG	2021.2.3	Win32	58.82352941			6.0	1.0	0.5916	1.0		0.0	18.0	18.0	6.0	1.0
					4.0	0.7291						images/313+42_29.png	images/313_29.png	1.0	←	29.0	24		女	18	2024-03-12_15h34.13.153	干预NG	2021.2.3	Win32	58.82352941			1.0	1.0	0.8156	1.0		0.0	19.0	19.0	28.0	1.0
					2.0	1.2926						images/313_19.png	images/313+42_19.png	6.0	→	19.0	24		女	18	2024-03-12_15h34.13.153	干预NG	2021.2.3	Win32	58.82352941			6.0	1.0	2.1953	0.0		0.0	20.0	20.0	18.0	1.0
					2.0	1.9032						images/313_8.png	images/313+42_8.png	6.0	→	8.0	24		女	18	2024-03-12_15h34.13.153	干预NG	2021.2.3	Win32	58.82352941			6.0	1.0	1.4765	0.0		0.0	21.0	21.0	7.0	1.0
					4.0	0.8034						images/313_6.png	images/313+42_6.png	6.0	→	6.0	24		女	18	2024-03-12_15h34.13.153	干预NG	2021.2.3	Win32	58.82352941			6.0	1.0	0.6288	1.0		0.0	22.0	22.0	5.0	1.0
					3.0	0.9709						images/313+42_13.png	images/313_13.png	1.0	←	13.0	24		女	18	2024-03-12_15h34.13.153	干预NG	2021.2.3	Win32	58.82352941			1.0	1.0	2.6097	0.0		0.0	23.0	23.0	12.0	1.0
					5.0	2.3514						images/313_22.png	images/313+42_22.png	6.0	→	22.0	24		女	18	2024-03-12_15h34.13.153	干预NG	2021.2.3	Win32	58.82352941			6.0	1.0	0.6465	1.0		0.0	24.0	24.0	21.0	1.0
					5.0	1.6837						images/313_3.png	images/313+42_3.png	6.0	→	3.0	24		女	18	2024-03-12_15h34.13.153	干预NG	2021.2.3	Win32	58.82352941			6.0	1.0	0.6448	1.0		0.0	25.0	25.0	2.0	1.0
					4.0	1.9957						images/313+42_32.png	images/313_32.png	1.0	←	32.0	24		女	18	2024-03-12_15h34.13.153	干预NG	2021.2.3	Win32	58.82352941			1.0	1.0	1.0087	1.0		0.0	26.0	26.0	31.0	1.0
					4.0	1.1101						images/313_5.png	images/313+42_5.png	6.0	→	5.0	24		女	18	2024-03-12_15h34.13.153	干预NG	2021.2.3	Win32	58.82352941			6.0	1.0	0.6539	1.0		0.0	27.0	27.0	4.0	1.0
					3.0	1.6449						images/313_2.png	images/313+42_2.png	6.0	→	2.0	24		女	18	2024-03-12_15h34.13.153	干预NG	2021.2.3	Win32	58.82352941			6.0	1.0	0.8879	0.0		0.0	28.0	28.0	1.0	1.0
					3.0	1.6499						images/313+42_11.png	images/313_11.png	1.0	←	11.0	24		女	18	2024-03-12_15h34.13.153	干预NG	2021.2.3	Win32	58.82352941			1.0	1.0	1.3181	0.0		0.0	29.0	29.0	10.0	1.0
					3.0	3.2979						images/313+42_26.png	images/313_26.png	1.0	←	26.0	24		女	18	2024-03-12_15h34.13.153	干预NG	2021.2.3	Win32	58.82352941			1.0	1.0	0.7189	0.0		0.0	30.0	30.0	25.0	1.0
					5.0	1.2311						images/313_1.png	images/313+42_1.png	6.0	→	1.0	24		女	18	2024-03-12_15h34.13.153	干预NG	2021.2.3	Win32	58.82352941			6.0	1.0	0.6313	1.0		0.0	31.0	31.0	0.0	1.0
					5.0	0.829						images/313+42_14.png	images/313_14.png	1.0	←	14.0	24		女	18	2024-03-12_15h34.13.153	干预NG	2021.2.3	Win32	58.82352941			6.0	0.0	0.9663	1.0		1.0	0.0	32.0	13.0	1.0
					4.0	1.375						images/313+42_12.png	images/313_12.png	1.0	←	12.0	24		女	18	2024-03-12_15h34.13.153	干预NG	2021.2.3	Win32	58.82352941			1.0	1.0	0.8104	1.0		1.0	1.0	33.0	11.0	1.0
					4.0	2.4939						images/313+42_27.png	images/313_27.png	1.0	←	27.0	24		女	18	2024-03-12_15h34.13.153	干预NG	2021.2.3	Win32	58.82352941			1.0	1.0	1.3727	1.0		1.0	2.0	34.0	26.0	1.0
					2.0	2.7172						images/313_17.png	images/313+42_17.png	6.0	→	17.0	24		女	18	2024-03-12_15h34.13.153	干预NG	2021.2.3	Win32	58.82352941			6.0	1.0	2.125	0.0		1.0	3.0	35.0	16.0	1.0
					4.0	2.1027						images/313_22.png	images/313+42_22.png	6.0	→	22.0	24		女	18	2024-03-12_15h34.13.153	干预NG	2021.2.3	Win32	58.82352941			6.0	1.0	1.0697	1.0		1.0	4.0	36.0	21.0	1.0
					3.0	1.4512						images/313_18.png	images/313+42_18.png	6.0	→	18.0	24		女	18	2024-03-12_15h34.13.153	干预NG	2021.2.3	Win32	58.82352941			6.0	1.0	1.0047	0.0		1.0	5.0	37.0	17.0	1.0
					4.0	2.866						images/313+42_29.png	images/313_29.png	1.0	←	29.0	24		女	18	2024-03-12_15h34.13.153	干预NG	2021.2.3	Win32	58.82352941			1.0	1.0	0.6638	1.0		1.0	6.0	38.0	28.0	1.0
					4.0	2.544						images/313+42_10.png	images/313_10.png	1.0	←	10.0	24		女	18	2024-03-12_15h34.13.153	干预NG	2021.2.3	Win32	58.82352941			1.0	1.0	0.7133	1.0		1.0	7.0	39.0	9.0	1.0
					4.0	2.9406						images/313+42_9.png	images/313_9.png	1.0	←	9.0	24		女	18	2024-03-12_15h34.13.153	干预NG	2021.2.3	Win32	58.82352941			1.0	1.0	3.7008	1.0		1.0	8.0	40.0	8.0	1.0
					5.0	0.6641						images/313_23.png	images/313+42_23.png	6.0	→	23.0	24		女	18	2024-03-12_15h34.13.153	干预NG	2021.2.3	Win32	58.82352941			6.0	1.0	0.623	1.0		1.0	9.0	41.0	22.0	1.0
					6.0	1.7133						images/313_6.png	images/313+42_6.png	6.0	→	6.0	24		女	18	2024-03-12_15h34.13.153	干预NG	2021.2.3	Win32	58.82352941			6.0	1.0	0.6105	1.0		1.0	10.0	42.0	5.0	1.0
					2.0	1.3511						images/313+42_15.png	images/313_15.png	1.0	←	15.0	24		女	18	2024-03-12_15h34.13.153	干预NG	2021.2.3	Win32	58.82352941			1.0	1.0	2.0521	0.0		1.0	11.0	43.0	14.0	1.0
					3.0	1.6679						images/313+42_11.png	images/313_11.png	1.0	←	11.0	24		女	18	2024-03-12_15h34.13.153	干预NG	2021.2.3	Win32	58.82352941			6.0	0.0	1.435	0.0		1.0	12.0	44.0	10.0	1.0
					5.0	1.6834						images/313+42_30.png	images/313_30.png	1.0	←	30.0	24		女	18	2024-03-12_15h34.13.153	干预NG	2021.2.3	Win32	58.82352941			1.0	1.0	0.609	1.0		1.0	13.0	45.0	29.0	1.0
					4.0	0.7598						images/313_2.png	images/313+42_2.png	6.0	→	2.0	24		女	18	2024-03-12_15h34.13.153	干预NG	2021.2.3	Win32	58.82352941			6.0	1.0	0.6686	1.0		1.0	14.0	46.0	1.0	1.0
					4.0	0.9843						images/313_5.png	images/313+42_5.png	6.0	→	5.0	24		女	18	2024-03-12_15h34.13.153	干预NG	2021.2.3	Win32	58.82352941			6.0	1.0	0.8494	1.0		1.0	15.0	47.0	4.0	1.0
					4.0	1.7626						images/313+42_13.png	images/313_13.png	1.0	←	13.0	24		女	18	2024-03-12_15h34.13.153	干预NG	2021.2.3	Win32	58.82352941			6.0	0.0	0.9264	1.0		1.0	16.0	48.0	12.0	1.0
					3.0	2.5333						images/313+42_32.png	images/313_32.png	1.0	←	32.0	24		女	18	2024-03-12_15h34.13.153	干预NG	2021.2.3	Win32	58.82352941			1.0	1.0	0.9832	0.0		1.0	17.0	49.0	31.0	1.0
					4.0	1.1776						images/313_21.png	images/313+42_21.png	6.0	→	21.0	24		女	18	2024-03-12_15h34.13.153	干预NG	2021.2.3	Win32	58.82352941			6.0	1.0	0.8828	1.0		1.0	18.0	50.0	20.0	1.0
					5.0	1.7715						images/313_3.png	images/313+42_3.png	6.0	→	3.0	24		女	18	2024-03-12_15h34.13.153	干预NG	2021.2.3	Win32	58.82352941			6.0	1.0	0.516	1.0		1.0	19.0	51.0	2.0	1.0
					4.0	2.245						images/313_1.png	images/313+42_1.png	6.0	→	1.0	24		女	18	2024-03-12_15h34.13.153	干预NG	2021.2.3	Win32	58.82352941			6.0	1.0	0.8319	1.0		1.0	20.0	52.0	0.0	1.0
					5.0	0.9966						images/313_19.png	images/313+42_19.png	6.0	→	19.0	24		女	18	2024-03-12_15h34.13.153	干预NG	2021.2.3	Win32	58.82352941			6.0	1.0	0.5609	1.0		1.0	21.0	53.0	18.0	1.0
					2.0	1.1464						images/313+42_25.png	images/313_25.png	1.0	←	25.0	24		女	18	2024-03-12_15h34.13.153	干预NG	2021.2.3	Win32	58.82352941			1.0	1.0	1.8429	0.0		1.0	22.0	54.0	24.0	1.0
					2.0	2.0659						images/313+42_26.png	images/313_26.png	1.0	←	26.0	24		女	18	2024-03-12_15h34.13.153	干预NG	2021.2.3	Win32	58.82352941			1.0	1.0	1.9517	0.0		1.0	23.0	55.0	25.0	1.0
					2.0	0.9844						images/313+42_31.png	images/313_31.png	1.0	←	31.0	24		女	18	2024-03-12_15h34.13.153	干预NG	2021.2.3	Win32	58.82352941			6.0	0.0	1.0324	0.0		1.0	24.0	56.0	30.0	1.0
					3.0	1.1882						images/313_8.png	images/313+42_8.png	6.0	→	8.0	24		女	18	2024-03-12_15h34.13.153	干预NG	2021.2.3	Win32	58.82352941			6.0	1.0	1.3879	0.0		1.0	25.0	57.0	7.0	1.0
					3.0	1.113						images/313_24.png	images/313+42_24.png	6.0	→	24.0	24		女	18	2024-03-12_15h34.13.153	干预NG	2021.2.3	Win32	58.82352941			6.0	1.0	1.6002	0.0		1.0	26.0	58.0	23.0	1.0
					3.0	1.2949						images/313+42_28.png	images/313_28.png	1.0	←	28.0	24		女	18	2024-03-12_15h34.13.153	干预NG	2021.2.3	Win32	58.82352941			1.0	1.0	1.2562	0.0		1.0	27.0	59.0	27.0	1.0
					3.0	1.2624						images/313_20.png	images/313+42_20.png	6.0	→	20.0	24		女	18	2024-03-12_15h34.13.153	干预NG	2021.2.3	Win32	58.82352941			6.0	1.0	1.4929	0.0		1.0	28.0	60.0	19.0	1.0
					2.0	0.8369						images/313+42_16.png	images/313_16.png	1.0	←	16.0	24		女	18	2024-03-12_15h34.13.153	干预NG	2021.2.3	Win32	58.82352941			1.0	1.0	1.477	0.0		1.0	29.0	61.0	15.0	1.0
					2.0	1.1515						images/313_7.png	images/313+42_7.png	6.0	→	7.0	24		女	18	2024-03-12_15h34.13.153	干预NG	2021.2.3	Win32	58.82352941			6.0	1.0	1.2412	0.0		1.0	30.0	62.0	6.0	1.0
					4.0	1.4448						images/313_4.png	images/313+42_4.png	6.0	→	4.0	24		女	18	2024-03-12_15h34.13.153	干预NG	2021.2.3	Win32	58.82352941			6.0	1.0	1.0622	1.0		1.0	31.0	63.0	3.0	1.0
					3.0	0.8318						images/313_18.png	images/313+42_18.png	6.0	→	18.0	24		女	18	2024-03-12_15h34.13.153	干预NG	2021.2.3	Win32	58.82352941			6.0	1.0	1.5716	0.0		2.0	0.0	64.0	17.0	1.0
					3.0	2.7259						images/313+42_25.png	images/313_25.png	1.0	←	25.0	24		女	18	2024-03-12_15h34.13.153	干预NG	2021.2.3	Win32	58.82352941			1.0	1.0	1.0135	0.0		2.0	1.0	65.0	24.0	1.0
					5.0	1.2055						images/313_17.png	images/313+42_17.png	6.0	→	17.0	24		女	18	2024-03-12_15h34.13.153	干预NG	2021.2.3	Win32	58.82352941			6.0	1.0	0.834	1.0		2.0	2.0	66.0	16.0	1.0
					4.0	1.5863						images/313+42_15.png	images/313_15.png	1.0	←	15.0	24		女	18	2024-03-12_15h34.13.153	干预NG	2021.2.3	Win32	58.82352941			1.0	1.0	0.8699	1.0		2.0	3.0	67.0	14.0	1.0
					4.0	0.7812						images/313_21.png	images/313+42_21.png	6.0	→	21.0	24		女	18	2024-03-12_15h34.13.153	干预NG	2021.2.3	Win32	58.82352941			6.0	1.0	0.7334	1.0		2.0	4.0	68.0	20.0	1.0
					3.0	0.778						images/313+42_27.png	images/313_27.png	1.0	←	27.0	24		女	18	2024-03-12_15h34.13.153	干预NG	2021.2.3	Win32	58.82352941			1.0	1.0	1.3264	0.0		2.0	5.0	69.0	26.0	1.0
					4.0	2.4126						images/313+42_26.png	images/313_26.png	1.0	←	26.0	24		女	18	2024-03-12_15h34.13.153	干预NG	2021.2.3	Win32	58.82352941			6.0	0.0	1.1324	1.0		2.0	6.0	70.0	25.0	1.0
					4.0	0.8435						images/313_2.png	images/313+42_2.png	6.0	→	2.0	24		女	18	2024-03-12_15h34.13.153	干预NG	2021.2.3	Win32	58.82352941			6.0	1.0	0.8392	1.0		2.0	7.0	71.0	1.0	1.0
					2.0	2.3588						images/313+42_11.png	images/313_11.png	1.0	←	11.0	24		女	18	2024-03-12_15h34.13.153	干预NG	2021.2.3	Win32	58.82352941			1.0	1.0	1.1998	0.0		2.0	8.0	72.0	10.0	1.0
					2.0	1.4981						images/313+42_31.png	images/313_31.png	1.0	←	31.0	24		女	18	2024-03-12_15h34.13.153	干预NG	2021.2.3	Win32	58.82352941			6.0	0.0	1.0083	0.0		2.0	9.0	73.0	30.0	1.0
					3.0	1.5649						images/313+42_12.png	images/313_12.png	1.0	←	12.0	24		女	18	2024-03-12_15h34.13.153	干预NG	2021.2.3	Win32	58.82352941			1.0	1.0	0.7766	0.0		2.0	10.0	74.0	11.0	1.0
					4.0	1.3805						images/313_20.png	images/313+42_20.png	6.0	→	20.0	24		女	18	2024-03-12_15h34.13.153	干预NG	2021.2.3	Win32	58.82352941			6.0	1.0	0.5926	1.0		2.0	11.0	75.0	19.0	1.0
					4.0	0.7375						images/313_23.png	images/313+42_23.png	6.0	→	23.0	24		女	18	2024-03-12_15h34.13.153	干预NG	2021.2.3	Win32	58.82352941			6.0	1.0	0.7324	1.0		2.0	12.0	76.0	22.0	1.0
					5.0	1.6341						images/313_1.png	images/313+42_1.png	6.0	→	1.0	24		女	18	2024-03-12_15h34.13.153	干预NG	2021.2.3	Win32	58.82352941			6.0	1.0	0.8013	1.0		2.0	13.0	77.0	0.0	1.0
					5.0	0.6681						images/313+42_30.png	images/313_30.png	1.0	←	30.0	24		女	18	2024-03-12_15h34.13.153	干预NG	2021.2.3	Win32	58.82352941			1.0	1.0	0.6888	1.0		2.0	14.0	78.0	29.0	1.0
					4.0	1.4447						images/313+42_32.png	images/313_32.png	1.0	←	32.0	24		女	18	2024-03-12_15h34.13.153	干预NG	2021.2.3	Win32	58.82352941			1.0	1.0	0.5647	1.0		2.0	15.0	79.0	31.0	1.0
					3.0	1.5005						images/313+42_10.png	images/313_10.png	1.0	←	10.0	24		女	18	2024-03-12_15h34.13.153	干预NG	2021.2.3	Win32	58.82352941			6.0	0.0	1.5239	0.0		2.0	16.0	80.0	9.0	1.0
					2.0	1.2826						images/313_8.png	images/313+42_8.png	6.0	→	8.0	24		女	18	2024-03-12_15h34.13.153	干预NG	2021.2.3	Win32	58.82352941			1.0	0.0	1.4832	0.0		2.0	17.0	81.0	7.0	1.0
					5.0	2.4683						images/313_4.png	images/313+42_4.png	6.0	→	4.0	24		女	18	2024-03-12_15h34.13.153	干预NG	2021.2.3	Win32	58.82352941			6.0	1.0	0.6382	1.0		2.0	18.0	82.0	3.0	1.0
					5.0	0.9087						images/313_19.png	images/313+42_19.png	6.0	→	19.0	24		女	18	2024-03-12_15h34.13.153	干预NG	2021.2.3	Win32	58.82352941			6.0	1.0	0.5063	1.0		2.0	19.0	83.0	18.0	1.0
					4.0	0.9041						images/313+42_13.png	images/313_13.png	1.0	←	13.0	24		女	18	2024-03-12_15h34.13.153	干预NG	2021.2.3	Win32	58.82352941			6.0	0.0	0.8642	1.0		2.0	20.0	84.0	12.0	1.0
					3.0	2.8622						images/313_5.png	images/313+42_5.png	6.0	→	5.0	24		女	18	2024-03-12_15h34.13.153	干预NG	2021.2.3	Win32	58.82352941			6.0	1.0	2.4253	0.0		2.0	21.0	85.0	4.0	1.0
					3.0	1.3923						images/313+42_29.png	images/313_29.png	1.0	←	29.0	24		女	18	2024-03-12_15h34.13.153	干预NG	2021.2.3	Win32	58.82352941			1.0	1.0	0.9464	0.0		2.0	22.0	86.0	28.0	1.0
					4.0	2.1695						images/313+42_14.png	images/313_14.png	1.0	←	14.0	24		女	18	2024-03-12_15h34.13.153	干预NG	2021.2.3	Win32	58.82352941			6.0	0.0	0.8126	1.0		2.0	23.0	87.0	13.0	1.0
					4.0	0.9002						images/313_6.png	images/313+42_6.png	6.0	→	6.0	24		女	18	2024-03-12_15h34.13.153	干预NG	2021.2.3	Win32	58.82352941			6.0	1.0	0.5338	1.0		2.0	24.0	88.0	5.0	1.0
					3.0	1.9363						images/313_7.png	images/313+42_7.png	6.0	→	7.0	24		女	18	2024-03-12_15h34.13.153	干预NG	2021.2.3	Win32	58.82352941			6.0	1.0	0.975	0.0		2.0	25.0	89.0	6.0	1.0
					4.0	3.6203						images/313_24.png	images/313+42_24.png	6.0	→	24.0	24		女	18	2024-03-12_15h34.13.153	干预NG	2021.2.3	Win32	58.82352941			6.0	1.0	0.4631	1.0		2.0	26.0	90.0	23.0	1.0
					4.0	3.3173						images/313+42_9.png	images/313_9.png	1.0	←	9.0	24		女	18	2024-03-12_15h34.13.153	干预NG	2021.2.3	Win32	58.82352941			6.0	0.0	0.7724	1.0		2.0	27.0	91.0	8.0	1.0
					4.0	1.4352						images/313_3.png	images/313+42_3.png	6.0	→	3.0	24		女	18	2024-03-12_15h34.13.153	干预NG	2021.2.3	Win32	58.82352941			6.0	1.0	0.6632	1.0		2.0	28.0	92.0	2.0	1.0
					3.0	2.1507						images/313+42_28.png	images/313_28.png	1.0	←	28.0	24		女	18	2024-03-12_15h34.13.153	干预NG	2021.2.3	Win32	58.82352941			1.0	1.0	1.269	0.0		2.0	29.0	93.0	27.0	1.0
					3.0	1.0234						images/313_22.png	images/313+42_22.png	6.0	→	22.0	24		女	18	2024-03-12_15h34.13.153	干预NG	2021.2.3	Win32	58.82352941			6.0	1.0	0.7238	0.0		2.0	30.0	94.0	21.0	1.0
					2.0	0.6741						images/313+42_16.png	images/313_16.png	1.0	←	16.0	24		女	18	2024-03-12_15h34.13.153	干预NG	2021.2.3	Win32	58.82352941			1.0	1.0	1.0795	0.0		2.0	31.0	95.0	15.0	1.0
																	24		女	18	2024-03-12_15h34.13.153	干预NG	2021.2.3	Win32	58.82352941													5.703703986	13.708
