# Supplementary material for: Perceptual metacognition and self-esteem: the role of feedback valence in local and global monitoring bias
Source: BMC Psychol. 2025 Sep 22;13:1114. doi: 10.1186/s40359-025-03089-x (PMC12506185; doi:10.1186/s40359-025-03089-x)
Supplement: Supplementary file 1 — Supplementary Material 1. [file 40359_2025_3089_MOESM1_ESM.zip › Data/Study3/Study3data/negative/25_干预NG_2024-03-12_16h23.40.930.csv]

key03.keys	key03.rt	response00.keys	response00.corr	response00.rt	response02.keys	response02.rt	prac2.thisRepN	prac2.thisTrialN	prac2.thisN	prac2.thisIndex	prac2.ran	dotLeft	dotRight	dotAns	cue	rows	被试编号	姓名	性别	年龄	date	expName	psychopyVersion	OS	frameRate	key04.keys	key04.rt	response01.keys	response01.corr	response01.rt	response02.corr	ret_res.keys	neg.thisRepN	neg.thisTrialN	neg.thisN	neg.thisIndex	neg.ran	ret_res.rt	slider.response	slider.rt
space	6.0178	1.0	0.0	0.3994	3.0	1.2185	0.0	0.0	0.0	5.0	1.0	images/313_6.png	images/313+12_6.png	6.0	→	6.0	25		女	20	2024-03-12_16h23.40.930	干预NG	2021.2.3	Win32	71.94244604
		1.0	1.0	0.3732	2.0	0.8277	0.0	1.0	1.0	8.0	1.0	images/313+12_9.png	images/313_9.png	1.0	←	9.0	25		女	20	2024-03-12_16h23.40.930	干预NG	2021.2.3	Win32	71.94244604
		6.0	0.0	0.4532	3.0	1.0382	0.0	2.0	2.0	10.0	1.0	images/313+12_11.png	images/313_11.png	1.0	←	11.0	25		女	20	2024-03-12_16h23.40.930	干预NG	2021.2.3	Win32	71.94244604
		6.0	0.0	0.3806	2.0	0.8186	0.0	3.0	3.0	14.0	1.0	images/313+12_15.png	images/313_15.png	1.0	←	15.0	25		女	20	2024-03-12_16h23.40.930	干预NG	2021.2.3	Win32	71.94244604
		1.0	0.0	0.3627	4.0	0.9467	0.0	4.0	4.0	7.0	1.0	images/313_8.png	images/313+12_8.png	6.0	→	8.0	25		女	20	2024-03-12_16h23.40.930	干预NG	2021.2.3	Win32	71.94244604
		1.0	1.0	0.2002	4.0	1.2965	0.0	5.0	5.0	12.0	1.0	images/313+12_13.png	images/313_13.png	1.0	←	13.0	25		女	20	2024-03-12_16h23.40.930	干预NG	2021.2.3	Win32	71.94244604
		1.0	0.0	0.339	5.0	0.7164	0.0	6.0	6.0	6.0	1.0	images/313_7.png	images/313+12_7.png	6.0	→	7.0	25		女	20	2024-03-12_16h23.40.930	干预NG	2021.2.3	Win32	71.94244604
		1.0	0.0	0.2961	3.0	1.2285	0.0	7.0	7.0	0.0	1.0	images/313_1.png	images/313+12_1.png	6.0	→	1.0	25		女	20	2024-03-12_16h23.40.930	干预NG	2021.2.3	Win32	71.94244604
		1.0	1.0	0.2836	2.0	0.8019	0.0	8.0	8.0	13.0	1.0	images/313+12_14.png	images/313_14.png	1.0	←	14.0	25		女	20	2024-03-12_16h23.40.930	干预NG	2021.2.3	Win32	71.94244604
		1.0	1.0	0.2153	3.0	0.814	0.0	9.0	9.0	15.0	1.0	images/313+12_16.png	images/313_16.png	1.0	←	16.0	25		女	20	2024-03-12_16h23.40.930	干预NG	2021.2.3	Win32	71.94244604
		6.0	1.0	0.5383	2.0	0.6859	0.0	10.0	10.0	2.0	1.0	images/313_3.png	images/313+12_3.png	6.0	→	3.0	25		女	20	2024-03-12_16h23.40.930	干预NG	2021.2.3	Win32	71.94244604
		1.0	0.0	0.7855	2.0	1.2564	0.0	11.0	11.0	3.0	1.0	images/313_4.png	images/313+12_4.png	6.0	→	4.0	25		女	20	2024-03-12_16h23.40.930	干预NG	2021.2.3	Win32	71.94244604
		1.0	1.0	0.2174	5.0	1.0473	0.0	12.0	12.0	9.0	1.0	images/313+12_10.png	images/313_10.png	1.0	←	10.0	25		女	20	2024-03-12_16h23.40.930	干预NG	2021.2.3	Win32	71.94244604
		1.0	1.0	0.2979	4.0	0.7285	0.0	13.0	13.0	11.0	1.0	images/313+12_12.png	images/313_12.png	1.0	←	12.0	25		女	20	2024-03-12_16h23.40.930	干预NG	2021.2.3	Win32	71.94244604
		1.0	0.0	0.2429	4.0	0.9621	0.0	14.0	14.0	4.0	1.0	images/313_5.png	images/313+12_5.png	6.0	→	5.0	25		女	20	2024-03-12_16h23.40.930	干预NG	2021.2.3	Win32	71.94244604
		1.0	0.0	0.2101	2.0	1.6946	0.0	15.0	15.0	1.0	1.0	images/313_2.png	images/313+12_2.png	6.0	→	2.0	25		女	20	2024-03-12_16h23.40.930	干预NG	2021.2.3	Win32	71.94244604
		1.0	0.0	0.3406	3.0	1.1908	1.0	0.0	16.0	0.0	1.0	images/313_1.png	images/313+12_1.png	6.0	→	1.0	25		女	20	2024-03-12_16h23.40.930	干预NG	2021.2.3	Win32	71.94244604
		6.0	0.0	1.1331	3.0	1.3099	1.0	1.0	17.0	10.0	1.0	images/313+12_11.png	images/313_11.png	1.0	←	11.0	25		女	20	2024-03-12_16h23.40.930	干预NG	2021.2.3	Win32	71.94244604
		6.0	1.0	0.3531	2.0	1.1634	1.0	2.0	18.0	2.0	1.0	images/313_3.png	images/313+12_3.png	6.0	→	3.0	25		女	20	2024-03-12_16h23.40.930	干预NG	2021.2.3	Win32	71.94244604
		1.0	1.0	0.2199	3.0	1.1528	1.0	3.0	19.0	14.0	1.0	images/313+12_15.png	images/313_15.png	1.0	←	15.0	25		女	20	2024-03-12_16h23.40.930	干预NG	2021.2.3	Win32	71.94244604
		1.0	0.0	0.2043	2.0	1.2516	1.0	4.0	20.0	6.0	1.0	images/313_7.png	images/313+12_7.png	6.0	→	7.0	25		女	20	2024-03-12_16h23.40.930	干预NG	2021.2.3	Win32	71.94244604
		1.0	1.0	0.2092	2.0	1.1474	1.0	5.0	21.0	9.0	1.0	images/313+12_10.png	images/313_10.png	1.0	←	10.0	25		女	20	2024-03-12_16h23.40.930	干预NG	2021.2.3	Win32	71.94244604
		1.0	0.0	0.4553	2.0	1.121	1.0	6.0	22.0	7.0	1.0	images/313_8.png	images/313+12_8.png	6.0	→	8.0	25		女	20	2024-03-12_16h23.40.930	干预NG	2021.2.3	Win32	71.94244604
		6.0	1.0	0.1614	3.0	1.0179	1.0	7.0	23.0	3.0	1.0	images/313_4.png	images/313+12_4.png	6.0	→	4.0	25		女	20	2024-03-12_16h23.40.930	干预NG	2021.2.3	Win32	71.94244604
		6.0	1.0	0.2772	3.0	0.9144	1.0	8.0	24.0	4.0	1.0	images/313_5.png	images/313+12_5.png	6.0	→	5.0	25		女	20	2024-03-12_16h23.40.930	干预NG	2021.2.3	Win32	71.94244604
		1.0	1.0	0.1781	2.0	0.8757	1.0	9.0	25.0	13.0	1.0	images/313+12_14.png	images/313_14.png	1.0	←	14.0	25		女	20	2024-03-12_16h23.40.930	干预NG	2021.2.3	Win32	71.94244604
		6.0	0.0	0.1603	2.0	0.8356	1.0	10.0	26.0	12.0	1.0	images/313+12_13.png	images/313_13.png	1.0	←	13.0	25		女	20	2024-03-12_16h23.40.930	干预NG	2021.2.3	Win32	71.94244604
		1.0	0.0	0.3649	3.0	0.9091	1.0	11.0	27.0	5.0	1.0	images/313_6.png	images/313+12_6.png	6.0	→	6.0	25		女	20	2024-03-12_16h23.40.930	干预NG	2021.2.3	Win32	71.94244604
		1.0	1.0	0.1898	2.0	0.9874	1.0	12.0	28.0	11.0	1.0	images/313+12_12.png	images/313_12.png	1.0	←	12.0	25		女	20	2024-03-12_16h23.40.930	干预NG	2021.2.3	Win32	71.94244604
		1.0	0.0	0.1576	2.0	1.9651	1.0	13.0	29.0	1.0	1.0	images/313_2.png	images/313+12_2.png	6.0	→	2.0	25		女	20	2024-03-12_16h23.40.930	干预NG	2021.2.3	Win32	71.94244604
		6.0	0.0	0.3276	2.0	1.7328	1.0	14.0	30.0	8.0	1.0	images/313+12_9.png	images/313_9.png	1.0	←	9.0	25		女	20	2024-03-12_16h23.40.930	干预NG	2021.2.3	Win32	71.94244604
		1.0	1.0	0.1521	4.0	1.1215	1.0	15.0	31.0	15.0	1.0	images/313+12_16.png	images/313_16.png	1.0	←	16.0	25		女	20	2024-03-12_16h23.40.930	干预NG	2021.2.3	Win32	71.94244604
					2.0	2.3345						images/313_19.png	images/313+42_19.png	6.0	→	19.0	25		女	20	2024-03-12_16h23.40.930	干预NG	2021.2.3	Win32	71.94244604	space	11.4749	6.0	1.0	0.398	0.0		0.0	0.0	0.0	18.0	1.0
					3.0	0.948						images/313+42_25.png	images/313_25.png	1.0	←	25.0	25		女	20	2024-03-12_16h23.40.930	干预NG	2021.2.3	Win32	71.94244604			1.0	1.0	0.3304	0.0		0.0	1.0	1.0	24.0	1.0
					2.0	0.7727						images/313_18.png	images/313+42_18.png	6.0	→	18.0	25		女	20	2024-03-12_16h23.40.930	干预NG	2021.2.3	Win32	71.94244604			1.0	0.0	0.705	0.0		0.0	2.0	2.0	17.0	1.0
					3.0	1.0671						images/313_4.png	images/313+42_4.png	6.0	→	4.0	25		女	20	2024-03-12_16h23.40.930	干预NG	2021.2.3	Win32	71.94244604			6.0	1.0	0.3953	0.0		0.0	3.0	3.0	3.0	1.0
					2.0	0.8396						images/313_23.png	images/313+42_23.png	6.0	→	23.0	25		女	20	2024-03-12_16h23.40.930	干预NG	2021.2.3	Win32	71.94244604			6.0	1.0	0.3875	0.0		0.0	4.0	4.0	22.0	1.0
					6.0	3.6551						images/313+42_27.png	images/313_27.png	1.0	←	27.0	25		女	20	2024-03-12_16h23.40.930	干预NG	2021.2.3	Win32	71.94244604			1.0	1.0	0.3887	1.0		0.0	5.0	5.0	26.0	1.0
					2.0	0.9728						images/313_1.png	images/313+42_1.png	6.0	→	1.0	25		女	20	2024-03-12_16h23.40.930	干预NG	2021.2.3	Win32	71.94244604			1.0	0.0	0.5089	0.0		0.0	6.0	6.0	0.0	1.0
					4.0	0.9524						images/313+42_26.png	images/313_26.png	1.0	←	26.0	25		女	20	2024-03-12_16h23.40.930	干预NG	2021.2.3	Win32	71.94244604			1.0	1.0	0.4654	1.0		0.0	7.0	7.0	25.0	1.0
					2.0	1.9245						images/313_21.png	images/313+42_21.png	6.0	→	21.0	25		女	20	2024-03-12_16h23.40.930	干预NG	2021.2.3	Win32	71.94244604			6.0	1.0	0.3926	0.0		0.0	8.0	8.0	20.0	1.0
					2.0	4.7727						images/313_20.png	images/313+42_20.png	6.0	→	20.0	25		女	20	2024-03-12_16h23.40.930	干预NG	2021.2.3	Win32	71.94244604			1.0	0.0	0.8821	0.0		0.0	9.0	9.0	19.0	1.0
					4.0	1.7847						images/313_5.png	images/313+42_5.png	6.0	→	5.0	25		女	20	2024-03-12_16h23.40.930	干预NG	2021.2.3	Win32	71.94244604			6.0	1.0	0.3642	1.0		0.0	10.0	10.0	4.0	1.0
					5.0	0.6999						images/313+42_12.png	images/313_12.png	1.0	←	12.0	25		女	20	2024-03-12_16h23.40.930	干预NG	2021.2.3	Win32	71.94244604			1.0	1.0	0.2491	1.0		0.0	11.0	11.0	11.0	1.0
					5.0	0.9521						images/313_2.png	images/313+42_2.png	6.0	→	2.0	25		女	20	2024-03-12_16h23.40.930	干预NG	2021.2.3	Win32	71.94244604			1.0	0.0	0.395	1.0		0.0	12.0	12.0	1.0	1.0
					4.0	0.8102						images/313_8.png	images/313+42_8.png	6.0	→	8.0	25		女	20	2024-03-12_16h23.40.930	干预NG	2021.2.3	Win32	71.94244604			1.0	0.0	0.3461	1.0		0.0	13.0	13.0	7.0	1.0
					4.0	0.8708						images/313+42_31.png	images/313_31.png	1.0	←	31.0	25		女	20	2024-03-12_16h23.40.930	干预NG	2021.2.3	Win32	71.94244604			1.0	1.0	0.2328	1.0		0.0	14.0	14.0	30.0	1.0
					4.0	1.7754						images/313+42_29.png	images/313_29.png	1.0	←	29.0	25		女	20	2024-03-12_16h23.40.930	干预NG	2021.2.3	Win32	71.94244604			1.0	1.0	0.2144	1.0		0.0	15.0	15.0	28.0	1.0
					4.0	0.8059						images/313+42_15.png	images/313_15.png	1.0	←	15.0	25		女	20	2024-03-12_16h23.40.930	干预NG	2021.2.3	Win32	71.94244604			1.0	1.0	0.2437	1.0		0.0	16.0	16.0	14.0	1.0
					5.0	0.8662						images/313+42_28.png	images/313_28.png	1.0	←	28.0	25		女	20	2024-03-12_16h23.40.930	干预NG	2021.2.3	Win32	71.94244604			1.0	1.0	0.252	1.0		0.0	17.0	17.0	27.0	1.0
					4.0	0.9765						images/313_24.png	images/313+42_24.png	6.0	→	24.0	25		女	20	2024-03-12_16h23.40.930	干预NG	2021.2.3	Win32	71.94244604			6.0	1.0	0.2245	1.0		0.0	18.0	18.0	23.0	1.0
					4.0	0.6265						images/313+42_16.png	images/313_16.png	1.0	←	16.0	25		女	20	2024-03-12_16h23.40.930	干预NG	2021.2.3	Win32	71.94244604			1.0	1.0	0.2018	1.0		0.0	19.0	19.0	15.0	1.0
					3.0	1.0793						images/313_6.png	images/313+42_6.png	6.0	→	6.0	25		女	20	2024-03-12_16h23.40.930	干预NG	2021.2.3	Win32	71.94244604			6.0	1.0	0.4515	0.0		0.0	20.0	20.0	5.0	1.0
					4.0	1.1512						images/313+42_10.png	images/313_10.png	1.0	←	10.0	25		女	20	2024-03-12_16h23.40.930	干预NG	2021.2.3	Win32	71.94244604			1.0	1.0	0.1403	1.0		0.0	21.0	21.0	9.0	1.0
					4.0	0.8038						images/313+42_32.png	images/313_32.png	1.0	←	32.0	25		女	20	2024-03-12_16h23.40.930	干预NG	2021.2.3	Win32	71.94244604			1.0	1.0	0.1604	1.0		0.0	22.0	22.0	31.0	1.0
					4.0	1.0561						images/313+42_13.png	images/313_13.png	1.0	←	13.0	25		女	20	2024-03-12_16h23.40.930	干预NG	2021.2.3	Win32	71.94244604			1.0	1.0	0.1053	1.0		0.0	23.0	23.0	12.0	1.0
					4.0	0.9269						images/313+42_9.png	images/313_9.png	1.0	←	9.0	25		女	20	2024-03-12_16h23.40.930	干预NG	2021.2.3	Win32	71.94244604			1.0	1.0	0.1127	1.0		0.0	24.0	24.0	8.0	1.0
					4.0	1.6054						images/313+42_14.png	images/313_14.png	1.0	←	14.0	25		女	20	2024-03-12_16h23.40.930	干预NG	2021.2.3	Win32	71.94244604			1.0	1.0	0.1951	1.0		0.0	25.0	25.0	13.0	1.0
					4.0	1.4565						images/313_7.png	images/313+42_7.png	6.0	→	7.0	25		女	20	2024-03-12_16h23.40.930	干预NG	2021.2.3	Win32	71.94244604			1.0	0.0	0.1504	1.0		0.0	26.0	26.0	6.0	1.0
					4.0	0.9189						images/313+42_30.png	images/313_30.png	1.0	←	30.0	25		女	20	2024-03-12_16h23.40.930	干预NG	2021.2.3	Win32	71.94244604			1.0	1.0	0.1174	1.0		0.0	27.0	27.0	29.0	1.0
					2.0	1.056						images/313_3.png	images/313+42_3.png	6.0	→	3.0	25		女	20	2024-03-12_16h23.40.930	干预NG	2021.2.3	Win32	71.94244604			1.0	0.0	0.1115	0.0		0.0	28.0	28.0	2.0	1.0
					3.0	1.722						images/313_17.png	images/313+42_17.png	6.0	→	17.0	25		女	20	2024-03-12_16h23.40.930	干预NG	2021.2.3	Win32	71.94244604			1.0	0.0	0.1598	0.0		0.0	29.0	29.0	16.0	1.0
					3.0	1.8643						images/313_22.png	images/313+42_22.png	6.0	→	22.0	25		女	20	2024-03-12_16h23.40.930	干预NG	2021.2.3	Win32	71.94244604			6.0	1.0	0.2443	0.0		0.0	30.0	30.0	21.0	1.0
					4.0	1.5108						images/313+42_11.png	images/313_11.png	1.0	←	11.0	25		女	20	2024-03-12_16h23.40.930	干预NG	2021.2.3	Win32	71.94244604			1.0	1.0	0.2262	1.0		0.0	31.0	31.0	10.0	1.0
					4.0	1.1521						images/313+42_15.png	images/313_15.png	1.0	←	15.0	25		女	20	2024-03-12_16h23.40.930	干预NG	2021.2.3	Win32	71.94244604			1.0	1.0	0.4749	1.0		1.0	0.0	32.0	14.0	1.0
					3.0	0.7223						images/313_19.png	images/313+42_19.png	6.0	→	19.0	25		女	20	2024-03-12_16h23.40.930	干预NG	2021.2.3	Win32	71.94244604			1.0	0.0	0.7953	0.0		1.0	1.0	33.0	18.0	1.0
					3.0	2.3322						images/313_7.png	images/313+42_7.png	6.0	→	7.0	25		女	20	2024-03-12_16h23.40.930	干预NG	2021.2.3	Win32	71.94244604			6.0	1.0	0.1602	0.0		1.0	2.0	34.0	6.0	1.0
					4.0	0.9835						images/313_8.png	images/313+42_8.png	6.0	→	8.0	25		女	20	2024-03-12_16h23.40.930	干预NG	2021.2.3	Win32	71.94244604			1.0	0.0	0.1565	1.0		1.0	3.0	35.0	7.0	1.0
					3.0	1.6626						images/313+42_31.png	images/313_31.png	1.0	←	31.0	25		女	20	2024-03-12_16h23.40.930	干预NG	2021.2.3	Win32	71.94244604			6.0	0.0	0.3535	0.0		1.0	4.0	36.0	30.0	1.0
					3.0	1.2054						images/313_5.png	images/313+42_5.png	6.0	→	5.0	25		女	20	2024-03-12_16h23.40.930	干预NG	2021.2.3	Win32	71.94244604			1.0	0.0	0.1559	0.0		1.0	5.0	37.0	4.0	1.0
					3.0	0.891						images/313+42_28.png	images/313_28.png	1.0	←	28.0	25		女	20	2024-03-12_16h23.40.930	干预NG	2021.2.3	Win32	71.94244604			6.0	0.0	0.2063	0.0		1.0	6.0	38.0	27.0	1.0
					3.0	1.0206						images/313+42_10.png	images/313_10.png	1.0	←	10.0	25		女	20	2024-03-12_16h23.40.930	干预NG	2021.2.3	Win32	71.94244604			1.0	1.0	0.1279	0.0	space	1.0	7.0	39.0	9.0	1.0	5.2973
					4.0	1.8237						images/313_21.png	images/313+42_21.png	6.0	→	21.0	25		女	20	2024-03-12_16h23.40.930	干预NG	2021.2.3	Win32	71.94244604			6.0	1.0	0.2295	1.0		1.0	8.0	40.0	20.0	1.0
					2.0	0.9675						images/313_23.png	images/313+42_23.png	6.0	→	23.0	25		女	20	2024-03-12_16h23.40.930	干预NG	2021.2.3	Win32	71.94244604			6.0	1.0	0.1934	0.0		1.0	9.0	41.0	22.0	1.0
					3.0	1.3977						images/313+42_9.png	images/313_9.png	1.0	←	9.0	25		女	20	2024-03-12_16h23.40.930	干预NG	2021.2.3	Win32	71.94244604			1.0	1.0	0.3647	0.0		1.0	10.0	42.0	8.0	1.0
					3.0	1.1723						images/313_6.png	images/313+42_6.png	6.0	→	6.0	25		女	20	2024-03-12_16h23.40.930	干预NG	2021.2.3	Win32	71.94244604			6.0	1.0	0.2649	0.0		1.0	11.0	43.0	5.0	1.0
					3.0	1.6998						images/313+42_30.png	images/313_30.png	1.0	←	30.0	25		女	20	2024-03-12_16h23.40.930	干预NG	2021.2.3	Win32	71.94244604			1.0	1.0	0.2143	0.0		1.0	12.0	44.0	29.0	1.0
					3.0	1.4964						images/313_1.png	images/313+42_1.png	6.0	→	1.0	25		女	20	2024-03-12_16h23.40.930	干预NG	2021.2.3	Win32	71.94244604			1.0	0.0	0.2653	0.0		1.0	13.0	45.0	0.0	1.0
					2.0	1.2862						images/313_24.png	images/313+42_24.png	6.0	→	24.0	25		女	20	2024-03-12_16h23.40.930	干预NG	2021.2.3	Win32	71.94244604			6.0	1.0	0.5439	0.0		1.0	14.0	46.0	23.0	1.0
					3.0	0.9383						images/313_17.png	images/313+42_17.png	6.0	→	17.0	25		女	20	2024-03-12_16h23.40.930	干预NG	2021.2.3	Win32	71.94244604			1.0	0.0	0.3705	0.0		1.0	15.0	47.0	16.0	1.0
					3.0	0.9897						images/313+42_27.png	images/313_27.png	1.0	←	27.0	25		女	20	2024-03-12_16h23.40.930	干预NG	2021.2.3	Win32	71.94244604			1.0	1.0	0.2408	0.0		1.0	16.0	48.0	26.0	1.0
					4.0	1.9463						images/313_3.png	images/313+42_3.png	6.0	→	3.0	25		女	20	2024-03-12_16h23.40.930	干预NG	2021.2.3	Win32	71.94244604			6.0	1.0	0.4393	1.0		1.0	17.0	49.0	2.0	1.0
					3.0	1.0786						images/313+42_26.png	images/313_26.png	1.0	←	26.0	25		女	20	2024-03-12_16h23.40.930	干预NG	2021.2.3	Win32	71.94244604			6.0	0.0	0.4534	0.0		1.0	18.0	50.0	25.0	1.0
					5.0	0.8346						images/313+42_25.png	images/313_25.png	1.0	←	25.0	25		女	20	2024-03-12_16h23.40.930	干预NG	2021.2.3	Win32	71.94244604			1.0	1.0	0.3845	1.0		1.0	19.0	51.0	24.0	1.0
					4.0	0.7603						images/313+42_13.png	images/313_13.png	1.0	←	13.0	25		女	20	2024-03-12_16h23.40.930	干预NG	2021.2.3	Win32	71.94244604			1.0	1.0	0.3151	1.0		1.0	20.0	52.0	12.0	1.0
					2.0	0.8929						images/313+42_11.png	images/313_11.png	1.0	←	11.0	25		女	20	2024-03-12_16h23.40.930	干预NG	2021.2.3	Win32	71.94244604			6.0	0.0	0.2429	0.0		1.0	21.0	53.0	10.0	1.0
					4.0	0.7724						images/313_2.png	images/313+42_2.png	6.0	→	2.0	25		女	20	2024-03-12_16h23.40.930	干预NG	2021.2.3	Win32	71.94244604			1.0	0.0	0.3859	1.0		1.0	22.0	54.0	1.0	1.0
					3.0	1.602						images/313+42_12.png	images/313_12.png	1.0	←	12.0	25		女	20	2024-03-12_16h23.40.930	干预NG	2021.2.3	Win32	71.94244604			1.0	1.0	0.2341	0.0		1.0	23.0	55.0	11.0	1.0
					4.0	1.2299						images/313+42_16.png	images/313_16.png	1.0	←	16.0	25		女	20	2024-03-12_16h23.40.930	干预NG	2021.2.3	Win32	71.94244604			1.0	1.0	0.2582	1.0		1.0	24.0	56.0	15.0	1.0
					4.0	0.7838						images/313+42_29.png	images/313_29.png	1.0	←	29.0	25		女	20	2024-03-12_16h23.40.930	干预NG	2021.2.3	Win32	71.94244604			1.0	1.0	0.1922	1.0		1.0	25.0	57.0	28.0	1.0
					4.0	0.8535						images/313+42_32.png	images/313_32.png	1.0	←	32.0	25		女	20	2024-03-12_16h23.40.930	干预NG	2021.2.3	Win32	71.94244604			1.0	1.0	0.2557	1.0		1.0	26.0	58.0	31.0	1.0
					4.0	1.43						images/313_22.png	images/313+42_22.png	6.0	→	22.0	25		女	20	2024-03-12_16h23.40.930	干预NG	2021.2.3	Win32	71.94244604			1.0	0.0	0.1896	1.0		1.0	27.0	59.0	21.0	1.0
					3.0	0.9373						images/313_20.png	images/313+42_20.png	6.0	→	20.0	25		女	20	2024-03-12_16h23.40.930	干预NG	2021.2.3	Win32	71.94244604			1.0	0.0	0.1492	0.0		1.0	28.0	60.0	19.0	1.0
					2.0	0.9231						images/313_4.png	images/313+42_4.png	6.0	→	4.0	25		女	20	2024-03-12_16h23.40.930	干预NG	2021.2.3	Win32	71.94244604			1.0	0.0	0.4417	0.0		1.0	29.0	61.0	3.0	1.0
					3.0	0.7584						images/313+42_14.png	images/313_14.png	1.0	←	14.0	25		女	20	2024-03-12_16h23.40.930	干预NG	2021.2.3	Win32	71.94244604			1.0	1.0	0.3403	0.0		1.0	30.0	62.0	13.0	1.0
					3.0	0.7888						images/313_18.png	images/313+42_18.png	6.0	→	18.0	25		女	20	2024-03-12_16h23.40.930	干预NG	2021.2.3	Win32	71.94244604			1.0	0.0	0.2521	0.0		1.0	31.0	63.0	17.0	1.0
					4.0	0.7525						images/313_6.png	images/313+42_6.png	6.0	→	6.0	25		女	20	2024-03-12_16h23.40.930	干预NG	2021.2.3	Win32	71.94244604			6.0	1.0	0.2394	1.0		2.0	0.0	64.0	5.0	1.0
					3.0	0.9173						images/313_5.png	images/313+42_5.png	6.0	→	5.0	25		女	20	2024-03-12_16h23.40.930	干预NG	2021.2.3	Win32	71.94244604			1.0	0.0	0.925	0.0		2.0	1.0	65.0	4.0	1.0
					4.0	1.395						images/313+42_28.png	images/313_28.png	1.0	←	28.0	25		女	20	2024-03-12_16h23.40.930	干预NG	2021.2.3	Win32	71.94244604			1.0	1.0	0.5582	1.0		2.0	2.0	66.0	27.0	1.0
					4.0	0.8668						images/313_2.png	images/313+42_2.png	6.0	→	2.0	25		女	20	2024-03-12_16h23.40.930	干预NG	2021.2.3	Win32	71.94244604			6.0	1.0	0.4182	1.0		2.0	3.0	67.0	1.0	1.0
					4.0	1.1057						images/313+42_27.png	images/313_27.png	1.0	←	27.0	25		女	20	2024-03-12_16h23.40.930	干预NG	2021.2.3	Win32	71.94244604			1.0	1.0	0.21	1.0		2.0	4.0	68.0	26.0	1.0
					3.0	0.7833						images/313_4.png	images/313+42_4.png	6.0	→	4.0	25		女	20	2024-03-12_16h23.40.930	干预NG	2021.2.3	Win32	71.94244604			1.0	0.0	0.6929	0.0		2.0	5.0	69.0	3.0	1.0
					5.0	1.4281						images/313_3.png	images/313+42_3.png	6.0	→	3.0	25		女	20	2024-03-12_16h23.40.930	干预NG	2021.2.3	Win32	71.94244604			6.0	1.0	0.2451	1.0		2.0	6.0	70.0	2.0	1.0
					3.0	0.932						images/313+42_26.png	images/313_26.png	1.0	←	26.0	25		女	20	2024-03-12_16h23.40.930	干预NG	2021.2.3	Win32	71.94244604			1.0	1.0	0.3295	0.0		2.0	7.0	71.0	25.0	1.0
					6.0	0.1819						images/313+42_30.png	images/313_30.png	1.0	←	30.0	25		女	20	2024-03-12_16h23.40.930	干预NG	2021.2.3	Win32	71.94244604			1.0	1.0	0.3701	1.0		2.0	8.0	72.0	29.0	1.0
					2.0	1.0514						images/313+42_31.png	images/313_31.png	1.0	←	31.0	25		女	20	2024-03-12_16h23.40.930	干预NG	2021.2.3	Win32	71.94244604			6.0	0.0	0.5382	0.0		2.0	9.0	73.0	30.0	1.0
					3.0	1.2856						images/313+42_25.png	images/313_25.png	1.0	←	25.0	25		女	20	2024-03-12_16h23.40.930	干预NG	2021.2.3	Win32	71.94244604			1.0	1.0	0.32	0.0		2.0	10.0	74.0	24.0	1.0
					3.0	1.0158						images/313_1.png	images/313+42_1.png	6.0	→	1.0	25		女	20	2024-03-12_16h23.40.930	干预NG	2021.2.3	Win32	71.94244604			6.0	1.0	0.1651	0.0		2.0	11.0	75.0	0.0	1.0
					2.0	1.3062						images/313_18.png	images/313+42_18.png	6.0	→	18.0	25		女	20	2024-03-12_16h23.40.930	干预NG	2021.2.3	Win32	71.94244604			1.0	0.0	0.3576	0.0		2.0	12.0	76.0	17.0	1.0
					2.0	0.9505						images/313+42_13.png	images/313_13.png	1.0	←	13.0	25		女	20	2024-03-12_16h23.40.930	干预NG	2021.2.3	Win32	71.94244604			1.0	1.0	0.224	0.0		2.0	13.0	77.0	12.0	1.0
					2.0	0.9038						images/313_19.png	images/313+42_19.png	6.0	→	19.0	25		女	20	2024-03-12_16h23.40.930	干预NG	2021.2.3	Win32	71.94244604			6.0	1.0	0.322	0.0		2.0	14.0	78.0	18.0	1.0
					2.0	0.8578						images/313+42_11.png	images/313_11.png	1.0	←	11.0	25		女	20	2024-03-12_16h23.40.930	干预NG	2021.2.3	Win32	71.94244604			1.0	1.0	0.2267	0.0	space	2.0	15.0	79.0	10.0	1.0	3.1269
					4.0	2.0418						images/313_22.png	images/313+42_22.png	6.0	→	22.0	25		女	20	2024-03-12_16h23.40.930	干预NG	2021.2.3	Win32	71.94244604			6.0	1.0	0.1808	1.0		2.0	16.0	80.0	21.0	1.0
					3.0	1.2864						images/313_23.png	images/313+42_23.png	6.0	→	23.0	25		女	20	2024-03-12_16h23.40.930	干预NG	2021.2.3	Win32	71.94244604			1.0	0.0	0.3987	0.0		2.0	17.0	81.0	22.0	1.0
					5.0	1.5484						images/313+42_15.png	images/313_15.png	1.0	←	15.0	25		女	20	2024-03-12_16h23.40.930	干预NG	2021.2.3	Win32	71.94244604			1.0	1.0	0.2722	1.0		2.0	18.0	82.0	14.0	1.0
					4.0	1.178						images/313_20.png	images/313+42_20.png	6.0	→	20.0	25		女	20	2024-03-12_16h23.40.930	干预NG	2021.2.3	Win32	71.94244604			1.0	0.0	0.3532	1.0		2.0	19.0	83.0	19.0	1.0
					4.0	0.9701						images/313_8.png	images/313+42_8.png	6.0	→	8.0	25		女	20	2024-03-12_16h23.40.930	干预NG	2021.2.3	Win32	71.94244604			1.0	0.0	0.2283	1.0		2.0	20.0	84.0	7.0	1.0
					2.0	1.0997						images/313+42_14.png	images/313_14.png	1.0	←	14.0	25		女	20	2024-03-12_16h23.40.930	干预NG	2021.2.3	Win32	71.94244604			6.0	0.0	0.363	0.0		2.0	21.0	85.0	13.0	1.0
					3.0	0.7741						images/313+42_9.png	images/313_9.png	1.0	←	9.0	25		女	20	2024-03-12_16h23.40.930	干预NG	2021.2.3	Win32	71.94244604			1.0	1.0	0.2082	0.0		2.0	22.0	86.0	8.0	1.0
					3.0	0.9921						images/313_24.png	images/313+42_24.png	6.0	→	24.0	25		女	20	2024-03-12_16h23.40.930	干预NG	2021.2.3	Win32	71.94244604			1.0	0.0	0.4363	0.0		2.0	23.0	87.0	23.0	1.0
					2.0	0.9244						images/313_21.png	images/313+42_21.png	6.0	→	21.0	25		女	20	2024-03-12_16h23.40.930	干预NG	2021.2.3	Win32	71.94244604			1.0	0.0	0.2424	0.0		2.0	24.0	88.0	20.0	1.0
					3.0	0.7318						images/313+42_32.png	images/313_32.png	1.0	←	32.0	25		女	20	2024-03-12_16h23.40.930	干预NG	2021.2.3	Win32	71.94244604			1.0	1.0	0.3139	0.0		2.0	25.0	89.0	31.0	1.0
					4.0	0.8569						images/313_17.png	images/313+42_17.png	6.0	→	17.0	25		女	20	2024-03-12_16h23.40.930	干预NG	2021.2.3	Win32	71.94244604			6.0	1.0	0.3885	1.0		2.0	26.0	90.0	16.0	1.0
					4.0	2.5679						images/313+42_16.png	images/313_16.png	1.0	←	16.0	25		女	20	2024-03-12_16h23.40.930	干预NG	2021.2.3	Win32	71.94244604			1.0	1.0	0.3089	1.0		2.0	27.0	91.0	15.0	1.0
					4.0	0.8105						images/313_7.png	images/313+42_7.png	6.0	→	7.0	25		女	20	2024-03-12_16h23.40.930	干预NG	2021.2.3	Win32	71.94244604			6.0	1.0	0.5351	1.0		2.0	28.0	92.0	6.0	1.0
					4.0	0.9553						images/313+42_12.png	images/313_12.png	1.0	←	12.0	25		女	20	2024-03-12_16h23.40.930	干预NG	2021.2.3	Win32	71.94244604			1.0	1.0	0.3498	1.0		2.0	29.0	93.0	11.0	1.0
					5.0	0.694						images/313+42_10.png	images/313_10.png	1.0	←	10.0	25		女	20	2024-03-12_16h23.40.930	干预NG	2021.2.3	Win32	71.94244604			1.0	1.0	0.3494	1.0		2.0	30.0	94.0	9.0	1.0
					4.0	0.74						images/313+42_29.png	images/313_29.png	1.0	←	29.0	25		女	20	2024-03-12_16h23.40.930	干预NG	2021.2.3	Win32	71.94244604			1.0	1.0	0.3207	1.0		2.0	31.0	95.0	28.0	1.0
																	25		女	20	2024-03-12_16h23.40.930	干预NG	2021.2.3	Win32	71.94244604														2.861111111	4.7986
