# Supplementary material for: Perceptual metacognition and self-esteem: the role of feedback valence in local and global monitoring bias
Source: BMC Psychol. 2025 Sep 22;13:1114. doi: 10.1186/s40359-025-03089-x (PMC12506185; doi:10.1186/s40359-025-03089-x)
Supplement: Supplementary file 1 — Supplementary Material 1. [file 40359_2025_3089_MOESM1_ESM.zip › Data/Study3/Study3data/negative/26_干预NG_2024-03-12_18h10.49.762.csv]

key03.keys	key03.rt	response00.keys	response00.corr	response00.rt	response02.keys	response02.rt	prac2.thisRepN	prac2.thisTrialN	prac2.thisN	prac2.thisIndex	prac2.ran	dotLeft	dotRight	dotAns	cue	rows	被试编号	姓名	性别	年龄	date	expName	psychopyVersion	OS	frameRate	key04.keys	key04.rt	response01.keys	response01.corr	response01.rt	response02.corr	ret_res.keys	neg.thisRepN	neg.thisTrialN	neg.thisN	neg.thisIndex	neg.ran	ret_res.rt	slider.response	slider.rt
space	28.085	6.0	1.0	0.4322	4.0	0.9975	0.0	0.0	0.0	5.0	1.0	images/313_6.png	images/313+12_6.png	6.0	→	6.0	26		女	20	2024-03-12_18h10.49.762	干预NG	2021.2.3	Win32	59.79788315
		6.0	1.0	0.5039	4.0	0.5825	0.0	1.0	1.0	3.0	1.0	images/313_4.png	images/313+12_4.png	6.0	→	4.0	26		女	20	2024-03-12_18h10.49.762	干预NG	2021.2.3	Win32	59.79788315
		1.0	0.0	0.838	3.0	0.9034	0.0	2.0	2.0	0.0	1.0	images/313_1.png	images/313+12_1.png	6.0	→	1.0	26		女	20	2024-03-12_18h10.49.762	干预NG	2021.2.3	Win32	59.79788315
		6.0	0.0	0.4066	5.0	0.7337	0.0	3.0	3.0	10.0	1.0	images/313+12_11.png	images/313_11.png	1.0	←	11.0	26		女	20	2024-03-12_18h10.49.762	干预NG	2021.2.3	Win32	59.79788315
		6.0	0.0	0.718	5.0	0.5363	0.0	4.0	4.0	11.0	1.0	images/313+12_12.png	images/313_12.png	1.0	←	12.0	26		女	20	2024-03-12_18h10.49.762	干预NG	2021.2.3	Win32	59.79788315
		1.0	0.0	1.3195	2.0	0.41	0.0	5.0	5.0	4.0	1.0	images/313_5.png	images/313+12_5.png	6.0	→	5.0	26		女	20	2024-03-12_18h10.49.762	干预NG	2021.2.3	Win32	59.79788315
		6.0	1.0	0.7342	3.0	0.6576	0.0	6.0	6.0	1.0	1.0	images/313_2.png	images/313+12_2.png	6.0	→	2.0	26		女	20	2024-03-12_18h10.49.762	干预NG	2021.2.3	Win32	59.79788315
		1.0	1.0	0.8167	2.0	0.4852	0.0	7.0	7.0	12.0	1.0	images/313+12_13.png	images/313_13.png	1.0	←	13.0	26		女	20	2024-03-12_18h10.49.762	干预NG	2021.2.3	Win32	59.79788315
		6.0	1.0	0.5282	2.0	0.4728	0.0	8.0	8.0	7.0	1.0	images/313_8.png	images/313+12_8.png	6.0	→	8.0	26		女	20	2024-03-12_18h10.49.762	干预NG	2021.2.3	Win32	59.79788315
		6.0	0.0	0.8233	2.0	0.5303	0.0	9.0	9.0	13.0	1.0	images/313+12_14.png	images/313_14.png	1.0	←	14.0	26		女	20	2024-03-12_18h10.49.762	干预NG	2021.2.3	Win32	59.79788315
		1.0	1.0	0.898	2.0	0.4442	0.0	10.0	10.0	15.0	1.0	images/313+12_16.png	images/313_16.png	1.0	←	16.0	26		女	20	2024-03-12_18h10.49.762	干预NG	2021.2.3	Win32	59.79788315
		1.0	0.0	0.8252	2.0	0.4083	0.0	11.0	11.0	6.0	1.0	images/313_7.png	images/313+12_7.png	6.0	→	7.0	26		女	20	2024-03-12_18h10.49.762	干预NG	2021.2.3	Win32	59.79788315
		1.0	1.0	0.886	2.0	0.4027	0.0	12.0	12.0	14.0	1.0	images/313+12_15.png	images/313_15.png	1.0	←	15.0	26		女	20	2024-03-12_18h10.49.762	干预NG	2021.2.3	Win32	59.79788315
		1.0	0.0	0.904	2.0	0.4022	0.0	13.0	13.0	2.0	1.0	images/313_3.png	images/313+12_3.png	6.0	→	3.0	26		女	20	2024-03-12_18h10.49.762	干预NG	2021.2.3	Win32	59.79788315
		6.0	0.0	1.2089	2.0	0.3613	0.0	14.0	14.0	8.0	1.0	images/313+12_9.png	images/313_9.png	1.0	←	9.0	26		女	20	2024-03-12_18h10.49.762	干预NG	2021.2.3	Win32	59.79788315
		1.0	1.0	1.0885	2.0	0.4882	0.0	15.0	15.0	9.0	1.0	images/313+12_10.png	images/313_10.png	1.0	←	10.0	26		女	20	2024-03-12_18h10.49.762	干预NG	2021.2.3	Win32	59.79788315
		6.0	1.0	0.7076	2.0	0.4377	1.0	0.0	16.0	5.0	1.0	images/313_6.png	images/313+12_6.png	6.0	→	6.0	26		女	20	2024-03-12_18h10.49.762	干预NG	2021.2.3	Win32	59.79788315
		1.0	1.0	0.9885	2.0	0.5768	1.0	1.0	17.0	14.0	1.0	images/313+12_15.png	images/313_15.png	1.0	←	15.0	26		女	20	2024-03-12_18h10.49.762	干预NG	2021.2.3	Win32	59.79788315
		6.0	1.0	0.7882	3.0	0.825	1.0	2.0	18.0	7.0	1.0	images/313_8.png	images/313+12_8.png	6.0	→	8.0	26		女	20	2024-03-12_18h10.49.762	干预NG	2021.2.3	Win32	59.79788315
		1.0	0.0	0.7856	3.0	0.4878	1.0	3.0	19.0	4.0	1.0	images/313_5.png	images/313+12_5.png	6.0	→	5.0	26		女	20	2024-03-12_18h10.49.762	干预NG	2021.2.3	Win32	59.79788315
		6.0	0.0	0.8271	3.0	0.4006	1.0	4.0	20.0	13.0	1.0	images/313+12_14.png	images/313_14.png	1.0	←	14.0	26		女	20	2024-03-12_18h10.49.762	干预NG	2021.2.3	Win32	59.79788315
		1.0	1.0	0.8049	2.0	0.8048	1.0	5.0	21.0	11.0	1.0	images/313+12_12.png	images/313_12.png	1.0	←	12.0	26		女	20	2024-03-12_18h10.49.762	干预NG	2021.2.3	Win32	59.79788315
		6.0	0.0	0.7227	3.0	0.6413	1.0	6.0	22.0	10.0	1.0	images/313+12_11.png	images/313_11.png	1.0	←	11.0	26		女	20	2024-03-12_18h10.49.762	干预NG	2021.2.3	Win32	59.79788315
		1.0	1.0	0.9363	3.0	0.459	1.0	7.0	23.0	12.0	1.0	images/313+12_13.png	images/313_13.png	1.0	←	13.0	26		女	20	2024-03-12_18h10.49.762	干预NG	2021.2.3	Win32	59.79788315
		6.0	0.0	1.2057	3.0	0.3269	1.0	8.0	24.0	8.0	1.0	images/313+12_9.png	images/313_9.png	1.0	←	9.0	26		女	20	2024-03-12_18h10.49.762	干预NG	2021.2.3	Win32	59.79788315
		6.0	1.0	1.0179	3.0	0.3567	1.0	9.0	25.0	2.0	1.0	images/313_3.png	images/313+12_3.png	6.0	→	3.0	26		女	20	2024-03-12_18h10.49.762	干预NG	2021.2.3	Win32	59.79788315
		6.0	1.0	0.8279	3.0	0.5043	1.0	10.0	26.0	1.0	1.0	images/313_2.png	images/313+12_2.png	6.0	→	2.0	26		女	20	2024-03-12_18h10.49.762	干预NG	2021.2.3	Win32	59.79788315
		6.0	1.0	0.8571	3.0	0.6311	1.0	11.0	27.0	6.0	1.0	images/313_7.png	images/313+12_7.png	6.0	→	7.0	26		女	20	2024-03-12_18h10.49.762	干预NG	2021.2.3	Win32	59.79788315
		6.0	1.0	0.9531	3.0	0.5935	1.0	12.0	28.0	3.0	1.0	images/313_4.png	images/313+12_4.png	6.0	→	4.0	26		女	20	2024-03-12_18h10.49.762	干预NG	2021.2.3	Win32	59.79788315
		1.0	0.0	1.2068	2.0	0.7606	1.0	13.0	29.0	0.0	1.0	images/313_1.png	images/313+12_1.png	6.0	→	1.0	26		女	20	2024-03-12_18h10.49.762	干预NG	2021.2.3	Win32	59.79788315
		6.0	0.0	1.0105	2.0	0.5708	1.0	14.0	30.0	9.0	1.0	images/313+12_10.png	images/313_10.png	1.0	←	10.0	26		女	20	2024-03-12_18h10.49.762	干预NG	2021.2.3	Win32	59.79788315
		1.0	1.0	0.942	2.0	0.4188	1.0	15.0	31.0	15.0	1.0	images/313+12_16.png	images/313_16.png	1.0	←	16.0	26		女	20	2024-03-12_18h10.49.762	干预NG	2021.2.3	Win32	59.79788315
					2.0	0.8554						images/313+42_26.png	images/313_26.png	1.0	←	26.0	26		女	20	2024-03-12_18h10.49.762	干预NG	2021.2.3	Win32	59.79788315	space	6.4665	6.0	0.0	0.7075	0.0		0.0	0.0	0.0	25.0	1.0
					2.0	0.5757						images/313+42_16.png	images/313_16.png	1.0	←	16.0	26		女	20	2024-03-12_18h10.49.762	干预NG	2021.2.3	Win32	59.79788315			1.0	1.0	0.8375	0.0		0.0	1.0	1.0	15.0	1.0
					2.0	0.7368						images/313+42_30.png	images/313_30.png	1.0	←	30.0	26		女	20	2024-03-12_18h10.49.762	干预NG	2021.2.3	Win32	59.79788315			1.0	1.0	0.9004	0.0		0.0	2.0	2.0	29.0	1.0
					3.0	1.0911						images/313_21.png	images/313+42_21.png	6.0	→	21.0	26		女	20	2024-03-12_18h10.49.762	干预NG	2021.2.3	Win32	59.79788315			6.0	1.0	0.7219	0.0		0.0	3.0	3.0	20.0	1.0
					3.0	0.6533						images/313_1.png	images/313+42_1.png	6.0	→	1.0	26		女	20	2024-03-12_18h10.49.762	干预NG	2021.2.3	Win32	59.79788315			6.0	1.0	0.7505	0.0		0.0	4.0	4.0	0.0	1.0
					3.0	0.7521						images/313_17.png	images/313+42_17.png	6.0	→	17.0	26		女	20	2024-03-12_18h10.49.762	干预NG	2021.2.3	Win32	59.79788315			6.0	1.0	0.6558	0.0		0.0	5.0	5.0	16.0	1.0
					3.0	0.8215						images/313_23.png	images/313+42_23.png	6.0	→	23.0	26		女	20	2024-03-12_18h10.49.762	干预NG	2021.2.3	Win32	59.79788315			6.0	1.0	0.8192	0.0		0.0	6.0	6.0	22.0	1.0
					3.0	0.6722						images/313+42_28.png	images/313_28.png	1.0	←	28.0	26		女	20	2024-03-12_18h10.49.762	干预NG	2021.2.3	Win32	59.79788315			1.0	1.0	0.9049	0.0		0.0	7.0	7.0	27.0	1.0
					3.0	0.6843						images/313_7.png	images/313+42_7.png	6.0	→	7.0	26		女	20	2024-03-12_18h10.49.762	干预NG	2021.2.3	Win32	59.79788315			6.0	1.0	1.0573	0.0		0.0	8.0	8.0	6.0	1.0
					3.0	0.85						images/313_18.png	images/313+42_18.png	6.0	→	18.0	26		女	20	2024-03-12_18h10.49.762	干预NG	2021.2.3	Win32	59.79788315			6.0	1.0	0.9908	0.0		0.0	9.0	9.0	17.0	1.0
					3.0	0.5685						images/313_22.png	images/313+42_22.png	6.0	→	22.0	26		女	20	2024-03-12_18h10.49.762	干预NG	2021.2.3	Win32	59.79788315			6.0	1.0	0.5289	0.0		0.0	10.0	10.0	21.0	1.0
					3.0	0.6558						images/313+42_32.png	images/313_32.png	1.0	←	32.0	26		女	20	2024-03-12_18h10.49.762	干预NG	2021.2.3	Win32	59.79788315			1.0	1.0	0.7056	0.0		0.0	11.0	11.0	31.0	1.0
					3.0	0.6089						images/313+42_27.png	images/313_27.png	1.0	←	27.0	26		女	20	2024-03-12_18h10.49.762	干预NG	2021.2.3	Win32	59.79788315			6.0	0.0	0.8834	0.0		0.0	12.0	12.0	26.0	1.0
					3.0	0.6689						images/313+42_10.png	images/313_10.png	1.0	←	10.0	26		女	20	2024-03-12_18h10.49.762	干预NG	2021.2.3	Win32	59.79788315			1.0	1.0	0.8707	0.0		0.0	13.0	13.0	9.0	1.0
					5.0	0.9883						images/313_19.png	images/313+42_19.png	6.0	→	19.0	26		女	20	2024-03-12_18h10.49.762	干预NG	2021.2.3	Win32	59.79788315			6.0	1.0	0.6235	1.0		0.0	14.0	14.0	18.0	1.0
					3.0	0.7037						images/313_5.png	images/313+42_5.png	6.0	→	5.0	26		女	20	2024-03-12_18h10.49.762	干预NG	2021.2.3	Win32	59.79788315			6.0	1.0	0.6174	0.0		0.0	15.0	15.0	4.0	1.0
					3.0	0.6531						images/313_8.png	images/313+42_8.png	6.0	→	8.0	26		女	20	2024-03-12_18h10.49.762	干预NG	2021.2.3	Win32	59.79788315			6.0	1.0	0.6425	0.0		0.0	16.0	16.0	7.0	1.0
					3.0	0.5067						images/313_3.png	images/313+42_3.png	6.0	→	3.0	26		女	20	2024-03-12_18h10.49.762	干预NG	2021.2.3	Win32	59.79788315			6.0	1.0	0.6186	0.0		0.0	17.0	17.0	2.0	1.0
					3.0	0.6345						images/313+42_29.png	images/313_29.png	1.0	←	29.0	26		女	20	2024-03-12_18h10.49.762	干预NG	2021.2.3	Win32	59.79788315			1.0	1.0	0.6049	0.0		0.0	18.0	18.0	28.0	1.0
					3.0	0.6758						images/313+42_13.png	images/313_13.png	1.0	←	13.0	26		女	20	2024-03-12_18h10.49.762	干预NG	2021.2.3	Win32	59.79788315			1.0	1.0	0.6342	0.0		0.0	19.0	19.0	12.0	1.0
					4.0	0.6853						images/313+42_12.png	images/313_12.png	1.0	←	12.0	26		女	20	2024-03-12_18h10.49.762	干预NG	2021.2.3	Win32	59.79788315			1.0	1.0	0.4723	1.0		0.0	20.0	20.0	11.0	1.0
					4.0	0.5014						images/313+42_25.png	images/313_25.png	1.0	←	25.0	26		女	20	2024-03-12_18h10.49.762	干预NG	2021.2.3	Win32	59.79788315			1.0	1.0	0.7692	1.0		0.0	21.0	21.0	24.0	1.0
					4.0	0.4356						images/313+42_9.png	images/313_9.png	1.0	←	9.0	26		女	20	2024-03-12_18h10.49.762	干预NG	2021.2.3	Win32	59.79788315			1.0	1.0	0.9091	1.0		0.0	22.0	22.0	8.0	1.0
					4.0	0.5498						images/313+42_14.png	images/313_14.png	1.0	←	14.0	26		女	20	2024-03-12_18h10.49.762	干预NG	2021.2.3	Win32	59.79788315			1.0	1.0	1.2704	1.0		0.0	23.0	23.0	13.0	1.0
					3.0	0.988						images/313_6.png	images/313+42_6.png	6.0	→	6.0	26		女	20	2024-03-12_18h10.49.762	干预NG	2021.2.3	Win32	59.79788315			6.0	1.0	0.8377	0.0		0.0	24.0	24.0	5.0	1.0
					3.0	0.7026						images/313+42_31.png	images/313_31.png	1.0	←	31.0	26		女	20	2024-03-12_18h10.49.762	干预NG	2021.2.3	Win32	59.79788315			1.0	1.0	0.6696	0.0		0.0	25.0	25.0	30.0	1.0
					4.0	0.7281						images/313_4.png	images/313+42_4.png	6.0	→	4.0	26		女	20	2024-03-12_18h10.49.762	干预NG	2021.2.3	Win32	59.79788315			6.0	1.0	0.3848	1.0		0.0	26.0	26.0	3.0	1.0
					5.0	0.6084						images/313+42_15.png	images/313_15.png	1.0	←	15.0	26		女	20	2024-03-12_18h10.49.762	干预NG	2021.2.3	Win32	59.79788315			1.0	1.0	0.5214	1.0		0.0	27.0	27.0	14.0	1.0
					5.0	0.666						images/313_2.png	images/313+42_2.png	6.0	→	2.0	26		女	20	2024-03-12_18h10.49.762	干预NG	2021.2.3	Win32	59.79788315			6.0	1.0	0.59	1.0		0.0	28.0	28.0	1.0	1.0
					3.0	0.8217						images/313_20.png	images/313+42_20.png	6.0	→	20.0	26		女	20	2024-03-12_18h10.49.762	干预NG	2021.2.3	Win32	59.79788315			1.0	0.0	0.9402	0.0		0.0	29.0	29.0	19.0	1.0
					3.0	0.6941						images/313+42_11.png	images/313_11.png	1.0	←	11.0	26		女	20	2024-03-12_18h10.49.762	干预NG	2021.2.3	Win32	59.79788315			6.0	0.0	0.5335	0.0		0.0	30.0	30.0	10.0	1.0
					5.0	0.6175						images/313_24.png	images/313+42_24.png	6.0	→	24.0	26		女	20	2024-03-12_18h10.49.762	干预NG	2021.2.3	Win32	59.79788315			6.0	1.0	0.382	1.0		0.0	31.0	31.0	23.0	1.0
					5.0	0.5359						images/313_2.png	images/313+42_2.png	6.0	→	2.0	26		女	20	2024-03-12_18h10.49.762	干预NG	2021.2.3	Win32	59.79788315			6.0	1.0	0.545	1.0		1.0	0.0	32.0	1.0	1.0
					5.0	0.5022						images/313_21.png	images/313+42_21.png	6.0	→	21.0	26		女	20	2024-03-12_18h10.49.762	干预NG	2021.2.3	Win32	59.79788315			6.0	1.0	0.5185	1.0		1.0	1.0	33.0	20.0	1.0
					3.0	0.6371						images/313+42_15.png	images/313_15.png	1.0	←	15.0	26		女	20	2024-03-12_18h10.49.762	干预NG	2021.2.3	Win32	59.79788315			1.0	1.0	0.5212	0.0		1.0	2.0	34.0	14.0	1.0
					4.0	0.6357						images/313_18.png	images/313+42_18.png	6.0	→	18.0	26		女	20	2024-03-12_18h10.49.762	干预NG	2021.2.3	Win32	59.79788315			6.0	1.0	0.3948	1.0		1.0	3.0	35.0	17.0	1.0
					4.0	0.6215						images/313+42_25.png	images/313_25.png	1.0	←	25.0	26		女	20	2024-03-12_18h10.49.762	干预NG	2021.2.3	Win32	59.79788315			1.0	1.0	0.4365	1.0		1.0	4.0	36.0	24.0	1.0
					4.0	0.659						images/313_4.png	images/313+42_4.png	6.0	→	4.0	26		女	20	2024-03-12_18h10.49.762	干预NG	2021.2.3	Win32	59.79788315			6.0	1.0	0.3893	1.0		1.0	5.0	37.0	3.0	1.0
					3.0	0.6216						images/313_20.png	images/313+42_20.png	6.0	→	20.0	26		女	20	2024-03-12_18h10.49.762	干预NG	2021.2.3	Win32	59.79788315			1.0	0.0	0.7092	0.0		1.0	6.0	38.0	19.0	1.0
					4.0	0.5711						images/313+42_29.png	images/313_29.png	1.0	←	29.0	26		女	20	2024-03-12_18h10.49.762	干预NG	2021.2.3	Win32	59.79788315			1.0	1.0	0.5708	1.0		1.0	7.0	39.0	28.0	1.0
					3.0	1.1079						images/313+42_14.png	images/313_14.png	1.0	←	14.0	26		女	20	2024-03-12_18h10.49.762	干预NG	2021.2.3	Win32	59.79788315			6.0	0.0	0.7729	0.0		1.0	8.0	40.0	13.0	1.0
					3.0	0.5031						images/313_17.png	images/313+42_17.png	6.0	→	17.0	26		女	20	2024-03-12_18h10.49.762	干预NG	2021.2.3	Win32	59.79788315			6.0	1.0	0.5289	0.0		1.0	9.0	41.0	16.0	1.0
					3.0	0.6945						images/313+42_31.png	images/313_31.png	1.0	←	31.0	26		女	20	2024-03-12_18h10.49.762	干预NG	2021.2.3	Win32	59.79788315			1.0	1.0	0.8576	0.0		1.0	10.0	42.0	30.0	1.0
					4.0	0.6564						images/313_19.png	images/313+42_19.png	6.0	→	19.0	26		女	20	2024-03-12_18h10.49.762	干预NG	2021.2.3	Win32	59.79788315			6.0	1.0	0.5414	1.0		1.0	11.0	43.0	18.0	1.0
					3.0	0.7601						images/313+42_26.png	images/313_26.png	1.0	←	26.0	26		女	20	2024-03-12_18h10.49.762	干预NG	2021.2.3	Win32	59.79788315			1.0	1.0	0.9269	0.0		1.0	12.0	44.0	25.0	1.0
					3.0	0.5473						images/313+42_9.png	images/313_9.png	1.0	←	9.0	26		女	20	2024-03-12_18h10.49.762	干预NG	2021.2.3	Win32	59.79788315			1.0	1.0	0.8999	0.0		1.0	13.0	45.0	8.0	1.0
					4.0	0.6212						images/313_24.png	images/313+42_24.png	6.0	→	24.0	26		女	20	2024-03-12_18h10.49.762	干预NG	2021.2.3	Win32	59.79788315			6.0	1.0	0.5411	1.0		1.0	14.0	46.0	23.0	1.0
					3.0	0.719						images/313+42_30.png	images/313_30.png	1.0	←	30.0	26		女	20	2024-03-12_18h10.49.762	干预NG	2021.2.3	Win32	59.79788315			1.0	1.0	0.6968	0.0		1.0	15.0	47.0	29.0	1.0
					3.0	0.6251						images/313+42_28.png	images/313_28.png	1.0	←	28.0	26		女	20	2024-03-12_18h10.49.762	干预NG	2021.2.3	Win32	59.79788315			1.0	1.0	0.8912	0.0		1.0	16.0	48.0	27.0	1.0
					4.0	0.6005						images/313_6.png	images/313+42_6.png	6.0	→	6.0	26		女	20	2024-03-12_18h10.49.762	干预NG	2021.2.3	Win32	59.79788315			6.0	1.0	0.5052	1.0		1.0	17.0	49.0	5.0	1.0
					3.0	0.5508						images/313+42_32.png	images/313_32.png	1.0	←	32.0	26		女	20	2024-03-12_18h10.49.762	干预NG	2021.2.3	Win32	59.79788315			1.0	1.0	0.7564	0.0		1.0	18.0	50.0	31.0	1.0
					4.0	0.5614						images/313_3.png	images/313+42_3.png	6.0	→	3.0	26		女	20	2024-03-12_18h10.49.762	干预NG	2021.2.3	Win32	59.79788315			6.0	1.0	0.6382	1.0		1.0	19.0	51.0	2.0	1.0
					3.0	0.569						images/313+42_16.png	images/313_16.png	1.0	←	16.0	26		女	20	2024-03-12_18h10.49.762	干预NG	2021.2.3	Win32	59.79788315			1.0	1.0	0.9789	0.0		1.0	20.0	52.0	15.0	1.0
					3.0	0.4721						images/313_5.png	images/313+42_5.png	6.0	→	5.0	26		女	20	2024-03-12_18h10.49.762	干预NG	2021.2.3	Win32	59.79788315			6.0	1.0	1.0951	0.0		1.0	21.0	53.0	4.0	1.0
					3.0	0.4871						images/313+42_13.png	images/313_13.png	1.0	←	13.0	26		女	20	2024-03-12_18h10.49.762	干预NG	2021.2.3	Win32	59.79788315			1.0	1.0	0.7769	0.0		1.0	22.0	54.0	12.0	1.0
					3.0	0.5351						images/313+42_27.png	images/313_27.png	1.0	←	27.0	26		女	20	2024-03-12_18h10.49.762	干预NG	2021.2.3	Win32	59.79788315			1.0	1.0	0.6105	0.0		1.0	23.0	55.0	26.0	1.0
					3.0	0.4287						images/313_23.png	images/313+42_23.png	6.0	→	23.0	26		女	20	2024-03-12_18h10.49.762	干预NG	2021.2.3	Win32	59.79788315			6.0	1.0	0.5721	0.0		1.0	24.0	56.0	22.0	1.0
					3.0	0.3133						images/313_8.png	images/313+42_8.png	6.0	→	8.0	26		女	20	2024-03-12_18h10.49.762	干预NG	2021.2.3	Win32	59.79788315			1.0	0.0	1.0002	0.0		1.0	25.0	57.0	7.0	1.0
					4.0	0.4251						images/313_7.png	images/313+42_7.png	6.0	→	7.0	26		女	20	2024-03-12_18h10.49.762	干预NG	2021.2.3	Win32	59.79788315			6.0	1.0	0.5886	1.0		1.0	26.0	58.0	6.0	1.0
					4.0	0.3844						images/313_1.png	images/313+42_1.png	6.0	→	1.0	26		女	20	2024-03-12_18h10.49.762	干预NG	2021.2.3	Win32	59.79788315			6.0	1.0	0.5272	1.0		1.0	27.0	59.0	0.0	1.0
					4.0	0.4282						images/313_22.png	images/313+42_22.png	6.0	→	22.0	26		女	20	2024-03-12_18h10.49.762	干预NG	2021.2.3	Win32	59.79788315			6.0	1.0	0.56	1.0		1.0	28.0	60.0	21.0	1.0
					3.0	0.6866						images/313+42_11.png	images/313_11.png	1.0	←	11.0	26		女	20	2024-03-12_18h10.49.762	干预NG	2021.2.3	Win32	59.79788315			1.0	1.0	1.2864	0.0		1.0	29.0	61.0	10.0	1.0
					3.0	0.5625						images/313+42_12.png	images/313_12.png	1.0	←	12.0	26		女	20	2024-03-12_18h10.49.762	干预NG	2021.2.3	Win32	59.79788315			1.0	1.0	0.623	0.0		1.0	30.0	62.0	11.0	1.0
					3.0	0.6509						images/313+42_10.png	images/313_10.png	1.0	←	10.0	26		女	20	2024-03-12_18h10.49.762	干预NG	2021.2.3	Win32	59.79788315			6.0	0.0	0.9199	0.0		1.0	31.0	63.0	9.0	1.0
					3.0	0.3494						images/313+42_11.png	images/313_11.png	1.0	←	11.0	26		女	20	2024-03-12_18h10.49.762	干预NG	2021.2.3	Win32	59.79788315			1.0	1.0	0.8157	0.0		2.0	0.0	64.0	10.0	1.0
					5.0	0.8379						images/313_6.png	images/313+42_6.png	6.0	→	6.0	26		女	20	2024-03-12_18h10.49.762	干预NG	2021.2.3	Win32	59.79788315			6.0	1.0	0.4265	1.0		2.0	1.0	65.0	5.0	1.0
					3.0	0.423						images/313+42_30.png	images/313_30.png	1.0	←	30.0	26		女	20	2024-03-12_18h10.49.762	干预NG	2021.2.3	Win32	59.79788315			1.0	1.0	0.7868	0.0		2.0	2.0	66.0	29.0	1.0
					3.0	0.4702						images/313_17.png	images/313+42_17.png	6.0	→	17.0	26		女	20	2024-03-12_18h10.49.762	干预NG	2021.2.3	Win32	59.79788315			6.0	1.0	0.6771	0.0		2.0	3.0	67.0	16.0	1.0
					4.0	0.6735						images/313_3.png	images/313+42_3.png	6.0	→	3.0	26		女	20	2024-03-12_18h10.49.762	干预NG	2021.2.3	Win32	59.79788315			6.0	1.0	0.5342	1.0		2.0	4.0	68.0	2.0	1.0
					3.0	0.7338						images/313+42_32.png	images/313_32.png	1.0	←	32.0	26		女	20	2024-03-12_18h10.49.762	干预NG	2021.2.3	Win32	59.79788315			1.0	1.0	0.6503	0.0		2.0	5.0	69.0	31.0	1.0
					4.0	0.6947						images/313_22.png	images/313+42_22.png	6.0	→	22.0	26		女	20	2024-03-12_18h10.49.762	干预NG	2021.2.3	Win32	59.79788315			6.0	1.0	0.6391	1.0		2.0	6.0	70.0	21.0	1.0
					4.0	0.7108						images/313+42_16.png	images/313_16.png	1.0	←	16.0	26		女	20	2024-03-12_18h10.49.762	干预NG	2021.2.3	Win32	59.79788315			1.0	1.0	0.6664	1.0		2.0	7.0	71.0	15.0	1.0
					4.0	0.4737						images/313_21.png	images/313+42_21.png	6.0	→	21.0	26		女	20	2024-03-12_18h10.49.762	干预NG	2021.2.3	Win32	59.79788315			6.0	1.0	0.5569	1.0		2.0	8.0	72.0	20.0	1.0
					3.0	0.4771						images/313+42_15.png	images/313_15.png	1.0	←	15.0	26		女	20	2024-03-12_18h10.49.762	干预NG	2021.2.3	Win32	59.79788315			1.0	1.0	0.7187	0.0		2.0	9.0	73.0	14.0	1.0
					3.0	0.7837						images/313+42_10.png	images/313_10.png	1.0	←	10.0	26		女	20	2024-03-12_18h10.49.762	干预NG	2021.2.3	Win32	59.79788315			1.0	1.0	0.7548	0.0		2.0	10.0	74.0	9.0	1.0
					3.0	0.6121						images/313+42_14.png	images/313_14.png	1.0	←	14.0	26		女	20	2024-03-12_18h10.49.762	干预NG	2021.2.3	Win32	59.79788315			6.0	0.0	0.5404	0.0		2.0	11.0	75.0	13.0	1.0
					4.0	0.4561						images/313+42_26.png	images/313_26.png	1.0	←	26.0	26		女	20	2024-03-12_18h10.49.762	干预NG	2021.2.3	Win32	59.79788315			1.0	1.0	0.477	1.0		2.0	12.0	76.0	25.0	1.0
					4.0	0.407						images/313_8.png	images/313+42_8.png	6.0	→	8.0	26		女	20	2024-03-12_18h10.49.762	干预NG	2021.2.3	Win32	59.79788315			6.0	1.0	0.6253	1.0		2.0	13.0	77.0	7.0	1.0
					4.0	0.4348						images/313_23.png	images/313+42_23.png	6.0	→	23.0	26		女	20	2024-03-12_18h10.49.762	干预NG	2021.2.3	Win32	59.79788315			6.0	1.0	0.5935	1.0		2.0	14.0	78.0	22.0	1.0
					3.0	0.8935						images/313+42_12.png	images/313_12.png	1.0	←	12.0	26		女	20	2024-03-12_18h10.49.762	干预NG	2021.2.3	Win32	59.79788315			1.0	1.0	0.8191	0.0	space	2.0	15.0	79.0	11.0	1.0	5.6623
					3.0	0.8252						images/313+42_28.png	images/313_28.png	1.0	←	28.0	26		女	20	2024-03-12_18h10.49.762	干预NG	2021.2.3	Win32	59.79788315			1.0	1.0	0.7374	0.0		2.0	16.0	80.0	27.0	1.0
					3.0	0.4046						images/313+42_25.png	images/313_25.png	1.0	←	25.0	26		女	20	2024-03-12_18h10.49.762	干预NG	2021.2.3	Win32	59.79788315			1.0	1.0	1.3869	0.0		2.0	17.0	81.0	24.0	1.0
					3.0	0.3228						images/313+42_13.png	images/313_13.png	1.0	←	13.0	26		女	20	2024-03-12_18h10.49.762	干预NG	2021.2.3	Win32	59.79788315			1.0	1.0	1.3607	0.0		2.0	18.0	82.0	12.0	1.0
					4.0	0.6551						images/313_5.png	images/313+42_5.png	6.0	→	5.0	26		女	20	2024-03-12_18h10.49.762	干预NG	2021.2.3	Win32	59.79788315			6.0	1.0	0.6771	1.0		2.0	19.0	83.0	4.0	1.0
					5.0	0.5922						images/313_4.png	images/313+42_4.png	6.0	→	4.0	26		女	20	2024-03-12_18h10.49.762	干预NG	2021.2.3	Win32	59.79788315			6.0	1.0	0.5206	1.0		2.0	20.0	84.0	3.0	1.0
					5.0	0.4264						images/313_2.png	images/313+42_2.png	6.0	→	2.0	26		女	20	2024-03-12_18h10.49.762	干预NG	2021.2.3	Win32	59.79788315			6.0	1.0	0.5893	1.0		2.0	21.0	85.0	1.0	1.0
					3.0	0.5546						images/313+42_29.png	images/313_29.png	1.0	←	29.0	26		女	20	2024-03-12_18h10.49.762	干预NG	2021.2.3	Win32	59.79788315			1.0	1.0	1.5078	0.0		2.0	22.0	86.0	28.0	1.0
					3.0	0.3716						images/313+42_9.png	images/313_9.png	1.0	←	9.0	26		女	20	2024-03-12_18h10.49.762	干预NG	2021.2.3	Win32	59.79788315			1.0	1.0	1.2522	0.0		2.0	23.0	87.0	8.0	1.0
					5.0	0.5008						images/313_18.png	images/313+42_18.png	6.0	→	18.0	26		女	20	2024-03-12_18h10.49.762	干预NG	2021.2.3	Win32	59.79788315			6.0	1.0	0.6614	1.0		2.0	24.0	88.0	17.0	1.0
					5.0	0.4419						images/313_24.png	images/313+42_24.png	6.0	→	24.0	26		女	20	2024-03-12_18h10.49.762	干预NG	2021.2.3	Win32	59.79788315			6.0	1.0	0.8205	1.0		2.0	25.0	89.0	23.0	1.0
					5.0	0.5773						images/313_7.png	images/313+42_7.png	6.0	→	7.0	26		女	20	2024-03-12_18h10.49.762	干预NG	2021.2.3	Win32	59.79788315			6.0	1.0	0.4874	1.0		2.0	26.0	90.0	6.0	1.0
					5.0	0.5284						images/313_19.png	images/313+42_19.png	6.0	→	19.0	26		女	20	2024-03-12_18h10.49.762	干预NG	2021.2.3	Win32	59.79788315			6.0	1.0	0.5238	1.0		2.0	27.0	91.0	18.0	1.0
					5.0	0.5931						images/313_1.png	images/313+42_1.png	6.0	→	1.0	26		女	20	2024-03-12_18h10.49.762	干预NG	2021.2.3	Win32	59.79788315			6.0	1.0	0.57	1.0		2.0	28.0	92.0	0.0	1.0
					2.0	0.6525						images/313+42_27.png	images/313_27.png	1.0	←	27.0	26		女	20	2024-03-12_18h10.49.762	干预NG	2021.2.3	Win32	59.79788315			1.0	1.0	2.0413	0.0		2.0	29.0	93.0	26.0	1.0
					2.0	0.5207						images/313+42_31.png	images/313_31.png	1.0	←	31.0	26		女	20	2024-03-12_18h10.49.762	干预NG	2021.2.3	Win32	59.79788315			1.0	1.0	0.7948	0.0		2.0	30.0	94.0	30.0	1.0
					5.0	0.5255						images/313_20.png	images/313+42_20.png	6.0	→	20.0	26		女	20	2024-03-12_18h10.49.762	干预NG	2021.2.3	Win32	59.79788315			6.0	1.0	0.4587	1.0		2.0	31.0	95.0	19.0	1.0
																	26		女	20	2024-03-12_18h10.49.762	干预NG	2021.2.3	Win32	59.79788315														6.098958333	5.3032
