# Supplementary material for: Perceptual metacognition and self-esteem: the role of feedback valence in local and global monitoring bias
Source: BMC Psychol. 2025 Sep 22;13:1114. doi: 10.1186/s40359-025-03089-x (PMC12506185; doi:10.1186/s40359-025-03089-x)
Supplement: Supplementary file 1 — Supplementary Material 1. [file 40359_2025_3089_MOESM1_ESM.zip › Data/Study3/Study3data/negative/27_干预NG_2024-03-12_18h55.50.370.csv]

key03.keys	key03.rt	response00.keys	response00.corr	response00.rt	response02.keys	response02.rt	prac2.thisRepN	prac2.thisTrialN	prac2.thisN	prac2.thisIndex	prac2.ran	dotLeft	dotRight	dotAns	cue	rows	被试编号	姓名	性别	年龄	date	expName	psychopyVersion	OS	frameRate	key04.keys	key04.rt	response01.keys	response01.corr	response01.rt	response02.corr	ret_res.keys	neg.thisRepN	neg.thisTrialN	neg.thisN	neg.thisIndex	neg.ran	slider.response	slider.rt
space	9.1109	1.0	1.0	0.4632	4.0	1.2893	0.0	0.0	0.0	15.0	1.0	images/313+12_16.png	images/313_16.png	1.0	←	16.0	27		女	20	2024-03-12_18h55.50.370	干预NG	2021.2.3	Win32	59.88023952
		6.0	1.0	0.5432	4.0	0.7163	0.0	1.0	1.0	4.0	1.0	images/313_5.png	images/313+12_5.png	6.0	→	5.0	27		女	20	2024-03-12_18h55.50.370	干预NG	2021.2.3	Win32	59.88023952
		1.0	1.0	0.5081	3.0	0.8012	0.0	2.0	2.0	14.0	1.0	images/313+12_15.png	images/313_15.png	1.0	←	15.0	27		女	20	2024-03-12_18h55.50.370	干预NG	2021.2.3	Win32	59.88023952
		6.0	1.0	0.6087	3.0	0.7225	0.0	3.0	3.0	7.0	1.0	images/313_8.png	images/313+12_8.png	6.0	→	8.0	27		女	20	2024-03-12_18h55.50.370	干预NG	2021.2.3	Win32	59.88023952
		6.0	0.0	0.3045	4.0	0.491	0.0	4.0	4.0	10.0	1.0	images/313+12_11.png	images/313_11.png	1.0	←	11.0	27		女	20	2024-03-12_18h55.50.370	干预NG	2021.2.3	Win32	59.88023952
		1.0	1.0	0.2342	5.0	0.3282	0.0	5.0	5.0	9.0	1.0	images/313+12_10.png	images/313_10.png	1.0	←	10.0	27		女	20	2024-03-12_18h55.50.370	干预NG	2021.2.3	Win32	59.88023952
		1.0	1.0	0.218	6.0	0.3783	0.0	6.0	6.0	11.0	1.0	images/313+12_12.png	images/313_12.png	1.0	←	12.0	27		女	20	2024-03-12_18h55.50.370	干预NG	2021.2.3	Win32	59.88023952
		1.0	0.0	0.2854	3.0	0.5026	0.0	7.0	7.0	1.0	1.0	images/313_2.png	images/313+12_2.png	6.0	→	2.0	27		女	20	2024-03-12_18h55.50.370	干预NG	2021.2.3	Win32	59.88023952
		1.0	0.0	0.3294	4.0	0.5841	0.0	8.0	8.0	5.0	1.0	images/313_6.png	images/313+12_6.png	6.0	→	6.0	27		女	20	2024-03-12_18h55.50.370	干预NG	2021.2.3	Win32	59.88023952
		1.0	0.0	0.3905	3.0	0.5996	0.0	9.0	9.0	0.0	1.0	images/313_1.png	images/313+12_1.png	6.0	→	1.0	27		女	20	2024-03-12_18h55.50.370	干预NG	2021.2.3	Win32	59.88023952
		6.0	1.0	0.3505	3.0	0.5367	0.0	10.0	10.0	2.0	1.0	images/313_3.png	images/313+12_3.png	6.0	→	3.0	27		女	20	2024-03-12_18h55.50.370	干预NG	2021.2.3	Win32	59.88023952
		6.0	1.0	0.5032	4.0	1.5375	0.0	11.0	11.0	6.0	1.0	images/313_7.png	images/313+12_7.png	6.0	→	7.0	27		女	20	2024-03-12_18h55.50.370	干预NG	2021.2.3	Win32	59.88023952
		1.0	1.0	0.7201	3.0	0.5385	0.0	12.0	12.0	8.0	1.0	images/313+12_9.png	images/313_9.png	1.0	←	9.0	27		女	20	2024-03-12_18h55.50.370	干预NG	2021.2.3	Win32	59.88023952
		6.0	0.0	0.3873	3.0	0.5835	0.0	13.0	13.0	12.0	1.0	images/313+12_13.png	images/313_13.png	1.0	←	13.0	27		女	20	2024-03-12_18h55.50.370	干预NG	2021.2.3	Win32	59.88023952
		1.0	1.0	0.4049	3.0	0.4684	0.0	14.0	14.0	13.0	1.0	images/313+12_14.png	images/313_14.png	1.0	←	14.0	27		女	20	2024-03-12_18h55.50.370	干预NG	2021.2.3	Win32	59.88023952
		6.0	1.0	0.4041	3.0	0.787	0.0	15.0	15.0	3.0	1.0	images/313_4.png	images/313+12_4.png	6.0	→	4.0	27		女	20	2024-03-12_18h55.50.370	干预NG	2021.2.3	Win32	59.88023952
		6.0	0.0	0.4065	4.0	0.5258	1.0	0.0	16.0	10.0	1.0	images/313+12_11.png	images/313_11.png	1.0	←	11.0	27		女	20	2024-03-12_18h55.50.370	干预NG	2021.2.3	Win32	59.88023952
		6.0	1.0	0.3696	3.0	0.3366	1.0	1.0	17.0	0.0	1.0	images/313_1.png	images/313+12_1.png	6.0	→	1.0	27		女	20	2024-03-12_18h55.50.370	干预NG	2021.2.3	Win32	59.88023952
		1.0	0.0	0.3405	3.0	0.3704	1.0	2.0	18.0	5.0	1.0	images/313_6.png	images/313+12_6.png	6.0	→	6.0	27		女	20	2024-03-12_18h55.50.370	干预NG	2021.2.3	Win32	59.88023952
		6.0	1.0	0.331	4.0	0.4686	1.0	3.0	19.0	2.0	1.0	images/313_3.png	images/313+12_3.png	6.0	→	3.0	27		女	20	2024-03-12_18h55.50.370	干预NG	2021.2.3	Win32	59.88023952
		1.0	1.0	0.3705	4.0	0.3342	1.0	4.0	20.0	11.0	1.0	images/313+12_12.png	images/313_12.png	1.0	←	12.0	27		女	20	2024-03-12_18h55.50.370	干预NG	2021.2.3	Win32	59.88023952
		1.0	1.0	0.4738	3.0	0.5847	1.0	5.0	21.0	8.0	1.0	images/313+12_9.png	images/313_9.png	1.0	←	9.0	27		女	20	2024-03-12_18h55.50.370	干预NG	2021.2.3	Win32	59.88023952
		1.0	1.0	0.2659	5.0	0.417	1.0	6.0	22.0	9.0	1.0	images/313+12_10.png	images/313_10.png	1.0	←	10.0	27		女	20	2024-03-12_18h55.50.370	干预NG	2021.2.3	Win32	59.88023952
		6.0	1.0	0.3185	3.0	0.4227	1.0	7.0	23.0	4.0	1.0	images/313_5.png	images/313+12_5.png	6.0	→	5.0	27		女	20	2024-03-12_18h55.50.370	干预NG	2021.2.3	Win32	59.88023952
		1.0	1.0	0.3537	3.0	0.3342	1.0	8.0	24.0	12.0	1.0	images/313+12_13.png	images/313_13.png	1.0	←	13.0	27		女	20	2024-03-12_18h55.50.370	干预NG	2021.2.3	Win32	59.88023952
		6.0	1.0	0.4175	3.0	0.4433	1.0	9.0	25.0	6.0	1.0	images/313_7.png	images/313+12_7.png	6.0	→	7.0	27		女	20	2024-03-12_18h55.50.370	干预NG	2021.2.3	Win32	59.88023952
		1.0	1.0	0.1423	6.0	0.4172	1.0	10.0	26.0	14.0	1.0	images/313+12_15.png	images/313_15.png	1.0	←	15.0	27		女	20	2024-03-12_18h55.50.370	干预NG	2021.2.3	Win32	59.88023952
		6.0	1.0	0.5686	3.0	0.5542	1.0	11.0	27.0	1.0	1.0	images/313_2.png	images/313+12_2.png	6.0	→	2.0	27		女	20	2024-03-12_18h55.50.370	干预NG	2021.2.3	Win32	59.88023952
		1.0	1.0	0.2582	3.0	0.4235	1.0	12.0	28.0	13.0	1.0	images/313+12_14.png	images/313_14.png	1.0	←	14.0	27		女	20	2024-03-12_18h55.50.370	干预NG	2021.2.3	Win32	59.88023952
		6.0	1.0	0.3838	4.0	0.5193	1.0	13.0	29.0	7.0	1.0	images/313_8.png	images/313+12_8.png	6.0	→	8.0	27		女	20	2024-03-12_18h55.50.370	干预NG	2021.2.3	Win32	59.88023952
		1.0	0.0	0.305	3.0	0.4502	1.0	14.0	30.0	3.0	1.0	images/313_4.png	images/313+12_4.png	6.0	→	4.0	27		女	20	2024-03-12_18h55.50.370	干预NG	2021.2.3	Win32	59.88023952
		1.0	1.0	0.3177	5.0	0.6193	1.0	15.0	31.0	15.0	1.0	images/313+12_16.png	images/313_16.png	1.0	←	16.0	27		女	20	2024-03-12_18h55.50.370	干预NG	2021.2.3	Win32	59.88023952
					3.0	0.4359						images/313_23.png	images/313+42_23.png	6.0	→	23.0	27		女	20	2024-03-12_18h55.50.370	干预NG	2021.2.3	Win32	59.88023952	space	14.5662	6.0	1.0	0.4913	0.0		0.0	0.0	0.0	22.0	1.0
					4.0	0.6533						images/313_1.png	images/313+42_1.png	6.0	→	1.0	27		女	20	2024-03-12_18h55.50.370	干预NG	2021.2.3	Win32	59.88023952			6.0	1.0	0.4359	1.0		0.0	1.0	1.0	0.0	1.0
					4.0	0.4897						images/313+42_29.png	images/313_29.png	1.0	←	29.0	27		女	20	2024-03-12_18h55.50.370	干预NG	2021.2.3	Win32	59.88023952			1.0	1.0	0.4374	1.0		0.0	2.0	2.0	28.0	1.0
					3.0	0.5337						images/313+42_31.png	images/313_31.png	1.0	←	31.0	27		女	20	2024-03-12_18h55.50.370	干预NG	2021.2.3	Win32	59.88023952			6.0	0.0	0.7076	0.0		0.0	3.0	3.0	30.0	1.0
					3.0	0.5707						images/313_7.png	images/313+42_7.png	6.0	→	7.0	27		女	20	2024-03-12_18h55.50.370	干预NG	2021.2.3	Win32	59.88023952			6.0	1.0	0.4426	0.0		0.0	4.0	4.0	6.0	1.0
					3.0	0.6441						images/313_2.png	images/313+42_2.png	6.0	→	2.0	27		女	20	2024-03-12_18h55.50.370	干预NG	2021.2.3	Win32	59.88023952			6.0	1.0	0.6301	0.0		0.0	5.0	5.0	1.0	1.0
					3.0	0.6263						images/313+42_16.png	images/313_16.png	1.0	←	16.0	27		女	20	2024-03-12_18h55.50.370	干预NG	2021.2.3	Win32	59.88023952			1.0	1.0	0.4039	0.0		0.0	6.0	6.0	15.0	1.0
					3.0	0.9676						images/313_3.png	images/313+42_3.png	6.0	→	3.0	27		女	20	2024-03-12_18h55.50.370	干预NG	2021.2.3	Win32	59.88023952			6.0	1.0	0.4569	0.0		0.0	7.0	7.0	2.0	1.0
					4.0	0.436						images/313_21.png	images/313+42_21.png	6.0	→	21.0	27		女	20	2024-03-12_18h55.50.370	干预NG	2021.2.3	Win32	59.88023952			6.0	1.0	0.3199	1.0		0.0	8.0	8.0	20.0	1.0
					4.0	0.6035						images/313+42_26.png	images/313_26.png	1.0	←	26.0	27		女	20	2024-03-12_18h55.50.370	干预NG	2021.2.3	Win32	59.88023952			1.0	1.0	0.3245	1.0		0.0	9.0	9.0	25.0	1.0
					4.0	0.5676						images/313_19.png	images/313+42_19.png	6.0	→	19.0	27		女	20	2024-03-12_18h55.50.370	干预NG	2021.2.3	Win32	59.88023952			6.0	1.0	0.2561	1.0		0.0	10.0	10.0	18.0	1.0
					4.0	0.4735						images/313+42_10.png	images/313_10.png	1.0	←	10.0	27		女	20	2024-03-12_18h55.50.370	干预NG	2021.2.3	Win32	59.88023952			1.0	1.0	0.2665	1.0		0.0	11.0	11.0	9.0	1.0
					5.0	0.656						images/313_18.png	images/313+42_18.png	6.0	→	18.0	27		女	20	2024-03-12_18h55.50.370	干预NG	2021.2.3	Win32	59.88023952			1.0	0.0	0.4592	1.0		0.0	12.0	12.0	17.0	1.0
					3.0	0.4445						images/313+42_25.png	images/313_25.png	1.0	←	25.0	27		女	20	2024-03-12_18h55.50.370	干预NG	2021.2.3	Win32	59.88023952			1.0	1.0	0.3853	0.0		0.0	13.0	13.0	24.0	1.0
					4.0	0.5011						images/313_4.png	images/313+42_4.png	6.0	→	4.0	27		女	20	2024-03-12_18h55.50.370	干预NG	2021.2.3	Win32	59.88023952			6.0	1.0	0.2524	1.0		0.0	14.0	14.0	3.0	1.0
					3.0	0.7011						images/313_24.png	images/313+42_24.png	6.0	→	24.0	27		女	20	2024-03-12_18h55.50.370	干预NG	2021.2.3	Win32	59.88023952			1.0	0.0	0.5633	0.0		0.0	15.0	15.0	23.0	1.0
					4.0	0.4069						images/313_20.png	images/313+42_20.png	6.0	→	20.0	27		女	20	2024-03-12_18h55.50.370	干预NG	2021.2.3	Win32	59.88023952			1.0	0.0	0.4193	1.0		0.0	16.0	16.0	19.0	1.0
					6.0	0.3478						images/313+42_15.png	images/313_15.png	1.0	←	15.0	27		女	20	2024-03-12_18h55.50.370	干预NG	2021.2.3	Win32	59.88023952			1.0	1.0	0.2623	1.0		0.0	17.0	17.0	14.0	1.0
					4.0	0.7046						images/313+42_12.png	images/313_12.png	1.0	←	12.0	27		女	20	2024-03-12_18h55.50.370	干预NG	2021.2.3	Win32	59.88023952			1.0	1.0	0.4395	1.0		0.0	18.0	18.0	11.0	1.0
					3.0	0.607						images/313+42_32.png	images/313_32.png	1.0	←	32.0	27		女	20	2024-03-12_18h55.50.370	干预NG	2021.2.3	Win32	59.88023952			1.0	1.0	0.4333	0.0		0.0	19.0	19.0	31.0	1.0
					3.0	0.42						images/313_5.png	images/313+42_5.png	6.0	→	5.0	27		女	20	2024-03-12_18h55.50.370	干预NG	2021.2.3	Win32	59.88023952			6.0	1.0	0.4026	0.0		0.0	20.0	20.0	4.0	1.0
					4.0	0.5838						images/313_22.png	images/313+42_22.png	6.0	→	22.0	27		女	20	2024-03-12_18h55.50.370	干预NG	2021.2.3	Win32	59.88023952			6.0	1.0	0.3369	1.0		0.0	21.0	21.0	21.0	1.0
					6.0	0.7613						images/313+42_11.png	images/313_11.png	1.0	←	11.0	27		女	20	2024-03-12_18h55.50.370	干预NG	2021.2.3	Win32	59.88023952			1.0	1.0	0.3333	1.0		0.0	22.0	22.0	10.0	1.0
					4.0	0.4113						images/313+42_28.png	images/313_28.png	1.0	←	28.0	27		女	20	2024-03-12_18h55.50.370	干预NG	2021.2.3	Win32	59.88023952			1.0	1.0	0.3843	1.0		0.0	23.0	23.0	27.0	1.0
					3.0	0.445						images/313+42_14.png	images/313_14.png	1.0	←	14.0	27		女	20	2024-03-12_18h55.50.370	干预NG	2021.2.3	Win32	59.88023952			1.0	1.0	0.5026	0.0		0.0	24.0	24.0	13.0	1.0
					4.0	0.4675						images/313_8.png	images/313+42_8.png	6.0	→	8.0	27		女	20	2024-03-12_18h55.50.370	干预NG	2021.2.3	Win32	59.88023952			6.0	1.0	0.3218	1.0		0.0	25.0	25.0	7.0	1.0
					6.0	0.5031						images/313+42_27.png	images/313_27.png	1.0	←	27.0	27		女	20	2024-03-12_18h55.50.370	干预NG	2021.2.3	Win32	59.88023952			1.0	1.0	0.1661	1.0		0.0	26.0	26.0	26.0	1.0
					4.0	0.551						images/313+42_30.png	images/313_30.png	1.0	←	30.0	27		女	20	2024-03-12_18h55.50.370	干预NG	2021.2.3	Win32	59.88023952			1.0	1.0	0.2839	1.0		0.0	27.0	27.0	29.0	1.0
					4.0	0.7839						images/313+42_9.png	images/313_9.png	1.0	←	9.0	27		女	20	2024-03-12_18h55.50.370	干预NG	2021.2.3	Win32	59.88023952			1.0	1.0	0.3046	1.0		0.0	28.0	28.0	8.0	1.0
					4.0	0.5397						images/313_17.png	images/313+42_17.png	6.0	→	17.0	27		女	20	2024-03-12_18h55.50.370	干预NG	2021.2.3	Win32	59.88023952			6.0	1.0	0.307	1.0		0.0	29.0	29.0	16.0	1.0
					3.0	0.5147						images/313+42_13.png	images/313_13.png	1.0	←	13.0	27		女	20	2024-03-12_18h55.50.370	干预NG	2021.2.3	Win32	59.88023952			1.0	1.0	0.4718	0.0		0.0	30.0	30.0	12.0	1.0
					3.0	0.4661						images/313_6.png	images/313+42_6.png	6.0	→	6.0	27		女	20	2024-03-12_18h55.50.370	干预NG	2021.2.3	Win32	59.88023952			6.0	1.0	0.1902	0.0		0.0	31.0	31.0	5.0	1.0
					5.0	0.7146						images/313+42_12.png	images/313_12.png	1.0	←	12.0	27		女	20	2024-03-12_18h55.50.370	干预NG	2021.2.3	Win32	59.88023952			1.0	1.0	0.1064	1.0		1.0	0.0	32.0	11.0	1.0
					6.0	0.3197						images/313+42_26.png	images/313_26.png	1.0	←	26.0	27		女	20	2024-03-12_18h55.50.370	干预NG	2021.2.3	Win32	59.88023952			1.0	1.0	0.2163	1.0		1.0	1.0	33.0	25.0	1.0
					3.0	0.5133						images/313+42_28.png	images/313_28.png	1.0	←	28.0	27		女	20	2024-03-12_18h55.50.370	干预NG	2021.2.3	Win32	59.88023952			1.0	1.0	0.2684	0.0		1.0	2.0	34.0	27.0	1.0
					4.0	0.435						images/313_21.png	images/313+42_21.png	6.0	→	21.0	27		女	20	2024-03-12_18h55.50.370	干预NG	2021.2.3	Win32	59.88023952			6.0	1.0	0.2937	1.0		1.0	3.0	35.0	20.0	1.0
					6.0	0.3541						images/313+42_25.png	images/313_25.png	1.0	←	25.0	27		女	20	2024-03-12_18h55.50.370	干预NG	2021.2.3	Win32	59.88023952			1.0	1.0	0.2513	1.0		1.0	4.0	36.0	24.0	1.0
					5.0	0.5221						images/313_3.png	images/313+42_3.png	6.0	→	3.0	27		女	20	2024-03-12_18h55.50.370	干预NG	2021.2.3	Win32	59.88023952			6.0	1.0	0.1599	1.0		1.0	5.0	37.0	2.0	1.0
					6.0	0.3839						images/313+42_9.png	images/313_9.png	1.0	←	9.0	27		女	20	2024-03-12_18h55.50.370	干预NG	2021.2.3	Win32	59.88023952			1.0	1.0	0.2197	1.0		1.0	6.0	38.0	8.0	1.0
					3.0	0.5001						images/313_23.png	images/313+42_23.png	6.0	→	23.0	27		女	20	2024-03-12_18h55.50.370	干预NG	2021.2.3	Win32	59.88023952			1.0	0.0	0.4331	0.0		1.0	7.0	39.0	22.0	1.0
					4.0	0.9375						images/313_1.png	images/313+42_1.png	6.0	→	1.0	27		女	20	2024-03-12_18h55.50.370	干预NG	2021.2.3	Win32	59.88023952			6.0	1.0	0.4172	1.0		1.0	8.0	40.0	0.0	1.0
					3.0	0.4284						images/313_18.png	images/313+42_18.png	6.0	→	18.0	27		女	20	2024-03-12_18h55.50.370	干预NG	2021.2.3	Win32	59.88023952			1.0	0.0	0.455	0.0		1.0	9.0	41.0	17.0	1.0
					5.0	0.3853						images/313+42_30.png	images/313_30.png	1.0	←	30.0	27		女	20	2024-03-12_18h55.50.370	干预NG	2021.2.3	Win32	59.88023952			1.0	1.0	0.2529	1.0		1.0	10.0	42.0	29.0	1.0
					5.0	0.4734						images/313+42_10.png	images/313_10.png	1.0	←	10.0	27		女	20	2024-03-12_18h55.50.370	干预NG	2021.2.3	Win32	59.88023952			1.0	1.0	0.2923	1.0		1.0	11.0	43.0	9.0	1.0
					4.0	0.4685						images/313_7.png	images/313+42_7.png	6.0	→	7.0	27		女	20	2024-03-12_18h55.50.370	干预NG	2021.2.3	Win32	59.88023952			6.0	1.0	0.267	1.0		1.0	12.0	44.0	6.0	1.0
					4.0	0.4745						images/313_20.png	images/313+42_20.png	6.0	→	20.0	27		女	20	2024-03-12_18h55.50.370	干预NG	2021.2.3	Win32	59.88023952			1.0	0.0	0.3492	1.0		1.0	13.0	45.0	19.0	1.0
					2.0	0.8027						images/313+42_32.png	images/313_32.png	1.0	←	32.0	27		女	20	2024-03-12_18h55.50.370	干预NG	2021.2.3	Win32	59.88023952			1.0	1.0	0.4262	0.0		1.0	14.0	46.0	31.0	1.0
					3.0	0.6384						images/313_8.png	images/313+42_8.png	6.0	→	8.0	27		女	20	2024-03-12_18h55.50.370	干预NG	2021.2.3	Win32	59.88023952			6.0	1.0	0.4328	0.0		1.0	15.0	47.0	7.0	1.0
					5.0	0.4923						images/313+42_15.png	images/313_15.png	1.0	←	15.0	27		女	20	2024-03-12_18h55.50.370	干预NG	2021.2.3	Win32	59.88023952			1.0	1.0	0.2748	1.0		1.0	16.0	48.0	14.0	1.0
					3.0	0.8316						images/313+42_14.png	images/313_14.png	1.0	←	14.0	27		女	20	2024-03-12_18h55.50.370	干预NG	2021.2.3	Win32	59.88023952			6.0	0.0	0.3082	0.0		1.0	17.0	49.0	13.0	1.0
					4.0	0.7066						images/313+42_13.png	images/313_13.png	1.0	←	13.0	27		女	20	2024-03-12_18h55.50.370	干预NG	2021.2.3	Win32	59.88023952			6.0	0.0	0.3836	1.0		1.0	18.0	50.0	12.0	1.0
					3.0	0.4645						images/313+42_27.png	images/313_27.png	1.0	←	27.0	27		女	20	2024-03-12_18h55.50.370	干预NG	2021.2.3	Win32	59.88023952			6.0	0.0	0.5085	0.0		1.0	19.0	51.0	26.0	1.0
					5.0	0.4042						images/313_6.png	images/313+42_6.png	6.0	→	6.0	27		女	20	2024-03-12_18h55.50.370	干预NG	2021.2.3	Win32	59.88023952			6.0	1.0	0.3172	1.0		1.0	20.0	52.0	5.0	1.0
					4.0	0.4176						images/313+42_11.png	images/313_11.png	1.0	←	11.0	27		女	20	2024-03-12_18h55.50.370	干预NG	2021.2.3	Win32	59.88023952			1.0	1.0	0.2826	1.0		1.0	21.0	53.0	10.0	1.0
					4.0	0.4652						images/313_24.png	images/313+42_24.png	6.0	→	24.0	27		女	20	2024-03-12_18h55.50.370	干预NG	2021.2.3	Win32	59.88023952			6.0	1.0	0.338	1.0		1.0	22.0	54.0	23.0	1.0
					5.0	0.4976						images/313_4.png	images/313+42_4.png	6.0	→	4.0	27		女	20	2024-03-12_18h55.50.370	干预NG	2021.2.3	Win32	59.88023952			6.0	1.0	0.3112	1.0		1.0	23.0	55.0	3.0	1.0
					3.0	0.713						images/313_22.png	images/313+42_22.png	6.0	→	22.0	27		女	20	2024-03-12_18h55.50.370	干预NG	2021.2.3	Win32	59.88023952			1.0	0.0	0.361	0.0		1.0	24.0	56.0	21.0	1.0
					3.0	0.5335						images/313_2.png	images/313+42_2.png	6.0	→	2.0	27		女	20	2024-03-12_18h55.50.370	干预NG	2021.2.3	Win32	59.88023952			6.0	1.0	0.2368	0.0		1.0	25.0	57.0	1.0	1.0
					4.0	0.3734						images/313_17.png	images/313+42_17.png	6.0	→	17.0	27		女	20	2024-03-12_18h55.50.370	干预NG	2021.2.3	Win32	59.88023952			6.0	1.0	0.3671	1.0		1.0	26.0	58.0	16.0	1.0
					5.0	0.6174						images/313_19.png	images/313+42_19.png	6.0	→	19.0	27		女	20	2024-03-12_18h55.50.370	干预NG	2021.2.3	Win32	59.88023952			6.0	1.0	0.2904	1.0		1.0	27.0	59.0	18.0	1.0
					3.0	0.5548						images/313+42_29.png	images/313_29.png	1.0	←	29.0	27		女	20	2024-03-12_18h55.50.370	干预NG	2021.2.3	Win32	59.88023952			6.0	0.0	0.5203	0.0		1.0	28.0	60.0	28.0	1.0
					4.0	0.4806						images/313+42_31.png	images/313_31.png	1.0	←	31.0	27		女	20	2024-03-12_18h55.50.370	干预NG	2021.2.3	Win32	59.88023952			1.0	1.0	0.4214	1.0		1.0	29.0	61.0	30.0	1.0
					4.0	0.7356						images/313+42_16.png	images/313_16.png	1.0	←	16.0	27		女	20	2024-03-12_18h55.50.370	干预NG	2021.2.3	Win32	59.88023952			1.0	1.0	0.4399	1.0		1.0	30.0	62.0	15.0	1.0
					3.0	0.3531						images/313_5.png	images/313+42_5.png	6.0	→	5.0	27		女	20	2024-03-12_18h55.50.370	干预NG	2021.2.3	Win32	59.88023952			6.0	1.0	0.4034	0.0		1.0	31.0	63.0	4.0	1.0
					2.0	0.781						images/313+42_11.png	images/313_11.png	1.0	←	11.0	27		女	20	2024-03-12_18h55.50.370	干预NG	2021.2.3	Win32	59.88023952			1.0	1.0	0.8665	0.0		2.0	0.0	64.0	10.0	1.0
					2.0	0.6426						images/313+42_28.png	images/313_28.png	1.0	←	28.0	27		女	20	2024-03-12_18h55.50.370	干预NG	2021.2.3	Win32	59.88023952			1.0	1.0	0.726	0.0		2.0	1.0	65.0	27.0	1.0
					6.0	0.5049						images/313_21.png	images/313+42_21.png	6.0	→	21.0	27		女	20	2024-03-12_18h55.50.370	干预NG	2021.2.3	Win32	59.88023952			6.0	1.0	0.3138	1.0		2.0	2.0	66.0	20.0	1.0
					5.0	0.4366						images/313+42_27.png	images/313_27.png	1.0	←	27.0	27		女	20	2024-03-12_18h55.50.370	干预NG	2021.2.3	Win32	59.88023952			1.0	1.0	0.3586	1.0		2.0	3.0	67.0	26.0	1.0
					3.0	0.6319						images/313_18.png	images/313+42_18.png	6.0	→	18.0	27		女	20	2024-03-12_18h55.50.370	干预NG	2021.2.3	Win32	59.88023952			6.0	1.0	0.4217	0.0		2.0	4.0	68.0	17.0	1.0
					5.0	0.4342						images/313+42_26.png	images/313_26.png	1.0	←	26.0	27		女	20	2024-03-12_18h55.50.370	干预NG	2021.2.3	Win32	59.88023952			1.0	1.0	0.2677	1.0		2.0	5.0	69.0	25.0	1.0
					3.0	0.6043						images/313_5.png	images/313+42_5.png	6.0	→	5.0	27		女	20	2024-03-12_18h55.50.370	干预NG	2021.2.3	Win32	59.88023952			6.0	1.0	0.3892	0.0		2.0	6.0	70.0	4.0	1.0
					5.0	0.4201						images/313+42_10.png	images/313_10.png	1.0	←	10.0	27		女	20	2024-03-12_18h55.50.370	干预NG	2021.2.3	Win32	59.88023952			1.0	1.0	0.1622	1.0		2.0	7.0	71.0	9.0	1.0
					4.0	0.5013						images/313_3.png	images/313+42_3.png	6.0	→	3.0	27		女	20	2024-03-12_18h55.50.370	干预NG	2021.2.3	Win32	59.88023952			6.0	1.0	0.2023	1.0		2.0	8.0	72.0	2.0	1.0
					4.0	0.6479						images/313_22.png	images/313+42_22.png	6.0	→	22.0	27		女	20	2024-03-12_18h55.50.370	干预NG	2021.2.3	Win32	59.88023952			1.0	0.0	0.3014	1.0		2.0	9.0	73.0	21.0	1.0
					4.0	0.4513						images/313_6.png	images/313+42_6.png	6.0	→	6.0	27		女	20	2024-03-12_18h55.50.370	干预NG	2021.2.3	Win32	59.88023952			6.0	1.0	0.2233	1.0		2.0	10.0	74.0	5.0	1.0
					5.0	0.3839						images/313+42_15.png	images/313_15.png	1.0	←	15.0	27		女	20	2024-03-12_18h55.50.370	干预NG	2021.2.3	Win32	59.88023952			1.0	1.0	0.231	1.0		2.0	11.0	75.0	14.0	1.0
					4.0	0.4515						images/313_4.png	images/313+42_4.png	6.0	→	4.0	27		女	20	2024-03-12_18h55.50.370	干预NG	2021.2.3	Win32	59.88023952			6.0	1.0	0.3153	1.0		2.0	12.0	76.0	3.0	1.0
					6.0	0.307						images/313+42_32.png	images/313_32.png	1.0	←	32.0	27		女	20	2024-03-12_18h55.50.370	干预NG	2021.2.3	Win32	59.88023952			1.0	1.0	0.2524	1.0		2.0	13.0	77.0	31.0	1.0
					2.0	0.7494						images/313+42_14.png	images/313_14.png	1.0	←	14.0	27		女	20	2024-03-12_18h55.50.370	干预NG	2021.2.3	Win32	59.88023952			1.0	1.0	0.5738	0.0		2.0	14.0	78.0	13.0	1.0
					5.0	0.4586						images/313_1.png	images/313+42_1.png	6.0	→	1.0	27		女	20	2024-03-12_18h55.50.370	干预NG	2021.2.3	Win32	59.88023952			6.0	1.0	0.2542	1.0		2.0	15.0	79.0	0.0	1.0
					3.0	0.575						images/313+42_12.png	images/313_12.png	1.0	←	12.0	27		女	20	2024-03-12_18h55.50.370	干预NG	2021.2.3	Win32	59.88023952			1.0	1.0	0.2597	0.0		2.0	16.0	80.0	11.0	1.0
					5.0	0.9031						images/313+42_30.png	images/313_30.png	1.0	←	30.0	27		女	20	2024-03-12_18h55.50.370	干预NG	2021.2.3	Win32	59.88023952			1.0	1.0	0.1372	1.0		2.0	17.0	81.0	29.0	1.0
					5.0	0.6703						images/313+42_25.png	images/313_25.png	1.0	←	25.0	27		女	20	2024-03-12_18h55.50.370	干预NG	2021.2.3	Win32	59.88023952			1.0	1.0	0.2946	1.0		2.0	18.0	82.0	24.0	1.0
					3.0	0.6512						images/313_19.png	images/313+42_19.png	6.0	→	19.0	27		女	20	2024-03-12_18h55.50.370	干预NG	2021.2.3	Win32	59.88023952			6.0	1.0	0.2871	0.0		2.0	19.0	83.0	18.0	1.0
					6.0	0.4165						images/313+42_29.png	images/313_29.png	1.0	←	29.0	27		女	20	2024-03-12_18h55.50.370	干预NG	2021.2.3	Win32	59.88023952			1.0	1.0	0.1429	1.0		2.0	20.0	84.0	28.0	1.0
					4.0	0.455						images/313_7.png	images/313+42_7.png	6.0	→	7.0	27		女	20	2024-03-12_18h55.50.370	干预NG	2021.2.3	Win32	59.88023952			6.0	1.0	0.2235	1.0		2.0	21.0	85.0	6.0	1.0
					4.0	0.6342						images/313+42_16.png	images/313_16.png	1.0	←	16.0	27		女	20	2024-03-12_18h55.50.370	干预NG	2021.2.3	Win32	59.88023952			1.0	1.0	0.1711	1.0		2.0	22.0	86.0	15.0	1.0
					2.0	0.7029						images/313+42_31.png	images/313_31.png	1.0	←	31.0	27		女	20	2024-03-12_18h55.50.370	干预NG	2021.2.3	Win32	59.88023952			1.0	1.0	0.2967	0.0		2.0	23.0	87.0	30.0	1.0
					3.0	0.5198						images/313_2.png	images/313+42_2.png	6.0	→	2.0	27		女	20	2024-03-12_18h55.50.370	干预NG	2021.2.3	Win32	59.88023952			6.0	1.0	0.272	0.0		2.0	24.0	88.0	1.0	1.0
					4.0	0.4776						images/313+42_9.png	images/313_9.png	1.0	←	9.0	27		女	20	2024-03-12_18h55.50.370	干预NG	2021.2.3	Win32	59.88023952			1.0	1.0	0.216	1.0		2.0	25.0	89.0	8.0	1.0
					3.0	0.5691						images/313_23.png	images/313+42_23.png	6.0	→	23.0	27		女	20	2024-03-12_18h55.50.370	干预NG	2021.2.3	Win32	59.88023952			1.0	0.0	0.2532	0.0		2.0	26.0	90.0	22.0	1.0
					5.0	0.4583						images/313_24.png	images/313+42_24.png	6.0	→	24.0	27		女	20	2024-03-12_18h55.50.370	干预NG	2021.2.3	Win32	59.88023952			6.0	1.0	0.2479	1.0		2.0	27.0	91.0	23.0	1.0
					3.0	0.456						images/313_20.png	images/313+42_20.png	6.0	→	20.0	27		女	20	2024-03-12_18h55.50.370	干预NG	2021.2.3	Win32	59.88023952			1.0	0.0	0.2895	0.0		2.0	28.0	92.0	19.0	1.0
					5.0	0.5982						images/313+42_13.png	images/313_13.png	1.0	←	13.0	27		女	20	2024-03-12_18h55.50.370	干预NG	2021.2.3	Win32	59.88023952			6.0	0.0	0.2073	1.0		2.0	29.0	93.0	12.0	1.0
					4.0	0.7676						images/313_8.png	images/313+42_8.png	6.0	→	8.0	27		女	20	2024-03-12_18h55.50.370	干预NG	2021.2.3	Win32	59.88023952			6.0	1.0	0.8253	1.0		2.0	30.0	94.0	7.0	1.0
					4.0	0.7432						images/313_17.png	images/313+42_17.png	6.0	→	17.0	27		女	20	2024-03-12_18h55.50.370	干预NG	2021.2.3	Win32	59.88023952			6.0	1.0	0.2316	1.0		2.0	31.0	95.0	16.0	1.0
																	27		女	20	2024-03-12_18h55.50.370	干预NG	2021.2.3	Win32	59.88023952													4.259259542	6.4563
