# Supplementary material for: Perceptual metacognition and self-esteem: the role of feedback valence in local and global monitoring bias
Source: BMC Psychol. 2025 Sep 22;13:1114. doi: 10.1186/s40359-025-03089-x (PMC12506185; doi:10.1186/s40359-025-03089-x)
Supplement: Supplementary file 1 — Supplementary Material 1. [file 40359_2025_3089_MOESM1_ESM.zip › Data/Study3/Study3data/negative/28_干预NG_2024-03-13_09h17.54.058.csv]

key03.keys	key03.rt	response00.keys	response00.corr	response00.rt	response02.keys	response02.rt	prac2.thisRepN	prac2.thisTrialN	prac2.thisN	prac2.thisIndex	prac2.ran	dotLeft	dotRight	dotAns	cue	rows	被试编号	姓名	性别	年龄	date	expName	psychopyVersion	OS	frameRate	key04.keys	key04.rt	response01.keys	response01.corr	response01.rt	response02.corr	ret_res.keys	neg.thisRepN	neg.thisTrialN	neg.thisN	neg.thisIndex	neg.ran	ret_res.rt	slider.response	slider.rt
space	10.5801	1.0	1.0	0.3759	5.0	0.4401	0.0	0.0	0.0	14.0	1.0	images/313+12_15.png	images/313_15.png	1.0	←	15.0	28		男	28	2024-03-13_09h17.54.058	干预NG	2021.2.3	Win32	60.24096386
		6.0	1.0	0.4953	5.0	0.3646	0.0	1.0	1.0	2.0	1.0	images/313_3.png	images/313+12_3.png	6.0	→	3.0	28		男	28	2024-03-13_09h17.54.058	干预NG	2021.2.3	Win32	60.24096386
		1.0	1.0	0.6669	3.0	0.4089	0.0	2.0	2.0	10.0	1.0	images/313+12_11.png	images/313_11.png	1.0	←	11.0	28		男	28	2024-03-13_09h17.54.058	干预NG	2021.2.3	Win32	60.24096386
		1.0	0.0	0.383	4.0	1.0417	0.0	3.0	3.0	7.0	1.0	images/313_8.png	images/313+12_8.png	6.0	→	8.0	28		男	28	2024-03-13_09h17.54.058	干预NG	2021.2.3	Win32	60.24096386
		6.0	1.0	1.0608	3.0	0.4871	0.0	4.0	4.0	3.0	1.0	images/313_4.png	images/313+12_4.png	6.0	→	4.0	28		男	28	2024-03-13_09h17.54.058	干预NG	2021.2.3	Win32	60.24096386
		1.0	1.0	0.7628	5.0	0.3448	0.0	5.0	5.0	13.0	1.0	images/313+12_14.png	images/313_14.png	1.0	←	14.0	28		男	28	2024-03-13_09h17.54.058	干预NG	2021.2.3	Win32	60.24096386
		1.0	1.0	0.6152	4.0	0.3916	0.0	6.0	6.0	8.0	1.0	images/313+12_9.png	images/313_9.png	1.0	←	9.0	28		男	28	2024-03-13_09h17.54.058	干预NG	2021.2.3	Win32	60.24096386
		1.0	0.0	0.4548	5.0	0.36	0.0	7.0	7.0	6.0	1.0	images/313_7.png	images/313+12_7.png	6.0	→	7.0	28		男	28	2024-03-13_09h17.54.058	干预NG	2021.2.3	Win32	60.24096386
		1.0	0.0	0.6632	4.0	0.4682	0.0	8.0	8.0	1.0	1.0	images/313_2.png	images/313+12_2.png	6.0	→	2.0	28		男	28	2024-03-13_09h17.54.058	干预NG	2021.2.3	Win32	60.24096386
		6.0	0.0	0.7329	4.0	0.7275	0.0	9.0	9.0	11.0	1.0	images/313+12_12.png	images/313_12.png	1.0	←	12.0	28		男	28	2024-03-13_09h17.54.058	干预NG	2021.2.3	Win32	60.24096386
		1.0	1.0	0.4256	5.0	0.2943	0.0	10.0	10.0	15.0	1.0	images/313+12_16.png	images/313_16.png	1.0	←	16.0	28		男	28	2024-03-13_09h17.54.058	干预NG	2021.2.3	Win32	60.24096386
		1.0	0.0	0.5926	4.0	0.4138	0.0	11.0	11.0	4.0	1.0	images/313_5.png	images/313+12_5.png	6.0	→	5.0	28		男	28	2024-03-13_09h17.54.058	干预NG	2021.2.3	Win32	60.24096386
		6.0	1.0	0.8916	5.0	0.3601	0.0	12.0	12.0	5.0	1.0	images/313_6.png	images/313+12_6.png	6.0	→	6.0	28		男	28	2024-03-13_09h17.54.058	干预NG	2021.2.3	Win32	60.24096386
		1.0	1.0	0.4529	5.0	0.3501	0.0	13.0	13.0	12.0	1.0	images/313+12_13.png	images/313_13.png	1.0	←	13.0	28		男	28	2024-03-13_09h17.54.058	干预NG	2021.2.3	Win32	60.24096386
		1.0	0.0	0.4587	5.0	0.4035	0.0	14.0	14.0	0.0	1.0	images/313_1.png	images/313+12_1.png	6.0	→	1.0	28		男	28	2024-03-13_09h17.54.058	干预NG	2021.2.3	Win32	60.24096386
		1.0	1.0	0.4061	6.0	0.6498	0.0	15.0	15.0	9.0	1.0	images/313+12_10.png	images/313_10.png	1.0	←	10.0	28		男	28	2024-03-13_09h17.54.058	干预NG	2021.2.3	Win32	60.24096386
		1.0	0.0	0.5747	5.0	0.2815	1.0	0.0	16.0	6.0	1.0	images/313_7.png	images/313+12_7.png	6.0	→	7.0	28		男	28	2024-03-13_09h17.54.058	干预NG	2021.2.3	Win32	60.24096386
		1.0	1.0	0.6962	5.0	0.3292	1.0	1.0	17.0	13.0	1.0	images/313+12_14.png	images/313_14.png	1.0	←	14.0	28		男	28	2024-03-13_09h17.54.058	干预NG	2021.2.3	Win32	60.24096386
		1.0	0.0	0.4515	5.0	0.3633	1.0	2.0	18.0	4.0	1.0	images/313_5.png	images/313+12_5.png	6.0	→	5.0	28		男	28	2024-03-13_09h17.54.058	干预NG	2021.2.3	Win32	60.24096386
		1.0	1.0	1.023	5.0	0.2994	1.0	3.0	19.0	11.0	1.0	images/313+12_12.png	images/313_12.png	1.0	←	12.0	28		男	28	2024-03-13_09h17.54.058	干预NG	2021.2.3	Win32	60.24096386
		1.0	1.0	0.5906	6.0	0.3216	1.0	4.0	20.0	12.0	1.0	images/313+12_13.png	images/313_13.png	1.0	←	13.0	28		男	28	2024-03-13_09h17.54.058	干预NG	2021.2.3	Win32	60.24096386
		1.0	1.0	0.7488	5.0	0.3491	1.0	5.0	21.0	9.0	1.0	images/313+12_10.png	images/313_10.png	1.0	←	10.0	28		男	28	2024-03-13_09h17.54.058	干预NG	2021.2.3	Win32	60.24096386
		6.0	1.0	0.5914	5.0	0.3432	1.0	6.0	22.0	2.0	1.0	images/313_3.png	images/313+12_3.png	6.0	→	3.0	28		男	28	2024-03-13_09h17.54.058	干预NG	2021.2.3	Win32	60.24096386
		1.0	0.0	0.3595	3.0	0.7851	1.0	7.0	23.0	3.0	1.0	images/313_4.png	images/313+12_4.png	6.0	→	4.0	28		男	28	2024-03-13_09h17.54.058	干预NG	2021.2.3	Win32	60.24096386
		6.0	1.0	0.3926	5.0	0.7022	1.0	8.0	24.0	5.0	1.0	images/313_6.png	images/313+12_6.png	6.0	→	6.0	28		男	28	2024-03-13_09h17.54.058	干预NG	2021.2.3	Win32	60.24096386
		1.0	0.0	0.4142	5.0	0.3331	1.0	9.0	25.0	0.0	1.0	images/313_1.png	images/313+12_1.png	6.0	→	1.0	28		男	28	2024-03-13_09h17.54.058	干预NG	2021.2.3	Win32	60.24096386
		1.0	1.0	0.2962	5.0	0.3162	1.0	10.0	26.0	14.0	1.0	images/313+12_15.png	images/313_15.png	1.0	←	15.0	28		男	28	2024-03-13_09h17.54.058	干预NG	2021.2.3	Win32	60.24096386
		6.0	0.0	0.9344	5.0	0.4174	1.0	11.0	27.0	10.0	1.0	images/313+12_11.png	images/313_11.png	1.0	←	11.0	28		男	28	2024-03-13_09h17.54.058	干预NG	2021.2.3	Win32	60.24096386
		1.0	0.0	0.4335	5.0	0.3677	1.0	12.0	28.0	1.0	1.0	images/313_2.png	images/313+12_2.png	6.0	→	2.0	28		男	28	2024-03-13_09h17.54.058	干预NG	2021.2.3	Win32	60.24096386
		1.0	0.0	0.3422	5.0	0.2834	1.0	13.0	29.0	7.0	1.0	images/313_8.png	images/313+12_8.png	6.0	→	8.0	28		男	28	2024-03-13_09h17.54.058	干预NG	2021.2.3	Win32	60.24096386
		1.0	1.0	0.3322	5.0	0.3922	1.0	14.0	30.0	15.0	1.0	images/313+12_16.png	images/313_16.png	1.0	←	16.0	28		男	28	2024-03-13_09h17.54.058	干预NG	2021.2.3	Win32	60.24096386
		1.0	1.0	0.5531	4.0	0.6108	1.0	15.0	31.0	8.0	1.0	images/313+12_9.png	images/313_9.png	1.0	←	9.0	28		男	28	2024-03-13_09h17.54.058	干预NG	2021.2.3	Win32	60.24096386
					5.0	0.3475						images/313_8.png	images/313+42_8.png	6.0	→	8.0	28		男	28	2024-03-13_09h17.54.058	干预NG	2021.2.3	Win32	60.24096386	space	5.7371	1.0	0.0	0.5945	1.0		0.0	0.0	0.0	7.0	1.0
					3.0	0.3901						images/313+42_14.png	images/313_14.png	1.0	←	14.0	28		男	28	2024-03-13_09h17.54.058	干预NG	2021.2.3	Win32	60.24096386			1.0	1.0	0.7162	0.0		0.0	1.0	1.0	13.0	1.0
					5.0	0.3799						images/313+42_30.png	images/313_30.png	1.0	←	30.0	28		男	28	2024-03-13_09h17.54.058	干预NG	2021.2.3	Win32	60.24096386			1.0	1.0	0.3936	1.0		0.0	2.0	2.0	29.0	1.0
					3.0	0.6443						images/313+42_13.png	images/313_13.png	1.0	←	13.0	28		男	28	2024-03-13_09h17.54.058	干预NG	2021.2.3	Win32	60.24096386			1.0	1.0	0.4141	0.0		0.0	3.0	3.0	12.0	1.0
					5.0	0.5176						images/313_2.png	images/313+42_2.png	6.0	→	2.0	28		男	28	2024-03-13_09h17.54.058	干预NG	2021.2.3	Win32	60.24096386			6.0	1.0	0.4654	1.0		0.0	4.0	4.0	1.0	1.0
					5.0	0.6529						images/313_1.png	images/313+42_1.png	6.0	→	1.0	28		男	28	2024-03-13_09h17.54.058	干预NG	2021.2.3	Win32	60.24096386			6.0	1.0	0.984	1.0		0.0	5.0	5.0	0.0	1.0
					5.0	0.3399						images/313_6.png	images/313+42_6.png	6.0	→	6.0	28		男	28	2024-03-13_09h17.54.058	干预NG	2021.2.3	Win32	60.24096386			6.0	1.0	0.5806	1.0		0.0	6.0	6.0	5.0	1.0
					6.0	0.9515						images/313+42_11.png	images/313_11.png	1.0	←	11.0	28		男	28	2024-03-13_09h17.54.058	干预NG	2021.2.3	Win32	60.24096386			1.0	1.0	0.4719	1.0		0.0	7.0	7.0	10.0	1.0
					5.0	0.3841						images/313+42_10.png	images/313_10.png	1.0	←	10.0	28		男	28	2024-03-13_09h17.54.058	干预NG	2021.2.3	Win32	60.24096386			1.0	1.0	0.5191	1.0		0.0	8.0	8.0	9.0	1.0
					4.0	0.4054						images/313_18.png	images/313+42_18.png	6.0	→	18.0	28		男	28	2024-03-13_09h17.54.058	干预NG	2021.2.3	Win32	60.24096386			1.0	0.0	0.5588	1.0		0.0	9.0	9.0	17.0	1.0
					6.0	0.6451						images/313+42_15.png	images/313_15.png	1.0	←	15.0	28		男	28	2024-03-13_09h17.54.058	干预NG	2021.2.3	Win32	60.24096386			1.0	1.0	0.3363	1.0		0.0	10.0	10.0	14.0	1.0
					4.0	0.5018						images/313_23.png	images/313+42_23.png	6.0	→	23.0	28		男	28	2024-03-13_09h17.54.058	干预NG	2021.2.3	Win32	60.24096386			1.0	0.0	0.5879	1.0		0.0	11.0	11.0	22.0	1.0
					5.0	0.4757						images/313+42_31.png	images/313_31.png	1.0	←	31.0	28		男	28	2024-03-13_09h17.54.058	干预NG	2021.2.3	Win32	60.24096386			1.0	1.0	0.3759	1.0		0.0	12.0	12.0	30.0	1.0
					5.0	0.3638						images/313_19.png	images/313+42_19.png	6.0	→	19.0	28		男	28	2024-03-13_09h17.54.058	干预NG	2021.2.3	Win32	60.24096386			6.0	1.0	0.474	1.0		0.0	13.0	13.0	18.0	1.0
					5.0	0.3227						images/313_17.png	images/313+42_17.png	6.0	→	17.0	28		男	28	2024-03-13_09h17.54.058	干预NG	2021.2.3	Win32	60.24096386			1.0	0.0	0.5409	1.0		0.0	14.0	14.0	16.0	1.0
					5.0	0.3695						images/313_21.png	images/313+42_21.png	6.0	→	21.0	28		男	28	2024-03-13_09h17.54.058	干预NG	2021.2.3	Win32	60.24096386			6.0	1.0	0.5596	1.0		0.0	15.0	15.0	20.0	1.0
					6.0	0.2984						images/313+42_16.png	images/313_16.png	1.0	←	16.0	28		男	28	2024-03-13_09h17.54.058	干预NG	2021.2.3	Win32	60.24096386			1.0	1.0	0.3671	1.0		0.0	16.0	16.0	15.0	1.0
					5.0	0.3069						images/313_24.png	images/313+42_24.png	6.0	→	24.0	28		男	28	2024-03-13_09h17.54.058	干预NG	2021.2.3	Win32	60.24096386			6.0	1.0	0.5414	1.0		0.0	17.0	17.0	23.0	1.0
					6.0	0.297						images/313_20.png	images/313+42_20.png	6.0	→	20.0	28		男	28	2024-03-13_09h17.54.058	干预NG	2021.2.3	Win32	60.24096386			1.0	0.0	0.471	1.0		0.0	18.0	18.0	19.0	1.0
					6.0	0.3066						images/313+42_9.png	images/313_9.png	1.0	←	9.0	28		男	28	2024-03-13_09h17.54.058	干预NG	2021.2.3	Win32	60.24096386			1.0	1.0	0.468	1.0		0.0	19.0	19.0	8.0	1.0
					5.0	0.3505						images/313_4.png	images/313+42_4.png	6.0	→	4.0	28		男	28	2024-03-13_09h17.54.058	干预NG	2021.2.3	Win32	60.24096386			6.0	1.0	0.4946	1.0		0.0	20.0	20.0	3.0	1.0
					6.0	0.2996						images/313+42_12.png	images/313_12.png	1.0	←	12.0	28		男	28	2024-03-13_09h17.54.058	干预NG	2021.2.3	Win32	60.24096386			1.0	1.0	0.4504	1.0		0.0	21.0	21.0	11.0	1.0
					3.0	1.1996						images/313_3.png	images/313+42_3.png	6.0	→	3.0	28		男	28	2024-03-13_09h17.54.058	干预NG	2021.2.3	Win32	60.24096386			6.0	1.0	0.4025	0.0		0.0	22.0	22.0	2.0	1.0
					3.0	0.4447						images/313+42_27.png	images/313_27.png	1.0	←	27.0	28		男	28	2024-03-13_09h17.54.058	干预NG	2021.2.3	Win32	60.24096386			1.0	1.0	1.0986	0.0		0.0	23.0	23.0	26.0	1.0
					5.0	0.3638						images/313+42_29.png	images/313_29.png	1.0	←	29.0	28		男	28	2024-03-13_09h17.54.058	干预NG	2021.2.3	Win32	60.24096386			1.0	1.0	0.329	1.0		0.0	24.0	24.0	28.0	1.0
					5.0	0.3508						images/313+42_32.png	images/313_32.png	1.0	←	32.0	28		男	28	2024-03-13_09h17.54.058	干预NG	2021.2.3	Win32	60.24096386			1.0	1.0	0.3964	1.0		0.0	25.0	25.0	31.0	1.0
					4.0	0.9611						images/313+42_25.png	images/313_25.png	1.0	←	25.0	28		男	28	2024-03-13_09h17.54.058	干预NG	2021.2.3	Win32	60.24096386			1.0	1.0	0.6506	1.0		0.0	26.0	26.0	24.0	1.0
					5.0	0.4421						images/313_7.png	images/313+42_7.png	6.0	→	7.0	28		男	28	2024-03-13_09h17.54.058	干预NG	2021.2.3	Win32	60.24096386			6.0	1.0	1.0613	1.0		0.0	27.0	27.0	6.0	1.0
					5.0	0.7767						images/313+42_26.png	images/313_26.png	1.0	←	26.0	28		男	28	2024-03-13_09h17.54.058	干预NG	2021.2.3	Win32	60.24096386			1.0	1.0	0.3742	1.0		0.0	28.0	28.0	25.0	1.0
					5.0	0.3401						images/313_5.png	images/313+42_5.png	6.0	→	5.0	28		男	28	2024-03-13_09h17.54.058	干预NG	2021.2.3	Win32	60.24096386			6.0	1.0	0.4344	1.0		0.0	29.0	29.0	4.0	1.0
					4.0	0.661						images/313_22.png	images/313+42_22.png	6.0	→	22.0	28		男	28	2024-03-13_09h17.54.058	干预NG	2021.2.3	Win32	60.24096386			1.0	0.0	0.4681	1.0		0.0	30.0	30.0	21.0	1.0
					5.0	0.8582						images/313+42_28.png	images/313_28.png	1.0	←	28.0	28		男	28	2024-03-13_09h17.54.058	干预NG	2021.2.3	Win32	60.24096386			1.0	1.0	0.3177	1.0		0.0	31.0	31.0	27.0	1.0
					5.0	0.3508						images/313+42_13.png	images/313_13.png	1.0	←	13.0	28		男	28	2024-03-13_09h17.54.058	干预NG	2021.2.3	Win32	60.24096386			1.0	1.0	0.3892	1.0		1.0	0.0	32.0	12.0	1.0
					3.0	0.4127						images/313_17.png	images/313+42_17.png	6.0	→	17.0	28		男	28	2024-03-13_09h17.54.058	干预NG	2021.2.3	Win32	60.24096386			1.0	0.0	0.9771	0.0		1.0	1.0	33.0	16.0	1.0
					5.0	0.2659						images/313+42_31.png	images/313_31.png	1.0	←	31.0	28		男	28	2024-03-13_09h17.54.058	干预NG	2021.2.3	Win32	60.24096386			1.0	1.0	0.2826	1.0		1.0	2.0	34.0	30.0	1.0
					5.0	0.4645						images/313+42_30.png	images/313_30.png	1.0	←	30.0	28		男	28	2024-03-13_09h17.54.058	干预NG	2021.2.3	Win32	60.24096386			1.0	1.0	0.512	1.0		1.0	3.0	35.0	29.0	1.0
					5.0	0.2908						images/313_1.png	images/313+42_1.png	6.0	→	1.0	28		男	28	2024-03-13_09h17.54.058	干预NG	2021.2.3	Win32	60.24096386			6.0	1.0	0.39	1.0		1.0	4.0	36.0	0.0	1.0
					4.0	0.2742						images/313_8.png	images/313+42_8.png	6.0	→	8.0	28		男	28	2024-03-13_09h17.54.058	干预NG	2021.2.3	Win32	60.24096386			1.0	0.0	0.4404	1.0		1.0	5.0	37.0	7.0	1.0
					6.0	0.3989						images/313+42_15.png	images/313_15.png	1.0	←	15.0	28		男	28	2024-03-13_09h17.54.058	干预NG	2021.2.3	Win32	60.24096386			1.0	1.0	0.8821	1.0		1.0	6.0	38.0	14.0	1.0
					6.0	0.2213						images/313+42_29.png	images/313_29.png	1.0	←	29.0	28		男	28	2024-03-13_09h17.54.058	干预NG	2021.2.3	Win32	60.24096386			1.0	1.0	0.3609	1.0	space	1.0	7.0	39.0	28.0	1.0	1.388
					4.0	0.6832						images/313_7.png	images/313+42_7.png	6.0	→	7.0	28		男	28	2024-03-13_09h17.54.058	干预NG	2021.2.3	Win32	60.24096386			6.0	1.0	0.6789	1.0		1.0	8.0	40.0	6.0	1.0
					4.0	0.4888						images/313_6.png	images/313+42_6.png	6.0	→	6.0	28		男	28	2024-03-13_09h17.54.058	干预NG	2021.2.3	Win32	60.24096386			6.0	1.0	0.5227	1.0		1.0	9.0	41.0	5.0	1.0
					5.0	0.3704						images/313+42_32.png	images/313_32.png	1.0	←	32.0	28		男	28	2024-03-13_09h17.54.058	干预NG	2021.2.3	Win32	60.24096386			1.0	1.0	0.2924	1.0		1.0	10.0	42.0	31.0	1.0
					6.0	0.2539						images/313+42_11.png	images/313_11.png	1.0	←	11.0	28		男	28	2024-03-13_09h17.54.058	干预NG	2021.2.3	Win32	60.24096386			1.0	1.0	0.6051	1.0		1.0	11.0	43.0	10.0	1.0
					6.0	0.2694						images/313+42_12.png	images/313_12.png	1.0	←	12.0	28		男	28	2024-03-13_09h17.54.058	干预NG	2021.2.3	Win32	60.24096386			1.0	1.0	0.4224	1.0		1.0	12.0	44.0	11.0	1.0
					5.0	0.4512						images/313_5.png	images/313+42_5.png	6.0	→	5.0	28		男	28	2024-03-13_09h17.54.058	干预NG	2021.2.3	Win32	60.24096386			1.0	0.0	0.7283	1.0		1.0	13.0	45.0	4.0	1.0
					3.0	0.3806						images/313_2.png	images/313+42_2.png	6.0	→	2.0	28		男	28	2024-03-13_09h17.54.058	干预NG	2021.2.3	Win32	60.24096386			6.0	1.0	1.0776	0.0		1.0	14.0	46.0	1.0	1.0
					4.0	0.4134						images/313_19.png	images/313+42_19.png	6.0	→	19.0	28		男	28	2024-03-13_09h17.54.058	干预NG	2021.2.3	Win32	60.24096386			6.0	1.0	0.8431	1.0		1.0	15.0	47.0	18.0	1.0
					5.0	0.3925						images/313_20.png	images/313+42_20.png	6.0	→	20.0	28		男	28	2024-03-13_09h17.54.058	干预NG	2021.2.3	Win32	60.24096386			1.0	0.0	0.4239	1.0		1.0	16.0	48.0	19.0	1.0
					5.0	0.3059						images/313_21.png	images/313+42_21.png	6.0	→	21.0	28		男	28	2024-03-13_09h17.54.058	干预NG	2021.2.3	Win32	60.24096386			6.0	1.0	0.607	1.0		1.0	17.0	49.0	20.0	1.0
					5.0	0.3293						images/313_18.png	images/313+42_18.png	6.0	→	18.0	28		男	28	2024-03-13_09h17.54.058	干预NG	2021.2.3	Win32	60.24096386			6.0	1.0	0.3418	1.0		1.0	18.0	50.0	17.0	1.0
					5.0	0.3328						images/313+42_14.png	images/313_14.png	1.0	←	14.0	28		男	28	2024-03-13_09h17.54.058	干预NG	2021.2.3	Win32	60.24096386			1.0	1.0	0.5636	1.0		1.0	19.0	51.0	13.0	1.0
					4.0	0.4248						images/313_22.png	images/313+42_22.png	6.0	→	22.0	28		男	28	2024-03-13_09h17.54.058	干预NG	2021.2.3	Win32	60.24096386			1.0	0.0	0.7264	1.0		1.0	20.0	52.0	21.0	1.0
					5.0	0.2853						images/313_3.png	images/313+42_3.png	6.0	→	3.0	28		男	28	2024-03-13_09h17.54.058	干预NG	2021.2.3	Win32	60.24096386			6.0	1.0	0.2619	1.0		1.0	21.0	53.0	2.0	1.0
					6.0	0.2075						images/313+42_10.png	images/313_10.png	1.0	←	10.0	28		男	28	2024-03-13_09h17.54.058	干预NG	2021.2.3	Win32	60.24096386			1.0	1.0	0.3513	1.0		1.0	22.0	54.0	9.0	1.0
					6.0	0.2445						images/313+42_16.png	images/313_16.png	1.0	←	16.0	28		男	28	2024-03-13_09h17.54.058	干预NG	2021.2.3	Win32	60.24096386			1.0	1.0	0.3279	1.0		1.0	23.0	55.0	15.0	1.0
					5.0	0.2212						images/313_24.png	images/313+42_24.png	6.0	→	24.0	28		男	28	2024-03-13_09h17.54.058	干预NG	2021.2.3	Win32	60.24096386			1.0	0.0	0.4803	1.0		1.0	24.0	56.0	23.0	1.0
					3.0	0.4609						images/313+42_25.png	images/313_25.png	1.0	←	25.0	28		男	28	2024-03-13_09h17.54.058	干预NG	2021.2.3	Win32	60.24096386			1.0	1.0	0.7842	0.0		1.0	25.0	57.0	24.0	1.0
					2.0	0.252						images/313_4.png	images/313+42_4.png	6.0	→	4.0	28		男	28	2024-03-13_09h17.54.058	干预NG	2021.2.3	Win32	60.24096386			1.0	0.0	0.6048	0.0		1.0	26.0	58.0	3.0	1.0
					5.0	0.3359						images/313+42_9.png	images/313_9.png	1.0	←	9.0	28		男	28	2024-03-13_09h17.54.058	干预NG	2021.2.3	Win32	60.24096386			1.0	1.0	0.5637	1.0		1.0	27.0	59.0	8.0	1.0
					3.0	0.473						images/313_23.png	images/313+42_23.png	6.0	→	23.0	28		男	28	2024-03-13_09h17.54.058	干预NG	2021.2.3	Win32	60.24096386			1.0	0.0	0.7878	0.0		1.0	28.0	60.0	22.0	1.0
					5.0	0.303						images/313+42_28.png	images/313_28.png	1.0	←	28.0	28		男	28	2024-03-13_09h17.54.058	干预NG	2021.2.3	Win32	60.24096386			1.0	1.0	0.3328	1.0		1.0	29.0	61.0	27.0	1.0
					6.0	0.268						images/313+42_26.png	images/313_26.png	1.0	←	26.0	28		男	28	2024-03-13_09h17.54.058	干预NG	2021.2.3	Win32	60.24096386			1.0	1.0	0.3971	1.0		1.0	30.0	62.0	25.0	1.0
					6.0	0.3168						images/313+42_27.png	images/313_27.png	1.0	←	27.0	28		男	28	2024-03-13_09h17.54.058	干预NG	2021.2.3	Win32	60.24096386			1.0	1.0	0.2934	1.0		1.0	31.0	63.0	26.0	1.0
					6.0	0.2324						images/313+42_29.png	images/313_29.png	1.0	←	29.0	28		男	28	2024-03-13_09h17.54.058	干预NG	2021.2.3	Win32	60.24096386			1.0	1.0	0.2948	1.0		2.0	0.0	64.0	28.0	1.0
					5.0	0.7051						images/313+42_30.png	images/313_30.png	1.0	←	30.0	28		男	28	2024-03-13_09h17.54.058	干预NG	2021.2.3	Win32	60.24096386			1.0	1.0	0.3102	1.0		2.0	1.0	65.0	29.0	1.0
					2.0	0.5096						images/313_1.png	images/313+42_1.png	6.0	→	1.0	28		男	28	2024-03-13_09h17.54.058	干预NG	2021.2.3	Win32	60.24096386			6.0	1.0	0.4926	0.0		2.0	2.0	66.0	0.0	1.0
					4.0	0.5241						images/313+42_16.png	images/313_16.png	1.0	←	16.0	28		男	28	2024-03-13_09h17.54.058	干预NG	2021.2.3	Win32	60.24096386			1.0	1.0	0.4175	1.0		2.0	3.0	67.0	15.0	1.0
					4.0	0.4172						images/313+42_12.png	images/313_12.png	1.0	←	12.0	28		男	28	2024-03-13_09h17.54.058	干预NG	2021.2.3	Win32	60.24096386			1.0	1.0	0.5394	1.0		2.0	4.0	68.0	11.0	1.0
					3.0	0.3933						images/313_5.png	images/313+42_5.png	6.0	→	5.0	28		男	28	2024-03-13_09h17.54.058	干预NG	2021.2.3	Win32	60.24096386			6.0	1.0	0.7358	0.0		2.0	5.0	69.0	4.0	1.0
					5.0	0.3372						images/313+42_31.png	images/313_31.png	1.0	←	31.0	28		男	28	2024-03-13_09h17.54.058	干预NG	2021.2.3	Win32	60.24096386			1.0	1.0	0.2798	1.0		2.0	6.0	70.0	30.0	1.0
					4.0	0.4177						images/313_2.png	images/313+42_2.png	6.0	→	2.0	28		男	28	2024-03-13_09h17.54.058	干预NG	2021.2.3	Win32	60.24096386			6.0	1.0	0.6186	1.0		2.0	7.0	71.0	1.0	1.0
					5.0	0.7879						images/313_20.png	images/313+42_20.png	6.0	→	20.0	28		男	28	2024-03-13_09h17.54.058	干预NG	2021.2.3	Win32	60.24096386			1.0	0.0	0.4109	1.0		2.0	8.0	72.0	19.0	1.0
					4.0	0.3311						images/313+42_14.png	images/313_14.png	1.0	←	14.0	28		男	28	2024-03-13_09h17.54.058	干预NG	2021.2.3	Win32	60.24096386			1.0	1.0	0.3732	1.0		2.0	9.0	73.0	13.0	1.0
					5.0	0.3548						images/313+42_9.png	images/313_9.png	1.0	←	9.0	28		男	28	2024-03-13_09h17.54.058	干预NG	2021.2.3	Win32	60.24096386			1.0	1.0	0.402	1.0		2.0	10.0	74.0	8.0	1.0
					5.0	0.5444						images/313_24.png	images/313+42_24.png	6.0	→	24.0	28		男	28	2024-03-13_09h17.54.058	干预NG	2021.2.3	Win32	60.24096386			6.0	1.0	0.9152	1.0		2.0	11.0	75.0	23.0	1.0
					5.0	0.3938						images/313+42_28.png	images/313_28.png	1.0	←	28.0	28		男	28	2024-03-13_09h17.54.058	干预NG	2021.2.3	Win32	60.24096386			1.0	1.0	0.3441	1.0		2.0	12.0	76.0	27.0	1.0
					4.0	0.4						images/313_3.png	images/313+42_3.png	6.0	→	3.0	28		男	28	2024-03-13_09h17.54.058	干预NG	2021.2.3	Win32	60.24096386			6.0	1.0	0.5698	1.0		2.0	13.0	77.0	2.0	1.0
					4.0	0.3691						images/313_18.png	images/313+42_18.png	6.0	→	18.0	28		男	28	2024-03-13_09h17.54.058	干预NG	2021.2.3	Win32	60.24096386			1.0	0.0	0.5383	1.0		2.0	14.0	78.0	17.0	1.0
					5.0	0.287						images/313+42_10.png	images/313_10.png	1.0	←	10.0	28		男	28	2024-03-13_09h17.54.058	干预NG	2021.2.3	Win32	60.24096386			1.0	1.0	0.3674	1.0	space	2.0	15.0	79.0	9.0	1.0	1.1301
					4.0	0.7301						images/313+42_13.png	images/313_13.png	1.0	←	13.0	28		男	28	2024-03-13_09h17.54.058	干预NG	2021.2.3	Win32	60.24096386			1.0	1.0	0.5951	1.0		2.0	16.0	80.0	12.0	1.0
					5.0	1.2509						images/313+42_32.png	images/313_32.png	1.0	←	32.0	28		男	28	2024-03-13_09h17.54.058	干预NG	2021.2.3	Win32	60.24096386			1.0	1.0	0.2926	1.0		2.0	17.0	81.0	31.0	1.0
					3.0	0.969						images/313_22.png	images/313+42_22.png	6.0	→	22.0	28		男	28	2024-03-13_09h17.54.058	干预NG	2021.2.3	Win32	60.24096386			6.0	1.0	0.5957	0.0		2.0	18.0	82.0	21.0	1.0
					3.0	0.7714						images/313_17.png	images/313+42_17.png	6.0	→	17.0	28		男	28	2024-03-13_09h17.54.058	干预NG	2021.2.3	Win32	60.24096386			6.0	1.0	1.3389	0.0		2.0	19.0	83.0	16.0	1.0
					3.0	0.7213						images/313_8.png	images/313+42_8.png	6.0	→	8.0	28		男	28	2024-03-13_09h17.54.058	干预NG	2021.2.3	Win32	60.24096386			1.0	0.0	0.8176	0.0		2.0	20.0	84.0	7.0	1.0
					5.0	0.694						images/313+42_11.png	images/313_11.png	1.0	←	11.0	28		男	28	2024-03-13_09h17.54.058	干预NG	2021.2.3	Win32	60.24096386			1.0	1.0	0.4491	1.0		2.0	21.0	85.0	10.0	1.0
					5.0	0.2713						images/313+42_25.png	images/313_25.png	1.0	←	25.0	28		男	28	2024-03-13_09h17.54.058	干预NG	2021.2.3	Win32	60.24096386			1.0	1.0	0.7844	1.0		2.0	22.0	86.0	24.0	1.0
					6.0	0.3278						images/313+42_27.png	images/313_27.png	1.0	←	27.0	28		男	28	2024-03-13_09h17.54.058	干预NG	2021.2.3	Win32	60.24096386			1.0	1.0	0.2889	1.0		2.0	23.0	87.0	26.0	1.0
					5.0	0.4637						images/313+42_15.png	images/313_15.png	1.0	←	15.0	28		男	28	2024-03-13_09h17.54.058	干预NG	2021.2.3	Win32	60.24096386			1.0	1.0	0.4038	1.0		2.0	24.0	88.0	14.0	1.0
					5.0	0.456						images/313_19.png	images/313+42_19.png	6.0	→	19.0	28		男	28	2024-03-13_09h17.54.058	干预NG	2021.2.3	Win32	60.24096386			6.0	1.0	0.4641	1.0		2.0	25.0	89.0	18.0	1.0
					5.0	0.2273						images/313_6.png	images/313+42_6.png	6.0	→	6.0	28		男	28	2024-03-13_09h17.54.058	干预NG	2021.2.3	Win32	60.24096386			6.0	1.0	0.4794	1.0		2.0	26.0	90.0	5.0	1.0
					5.0	0.2688						images/313_4.png	images/313+42_4.png	6.0	→	4.0	28		男	28	2024-03-13_09h17.54.058	干预NG	2021.2.3	Win32	60.24096386			6.0	1.0	0.8141	1.0		2.0	27.0	91.0	3.0	1.0
					5.0	0.7248						images/313_23.png	images/313+42_23.png	6.0	→	23.0	28		男	28	2024-03-13_09h17.54.058	干预NG	2021.2.3	Win32	60.24096386			6.0	1.0	1.0714	1.0		2.0	28.0	92.0	22.0	1.0
					5.0	0.7113						images/313_7.png	images/313+42_7.png	6.0	→	7.0	28		男	28	2024-03-13_09h17.54.058	干预NG	2021.2.3	Win32	60.24096386			6.0	1.0	0.4123	1.0		2.0	29.0	93.0	6.0	1.0
					4.0	0.624						images/313+42_26.png	images/313_26.png	1.0	←	26.0	28		男	28	2024-03-13_09h17.54.058	干预NG	2021.2.3	Win32	60.24096386			6.0	0.0	0.7896	1.0		2.0	30.0	94.0	25.0	1.0
					1.0	0.1242						images/313_21.png	images/313+42_21.png	6.0	→	21.0	28		男	28	2024-03-13_09h17.54.058	干预NG	2021.2.3	Win32	60.24096386			1.0	0.0	0.8048	0.0		2.0	31.0	95.0	20.0	1.0
																	28		男	28	2024-03-13_09h17.54.058	干预NG	2021.2.3	Win32	60.24096386														6.972222222	11.363
