# Supplementary material for: Perceptual metacognition and self-esteem: the role of feedback valence in local and global monitoring bias
Source: BMC Psychol. 2025 Sep 22;13:1114. doi: 10.1186/s40359-025-03089-x (PMC12506185; doi:10.1186/s40359-025-03089-x)
Supplement: Supplementary file 1 — Supplementary Material 1. [file 40359_2025_3089_MOESM1_ESM.zip › Data/Study3/Study3data/negative/29_干预NG_2024-03-13_14h04.25.943.csv]

key03.keys	key03.rt	response00.keys	response00.corr	response00.rt	response02.keys	response02.rt	prac2.thisRepN	prac2.thisTrialN	prac2.thisN	prac2.thisIndex	prac2.ran	dotLeft	dotRight	dotAns	cue	rows	被试编号	姓名	性别	年龄	date	expName	psychopyVersion	OS	frameRate	key04.keys	key04.rt	response01.keys	response01.corr	response01.rt	response02.corr	ret_res.keys	neg.thisRepN	neg.thisTrialN	neg.thisN	neg.thisIndex	neg.ran	ret_res.rt	slider.response	slider.rt
space	15.6497	6.0	1.0	0.5726	4.0	0.9767	0.0	0.0	0.0	3.0	1.0	images/313_4.png	images/313+12_4.png	6.0	→	4.0	29		女	20	2024-03-13_14h04.25.943	干预NG	2021.2.3	Win32	175.4385965
		6.0	0.0	0.5406	3.0	0.7919	0.0	1.0	1.0	14.0	1.0	images/313+12_15.png	images/313_15.png	1.0	←	15.0	29		女	20	2024-03-13_14h04.25.943	干预NG	2021.2.3	Win32	175.4385965
		1.0	1.0	0.5847	5.0	0.4339	0.0	2.0	2.0	15.0	1.0	images/313+12_16.png	images/313_16.png	1.0	←	16.0	29		女	20	2024-03-13_14h04.25.943	干预NG	2021.2.3	Win32	175.4385965
		1.0	1.0	0.8207	4.0	0.3455	0.0	3.0	3.0	10.0	1.0	images/313+12_11.png	images/313_11.png	1.0	←	11.0	29		女	20	2024-03-13_14h04.25.943	干预NG	2021.2.3	Win32	175.4385965
		1.0	0.0	0.3996	4.0	0.3239	0.0	4.0	4.0	0.0	1.0	images/313_1.png	images/313+12_1.png	6.0	→	1.0	29		女	20	2024-03-13_14h04.25.943	干预NG	2021.2.3	Win32	175.4385965
		6.0	0.0	1.0048	3.0	0.2611	0.0	5.0	5.0	13.0	1.0	images/313+12_14.png	images/313_14.png	1.0	←	14.0	29		女	20	2024-03-13_14h04.25.943	干预NG	2021.2.3	Win32	175.4385965
		1.0	0.0	0.3009	5.0	0.3315	0.0	6.0	6.0	6.0	1.0	images/313_7.png	images/313+12_7.png	6.0	→	7.0	29		女	20	2024-03-13_14h04.25.943	干预NG	2021.2.3	Win32	175.4385965
		6.0	0.0	0.4123	4.0	0.4921	0.0	7.0	7.0	11.0	1.0	images/313+12_12.png	images/313_12.png	1.0	←	12.0	29		女	20	2024-03-13_14h04.25.943	干预NG	2021.2.3	Win32	175.4385965
		1.0	1.0	0.3439	5.0	0.3852	0.0	8.0	8.0	12.0	1.0	images/313+12_13.png	images/313_13.png	1.0	←	13.0	29		女	20	2024-03-13_14h04.25.943	干预NG	2021.2.3	Win32	175.4385965
		6.0	1.0	0.6655	5.0	0.3911	0.0	9.0	9.0	7.0	1.0	images/313_8.png	images/313+12_8.png	6.0	→	8.0	29		女	20	2024-03-13_14h04.25.943	干预NG	2021.2.3	Win32	175.4385965
		1.0	1.0	0.3244	5.0	0.3585	0.0	10.0	10.0	9.0	1.0	images/313+12_10.png	images/313_10.png	1.0	←	10.0	29		女	20	2024-03-13_14h04.25.943	干预NG	2021.2.3	Win32	175.4385965
		1.0	0.0	0.566	4.0	0.365	0.0	11.0	11.0	5.0	1.0	images/313_6.png	images/313+12_6.png	6.0	→	6.0	29		女	20	2024-03-13_14h04.25.943	干预NG	2021.2.3	Win32	175.4385965
		1.0	0.0	0.3224	4.0	0.6962	0.0	12.0	12.0	1.0	1.0	images/313_2.png	images/313+12_2.png	6.0	→	2.0	29		女	20	2024-03-13_14h04.25.943	干预NG	2021.2.3	Win32	175.4385965
		1.0	0.0	0.6219	5.0	0.3438	0.0	13.0	13.0	4.0	1.0	images/313_5.png	images/313+12_5.png	6.0	→	5.0	29		女	20	2024-03-13_14h04.25.943	干预NG	2021.2.3	Win32	175.4385965
		1.0	0.0	0.4738	4.0	0.3434	0.0	14.0	14.0	2.0	1.0	images/313_3.png	images/313+12_3.png	6.0	→	3.0	29		女	20	2024-03-13_14h04.25.943	干预NG	2021.2.3	Win32	175.4385965
		1.0	1.0	0.6926	3.0	0.4075	0.0	15.0	15.0	8.0	1.0	images/313+12_9.png	images/313_9.png	1.0	←	9.0	29		女	20	2024-03-13_14h04.25.943	干预NG	2021.2.3	Win32	175.4385965
		6.0	1.0	0.6567	4.0	0.4195	1.0	0.0	16.0	2.0	1.0	images/313_3.png	images/313+12_3.png	6.0	→	3.0	29		女	20	2024-03-13_14h04.25.943	干预NG	2021.2.3	Win32	175.4385965
		1.0	1.0	0.502	4.0	0.501	1.0	1.0	17.0	10.0	1.0	images/313+12_11.png	images/313_11.png	1.0	←	11.0	29		女	20	2024-03-13_14h04.25.943	干预NG	2021.2.3	Win32	175.4385965
		1.0	0.0	0.4589	4.0	0.2594	1.0	2.0	18.0	7.0	1.0	images/313_8.png	images/313+12_8.png	6.0	→	8.0	29		女	20	2024-03-13_14h04.25.943	干预NG	2021.2.3	Win32	175.4385965
		1.0	1.0	0.3618	4.0	0.2603	1.0	3.0	19.0	15.0	1.0	images/313+12_16.png	images/313_16.png	1.0	←	16.0	29		女	20	2024-03-13_14h04.25.943	干预NG	2021.2.3	Win32	175.4385965
		6.0	1.0	0.4472	4.0	0.31	1.0	4.0	20.0	3.0	1.0	images/313_4.png	images/313+12_4.png	6.0	→	4.0	29		女	20	2024-03-13_14h04.25.943	干预NG	2021.2.3	Win32	175.4385965
		6.0	0.0	0.8899	3.0	0.4079	1.0	5.0	21.0	13.0	1.0	images/313+12_14.png	images/313_14.png	1.0	←	14.0	29		女	20	2024-03-13_14h04.25.943	干预NG	2021.2.3	Win32	175.4385965
		6.0	0.0	0.4166	4.0	0.3512	1.0	6.0	22.0	11.0	1.0	images/313+12_12.png	images/313_12.png	1.0	←	12.0	29		女	20	2024-03-13_14h04.25.943	干预NG	2021.2.3	Win32	175.4385965
		1.0	1.0	0.3728	4.0	0.3096	1.0	7.0	23.0	12.0	1.0	images/313+12_13.png	images/313_13.png	1.0	←	13.0	29		女	20	2024-03-13_14h04.25.943	干预NG	2021.2.3	Win32	175.4385965
		1.0	0.0	0.7834	4.0	0.3138	1.0	8.0	24.0	6.0	1.0	images/313_7.png	images/313+12_7.png	6.0	→	7.0	29		女	20	2024-03-13_14h04.25.943	干预NG	2021.2.3	Win32	175.4385965
		1.0	1.0	0.8588	4.0	0.2802	1.0	9.0	25.0	14.0	1.0	images/313+12_15.png	images/313_15.png	1.0	←	15.0	29		女	20	2024-03-13_14h04.25.943	干预NG	2021.2.3	Win32	175.4385965
		6.0	1.0	0.691	3.0	0.2768	1.0	10.0	26.0	5.0	1.0	images/313_6.png	images/313+12_6.png	6.0	→	6.0	29		女	20	2024-03-13_14h04.25.943	干预NG	2021.2.3	Win32	175.4385965
		6.0	0.0	0.441	4.0	0.5067	1.0	11.0	27.0	8.0	1.0	images/313+12_9.png	images/313_9.png	1.0	←	9.0	29		女	20	2024-03-13_14h04.25.943	干预NG	2021.2.3	Win32	175.4385965
		1.0	0.0	0.4241	4.0	0.7147	1.0	12.0	28.0	0.0	1.0	images/313_1.png	images/313+12_1.png	6.0	→	1.0	29		女	20	2024-03-13_14h04.25.943	干预NG	2021.2.3	Win32	175.4385965
		1.0	0.0	0.5869	4.0	0.2722	1.0	13.0	29.0	1.0	1.0	images/313_2.png	images/313+12_2.png	6.0	→	2.0	29		女	20	2024-03-13_14h04.25.943	干预NG	2021.2.3	Win32	175.4385965
		1.0	1.0	0.4899	4.0	0.2519	1.0	14.0	30.0	9.0	1.0	images/313+12_10.png	images/313_10.png	1.0	←	10.0	29		女	20	2024-03-13_14h04.25.943	干预NG	2021.2.3	Win32	175.4385965
		6.0	1.0	0.7169	3.0	0.4962	1.0	15.0	31.0	4.0	1.0	images/313_5.png	images/313+12_5.png	6.0	→	5.0	29		女	20	2024-03-13_14h04.25.943	干预NG	2021.2.3	Win32	175.4385965
					4.0	0.3317						images/313+42_10.png	images/313_10.png	1.0	←	10.0	29		女	20	2024-03-13_14h04.25.943	干预NG	2021.2.3	Win32	175.4385965	space	11.2737	1.0	1.0	0.5483	1.0		0.0	0.0	0.0	9.0	1.0
					4.0	0.3994						images/313+42_25.png	images/313_25.png	1.0	←	25.0	29		女	20	2024-03-13_14h04.25.943	干预NG	2021.2.3	Win32	175.4385965			6.0	0.0	0.6747	1.0		0.0	1.0	1.0	24.0	1.0
					4.0	0.4766						images/313_22.png	images/313+42_22.png	6.0	→	22.0	29		女	20	2024-03-13_14h04.25.943	干预NG	2021.2.3	Win32	175.4385965			6.0	1.0	0.7391	1.0		0.0	2.0	2.0	21.0	1.0
					4.0	0.3347						images/313+42_32.png	images/313_32.png	1.0	←	32.0	29		女	20	2024-03-13_14h04.25.943	干预NG	2021.2.3	Win32	175.4385965			1.0	1.0	0.3896	1.0		0.0	3.0	3.0	31.0	1.0
					4.0	0.3558						images/313_3.png	images/313+42_3.png	6.0	→	3.0	29		女	20	2024-03-13_14h04.25.943	干预NG	2021.2.3	Win32	175.4385965			6.0	1.0	0.5043	1.0		0.0	4.0	4.0	2.0	1.0
					4.0	0.4312						images/313+42_14.png	images/313_14.png	1.0	←	14.0	29		女	20	2024-03-13_14h04.25.943	干预NG	2021.2.3	Win32	175.4385965			1.0	1.0	0.3809	1.0		0.0	5.0	5.0	13.0	1.0
					4.0	0.3754						images/313_24.png	images/313+42_24.png	6.0	→	24.0	29		女	20	2024-03-13_14h04.25.943	干预NG	2021.2.3	Win32	175.4385965			6.0	1.0	0.3931	1.0		0.0	6.0	6.0	23.0	1.0
					4.0	0.425						images/313_17.png	images/313+42_17.png	6.0	→	17.0	29		女	20	2024-03-13_14h04.25.943	干预NG	2021.2.3	Win32	175.4385965			6.0	1.0	0.4348	1.0		0.0	7.0	7.0	16.0	1.0
					4.0	0.4165						images/313_21.png	images/313+42_21.png	6.0	→	21.0	29		女	20	2024-03-13_14h04.25.943	干预NG	2021.2.3	Win32	175.4385965			6.0	1.0	0.3857	1.0		0.0	8.0	8.0	20.0	1.0
					4.0	0.4286						images/313+42_15.png	images/313_15.png	1.0	←	15.0	29		女	20	2024-03-13_14h04.25.943	干预NG	2021.2.3	Win32	175.4385965			1.0	1.0	0.3281	1.0		0.0	9.0	9.0	14.0	1.0
					4.0	0.3625						images/313+42_31.png	images/313_31.png	1.0	←	31.0	29		女	20	2024-03-13_14h04.25.943	干预NG	2021.2.3	Win32	175.4385965			1.0	1.0	0.3621	1.0		0.0	10.0	10.0	30.0	1.0
					3.0	0.58						images/313_8.png	images/313+42_8.png	6.0	→	8.0	29		女	20	2024-03-13_14h04.25.943	干预NG	2021.2.3	Win32	175.4385965			6.0	1.0	0.3892	0.0		0.0	11.0	11.0	7.0	1.0
					4.0	0.3281						images/313_5.png	images/313+42_5.png	6.0	→	5.0	29		女	20	2024-03-13_14h04.25.943	干预NG	2021.2.3	Win32	175.4385965			1.0	0.0	0.4328	1.0		0.0	12.0	12.0	4.0	1.0
					4.0	0.4						images/313_19.png	images/313+42_19.png	6.0	→	19.0	29		女	20	2024-03-13_14h04.25.943	干预NG	2021.2.3	Win32	175.4385965			6.0	1.0	0.3059	1.0		0.0	13.0	13.0	18.0	1.0
					3.0	0.3245						images/313_18.png	images/313+42_18.png	6.0	→	18.0	29		女	20	2024-03-13_14h04.25.943	干预NG	2021.2.3	Win32	175.4385965			6.0	1.0	0.9107	0.0		0.0	14.0	14.0	17.0	1.0
					4.0	0.4139						images/313+42_13.png	images/313_13.png	1.0	←	13.0	29		女	20	2024-03-13_14h04.25.943	干预NG	2021.2.3	Win32	175.4385965			1.0	1.0	0.3569	1.0		0.0	15.0	15.0	12.0	1.0
					5.0	0.3772						images/313+42_29.png	images/313_29.png	1.0	←	29.0	29		女	20	2024-03-13_14h04.25.943	干预NG	2021.2.3	Win32	175.4385965			1.0	1.0	0.4107	1.0		0.0	16.0	16.0	28.0	1.0
					5.0	0.3646						images/313_1.png	images/313+42_1.png	6.0	→	1.0	29		女	20	2024-03-13_14h04.25.943	干预NG	2021.2.3	Win32	175.4385965			6.0	1.0	0.4349	1.0		0.0	17.0	17.0	0.0	1.0
					4.0	0.391						images/313_2.png	images/313+42_2.png	6.0	→	2.0	29		女	20	2024-03-13_14h04.25.943	干预NG	2021.2.3	Win32	175.4385965			6.0	1.0	0.5845	1.0		0.0	18.0	18.0	1.0	1.0
					4.0	0.3085						images/313+42_30.png	images/313_30.png	1.0	←	30.0	29		女	20	2024-03-13_14h04.25.943	干预NG	2021.2.3	Win32	175.4385965			1.0	1.0	0.4921	1.0		0.0	19.0	19.0	29.0	1.0
					4.0	0.3543						images/313_23.png	images/313+42_23.png	6.0	→	23.0	29		女	20	2024-03-13_14h04.25.943	干预NG	2021.2.3	Win32	175.4385965			6.0	1.0	0.3386	1.0		0.0	20.0	20.0	22.0	1.0
					5.0	0.5137						images/313_20.png	images/313+42_20.png	6.0	→	20.0	29		女	20	2024-03-13_14h04.25.943	干预NG	2021.2.3	Win32	175.4385965			6.0	1.0	0.4255	1.0		0.0	21.0	21.0	19.0	1.0
					3.0	0.4686						images/313_4.png	images/313+42_4.png	6.0	→	4.0	29		女	20	2024-03-13_14h04.25.943	干预NG	2021.2.3	Win32	175.4385965			1.0	0.0	0.9371	0.0		0.0	22.0	22.0	3.0	1.0
					4.0	0.3943						images/313_6.png	images/313+42_6.png	6.0	→	6.0	29		女	20	2024-03-13_14h04.25.943	干预NG	2021.2.3	Win32	175.4385965			6.0	1.0	0.2778	1.0		0.0	23.0	23.0	5.0	1.0
					5.0	0.3546						images/313+42_11.png	images/313_11.png	1.0	←	11.0	29		女	20	2024-03-13_14h04.25.943	干预NG	2021.2.3	Win32	175.4385965			1.0	1.0	0.4682	1.0		0.0	24.0	24.0	10.0	1.0
					4.0	0.2859						images/313+42_16.png	images/313_16.png	1.0	←	16.0	29		女	20	2024-03-13_14h04.25.943	干预NG	2021.2.3	Win32	175.4385965			1.0	1.0	0.4095	1.0		0.0	25.0	25.0	15.0	1.0
					4.0	0.2944						images/313+42_9.png	images/313_9.png	1.0	←	9.0	29		女	20	2024-03-13_14h04.25.943	干预NG	2021.2.3	Win32	175.4385965			1.0	1.0	0.3713	1.0		0.0	26.0	26.0	8.0	1.0
					4.0	0.3405						images/313+42_27.png	images/313_27.png	1.0	←	27.0	29		女	20	2024-03-13_14h04.25.943	干预NG	2021.2.3	Win32	175.4385965			1.0	1.0	0.4131	1.0		0.0	27.0	27.0	26.0	1.0
					4.0	0.3438						images/313_7.png	images/313+42_7.png	6.0	→	7.0	29		女	20	2024-03-13_14h04.25.943	干预NG	2021.2.3	Win32	175.4385965			6.0	1.0	0.445	1.0		0.0	28.0	28.0	6.0	1.0
					4.0	0.3259						images/313+42_12.png	images/313_12.png	1.0	←	12.0	29		女	20	2024-03-13_14h04.25.943	干预NG	2021.2.3	Win32	175.4385965			1.0	1.0	0.2434	1.0		0.0	29.0	29.0	11.0	1.0
					4.0	0.3028						images/313+42_26.png	images/313_26.png	1.0	←	26.0	29		女	20	2024-03-13_14h04.25.943	干预NG	2021.2.3	Win32	175.4385965			1.0	1.0	0.2164	1.0		0.0	30.0	30.0	25.0	1.0
					4.0	0.2899						images/313+42_28.png	images/313_28.png	1.0	←	28.0	29		女	20	2024-03-13_14h04.25.943	干预NG	2021.2.3	Win32	175.4385965			1.0	1.0	0.3284	1.0		0.0	31.0	31.0	27.0	1.0
					3.0	0.5184						images/313_20.png	images/313+42_20.png	6.0	→	20.0	29		女	20	2024-03-13_14h04.25.943	干预NG	2021.2.3	Win32	175.4385965			1.0	0.0	0.7529	0.0		1.0	0.0	32.0	19.0	1.0
					5.0	0.3471						images/313_21.png	images/313+42_21.png	6.0	→	21.0	29		女	20	2024-03-13_14h04.25.943	干预NG	2021.2.3	Win32	175.4385965			6.0	1.0	0.433	1.0		1.0	1.0	33.0	20.0	1.0
					5.0	0.2774						images/313+42_31.png	images/313_31.png	1.0	←	31.0	29		女	20	2024-03-13_14h04.25.943	干预NG	2021.2.3	Win32	175.4385965			1.0	1.0	0.4497	1.0		1.0	2.0	34.0	30.0	1.0
					3.0	0.2638						images/313+42_28.png	images/313_28.png	1.0	←	28.0	29		女	20	2024-03-13_14h04.25.943	干预NG	2021.2.3	Win32	175.4385965			6.0	0.0	0.7869	0.0		1.0	3.0	35.0	27.0	1.0
					5.0	0.3907						images/313+42_15.png	images/313_15.png	1.0	←	15.0	29		女	20	2024-03-13_14h04.25.943	干预NG	2021.2.3	Win32	175.4385965			1.0	1.0	0.3907	1.0		1.0	4.0	36.0	14.0	1.0
					5.0	0.3296						images/313+42_30.png	images/313_30.png	1.0	←	30.0	29		女	20	2024-03-13_14h04.25.943	干预NG	2021.2.3	Win32	175.4385965			1.0	1.0	0.1985	1.0		1.0	5.0	37.0	29.0	1.0
					4.0	0.7259						images/313+42_32.png	images/313_32.png	1.0	←	32.0	29		女	20	2024-03-13_14h04.25.943	干预NG	2021.2.3	Win32	175.4385965			1.0	1.0	0.9899	1.0		1.0	6.0	38.0	31.0	1.0
					3.0	0.2895						images/313_2.png	images/313+42_2.png	6.0	→	2.0	29		女	20	2024-03-13_14h04.25.943	干预NG	2021.2.3	Win32	175.4385965			1.0	0.0	0.7164	0.0	space	1.0	7.0	39.0	1.0	1.0	8.3628
					5.0	0.3337						images/313_24.png	images/313+42_24.png	6.0	→	24.0	29		女	20	2024-03-13_14h04.25.943	干预NG	2021.2.3	Win32	175.4385965			6.0	1.0	0.3734	1.0		1.0	8.0	40.0	23.0	1.0
					4.0	0.3734						images/313_8.png	images/313+42_8.png	6.0	→	8.0	29		女	20	2024-03-13_14h04.25.943	干预NG	2021.2.3	Win32	175.4385965			1.0	0.0	0.4019	1.0		1.0	9.0	41.0	7.0	1.0
					4.0	0.3241						images/313+42_26.png	images/313_26.png	1.0	←	26.0	29		女	20	2024-03-13_14h04.25.943	干预NG	2021.2.3	Win32	175.4385965			1.0	1.0	0.3048	1.0		1.0	10.0	42.0	25.0	1.0
					4.0	0.3542						images/313_17.png	images/313+42_17.png	6.0	→	17.0	29		女	20	2024-03-13_14h04.25.943	干预NG	2021.2.3	Win32	175.4385965			6.0	1.0	0.2748	1.0		1.0	11.0	43.0	16.0	1.0
					3.0	0.5004						images/313+42_13.png	images/313_13.png	1.0	←	13.0	29		女	20	2024-03-13_14h04.25.943	干预NG	2021.2.3	Win32	175.4385965			1.0	1.0	0.4709	0.0		1.0	12.0	44.0	12.0	1.0
					4.0	0.35						images/313_19.png	images/313+42_19.png	6.0	→	19.0	29		女	20	2024-03-13_14h04.25.943	干预NG	2021.2.3	Win32	175.4385965			6.0	1.0	0.3193	1.0		1.0	13.0	45.0	18.0	1.0
					5.0	0.4132						images/313+42_9.png	images/313_9.png	1.0	←	9.0	29		女	20	2024-03-13_14h04.25.943	干预NG	2021.2.3	Win32	175.4385965			6.0	0.0	0.8184	1.0		1.0	14.0	46.0	8.0	1.0
					4.0	0.3268						images/313+42_25.png	images/313_25.png	1.0	←	25.0	29		女	20	2024-03-13_14h04.25.943	干预NG	2021.2.3	Win32	175.4385965			1.0	1.0	0.3947	1.0		1.0	15.0	47.0	24.0	1.0
					4.0	0.3269						images/313_1.png	images/313+42_1.png	6.0	→	1.0	29		女	20	2024-03-13_14h04.25.943	干预NG	2021.2.3	Win32	175.4385965			6.0	1.0	0.3078	1.0		1.0	16.0	48.0	0.0	1.0
					4.0	0.3571						images/313+42_14.png	images/313_14.png	1.0	←	14.0	29		女	20	2024-03-13_14h04.25.943	干预NG	2021.2.3	Win32	175.4385965			1.0	1.0	0.3344	1.0		1.0	17.0	49.0	13.0	1.0
					4.0	0.3343						images/313_7.png	images/313+42_7.png	6.0	→	7.0	29		女	20	2024-03-13_14h04.25.943	干预NG	2021.2.3	Win32	175.4385965			6.0	1.0	0.4383	1.0		1.0	18.0	50.0	6.0	1.0
					4.0	0.3514						images/313_22.png	images/313+42_22.png	6.0	→	22.0	29		女	20	2024-03-13_14h04.25.943	干预NG	2021.2.3	Win32	175.4385965			1.0	0.0	0.2775	1.0		1.0	19.0	51.0	21.0	1.0
					4.0	0.3151						images/313+42_29.png	images/313_29.png	1.0	←	29.0	29		女	20	2024-03-13_14h04.25.943	干预NG	2021.2.3	Win32	175.4385965			1.0	1.0	0.2321	1.0		1.0	20.0	52.0	28.0	1.0
					3.0	0.4378						images/313+42_11.png	images/313_11.png	1.0	←	11.0	29		女	20	2024-03-13_14h04.25.943	干预NG	2021.2.3	Win32	175.4385965			1.0	1.0	0.4953	0.0		1.0	21.0	53.0	10.0	1.0
					4.0	0.3863						images/313_5.png	images/313+42_5.png	6.0	→	5.0	29		女	20	2024-03-13_14h04.25.943	干预NG	2021.2.3	Win32	175.4385965			6.0	1.0	0.4243	1.0		1.0	22.0	54.0	4.0	1.0
					3.0	0.284						images/313_23.png	images/313+42_23.png	6.0	→	23.0	29		女	20	2024-03-13_14h04.25.943	干预NG	2021.2.3	Win32	175.4385965			1.0	0.0	0.6726	0.0		1.0	23.0	55.0	22.0	1.0
					5.0	0.3708						images/313+42_12.png	images/313_12.png	1.0	←	12.0	29		女	20	2024-03-13_14h04.25.943	干预NG	2021.2.3	Win32	175.4385965			1.0	1.0	0.2978	1.0		1.0	24.0	56.0	11.0	1.0
					5.0	0.2878						images/313_3.png	images/313+42_3.png	6.0	→	3.0	29		女	20	2024-03-13_14h04.25.943	干预NG	2021.2.3	Win32	175.4385965			6.0	1.0	0.3132	1.0		1.0	25.0	57.0	2.0	1.0
					4.0	0.3431						images/313_6.png	images/313+42_6.png	6.0	→	6.0	29		女	20	2024-03-13_14h04.25.943	干预NG	2021.2.3	Win32	175.4385965			6.0	1.0	0.6892	1.0		1.0	26.0	58.0	5.0	1.0
					5.0	0.3198						images/313+42_27.png	images/313_27.png	1.0	←	27.0	29		女	20	2024-03-13_14h04.25.943	干预NG	2021.2.3	Win32	175.4385965			1.0	1.0	0.3475	1.0		1.0	27.0	59.0	26.0	1.0
					5.0	0.3881						images/313+42_16.png	images/313_16.png	1.0	←	16.0	29		女	20	2024-03-13_14h04.25.943	干预NG	2021.2.3	Win32	175.4385965			1.0	1.0	0.4467	1.0		1.0	28.0	60.0	15.0	1.0
					3.0	0.4362						images/313_4.png	images/313+42_4.png	6.0	→	4.0	29		女	20	2024-03-13_14h04.25.943	干预NG	2021.2.3	Win32	175.4385965			1.0	0.0	0.5875	0.0		1.0	29.0	61.0	3.0	1.0
					5.0	0.322						images/313_18.png	images/313+42_18.png	6.0	→	18.0	29		女	20	2024-03-13_14h04.25.943	干预NG	2021.2.3	Win32	175.4385965			1.0	0.0	0.3258	1.0		1.0	30.0	62.0	17.0	1.0
					5.0	0.3191						images/313+42_10.png	images/313_10.png	1.0	←	10.0	29		女	20	2024-03-13_14h04.25.943	干预NG	2021.2.3	Win32	175.4385965			1.0	1.0	0.2473	1.0		1.0	31.0	63.0	9.0	1.0
					4.0	0.8983						images/313+42_32.png	images/313_32.png	1.0	←	32.0	29		女	20	2024-03-13_14h04.25.943	干预NG	2021.2.3	Win32	175.4385965			6.0	0.0	0.9754	1.0		2.0	0.0	64.0	31.0	1.0
					3.0	0.3423						images/313+42_14.png	images/313_14.png	1.0	←	14.0	29		女	20	2024-03-13_14h04.25.943	干预NG	2021.2.3	Win32	175.4385965			1.0	1.0	0.5994	0.0		2.0	1.0	65.0	13.0	1.0
					4.0	0.407						images/313_21.png	images/313+42_21.png	6.0	→	21.0	29		女	20	2024-03-13_14h04.25.943	干预NG	2021.2.3	Win32	175.4385965			6.0	1.0	0.4271	1.0		2.0	2.0	66.0	20.0	1.0
					4.0	0.3619						images/313_7.png	images/313+42_7.png	6.0	→	7.0	29		女	20	2024-03-13_14h04.25.943	干预NG	2021.2.3	Win32	175.4385965			6.0	1.0	0.4264	1.0		2.0	3.0	67.0	6.0	1.0
					4.0	0.3594						images/313_23.png	images/313+42_23.png	6.0	→	23.0	29		女	20	2024-03-13_14h04.25.943	干预NG	2021.2.3	Win32	175.4385965			6.0	1.0	0.4229	1.0		2.0	4.0	68.0	22.0	1.0
					4.0	0.3875						images/313+42_30.png	images/313_30.png	1.0	←	30.0	29		女	20	2024-03-13_14h04.25.943	干预NG	2021.2.3	Win32	175.4385965			1.0	1.0	0.2887	1.0		2.0	5.0	69.0	29.0	1.0
					4.0	0.3553						images/313+42_10.png	images/313_10.png	1.0	←	10.0	29		女	20	2024-03-13_14h04.25.943	干预NG	2021.2.3	Win32	175.4385965			1.0	1.0	0.2388	1.0		2.0	6.0	70.0	9.0	1.0
					5.0	0.3283						images/313+42_27.png	images/313_27.png	1.0	←	27.0	29		女	20	2024-03-13_14h04.25.943	干预NG	2021.2.3	Win32	175.4385965			1.0	1.0	1.0241	1.0		2.0	7.0	71.0	26.0	1.0
					5.0	0.3044						images/313_6.png	images/313+42_6.png	6.0	→	6.0	29		女	20	2024-03-13_14h04.25.943	干预NG	2021.2.3	Win32	175.4385965			6.0	1.0	0.3102	1.0		2.0	8.0	72.0	5.0	1.0
					3.0	0.4555						images/313_3.png	images/313+42_3.png	6.0	→	3.0	29		女	20	2024-03-13_14h04.25.943	干预NG	2021.2.3	Win32	175.4385965			6.0	1.0	0.659	0.0		2.0	9.0	73.0	2.0	1.0
					5.0	0.362						images/313+42_12.png	images/313_12.png	1.0	←	12.0	29		女	20	2024-03-13_14h04.25.943	干预NG	2021.2.3	Win32	175.4385965			1.0	1.0	0.3162	1.0		2.0	10.0	74.0	11.0	1.0
					5.0	0.3152						images/313+42_9.png	images/313_9.png	1.0	←	9.0	29		女	20	2024-03-13_14h04.25.943	干预NG	2021.2.3	Win32	175.4385965			1.0	1.0	0.2597	1.0		2.0	11.0	75.0	8.0	1.0
					4.0	0.3228						images/313+42_11.png	images/313_11.png	1.0	←	11.0	29		女	20	2024-03-13_14h04.25.943	干预NG	2021.2.3	Win32	175.4385965			1.0	1.0	0.3929	1.0		2.0	12.0	76.0	10.0	1.0
					4.0	0.3338						images/313+42_16.png	images/313_16.png	1.0	←	16.0	29		女	20	2024-03-13_14h04.25.943	干预NG	2021.2.3	Win32	175.4385965			1.0	1.0	0.2957	1.0		2.0	13.0	77.0	15.0	1.0
					4.0	0.3314						images/313+42_15.png	images/313_15.png	1.0	←	15.0	29		女	20	2024-03-13_14h04.25.943	干预NG	2021.2.3	Win32	175.4385965			1.0	1.0	0.3132	1.0		2.0	14.0	78.0	14.0	1.0
					5.0	0.3654						images/313+42_29.png	images/313_29.png	1.0	←	29.0	29		女	20	2024-03-13_14h04.25.943	干预NG	2021.2.3	Win32	175.4385965			1.0	1.0	0.2713	1.0	space	2.0	15.0	79.0	28.0	1.0	6.2146
					3.0	0.3863						images/313+42_28.png	images/313_28.png	1.0	←	28.0	29		女	20	2024-03-13_14h04.25.943	干预NG	2021.2.3	Win32	175.4385965			1.0	1.0	0.7569	0.0		2.0	16.0	80.0	27.0	1.0
					3.0	0.3519						images/313+42_13.png	images/313_13.png	1.0	←	13.0	29		女	20	2024-03-13_14h04.25.943	干预NG	2021.2.3	Win32	175.4385965			1.0	1.0	0.3987	0.0		2.0	17.0	81.0	12.0	1.0
					4.0	0.3872						images/313_20.png	images/313+42_20.png	6.0	→	20.0	29		女	20	2024-03-13_14h04.25.943	干预NG	2021.2.3	Win32	175.4385965			6.0	1.0	0.3929	1.0		2.0	18.0	82.0	19.0	1.0
					4.0	0.3616						images/313_17.png	images/313+42_17.png	6.0	→	17.0	29		女	20	2024-03-13_14h04.25.943	干预NG	2021.2.3	Win32	175.4385965			6.0	1.0	0.2919	1.0		2.0	19.0	83.0	16.0	1.0
					4.0	0.3271						images/313_24.png	images/313+42_24.png	6.0	→	24.0	29		女	20	2024-03-13_14h04.25.943	干预NG	2021.2.3	Win32	175.4385965			6.0	1.0	0.245	1.0		2.0	20.0	84.0	23.0	1.0
					3.0	0.2965						images/313_8.png	images/313+42_8.png	6.0	→	8.0	29		女	20	2024-03-13_14h04.25.943	干预NG	2021.2.3	Win32	175.4385965			6.0	1.0	0.5871	0.0		2.0	21.0	85.0	7.0	1.0
					3.0	0.4259						images/313_2.png	images/313+42_2.png	6.0	→	2.0	29		女	20	2024-03-13_14h04.25.943	干预NG	2021.2.3	Win32	175.4385965			6.0	1.0	0.368	0.0		2.0	22.0	86.0	1.0	1.0
					5.0	0.419						images/313+42_31.png	images/313_31.png	1.0	←	31.0	29		女	20	2024-03-13_14h04.25.943	干预NG	2021.2.3	Win32	175.4385965			1.0	1.0	0.2186	1.0		2.0	23.0	87.0	30.0	1.0
					5.0	0.3329						images/313+42_26.png	images/313_26.png	1.0	←	26.0	29		女	20	2024-03-13_14h04.25.943	干预NG	2021.2.3	Win32	175.4385965			1.0	1.0	0.2026	1.0		2.0	24.0	88.0	25.0	1.0
					4.0	0.3277						images/313_5.png	images/313+42_5.png	6.0	→	5.0	29		女	20	2024-03-13_14h04.25.943	干预NG	2021.2.3	Win32	175.4385965			6.0	1.0	0.6564	1.0		2.0	25.0	89.0	4.0	1.0
					3.0	0.3516						images/313_18.png	images/313+42_18.png	6.0	→	18.0	29		女	20	2024-03-13_14h04.25.943	干预NG	2021.2.3	Win32	175.4385965			1.0	0.0	0.4367	0.0		2.0	26.0	90.0	17.0	1.0
					4.0	0.3281						images/313_4.png	images/313+42_4.png	6.0	→	4.0	29		女	20	2024-03-13_14h04.25.943	干预NG	2021.2.3	Win32	175.4385965			6.0	1.0	0.2351	1.0		2.0	27.0	91.0	3.0	1.0
					4.0	0.294						images/313_19.png	images/313+42_19.png	6.0	→	19.0	29		女	20	2024-03-13_14h04.25.943	干预NG	2021.2.3	Win32	175.4385965			6.0	1.0	0.3067	1.0		2.0	28.0	92.0	18.0	1.0
					3.0	0.3492						images/313+42_25.png	images/313_25.png	1.0	←	25.0	29		女	20	2024-03-13_14h04.25.943	干预NG	2021.2.3	Win32	175.4385965			1.0	1.0	0.1783	0.0		2.0	29.0	93.0	24.0	1.0
					4.0	0.3942						images/313_1.png	images/313+42_1.png	6.0	→	1.0	29		女	20	2024-03-13_14h04.25.943	干预NG	2021.2.3	Win32	175.4385965			6.0	1.0	0.334	1.0		2.0	30.0	94.0	0.0	1.0
					4.0	0.347						images/313_22.png	images/313+42_22.png	6.0	→	22.0	29		女	20	2024-03-13_14h04.25.943	干预NG	2021.2.3	Win32	175.4385965			6.0	1.0	0.2673	1.0		2.0	31.0	95.0	21.0	1.0
																	29		女	20	2024-03-13_14h04.25.943	干预NG	2021.2.3	Win32	175.4385965														6.975406364	4.0812
