# Supplementary material for: Perceptual metacognition and self-esteem: the role of feedback valence in local and global monitoring bias
Source: BMC Psychol. 2025 Sep 22;13:1114. doi: 10.1186/s40359-025-03089-x (PMC12506185; doi:10.1186/s40359-025-03089-x)
Supplement: Supplementary file 1 — Supplementary Material 1. [file 40359_2025_3089_MOESM1_ESM.zip › Data/Study3/Study3data/negative/30_干预NG_2024-03-13_14h11.28.216.csv]

key03.keys	key03.rt	response00.keys	response00.corr	response00.rt	response02.keys	response02.rt	prac2.thisRepN	prac2.thisTrialN	prac2.thisN	prac2.thisIndex	prac2.ran	dotLeft	dotRight	dotAns	cue	rows	被试编号	姓名	性别	年龄	date	expName	psychopyVersion	OS	frameRate	key04.keys	key04.rt	response01.keys	response01.corr	response01.rt	response02.corr	ret_res.keys	neg.thisRepN	neg.thisTrialN	neg.thisN	neg.thisIndex	neg.ran	ret_res.rt	slider.response	slider.rt
space	3.4706	6.0	0.0	0.3949	4.0	1.0129	0.0	0.0	0.0	10.0	1.0	images/313+12_11.png	images/313_11.png	1.0	←	11.0	30		女	19	2024-03-13_14h11.28.216	干预NG	2021.2.3	Win32	120.4819277
		6.0	1.0	0.3784	4.0	0.4085	0.0	1.0	1.0	3.0	1.0	images/313_4.png	images/313+12_4.png	6.0	→	4.0	30		女	19	2024-03-13_14h11.28.216	干预NG	2021.2.3	Win32	120.4819277
		6.0	0.0	0.3552	4.0	0.4102	0.0	2.0	2.0	15.0	1.0	images/313+12_16.png	images/313_16.png	1.0	←	16.0	30		女	19	2024-03-13_14h11.28.216	干预NG	2021.2.3	Win32	120.4819277
		6.0	0.0	0.237	4.0	0.8355	0.0	3.0	3.0	8.0	1.0	images/313+12_9.png	images/313_9.png	1.0	←	9.0	30		女	19	2024-03-13_14h11.28.216	干预NG	2021.2.3	Win32	120.4819277
		6.0	0.0	0.2441	4.0	0.9077	0.0	4.0	4.0	12.0	1.0	images/313+12_13.png	images/313_13.png	1.0	←	13.0	30		女	19	2024-03-13_14h11.28.216	干预NG	2021.2.3	Win32	120.4819277
		6.0	0.0	0.4006	3.0	0.7763	0.0	5.0	5.0	9.0	1.0	images/313+12_10.png	images/313_10.png	1.0	←	10.0	30		女	19	2024-03-13_14h11.28.216	干预NG	2021.2.3	Win32	120.4819277
		6.0	0.0	0.2496	4.0	0.638	0.0	6.0	6.0	13.0	1.0	images/313+12_14.png	images/313_14.png	1.0	←	14.0	30		女	19	2024-03-13_14h11.28.216	干预NG	2021.2.3	Win32	120.4819277
		6.0	1.0	0.2597	4.0	0.6108	0.0	7.0	7.0	2.0	1.0	images/313_3.png	images/313+12_3.png	6.0	→	3.0	30		女	19	2024-03-13_14h11.28.216	干预NG	2021.2.3	Win32	120.4819277
		1.0	1.0	0.5361	3.0	0.5661	0.0	8.0	8.0	11.0	1.0	images/313+12_12.png	images/313_12.png	1.0	←	12.0	30		女	19	2024-03-13_14h11.28.216	干预NG	2021.2.3	Win32	120.4819277
		6.0	1.0	0.3691	4.0	0.6518	0.0	9.0	9.0	1.0	1.0	images/313_2.png	images/313+12_2.png	6.0	→	2.0	30		女	19	2024-03-13_14h11.28.216	干预NG	2021.2.3	Win32	120.4819277
		6.0	1.0	0.4111	4.0	0.5311	0.0	10.0	10.0	6.0	1.0	images/313_7.png	images/313+12_7.png	6.0	→	7.0	30		女	19	2024-03-13_14h11.28.216	干预NG	2021.2.3	Win32	120.4819277
		6.0	1.0	0.5076	4.0	0.5988	0.0	11.0	11.0	0.0	1.0	images/313_1.png	images/313+12_1.png	6.0	→	1.0	30		女	19	2024-03-13_14h11.28.216	干预NG	2021.2.3	Win32	120.4819277
		6.0	1.0	0.3123	4.0	0.7407	0.0	12.0	12.0	7.0	1.0	images/313_8.png	images/313+12_8.png	6.0	→	8.0	30		女	19	2024-03-13_14h11.28.216	干预NG	2021.2.3	Win32	120.4819277
		6.0	1.0	0.2603	4.0	0.6139	0.0	13.0	13.0	5.0	1.0	images/313_6.png	images/313+12_6.png	6.0	→	6.0	30		女	19	2024-03-13_14h11.28.216	干预NG	2021.2.3	Win32	120.4819277
		6.0	1.0	0.2041	4.0	0.574	0.0	14.0	14.0	4.0	1.0	images/313_5.png	images/313+12_5.png	6.0	→	5.0	30		女	19	2024-03-13_14h11.28.216	干预NG	2021.2.3	Win32	120.4819277
		6.0	0.0	0.1533	4.0	0.6021	0.0	15.0	15.0	14.0	1.0	images/313+12_15.png	images/313_15.png	1.0	←	15.0	30		女	19	2024-03-13_14h11.28.216	干预NG	2021.2.3	Win32	120.4819277
		6.0	1.0	0.2314	3.0	0.6584	1.0	0.0	16.0	4.0	1.0	images/313_5.png	images/313+12_5.png	6.0	→	5.0	30		女	19	2024-03-13_14h11.28.216	干预NG	2021.2.3	Win32	120.4819277
		6.0	0.0	0.2393	4.0	3.0698	1.0	1.0	17.0	13.0	1.0	images/313+12_14.png	images/313_14.png	1.0	←	14.0	30		女	19	2024-03-13_14h11.28.216	干预NG	2021.2.3	Win32	120.4819277
		6.0	1.0	0.2829	5.0	0.6751	1.0	2.0	18.0	0.0	1.0	images/313_1.png	images/313+12_1.png	6.0	→	1.0	30		女	19	2024-03-13_14h11.28.216	干预NG	2021.2.3	Win32	120.4819277
		6.0	0.0	0.1611	5.0	0.4928	1.0	3.0	19.0	9.0	1.0	images/313+12_10.png	images/313_10.png	1.0	←	10.0	30		女	19	2024-03-13_14h11.28.216	干预NG	2021.2.3	Win32	120.4819277
		1.0	1.0	0.768	4.0	0.652	1.0	4.0	20.0	15.0	1.0	images/313+12_16.png	images/313_16.png	1.0	←	16.0	30		女	19	2024-03-13_14h11.28.216	干预NG	2021.2.3	Win32	120.4819277
		6.0	0.0	0.0739	4.0	0.5624	1.0	5.0	21.0	12.0	1.0	images/313+12_13.png	images/313_13.png	1.0	←	13.0	30		女	19	2024-03-13_14h11.28.216	干预NG	2021.2.3	Win32	120.4819277
		6.0	0.0	1.313	4.0	0.5381	1.0	6.0	22.0	11.0	1.0	images/313+12_12.png	images/313_12.png	1.0	←	12.0	30		女	19	2024-03-13_14h11.28.216	干预NG	2021.2.3	Win32	120.4819277
		6.0	0.0	0.1797	5.0	0.7835	1.0	7.0	23.0	8.0	1.0	images/313+12_9.png	images/313_9.png	1.0	←	9.0	30		女	19	2024-03-13_14h11.28.216	干预NG	2021.2.3	Win32	120.4819277
		6.0	1.0	0.2138	6.0	0.5588	1.0	8.0	24.0	2.0	1.0	images/313_3.png	images/313+12_3.png	6.0	→	3.0	30		女	19	2024-03-13_14h11.28.216	干预NG	2021.2.3	Win32	120.4819277
		1.0	1.0	1.5503	4.0	0.8741	1.0	9.0	25.0	10.0	1.0	images/313+12_11.png	images/313_11.png	1.0	←	11.0	30		女	19	2024-03-13_14h11.28.216	干预NG	2021.2.3	Win32	120.4819277
		6.0	1.0	0.2818	6.0	0.7069	1.0	10.0	26.0	7.0	1.0	images/313_8.png	images/313+12_8.png	6.0	→	8.0	30		女	19	2024-03-13_14h11.28.216	干预NG	2021.2.3	Win32	120.4819277
		6.0	1.0	0.2394	6.0	0.4244	1.0	11.0	27.0	3.0	1.0	images/313_4.png	images/313+12_4.png	6.0	→	4.0	30		女	19	2024-03-13_14h11.28.216	干预NG	2021.2.3	Win32	120.4819277
		1.0	1.0	0.401	3.0	0.3828	1.0	12.0	28.0	14.0	1.0	images/313+12_15.png	images/313_15.png	1.0	←	15.0	30		女	19	2024-03-13_14h11.28.216	干预NG	2021.2.3	Win32	120.4819277
		6.0	1.0	0.333	4.0	0.934	1.0	13.0	29.0	5.0	1.0	images/313_6.png	images/313+12_6.png	6.0	→	6.0	30		女	19	2024-03-13_14h11.28.216	干预NG	2021.2.3	Win32	120.4819277
		6.0	1.0	0.1313	5.0	0.3115	1.0	14.0	30.0	1.0	1.0	images/313_2.png	images/313+12_2.png	6.0	→	2.0	30		女	19	2024-03-13_14h11.28.216	干预NG	2021.2.3	Win32	120.4819277
		6.0	1.0	0.2395	5.0	0.5454	1.0	15.0	31.0	6.0	1.0	images/313_7.png	images/313+12_7.png	6.0	→	7.0	30		女	19	2024-03-13_14h11.28.216	干预NG	2021.2.3	Win32	120.4819277
					4.0	0.7837						images/313_18.png	images/313+42_18.png	6.0	→	18.0	30		女	19	2024-03-13_14h11.28.216	干预NG	2021.2.3	Win32	120.4819277	space	2.5035	1.0	0.0	0.4268	1.0		0.0	0.0	0.0	17.0	1.0
					4.0	0.4461						images/313+42_30.png	images/313_30.png	1.0	←	30.0	30		女	19	2024-03-13_14h11.28.216	干预NG	2021.2.3	Win32	120.4819277			1.0	1.0	0.309	1.0		0.0	1.0	1.0	29.0	1.0
					4.0	0.3734						images/313+42_29.png	images/313_29.png	1.0	←	29.0	30		女	19	2024-03-13_14h11.28.216	干预NG	2021.2.3	Win32	120.4819277			1.0	1.0	0.3152	1.0		0.0	2.0	2.0	28.0	1.0
					4.0	0.4314						images/313_22.png	images/313+42_22.png	6.0	→	22.0	30		女	19	2024-03-13_14h11.28.216	干预NG	2021.2.3	Win32	120.4819277			6.0	1.0	0.2156	1.0		0.0	3.0	3.0	21.0	1.0
					4.0	0.3204						images/313_17.png	images/313+42_17.png	6.0	→	17.0	30		女	19	2024-03-13_14h11.28.216	干预NG	2021.2.3	Win32	120.4819277			6.0	1.0	0.2923	1.0		0.0	4.0	4.0	16.0	1.0
					4.0	0.4648						images/313_2.png	images/313+42_2.png	6.0	→	2.0	30		女	19	2024-03-13_14h11.28.216	干预NG	2021.2.3	Win32	120.4819277			6.0	1.0	1.0031	1.0		0.0	5.0	5.0	1.0	1.0
					4.0	0.8784						images/313+42_15.png	images/313_15.png	1.0	←	15.0	30		女	19	2024-03-13_14h11.28.216	干预NG	2021.2.3	Win32	120.4819277			6.0	0.0	0.6018	1.0		0.0	6.0	6.0	14.0	1.0
					5.0	0.7118						images/313_20.png	images/313+42_20.png	6.0	→	20.0	30		女	19	2024-03-13_14h11.28.216	干预NG	2021.2.3	Win32	120.4819277			6.0	1.0	0.4215	1.0		0.0	7.0	7.0	19.0	1.0
					4.0	0.9725						images/313+42_13.png	images/313_13.png	1.0	←	13.0	30		女	19	2024-03-13_14h11.28.216	干预NG	2021.2.3	Win32	120.4819277			6.0	0.0	0.175	1.0		0.0	8.0	8.0	12.0	1.0
					4.0	0.5937						images/313+42_11.png	images/313_11.png	1.0	←	11.0	30		女	19	2024-03-13_14h11.28.216	干预NG	2021.2.3	Win32	120.4819277			1.0	1.0	0.3084	1.0		0.0	9.0	9.0	10.0	1.0
					4.0	0.7588						images/313+42_10.png	images/313_10.png	1.0	←	10.0	30		女	19	2024-03-13_14h11.28.216	干预NG	2021.2.3	Win32	120.4819277			1.0	1.0	0.4904	1.0		0.0	10.0	10.0	9.0	1.0
					6.0	0.5231						images/313_24.png	images/313+42_24.png	6.0	→	24.0	30		女	19	2024-03-13_14h11.28.216	干预NG	2021.2.3	Win32	120.4819277			6.0	1.0	0.2078	1.0		0.0	11.0	11.0	23.0	1.0
					4.0	0.5087						images/313+42_27.png	images/313_27.png	1.0	←	27.0	30		女	19	2024-03-13_14h11.28.216	干预NG	2021.2.3	Win32	120.4819277			1.0	1.0	0.4204	1.0		0.0	12.0	12.0	26.0	1.0
					5.0	0.9487						images/313+42_28.png	images/313_28.png	1.0	←	28.0	30		女	19	2024-03-13_14h11.28.216	干预NG	2021.2.3	Win32	120.4819277			1.0	1.0	0.9132	1.0		0.0	13.0	13.0	27.0	1.0
					5.0	0.4751						images/313_4.png	images/313+42_4.png	6.0	→	4.0	30		女	19	2024-03-13_14h11.28.216	干预NG	2021.2.3	Win32	120.4819277			6.0	1.0	0.1424	1.0		0.0	14.0	14.0	3.0	1.0
					6.0	0.5179						images/313+42_12.png	images/313_12.png	1.0	←	12.0	30		女	19	2024-03-13_14h11.28.216	干预NG	2021.2.3	Win32	120.4819277			1.0	1.0	0.3835	1.0		0.0	15.0	15.0	11.0	1.0
					6.0	0.4431						images/313_3.png	images/313+42_3.png	6.0	→	3.0	30		女	19	2024-03-13_14h11.28.216	干预NG	2021.2.3	Win32	120.4819277			6.0	1.0	0.0491	1.0		0.0	16.0	16.0	2.0	1.0
					5.0	0.7344						images/313+42_9.png	images/313_9.png	1.0	←	9.0	30		女	19	2024-03-13_14h11.28.216	干预NG	2021.2.3	Win32	120.4819277			1.0	1.0	0.302	1.0		0.0	17.0	17.0	8.0	1.0
					6.0	0.4451						images/313_21.png	images/313+42_21.png	6.0	→	21.0	30		女	19	2024-03-13_14h11.28.216	干预NG	2021.2.3	Win32	120.4819277			6.0	1.0	0.1521	1.0		0.0	18.0	18.0	20.0	1.0
					5.0	0.933						images/313+42_31.png	images/313_31.png	1.0	←	31.0	30		女	19	2024-03-13_14h11.28.216	干预NG	2021.2.3	Win32	120.4819277			1.0	1.0	0.6618	1.0		0.0	19.0	19.0	30.0	1.0
					6.0	0.465						images/313_1.png	images/313+42_1.png	6.0	→	1.0	30		女	19	2024-03-13_14h11.28.216	干预NG	2021.2.3	Win32	120.4819277			6.0	1.0	0.2097	1.0		0.0	20.0	20.0	0.0	1.0
					6.0	0.3769						images/313_8.png	images/313+42_8.png	6.0	→	8.0	30		女	19	2024-03-13_14h11.28.216	干预NG	2021.2.3	Win32	120.4819277			6.0	1.0	0.1466	1.0		0.0	21.0	21.0	7.0	1.0
					5.0	0.6363						images/313+42_14.png	images/313_14.png	1.0	←	14.0	30		女	19	2024-03-13_14h11.28.216	干预NG	2021.2.3	Win32	120.4819277			6.0	0.0	0.3752	1.0		0.0	22.0	22.0	13.0	1.0
					6.0	0.421						images/313_23.png	images/313+42_23.png	6.0	→	23.0	30		女	19	2024-03-13_14h11.28.216	干预NG	2021.2.3	Win32	120.4819277			6.0	1.0	0.1669	1.0		0.0	23.0	23.0	22.0	1.0
					5.0	0.4311						images/313_5.png	images/313+42_5.png	6.0	→	5.0	30		女	19	2024-03-13_14h11.28.216	干预NG	2021.2.3	Win32	120.4819277			6.0	1.0	0.2144	1.0		0.0	24.0	24.0	4.0	1.0
					4.0	0.426						images/313+42_25.png	images/313_25.png	1.0	←	25.0	30		女	19	2024-03-13_14h11.28.216	干预NG	2021.2.3	Win32	120.4819277			1.0	1.0	0.8768	1.0		0.0	25.0	25.0	24.0	1.0
					4.0	0.5584						images/313+42_32.png	images/313_32.png	1.0	←	32.0	30		女	19	2024-03-13_14h11.28.216	干预NG	2021.2.3	Win32	120.4819277			6.0	0.0	0.0461	1.0		0.0	26.0	26.0	31.0	1.0
					4.0	0.3893						images/313_19.png	images/313+42_19.png	6.0	→	19.0	30		女	19	2024-03-13_14h11.28.216	干预NG	2021.2.3	Win32	120.4819277			6.0	1.0	0.164	1.0		0.0	27.0	27.0	18.0	1.0
					6.0	0.4021						images/313+42_26.png	images/313_26.png	1.0	←	26.0	30		女	19	2024-03-13_14h11.28.216	干预NG	2021.2.3	Win32	120.4819277			1.0	1.0	0.2627	1.0		0.0	28.0	28.0	25.0	1.0
					6.0	0.3147						images/313_7.png	images/313+42_7.png	6.0	→	7.0	30		女	19	2024-03-13_14h11.28.216	干预NG	2021.2.3	Win32	120.4819277			6.0	1.0	0.205	1.0		0.0	29.0	29.0	6.0	1.0
					6.0	0.3756						images/313_6.png	images/313+42_6.png	6.0	→	6.0	30		女	19	2024-03-13_14h11.28.216	干预NG	2021.2.3	Win32	120.4819277			6.0	1.0	0.1553	1.0		0.0	30.0	30.0	5.0	1.0
					6.0	0.3559						images/313+42_16.png	images/313_16.png	1.0	←	16.0	30		女	19	2024-03-13_14h11.28.216	干预NG	2021.2.3	Win32	120.4819277			1.0	1.0	0.3365	1.0		0.0	31.0	31.0	15.0	1.0
					5.0	0.8323						images/313+42_29.png	images/313_29.png	1.0	←	29.0	30		女	19	2024-03-13_14h11.28.216	干预NG	2021.2.3	Win32	120.4819277			6.0	0.0	0.2566	1.0		1.0	0.0	32.0	28.0	1.0
					5.0	0.4128						images/313+42_31.png	images/313_31.png	1.0	←	31.0	30		女	19	2024-03-13_14h11.28.216	干预NG	2021.2.3	Win32	120.4819277			6.0	0.0	0.1984	1.0		1.0	1.0	33.0	30.0	1.0
					5.0	0.5752						images/313+42_9.png	images/313_9.png	1.0	←	9.0	30		女	19	2024-03-13_14h11.28.216	干预NG	2021.2.3	Win32	120.4819277			1.0	1.0	0.4685	1.0		1.0	2.0	34.0	8.0	1.0
					5.0	0.4121						images/313_22.png	images/313+42_22.png	6.0	→	22.0	30		女	19	2024-03-13_14h11.28.216	干预NG	2021.2.3	Win32	120.4819277			6.0	1.0	0.5894	1.0		1.0	3.0	35.0	21.0	1.0
					4.0	0.5504						images/313_18.png	images/313+42_18.png	6.0	→	18.0	30		女	19	2024-03-13_14h11.28.216	干预NG	2021.2.3	Win32	120.4819277			1.0	0.0	0.377	1.0		1.0	4.0	36.0	17.0	1.0
					5.0	0.4987						images/313_6.png	images/313+42_6.png	6.0	→	6.0	30		女	19	2024-03-13_14h11.28.216	干预NG	2021.2.3	Win32	120.4819277			6.0	1.0	0.0183	1.0		1.0	5.0	37.0	5.0	1.0
					4.0	0.6851						images/313+42_13.png	images/313_13.png	1.0	←	13.0	30		女	19	2024-03-13_14h11.28.216	干预NG	2021.2.3	Win32	120.4819277			6.0	0.0	1.2058	1.0		1.0	6.0	38.0	12.0	1.0
					4.0	0.6198						images/313_23.png	images/313+42_23.png	6.0	→	23.0	30		女	19	2024-03-13_14h11.28.216	干预NG	2021.2.3	Win32	120.4819277			6.0	1.0	0.2003	1.0	space	1.0	7.0	39.0	22.0	1.0	2.1284
					5.0	0.4124						images/313_21.png	images/313+42_21.png	6.0	→	21.0	30		女	19	2024-03-13_14h11.28.216	干预NG	2021.2.3	Win32	120.4819277			6.0	1.0	0.7743	1.0		1.0	8.0	40.0	20.0	1.0
					4.0	0.8071						images/313_5.png	images/313+42_5.png	6.0	→	5.0	30		女	19	2024-03-13_14h11.28.216	干预NG	2021.2.3	Win32	120.4819277			1.0	0.0	0.531	1.0		1.0	9.0	41.0	4.0	1.0
					3.0	4.3265						images/313+42_25.png	images/313_25.png	1.0	←	25.0	30		女	19	2024-03-13_14h11.28.216	干预NG	2021.2.3	Win32	120.4819277			1.0	1.0	0.6873	0.0		1.0	10.0	42.0	24.0	1.0
					4.0	0.5777						images/313_4.png	images/313+42_4.png	6.0	→	4.0	30		女	19	2024-03-13_14h11.28.216	干预NG	2021.2.3	Win32	120.4819277			6.0	1.0	0.8822	1.0		1.0	11.0	43.0	3.0	1.0
					5.0	0.5816						images/313_3.png	images/313+42_3.png	6.0	→	3.0	30		女	19	2024-03-13_14h11.28.216	干预NG	2021.2.3	Win32	120.4819277			6.0	1.0	0.2881	1.0		1.0	12.0	44.0	2.0	1.0
					4.0	0.7227						images/313+42_27.png	images/313_27.png	1.0	←	27.0	30		女	19	2024-03-13_14h11.28.216	干预NG	2021.2.3	Win32	120.4819277			1.0	1.0	0.6633	1.0		1.0	13.0	45.0	26.0	1.0
					6.0	0.5593						images/313+42_10.png	images/313_10.png	1.0	←	10.0	30		女	19	2024-03-13_14h11.28.216	干预NG	2021.2.3	Win32	120.4819277			1.0	1.0	0.2147	1.0		1.0	14.0	46.0	9.0	1.0
					6.0	0.4991						images/313_1.png	images/313+42_1.png	6.0	→	1.0	30		女	19	2024-03-13_14h11.28.216	干预NG	2021.2.3	Win32	120.4819277			6.0	1.0	0.1775	1.0		1.0	15.0	47.0	0.0	1.0
					4.0	0.5313						images/313+42_16.png	images/313_16.png	1.0	←	16.0	30		女	19	2024-03-13_14h11.28.216	干预NG	2021.2.3	Win32	120.4819277			1.0	1.0	0.2424	1.0		1.0	16.0	48.0	15.0	1.0
					4.0	0.6143						images/313_8.png	images/313+42_8.png	6.0	→	8.0	30		女	19	2024-03-13_14h11.28.216	干预NG	2021.2.3	Win32	120.4819277			6.0	1.0	0.1408	1.0		1.0	17.0	49.0	7.0	1.0
					6.0	0.8391						images/313+42_11.png	images/313_11.png	1.0	←	11.0	30		女	19	2024-03-13_14h11.28.216	干预NG	2021.2.3	Win32	120.4819277			1.0	1.0	0.3818	1.0		1.0	18.0	50.0	10.0	1.0
					4.0	0.8857						images/313_2.png	images/313+42_2.png	6.0	→	2.0	30		女	19	2024-03-13_14h11.28.216	干预NG	2021.2.3	Win32	120.4819277			6.0	1.0	0.1195	1.0		1.0	19.0	51.0	1.0	1.0
					4.0	1.3805						images/313+42_15.png	images/313_15.png	1.0	←	15.0	30		女	19	2024-03-13_14h11.28.216	干预NG	2021.2.3	Win32	120.4819277			1.0	1.0	0.5516	1.0		1.0	20.0	52.0	14.0	1.0
					5.0	0.7911						images/313+42_26.png	images/313_26.png	1.0	←	26.0	30		女	19	2024-03-13_14h11.28.216	干预NG	2021.2.3	Win32	120.4819277			1.0	1.0	0.3701	1.0		1.0	21.0	53.0	25.0	1.0
					4.0	2.4668						images/313+42_12.png	images/313_12.png	1.0	←	12.0	30		女	19	2024-03-13_14h11.28.216	干预NG	2021.2.3	Win32	120.4819277			6.0	0.0	1.0522	1.0		1.0	22.0	54.0	11.0	1.0
					4.0	0.5598						images/313_19.png	images/313+42_19.png	6.0	→	19.0	30		女	19	2024-03-13_14h11.28.216	干预NG	2021.2.3	Win32	120.4819277			6.0	1.0	0.3671	1.0		1.0	23.0	55.0	18.0	1.0
					4.0	0.5138						images/313_24.png	images/313+42_24.png	6.0	→	24.0	30		女	19	2024-03-13_14h11.28.216	干预NG	2021.2.3	Win32	120.4819277			6.0	1.0	0.4232	1.0		1.0	24.0	56.0	23.0	1.0
					6.0	1.0691						images/313+42_28.png	images/313_28.png	1.0	←	28.0	30		女	19	2024-03-13_14h11.28.216	干预NG	2021.2.3	Win32	120.4819277			1.0	1.0	0.2862	1.0		1.0	25.0	57.0	27.0	1.0
					4.0	0.7143						images/313+42_14.png	images/313_14.png	1.0	←	14.0	30		女	19	2024-03-13_14h11.28.216	干预NG	2021.2.3	Win32	120.4819277			6.0	0.0	0.2357	1.0		1.0	26.0	58.0	13.0	1.0
					4.0	0.5526						images/313_20.png	images/313+42_20.png	6.0	→	20.0	30		女	19	2024-03-13_14h11.28.216	干预NG	2021.2.3	Win32	120.4819277			6.0	1.0	0.5752	1.0		1.0	27.0	59.0	19.0	1.0
					4.0	0.7027						images/313+42_32.png	images/313_32.png	1.0	←	32.0	30		女	19	2024-03-13_14h11.28.216	干预NG	2021.2.3	Win32	120.4819277			1.0	1.0	0.381	1.0		1.0	28.0	60.0	31.0	1.0
					4.0	0.4505						images/313_7.png	images/313+42_7.png	6.0	→	7.0	30		女	19	2024-03-13_14h11.28.216	干预NG	2021.2.3	Win32	120.4819277			6.0	1.0	0.1282	1.0		1.0	29.0	61.0	6.0	1.0
					4.0	0.5482						images/313+42_30.png	images/313_30.png	1.0	←	30.0	30		女	19	2024-03-13_14h11.28.216	干预NG	2021.2.3	Win32	120.4819277			6.0	0.0	0.4573	1.0		1.0	30.0	62.0	29.0	1.0
					4.0	0.3819						images/313_17.png	images/313+42_17.png	6.0	→	17.0	30		女	19	2024-03-13_14h11.28.216	干预NG	2021.2.3	Win32	120.4819277			6.0	1.0	0.3729	1.0		1.0	31.0	63.0	16.0	1.0
					5.0	1.0176						images/313_7.png	images/313+42_7.png	6.0	→	7.0	30		女	19	2024-03-13_14h11.28.216	干预NG	2021.2.3	Win32	120.4819277			6.0	1.0	0.3255	1.0		2.0	0.0	64.0	6.0	1.0
					5.0	0.7599						images/313_5.png	images/313+42_5.png	6.0	→	5.0	30		女	19	2024-03-13_14h11.28.216	干预NG	2021.2.3	Win32	120.4819277			6.0	1.0	0.2729	1.0		2.0	1.0	65.0	4.0	1.0
					3.0	1.6286						images/313+42_31.png	images/313_31.png	1.0	←	31.0	30		女	19	2024-03-13_14h11.28.216	干预NG	2021.2.3	Win32	120.4819277			6.0	0.0	1.7844	0.0		2.0	2.0	66.0	30.0	1.0
					4.0	0.8355						images/313+42_32.png	images/313_32.png	1.0	←	32.0	30		女	19	2024-03-13_14h11.28.216	干预NG	2021.2.3	Win32	120.4819277			1.0	1.0	0.3485	1.0		2.0	3.0	67.0	31.0	1.0
					5.0	0.7999						images/313_4.png	images/313+42_4.png	6.0	→	4.0	30		女	19	2024-03-13_14h11.28.216	干预NG	2021.2.3	Win32	120.4819277			6.0	1.0	0.1667	1.0		2.0	4.0	68.0	3.0	1.0
					6.0	0.5518						images/313_23.png	images/313+42_23.png	6.0	→	23.0	30		女	19	2024-03-13_14h11.28.216	干预NG	2021.2.3	Win32	120.4819277			6.0	1.0	0.2188	1.0		2.0	5.0	69.0	22.0	1.0
					1.0	1.7634						images/313+42_30.png	images/313_30.png	1.0	←	30.0	30		女	19	2024-03-13_14h11.28.216	干预NG	2021.2.3	Win32	120.4819277			6.0	0.0	0.4636	0.0		2.0	6.0	70.0	29.0	1.0
					4.0	0.5045						images/313+42_10.png	images/313_10.png	1.0	←	10.0	30		女	19	2024-03-13_14h11.28.216	干预NG	2021.2.3	Win32	120.4819277			6.0	0.0	0.348	1.0		2.0	7.0	71.0	9.0	1.0
					4.0	0.4387						images/313+42_12.png	images/313_12.png	1.0	←	12.0	30		女	19	2024-03-13_14h11.28.216	干预NG	2021.2.3	Win32	120.4819277			1.0	1.0	1.0839	1.0		2.0	8.0	72.0	11.0	1.0
					4.0	0.7435						images/313+42_26.png	images/313_26.png	1.0	←	26.0	30		女	19	2024-03-13_14h11.28.216	干预NG	2021.2.3	Win32	120.4819277			1.0	1.0	0.4314	1.0		2.0	9.0	73.0	25.0	1.0
					3.0	1.0279						images/313+42_29.png	images/313_29.png	1.0	←	29.0	30		女	19	2024-03-13_14h11.28.216	干预NG	2021.2.3	Win32	120.4819277			6.0	0.0	0.1533	0.0		2.0	10.0	74.0	28.0	1.0
					4.0	0.9888						images/313_8.png	images/313+42_8.png	6.0	→	8.0	30		女	19	2024-03-13_14h11.28.216	干预NG	2021.2.3	Win32	120.4819277			6.0	1.0	0.3234	1.0		2.0	11.0	75.0	7.0	1.0
					4.0	0.5007						images/313_17.png	images/313+42_17.png	6.0	→	17.0	30		女	19	2024-03-13_14h11.28.216	干预NG	2021.2.3	Win32	120.4819277			6.0	1.0	0.3173	1.0		2.0	12.0	76.0	16.0	1.0
					4.0	0.4324						images/313+42_27.png	images/313_27.png	1.0	←	27.0	30		女	19	2024-03-13_14h11.28.216	干预NG	2021.2.3	Win32	120.4819277			1.0	1.0	0.8188	1.0		2.0	13.0	77.0	26.0	1.0
					4.0	0.425						images/313_18.png	images/313+42_18.png	6.0	→	18.0	30		女	19	2024-03-13_14h11.28.216	干预NG	2021.2.3	Win32	120.4819277			6.0	1.0	0.1526	1.0		2.0	14.0	78.0	17.0	1.0
					4.0	0.5625						images/313_24.png	images/313+42_24.png	6.0	→	24.0	30		女	19	2024-03-13_14h11.28.216	干预NG	2021.2.3	Win32	120.4819277			6.0	1.0	0.2352	1.0	space	2.0	15.0	79.0	23.0	1.0	1.4099
					6.0	0.629						images/313_1.png	images/313+42_1.png	6.0	→	1.0	30		女	19	2024-03-13_14h11.28.216	干预NG	2021.2.3	Win32	120.4819277			6.0	1.0	0.1623	1.0		2.0	16.0	80.0	0.0	1.0
					4.0	0.6109						images/313_20.png	images/313+42_20.png	6.0	→	20.0	30		女	19	2024-03-13_14h11.28.216	干预NG	2021.2.3	Win32	120.4819277			1.0	0.0	0.6678	1.0		2.0	17.0	81.0	19.0	1.0
					4.0	0.5744						images/313_3.png	images/313+42_3.png	6.0	→	3.0	30		女	19	2024-03-13_14h11.28.216	干预NG	2021.2.3	Win32	120.4819277			6.0	1.0	0.0555	1.0		2.0	18.0	82.0	2.0	1.0
					4.0	0.4715						images/313+42_11.png	images/313_11.png	1.0	←	11.0	30		女	19	2024-03-13_14h11.28.216	干预NG	2021.2.3	Win32	120.4819277			1.0	1.0	0.3727	1.0		2.0	19.0	83.0	10.0	1.0
					4.0	0.6477						images/313+42_13.png	images/313_13.png	1.0	←	13.0	30		女	19	2024-03-13_14h11.28.216	干预NG	2021.2.3	Win32	120.4819277			6.0	0.0	0.1933	1.0		2.0	20.0	84.0	12.0	1.0
					4.0	0.6733						images/313+42_16.png	images/313_16.png	1.0	←	16.0	30		女	19	2024-03-13_14h11.28.216	干预NG	2021.2.3	Win32	120.4819277			6.0	0.0	0.2005	1.0		2.0	21.0	85.0	15.0	1.0
					4.0	0.3999						images/313_21.png	images/313+42_21.png	6.0	→	21.0	30		女	19	2024-03-13_14h11.28.216	干预NG	2021.2.3	Win32	120.4819277			6.0	1.0	0.1477	1.0		2.0	22.0	86.0	20.0	1.0
					3.0	0.7844						images/313+42_25.png	images/313_25.png	1.0	←	25.0	30		女	19	2024-03-13_14h11.28.216	干预NG	2021.2.3	Win32	120.4819277			6.0	0.0	0.3661	0.0		2.0	23.0	87.0	24.0	1.0
					4.0	0.3832						images/313+42_28.png	images/313_28.png	1.0	←	28.0	30		女	19	2024-03-13_14h11.28.216	干预NG	2021.2.3	Win32	120.4819277			6.0	0.0	0.3157	1.0		2.0	24.0	88.0	27.0	1.0
					4.0	0.463						images/313+42_14.png	images/313_14.png	1.0	←	14.0	30		女	19	2024-03-13_14h11.28.216	干预NG	2021.2.3	Win32	120.4819277			6.0	0.0	0.2329	1.0		2.0	25.0	89.0	13.0	1.0
					4.0	0.5217						images/313_19.png	images/313+42_19.png	6.0	→	19.0	30		女	19	2024-03-13_14h11.28.216	干预NG	2021.2.3	Win32	120.4819277			6.0	1.0	0.2315	1.0		2.0	26.0	90.0	18.0	1.0
					4.0	0.6086						images/313_2.png	images/313+42_2.png	6.0	→	2.0	30		女	19	2024-03-13_14h11.28.216	干预NG	2021.2.3	Win32	120.4819277			6.0	1.0	0.2526	1.0		2.0	27.0	91.0	1.0	1.0
					5.0	0.6826						images/313_6.png	images/313+42_6.png	6.0	→	6.0	30		女	19	2024-03-13_14h11.28.216	干预NG	2021.2.3	Win32	120.4819277			6.0	1.0	0.1877	1.0		2.0	28.0	92.0	5.0	1.0
					6.0	0.4743						images/313_22.png	images/313+42_22.png	6.0	→	22.0	30		女	19	2024-03-13_14h11.28.216	干预NG	2021.2.3	Win32	120.4819277			6.0	1.0	0.1705	1.0		2.0	29.0	93.0	21.0	1.0
					1.0	1.3616						images/313+42_15.png	images/313_15.png	1.0	←	15.0	30		女	19	2024-03-13_14h11.28.216	干预NG	2021.2.3	Win32	120.4819277			6.0	0.0	0.2204	0.0		2.0	30.0	94.0	14.0	1.0
					5.0	0.8275						images/313+42_9.png	images/313_9.png	1.0	←	9.0	30		女	19	2024-03-13_14h11.28.216	干预NG	2021.2.3	Win32	120.4819277			6.0	0.0	0.4567	1.0		2.0	31.0	95.0	8.0	1.0
																	30		女	19	2024-03-13_14h11.28.216	干预NG	2021.2.3	Win32	120.4819277														6.968463064	3.9556
