# Supplementary material for: Perceptual metacognition and self-esteem: the role of feedback valence in local and global monitoring bias
Source: BMC Psychol. 2025 Sep 22;13:1114. doi: 10.1186/s40359-025-03089-x (PMC12506185; doi:10.1186/s40359-025-03089-x)
Supplement: Supplementary file 1 — Supplementary Material 1. [file 40359_2025_3089_MOESM1_ESM.zip › Data/Study3/Study3data/negative/31_干预NG_2024-03-13_14h48.49.601.csv]

key03.keys	key03.rt	response00.keys	response00.corr	response00.rt	response02.keys	response02.rt	prac2.thisRepN	prac2.thisTrialN	prac2.thisN	prac2.thisIndex	prac2.ran	dotLeft	dotRight	dotAns	cue	rows	被试编号	姓名	性别	年龄	date	expName	psychopyVersion	OS	frameRate	key04.keys	key04.rt	response01.keys	response01.corr	response01.rt	response02.corr	ret_res.keys	neg.thisRepN	neg.thisTrialN	neg.thisN	neg.thisIndex	neg.ran	ret_res.rt	slider.response	slider.rt
space	13.8865	6.0	1.0	0.7317	3.0	1.9484	0.0	0.0	0.0	6.0	1.0	images/313_7.png	images/313+12_7.png	6.0	→	7.0	31		男	26	2024-03-13_14h48.49.601	干预NG	2021.2.3	Win32	60.60606061
		6.0	1.0	0.3765	6.0	0.4038	0.0	1.0	1.0	5.0	1.0	images/313_6.png	images/313+12_6.png	6.0	→	6.0	31		男	26	2024-03-13_14h48.49.601	干预NG	2021.2.3	Win32	60.60606061
		1.0	1.0	1.0495	5.0	0.7331	0.0	2.0	2.0	10.0	1.0	images/313+12_11.png	images/313_11.png	1.0	←	11.0	31		男	26	2024-03-13_14h48.49.601	干预NG	2021.2.3	Win32	60.60606061
		6.0	1.0	0.4443	6.0	0.2807	0.0	3.0	3.0	7.0	1.0	images/313_8.png	images/313+12_8.png	6.0	→	8.0	31		男	26	2024-03-13_14h48.49.601	干预NG	2021.2.3	Win32	60.60606061
		1.0	1.0	0.4557	5.0	0.5323	0.0	4.0	4.0	12.0	1.0	images/313+12_13.png	images/313_13.png	1.0	←	13.0	31		男	26	2024-03-13_14h48.49.601	干预NG	2021.2.3	Win32	60.60606061
		1.0	1.0	0.8049	4.0	0.3677	0.0	5.0	5.0	15.0	1.0	images/313+12_16.png	images/313_16.png	1.0	←	16.0	31		男	26	2024-03-13_14h48.49.601	干预NG	2021.2.3	Win32	60.60606061
		6.0	1.0	0.3799	5.0	0.5175	0.0	6.0	6.0	2.0	1.0	images/313_3.png	images/313+12_3.png	6.0	→	3.0	31		男	26	2024-03-13_14h48.49.601	干预NG	2021.2.3	Win32	60.60606061
		6.0	1.0	0.6362	5.0	0.347	0.0	7.0	7.0	3.0	1.0	images/313_4.png	images/313+12_4.png	6.0	→	4.0	31		男	26	2024-03-13_14h48.49.601	干预NG	2021.2.3	Win32	60.60606061
		6.0	0.0	0.4578	4.0	0.5715	0.0	8.0	8.0	13.0	1.0	images/313+12_14.png	images/313_14.png	1.0	←	14.0	31		男	26	2024-03-13_14h48.49.601	干预NG	2021.2.3	Win32	60.60606061
		6.0	0.0	0.5152	5.0	0.3834	0.0	9.0	9.0	11.0	1.0	images/313+12_12.png	images/313_12.png	1.0	←	12.0	31		男	26	2024-03-13_14h48.49.601	干预NG	2021.2.3	Win32	60.60606061
		1.0	1.0	0.5513	5.0	0.3177	0.0	10.0	10.0	9.0	1.0	images/313+12_10.png	images/313_10.png	1.0	←	10.0	31		男	26	2024-03-13_14h48.49.601	干预NG	2021.2.3	Win32	60.60606061
		6.0	1.0	0.3345	5.0	0.4672	0.0	11.0	11.0	4.0	1.0	images/313_5.png	images/313+12_5.png	6.0	→	5.0	31		男	26	2024-03-13_14h48.49.601	干预NG	2021.2.3	Win32	60.60606061
		1.0	1.0	1.0078	4.0	0.6838	0.0	12.0	12.0	14.0	1.0	images/313+12_15.png	images/313_15.png	1.0	←	15.0	31		男	26	2024-03-13_14h48.49.601	干预NG	2021.2.3	Win32	60.60606061
		1.0	0.0	0.8393	4.0	0.4006	0.0	13.0	13.0	1.0	1.0	images/313_2.png	images/313+12_2.png	6.0	→	2.0	31		男	26	2024-03-13_14h48.49.601	干预NG	2021.2.3	Win32	60.60606061
		6.0	1.0	0.422	5.0	0.3175	0.0	14.0	14.0	0.0	1.0	images/313_1.png	images/313+12_1.png	6.0	→	1.0	31		男	26	2024-03-13_14h48.49.601	干预NG	2021.2.3	Win32	60.60606061
		6.0	0.0	0.4529	5.0	0.3168	0.0	15.0	15.0	8.0	1.0	images/313+12_9.png	images/313_9.png	1.0	←	9.0	31		男	26	2024-03-13_14h48.49.601	干预NG	2021.2.3	Win32	60.60606061
		1.0	0.0	1.4553	3.0	0.4854	1.0	0.0	16.0	6.0	1.0	images/313_7.png	images/313+12_7.png	6.0	→	7.0	31		男	26	2024-03-13_14h48.49.601	干预NG	2021.2.3	Win32	60.60606061
		6.0	1.0	0.4192	5.0	0.5932	1.0	1.0	17.0	1.0	1.0	images/313_2.png	images/313+12_2.png	6.0	→	2.0	31		男	26	2024-03-13_14h48.49.601	干预NG	2021.2.3	Win32	60.60606061
		1.0	0.0	0.8897	3.0	0.4512	1.0	2.0	18.0	0.0	1.0	images/313_1.png	images/313+12_1.png	6.0	→	1.0	31		男	26	2024-03-13_14h48.49.601	干预NG	2021.2.3	Win32	60.60606061
		6.0	1.0	0.3354	6.0	0.5662	1.0	3.0	19.0	7.0	1.0	images/313_8.png	images/313+12_8.png	6.0	→	8.0	31		男	26	2024-03-13_14h48.49.601	干预NG	2021.2.3	Win32	60.60606061
		1.0	1.0	0.6838	4.0	0.4488	1.0	4.0	20.0	11.0	1.0	images/313+12_12.png	images/313_12.png	1.0	←	12.0	31		男	26	2024-03-13_14h48.49.601	干预NG	2021.2.3	Win32	60.60606061
		6.0	0.0	0.3914	5.0	0.3565	1.0	5.0	21.0	13.0	1.0	images/313+12_14.png	images/313_14.png	1.0	←	14.0	31		男	26	2024-03-13_14h48.49.601	干预NG	2021.2.3	Win32	60.60606061
		6.0	1.0	0.2781	5.0	0.5069	1.0	6.0	22.0	5.0	1.0	images/313_6.png	images/313+12_6.png	6.0	→	6.0	31		男	26	2024-03-13_14h48.49.601	干预NG	2021.2.3	Win32	60.60606061
		1.0	1.0	0.4516	4.0	0.5659	1.0	7.0	23.0	10.0	1.0	images/313+12_11.png	images/313_11.png	1.0	←	11.0	31		男	26	2024-03-13_14h48.49.601	干预NG	2021.2.3	Win32	60.60606061
		1.0	1.0	0.5233	4.0	0.3301	1.0	8.0	24.0	14.0	1.0	images/313+12_15.png	images/313_15.png	1.0	←	15.0	31		男	26	2024-03-13_14h48.49.601	干预NG	2021.2.3	Win32	60.60606061
		6.0	0.0	0.5856	5.0	0.6173	1.0	9.0	25.0	8.0	1.0	images/313+12_9.png	images/313_9.png	1.0	←	9.0	31		男	26	2024-03-13_14h48.49.601	干预NG	2021.2.3	Win32	60.60606061
		1.0	1.0	0.768	3.0	0.4535	1.0	10.0	26.0	9.0	1.0	images/313+12_10.png	images/313_10.png	1.0	←	10.0	31		男	26	2024-03-13_14h48.49.601	干预NG	2021.2.3	Win32	60.60606061
		6.0	1.0	0.3338	6.0	0.2721	1.0	11.0	27.0	4.0	1.0	images/313_5.png	images/313+12_5.png	6.0	→	5.0	31		男	26	2024-03-13_14h48.49.601	干预NG	2021.2.3	Win32	60.60606061
		1.0	1.0	0.8152	4.0	0.566	1.0	12.0	28.0	12.0	1.0	images/313+12_13.png	images/313_13.png	1.0	←	13.0	31		男	26	2024-03-13_14h48.49.601	干预NG	2021.2.3	Win32	60.60606061
		6.0	0.0	0.3364	3.0	0.9011	1.0	13.0	29.0	15.0	1.0	images/313+12_16.png	images/313_16.png	1.0	←	16.0	31		男	26	2024-03-13_14h48.49.601	干预NG	2021.2.3	Win32	60.60606061
		6.0	1.0	0.5314	6.0	0.3016	1.0	14.0	30.0	3.0	1.0	images/313_4.png	images/313+12_4.png	6.0	→	4.0	31		男	26	2024-03-13_14h48.49.601	干预NG	2021.2.3	Win32	60.60606061
		6.0	1.0	0.8188	4.0	0.7993	1.0	15.0	31.0	2.0	1.0	images/313_3.png	images/313+12_3.png	6.0	→	3.0	31		男	26	2024-03-13_14h48.49.601	干预NG	2021.2.3	Win32	60.60606061
					5.0	0.5854						images/313+42_10.png	images/313_10.png	1.0	←	10.0	31		男	26	2024-03-13_14h48.49.601	干预NG	2021.2.3	Win32	60.60606061	space	7.5192	1.0	1.0	0.3478	1.0		0.0	0.0	0.0	9.0	1.0
					4.0	0.55						images/313+42_14.png	images/313_14.png	1.0	←	14.0	31		男	26	2024-03-13_14h48.49.601	干预NG	2021.2.3	Win32	60.60606061			1.0	1.0	0.7515	1.0		0.0	1.0	1.0	13.0	1.0
					5.0	0.3679						images/313+42_25.png	images/313_25.png	1.0	←	25.0	31		男	26	2024-03-13_14h48.49.601	干预NG	2021.2.3	Win32	60.60606061			6.0	0.0	0.3873	1.0		0.0	2.0	2.0	24.0	1.0
					4.0	0.5674						images/313+42_31.png	images/313_31.png	1.0	←	31.0	31		男	26	2024-03-13_14h48.49.601	干预NG	2021.2.3	Win32	60.60606061			1.0	1.0	0.4022	1.0		0.0	3.0	3.0	30.0	1.0
					6.0	0.3166						images/313_23.png	images/313+42_23.png	6.0	→	23.0	31		男	26	2024-03-13_14h48.49.601	干预NG	2021.2.3	Win32	60.60606061			6.0	1.0	0.3847	1.0		0.0	4.0	4.0	22.0	1.0
					4.0	0.706						images/313+42_29.png	images/313_29.png	1.0	←	29.0	31		男	26	2024-03-13_14h48.49.601	干预NG	2021.2.3	Win32	60.60606061			1.0	1.0	0.3996	1.0		0.0	5.0	5.0	28.0	1.0
					6.0	0.3204						images/313_4.png	images/313+42_4.png	6.0	→	4.0	31		男	26	2024-03-13_14h48.49.601	干预NG	2021.2.3	Win32	60.60606061			6.0	1.0	0.385	1.0		0.0	6.0	6.0	3.0	1.0
					6.0	0.3176						images/313_6.png	images/313+42_6.png	6.0	→	6.0	31		男	26	2024-03-13_14h48.49.601	干预NG	2021.2.3	Win32	60.60606061			6.0	1.0	0.4848	1.0		0.0	7.0	7.0	5.0	1.0
					6.0	0.4163						images/313+42_28.png	images/313_28.png	1.0	←	28.0	31		男	26	2024-03-13_14h48.49.601	干预NG	2021.2.3	Win32	60.60606061			1.0	1.0	0.4194	1.0		0.0	8.0	8.0	27.0	1.0
					4.0	1.1347						images/313_17.png	images/313+42_17.png	6.0	→	17.0	31		男	26	2024-03-13_14h48.49.601	干预NG	2021.2.3	Win32	60.60606061			6.0	1.0	0.5423	1.0		0.0	9.0	9.0	16.0	1.0
					4.0	0.4013						images/313_20.png	images/313+42_20.png	6.0	→	20.0	31		男	26	2024-03-13_14h48.49.601	干预NG	2021.2.3	Win32	60.60606061			1.0	0.0	0.6247	1.0		0.0	10.0	10.0	19.0	1.0
					4.0	0.3687						images/313+42_15.png	images/313_15.png	1.0	←	15.0	31		男	26	2024-03-13_14h48.49.601	干预NG	2021.2.3	Win32	60.60606061			1.0	1.0	0.4183	1.0		0.0	11.0	11.0	14.0	1.0
					6.0	0.4323						images/313_2.png	images/313+42_2.png	6.0	→	2.0	31		男	26	2024-03-13_14h48.49.601	干预NG	2021.2.3	Win32	60.60606061			6.0	1.0	0.3029	1.0		0.0	12.0	12.0	1.0	1.0
					6.0	0.5732						images/313+42_27.png	images/313_27.png	1.0	←	27.0	31		男	26	2024-03-13_14h48.49.601	干预NG	2021.2.3	Win32	60.60606061			1.0	1.0	0.2992	1.0		0.0	13.0	13.0	26.0	1.0
					6.0	0.349						images/313_19.png	images/313+42_19.png	6.0	→	19.0	31		男	26	2024-03-13_14h48.49.601	干预NG	2021.2.3	Win32	60.60606061			6.0	1.0	0.2841	1.0		0.0	14.0	14.0	18.0	1.0
					4.0	0.4003						images/313_8.png	images/313+42_8.png	6.0	→	8.0	31		男	26	2024-03-13_14h48.49.601	干预NG	2021.2.3	Win32	60.60606061			1.0	0.0	1.0801	1.0		0.0	15.0	15.0	7.0	1.0
					5.0	0.3771						images/313+42_9.png	images/313_9.png	1.0	←	9.0	31		男	26	2024-03-13_14h48.49.601	干预NG	2021.2.3	Win32	60.60606061			1.0	1.0	0.7218	1.0		0.0	16.0	16.0	8.0	1.0
					5.0	0.6527						images/313_18.png	images/313+42_18.png	6.0	→	18.0	31		男	26	2024-03-13_14h48.49.601	干预NG	2021.2.3	Win32	60.60606061			6.0	1.0	0.901	1.0		0.0	17.0	17.0	17.0	1.0
					6.0	0.3469						images/313_24.png	images/313+42_24.png	6.0	→	24.0	31		男	26	2024-03-13_14h48.49.601	干预NG	2021.2.3	Win32	60.60606061			6.0	1.0	0.336	1.0		0.0	18.0	18.0	23.0	1.0
					6.0	0.6877						images/313+42_12.png	images/313_12.png	1.0	←	12.0	31		男	26	2024-03-13_14h48.49.601	干预NG	2021.2.3	Win32	60.60606061			1.0	1.0	0.2961	1.0		0.0	19.0	19.0	11.0	1.0
					6.0	0.2982						images/313_21.png	images/313+42_21.png	6.0	→	21.0	31		男	26	2024-03-13_14h48.49.601	干预NG	2021.2.3	Win32	60.60606061			6.0	1.0	0.4344	1.0		0.0	20.0	20.0	20.0	1.0
					4.0	0.7516						images/313_3.png	images/313+42_3.png	6.0	→	3.0	31		男	26	2024-03-13_14h48.49.601	干预NG	2021.2.3	Win32	60.60606061			6.0	1.0	1.1689	1.0		0.0	21.0	21.0	2.0	1.0
					4.0	1.0872						images/313_22.png	images/313+42_22.png	6.0	→	22.0	31		男	26	2024-03-13_14h48.49.601	干预NG	2021.2.3	Win32	60.60606061			6.0	1.0	0.4004	1.0		0.0	22.0	22.0	21.0	1.0
					4.0	0.5356						images/313+42_30.png	images/313_30.png	1.0	←	30.0	31		男	26	2024-03-13_14h48.49.601	干预NG	2021.2.3	Win32	60.60606061			1.0	1.0	0.3069	1.0		0.0	23.0	23.0	29.0	1.0
					4.0	0.4145						images/313+42_11.png	images/313_11.png	1.0	←	11.0	31		男	26	2024-03-13_14h48.49.601	干预NG	2021.2.3	Win32	60.60606061			1.0	1.0	0.6847	1.0		0.0	24.0	24.0	10.0	1.0
					6.0	0.6011						images/313+42_16.png	images/313_16.png	1.0	←	16.0	31		男	26	2024-03-13_14h48.49.601	干预NG	2021.2.3	Win32	60.60606061			1.0	1.0	0.4181	1.0		0.0	25.0	25.0	15.0	1.0
					4.0	0.4706						images/313_7.png	images/313+42_7.png	6.0	→	7.0	31		男	26	2024-03-13_14h48.49.601	干预NG	2021.2.3	Win32	60.60606061			1.0	0.0	1.1028	1.0		0.0	26.0	26.0	6.0	1.0
					4.0	0.5996						images/313_5.png	images/313+42_5.png	6.0	→	5.0	31		男	26	2024-03-13_14h48.49.601	干预NG	2021.2.3	Win32	60.60606061			6.0	1.0	0.5008	1.0		0.0	27.0	27.0	4.0	1.0
					5.0	0.5524						images/313+42_32.png	images/313_32.png	1.0	←	32.0	31		男	26	2024-03-13_14h48.49.601	干预NG	2021.2.3	Win32	60.60606061			1.0	1.0	0.4306	1.0		0.0	28.0	28.0	31.0	1.0
					5.0	0.3883						images/313+42_13.png	images/313_13.png	1.0	←	13.0	31		男	26	2024-03-13_14h48.49.601	干预NG	2021.2.3	Win32	60.60606061			1.0	1.0	0.5486	1.0		0.0	29.0	29.0	12.0	1.0
					3.0	0.8026						images/313_1.png	images/313+42_1.png	6.0	→	1.0	31		男	26	2024-03-13_14h48.49.601	干预NG	2021.2.3	Win32	60.60606061			6.0	1.0	0.5485	0.0		0.0	30.0	30.0	0.0	1.0
					5.0	0.7045						images/313+42_26.png	images/313_26.png	1.0	←	26.0	31		男	26	2024-03-13_14h48.49.601	干预NG	2021.2.3	Win32	60.60606061			1.0	1.0	0.3831	1.0		0.0	31.0	31.0	25.0	1.0
					5.0	0.8516						images/313_3.png	images/313+42_3.png	6.0	→	3.0	31		男	26	2024-03-13_14h48.49.601	干预NG	2021.2.3	Win32	60.60606061			6.0	1.0	0.34	1.0		1.0	0.0	32.0	2.0	1.0
					4.0	0.7128						images/313+42_27.png	images/313_27.png	1.0	←	27.0	31		男	26	2024-03-13_14h48.49.601	干预NG	2021.2.3	Win32	60.60606061			1.0	1.0	0.8033	1.0		1.0	1.0	33.0	26.0	1.0
					3.0	0.5333						images/313+42_10.png	images/313_10.png	1.0	←	10.0	31		男	26	2024-03-13_14h48.49.601	干预NG	2021.2.3	Win32	60.60606061			1.0	1.0	0.6019	0.0		1.0	2.0	34.0	9.0	1.0
					5.0	0.5174						images/313+42_11.png	images/313_11.png	1.0	←	11.0	31		男	26	2024-03-13_14h48.49.601	干预NG	2021.2.3	Win32	60.60606061			6.0	0.0	1.1854	1.0		1.0	3.0	35.0	10.0	1.0
					4.0	0.5018						images/313+42_13.png	images/313_13.png	1.0	←	13.0	31		男	26	2024-03-13_14h48.49.601	干预NG	2021.2.3	Win32	60.60606061			1.0	1.0	0.403	1.0		1.0	4.0	36.0	12.0	1.0
					6.0	0.3536						images/313+42_32.png	images/313_32.png	1.0	←	32.0	31		男	26	2024-03-13_14h48.49.601	干预NG	2021.2.3	Win32	60.60606061			1.0	1.0	0.385	1.0		1.0	5.0	37.0	31.0	1.0
					6.0	0.2346						images/313_24.png	images/313+42_24.png	6.0	→	24.0	31		男	26	2024-03-13_14h48.49.601	干预NG	2021.2.3	Win32	60.60606061			6.0	1.0	0.3533	1.0		1.0	6.0	38.0	23.0	1.0
					5.0	0.4826						images/313_19.png	images/313+42_19.png	6.0	→	19.0	31		男	26	2024-03-13_14h48.49.601	干预NG	2021.2.3	Win32	60.60606061			6.0	1.0	0.4348	1.0	space	1.0	7.0	39.0	18.0	1.0	6.4428
					5.0	0.4867						images/313+42_16.png	images/313_16.png	1.0	←	16.0	31		男	26	2024-03-13_14h48.49.601	干预NG	2021.2.3	Win32	60.60606061			1.0	1.0	0.3966	1.0		1.0	8.0	40.0	15.0	1.0
					4.0	0.4418						images/313+42_15.png	images/313_15.png	1.0	←	15.0	31		男	26	2024-03-13_14h48.49.601	干预NG	2021.2.3	Win32	60.60606061			1.0	1.0	0.5583	1.0		1.0	9.0	41.0	14.0	1.0
					5.0	0.3841						images/313_20.png	images/313+42_20.png	6.0	→	20.0	31		男	26	2024-03-13_14h48.49.601	干预NG	2021.2.3	Win32	60.60606061			6.0	1.0	0.4885	1.0		1.0	10.0	42.0	19.0	1.0
					4.0	0.6191						images/313_23.png	images/313+42_23.png	6.0	→	23.0	31		男	26	2024-03-13_14h48.49.601	干预NG	2021.2.3	Win32	60.60606061			1.0	0.0	0.5058	1.0		1.0	11.0	43.0	22.0	1.0
					5.0	0.5133						images/313_7.png	images/313+42_7.png	6.0	→	7.0	31		男	26	2024-03-13_14h48.49.601	干预NG	2021.2.3	Win32	60.60606061			6.0	1.0	0.3687	1.0		1.0	12.0	44.0	6.0	1.0
					5.0	0.6007						images/313+42_12.png	images/313_12.png	1.0	←	12.0	31		男	26	2024-03-13_14h48.49.601	干预NG	2021.2.3	Win32	60.60606061			1.0	1.0	0.3448	1.0		1.0	13.0	45.0	11.0	1.0
					5.0	0.4879						images/313_17.png	images/313+42_17.png	6.0	→	17.0	31		男	26	2024-03-13_14h48.49.601	干预NG	2021.2.3	Win32	60.60606061			6.0	1.0	0.6319	1.0		1.0	14.0	46.0	16.0	1.0
					6.0	0.5693						images/313_2.png	images/313+42_2.png	6.0	→	2.0	31		男	26	2024-03-13_14h48.49.601	干预NG	2021.2.3	Win32	60.60606061			6.0	1.0	0.3858	1.0		1.0	15.0	47.0	1.0	1.0
					4.0	0.5002						images/313+42_26.png	images/313_26.png	1.0	←	26.0	31		男	26	2024-03-13_14h48.49.601	干预NG	2021.2.3	Win32	60.60606061			1.0	1.0	0.4527	1.0		1.0	16.0	48.0	25.0	1.0
					3.0	0.335						images/313_18.png	images/313+42_18.png	6.0	→	18.0	31		男	26	2024-03-13_14h48.49.601	干预NG	2021.2.3	Win32	60.60606061			1.0	0.0	0.6978	0.0		1.0	17.0	49.0	17.0	1.0
					4.0	0.6347						images/313+42_31.png	images/313_31.png	1.0	←	31.0	31		男	26	2024-03-13_14h48.49.601	干预NG	2021.2.3	Win32	60.60606061			6.0	0.0	1.0724	1.0		1.0	18.0	50.0	30.0	1.0
					4.0	0.5597						images/313_21.png	images/313+42_21.png	6.0	→	21.0	31		男	26	2024-03-13_14h48.49.601	干预NG	2021.2.3	Win32	60.60606061			6.0	1.0	0.388	1.0		1.0	19.0	51.0	20.0	1.0
					2.0	0.7938						images/313_4.png	images/313+42_4.png	6.0	→	4.0	31		男	26	2024-03-13_14h48.49.601	干预NG	2021.2.3	Win32	60.60606061			1.0	0.0	1.286	0.0		1.0	20.0	52.0	3.0	1.0
					5.0	0.6537						images/313+42_25.png	images/313_25.png	1.0	←	25.0	31		男	26	2024-03-13_14h48.49.601	干预NG	2021.2.3	Win32	60.60606061			6.0	0.0	0.569	1.0		1.0	21.0	53.0	24.0	1.0
					2.0	0.4822						images/313_5.png	images/313+42_5.png	6.0	→	5.0	31		男	26	2024-03-13_14h48.49.601	干预NG	2021.2.3	Win32	60.60606061			1.0	0.0	0.8057	0.0		1.0	22.0	54.0	4.0	1.0
					6.0	0.3171						images/313_6.png	images/313+42_6.png	6.0	→	6.0	31		男	26	2024-03-13_14h48.49.601	干预NG	2021.2.3	Win32	60.60606061			6.0	1.0	0.3211	1.0		1.0	23.0	55.0	5.0	1.0
					5.0	0.638						images/313+42_28.png	images/313_28.png	1.0	←	28.0	31		男	26	2024-03-13_14h48.49.601	干预NG	2021.2.3	Win32	60.60606061			1.0	1.0	1.1011	1.0		1.0	24.0	56.0	27.0	1.0
					5.0	0.5127						images/313_22.png	images/313+42_22.png	6.0	→	22.0	31		男	26	2024-03-13_14h48.49.601	干预NG	2021.2.3	Win32	60.60606061			6.0	1.0	0.3676	1.0		1.0	25.0	57.0	21.0	1.0
					5.0	0.3852						images/313+42_30.png	images/313_30.png	1.0	←	30.0	31		男	26	2024-03-13_14h48.49.601	干预NG	2021.2.3	Win32	60.60606061			1.0	1.0	0.3851	1.0		1.0	26.0	58.0	29.0	1.0
					6.0	0.4054						images/313+42_14.png	images/313_14.png	1.0	←	14.0	31		男	26	2024-03-13_14h48.49.601	干预NG	2021.2.3	Win32	60.60606061			6.0	0.0	0.6355	1.0		1.0	27.0	59.0	13.0	1.0
					5.0	0.8032						images/313_8.png	images/313+42_8.png	6.0	→	8.0	31		男	26	2024-03-13_14h48.49.601	干预NG	2021.2.3	Win32	60.60606061			6.0	1.0	0.3978	1.0		1.0	28.0	60.0	7.0	1.0
					5.0	0.4906						images/313_1.png	images/313+42_1.png	6.0	→	1.0	31		男	26	2024-03-13_14h48.49.601	干预NG	2021.2.3	Win32	60.60606061			6.0	1.0	0.4655	1.0		1.0	29.0	61.0	0.0	1.0
					4.0	0.4438						images/313+42_29.png	images/313_29.png	1.0	←	29.0	31		男	26	2024-03-13_14h48.49.601	干预NG	2021.2.3	Win32	60.60606061			1.0	1.0	0.5516	1.0		1.0	30.0	62.0	28.0	1.0
					4.0	0.5353						images/313+42_9.png	images/313_9.png	1.0	←	9.0	31		男	26	2024-03-13_14h48.49.601	干预NG	2021.2.3	Win32	60.60606061			1.0	1.0	0.6236	1.0		1.0	31.0	63.0	8.0	1.0
					5.0	0.3551						images/313_1.png	images/313+42_1.png	6.0	→	1.0	31		男	26	2024-03-13_14h48.49.601	干预NG	2021.2.3	Win32	60.60606061			6.0	1.0	0.3525	1.0		2.0	0.0	64.0	0.0	1.0
					5.0	0.3162						images/313+42_13.png	images/313_13.png	1.0	←	13.0	31		男	26	2024-03-13_14h48.49.601	干预NG	2021.2.3	Win32	60.60606061			1.0	1.0	0.4506	1.0		2.0	1.0	65.0	12.0	1.0
					5.0	0.3374						images/313+42_30.png	images/313_30.png	1.0	←	30.0	31		男	26	2024-03-13_14h48.49.601	干预NG	2021.2.3	Win32	60.60606061			1.0	1.0	0.2429	1.0		2.0	2.0	66.0	29.0	1.0
					4.0	0.886						images/313+42_32.png	images/313_32.png	1.0	←	32.0	31		男	26	2024-03-13_14h48.49.601	干预NG	2021.2.3	Win32	60.60606061			1.0	1.0	0.466	1.0		2.0	3.0	67.0	31.0	1.0
					6.0	0.2217						images/313_18.png	images/313+42_18.png	6.0	→	18.0	31		男	26	2024-03-13_14h48.49.601	干预NG	2021.2.3	Win32	60.60606061			6.0	1.0	0.283	1.0		2.0	4.0	68.0	17.0	1.0
					5.0	0.3305						images/313+42_12.png	images/313_12.png	1.0	←	12.0	31		男	26	2024-03-13_14h48.49.601	干预NG	2021.2.3	Win32	60.60606061			1.0	1.0	0.266	1.0		2.0	5.0	69.0	11.0	1.0
					6.0	0.2376						images/313_4.png	images/313+42_4.png	6.0	→	4.0	31		男	26	2024-03-13_14h48.49.601	干预NG	2021.2.3	Win32	60.60606061			6.0	1.0	0.2501	1.0		2.0	6.0	70.0	3.0	1.0
					6.0	0.2212						images/313_5.png	images/313+42_5.png	6.0	→	5.0	31		男	26	2024-03-13_14h48.49.601	干预NG	2021.2.3	Win32	60.60606061			6.0	1.0	0.2213	1.0		2.0	7.0	71.0	4.0	1.0
					5.0	0.267						images/313+42_28.png	images/313_28.png	1.0	←	28.0	31		男	26	2024-03-13_14h48.49.601	干预NG	2021.2.3	Win32	60.60606061			6.0	0.0	0.9344	1.0		2.0	8.0	72.0	27.0	1.0
					5.0	0.2327						images/313+42_9.png	images/313_9.png	1.0	←	9.0	31		男	26	2024-03-13_14h48.49.601	干预NG	2021.2.3	Win32	60.60606061			1.0	1.0	0.567	1.0		2.0	9.0	73.0	8.0	1.0
					3.0	0.4984						images/313+42_31.png	images/313_31.png	1.0	←	31.0	31		男	26	2024-03-13_14h48.49.601	干预NG	2021.2.3	Win32	60.60606061			6.0	0.0	0.8527	0.0		2.0	10.0	74.0	30.0	1.0
					5.0	0.3506						images/313+42_16.png	images/313_16.png	1.0	←	16.0	31		男	26	2024-03-13_14h48.49.601	干预NG	2021.2.3	Win32	60.60606061			1.0	1.0	0.4668	1.0		2.0	11.0	75.0	15.0	1.0
					5.0	0.3657						images/313_24.png	images/313+42_24.png	6.0	→	24.0	31		男	26	2024-03-13_14h48.49.601	干预NG	2021.2.3	Win32	60.60606061			6.0	1.0	0.2392	1.0		2.0	12.0	76.0	23.0	1.0
					5.0	0.31						images/313+42_11.png	images/313_11.png	1.0	←	11.0	31		男	26	2024-03-13_14h48.49.601	干预NG	2021.2.3	Win32	60.60606061			1.0	1.0	0.4355	1.0		2.0	13.0	77.0	10.0	1.0
					5.0	0.3946						images/313_7.png	images/313+42_7.png	6.0	→	7.0	31		男	26	2024-03-13_14h48.49.601	干预NG	2021.2.3	Win32	60.60606061			6.0	1.0	0.2838	1.0		2.0	14.0	78.0	6.0	1.0
					4.0	0.4951						images/313_8.png	images/313+42_8.png	6.0	→	8.0	31		男	26	2024-03-13_14h48.49.601	干预NG	2021.2.3	Win32	60.60606061			1.0	0.0	0.6723	1.0	space	2.0	15.0	79.0	7.0	1.0	1.5772
					5.0	0.3688						images/313_19.png	images/313+42_19.png	6.0	→	19.0	31		男	26	2024-03-13_14h48.49.601	干预NG	2021.2.3	Win32	60.60606061			6.0	1.0	0.2538	1.0		2.0	16.0	80.0	18.0	1.0
					5.0	0.3855						images/313_21.png	images/313+42_21.png	6.0	→	21.0	31		男	26	2024-03-13_14h48.49.601	干预NG	2021.2.3	Win32	60.60606061			6.0	1.0	0.2168	1.0		2.0	17.0	81.0	20.0	1.0
					2.0	0.3679						images/313+42_26.png	images/313_26.png	1.0	←	26.0	31		男	26	2024-03-13_14h48.49.601	干预NG	2021.2.3	Win32	60.60606061			1.0	1.0	0.6189	0.0		2.0	18.0	82.0	25.0	1.0
					4.0	0.5336						images/313+42_25.png	images/313_25.png	1.0	←	25.0	31		男	26	2024-03-13_14h48.49.601	干预NG	2021.2.3	Win32	60.60606061			1.0	1.0	0.6673	1.0		2.0	19.0	83.0	24.0	1.0
					5.0	0.8845						images/313+42_29.png	images/313_29.png	1.0	←	29.0	31		男	26	2024-03-13_14h48.49.601	干预NG	2021.2.3	Win32	60.60606061			1.0	1.0	0.4878	1.0		2.0	20.0	84.0	28.0	1.0
					5.0	0.3153						images/313+42_15.png	images/313_15.png	1.0	←	15.0	31		男	26	2024-03-13_14h48.49.601	干预NG	2021.2.3	Win32	60.60606061			1.0	1.0	0.2839	1.0		2.0	21.0	85.0	14.0	1.0
					4.0	0.5008						images/313+42_27.png	images/313_27.png	1.0	←	27.0	31		男	26	2024-03-13_14h48.49.601	干预NG	2021.2.3	Win32	60.60606061			1.0	1.0	0.3336	1.0		2.0	22.0	86.0	26.0	1.0
					5.0	0.2818						images/313_17.png	images/313+42_17.png	6.0	→	17.0	31		男	26	2024-03-13_14h48.49.601	干预NG	2021.2.3	Win32	60.60606061			6.0	1.0	0.3855	1.0		2.0	23.0	87.0	16.0	1.0
					6.0	0.249						images/313_3.png	images/313+42_3.png	6.0	→	3.0	31		男	26	2024-03-13_14h48.49.601	干预NG	2021.2.3	Win32	60.60606061			6.0	1.0	0.2992	1.0		2.0	24.0	88.0	2.0	1.0
					6.0	0.3019						images/313_22.png	images/313+42_22.png	6.0	→	22.0	31		男	26	2024-03-13_14h48.49.601	干预NG	2021.2.3	Win32	60.60606061			6.0	1.0	0.4045	1.0		2.0	25.0	89.0	21.0	1.0
					5.0	0.2685						images/313_2.png	images/313+42_2.png	6.0	→	2.0	31		男	26	2024-03-13_14h48.49.601	干预NG	2021.2.3	Win32	60.60606061			6.0	1.0	0.3197	1.0		2.0	26.0	90.0	1.0	1.0
					6.0	0.3827						images/313_23.png	images/313+42_23.png	6.0	→	23.0	31		男	26	2024-03-13_14h48.49.601	干预NG	2021.2.3	Win32	60.60606061			6.0	1.0	0.2686	1.0		2.0	27.0	91.0	22.0	1.0
					5.0	0.3199						images/313_20.png	images/313+42_20.png	6.0	→	20.0	31		男	26	2024-03-13_14h48.49.601	干预NG	2021.2.3	Win32	60.60606061			6.0	1.0	0.2849	1.0		2.0	28.0	92.0	19.0	1.0
					5.0	0.3525						images/313+42_14.png	images/313_14.png	1.0	←	14.0	31		男	26	2024-03-13_14h48.49.601	干预NG	2021.2.3	Win32	60.60606061			6.0	0.0	0.2116	1.0		2.0	29.0	93.0	13.0	1.0
					4.0	0.3489						images/313_6.png	images/313+42_6.png	6.0	→	6.0	31		男	26	2024-03-13_14h48.49.601	干预NG	2021.2.3	Win32	60.60606061			6.0	1.0	0.4463	1.0		2.0	30.0	94.0	5.0	1.0
					5.0	0.5848						images/313+42_10.png	images/313_10.png	1.0	←	10.0	31		男	26	2024-03-13_14h48.49.601	干预NG	2021.2.3	Win32	60.60606061			1.0	1.0	0.6377	1.0		2.0	31.0	95.0	9.0	1.0
																	31		男	26	2024-03-13_14h48.49.601	干预NG	2021.2.3	Win32	60.60606061														5.394230769	7.1824
