# Supplementary material for: Perceptual metacognition and self-esteem: the role of feedback valence in local and global monitoring bias
Source: BMC Psychol. 2025 Sep 22;13:1114. doi: 10.1186/s40359-025-03089-x (PMC12506185; doi:10.1186/s40359-025-03089-x)
Supplement: Supplementary file 1 — Supplementary Material 1. [file 40359_2025_3089_MOESM1_ESM.zip › Data/Study3/Study3data/negative/32_干预NG_2024-03-13_15h39.19.873.csv]

key03.keys	key03.rt	response00.keys	response00.corr	response00.rt	response02.keys	response02.rt	prac2.thisRepN	prac2.thisTrialN	prac2.thisN	prac2.thisIndex	prac2.ran	dotLeft	dotRight	dotAns	cue	rows	被试编号	姓名	性别	年龄	date	expName	psychopyVersion	OS	frameRate	key04.keys	key04.rt	response01.keys	response01.corr	response01.rt	response02.corr	ret_res.keys	neg.thisRepN	neg.thisTrialN	neg.thisN	neg.thisIndex	neg.ran	slider.response	slider.rt
space	92.5874	6.0	1.0	1.6851	2.0	5.7465	0.0	0.0	0.0	3.0	1.0	images/313_4.png	images/313+12_4.png	6.0	→	4.0	32		女	23	2024-03-13_15h39.19.873	干预NG	2021.2.3	Win32	62.11180124
		6.0	0.0	0.9156	4.0	8.7157	0.0	1.0	1.0	15.0	1.0	images/313+12_16.png	images/313_16.png	1.0	←	16.0	32		女	23	2024-03-13_15h39.19.873	干预NG	2021.2.3	Win32	62.11180124
		1.0	1.0	1.541	3.0	2.5344	0.0	2.0	2.0	11.0	1.0	images/313+12_12.png	images/313_12.png	1.0	←	12.0	32		女	23	2024-03-13_15h39.19.873	干预NG	2021.2.3	Win32	62.11180124
		6.0	1.0	0.8887	5.0	1.1797	0.0	3.0	3.0	0.0	1.0	images/313_1.png	images/313+12_1.png	6.0	→	1.0	32		女	23	2024-03-13_15h39.19.873	干预NG	2021.2.3	Win32	62.11180124
		6.0	0.0	1.3671	4.0	1.7594	0.0	4.0	4.0	14.0	1.0	images/313+12_15.png	images/313_15.png	1.0	←	15.0	32		女	23	2024-03-13_15h39.19.873	干预NG	2021.2.3	Win32	62.11180124
		6.0	1.0	1.0396	5.0	0.9258	0.0	5.0	5.0	7.0	1.0	images/313_8.png	images/313+12_8.png	6.0	→	8.0	32		女	23	2024-03-13_15h39.19.873	干预NG	2021.2.3	Win32	62.11180124
		6.0	0.0	1.3929	3.0	1.2737	0.0	6.0	6.0	8.0	1.0	images/313+12_9.png	images/313_9.png	1.0	←	9.0	32		女	23	2024-03-13_15h39.19.873	干预NG	2021.2.3	Win32	62.11180124
		6.0	1.0	1.3602	2.0	1.9726	0.0	7.0	7.0	6.0	1.0	images/313_7.png	images/313+12_7.png	6.0	→	7.0	32		女	23	2024-03-13_15h39.19.873	干预NG	2021.2.3	Win32	62.11180124
		6.0	1.0	0.9991	4.0	1.2122	0.0	8.0	8.0	5.0	1.0	images/313_6.png	images/313+12_6.png	6.0	→	6.0	32		女	23	2024-03-13_15h39.19.873	干预NG	2021.2.3	Win32	62.11180124
		1.0	1.0	1.926	2.0	1.0368	0.0	9.0	9.0	13.0	1.0	images/313+12_14.png	images/313_14.png	1.0	←	14.0	32		女	23	2024-03-13_15h39.19.873	干预NG	2021.2.3	Win32	62.11180124
		1.0	0.0	1.4026	4.0	1.4426	0.0	10.0	10.0	1.0	1.0	images/313_2.png	images/313+12_2.png	6.0	→	2.0	32		女	23	2024-03-13_15h39.19.873	干预NG	2021.2.3	Win32	62.11180124
		1.0	1.0	1.5584	4.0	1.6703	0.0	11.0	11.0	10.0	1.0	images/313+12_11.png	images/313_11.png	1.0	←	11.0	32		女	23	2024-03-13_15h39.19.873	干预NG	2021.2.3	Win32	62.11180124
		1.0	1.0	1.5754	3.0	2.3227	0.0	12.0	12.0	12.0	1.0	images/313+12_13.png	images/313_13.png	1.0	←	13.0	32		女	23	2024-03-13_15h39.19.873	干预NG	2021.2.3	Win32	62.11180124
		6.0	1.0	0.9843	5.0	1.0375	0.0	13.0	13.0	2.0	1.0	images/313_3.png	images/313+12_3.png	6.0	→	3.0	32		女	23	2024-03-13_15h39.19.873	干预NG	2021.2.3	Win32	62.11180124
		6.0	1.0	0.944	4.0	1.923	0.0	14.0	14.0	4.0	1.0	images/313_5.png	images/313+12_5.png	6.0	→	5.0	32		女	23	2024-03-13_15h39.19.873	干预NG	2021.2.3	Win32	62.11180124
		6.0	0.0	1.2512	5.0	1.1942	0.0	15.0	15.0	9.0	1.0	images/313+12_10.png	images/313_10.png	1.0	←	10.0	32		女	23	2024-03-13_15h39.19.873	干预NG	2021.2.3	Win32	62.11180124
		6.0	1.0	1.3562	5.0	1.8129	1.0	0.0	16.0	0.0	1.0	images/313_1.png	images/313+12_1.png	6.0	→	1.0	32		女	23	2024-03-13_15h39.19.873	干预NG	2021.2.3	Win32	62.11180124
		6.0	0.0	1.072	5.0	1.5242	1.0	1.0	17.0	8.0	1.0	images/313+12_9.png	images/313_9.png	1.0	←	9.0	32		女	23	2024-03-13_15h39.19.873	干预NG	2021.2.3	Win32	62.11180124
		6.0	1.0	1.0761	5.0	1.192	1.0	2.0	18.0	4.0	1.0	images/313_5.png	images/313+12_5.png	6.0	→	5.0	32		女	23	2024-03-13_15h39.19.873	干预NG	2021.2.3	Win32	62.11180124
		6.0	1.0	1.4083	4.0	1.3029	1.0	3.0	19.0	1.0	1.0	images/313_2.png	images/313+12_2.png	6.0	→	2.0	32		女	23	2024-03-13_15h39.19.873	干预NG	2021.2.3	Win32	62.11180124
		1.0	0.0	1.1849	4.0	2.5253	1.0	4.0	20.0	6.0	1.0	images/313_7.png	images/313+12_7.png	6.0	→	7.0	32		女	23	2024-03-13_15h39.19.873	干预NG	2021.2.3	Win32	62.11180124
		6.0	0.0	1.4848	3.0	2.6958	1.0	5.0	21.0	14.0	1.0	images/313+12_15.png	images/313_15.png	1.0	←	15.0	32		女	23	2024-03-13_15h39.19.873	干预NG	2021.2.3	Win32	62.11180124
		1.0	1.0	2.3228	2.0	1.3665	1.0	6.0	22.0	15.0	1.0	images/313+12_16.png	images/313_16.png	1.0	←	16.0	32		女	23	2024-03-13_15h39.19.873	干预NG	2021.2.3	Win32	62.11180124
		1.0	1.0	1.3842	3.0	1.7595	1.0	7.0	23.0	12.0	1.0	images/313+12_13.png	images/313_13.png	1.0	←	13.0	32		女	23	2024-03-13_15h39.19.873	干预NG	2021.2.3	Win32	62.11180124
		6.0	0.0	0.9511	6.0	2.7067	1.0	8.0	24.0	10.0	1.0	images/313+12_11.png	images/313_11.png	1.0	←	11.0	32		女	23	2024-03-13_15h39.19.873	干预NG	2021.2.3	Win32	62.11180124
		6.0	0.0	1.1796	5.0	1.099	1.0	9.0	25.0	13.0	1.0	images/313+12_14.png	images/313_14.png	1.0	←	14.0	32		女	23	2024-03-13_15h39.19.873	干预NG	2021.2.3	Win32	62.11180124
		6.0	1.0	1.4002	6.0	1.6513	1.0	10.0	26.0	2.0	1.0	images/313_3.png	images/313+12_3.png	6.0	→	3.0	32		女	23	2024-03-13_15h39.19.873	干预NG	2021.2.3	Win32	62.11180124
		1.0	1.0	1.3348	3.0	1.4588	1.0	11.0	27.0	11.0	1.0	images/313+12_12.png	images/313_12.png	1.0	←	12.0	32		女	23	2024-03-13_15h39.19.873	干预NG	2021.2.3	Win32	62.11180124
		6.0	1.0	0.9068	5.0	1.639	1.0	12.0	28.0	5.0	1.0	images/313_6.png	images/313+12_6.png	6.0	→	6.0	32		女	23	2024-03-13_15h39.19.873	干预NG	2021.2.3	Win32	62.11180124
		6.0	1.0	1.0316	5.0	2.0081	1.0	13.0	29.0	3.0	1.0	images/313_4.png	images/313+12_4.png	6.0	→	4.0	32		女	23	2024-03-13_15h39.19.873	干预NG	2021.2.3	Win32	62.11180124
		6.0	1.0	1.0381	5.0	2.5426	1.0	14.0	30.0	7.0	1.0	images/313_8.png	images/313+12_8.png	6.0	→	8.0	32		女	23	2024-03-13_15h39.19.873	干预NG	2021.2.3	Win32	62.11180124
		6.0	0.0	1.5047	5.0	2.0203	1.0	15.0	31.0	9.0	1.0	images/313+12_10.png	images/313_10.png	1.0	←	10.0	32		女	23	2024-03-13_15h39.19.873	干预NG	2021.2.3	Win32	62.11180124
					4.0	2.5391						images/313+42_9.png	images/313_9.png	1.0	←	9.0	32		女	23	2024-03-13_15h39.19.873	干预NG	2021.2.3	Win32	62.11180124	space	12.886	1.0	1.0	1.4071	1.0		0.0	0.0	0.0	8.0	1.0
					5.0	1.1903						images/313_6.png	images/313+42_6.png	6.0	→	6.0	32		女	23	2024-03-13_15h39.19.873	干预NG	2021.2.3	Win32	62.11180124			6.0	1.0	0.9773	1.0		0.0	1.0	1.0	5.0	1.0
					5.0	1.5001						images/313+42_29.png	images/313_29.png	1.0	←	29.0	32		女	23	2024-03-13_15h39.19.873	干预NG	2021.2.3	Win32	62.11180124			6.0	0.0	1.0918	1.0		0.0	2.0	2.0	28.0	1.0
					4.0	1.48						images/313_5.png	images/313+42_5.png	6.0	→	5.0	32		女	23	2024-03-13_15h39.19.873	干预NG	2021.2.3	Win32	62.11180124			6.0	1.0	1.171	1.0		0.0	3.0	3.0	4.0	1.0
					5.0	1.6048						images/313_7.png	images/313+42_7.png	6.0	→	7.0	32		女	23	2024-03-13_15h39.19.873	干预NG	2021.2.3	Win32	62.11180124			6.0	1.0	1.2038	1.0		0.0	4.0	4.0	6.0	1.0
					4.0	1.7288						images/313_17.png	images/313+42_17.png	6.0	→	17.0	32		女	23	2024-03-13_15h39.19.873	干预NG	2021.2.3	Win32	62.11180124			6.0	1.0	1.0257	1.0		0.0	5.0	5.0	16.0	1.0
					5.0	1.4851						images/313_1.png	images/313+42_1.png	6.0	→	1.0	32		女	23	2024-03-13_15h39.19.873	干预NG	2021.2.3	Win32	62.11180124			6.0	1.0	0.9589	1.0		0.0	6.0	6.0	0.0	1.0
					3.0	2.0935						images/313+42_32.png	images/313_32.png	1.0	←	32.0	32		女	23	2024-03-13_15h39.19.873	干预NG	2021.2.3	Win32	62.11180124			1.0	1.0	1.3228	0.0		0.0	7.0	7.0	31.0	1.0
					5.0	1.6035						images/313_22.png	images/313+42_22.png	6.0	→	22.0	32		女	23	2024-03-13_15h39.19.873	干预NG	2021.2.3	Win32	62.11180124			6.0	1.0	0.9325	1.0		0.0	8.0	8.0	21.0	1.0
					4.0	2.4788						images/313+42_13.png	images/313_13.png	1.0	←	13.0	32		女	23	2024-03-13_15h39.19.873	干预NG	2021.2.3	Win32	62.11180124			1.0	1.0	1.137	1.0		0.0	9.0	9.0	12.0	1.0
					5.0	1.3607						images/313_8.png	images/313+42_8.png	6.0	→	8.0	32		女	23	2024-03-13_15h39.19.873	干预NG	2021.2.3	Win32	62.11180124			6.0	1.0	0.9695	1.0		0.0	10.0	10.0	7.0	1.0
					2.0	1.0881						images/313+42_26.png	images/313_26.png	1.0	←	26.0	32		女	23	2024-03-13_15h39.19.873	干预NG	2021.2.3	Win32	62.11180124			1.0	1.0	1.698	0.0		0.0	11.0	11.0	25.0	1.0
					4.0	2.2114						images/313+42_12.png	images/313_12.png	1.0	←	12.0	32		女	23	2024-03-13_15h39.19.873	干预NG	2021.2.3	Win32	62.11180124			1.0	1.0	2.0336	1.0		0.0	12.0	12.0	11.0	1.0
					6.0	2.1562						images/313_19.png	images/313+42_19.png	6.0	→	19.0	32		女	23	2024-03-13_15h39.19.873	干预NG	2021.2.3	Win32	62.11180124			6.0	1.0	0.8888	1.0		0.0	13.0	13.0	18.0	1.0
					3.0	1.6103						images/313_18.png	images/313+42_18.png	6.0	→	18.0	32		女	23	2024-03-13_15h39.19.873	干预NG	2021.2.3	Win32	62.11180124			6.0	1.0	1.6666	0.0		0.0	14.0	14.0	17.0	1.0
					4.0	1.087						images/313_20.png	images/313+42_20.png	6.0	→	20.0	32		女	23	2024-03-13_15h39.19.873	干预NG	2021.2.3	Win32	62.11180124			6.0	1.0	1.3172	1.0		0.0	15.0	15.0	19.0	1.0
					6.0	1.2901						images/313_2.png	images/313+42_2.png	6.0	→	2.0	32		女	23	2024-03-13_15h39.19.873	干预NG	2021.2.3	Win32	62.11180124			6.0	1.0	1.033	1.0		0.0	16.0	16.0	1.0	1.0
					3.0	2.6814						images/313+42_25.png	images/313_25.png	1.0	←	25.0	32		女	23	2024-03-13_15h39.19.873	干预NG	2021.2.3	Win32	62.11180124			1.0	1.0	1.5035	0.0		0.0	17.0	17.0	24.0	1.0
					5.0	1.7774						images/313_21.png	images/313+42_21.png	6.0	→	21.0	32		女	23	2024-03-13_15h39.19.873	干预NG	2021.2.3	Win32	62.11180124			6.0	1.0	1.0168	1.0		0.0	18.0	18.0	20.0	1.0
					6.0	0.9583						images/313_3.png	images/313+42_3.png	6.0	→	3.0	32		女	23	2024-03-13_15h39.19.873	干预NG	2021.2.3	Win32	62.11180124			6.0	1.0	1.1841	1.0		0.0	19.0	19.0	2.0	1.0
					5.0	1.5246						images/313+42_30.png	images/313_30.png	1.0	←	30.0	32		女	23	2024-03-13_15h39.19.873	干预NG	2021.2.3	Win32	62.11180124			1.0	1.0	0.9386	1.0		0.0	20.0	20.0	29.0	1.0
					5.0	2.9856						images/313_23.png	images/313+42_23.png	6.0	→	23.0	32		女	23	2024-03-13_15h39.19.873	干预NG	2021.2.3	Win32	62.11180124			6.0	1.0	0.8344	1.0		0.0	21.0	21.0	22.0	1.0
					3.0	1.6717						images/313+42_10.png	images/313_10.png	1.0	←	10.0	32		女	23	2024-03-13_15h39.19.873	干预NG	2021.2.3	Win32	62.11180124			1.0	1.0	1.8509	0.0		0.0	22.0	22.0	9.0	1.0
					6.0	1.1578						images/313_24.png	images/313+42_24.png	6.0	→	24.0	32		女	23	2024-03-13_15h39.19.873	干预NG	2021.2.3	Win32	62.11180124			6.0	1.0	0.9535	1.0		0.0	23.0	23.0	23.0	1.0
					4.0	1.7757						images/313+42_28.png	images/313_28.png	1.0	←	28.0	32		女	23	2024-03-13_15h39.19.873	干预NG	2021.2.3	Win32	62.11180124			6.0	0.0	1.3831	1.0		0.0	24.0	24.0	27.0	1.0
					5.0	1.206						images/313+42_14.png	images/313_14.png	1.0	←	14.0	32		女	23	2024-03-13_15h39.19.873	干预NG	2021.2.3	Win32	62.11180124			6.0	0.0	0.8663	1.0		0.0	25.0	25.0	13.0	1.0
					5.0	1.7332						images/313_4.png	images/313+42_4.png	6.0	→	4.0	32		女	23	2024-03-13_15h39.19.873	干预NG	2021.2.3	Win32	62.11180124			6.0	1.0	1.0866	1.0		0.0	26.0	26.0	3.0	1.0
					4.0	1.3703						images/313+42_16.png	images/313_16.png	1.0	←	16.0	32		女	23	2024-03-13_15h39.19.873	干预NG	2021.2.3	Win32	62.11180124			6.0	0.0	1.6495	1.0		0.0	27.0	27.0	15.0	1.0
					4.0	1.6097						images/313+42_11.png	images/313_11.png	1.0	←	11.0	32		女	23	2024-03-13_15h39.19.873	干预NG	2021.2.3	Win32	62.11180124			6.0	0.0	1.3546	1.0		0.0	28.0	28.0	10.0	1.0
					5.0	1.2504						images/313+42_27.png	images/313_27.png	1.0	←	27.0	32		女	23	2024-03-13_15h39.19.873	干预NG	2021.2.3	Win32	62.11180124			6.0	0.0	1.2162	1.0		0.0	29.0	29.0	26.0	1.0
					3.0	1.2043						images/313+42_31.png	images/313_31.png	1.0	←	31.0	32		女	23	2024-03-13_15h39.19.873	干预NG	2021.2.3	Win32	62.11180124			6.0	0.0	1.3332	0.0		0.0	30.0	30.0	30.0	1.0
					4.0	1.6387						images/313+42_15.png	images/313_15.png	1.0	←	15.0	32		女	23	2024-03-13_15h39.19.873	干预NG	2021.2.3	Win32	62.11180124			6.0	0.0	1.5897	1.0		0.0	31.0	31.0	14.0	1.0
					3.0	1.7249						images/313+42_10.png	images/313_10.png	1.0	←	10.0	32		女	23	2024-03-13_15h39.19.873	干预NG	2021.2.3	Win32	62.11180124			6.0	0.0	1.7673	0.0		1.0	0.0	32.0	9.0	1.0
					3.0	1.7619						images/313+42_13.png	images/313_13.png	1.0	←	13.0	32		女	23	2024-03-13_15h39.19.873	干预NG	2021.2.3	Win32	62.11180124			6.0	0.0	1.6341	0.0		1.0	1.0	33.0	12.0	1.0
					5.0	2.3196						images/313_24.png	images/313+42_24.png	6.0	→	24.0	32		女	23	2024-03-13_15h39.19.873	干预NG	2021.2.3	Win32	62.11180124			6.0	1.0	1.0501	1.0		1.0	2.0	34.0	23.0	1.0
					3.0	1.9574						images/313+42_32.png	images/313_32.png	1.0	←	32.0	32		女	23	2024-03-13_15h39.19.873	干预NG	2021.2.3	Win32	62.11180124			1.0	1.0	1.5393	0.0		1.0	3.0	35.0	31.0	1.0
					5.0	1.3673						images/313_21.png	images/313+42_21.png	6.0	→	21.0	32		女	23	2024-03-13_15h39.19.873	干预NG	2021.2.3	Win32	62.11180124			6.0	1.0	0.6425	1.0		1.0	4.0	36.0	20.0	1.0
					4.0	1.9753						images/313+42_26.png	images/313_26.png	1.0	←	26.0	32		女	23	2024-03-13_15h39.19.873	干预NG	2021.2.3	Win32	62.11180124			1.0	1.0	1.0558	1.0		1.0	5.0	37.0	25.0	1.0
					5.0	2.1163						images/313_23.png	images/313+42_23.png	6.0	→	23.0	32		女	23	2024-03-13_15h39.19.873	干预NG	2021.2.3	Win32	62.11180124			6.0	1.0	0.9005	1.0		1.0	6.0	38.0	22.0	1.0
					6.0	1.2335						images/313_8.png	images/313+42_8.png	6.0	→	8.0	32		女	23	2024-03-13_15h39.19.873	干预NG	2021.2.3	Win32	62.11180124			6.0	1.0	0.9561	1.0		1.0	7.0	39.0	7.0	1.0
					6.0	1.05						images/313_6.png	images/313+42_6.png	6.0	→	6.0	32		女	23	2024-03-13_15h39.19.873	干预NG	2021.2.3	Win32	62.11180124			6.0	1.0	0.8299	1.0		1.0	8.0	40.0	5.0	1.0
					3.0	1.5413						images/313+42_14.png	images/313_14.png	1.0	←	14.0	32		女	23	2024-03-13_15h39.19.873	干预NG	2021.2.3	Win32	62.11180124			1.0	1.0	1.6014	0.0		1.0	9.0	41.0	13.0	1.0
					2.0	1.7185						images/313+42_12.png	images/313_12.png	1.0	←	12.0	32		女	23	2024-03-13_15h39.19.873	干预NG	2021.2.3	Win32	62.11180124			6.0	0.0	1.664	0.0		1.0	10.0	42.0	11.0	1.0
					4.0	1.9062						images/313+42_27.png	images/313_27.png	1.0	←	27.0	32		女	23	2024-03-13_15h39.19.873	干预NG	2021.2.3	Win32	62.11180124			6.0	0.0	0.8926	1.0		1.0	11.0	43.0	26.0	1.0
					4.0	1.2923						images/313+42_11.png	images/313_11.png	1.0	←	11.0	32		女	23	2024-03-13_15h39.19.873	干预NG	2021.2.3	Win32	62.11180124			6.0	0.0	1.1413	1.0		1.0	12.0	44.0	10.0	1.0
					4.0	1.6238						images/313_22.png	images/313+42_22.png	6.0	→	22.0	32		女	23	2024-03-13_15h39.19.873	干预NG	2021.2.3	Win32	62.11180124			6.0	1.0	0.9144	1.0		1.0	13.0	45.0	21.0	1.0
					3.0	1.6558						images/313+42_15.png	images/313_15.png	1.0	←	15.0	32		女	23	2024-03-13_15h39.19.873	干预NG	2021.2.3	Win32	62.11180124			1.0	1.0	1.9187	0.0		1.0	14.0	46.0	14.0	1.0
					5.0	2.61						images/313_18.png	images/313+42_18.png	6.0	→	18.0	32		女	23	2024-03-13_15h39.19.873	干预NG	2021.2.3	Win32	62.11180124			6.0	1.0	0.9669	1.0		1.0	15.0	47.0	17.0	1.0
					2.0	1.516						images/313+42_28.png	images/313_28.png	1.0	←	28.0	32		女	23	2024-03-13_15h39.19.873	干预NG	2021.2.3	Win32	62.11180124			6.0	0.0	1.6834	0.0		1.0	16.0	48.0	27.0	1.0
					5.0	1.4826						images/313_17.png	images/313+42_17.png	6.0	→	17.0	32		女	23	2024-03-13_15h39.19.873	干预NG	2021.2.3	Win32	62.11180124			6.0	1.0	1.0184	1.0		1.0	17.0	49.0	16.0	1.0
					5.0	1.094						images/313_19.png	images/313+42_19.png	6.0	→	19.0	32		女	23	2024-03-13_15h39.19.873	干预NG	2021.2.3	Win32	62.11180124			6.0	1.0	0.7071	1.0		1.0	18.0	50.0	18.0	1.0
					6.0	1.3088						images/313_7.png	images/313+42_7.png	6.0	→	7.0	32		女	23	2024-03-13_15h39.19.873	干预NG	2021.2.3	Win32	62.11180124			6.0	1.0	0.7816	1.0		1.0	19.0	51.0	6.0	1.0
					3.0	1.6253						images/313+42_31.png	images/313_31.png	1.0	←	31.0	32		女	23	2024-03-13_15h39.19.873	干预NG	2021.2.3	Win32	62.11180124			6.0	0.0	1.1493	0.0		1.0	20.0	52.0	30.0	1.0
					5.0	2.3904						images/313+42_29.png	images/313_29.png	1.0	←	29.0	32		女	23	2024-03-13_15h39.19.873	干预NG	2021.2.3	Win32	62.11180124			1.0	1.0	1.1006	1.0		1.0	21.0	53.0	28.0	1.0
					5.0	1.3496						images/313_1.png	images/313+42_1.png	6.0	→	1.0	32		女	23	2024-03-13_15h39.19.873	干预NG	2021.2.3	Win32	62.11180124			6.0	1.0	0.9242	1.0		1.0	22.0	54.0	0.0	1.0
					5.0	1.9995						images/313_3.png	images/313+42_3.png	6.0	→	3.0	32		女	23	2024-03-13_15h39.19.873	干预NG	2021.2.3	Win32	62.11180124			6.0	1.0	1.0248	1.0		1.0	23.0	55.0	2.0	1.0
					5.0	1.4337						images/313_5.png	images/313+42_5.png	6.0	→	5.0	32		女	23	2024-03-13_15h39.19.873	干预NG	2021.2.3	Win32	62.11180124			6.0	1.0	0.9517	1.0		1.0	24.0	56.0	4.0	1.0
					4.0	2.2209						images/313+42_16.png	images/313_16.png	1.0	←	16.0	32		女	23	2024-03-13_15h39.19.873	干预NG	2021.2.3	Win32	62.11180124			1.0	1.0	1.1096	1.0		1.0	25.0	57.0	15.0	1.0
					4.0	1.6997						images/313+42_9.png	images/313_9.png	1.0	←	9.0	32		女	23	2024-03-13_15h39.19.873	干预NG	2021.2.3	Win32	62.11180124			6.0	0.0	1.4196	1.0		1.0	26.0	58.0	8.0	1.0
					5.0	2.1382						images/313_20.png	images/313+42_20.png	6.0	→	20.0	32		女	23	2024-03-13_15h39.19.873	干预NG	2021.2.3	Win32	62.11180124			6.0	1.0	1.1843	1.0		1.0	27.0	59.0	19.0	1.0
					5.0	2.8188						images/313_2.png	images/313+42_2.png	6.0	→	2.0	32		女	23	2024-03-13_15h39.19.873	干预NG	2021.2.3	Win32	62.11180124			6.0	1.0	0.685	1.0		1.0	28.0	60.0	1.0	1.0
					4.0	1.7905						images/313+42_25.png	images/313_25.png	1.0	←	25.0	32		女	23	2024-03-13_15h39.19.873	干预NG	2021.2.3	Win32	62.11180124			1.0	1.0	0.9061	1.0		1.0	29.0	61.0	24.0	1.0
					3.0	2.8252						images/313_4.png	images/313+42_4.png	6.0	→	4.0	32		女	23	2024-03-13_15h39.19.873	干预NG	2021.2.3	Win32	62.11180124			6.0	1.0	1.0872	0.0		1.0	30.0	62.0	3.0	1.0
					4.0	2.0404						images/313+42_30.png	images/313_30.png	1.0	←	30.0	32		女	23	2024-03-13_15h39.19.873	干预NG	2021.2.3	Win32	62.11180124			1.0	1.0	1.1219	1.0		1.0	31.0	63.0	29.0	1.0
					5.0	1.6654						images/313_6.png	images/313+42_6.png	6.0	→	6.0	32		女	23	2024-03-13_15h39.19.873	干预NG	2021.2.3	Win32	62.11180124			6.0	1.0	0.8729	1.0		2.0	0.0	64.0	5.0	1.0
					3.0	1.684						images/313+42_10.png	images/313_10.png	1.0	←	10.0	32		女	23	2024-03-13_15h39.19.873	干预NG	2021.2.3	Win32	62.11180124			1.0	1.0	1.4745	0.0		2.0	1.0	65.0	9.0	1.0
					4.0	1.7545						images/313+42_29.png	images/313_29.png	1.0	←	29.0	32		女	23	2024-03-13_15h39.19.873	干预NG	2021.2.3	Win32	62.11180124			1.0	1.0	1.385	1.0		2.0	2.0	66.0	28.0	1.0
					4.0	1.9988						images/313+42_30.png	images/313_30.png	1.0	←	30.0	32		女	23	2024-03-13_15h39.19.873	干预NG	2021.2.3	Win32	62.11180124			1.0	1.0	1.4735	1.0		2.0	3.0	67.0	29.0	1.0
					6.0	1.0966						images/313_5.png	images/313+42_5.png	6.0	→	5.0	32		女	23	2024-03-13_15h39.19.873	干预NG	2021.2.3	Win32	62.11180124			6.0	1.0	0.9042	1.0		2.0	4.0	68.0	4.0	1.0
					5.0	1.72						images/313_21.png	images/313+42_21.png	6.0	→	21.0	32		女	23	2024-03-13_15h39.19.873	干预NG	2021.2.3	Win32	62.11180124			6.0	1.0	0.9486	1.0		2.0	5.0	69.0	20.0	1.0
					6.0	1.6833						images/313_18.png	images/313+42_18.png	6.0	→	18.0	32		女	23	2024-03-13_15h39.19.873	干预NG	2021.2.3	Win32	62.11180124			6.0	1.0	0.8003	1.0		2.0	6.0	70.0	17.0	1.0
					6.0	1.2662						images/313_17.png	images/313+42_17.png	6.0	→	17.0	32		女	23	2024-03-13_15h39.19.873	干预NG	2021.2.3	Win32	62.11180124			6.0	1.0	0.8009	1.0		2.0	7.0	71.0	16.0	1.0
					3.0	1.6016						images/313+42_11.png	images/313_11.png	1.0	←	11.0	32		女	23	2024-03-13_15h39.19.873	干预NG	2021.2.3	Win32	62.11180124			6.0	0.0	1.6469	0.0		2.0	8.0	72.0	10.0	1.0
					5.0	1.65						images/313_23.png	images/313+42_23.png	6.0	→	23.0	32		女	23	2024-03-13_15h39.19.873	干预NG	2021.2.3	Win32	62.11180124			6.0	1.0	0.7634	1.0		2.0	9.0	73.0	22.0	1.0
					3.0	1.6839						images/313_19.png	images/313+42_19.png	6.0	→	19.0	32		女	23	2024-03-13_15h39.19.873	干预NG	2021.2.3	Win32	62.11180124			1.0	0.0	2.2543	0.0		2.0	10.0	74.0	18.0	1.0
					5.0	1.2342						images/313_2.png	images/313+42_2.png	6.0	→	2.0	32		女	23	2024-03-13_15h39.19.873	干预NG	2021.2.3	Win32	62.11180124			6.0	1.0	0.8692	1.0		2.0	11.0	75.0	1.0	1.0
					4.0	1.5706						images/313+42_32.png	images/313_32.png	1.0	←	32.0	32		女	23	2024-03-13_15h39.19.873	干预NG	2021.2.3	Win32	62.11180124			1.0	1.0	1.0425	1.0		2.0	12.0	76.0	31.0	1.0
					5.0	1.3189						images/313_7.png	images/313+42_7.png	6.0	→	7.0	32		女	23	2024-03-13_15h39.19.873	干预NG	2021.2.3	Win32	62.11180124			6.0	1.0	0.8508	1.0		2.0	13.0	77.0	6.0	1.0
					3.0	2.0321						images/313+42_13.png	images/313_13.png	1.0	←	13.0	32		女	23	2024-03-13_15h39.19.873	干预NG	2021.2.3	Win32	62.11180124			1.0	1.0	1.5657	0.0		2.0	14.0	78.0	12.0	1.0
					5.0	1.4113						images/313_20.png	images/313+42_20.png	6.0	→	20.0	32		女	23	2024-03-13_15h39.19.873	干预NG	2021.2.3	Win32	62.11180124			6.0	1.0	0.9563	1.0		2.0	15.0	79.0	19.0	1.0
					6.0	1.5602						images/313_22.png	images/313+42_22.png	6.0	→	22.0	32		女	23	2024-03-13_15h39.19.873	干预NG	2021.2.3	Win32	62.11180124			6.0	1.0	0.8464	1.0		2.0	16.0	80.0	21.0	1.0
					5.0	1.5361						images/313_3.png	images/313+42_3.png	6.0	→	3.0	32		女	23	2024-03-13_15h39.19.873	干预NG	2021.2.3	Win32	62.11180124			6.0	1.0	0.9336	1.0		2.0	17.0	81.0	2.0	1.0
					6.0	1.2724						images/313_1.png	images/313+42_1.png	6.0	→	1.0	32		女	23	2024-03-13_15h39.19.873	干预NG	2021.2.3	Win32	62.11180124			6.0	1.0	1.1044	1.0		2.0	18.0	82.0	0.0	1.0
					5.0	1.9366						images/313+42_16.png	images/313_16.png	1.0	←	16.0	32		女	23	2024-03-13_15h39.19.873	干预NG	2021.2.3	Win32	62.11180124			1.0	1.0	0.8977	1.0		2.0	19.0	83.0	15.0	1.0
					5.0	1.6646						images/313+42_12.png	images/313_12.png	1.0	←	12.0	32		女	23	2024-03-13_15h39.19.873	干预NG	2021.2.3	Win32	62.11180124			1.0	1.0	0.7791	1.0		2.0	20.0	84.0	11.0	1.0
					4.0	1.7242						images/313+42_27.png	images/313_27.png	1.0	←	27.0	32		女	23	2024-03-13_15h39.19.873	干预NG	2021.2.3	Win32	62.11180124			1.0	1.0	1.3857	1.0		2.0	21.0	85.0	26.0	1.0
					5.0	1.4071						images/313_8.png	images/313+42_8.png	6.0	→	8.0	32		女	23	2024-03-13_15h39.19.873	干预NG	2021.2.3	Win32	62.11180124			6.0	1.0	0.7653	1.0		2.0	22.0	86.0	7.0	1.0
					3.0	1.4926						images/313+42_9.png	images/313_9.png	1.0	←	9.0	32		女	23	2024-03-13_15h39.19.873	干预NG	2021.2.3	Win32	62.11180124			1.0	1.0	1.6917	0.0		2.0	23.0	87.0	8.0	1.0
					4.0	2.1358						images/313+42_14.png	images/313_14.png	1.0	←	14.0	32		女	23	2024-03-13_15h39.19.873	干预NG	2021.2.3	Win32	62.11180124			6.0	0.0	0.9812	1.0		2.0	24.0	88.0	13.0	1.0
					4.0	1.5712						images/313+42_15.png	images/313_15.png	1.0	←	15.0	32		女	23	2024-03-13_15h39.19.873	干预NG	2021.2.3	Win32	62.11180124			1.0	1.0	0.9001	1.0		2.0	25.0	89.0	14.0	1.0
					4.0	1.6384						images/313+42_25.png	images/313_25.png	1.0	←	25.0	32		女	23	2024-03-13_15h39.19.873	干预NG	2021.2.3	Win32	62.11180124			1.0	1.0	0.815	1.0		2.0	26.0	90.0	24.0	1.0
					6.0	1.4325						images/313_24.png	images/313+42_24.png	6.0	→	24.0	32		女	23	2024-03-13_15h39.19.873	干预NG	2021.2.3	Win32	62.11180124			6.0	1.0	0.736	1.0		2.0	27.0	91.0	23.0	1.0
					4.0	2.1612						images/313+42_28.png	images/313_28.png	1.0	←	28.0	32		女	23	2024-03-13_15h39.19.873	干预NG	2021.2.3	Win32	62.11180124			1.0	1.0	1.0839	1.0		2.0	28.0	92.0	27.0	1.0
					5.0	1.9651						images/313+42_26.png	images/313_26.png	1.0	←	26.0	32		女	23	2024-03-13_15h39.19.873	干预NG	2021.2.3	Win32	62.11180124			1.0	1.0	1.0818	1.0		2.0	29.0	93.0	25.0	1.0
					3.0	1.9025						images/313+42_31.png	images/313_31.png	1.0	←	31.0	32		女	23	2024-03-13_15h39.19.873	干预NG	2021.2.3	Win32	62.11180124			6.0	0.0	1.4532	0.0		2.0	30.0	94.0	30.0	1.0
					5.0	1.2631						images/313_4.png	images/313+42_4.png	6.0	→	4.0	32		女	23	2024-03-13_15h39.19.873	干预NG	2021.2.3	Win32	62.11180124			6.0	1.0	0.7506	1.0		2.0	31.0	95.0	3.0	1.0
																	32		女	23	2024-03-13_15h39.19.873	干预NG	2021.2.3	Win32	62.11180124													4.880660938	12.3075
