# Supplementary material for: Perceptual metacognition and self-esteem: the role of feedback valence in local and global monitoring bias
Source: BMC Psychol. 2025 Sep 22;13:1114. doi: 10.1186/s40359-025-03089-x (PMC12506185; doi:10.1186/s40359-025-03089-x)
Supplement: Supplementary file 1 — Supplementary Material 1. [file 40359_2025_3089_MOESM1_ESM.zip › Data/Study3/Study3data/negative/33_干预NG_2024-03-15_10h54.42.172.csv]

key03.keys	key03.rt	response00.keys	response00.corr	response00.rt	response02.keys	response02.rt	prac2.thisRepN	prac2.thisTrialN	prac2.thisN	prac2.thisIndex	prac2.ran	dotLeft	dotRight	dotAns	cue	rows	被试编号	姓名	性别	年龄	date	expName	psychopyVersion	OS	frameRate	key04.keys	key04.rt	response01.keys	response01.corr	response01.rt	response02.corr	ret_res.keys	neg.thisRepN	neg.thisTrialN	neg.thisN	neg.thisIndex	neg.ran	ret_res.rt	slider.response	slider.rt
space	5.4356	1.0	1.0	0.4167	4.0	1.3007	0.0	0.0	0.0	14.0	1.0	images/313+12_15.png	images/313_15.png	1.0	←	15.0	33		女	23	2024-03-15_10h54.42.172	干预NG	2021.2.3	Win32	59.88741167
		1.0	1.0	0.4243	3.0	0.7124	0.0	1.0	1.0	12.0	1.0	images/313+12_13.png	images/313_13.png	1.0	←	13.0	33		女	23	2024-03-15_10h54.42.172	干预NG	2021.2.3	Win32	59.88741167
		1.0	0.0	0.4512	3.0	0.7569	0.0	2.0	2.0	7.0	1.0	images/313_8.png	images/313+12_8.png	6.0	→	8.0	33		女	23	2024-03-15_10h54.42.172	干预NG	2021.2.3	Win32	59.88741167
		6.0	1.0	0.4344	5.0	0.5197	0.0	3.0	3.0	2.0	1.0	images/313_3.png	images/313+12_3.png	6.0	→	3.0	33		女	23	2024-03-15_10h54.42.172	干预NG	2021.2.3	Win32	59.88741167
		6.0	1.0	0.6035	5.0	0.6672	0.0	4.0	4.0	1.0	1.0	images/313_2.png	images/313+12_2.png	6.0	→	2.0	33		女	23	2024-03-15_10h54.42.172	干预NG	2021.2.3	Win32	59.88741167
		1.0	1.0	0.9817	4.0	0.893	0.0	5.0	5.0	11.0	1.0	images/313+12_12.png	images/313_12.png	1.0	←	12.0	33		女	23	2024-03-15_10h54.42.172	干预NG	2021.2.3	Win32	59.88741167
		1.0	0.0	0.808	3.0	0.5298	0.0	6.0	6.0	0.0	1.0	images/313_1.png	images/313+12_1.png	6.0	→	1.0	33		女	23	2024-03-15_10h54.42.172	干预NG	2021.2.3	Win32	59.88741167
		1.0	0.0	0.7169	3.0	0.4512	0.0	7.0	7.0	6.0	1.0	images/313_7.png	images/313+12_7.png	6.0	→	7.0	33		女	23	2024-03-15_10h54.42.172	干预NG	2021.2.3	Win32	59.88741167
		6.0	0.0	0.3928	3.0	0.5824	0.0	8.0	8.0	10.0	1.0	images/313+12_11.png	images/313_11.png	1.0	←	11.0	33		女	23	2024-03-15_10h54.42.172	干预NG	2021.2.3	Win32	59.88741167
		6.0	1.0	0.7094	3.0	0.5074	0.0	9.0	9.0	5.0	1.0	images/313_6.png	images/313+12_6.png	6.0	→	6.0	33		女	23	2024-03-15_10h54.42.172	干预NG	2021.2.3	Win32	59.88741167
		1.0	1.0	0.8827	3.0	0.6826	0.0	10.0	10.0	9.0	1.0	images/313+12_10.png	images/313_10.png	1.0	←	10.0	33		女	23	2024-03-15_10h54.42.172	干预NG	2021.2.3	Win32	59.88741167
		1.0	1.0	0.6062	3.0	0.6346	0.0	11.0	11.0	15.0	1.0	images/313+12_16.png	images/313_16.png	1.0	←	16.0	33		女	23	2024-03-15_10h54.42.172	干预NG	2021.2.3	Win32	59.88741167
		1.0	1.0	0.5193	3.0	0.4527	0.0	12.0	12.0	8.0	1.0	images/313+12_9.png	images/313_9.png	1.0	←	9.0	33		女	23	2024-03-15_10h54.42.172	干预NG	2021.2.3	Win32	59.88741167
		1.0	0.0	0.5409	3.0	0.4016	0.0	13.0	13.0	3.0	1.0	images/313_4.png	images/313+12_4.png	6.0	→	4.0	33		女	23	2024-03-15_10h54.42.172	干预NG	2021.2.3	Win32	59.88741167
		6.0	0.0	0.5522	3.0	0.4677	0.0	14.0	14.0	13.0	1.0	images/313+12_14.png	images/313_14.png	1.0	←	14.0	33		女	23	2024-03-15_10h54.42.172	干预NG	2021.2.3	Win32	59.88741167
		6.0	1.0	0.411	3.0	0.7497	0.0	15.0	15.0	4.0	1.0	images/313_5.png	images/313+12_5.png	6.0	→	5.0	33		女	23	2024-03-15_10h54.42.172	干预NG	2021.2.3	Win32	59.88741167
		6.0	1.0	0.3913	3.0	0.5448	1.0	0.0	16.0	5.0	1.0	images/313_6.png	images/313+12_6.png	6.0	→	6.0	33		女	23	2024-03-15_10h54.42.172	干预NG	2021.2.3	Win32	59.88741167
		1.0	1.0	0.6868	2.0	0.3721	1.0	1.0	17.0	9.0	1.0	images/313+12_10.png	images/313_10.png	1.0	←	10.0	33		女	23	2024-03-15_10h54.42.172	干预NG	2021.2.3	Win32	59.88741167
		6.0	1.0	0.4062	4.0	1.1394	1.0	2.0	18.0	1.0	1.0	images/313_2.png	images/313+12_2.png	6.0	→	2.0	33		女	23	2024-03-15_10h54.42.172	干预NG	2021.2.3	Win32	59.88741167
		6.0	1.0	0.4854	3.0	1.0874	1.0	3.0	19.0	2.0	1.0	images/313_3.png	images/313+12_3.png	6.0	→	3.0	33		女	23	2024-03-15_10h54.42.172	干预NG	2021.2.3	Win32	59.88741167
		1.0	0.0	0.4105	3.0	0.9581	1.0	4.0	20.0	0.0	1.0	images/313_1.png	images/313+12_1.png	6.0	→	1.0	33		女	23	2024-03-15_10h54.42.172	干预NG	2021.2.3	Win32	59.88741167
		1.0	1.0	0.4896	4.0	0.5685	1.0	5.0	21.0	11.0	1.0	images/313+12_12.png	images/313_12.png	1.0	←	12.0	33		女	23	2024-03-15_10h54.42.172	干预NG	2021.2.3	Win32	59.88741167
		1.0	1.0	0.6308	3.0	0.5272	1.0	6.0	22.0	14.0	1.0	images/313+12_15.png	images/313_15.png	1.0	←	15.0	33		女	23	2024-03-15_10h54.42.172	干预NG	2021.2.3	Win32	59.88741167
		1.0	1.0	0.4572	4.0	0.6397	1.0	7.0	23.0	15.0	1.0	images/313+12_16.png	images/313_16.png	1.0	←	16.0	33		女	23	2024-03-15_10h54.42.172	干预NG	2021.2.3	Win32	59.88741167
		6.0	0.0	0.4499	5.0	0.6414	1.0	8.0	24.0	13.0	1.0	images/313+12_14.png	images/313_14.png	1.0	←	14.0	33		女	23	2024-03-15_10h54.42.172	干预NG	2021.2.3	Win32	59.88741167
		1.0	1.0	0.4348	4.0	0.8395	1.0	9.0	25.0	10.0	1.0	images/313+12_11.png	images/313_11.png	1.0	←	11.0	33		女	23	2024-03-15_10h54.42.172	干预NG	2021.2.3	Win32	59.88741167
		1.0	0.0	0.4564	4.0	0.4183	1.0	10.0	26.0	6.0	1.0	images/313_7.png	images/313+12_7.png	6.0	→	7.0	33		女	23	2024-03-15_10h54.42.172	干预NG	2021.2.3	Win32	59.88741167
		1.0	0.0	0.403	4.0	0.3506	1.0	11.0	27.0	3.0	1.0	images/313_4.png	images/313+12_4.png	6.0	→	4.0	33		女	23	2024-03-15_10h54.42.172	干预NG	2021.2.3	Win32	59.88741167
		1.0	0.0	0.3367	4.0	0.4262	1.0	12.0	28.0	7.0	1.0	images/313_8.png	images/313+12_8.png	6.0	→	8.0	33		女	23	2024-03-15_10h54.42.172	干预NG	2021.2.3	Win32	59.88741167
		1.0	1.0	0.4815	4.0	0.4528	1.0	13.0	29.0	12.0	1.0	images/313+12_13.png	images/313_13.png	1.0	←	13.0	33		女	23	2024-03-15_10h54.42.172	干预NG	2021.2.3	Win32	59.88741167
		1.0	0.0	0.6204	4.0	0.4072	1.0	14.0	30.0	4.0	1.0	images/313_5.png	images/313+12_5.png	6.0	→	5.0	33		女	23	2024-03-15_10h54.42.172	干预NG	2021.2.3	Win32	59.88741167
		1.0	1.0	0.5295	3.0	0.6669	1.0	15.0	31.0	8.0	1.0	images/313+12_9.png	images/313_9.png	1.0	←	9.0	33		女	23	2024-03-15_10h54.42.172	干预NG	2021.2.3	Win32	59.88741167
					3.0	2.322						images/313_23.png	images/313+42_23.png	6.0	→	23.0	33		女	23	2024-03-15_10h54.42.172	干预NG	2021.2.3	Win32	59.88741167	space	11.1097	1.0	0.0	0.8679	0.0		0.0	0.0	0.0	22.0	1.0
					3.0	0.6493						images/313+42_16.png	images/313_16.png	1.0	←	16.0	33		女	23	2024-03-15_10h54.42.172	干预NG	2021.2.3	Win32	59.88741167			1.0	1.0	0.609	0.0		0.0	1.0	1.0	15.0	1.0
					4.0	0.6504						images/313_20.png	images/313+42_20.png	6.0	→	20.0	33		女	23	2024-03-15_10h54.42.172	干预NG	2021.2.3	Win32	59.88741167			1.0	0.0	0.5212	1.0		0.0	2.0	2.0	19.0	1.0
					6.0	0.6789						images/313+42_32.png	images/313_32.png	1.0	←	32.0	33		女	23	2024-03-15_10h54.42.172	干预NG	2021.2.3	Win32	59.88741167			1.0	1.0	0.4796	1.0		0.0	3.0	3.0	31.0	1.0
					4.0	0.7614						images/313_19.png	images/313+42_19.png	6.0	→	19.0	33		女	23	2024-03-15_10h54.42.172	干预NG	2021.2.3	Win32	59.88741167			6.0	1.0	0.8305	1.0		0.0	4.0	4.0	18.0	1.0
					5.0	1.3668						images/313+42_10.png	images/313_10.png	1.0	←	10.0	33		女	23	2024-03-15_10h54.42.172	干预NG	2021.2.3	Win32	59.88741167			1.0	1.0	0.6534	1.0		0.0	5.0	5.0	9.0	1.0
					3.0	1.339						images/313+42_11.png	images/313_11.png	1.0	←	11.0	33		女	23	2024-03-15_10h54.42.172	干预NG	2021.2.3	Win32	59.88741167			6.0	0.0	0.7055	0.0		0.0	6.0	6.0	10.0	1.0
					4.0	2.4209						images/313+42_15.png	images/313_15.png	1.0	←	15.0	33		女	23	2024-03-15_10h54.42.172	干预NG	2021.2.3	Win32	59.88741167			1.0	1.0	0.5334	1.0		0.0	7.0	7.0	14.0	1.0
					4.0	0.5628						images/313_18.png	images/313+42_18.png	6.0	→	18.0	33		女	23	2024-03-15_10h54.42.172	干预NG	2021.2.3	Win32	59.88741167			6.0	1.0	0.4691	1.0		0.0	8.0	8.0	17.0	1.0
					5.0	0.6522						images/313+42_12.png	images/313_12.png	1.0	←	12.0	33		女	23	2024-03-15_10h54.42.172	干预NG	2021.2.3	Win32	59.88741167			1.0	1.0	0.4929	1.0		0.0	9.0	9.0	11.0	1.0
					4.0	2.5094						images/313_22.png	images/313+42_22.png	6.0	→	22.0	33		女	23	2024-03-15_10h54.42.172	干预NG	2021.2.3	Win32	59.88741167			6.0	1.0	0.3946	1.0		0.0	10.0	10.0	21.0	1.0
					5.0	0.6341						images/313_21.png	images/313+42_21.png	6.0	→	21.0	33		女	23	2024-03-15_10h54.42.172	干预NG	2021.2.3	Win32	59.88741167			6.0	1.0	0.4181	1.0		0.0	11.0	11.0	20.0	1.0
					5.0	0.4672						images/313+42_30.png	images/313_30.png	1.0	←	30.0	33		女	23	2024-03-15_10h54.42.172	干预NG	2021.2.3	Win32	59.88741167			1.0	1.0	0.3365	1.0		0.0	12.0	12.0	29.0	1.0
					3.0	2.1392						images/313+42_9.png	images/313_9.png	1.0	←	9.0	33		女	23	2024-03-15_10h54.42.172	干预NG	2021.2.3	Win32	59.88741167			6.0	0.0	0.28	0.0		0.0	13.0	13.0	8.0	1.0
					5.0	0.4697						images/313+42_29.png	images/313_29.png	1.0	←	29.0	33		女	23	2024-03-15_10h54.42.172	干预NG	2021.2.3	Win32	59.88741167			1.0	1.0	0.5292	1.0		0.0	14.0	14.0	28.0	1.0
					4.0	1.1799						images/313_3.png	images/313+42_3.png	6.0	→	3.0	33		女	23	2024-03-15_10h54.42.172	干预NG	2021.2.3	Win32	59.88741167			6.0	1.0	0.4289	1.0		0.0	15.0	15.0	2.0	1.0
					5.0	0.5708						images/313_1.png	images/313+42_1.png	6.0	→	1.0	33		女	23	2024-03-15_10h54.42.172	干预NG	2021.2.3	Win32	59.88741167			6.0	1.0	0.4194	1.0		0.0	16.0	16.0	0.0	1.0
					5.0	0.4522						images/313_6.png	images/313+42_6.png	6.0	→	6.0	33		女	23	2024-03-15_10h54.42.172	干预NG	2021.2.3	Win32	59.88741167			6.0	1.0	0.4677	1.0		0.0	17.0	17.0	5.0	1.0
					5.0	0.7359						images/313_24.png	images/313+42_24.png	6.0	→	24.0	33		女	23	2024-03-15_10h54.42.172	干预NG	2021.2.3	Win32	59.88741167			6.0	1.0	0.3176	1.0		0.0	18.0	18.0	23.0	1.0
					3.0	0.8897						images/313_4.png	images/313+42_4.png	6.0	→	4.0	33		女	23	2024-03-15_10h54.42.172	干预NG	2021.2.3	Win32	59.88741167			6.0	1.0	0.5052	0.0		0.0	19.0	19.0	3.0	1.0
					4.0	0.6423						images/313_2.png	images/313+42_2.png	6.0	→	2.0	33		女	23	2024-03-15_10h54.42.172	干预NG	2021.2.3	Win32	59.88741167			6.0	1.0	0.3927	1.0		0.0	20.0	20.0	1.0	1.0
					4.0	0.5607						images/313+42_26.png	images/313_26.png	1.0	←	26.0	33		女	23	2024-03-15_10h54.42.172	干预NG	2021.2.3	Win32	59.88741167			1.0	1.0	0.4045	1.0		0.0	21.0	21.0	25.0	1.0
					3.0	0.82						images/313+42_14.png	images/313_14.png	1.0	←	14.0	33		女	23	2024-03-15_10h54.42.172	干预NG	2021.2.3	Win32	59.88741167			6.0	0.0	0.6107	0.0		0.0	22.0	22.0	13.0	1.0
					3.0	1.1169						images/313_7.png	images/313+42_7.png	6.0	→	7.0	33		女	23	2024-03-15_10h54.42.172	干预NG	2021.2.3	Win32	59.88741167			6.0	1.0	0.4607	0.0		0.0	23.0	23.0	6.0	1.0
					3.0	0.6625						images/313+42_25.png	images/313_25.png	1.0	←	25.0	33		女	23	2024-03-15_10h54.42.172	干预NG	2021.2.3	Win32	59.88741167			6.0	0.0	0.859	0.0		0.0	24.0	24.0	24.0	1.0
					3.0	0.5239						images/313_17.png	images/313+42_17.png	6.0	→	17.0	33		女	23	2024-03-15_10h54.42.172	干预NG	2021.2.3	Win32	59.88741167			1.0	0.0	1.3199	0.0		0.0	25.0	25.0	16.0	1.0
					4.0	0.6094						images/313+42_28.png	images/313_28.png	1.0	←	28.0	33		女	23	2024-03-15_10h54.42.172	干预NG	2021.2.3	Win32	59.88741167			1.0	1.0	0.5718	1.0		0.0	26.0	26.0	27.0	1.0
					4.0	0.426						images/313+42_27.png	images/313_27.png	1.0	←	27.0	33		女	23	2024-03-15_10h54.42.172	干预NG	2021.2.3	Win32	59.88741167			1.0	1.0	0.7071	1.0		0.0	27.0	27.0	26.0	1.0
					4.0	0.4337						images/313_5.png	images/313+42_5.png	6.0	→	5.0	33		女	23	2024-03-15_10h54.42.172	干预NG	2021.2.3	Win32	59.88741167			6.0	1.0	0.524	1.0		0.0	28.0	28.0	4.0	1.0
					4.0	0.6929						images/313_8.png	images/313+42_8.png	6.0	→	8.0	33		女	23	2024-03-15_10h54.42.172	干预NG	2021.2.3	Win32	59.88741167			6.0	1.0	0.4935	1.0		0.0	29.0	29.0	7.0	1.0
					3.0	0.7558						images/313+42_31.png	images/313_31.png	1.0	←	31.0	33		女	23	2024-03-15_10h54.42.172	干预NG	2021.2.3	Win32	59.88741167			1.0	1.0	0.5482	0.0		0.0	30.0	30.0	30.0	1.0
					3.0	0.7405						images/313+42_13.png	images/313_13.png	1.0	←	13.0	33		女	23	2024-03-15_10h54.42.172	干预NG	2021.2.3	Win32	59.88741167			1.0	1.0	0.801	0.0		0.0	31.0	31.0	12.0	1.0
					5.0	0.9611						images/313_3.png	images/313+42_3.png	6.0	→	3.0	33		女	23	2024-03-15_10h54.42.172	干预NG	2021.2.3	Win32	59.88741167			6.0	1.0	0.4928	1.0		1.0	0.0	32.0	2.0	1.0
					3.0	1.0357						images/313_8.png	images/313+42_8.png	6.0	→	8.0	33		女	23	2024-03-15_10h54.42.172	干预NG	2021.2.3	Win32	59.88741167			6.0	1.0	1.3037	0.0		1.0	1.0	33.0	7.0	1.0
					3.0	1.1767						images/313+42_12.png	images/313_12.png	1.0	←	12.0	33		女	23	2024-03-15_10h54.42.172	干预NG	2021.2.3	Win32	59.88741167			1.0	1.0	0.4666	0.0		1.0	2.0	34.0	11.0	1.0
					4.0	0.6526						images/313_21.png	images/313+42_21.png	6.0	→	21.0	33		女	23	2024-03-15_10h54.42.172	干预NG	2021.2.3	Win32	59.88741167			6.0	1.0	0.4784	1.0		1.0	3.0	35.0	20.0	1.0
					4.0	0.4255						images/313+42_27.png	images/313_27.png	1.0	←	27.0	33		女	23	2024-03-15_10h54.42.172	干预NG	2021.2.3	Win32	59.88741167			1.0	1.0	0.3717	1.0		1.0	4.0	36.0	26.0	1.0
					4.0	0.4845						images/313_7.png	images/313+42_7.png	6.0	→	7.0	33		女	23	2024-03-15_10h54.42.172	干预NG	2021.2.3	Win32	59.88741167			6.0	1.0	0.3811	1.0		1.0	5.0	37.0	6.0	1.0
					3.0	0.6508						images/313_4.png	images/313+42_4.png	6.0	→	4.0	33		女	23	2024-03-15_10h54.42.172	干预NG	2021.2.3	Win32	59.88741167			6.0	1.0	0.489	0.0		1.0	6.0	38.0	3.0	1.0
					3.0	0.7712						images/313_6.png	images/313+42_6.png	6.0	→	6.0	33		女	23	2024-03-15_10h54.42.172	干预NG	2021.2.3	Win32	59.88741167			6.0	1.0	0.4707	0.0	space	1.0	7.0	39.0	5.0	1.0	1.4916
					4.0	0.5904						images/313+42_30.png	images/313_30.png	1.0	←	30.0	33		女	23	2024-03-15_10h54.42.172	干预NG	2021.2.3	Win32	59.88741167			1.0	1.0	0.4079	1.0		1.0	8.0	40.0	29.0	1.0
					3.0	0.585						images/313+42_11.png	images/313_11.png	1.0	←	11.0	33		女	23	2024-03-15_10h54.42.172	干预NG	2021.2.3	Win32	59.88741167			6.0	0.0	0.3211	0.0		1.0	9.0	41.0	10.0	1.0
					3.0	0.5507						images/313_5.png	images/313+42_5.png	6.0	→	5.0	33		女	23	2024-03-15_10h54.42.172	干预NG	2021.2.3	Win32	59.88741167			1.0	0.0	0.4996	0.0		1.0	10.0	42.0	4.0	1.0
					4.0	0.6278						images/313+42_10.png	images/313_10.png	1.0	←	10.0	33		女	23	2024-03-15_10h54.42.172	干预NG	2021.2.3	Win32	59.88741167			1.0	1.0	0.3813	1.0		1.0	11.0	43.0	9.0	1.0
					5.0	0.5217						images/313_19.png	images/313+42_19.png	6.0	→	19.0	33		女	23	2024-03-15_10h54.42.172	干预NG	2021.2.3	Win32	59.88741167			6.0	1.0	0.3777	1.0		1.0	12.0	44.0	18.0	1.0
					3.0	0.6887						images/313_1.png	images/313+42_1.png	6.0	→	1.0	33		女	23	2024-03-15_10h54.42.172	干预NG	2021.2.3	Win32	59.88741167			6.0	1.0	0.4287	0.0		1.0	13.0	45.0	0.0	1.0
					5.0	0.5358						images/313+42_25.png	images/313_25.png	1.0	←	25.0	33		女	23	2024-03-15_10h54.42.172	干预NG	2021.2.3	Win32	59.88741167			1.0	1.0	0.3363	1.0		1.0	14.0	46.0	24.0	1.0
					5.0	0.4396						images/313+42_32.png	images/313_32.png	1.0	←	32.0	33		女	23	2024-03-15_10h54.42.172	干预NG	2021.2.3	Win32	59.88741167			1.0	1.0	0.4969	1.0		1.0	15.0	47.0	31.0	1.0
					3.0	0.5572						images/313+42_14.png	images/313_14.png	1.0	←	14.0	33		女	23	2024-03-15_10h54.42.172	干预NG	2021.2.3	Win32	59.88741167			1.0	1.0	0.742	0.0		1.0	16.0	48.0	13.0	1.0
					3.0	0.5372						images/313+42_31.png	images/313_31.png	1.0	←	31.0	33		女	23	2024-03-15_10h54.42.172	干预NG	2021.2.3	Win32	59.88741167			1.0	1.0	0.7981	0.0		1.0	17.0	49.0	30.0	1.0
					3.0	0.4788						images/313_18.png	images/313+42_18.png	6.0	→	18.0	33		女	23	2024-03-15_10h54.42.172	干预NG	2021.2.3	Win32	59.88741167			1.0	0.0	0.5972	0.0		1.0	18.0	50.0	17.0	1.0
					3.0	0.5144						images/313_20.png	images/313+42_20.png	6.0	→	20.0	33		女	23	2024-03-15_10h54.42.172	干预NG	2021.2.3	Win32	59.88741167			1.0	0.0	0.4585	0.0		1.0	19.0	51.0	19.0	1.0
					5.0	0.4668						images/313+42_29.png	images/313_29.png	1.0	←	29.0	33		女	23	2024-03-15_10h54.42.172	干预NG	2021.2.3	Win32	59.88741167			1.0	1.0	0.3932	1.0		1.0	20.0	52.0	28.0	1.0
					4.0	1.4034						images/313_17.png	images/313+42_17.png	6.0	→	17.0	33		女	23	2024-03-15_10h54.42.172	干预NG	2021.2.3	Win32	59.88741167			6.0	1.0	0.3522	1.0		1.0	21.0	53.0	16.0	1.0
					3.0	0.7907						images/313+42_28.png	images/313_28.png	1.0	←	28.0	33		女	23	2024-03-15_10h54.42.172	干预NG	2021.2.3	Win32	59.88741167			1.0	1.0	0.5169	0.0		1.0	22.0	54.0	27.0	1.0
					3.0	0.5527						images/313+42_13.png	images/313_13.png	1.0	←	13.0	33		女	23	2024-03-15_10h54.42.172	干预NG	2021.2.3	Win32	59.88741167			1.0	1.0	0.4554	0.0		1.0	23.0	55.0	12.0	1.0
					2.0	0.5693						images/313_23.png	images/313+42_23.png	6.0	→	23.0	33		女	23	2024-03-15_10h54.42.172	干预NG	2021.2.3	Win32	59.88741167			6.0	1.0	0.5503	0.0		1.0	24.0	56.0	22.0	1.0
					2.0	0.7841						images/313_2.png	images/313+42_2.png	6.0	→	2.0	33		女	23	2024-03-15_10h54.42.172	干预NG	2021.2.3	Win32	59.88741167			6.0	1.0	0.4189	0.0		1.0	25.0	57.0	1.0	1.0
					4.0	1.0212						images/313+42_15.png	images/313_15.png	1.0	←	15.0	33		女	23	2024-03-15_10h54.42.172	干预NG	2021.2.3	Win32	59.88741167			1.0	1.0	0.4513	1.0		1.0	26.0	58.0	14.0	1.0
					4.0	0.9844						images/313+42_9.png	images/313_9.png	1.0	←	9.0	33		女	23	2024-03-15_10h54.42.172	干预NG	2021.2.3	Win32	59.88741167			1.0	1.0	0.7036	1.0		1.0	27.0	59.0	8.0	1.0
					4.0	0.6621						images/313+42_16.png	images/313_16.png	1.0	←	16.0	33		女	23	2024-03-15_10h54.42.172	干预NG	2021.2.3	Win32	59.88741167			1.0	1.0	0.3865	1.0		1.0	28.0	60.0	15.0	1.0
					4.0	0.5548						images/313+42_26.png	images/313_26.png	1.0	←	26.0	33		女	23	2024-03-15_10h54.42.172	干预NG	2021.2.3	Win32	59.88741167			1.0	1.0	0.29	1.0		1.0	29.0	61.0	25.0	1.0
					4.0	1.801						images/313_22.png	images/313+42_22.png	6.0	→	22.0	33		女	23	2024-03-15_10h54.42.172	干预NG	2021.2.3	Win32	59.88741167			6.0	1.0	0.3814	1.0		1.0	30.0	62.0	21.0	1.0
					4.0	0.5513						images/313_24.png	images/313+42_24.png	6.0	→	24.0	33		女	23	2024-03-15_10h54.42.172	干预NG	2021.2.3	Win32	59.88741167			6.0	1.0	0.4508	1.0		1.0	31.0	63.0	23.0	1.0
					4.0	0.5471						images/313_19.png	images/313+42_19.png	6.0	→	19.0	33		女	23	2024-03-15_10h54.42.172	干预NG	2021.2.3	Win32	59.88741167			6.0	1.0	0.444	1.0		2.0	0.0	64.0	18.0	1.0
					3.0	1.0736						images/313_24.png	images/313+42_24.png	6.0	→	24.0	33		女	23	2024-03-15_10h54.42.172	干预NG	2021.2.3	Win32	59.88741167			6.0	1.0	0.4316	0.0		2.0	1.0	65.0	23.0	1.0
					2.0	0.6578						images/313_8.png	images/313+42_8.png	6.0	→	8.0	33		女	23	2024-03-15_10h54.42.172	干预NG	2021.2.3	Win32	59.88741167			6.0	1.0	0.318	0.0		2.0	2.0	66.0	7.0	1.0
					4.0	0.6304						images/313+42_12.png	images/313_12.png	1.0	←	12.0	33		女	23	2024-03-15_10h54.42.172	干预NG	2021.2.3	Win32	59.88741167			1.0	1.0	0.287	1.0		2.0	3.0	67.0	11.0	1.0
					4.0	2.2834						images/313_1.png	images/313+42_1.png	6.0	→	1.0	33		女	23	2024-03-15_10h54.42.172	干预NG	2021.2.3	Win32	59.88741167			6.0	1.0	0.5055	1.0		2.0	4.0	68.0	0.0	1.0
					3.0	0.7249						images/313_21.png	images/313+42_21.png	6.0	→	21.0	33		女	23	2024-03-15_10h54.42.172	干预NG	2021.2.3	Win32	59.88741167			6.0	1.0	0.5081	0.0		2.0	5.0	69.0	20.0	1.0
					2.0	0.5701						images/313_18.png	images/313+42_18.png	6.0	→	18.0	33		女	23	2024-03-15_10h54.42.172	干预NG	2021.2.3	Win32	59.88741167			6.0	1.0	0.434	0.0		2.0	6.0	70.0	17.0	1.0
					2.0	0.4592						images/313+42_9.png	images/313_9.png	1.0	←	9.0	33		女	23	2024-03-15_10h54.42.172	干预NG	2021.2.3	Win32	59.88741167			1.0	1.0	0.3075	0.0		2.0	7.0	71.0	8.0	1.0
					4.0	0.7082						images/313+42_30.png	images/313_30.png	1.0	←	30.0	33		女	23	2024-03-15_10h54.42.172	干预NG	2021.2.3	Win32	59.88741167			1.0	1.0	0.4113	1.0		2.0	8.0	72.0	29.0	1.0
					4.0	0.4751						images/313+42_11.png	images/313_11.png	1.0	←	11.0	33		女	23	2024-03-15_10h54.42.172	干预NG	2021.2.3	Win32	59.88741167			1.0	1.0	0.4228	1.0		2.0	9.0	73.0	10.0	1.0
					4.0	0.4704						images/313_7.png	images/313+42_7.png	6.0	→	7.0	33		女	23	2024-03-15_10h54.42.172	干预NG	2021.2.3	Win32	59.88741167			6.0	1.0	0.3876	1.0		2.0	10.0	74.0	6.0	1.0
					2.0	0.7873						images/313_23.png	images/313+42_23.png	6.0	→	23.0	33		女	23	2024-03-15_10h54.42.172	干预NG	2021.2.3	Win32	59.88741167			6.0	1.0	0.4096	0.0		2.0	11.0	75.0	22.0	1.0
					3.0	0.8229						images/313+42_13.png	images/313_13.png	1.0	←	13.0	33		女	23	2024-03-15_10h54.42.172	干预NG	2021.2.3	Win32	59.88741167			1.0	1.0	0.3716	0.0		2.0	12.0	76.0	12.0	1.0
					3.0	0.5159						images/313_5.png	images/313+42_5.png	6.0	→	5.0	33		女	23	2024-03-15_10h54.42.172	干预NG	2021.2.3	Win32	59.88741167			6.0	1.0	1.0257	0.0		2.0	13.0	77.0	4.0	1.0
					4.0	0.465						images/313+42_10.png	images/313_10.png	1.0	←	10.0	33		女	23	2024-03-15_10h54.42.172	干预NG	2021.2.3	Win32	59.88741167			1.0	1.0	0.351	1.0		2.0	14.0	78.0	9.0	1.0
					4.0	0.388						images/313+42_32.png	images/313_32.png	1.0	←	32.0	33		女	23	2024-03-15_10h54.42.172	干预NG	2021.2.3	Win32	59.88741167			1.0	1.0	0.4637	1.0	space	2.0	15.0	79.0	31.0	1.0	1.1931
					3.0	0.737						images/313+42_15.png	images/313_15.png	1.0	←	15.0	33		女	23	2024-03-15_10h54.42.172	干预NG	2021.2.3	Win32	59.88741167			1.0	1.0	0.5836	0.0		2.0	16.0	80.0	14.0	1.0
					3.0	0.6886						images/313+42_26.png	images/313_26.png	1.0	←	26.0	33		女	23	2024-03-15_10h54.42.172	干预NG	2021.2.3	Win32	59.88741167			1.0	1.0	0.3148	0.0		2.0	17.0	81.0	25.0	1.0
					4.0	0.7982						images/313+42_29.png	images/313_29.png	1.0	←	29.0	33		女	23	2024-03-15_10h54.42.172	干预NG	2021.2.3	Win32	59.88741167			1.0	1.0	0.3521	1.0		2.0	18.0	82.0	28.0	1.0
					2.0	0.4917						images/313_3.png	images/313+42_3.png	6.0	→	3.0	33		女	23	2024-03-15_10h54.42.172	干预NG	2021.2.3	Win32	59.88741167			6.0	1.0	0.7606	0.0		2.0	19.0	83.0	2.0	1.0
					4.0	0.599						images/313+42_16.png	images/313_16.png	1.0	←	16.0	33		女	23	2024-03-15_10h54.42.172	干预NG	2021.2.3	Win32	59.88741167			1.0	1.0	0.5023	1.0		2.0	20.0	84.0	15.0	1.0
					2.0	0.4001						images/313+42_25.png	images/313_25.png	1.0	←	25.0	33		女	23	2024-03-15_10h54.42.172	干预NG	2021.2.3	Win32	59.88741167			1.0	1.0	0.6716	0.0		2.0	21.0	85.0	24.0	1.0
					3.0	0.8388						images/313_4.png	images/313+42_4.png	6.0	→	4.0	33		女	23	2024-03-15_10h54.42.172	干预NG	2021.2.3	Win32	59.88741167			6.0	1.0	0.4779	0.0		2.0	22.0	86.0	3.0	1.0
					3.0	0.4495						images/313+42_14.png	images/313_14.png	1.0	←	14.0	33		女	23	2024-03-15_10h54.42.172	干预NG	2021.2.3	Win32	59.88741167			6.0	0.0	0.6734	0.0		2.0	23.0	87.0	13.0	1.0
					4.0	0.5029						images/313_6.png	images/313+42_6.png	6.0	→	6.0	33		女	23	2024-03-15_10h54.42.172	干预NG	2021.2.3	Win32	59.88741167			6.0	1.0	0.4091	1.0		2.0	24.0	88.0	5.0	1.0
					2.0	0.6036						images/313+42_28.png	images/313_28.png	1.0	←	28.0	33		女	23	2024-03-15_10h54.42.172	干预NG	2021.2.3	Win32	59.88741167			1.0	1.0	0.6056	0.0		2.0	25.0	89.0	27.0	1.0
					3.0	1.5573						images/313_2.png	images/313+42_2.png	6.0	→	2.0	33		女	23	2024-03-15_10h54.42.172	干预NG	2021.2.3	Win32	59.88741167			6.0	1.0	0.3041	0.0		2.0	26.0	90.0	1.0	1.0
					2.0	0.6433						images/313+42_31.png	images/313_31.png	1.0	←	31.0	33		女	23	2024-03-15_10h54.42.172	干预NG	2021.2.3	Win32	59.88741167			1.0	1.0	0.5167	0.0		2.0	27.0	91.0	30.0	1.0
					2.0	0.5009						images/313_17.png	images/313+42_17.png	6.0	→	17.0	33		女	23	2024-03-15_10h54.42.172	干预NG	2021.2.3	Win32	59.88741167			6.0	1.0	0.4008	0.0		2.0	28.0	92.0	16.0	1.0
					3.0	0.4926						images/313_22.png	images/313+42_22.png	6.0	→	22.0	33		女	23	2024-03-15_10h54.42.172	干预NG	2021.2.3	Win32	59.88741167			6.0	1.0	0.4207	0.0		2.0	29.0	93.0	21.0	1.0
					3.0	0.498						images/313+42_27.png	images/313_27.png	1.0	←	27.0	33		女	23	2024-03-15_10h54.42.172	干预NG	2021.2.3	Win32	59.88741167			1.0	1.0	0.3767	0.0		2.0	30.0	94.0	26.0	1.0
					2.0	0.8153						images/313_20.png	images/313+42_20.png	6.0	→	20.0	33		女	23	2024-03-15_10h54.42.172	干预NG	2021.2.3	Win32	59.88741167			6.0	1.0	0.471	0.0		2.0	31.0	95.0	19.0	1.0
																	33		女	23	2024-03-15_10h54.42.172	干预NG	2021.2.3	Win32	59.88741167														5.444444586	7.7541
