# Supplementary material for: Perceptual metacognition and self-esteem: the role of feedback valence in local and global monitoring bias
Source: BMC Psychol. 2025 Sep 22;13:1114. doi: 10.1186/s40359-025-03089-x (PMC12506185; doi:10.1186/s40359-025-03089-x)
Supplement: Supplementary file 1 — Supplementary Material 1. [file 40359_2025_3089_MOESM1_ESM.zip › Data/Study3/Study3data/negative/34_干预NG_2024-03-15_14h53.31.540.csv]

key03.keys	key03.rt	response00.keys	response00.corr	response00.rt	response02.keys	response02.rt	prac2.thisRepN	prac2.thisTrialN	prac2.thisN	prac2.thisIndex	prac2.ran	dotLeft	dotRight	dotAns	cue	rows	被试编号	姓名	性别	年龄	date	expName	psychopyVersion	OS	frameRate	key04.keys	key04.rt	response01.keys	response01.corr	response01.rt	response02.corr	ret_res.keys	neg.thisRepN	neg.thisTrialN	neg.thisN	neg.thisIndex	neg.ran	ret_res.rt	slider.response	slider.rt
space	1.394	6.0	0.0	1.2572	4.0	1.1699	0.0	0.0	0.0	14.0	1.0	images/313+12_15.png	images/313_15.png	1.0	←	15.0	34		女	20	2024-03-15_14h53.31.540	干预NG	2021.2.3	Win32	61.72839506
		6.0	0.0	0.4797	4.0	0.4318	0.0	1.0	1.0	11.0	1.0	images/313+12_12.png	images/313_12.png	1.0	←	12.0	34		女	20	2024-03-15_14h53.31.540	干预NG	2021.2.3	Win32	61.72839506
		6.0	1.0	0.6834	4.0	0.3137	0.0	2.0	2.0	6.0	1.0	images/313_7.png	images/313+12_7.png	6.0	→	7.0	34		女	20	2024-03-15_14h53.31.540	干预NG	2021.2.3	Win32	61.72839506
		1.0	1.0	0.2175	4.0	0.6466	0.0	3.0	3.0	13.0	1.0	images/313+12_14.png	images/313_14.png	1.0	←	14.0	34		女	20	2024-03-15_14h53.31.540	干预NG	2021.2.3	Win32	61.72839506
		1.0	0.0	0.511	5.0	0.3403	0.0	4.0	4.0	2.0	1.0	images/313_3.png	images/313+12_3.png	6.0	→	3.0	34		女	20	2024-03-15_14h53.31.540	干预NG	2021.2.3	Win32	61.72839506
		6.0	0.0	0.5492	5.0	0.3015	0.0	5.0	5.0	12.0	1.0	images/313+12_13.png	images/313_13.png	1.0	←	13.0	34		女	20	2024-03-15_14h53.31.540	干预NG	2021.2.3	Win32	61.72839506
		6.0	0.0	0.4933	4.0	1.5538	0.0	6.0	6.0	10.0	1.0	images/313+12_11.png	images/313_11.png	1.0	←	11.0	34		女	20	2024-03-15_14h53.31.540	干预NG	2021.2.3	Win32	61.72839506
		1.0	1.0	0.7957	5.0	0.4594	0.0	7.0	7.0	8.0	1.0	images/313+12_9.png	images/313_9.png	1.0	←	9.0	34		女	20	2024-03-15_14h53.31.540	干预NG	2021.2.3	Win32	61.72839506
		1.0	1.0	0.4782	5.0	0.4457	0.0	8.0	8.0	9.0	1.0	images/313+12_10.png	images/313_10.png	1.0	←	10.0	34		女	20	2024-03-15_14h53.31.540	干预NG	2021.2.3	Win32	61.72839506
		6.0	1.0	0.5838	5.0	0.349	0.0	9.0	9.0	4.0	1.0	images/313_5.png	images/313+12_5.png	6.0	→	5.0	34		女	20	2024-03-15_14h53.31.540	干预NG	2021.2.3	Win32	61.72839506
		6.0	1.0	0.5524	5.0	0.3328	0.0	10.0	10.0	0.0	1.0	images/313_1.png	images/313+12_1.png	6.0	→	1.0	34		女	20	2024-03-15_14h53.31.540	干预NG	2021.2.3	Win32	61.72839506
		1.0	0.0	0.4052	5.0	0.3333	0.0	11.0	11.0	7.0	1.0	images/313_8.png	images/313+12_8.png	6.0	→	8.0	34		女	20	2024-03-15_14h53.31.540	干预NG	2021.2.3	Win32	61.72839506
		6.0	1.0	0.7116	5.0	0.3984	0.0	12.0	12.0	5.0	1.0	images/313_6.png	images/313+12_6.png	6.0	→	6.0	34		女	20	2024-03-15_14h53.31.540	干预NG	2021.2.3	Win32	61.72839506
		6.0	0.0	0.4356	5.0	0.3172	0.0	13.0	13.0	15.0	1.0	images/313+12_16.png	images/313_16.png	1.0	←	16.0	34		女	20	2024-03-15_14h53.31.540	干预NG	2021.2.3	Win32	61.72839506
		6.0	1.0	0.7779	4.0	0.4159	0.0	14.0	14.0	1.0	1.0	images/313_2.png	images/313+12_2.png	6.0	→	2.0	34		女	20	2024-03-15_14h53.31.540	干预NG	2021.2.3	Win32	61.72839506
		6.0	1.0	0.3843	3.0	0.6251	0.0	15.0	15.0	3.0	1.0	images/313_4.png	images/313+12_4.png	6.0	→	4.0	34		女	20	2024-03-15_14h53.31.540	干预NG	2021.2.3	Win32	61.72839506
		6.0	1.0	1.034	5.0	1.4188	1.0	0.0	16.0	2.0	1.0	images/313_3.png	images/313+12_3.png	6.0	→	3.0	34		女	20	2024-03-15_14h53.31.540	干预NG	2021.2.3	Win32	61.72839506
		6.0	1.0	0.4667	3.0	0.9723	1.0	1.0	17.0	5.0	1.0	images/313_6.png	images/313+12_6.png	6.0	→	6.0	34		女	20	2024-03-15_14h53.31.540	干预NG	2021.2.3	Win32	61.72839506
		1.0	0.0	0.7142	4.0	0.5376	1.0	2.0	18.0	6.0	1.0	images/313_7.png	images/313+12_7.png	6.0	→	7.0	34		女	20	2024-03-15_14h53.31.540	干预NG	2021.2.3	Win32	61.72839506
		6.0	0.0	0.7217	4.0	0.9664	1.0	3.0	19.0	10.0	1.0	images/313+12_11.png	images/313_11.png	1.0	←	11.0	34		女	20	2024-03-15_14h53.31.540	干预NG	2021.2.3	Win32	61.72839506
		6.0	1.0	0.224	4.0	0.7801	1.0	4.0	20.0	4.0	1.0	images/313_5.png	images/313+12_5.png	6.0	→	5.0	34		女	20	2024-03-15_14h53.31.540	干预NG	2021.2.3	Win32	61.72839506
		6.0	0.0	0.4845	4.0	0.5581	1.0	5.0	21.0	14.0	1.0	images/313+12_15.png	images/313_15.png	1.0	←	15.0	34		女	20	2024-03-15_14h53.31.540	干预NG	2021.2.3	Win32	61.72839506
		1.0	1.0	0.3258	4.0	0.6299	1.0	6.0	22.0	8.0	1.0	images/313+12_9.png	images/313_9.png	1.0	←	9.0	34		女	20	2024-03-15_14h53.31.540	干预NG	2021.2.3	Win32	61.72839506
		1.0	1.0	0.5653	3.0	1.0874	1.0	7.0	23.0	11.0	1.0	images/313+12_12.png	images/313_12.png	1.0	←	12.0	34		女	20	2024-03-15_14h53.31.540	干预NG	2021.2.3	Win32	61.72839506
		6.0	1.0	1.1307	4.0	0.5068	1.0	8.0	24.0	0.0	1.0	images/313_1.png	images/313+12_1.png	6.0	→	1.0	34		女	20	2024-03-15_14h53.31.540	干预NG	2021.2.3	Win32	61.72839506
		6.0	0.0	0.336	4.0	0.3915	1.0	9.0	25.0	15.0	1.0	images/313+12_16.png	images/313_16.png	1.0	←	16.0	34		女	20	2024-03-15_14h53.31.540	干预NG	2021.2.3	Win32	61.72839506
		6.0	1.0	0.464	4.0	0.4242	1.0	10.0	26.0	7.0	1.0	images/313_8.png	images/313+12_8.png	6.0	→	8.0	34		女	20	2024-03-15_14h53.31.540	干预NG	2021.2.3	Win32	61.72839506
		1.0	1.0	0.5807	4.0	0.4496	1.0	11.0	27.0	12.0	1.0	images/313+12_13.png	images/313_13.png	1.0	←	13.0	34		女	20	2024-03-15_14h53.31.540	干预NG	2021.2.3	Win32	61.72839506
		1.0	0.0	0.9682	5.0	1.2297	1.0	12.0	28.0	1.0	1.0	images/313_2.png	images/313+12_2.png	6.0	→	2.0	34		女	20	2024-03-15_14h53.31.540	干预NG	2021.2.3	Win32	61.72839506
		6.0	0.0	0.727	4.0	0.4657	1.0	13.0	29.0	13.0	1.0	images/313+12_14.png	images/313_14.png	1.0	←	14.0	34		女	20	2024-03-15_14h53.31.540	干预NG	2021.2.3	Win32	61.72839506
		6.0	0.0	1.0621	4.0	0.3774	1.0	14.0	30.0	9.0	1.0	images/313+12_10.png	images/313_10.png	1.0	←	10.0	34		女	20	2024-03-15_14h53.31.540	干预NG	2021.2.3	Win32	61.72839506
		6.0	1.0	0.4687	4.0	0.5428	1.0	15.0	31.0	3.0	1.0	images/313_4.png	images/313+12_4.png	6.0	→	4.0	34		女	20	2024-03-15_14h53.31.540	干预NG	2021.2.3	Win32	61.72839506
					4.0	0.4478						images/313_7.png	images/313+42_7.png	6.0	→	7.0	34		女	20	2024-03-15_14h53.31.540	干预NG	2021.2.3	Win32	61.72839506	space	3.1133	6.0	1.0	0.4815	1.0		0.0	0.0	0.0	6.0	1.0
					4.0	0.3668						images/313_21.png	images/313+42_21.png	6.0	→	21.0	34		女	20	2024-03-15_14h53.31.540	干预NG	2021.2.3	Win32	61.72839506			6.0	1.0	0.228	1.0		0.0	1.0	1.0	20.0	1.0
					4.0	0.2943						images/313_18.png	images/313+42_18.png	6.0	→	18.0	34		女	20	2024-03-15_14h53.31.540	干预NG	2021.2.3	Win32	61.72839506			6.0	1.0	0.3988	1.0		0.0	2.0	2.0	17.0	1.0
					4.0	0.5197						images/313_2.png	images/313+42_2.png	6.0	→	2.0	34		女	20	2024-03-15_14h53.31.540	干预NG	2021.2.3	Win32	61.72839506			6.0	1.0	0.5635	1.0		0.0	3.0	3.0	1.0	1.0
					4.0	0.3822						images/313+42_29.png	images/313_29.png	1.0	←	29.0	34		女	20	2024-03-15_14h53.31.540	干预NG	2021.2.3	Win32	61.72839506			1.0	1.0	0.2628	1.0		0.0	4.0	4.0	28.0	1.0
					4.0	0.4308						images/313+42_15.png	images/313_15.png	1.0	←	15.0	34		女	20	2024-03-15_14h53.31.540	干预NG	2021.2.3	Win32	61.72839506			1.0	1.0	0.4077	1.0		0.0	5.0	5.0	14.0	1.0
					5.0	0.5801						images/313_23.png	images/313+42_23.png	6.0	→	23.0	34		女	20	2024-03-15_14h53.31.540	干预NG	2021.2.3	Win32	61.72839506			6.0	1.0	0.5785	1.0		0.0	6.0	6.0	22.0	1.0
					5.0	0.3686						images/313_4.png	images/313+42_4.png	6.0	→	4.0	34		女	20	2024-03-15_14h53.31.540	干预NG	2021.2.3	Win32	61.72839506			6.0	1.0	0.3957	1.0		0.0	7.0	7.0	3.0	1.0
					5.0	0.338						images/313_1.png	images/313+42_1.png	6.0	→	1.0	34		女	20	2024-03-15_14h53.31.540	干预NG	2021.2.3	Win32	61.72839506			6.0	1.0	0.2198	1.0		0.0	8.0	8.0	0.0	1.0
					4.0	0.3961						images/313+42_16.png	images/313_16.png	1.0	←	16.0	34		女	20	2024-03-15_14h53.31.540	干预NG	2021.2.3	Win32	61.72839506			1.0	1.0	0.6207	1.0		0.0	9.0	9.0	15.0	1.0
					5.0	0.3983						images/313+42_11.png	images/313_11.png	1.0	←	11.0	34		女	20	2024-03-15_14h53.31.540	干预NG	2021.2.3	Win32	61.72839506			1.0	1.0	0.5665	1.0		0.0	10.0	10.0	10.0	1.0
					5.0	0.4409						images/313+42_9.png	images/313_9.png	1.0	←	9.0	34		女	20	2024-03-15_14h53.31.540	干预NG	2021.2.3	Win32	61.72839506			1.0	1.0	0.5831	1.0		0.0	11.0	11.0	8.0	1.0
					5.0	0.3007						images/313+42_31.png	images/313_31.png	1.0	←	31.0	34		女	20	2024-03-15_14h53.31.540	干预NG	2021.2.3	Win32	61.72839506			1.0	1.0	0.4355	1.0		0.0	12.0	12.0	30.0	1.0
					5.0	0.541						images/313+42_26.png	images/313_26.png	1.0	←	26.0	34		女	20	2024-03-15_14h53.31.540	干预NG	2021.2.3	Win32	61.72839506			6.0	0.0	0.2491	1.0		0.0	13.0	13.0	25.0	1.0
					4.0	0.4614						images/313_8.png	images/313+42_8.png	6.0	→	8.0	34		女	20	2024-03-15_14h53.31.540	干预NG	2021.2.3	Win32	61.72839506			1.0	0.0	0.4138	1.0		0.0	14.0	14.0	7.0	1.0
					5.0	0.4993						images/313+42_30.png	images/313_30.png	1.0	←	30.0	34		女	20	2024-03-15_14h53.31.540	干预NG	2021.2.3	Win32	61.72839506			1.0	1.0	0.519	1.0		0.0	15.0	15.0	29.0	1.0
					5.0	0.433						images/313_22.png	images/313+42_22.png	6.0	→	22.0	34		女	20	2024-03-15_14h53.31.540	干预NG	2021.2.3	Win32	61.72839506			6.0	1.0	0.4134	1.0		0.0	16.0	16.0	21.0	1.0
					4.0	0.8025						images/313_6.png	images/313+42_6.png	6.0	→	6.0	34		女	20	2024-03-15_14h53.31.540	干预NG	2021.2.3	Win32	61.72839506			6.0	1.0	1.1029	1.0		0.0	17.0	17.0	5.0	1.0
					4.0	0.645						images/313+42_25.png	images/313_25.png	1.0	←	25.0	34		女	20	2024-03-15_14h53.31.540	干预NG	2021.2.3	Win32	61.72839506			1.0	1.0	0.402	1.0		0.0	18.0	18.0	24.0	1.0
					4.0	0.465						images/313_20.png	images/313+42_20.png	6.0	→	20.0	34		女	20	2024-03-15_14h53.31.540	干预NG	2021.2.3	Win32	61.72839506			6.0	1.0	0.8529	1.0		0.0	19.0	19.0	19.0	1.0
					4.0	0.4063						images/313_5.png	images/313+42_5.png	6.0	→	5.0	34		女	20	2024-03-15_14h53.31.540	干预NG	2021.2.3	Win32	61.72839506			6.0	1.0	0.782	1.0		0.0	20.0	20.0	4.0	1.0
					4.0	0.6813						images/313+42_12.png	images/313_12.png	1.0	←	12.0	34		女	20	2024-03-15_14h53.31.540	干预NG	2021.2.3	Win32	61.72839506			1.0	1.0	0.3172	1.0		0.0	21.0	21.0	11.0	1.0
					4.0	0.304						images/313+42_10.png	images/313_10.png	1.0	←	10.0	34		女	20	2024-03-15_14h53.31.540	干预NG	2021.2.3	Win32	61.72839506			1.0	1.0	0.4871	1.0		0.0	22.0	22.0	9.0	1.0
					5.0	0.4458						images/313_17.png	images/313+42_17.png	6.0	→	17.0	34		女	20	2024-03-15_14h53.31.540	干预NG	2021.2.3	Win32	61.72839506			6.0	1.0	0.4484	1.0		0.0	23.0	23.0	16.0	1.0
					5.0	0.5485						images/313_24.png	images/313+42_24.png	6.0	→	24.0	34		女	20	2024-03-15_14h53.31.540	干预NG	2021.2.3	Win32	61.72839506			6.0	1.0	0.5743	1.0		0.0	24.0	24.0	23.0	1.0
					5.0	0.3351						images/313+42_13.png	images/313_13.png	1.0	←	13.0	34		女	20	2024-03-15_14h53.31.540	干预NG	2021.2.3	Win32	61.72839506			1.0	1.0	0.4683	1.0		0.0	25.0	25.0	12.0	1.0
					5.0	0.2561						images/313+42_32.png	images/313_32.png	1.0	←	32.0	34		女	20	2024-03-15_14h53.31.540	干预NG	2021.2.3	Win32	61.72839506			6.0	0.0	0.3626	1.0		0.0	26.0	26.0	31.0	1.0
					5.0	0.3903						images/313_3.png	images/313+42_3.png	6.0	→	3.0	34		女	20	2024-03-15_14h53.31.540	干预NG	2021.2.3	Win32	61.72839506			6.0	1.0	0.2496	1.0		0.0	27.0	27.0	2.0	1.0
					4.0	0.5156						images/313+42_28.png	images/313_28.png	1.0	←	28.0	34		女	20	2024-03-15_14h53.31.540	干预NG	2021.2.3	Win32	61.72839506			1.0	1.0	0.2966	1.0		0.0	28.0	28.0	27.0	1.0
					4.0	0.6472						images/313+42_14.png	images/313_14.png	1.0	←	14.0	34		女	20	2024-03-15_14h53.31.540	干预NG	2021.2.3	Win32	61.72839506			6.0	0.0	0.6482	1.0		0.0	29.0	29.0	13.0	1.0
					4.0	0.5466						images/313+42_27.png	images/313_27.png	1.0	←	27.0	34		女	20	2024-03-15_14h53.31.540	干预NG	2021.2.3	Win32	61.72839506			6.0	0.0	0.8665	1.0		0.0	30.0	30.0	26.0	1.0
					5.0	0.4141						images/313_19.png	images/313+42_19.png	6.0	→	19.0	34		女	20	2024-03-15_14h53.31.540	干预NG	2021.2.3	Win32	61.72839506			6.0	1.0	0.4297	1.0		0.0	31.0	31.0	18.0	1.0
					4.0	0.6209						images/313_5.png	images/313+42_5.png	6.0	→	5.0	34		女	20	2024-03-15_14h53.31.540	干预NG	2021.2.3	Win32	61.72839506			6.0	1.0	0.8149	1.0		1.0	0.0	32.0	4.0	1.0
					4.0	0.513						images/313+42_13.png	images/313_13.png	1.0	←	13.0	34		女	20	2024-03-15_14h53.31.540	干预NG	2021.2.3	Win32	61.72839506			1.0	1.0	0.3821	1.0		1.0	1.0	33.0	12.0	1.0
					5.0	0.3635						images/313+42_31.png	images/313_31.png	1.0	←	31.0	34		女	20	2024-03-15_14h53.31.540	干预NG	2021.2.3	Win32	61.72839506			1.0	1.0	0.3826	1.0		1.0	2.0	34.0	30.0	1.0
					4.0	0.5088						images/313_18.png	images/313+42_18.png	6.0	→	18.0	34		女	20	2024-03-15_14h53.31.540	干预NG	2021.2.3	Win32	61.72839506			6.0	1.0	0.9703	1.0		1.0	3.0	35.0	17.0	1.0
					5.0	0.5133						images/313+42_12.png	images/313_12.png	1.0	←	12.0	34		女	20	2024-03-15_14h53.31.540	干预NG	2021.2.3	Win32	61.72839506			1.0	1.0	0.2678	1.0		1.0	4.0	36.0	11.0	1.0
					5.0	0.3976						images/313+42_29.png	images/313_29.png	1.0	←	29.0	34		女	20	2024-03-15_14h53.31.540	干预NG	2021.2.3	Win32	61.72839506			1.0	1.0	0.4457	1.0		1.0	5.0	37.0	28.0	1.0
					5.0	0.3274						images/313+42_10.png	images/313_10.png	1.0	←	10.0	34		女	20	2024-03-15_14h53.31.540	干预NG	2021.2.3	Win32	61.72839506			1.0	1.0	0.3716	1.0		1.0	6.0	38.0	9.0	1.0
					4.0	0.7648						images/313_7.png	images/313+42_7.png	6.0	→	7.0	34		女	20	2024-03-15_14h53.31.540	干预NG	2021.2.3	Win32	61.72839506			6.0	1.0	0.2069	1.0	space	1.0	7.0	39.0	6.0	1.0	1.8717
					5.0	1.2297						images/313+42_9.png	images/313_9.png	1.0	←	9.0	34		女	20	2024-03-15_14h53.31.540	干预NG	2021.2.3	Win32	61.72839506			1.0	1.0	1.7296	1.0		1.0	8.0	40.0	8.0	1.0
					4.0	0.4163						images/313+42_16.png	images/313_16.png	1.0	←	16.0	34		女	20	2024-03-15_14h53.31.540	干预NG	2021.2.3	Win32	61.72839506			1.0	1.0	0.3449	1.0		1.0	9.0	41.0	15.0	1.0
					4.0	0.5088						images/313+42_30.png	images/313_30.png	1.0	←	30.0	34		女	20	2024-03-15_14h53.31.540	干预NG	2021.2.3	Win32	61.72839506			1.0	1.0	0.6292	1.0		1.0	10.0	42.0	29.0	1.0
					4.0	0.834						images/313_2.png	images/313+42_2.png	6.0	→	2.0	34		女	20	2024-03-15_14h53.31.540	干预NG	2021.2.3	Win32	61.72839506			6.0	1.0	0.7968	1.0		1.0	11.0	43.0	1.0	1.0
					5.0	0.4194						images/313_8.png	images/313+42_8.png	6.0	→	8.0	34		女	20	2024-03-15_14h53.31.540	干预NG	2021.2.3	Win32	61.72839506			1.0	0.0	0.4668	1.0		1.0	12.0	44.0	7.0	1.0
					4.0	0.5632						images/313+42_25.png	images/313_25.png	1.0	←	25.0	34		女	20	2024-03-15_14h53.31.540	干预NG	2021.2.3	Win32	61.72839506			1.0	1.0	0.9599	1.0		1.0	13.0	45.0	24.0	1.0
					3.0	1.946						images/313+42_27.png	images/313_27.png	1.0	←	27.0	34		女	20	2024-03-15_14h53.31.540	干预NG	2021.2.3	Win32	61.72839506			6.0	0.0	2.9851	0.0		1.0	14.0	46.0	26.0	1.0
					4.0	0.7048						images/313_21.png	images/313+42_21.png	6.0	→	21.0	34		女	20	2024-03-15_14h53.31.540	干预NG	2021.2.3	Win32	61.72839506			6.0	1.0	1.2472	1.0		1.0	15.0	47.0	20.0	1.0
					4.0	1.0173						images/313_23.png	images/313+42_23.png	6.0	→	23.0	34		女	20	2024-03-15_14h53.31.540	干预NG	2021.2.3	Win32	61.72839506			6.0	1.0	0.9433	1.0		1.0	16.0	48.0	22.0	1.0
					4.0	0.6065						images/313_24.png	images/313+42_24.png	6.0	→	24.0	34		女	20	2024-03-15_14h53.31.540	干预NG	2021.2.3	Win32	61.72839506			6.0	1.0	0.5317	1.0		1.0	17.0	49.0	23.0	1.0
					5.0	2.3107						images/313_22.png	images/313+42_22.png	6.0	→	22.0	34		女	20	2024-03-15_14h53.31.540	干预NG	2021.2.3	Win32	61.72839506			6.0	1.0	0.4317	1.0		1.0	18.0	50.0	21.0	1.0
					4.0	0.4991						images/313+42_11.png	images/313_11.png	1.0	←	11.0	34		女	20	2024-03-15_14h53.31.540	干预NG	2021.2.3	Win32	61.72839506			1.0	1.0	0.4473	1.0		1.0	19.0	51.0	10.0	1.0
					5.0	0.8608						images/313_19.png	images/313+42_19.png	6.0	→	19.0	34		女	20	2024-03-15_14h53.31.540	干预NG	2021.2.3	Win32	61.72839506			6.0	1.0	0.4991	1.0		1.0	20.0	52.0	18.0	1.0
					5.0	0.3828						images/313_6.png	images/313+42_6.png	6.0	→	6.0	34		女	20	2024-03-15_14h53.31.540	干预NG	2021.2.3	Win32	61.72839506			6.0	1.0	0.4306	1.0		1.0	21.0	53.0	5.0	1.0
					5.0	0.35						images/313_3.png	images/313+42_3.png	6.0	→	3.0	34		女	20	2024-03-15_14h53.31.540	干预NG	2021.2.3	Win32	61.72839506			6.0	1.0	0.3992	1.0		1.0	22.0	54.0	2.0	1.0
					5.0	0.6001						images/313_4.png	images/313+42_4.png	6.0	→	4.0	34		女	20	2024-03-15_14h53.31.540	干预NG	2021.2.3	Win32	61.72839506			6.0	1.0	0.3368	1.0		1.0	23.0	55.0	3.0	1.0
					5.0	0.2358						images/313+42_14.png	images/313_14.png	1.0	←	14.0	34		女	20	2024-03-15_14h53.31.540	干预NG	2021.2.3	Win32	61.72839506			1.0	1.0	1.1589	1.0		1.0	24.0	56.0	13.0	1.0
					5.0	0.301						images/313_17.png	images/313+42_17.png	6.0	→	17.0	34		女	20	2024-03-15_14h53.31.540	干预NG	2021.2.3	Win32	61.72839506			6.0	1.0	0.3805	1.0		1.0	25.0	57.0	16.0	1.0
					5.0	0.2183						images/313+42_28.png	images/313_28.png	1.0	←	28.0	34		女	20	2024-03-15_14h53.31.540	干预NG	2021.2.3	Win32	61.72839506			1.0	1.0	0.4657	1.0		1.0	26.0	58.0	27.0	1.0
					5.0	0.239						images/313+42_15.png	images/313_15.png	1.0	←	15.0	34		女	20	2024-03-15_14h53.31.540	干预NG	2021.2.3	Win32	61.72839506			1.0	1.0	0.4766	1.0		1.0	27.0	59.0	14.0	1.0
					5.0	0.3656						images/313+42_26.png	images/313_26.png	1.0	←	26.0	34		女	20	2024-03-15_14h53.31.540	干预NG	2021.2.3	Win32	61.72839506			1.0	1.0	0.5754	1.0		1.0	28.0	60.0	25.0	1.0
					5.0	0.3952						images/313_20.png	images/313+42_20.png	6.0	→	20.0	34		女	20	2024-03-15_14h53.31.540	干预NG	2021.2.3	Win32	61.72839506			6.0	1.0	0.2691	1.0		1.0	29.0	61.0	19.0	1.0
					5.0	0.2652						images/313+42_32.png	images/313_32.png	1.0	←	32.0	34		女	20	2024-03-15_14h53.31.540	干预NG	2021.2.3	Win32	61.72839506			1.0	1.0	0.2328	1.0		1.0	30.0	62.0	31.0	1.0
					5.0	0.3386						images/313_1.png	images/313+42_1.png	6.0	→	1.0	34		女	20	2024-03-15_14h53.31.540	干预NG	2021.2.3	Win32	61.72839506			6.0	1.0	0.0729	1.0		1.0	31.0	63.0	0.0	1.0
					5.0	0.1651						images/313+42_25.png	images/313_25.png	1.0	←	25.0	34		女	20	2024-03-15_14h53.31.540	干预NG	2021.2.3	Win32	61.72839506			1.0	1.0	0.6619	1.0		2.0	0.0	64.0	24.0	1.0
					5.0	0.3226						images/313_4.png	images/313+42_4.png	6.0	→	4.0	34		女	20	2024-03-15_14h53.31.540	干预NG	2021.2.3	Win32	61.72839506			6.0	1.0	0.2224	1.0		2.0	1.0	65.0	3.0	1.0
					5.0	0.1695						images/313+42_11.png	images/313_11.png	1.0	←	11.0	34		女	20	2024-03-15_14h53.31.540	干预NG	2021.2.3	Win32	61.72839506			1.0	1.0	0.495	1.0		2.0	2.0	66.0	10.0	1.0
					5.0	0.2646						images/313+42_9.png	images/313_9.png	1.0	←	9.0	34		女	20	2024-03-15_14h53.31.540	干预NG	2021.2.3	Win32	61.72839506			6.0	0.0	0.7316	1.0		2.0	3.0	67.0	8.0	1.0
					5.0	0.2514						images/313+42_12.png	images/313_12.png	1.0	←	12.0	34		女	20	2024-03-15_14h53.31.540	干预NG	2021.2.3	Win32	61.72839506			1.0	1.0	0.3651	1.0		2.0	4.0	68.0	11.0	1.0
					5.0	0.149						images/313_20.png	images/313+42_20.png	6.0	→	20.0	34		女	20	2024-03-15_14h53.31.540	干预NG	2021.2.3	Win32	61.72839506			1.0	0.0	1.2296	1.0		2.0	5.0	69.0	19.0	1.0
					5.0	0.2686						images/313+42_32.png	images/313_32.png	1.0	←	32.0	34		女	20	2024-03-15_14h53.31.540	干预NG	2021.2.3	Win32	61.72839506			1.0	1.0	0.3331	1.0		2.0	6.0	70.0	31.0	1.0
					5.0	0.4308						images/313_17.png	images/313+42_17.png	6.0	→	17.0	34		女	20	2024-03-15_14h53.31.540	干预NG	2021.2.3	Win32	61.72839506			6.0	1.0	0.5834	1.0		2.0	7.0	71.0	16.0	1.0
					5.0	0.2353						images/313_6.png	images/313+42_6.png	6.0	→	6.0	34		女	20	2024-03-15_14h53.31.540	干预NG	2021.2.3	Win32	61.72839506			1.0	0.0	0.4818	1.0		2.0	8.0	72.0	5.0	1.0
					5.0	0.2293						images/313_8.png	images/313+42_8.png	6.0	→	8.0	34		女	20	2024-03-15_14h53.31.540	干预NG	2021.2.3	Win32	61.72839506			1.0	0.0	0.5318	1.0		2.0	9.0	73.0	7.0	1.0
					3.0	1.7928						images/313+42_26.png	images/313_26.png	1.0	←	26.0	34		女	20	2024-03-15_14h53.31.540	干预NG	2021.2.3	Win32	61.72839506			6.0	0.0	0.0835	0.0		2.0	10.0	74.0	25.0	1.0
					3.0	1.057						images/313_5.png	images/313+42_5.png	6.0	→	5.0	34		女	20	2024-03-15_14h53.31.540	干预NG	2021.2.3	Win32	61.72839506			6.0	1.0	0.5508	0.0		2.0	11.0	75.0	4.0	1.0
					5.0	0.3862						images/313+42_14.png	images/313_14.png	1.0	←	14.0	34		女	20	2024-03-15_14h53.31.540	干预NG	2021.2.3	Win32	61.72839506			1.0	1.0	0.4337	1.0		2.0	12.0	76.0	13.0	1.0
					4.0	0.412						images/313+42_10.png	images/313_10.png	1.0	←	10.0	34		女	20	2024-03-15_14h53.31.540	干预NG	2021.2.3	Win32	61.72839506			1.0	1.0	0.5572	1.0		2.0	13.0	77.0	9.0	1.0
					4.0	0.4066						images/313+42_27.png	images/313_27.png	1.0	←	27.0	34		女	20	2024-03-15_14h53.31.540	干预NG	2021.2.3	Win32	61.72839506			1.0	1.0	0.4438	1.0		2.0	14.0	78.0	26.0	1.0
					4.0	0.252						images/313+42_31.png	images/313_31.png	1.0	←	31.0	34		女	20	2024-03-15_14h53.31.540	干预NG	2021.2.3	Win32	61.72839506			1.0	1.0	0.4162	1.0	space	2.0	15.0	79.0	30.0	1.0	4.2527
					5.0	1.0003						images/313_24.png	images/313+42_24.png	6.0	→	24.0	34		女	20	2024-03-15_14h53.31.540	干预NG	2021.2.3	Win32	61.72839506			6.0	1.0	1.6143	1.0		2.0	16.0	80.0	23.0	1.0
					4.0	0.4416						images/313_22.png	images/313+42_22.png	6.0	→	22.0	34		女	20	2024-03-15_14h53.31.540	干预NG	2021.2.3	Win32	61.72839506			6.0	1.0	0.9041	1.0		2.0	17.0	81.0	21.0	1.0
					4.0	0.6315						images/313+42_16.png	images/313_16.png	1.0	←	16.0	34		女	20	2024-03-15_14h53.31.540	干预NG	2021.2.3	Win32	61.72839506			1.0	1.0	0.271	1.0		2.0	18.0	82.0	15.0	1.0
					5.0	0.3833						images/313_2.png	images/313+42_2.png	6.0	→	2.0	34		女	20	2024-03-15_14h53.31.540	干预NG	2021.2.3	Win32	61.72839506			6.0	1.0	0.2544	1.0		2.0	19.0	83.0	1.0	1.0
					5.0	0.366						images/313_3.png	images/313+42_3.png	6.0	→	3.0	34		女	20	2024-03-15_14h53.31.540	干预NG	2021.2.3	Win32	61.72839506			6.0	1.0	0.4075	1.0		2.0	20.0	84.0	2.0	1.0
					5.0	0.4019						images/313+42_15.png	images/313_15.png	1.0	←	15.0	34		女	20	2024-03-15_14h53.31.540	干预NG	2021.2.3	Win32	61.72839506			1.0	1.0	0.2916	1.0		2.0	21.0	85.0	14.0	1.0
					5.0	0.293						images/313+42_30.png	images/313_30.png	1.0	←	30.0	34		女	20	2024-03-15_14h53.31.540	干预NG	2021.2.3	Win32	61.72839506			1.0	1.0	0.3993	1.0		2.0	22.0	86.0	29.0	1.0
					5.0	0.306						images/313+42_28.png	images/313_28.png	1.0	←	28.0	34		女	20	2024-03-15_14h53.31.540	干预NG	2021.2.3	Win32	61.72839506			1.0	1.0	0.4369	1.0		2.0	23.0	87.0	27.0	1.0
					5.0	0.3498						images/313_1.png	images/313+42_1.png	6.0	→	1.0	34		女	20	2024-03-15_14h53.31.540	干预NG	2021.2.3	Win32	61.72839506			6.0	1.0	0.5198	1.0		2.0	24.0	88.0	0.0	1.0
					5.0	0.2409						images/313_7.png	images/313+42_7.png	6.0	→	7.0	34		女	20	2024-03-15_14h53.31.540	干预NG	2021.2.3	Win32	61.72839506			1.0	0.0	0.6653	1.0		2.0	25.0	89.0	6.0	1.0
					5.0	0.3359						images/313+42_29.png	images/313_29.png	1.0	←	29.0	34		女	20	2024-03-15_14h53.31.540	干预NG	2021.2.3	Win32	61.72839506			1.0	1.0	0.9251	1.0		2.0	26.0	90.0	28.0	1.0
					5.0	0.4209						images/313_19.png	images/313+42_19.png	6.0	→	19.0	34		女	20	2024-03-15_14h53.31.540	干预NG	2021.2.3	Win32	61.72839506			6.0	1.0	0.2284	1.0		2.0	27.0	91.0	18.0	1.0
					5.0	0.2571						images/313_23.png	images/313+42_23.png	6.0	→	23.0	34		女	20	2024-03-15_14h53.31.540	干预NG	2021.2.3	Win32	61.72839506			6.0	1.0	1.2946	1.0		2.0	28.0	92.0	22.0	1.0
					5.0	0.2176						images/313+42_13.png	images/313_13.png	1.0	←	13.0	34		女	20	2024-03-15_14h53.31.540	干预NG	2021.2.3	Win32	61.72839506			1.0	1.0	0.382	1.0		2.0	29.0	93.0	12.0	1.0
					5.0	0.3577						images/313_21.png	images/313+42_21.png	6.0	→	21.0	34		女	20	2024-03-15_14h53.31.540	干预NG	2021.2.3	Win32	61.72839506			6.0	1.0	0.3376	1.0		2.0	30.0	94.0	20.0	1.0
					5.0	0.3858						images/313_18.png	images/313+42_18.png	6.0	→	18.0	34		女	20	2024-03-15_14h53.31.540	干预NG	2021.2.3	Win32	61.72839506			6.0	1.0	0.3662	1.0		2.0	31.0	95.0	17.0	1.0
																	34		女	20	2024-03-15_14h53.31.540	干预NG	2021.2.3	Win32	61.72839506														6.953704128	3.4989
