# Supplementary material for: Perceptual metacognition and self-esteem: the role of feedback valence in local and global monitoring bias
Source: BMC Psychol. 2025 Sep 22;13:1114. doi: 10.1186/s40359-025-03089-x (PMC12506185; doi:10.1186/s40359-025-03089-x)
Supplement: Supplementary file 1 — Supplementary Material 1. [file 40359_2025_3089_MOESM1_ESM.zip › Data/Study3/Study3data/negative/35_干预NG_2024-03-15_15h42.37.513.csv]

key03.keys	key03.rt	response00.keys	response00.corr	response00.rt	response02.keys	response02.rt	prac2.thisRepN	prac2.thisTrialN	prac2.thisN	prac2.thisIndex	prac2.ran	dotLeft	dotRight	dotAns	cue	rows	被试编号	姓名	性别	年龄	date	expName	psychopyVersion	OS	frameRate	key04.keys	key04.rt	response01.keys	response01.corr	response01.rt	response02.corr	ret_res.keys	neg.thisRepN	neg.thisTrialN	neg.thisN	neg.thisIndex	neg.ran	ret_res.rt	slider.response	slider.rt
space	6.3309	1.0	1.0	0.7852	4.0	0.1241	0.0	0.0	0.0	9.0	1.0	images/313+12_10.png	images/313_10.png	1.0	←	10.0	35		女	23	2024-03-15_15h42.37.513	干预NG	2021.2.3	Win32	30.00120005
		1.0	1.0	0.7409	4.0	0.1519	0.0	1.0	1.0	12.0	1.0	images/313+12_13.png	images/313_13.png	1.0	←	13.0	35		女	23	2024-03-15_15h42.37.513	干预NG	2021.2.3	Win32	30.00120005
		6.0	1.0	0.4668	5.0	0.5815	0.0	2.0	2.0	4.0	1.0	images/313_5.png	images/313+12_5.png	6.0	→	5.0	35		女	23	2024-03-15_15h42.37.513	干预NG	2021.2.3	Win32	30.00120005
		1.0	0.0	0.6875	5.0	0.2392	0.0	3.0	3.0	1.0	1.0	images/313_2.png	images/313+12_2.png	6.0	→	2.0	35		女	23	2024-03-15_15h42.37.513	干预NG	2021.2.3	Win32	30.00120005
			0.0		6.0	1.7134	0.0	4.0	4.0	11.0	1.0	images/313+12_12.png	images/313_12.png	1.0	←	12.0	35		女	23	2024-03-15_15h42.37.513	干预NG	2021.2.3	Win32	30.00120005
		1.0	0.0	1.0325	6.0	0.2774	0.0	5.0	5.0	7.0	1.0	images/313_8.png	images/313+12_8.png	6.0	→	8.0	35		女	23	2024-03-15_15h42.37.513	干预NG	2021.2.3	Win32	30.00120005
		1.0	1.0	0.6463	6.0	0.2297	0.0	6.0	6.0	10.0	1.0	images/313+12_11.png	images/313_11.png	1.0	←	11.0	35		女	23	2024-03-15_15h42.37.513	干预NG	2021.2.3	Win32	30.00120005
		1.0	1.0	0.7031	5.0	0.4619	0.0	7.0	7.0	15.0	1.0	images/313+12_16.png	images/313_16.png	1.0	←	16.0	35		女	23	2024-03-15_15h42.37.513	干预NG	2021.2.3	Win32	30.00120005
		6.0	0.0	1.4734	4.0	0.5972	0.0	8.0	8.0	14.0	1.0	images/313+12_15.png	images/313_15.png	1.0	←	15.0	35		女	23	2024-03-15_15h42.37.513	干预NG	2021.2.3	Win32	30.00120005
		1.0	1.0	0.8612	5.0	0.4149	0.0	9.0	9.0	8.0	1.0	images/313+12_9.png	images/313_9.png	1.0	←	9.0	35		女	23	2024-03-15_15h42.37.513	干预NG	2021.2.3	Win32	30.00120005
		1.0	0.0	0.6867	6.0	0.2383	0.0	10.0	10.0	3.0	1.0	images/313_4.png	images/313+12_4.png	6.0	→	4.0	35		女	23	2024-03-15_15h42.37.513	干预NG	2021.2.3	Win32	30.00120005
		6.0	1.0	0.7206	5.0	0.3302	0.0	11.0	11.0	5.0	1.0	images/313_6.png	images/313+12_6.png	6.0	→	6.0	35		女	23	2024-03-15_15h42.37.513	干预NG	2021.2.3	Win32	30.00120005
		6.0	1.0	0.8674	5.0	0.1306	0.0	12.0	12.0	6.0	1.0	images/313_7.png	images/313+12_7.png	6.0	→	7.0	35		女	23	2024-03-15_15h42.37.513	干预NG	2021.2.3	Win32	30.00120005
		1.0	0.0	0.7001	5.0	0.45	0.0	13.0	13.0	0.0	1.0	images/313_1.png	images/313+12_1.png	6.0	→	1.0	35		女	23	2024-03-15_15h42.37.513	干预NG	2021.2.3	Win32	30.00120005
		6.0	0.0	0.6308	5.0	0.1254	0.0	14.0	14.0	13.0	1.0	images/313+12_14.png	images/313_14.png	1.0	←	14.0	35		女	23	2024-03-15_15h42.37.513	干预NG	2021.2.3	Win32	30.00120005
		6.0	1.0	0.7876	6.0	0.1286	0.0	15.0	15.0	2.0	1.0	images/313_3.png	images/313+12_3.png	6.0	→	3.0	35		女	23	2024-03-15_15h42.37.513	干预NG	2021.2.3	Win32	30.00120005
		6.0	0.0	0.7478	5.0	0.126	1.0	0.0	16.0	8.0	1.0	images/313+12_9.png	images/313_9.png	1.0	←	9.0	35		女	23	2024-03-15_15h42.37.513	干预NG	2021.2.3	Win32	30.00120005
		1.0	0.0	0.5782	5.0	0.3489	1.0	1.0	17.0	0.0	1.0	images/313_1.png	images/313+12_1.png	6.0	→	1.0	35		女	23	2024-03-15_15h42.37.513	干预NG	2021.2.3	Win32	30.00120005
		6.0	0.0	0.5577	5.0	0.302	1.0	2.0	18.0	10.0	1.0	images/313+12_11.png	images/313_11.png	1.0	←	11.0	35		女	23	2024-03-15_15h42.37.513	干预NG	2021.2.3	Win32	30.00120005
		1.0	0.0	0.6279	5.0	0.1297	1.0	3.0	19.0	4.0	1.0	images/313_5.png	images/313+12_5.png	6.0	→	5.0	35		女	23	2024-03-15_15h42.37.513	干预NG	2021.2.3	Win32	30.00120005
		6.0	1.0	0.6593	5.0	0.271	1.0	4.0	20.0	7.0	1.0	images/313_8.png	images/313+12_8.png	6.0	→	8.0	35		女	23	2024-03-15_15h42.37.513	干预NG	2021.2.3	Win32	30.00120005
		6.0	1.0	0.5607	6.0	0.1437	1.0	5.0	21.0	5.0	1.0	images/313_6.png	images/313+12_6.png	6.0	→	6.0	35		女	23	2024-03-15_15h42.37.513	干预NG	2021.2.3	Win32	30.00120005
		1.0	1.0	1.0277	6.0	0.2383	1.0	6.0	22.0	9.0	1.0	images/313+12_10.png	images/313_10.png	1.0	←	10.0	35		女	23	2024-03-15_15h42.37.513	干预NG	2021.2.3	Win32	30.00120005
		6.0	0.0	0.6825	5.0	0.2438	1.0	7.0	23.0	15.0	1.0	images/313+12_16.png	images/313_16.png	1.0	←	16.0	35		女	23	2024-03-15_15h42.37.513	干预NG	2021.2.3	Win32	30.00120005
		1.0	1.0	0.7383	5.0	0.2236	1.0	8.0	24.0	13.0	1.0	images/313+12_14.png	images/313_14.png	1.0	←	14.0	35		女	23	2024-03-15_15h42.37.513	干预NG	2021.2.3	Win32	30.00120005
		1.0	1.0	0.6081	6.0	0.5439	1.0	9.0	25.0	12.0	1.0	images/313+12_13.png	images/313_13.png	1.0	←	13.0	35		女	23	2024-03-15_15h42.37.513	干预NG	2021.2.3	Win32	30.00120005
		6.0	1.0	0.591	5.0	0.6204	1.0	10.0	26.0	2.0	1.0	images/313_3.png	images/313+12_3.png	6.0	→	3.0	35		女	23	2024-03-15_15h42.37.513	干预NG	2021.2.3	Win32	30.00120005
		1.0	1.0	0.4356	6.0	0.1045	1.0	11.0	27.0	11.0	1.0	images/313+12_12.png	images/313_12.png	1.0	←	12.0	35		女	23	2024-03-15_15h42.37.513	干预NG	2021.2.3	Win32	30.00120005
		6.0	1.0	0.6294	4.0	0.4406	1.0	12.0	28.0	1.0	1.0	images/313_2.png	images/313+12_2.png	6.0	→	2.0	35		女	23	2024-03-15_15h42.37.513	干预NG	2021.2.3	Win32	30.00120005
		1.0	1.0	0.6393	5.0	0.2814	1.0	13.0	29.0	14.0	1.0	images/313+12_15.png	images/313_15.png	1.0	←	15.0	35		女	23	2024-03-15_15h42.37.513	干预NG	2021.2.3	Win32	30.00120005
		1.0	0.0	0.7201	4.0	0.6307	1.0	14.0	30.0	3.0	1.0	images/313_4.png	images/313+12_4.png	6.0	→	4.0	35		女	23	2024-03-15_15h42.37.513	干预NG	2021.2.3	Win32	30.00120005
		6.0	1.0	1.1291	4.0	0.2252	1.0	15.0	31.0	6.0	1.0	images/313_7.png	images/313+12_7.png	6.0	→	7.0	35		女	23	2024-03-15_15h42.37.513	干预NG	2021.2.3	Win32	30.00120005
					6.0	0.1317						images/313+42_16.png	images/313_16.png	1.0	←	16.0	35		女	23	2024-03-15_15h42.37.513	干预NG	2021.2.3	Win32	30.00120005	space	9.1326	1.0	1.0	0.5247	1.0		0.0	0.0	0.0	15.0	1.0
					5.0	0.1209						images/313_6.png	images/313+42_6.png	6.0	→	6.0	35		女	23	2024-03-15_15h42.37.513	干预NG	2021.2.3	Win32	30.00120005			6.0	1.0	0.6061	1.0		0.0	1.0	1.0	5.0	1.0
					6.0	0.2294						images/313+42_29.png	images/313_29.png	1.0	←	29.0	35		女	23	2024-03-15_15h42.37.513	干预NG	2021.2.3	Win32	30.00120005			1.0	1.0	0.5174	1.0		0.0	2.0	2.0	28.0	1.0
					6.0	0.2315						images/313+42_11.png	images/313_11.png	1.0	←	11.0	35		女	23	2024-03-15_15h42.37.513	干预NG	2021.2.3	Win32	30.00120005			1.0	1.0	0.5051	1.0		0.0	3.0	3.0	10.0	1.0
					5.0	0.1333						images/313+42_14.png	images/313_14.png	1.0	←	14.0	35		女	23	2024-03-15_15h42.37.513	干预NG	2021.2.3	Win32	30.00120005			6.0	0.0	0.7067	1.0		0.0	4.0	4.0	13.0	1.0
					5.0	0.6942						images/313+42_27.png	images/313_27.png	1.0	←	27.0	35		女	23	2024-03-15_15h42.37.513	干预NG	2021.2.3	Win32	30.00120005			1.0	1.0	1.3245	1.0		0.0	5.0	5.0	26.0	1.0
					6.0	0.2289						images/313+42_26.png	images/313_26.png	1.0	←	26.0	35		女	23	2024-03-15_15h42.37.513	干预NG	2021.2.3	Win32	30.00120005			1.0	1.0	0.5819	1.0		0.0	6.0	6.0	25.0	1.0
					5.0	0.2321						images/313_17.png	images/313+42_17.png	6.0	→	17.0	35		女	23	2024-03-15_15h42.37.513	干预NG	2021.2.3	Win32	30.00120005			6.0	1.0	0.5731	1.0		0.0	7.0	7.0	16.0	1.0
					5.0	0.2427						images/313_8.png	images/313+42_8.png	6.0	→	8.0	35		女	23	2024-03-15_15h42.37.513	干预NG	2021.2.3	Win32	30.00120005			6.0	1.0	0.7307	1.0		0.0	8.0	8.0	7.0	1.0
					6.0	0.1294						images/313_3.png	images/313+42_3.png	6.0	→	3.0	35		女	23	2024-03-15_15h42.37.513	干预NG	2021.2.3	Win32	30.00120005			6.0	1.0	0.5616	1.0		0.0	9.0	9.0	2.0	1.0
					6.0	0.2224						images/313+42_28.png	images/313_28.png	1.0	←	28.0	35		女	23	2024-03-15_15h42.37.513	干预NG	2021.2.3	Win32	30.00120005			1.0	1.0	0.4816	1.0		0.0	10.0	10.0	27.0	1.0
					4.0	0.2694						images/313+42_10.png	images/313_10.png	1.0	←	10.0	35		女	23	2024-03-15_15h42.37.513	干预NG	2021.2.3	Win32	30.00120005			1.0	1.0	0.7285	1.0		0.0	11.0	11.0	9.0	1.0
					5.0	0.2421						images/313_21.png	images/313+42_21.png	6.0	→	21.0	35		女	23	2024-03-15_15h42.37.513	干预NG	2021.2.3	Win32	30.00120005			6.0	1.0	0.4801	1.0		0.0	12.0	12.0	20.0	1.0
					5.0	0.2258						images/313_4.png	images/313+42_4.png	6.0	→	4.0	35		女	23	2024-03-15_15h42.37.513	干预NG	2021.2.3	Win32	30.00120005			6.0	1.0	0.5683	1.0		0.0	13.0	13.0	3.0	1.0
					6.0	0.2781						images/313+42_13.png	images/313_13.png	1.0	←	13.0	35		女	23	2024-03-15_15h42.37.513	干预NG	2021.2.3	Win32	30.00120005			1.0	1.0	0.4599	1.0		0.0	14.0	14.0	12.0	1.0
					4.0	0.3771						images/313_20.png	images/313+42_20.png	6.0	→	20.0	35		女	23	2024-03-15_15h42.37.513	干预NG	2021.2.3	Win32	30.00120005			6.0	1.0	0.8258	1.0		0.0	15.0	15.0	19.0	1.0
					5.0	0.2594						images/313_2.png	images/313+42_2.png	6.0	→	2.0	35		女	23	2024-03-15_15h42.37.513	干预NG	2021.2.3	Win32	30.00120005			6.0	1.0	0.7543	1.0		0.0	16.0	16.0	1.0	1.0
					6.0	0.1318						images/313_19.png	images/313+42_19.png	6.0	→	19.0	35		女	23	2024-03-15_15h42.37.513	干预NG	2021.2.3	Win32	30.00120005			6.0	1.0	0.5466	1.0		0.0	17.0	17.0	18.0	1.0
					4.0	0.3292						images/313_7.png	images/313+42_7.png	6.0	→	7.0	35		女	23	2024-03-15_15h42.37.513	干预NG	2021.2.3	Win32	30.00120005			6.0	1.0	1.0197	1.0		0.0	18.0	18.0	6.0	1.0
					5.0	0.243						images/313+42_12.png	images/313_12.png	1.0	←	12.0	35		女	23	2024-03-15_15h42.37.513	干预NG	2021.2.3	Win32	30.00120005			1.0	1.0	0.5038	1.0		0.0	19.0	19.0	11.0	1.0
					4.0	0.2609						images/313_5.png	images/313+42_5.png	6.0	→	5.0	35		女	23	2024-03-15_15h42.37.513	干预NG	2021.2.3	Win32	30.00120005			6.0	1.0	0.6019	1.0		0.0	20.0	20.0	4.0	1.0
					5.0	0.1296						images/313_23.png	images/313+42_23.png	6.0	→	23.0	35		女	23	2024-03-15_15h42.37.513	干预NG	2021.2.3	Win32	30.00120005			6.0	1.0	0.5949	1.0		0.0	21.0	21.0	22.0	1.0
					6.0	0.1451						images/313_18.png	images/313+42_18.png	6.0	→	18.0	35		女	23	2024-03-15_15h42.37.513	干预NG	2021.2.3	Win32	30.00120005			6.0	1.0	0.6359	1.0		0.0	22.0	22.0	17.0	1.0
					5.0	0.2389						images/313+42_15.png	images/313_15.png	1.0	←	15.0	35		女	23	2024-03-15_15h42.37.513	干预NG	2021.2.3	Win32	30.00120005			1.0	1.0	0.4543	1.0		0.0	23.0	23.0	14.0	1.0
					5.0	0.1921						images/313+42_31.png	images/313_31.png	1.0	←	31.0	35		女	23	2024-03-15_15h42.37.513	干预NG	2021.2.3	Win32	30.00120005			1.0	1.0	0.476	1.0		0.0	24.0	24.0	30.0	1.0
					6.0	0.1237						images/313_24.png	images/313+42_24.png	6.0	→	24.0	35		女	23	2024-03-15_15h42.37.513	干预NG	2021.2.3	Win32	30.00120005			6.0	1.0	0.5589	1.0		0.0	25.0	25.0	23.0	1.0
					6.0	0.1386						images/313+42_32.png	images/313_32.png	1.0	←	32.0	35		女	23	2024-03-15_15h42.37.513	干预NG	2021.2.3	Win32	30.00120005			1.0	1.0	0.4213	1.0		0.0	26.0	26.0	31.0	1.0
					6.0	0.1226						images/313+42_25.png	images/313_25.png	1.0	←	25.0	35		女	23	2024-03-15_15h42.37.513	干预NG	2021.2.3	Win32	30.00120005			6.0	0.0	0.728	1.0		0.0	27.0	27.0	24.0	1.0
					4.0	0.2407						images/313+42_30.png	images/313_30.png	1.0	←	30.0	35		女	23	2024-03-15_15h42.37.513	干预NG	2021.2.3	Win32	30.00120005			1.0	1.0	0.4879	1.0		0.0	28.0	28.0	29.0	1.0
					5.0	0.2414						images/313_22.png	images/313+42_22.png	6.0	→	22.0	35		女	23	2024-03-15_15h42.37.513	干预NG	2021.2.3	Win32	30.00120005			1.0	0.0	0.6416	1.0		0.0	29.0	29.0	21.0	1.0
					4.0	0.2563						images/313_1.png	images/313+42_1.png	6.0	→	1.0	35		女	23	2024-03-15_15h42.37.513	干预NG	2021.2.3	Win32	30.00120005			6.0	1.0	0.7538	1.0		0.0	30.0	30.0	0.0	1.0
					5.0	0.2335						images/313+42_9.png	images/313_9.png	1.0	←	9.0	35		女	23	2024-03-15_15h42.37.513	干预NG	2021.2.3	Win32	30.00120005			1.0	1.0	0.4681	1.0		0.0	31.0	31.0	8.0	1.0
					4.0	0.1277						images/313_5.png	images/313+42_5.png	6.0	→	5.0	35		女	23	2024-03-15_15h42.37.513	干预NG	2021.2.3	Win32	30.00120005			6.0	1.0	0.6462	1.0		1.0	0.0	32.0	4.0	1.0
					4.0	0.4866						images/313_18.png	images/313+42_18.png	6.0	→	18.0	35		女	23	2024-03-15_15h42.37.513	干预NG	2021.2.3	Win32	30.00120005			6.0	1.0	1.6288	1.0		1.0	1.0	33.0	17.0	1.0
					6.0	0.1244						images/313+42_30.png	images/313_30.png	1.0	←	30.0	35		女	23	2024-03-15_15h42.37.513	干预NG	2021.2.3	Win32	30.00120005			1.0	1.0	0.5078	1.0		1.0	2.0	34.0	29.0	1.0
					6.0	0.9464						images/313+42_12.png	images/313_12.png	1.0	←	12.0	35		女	23	2024-03-15_15h42.37.513	干预NG	2021.2.3	Win32	30.00120005			1.0	1.0	0.4213	1.0		1.0	3.0	35.0	11.0	1.0
					4.0	0.3443						images/313+42_27.png	images/313_27.png	1.0	←	27.0	35		女	23	2024-03-15_15h42.37.513	干预NG	2021.2.3	Win32	30.00120005			1.0	1.0	0.6336	1.0		1.0	4.0	36.0	26.0	1.0
					6.0	0.1406						images/313+42_32.png	images/313_32.png	1.0	←	32.0	35		女	23	2024-03-15_15h42.37.513	干预NG	2021.2.3	Win32	30.00120005			1.0	1.0	0.5051	1.0		1.0	5.0	37.0	31.0	1.0
					6.0	0.1699						images/313+42_15.png	images/313_15.png	1.0	←	15.0	35		女	23	2024-03-15_15h42.37.513	干预NG	2021.2.3	Win32	30.00120005			1.0	1.0	0.4108	1.0		1.0	6.0	38.0	14.0	1.0
					5.0	0.4315						images/313+42_11.png	images/313_11.png	1.0	←	11.0	35		女	23	2024-03-15_15h42.37.513	干预NG	2021.2.3	Win32	30.00120005			1.0	1.0	0.8727	1.0	space	1.0	7.0	39.0	10.0	1.0	2.771
					5.0	0.128						images/313+42_31.png	images/313_31.png	1.0	←	31.0	35		女	23	2024-03-15_15h42.37.513	干预NG	2021.2.3	Win32	30.00120005			1.0	1.0	0.5977	1.0		1.0	8.0	40.0	30.0	1.0
					6.0	0.1315						images/313_1.png	images/313+42_1.png	6.0	→	1.0	35		女	23	2024-03-15_15h42.37.513	干预NG	2021.2.3	Win32	30.00120005			6.0	1.0	0.594	1.0		1.0	9.0	41.0	0.0	1.0
					6.0	0.1597						images/313+42_9.png	images/313_9.png	1.0	←	9.0	35		女	23	2024-03-15_15h42.37.513	干预NG	2021.2.3	Win32	30.00120005			1.0	1.0	0.5841	1.0		1.0	10.0	42.0	8.0	1.0
					6.0	0.2623						images/313_4.png	images/313+42_4.png	6.0	→	4.0	35		女	23	2024-03-15_15h42.37.513	干预NG	2021.2.3	Win32	30.00120005			6.0	1.0	0.4399	1.0		1.0	11.0	43.0	3.0	1.0
					6.0	0.2076						images/313_6.png	images/313+42_6.png	6.0	→	6.0	35		女	23	2024-03-15_15h42.37.513	干预NG	2021.2.3	Win32	30.00120005			6.0	1.0	0.3773	1.0		1.0	12.0	44.0	5.0	1.0
					6.0	0.1431						images/313+42_29.png	images/313_29.png	1.0	←	29.0	35		女	23	2024-03-15_15h42.37.513	干预NG	2021.2.3	Win32	30.00120005			1.0	1.0	0.5111	1.0		1.0	13.0	45.0	28.0	1.0
					6.0	0.3209						images/313_24.png	images/313+42_24.png	6.0	→	24.0	35		女	23	2024-03-15_15h42.37.513	干预NG	2021.2.3	Win32	30.00120005			6.0	1.0	0.5411	1.0		1.0	14.0	46.0	23.0	1.0
					6.0	0.2328						images/313+42_25.png	images/313_25.png	1.0	←	25.0	35		女	23	2024-03-15_15h42.37.513	干预NG	2021.2.3	Win32	30.00120005			1.0	1.0	0.583	1.0		1.0	15.0	47.0	24.0	1.0
					6.0	0.1265						images/313+42_14.png	images/313_14.png	1.0	←	14.0	35		女	23	2024-03-15_15h42.37.513	干预NG	2021.2.3	Win32	30.00120005			1.0	1.0	0.6658	1.0		1.0	16.0	48.0	13.0	1.0
					5.0	0.5964						images/313_2.png	images/313+42_2.png	6.0	→	2.0	35		女	23	2024-03-15_15h42.37.513	干预NG	2021.2.3	Win32	30.00120005			6.0	1.0	0.7502	1.0		1.0	17.0	49.0	1.0	1.0
					6.0	0.127						images/313+42_28.png	images/313_28.png	1.0	←	28.0	35		女	23	2024-03-15_15h42.37.513	干预NG	2021.2.3	Win32	30.00120005			1.0	1.0	0.5289	1.0		1.0	18.0	50.0	27.0	1.0
					5.0	0.4265						images/313+42_26.png	images/313_26.png	1.0	←	26.0	35		女	23	2024-03-15_15h42.37.513	干预NG	2021.2.3	Win32	30.00120005			6.0	0.0	0.4628	1.0		1.0	19.0	51.0	25.0	1.0
					6.0	0.5282						images/313_19.png	images/313+42_19.png	6.0	→	19.0	35		女	23	2024-03-15_15h42.37.513	干预NG	2021.2.3	Win32	30.00120005			6.0	1.0	0.4998	1.0		1.0	20.0	52.0	18.0	1.0
					6.0	0.1207						images/313_8.png	images/313+42_8.png	6.0	→	8.0	35		女	23	2024-03-15_15h42.37.513	干预NG	2021.2.3	Win32	30.00120005			6.0	1.0	0.5926	1.0		1.0	21.0	53.0	7.0	1.0
					4.0	0.5463						images/313_21.png	images/313+42_21.png	6.0	→	21.0	35		女	23	2024-03-15_15h42.37.513	干预NG	2021.2.3	Win32	30.00120005			1.0	0.0	1.0445	1.0		1.0	22.0	54.0	20.0	1.0
					6.0	0.1151						images/313_22.png	images/313+42_22.png	6.0	→	22.0	35		女	23	2024-03-15_15h42.37.513	干预NG	2021.2.3	Win32	30.00120005			6.0	1.0	0.5851	1.0		1.0	23.0	55.0	21.0	1.0
					4.0	0.381						images/313_3.png	images/313+42_3.png	6.0	→	3.0	35		女	23	2024-03-15_15h42.37.513	干预NG	2021.2.3	Win32	30.00120005			6.0	1.0	0.9601	1.0		1.0	24.0	56.0	2.0	1.0
					6.0	0.2263						images/313+42_16.png	images/313_16.png	1.0	←	16.0	35		女	23	2024-03-15_15h42.37.513	干预NG	2021.2.3	Win32	30.00120005			1.0	1.0	0.503	1.0		1.0	25.0	57.0	15.0	1.0
					5.0	0.3603						images/313_20.png	images/313+42_20.png	6.0	→	20.0	35		女	23	2024-03-15_15h42.37.513	干预NG	2021.2.3	Win32	30.00120005			1.0	0.0	0.6057	1.0		1.0	26.0	58.0	19.0	1.0
					6.0	0.2402						images/313+42_10.png	images/313_10.png	1.0	←	10.0	35		女	23	2024-03-15_15h42.37.513	干预NG	2021.2.3	Win32	30.00120005			1.0	1.0	0.6114	1.0		1.0	27.0	59.0	9.0	1.0
					5.0	0.3309						images/313_23.png	images/313+42_23.png	6.0	→	23.0	35		女	23	2024-03-15_15h42.37.513	干预NG	2021.2.3	Win32	30.00120005			1.0	0.0	0.9219	1.0		1.0	28.0	60.0	22.0	1.0
					6.0	0.1297						images/313_17.png	images/313+42_17.png	6.0	→	17.0	35		女	23	2024-03-15_15h42.37.513	干预NG	2021.2.3	Win32	30.00120005			6.0	1.0	0.4493	1.0		1.0	29.0	61.0	16.0	1.0
					5.0	0.6507						images/313_7.png	images/313+42_7.png	6.0	→	7.0	35		女	23	2024-03-15_15h42.37.513	干预NG	2021.2.3	Win32	30.00120005			1.0	0.0	0.6718	1.0		1.0	30.0	62.0	6.0	1.0
					5.0	0.2363						images/313+42_13.png	images/313_13.png	1.0	←	13.0	35		女	23	2024-03-15_15h42.37.513	干预NG	2021.2.3	Win32	30.00120005			1.0	1.0	0.7998	1.0		1.0	31.0	63.0	12.0	1.0
					4.0	0.3281						images/313_8.png	images/313+42_8.png	6.0	→	8.0	35		女	23	2024-03-15_15h42.37.513	干预NG	2021.2.3	Win32	30.00120005			6.0	1.0	0.9008	1.0		2.0	0.0	64.0	7.0	1.0
					6.0	0.1457						images/313_3.png	images/313+42_3.png	6.0	→	3.0	35		女	23	2024-03-15_15h42.37.513	干预NG	2021.2.3	Win32	30.00120005			6.0	1.0	0.6997	1.0		2.0	1.0	65.0	2.0	1.0
					5.0	0.1497						images/313+42_28.png	images/313_28.png	1.0	←	28.0	35		女	23	2024-03-15_15h42.37.513	干预NG	2021.2.3	Win32	30.00120005			1.0	1.0	0.6265	1.0		2.0	2.0	66.0	27.0	1.0
					6.0	0.2886						images/313+42_15.png	images/313_15.png	1.0	←	15.0	35		女	23	2024-03-15_15h42.37.513	干预NG	2021.2.3	Win32	30.00120005			1.0	1.0	0.5351	1.0		2.0	3.0	67.0	14.0	1.0
					6.0	0.1442						images/313+42_26.png	images/313_26.png	1.0	←	26.0	35		女	23	2024-03-15_15h42.37.513	干预NG	2021.2.3	Win32	30.00120005			1.0	1.0	0.731	1.0		2.0	4.0	68.0	25.0	1.0
					5.0	0.12						images/313_24.png	images/313+42_24.png	6.0	→	24.0	35		女	23	2024-03-15_15h42.37.513	干预NG	2021.2.3	Win32	30.00120005			6.0	1.0	0.5656	1.0		2.0	5.0	69.0	23.0	1.0
					6.0	0.2375						images/313_21.png	images/313+42_21.png	6.0	→	21.0	35		女	23	2024-03-15_15h42.37.513	干预NG	2021.2.3	Win32	30.00120005			6.0	1.0	0.7379	1.0		2.0	6.0	70.0	20.0	1.0
					6.0	0.1228						images/313_22.png	images/313+42_22.png	6.0	→	22.0	35		女	23	2024-03-15_15h42.37.513	干预NG	2021.2.3	Win32	30.00120005			6.0	1.0	0.5101	1.0		2.0	7.0	71.0	21.0	1.0
					6.0	0.2292						images/313+42_10.png	images/313_10.png	1.0	←	10.0	35		女	23	2024-03-15_15h42.37.513	干预NG	2021.2.3	Win32	30.00120005			1.0	1.0	0.4401	1.0		2.0	8.0	72.0	9.0	1.0
					5.0	0.2187						images/313+42_25.png	images/313_25.png	1.0	←	25.0	35		女	23	2024-03-15_15h42.37.513	干预NG	2021.2.3	Win32	30.00120005			1.0	1.0	0.8613	1.0		2.0	9.0	73.0	24.0	1.0
					6.0	0.1227						images/313_6.png	images/313+42_6.png	6.0	→	6.0	35		女	23	2024-03-15_15h42.37.513	干预NG	2021.2.3	Win32	30.00120005			6.0	1.0	0.4612	1.0		2.0	10.0	74.0	5.0	1.0
					5.0	0.1137						images/313_19.png	images/313+42_19.png	6.0	→	19.0	35		女	23	2024-03-15_15h42.37.513	干预NG	2021.2.3	Win32	30.00120005			6.0	1.0	0.5727	1.0		2.0	11.0	75.0	18.0	1.0
					6.0	0.1347						images/313+42_32.png	images/313_32.png	1.0	←	32.0	35		女	23	2024-03-15_15h42.37.513	干预NG	2021.2.3	Win32	30.00120005			1.0	1.0	0.4576	1.0		2.0	12.0	76.0	31.0	1.0
					5.0	0.1574						images/313_2.png	images/313+42_2.png	6.0	→	2.0	35		女	23	2024-03-15_15h42.37.513	干预NG	2021.2.3	Win32	30.00120005			1.0	0.0	0.6336	1.0		2.0	13.0	77.0	1.0	1.0
					5.0	0.1239						images/313_23.png	images/313+42_23.png	6.0	→	23.0	35		女	23	2024-03-15_15h42.37.513	干预NG	2021.2.3	Win32	30.00120005			6.0	1.0	0.6593	1.0		2.0	14.0	78.0	22.0	1.0
					6.0	0.0914						images/313_1.png	images/313+42_1.png	6.0	→	1.0	35		女	23	2024-03-15_15h42.37.513	干预NG	2021.2.3	Win32	30.00120005			6.0	1.0	0.5224	1.0	space	2.0	15.0	79.0	0.0	1.0	4.3627
					6.0	0.2197						images/313+42_12.png	images/313_12.png	1.0	←	12.0	35		女	23	2024-03-15_15h42.37.513	干预NG	2021.2.3	Win32	30.00120005			1.0	1.0	0.4183	1.0		2.0	16.0	80.0	11.0	1.0
					6.0	0.1175						images/313+42_30.png	images/313_30.png	1.0	←	30.0	35		女	23	2024-03-15_15h42.37.513	干预NG	2021.2.3	Win32	30.00120005			1.0	1.0	0.5745	1.0		2.0	17.0	81.0	29.0	1.0
					6.0	0.1312						images/313+42_29.png	images/313_29.png	1.0	←	29.0	35		女	23	2024-03-15_15h42.37.513	干预NG	2021.2.3	Win32	30.00120005			1.0	1.0	0.4522	1.0		2.0	18.0	82.0	28.0	1.0
					6.0	0.2482						images/313+42_13.png	images/313_13.png	1.0	←	13.0	35		女	23	2024-03-15_15h42.37.513	干预NG	2021.2.3	Win32	30.00120005			1.0	1.0	0.3799	1.0		2.0	19.0	83.0	12.0	1.0
					4.0	0.9672						images/313+42_14.png	images/313_14.png	1.0	←	14.0	35		女	23	2024-03-15_15h42.37.513	干预NG	2021.2.3	Win32	30.00120005			6.0	0.0	1.3573	1.0		2.0	20.0	84.0	13.0	1.0
					5.0	0.458						images/313+42_11.png	images/313_11.png	1.0	←	11.0	35		女	23	2024-03-15_15h42.37.513	干预NG	2021.2.3	Win32	30.00120005			1.0	1.0	1.4857	1.0		2.0	21.0	85.0	10.0	1.0
					5.0	0.3175						images/313+42_27.png	images/313_27.png	1.0	←	27.0	35		女	23	2024-03-15_15h42.37.513	干预NG	2021.2.3	Win32	30.00120005			1.0	1.0	0.7236	1.0		2.0	22.0	86.0	26.0	1.0
					3.0	0.8088						images/313_4.png	images/313+42_4.png	6.0	→	4.0	35		女	23	2024-03-15_15h42.37.513	干预NG	2021.2.3	Win32	30.00120005			6.0	1.0	0.9171	0.0		2.0	23.0	87.0	3.0	1.0
					5.0	0.2613						images/313_20.png	images/313+42_20.png	6.0	→	20.0	35		女	23	2024-03-15_15h42.37.513	干预NG	2021.2.3	Win32	30.00120005			6.0	1.0	0.6976	1.0		2.0	24.0	88.0	19.0	1.0
					5.0	0.3513						images/313_17.png	images/313+42_17.png	6.0	→	17.0	35		女	23	2024-03-15_15h42.37.513	干预NG	2021.2.3	Win32	30.00120005			1.0	0.0	0.7617	1.0		2.0	25.0	89.0	16.0	1.0
					5.0	0.1593						images/313_18.png	images/313+42_18.png	6.0	→	18.0	35		女	23	2024-03-15_15h42.37.513	干预NG	2021.2.3	Win32	30.00120005			1.0	0.0	1.0915	1.0		2.0	26.0	90.0	17.0	1.0
					4.0	0.9407						images/313_5.png	images/313+42_5.png	6.0	→	5.0	35		女	23	2024-03-15_15h42.37.513	干预NG	2021.2.3	Win32	30.00120005			1.0	0.0	1.5242	1.0		2.0	27.0	91.0	4.0	1.0
					5.0	0.46						images/313+42_16.png	images/313_16.png	1.0	←	16.0	35		女	23	2024-03-15_15h42.37.513	干预NG	2021.2.3	Win32	30.00120005			1.0	1.0	0.6259	1.0		2.0	28.0	92.0	15.0	1.0
					5.0	0.9267						images/313_7.png	images/313+42_7.png	6.0	→	7.0	35		女	23	2024-03-15_15h42.37.513	干预NG	2021.2.3	Win32	30.00120005			6.0	1.0	0.8609	1.0		2.0	29.0	93.0	6.0	1.0
					6.0	0.3239						images/313+42_9.png	images/313_9.png	1.0	←	9.0	35		女	23	2024-03-15_15h42.37.513	干预NG	2021.2.3	Win32	30.00120005			1.0	1.0	0.7252	1.0		2.0	30.0	94.0	8.0	1.0
					5.0	0.1583						images/313+42_31.png	images/313_31.png	1.0	←	31.0	35		女	23	2024-03-15_15h42.37.513	干预NG	2021.2.3	Win32	30.00120005			1.0	1.0	1.6134	1.0		2.0	31.0	95.0	30.0	1.0
																	35		女	23	2024-03-15_15h42.37.513	干预NG	2021.2.3	Win32	30.00120005														3.416666667	5.9431
