# Supplementary material for: Perceptual metacognition and self-esteem: the role of feedback valence in local and global monitoring bias
Source: BMC Psychol. 2025 Sep 22;13:1114. doi: 10.1186/s40359-025-03089-x (PMC12506185; doi:10.1186/s40359-025-03089-x)
Supplement: Supplementary file 1 — Supplementary Material 1. [file 40359_2025_3089_MOESM1_ESM.zip › Data/Study3/Study3data/negative/36_干预NG_2024-03-15_16h22.35.602.csv]

key03.keys	key03.rt	response00.keys	response00.corr	response00.rt	response02.keys	response02.rt	prac2.thisRepN	prac2.thisTrialN	prac2.thisN	prac2.thisIndex	prac2.ran	dotLeft	dotRight	dotAns	cue	rows	被试编号	姓名	性别	年龄	date	expName	psychopyVersion	OS	frameRate	key04.keys	key04.rt	response01.keys	response01.corr	response01.rt	response02.corr	ret_res.keys	neg.thisRepN	neg.thisTrialN	neg.thisN	neg.thisIndex	neg.ran	slider.response	slider.rt
space	7.1686	1.0	0.0	0.457	4.0	0.6549	0.0	0.0	0.0	1.0	1.0	images/313_2.png	images/313+12_2.png	6.0	→	2.0	36		女	24	2024-03-15_16h22.35.602	干预NG	2021.2.3	Win32	60.24096386
		6.0	0.0	0.5675	4.0	0.5542	0.0	1.0	1.0	10.0	1.0	images/313+12_11.png	images/313_11.png	1.0	←	11.0	36		女	24	2024-03-15_16h22.35.602	干预NG	2021.2.3	Win32	60.24096386
		1.0	1.0	0.5375	3.0	0.6709	0.0	2.0	2.0	14.0	1.0	images/313+12_15.png	images/313_15.png	1.0	←	15.0	36		女	24	2024-03-15_16h22.35.602	干预NG	2021.2.3	Win32	60.24096386
		6.0	1.0	0.5103	4.0	0.4334	0.0	3.0	3.0	5.0	1.0	images/313_6.png	images/313+12_6.png	6.0	→	6.0	36		女	24	2024-03-15_16h22.35.602	干预NG	2021.2.3	Win32	60.24096386
		1.0	0.0	0.9425	2.0	0.5679	0.0	4.0	4.0	6.0	1.0	images/313_7.png	images/313+12_7.png	6.0	→	7.0	36		女	24	2024-03-15_16h22.35.602	干预NG	2021.2.3	Win32	60.24096386
		1.0	1.0	0.4513	5.0	0.4342	0.0	5.0	5.0	12.0	1.0	images/313+12_13.png	images/313_13.png	1.0	←	13.0	36		女	24	2024-03-15_16h22.35.602	干预NG	2021.2.3	Win32	60.24096386
		1.0	1.0	0.4801	3.0	0.5038	0.0	6.0	6.0	9.0	1.0	images/313+12_10.png	images/313_10.png	1.0	←	10.0	36		女	24	2024-03-15_16h22.35.602	干预NG	2021.2.3	Win32	60.24096386
		6.0	1.0	0.6201	4.0	0.4388	0.0	7.0	7.0	4.0	1.0	images/313_5.png	images/313+12_5.png	6.0	→	5.0	36		女	24	2024-03-15_16h22.35.602	干预NG	2021.2.3	Win32	60.24096386
		1.0	0.0	0.556	2.0	0.9043	0.0	8.0	8.0	7.0	1.0	images/313_8.png	images/313+12_8.png	6.0	→	8.0	36		女	24	2024-03-15_16h22.35.602	干预NG	2021.2.3	Win32	60.24096386
		1.0	1.0	1.0362	1.0	0.452	0.0	9.0	9.0	11.0	1.0	images/313+12_12.png	images/313_12.png	1.0	←	12.0	36		女	24	2024-03-15_16h22.35.602	干预NG	2021.2.3	Win32	60.24096386
		1.0	1.0	0.5333	4.0	0.6169	0.0	10.0	10.0	8.0	1.0	images/313+12_9.png	images/313_9.png	1.0	←	9.0	36		女	24	2024-03-15_16h22.35.602	干预NG	2021.2.3	Win32	60.24096386
		1.0	1.0	0.6007	5.0	0.4516	0.0	11.0	11.0	15.0	1.0	images/313+12_16.png	images/313_16.png	1.0	←	16.0	36		女	24	2024-03-15_16h22.35.602	干预NG	2021.2.3	Win32	60.24096386
		6.0	1.0	1.3517	2.0	0.4137	0.0	12.0	12.0	3.0	1.0	images/313_4.png	images/313+12_4.png	6.0	→	4.0	36		女	24	2024-03-15_16h22.35.602	干预NG	2021.2.3	Win32	60.24096386
		6.0	0.0	0.6327	1.0	1.0659	0.0	13.0	13.0	13.0	1.0	images/313+12_14.png	images/313_14.png	1.0	←	14.0	36		女	24	2024-03-15_16h22.35.602	干预NG	2021.2.3	Win32	60.24096386
		1.0	0.0	0.4199	3.0	0.7543	0.0	14.0	14.0	0.0	1.0	images/313_1.png	images/313+12_1.png	6.0	→	1.0	36		女	24	2024-03-15_16h22.35.602	干预NG	2021.2.3	Win32	60.24096386
		1.0	0.0	0.6187	2.0	0.4692	0.0	15.0	15.0	2.0	1.0	images/313_3.png	images/313+12_3.png	6.0	→	3.0	36		女	24	2024-03-15_16h22.35.602	干预NG	2021.2.3	Win32	60.24096386
		6.0	1.0	0.5311	4.0	0.3871	1.0	0.0	16.0	2.0	1.0	images/313_3.png	images/313+12_3.png	6.0	→	3.0	36		女	24	2024-03-15_16h22.35.602	干预NG	2021.2.3	Win32	60.24096386
		1.0	0.0	0.6486	3.0	0.5646	1.0	1.0	17.0	4.0	1.0	images/313_5.png	images/313+12_5.png	6.0	→	5.0	36		女	24	2024-03-15_16h22.35.602	干预NG	2021.2.3	Win32	60.24096386
		1.0	1.0	0.9334	2.0	0.8675	1.0	2.0	18.0	13.0	1.0	images/313+12_14.png	images/313_14.png	1.0	←	14.0	36		女	24	2024-03-15_16h22.35.602	干预NG	2021.2.3	Win32	60.24096386
		6.0	1.0	0.4913	3.0	0.7323	1.0	3.0	19.0	3.0	1.0	images/313_4.png	images/313+12_4.png	6.0	→	4.0	36		女	24	2024-03-15_16h22.35.602	干预NG	2021.2.3	Win32	60.24096386
		1.0	1.0	0.5034	4.0	0.3091	1.0	4.0	20.0	12.0	1.0	images/313+12_13.png	images/313_13.png	1.0	←	13.0	36		女	24	2024-03-15_16h22.35.602	干预NG	2021.2.3	Win32	60.24096386
		1.0	1.0	0.4927	4.0	0.5667	1.0	5.0	21.0	8.0	1.0	images/313+12_9.png	images/313_9.png	1.0	←	9.0	36		女	24	2024-03-15_16h22.35.602	干预NG	2021.2.3	Win32	60.24096386
		1.0	0.0	0.9864	2.0	0.2662	1.0	6.0	22.0	6.0	1.0	images/313_7.png	images/313+12_7.png	6.0	→	7.0	36		女	24	2024-03-15_16h22.35.602	干预NG	2021.2.3	Win32	60.24096386
		1.0	1.0	0.5163	4.0	0.8507	1.0	7.0	23.0	15.0	1.0	images/313+12_16.png	images/313_16.png	1.0	←	16.0	36		女	24	2024-03-15_16h22.35.602	干预NG	2021.2.3	Win32	60.24096386
		6.0	0.0	1.2836	3.0	0.3852	1.0	8.0	24.0	10.0	1.0	images/313+12_11.png	images/313_11.png	1.0	←	11.0	36		女	24	2024-03-15_16h22.35.602	干预NG	2021.2.3	Win32	60.24096386
		1.0	1.0	0.6823	3.0	1.3217	1.0	9.0	25.0	14.0	1.0	images/313+12_15.png	images/313_15.png	1.0	←	15.0	36		女	24	2024-03-15_16h22.35.602	干预NG	2021.2.3	Win32	60.24096386
		1.0	0.0	0.5487	4.0	0.2457	1.0	10.0	26.0	7.0	1.0	images/313_8.png	images/313+12_8.png	6.0	→	8.0	36		女	24	2024-03-15_16h22.35.602	干预NG	2021.2.3	Win32	60.24096386
		1.0	1.0	0.6353	4.0	0.312	1.0	11.0	27.0	9.0	1.0	images/313+12_10.png	images/313_10.png	1.0	←	10.0	36		女	24	2024-03-15_16h22.35.602	干预NG	2021.2.3	Win32	60.24096386
		1.0	0.0	0.9803	2.0	0.182	1.0	12.0	28.0	5.0	1.0	images/313_6.png	images/313+12_6.png	6.0	→	6.0	36		女	24	2024-03-15_16h22.35.602	干预NG	2021.2.3	Win32	60.24096386
		1.0	0.0	0.7673	3.0	0.3982	1.0	13.0	29.0	0.0	1.0	images/313_1.png	images/313+12_1.png	6.0	→	1.0	36		女	24	2024-03-15_16h22.35.602	干预NG	2021.2.3	Win32	60.24096386
		1.0	1.0	1.5336	2.0	0.317	1.0	14.0	30.0	11.0	1.0	images/313+12_12.png	images/313_12.png	1.0	←	12.0	36		女	24	2024-03-15_16h22.35.602	干预NG	2021.2.3	Win32	60.24096386
		1.0	0.0	1.1556	4.0	0.3864	1.0	15.0	31.0	1.0	1.0	images/313_2.png	images/313+12_2.png	6.0	→	2.0	36		女	24	2024-03-15_16h22.35.602	干预NG	2021.2.3	Win32	60.24096386
					4.0	0.6868						images/313_24.png	images/313+42_24.png	6.0	→	24.0	36		女	24	2024-03-15_16h22.35.602	干预NG	2021.2.3	Win32	60.24096386	space	9.6521	6.0	1.0	0.6384	1.0		0.0	0.0	0.0	23.0	1.0
					5.0	0.4916						images/313+42_10.png	images/313_10.png	1.0	←	10.0	36		女	24	2024-03-15_16h22.35.602	干预NG	2021.2.3	Win32	60.24096386			1.0	1.0	0.3753	1.0		0.0	1.0	1.0	9.0	1.0
					5.0	0.6851						images/313_19.png	images/313+42_19.png	6.0	→	19.0	36		女	24	2024-03-15_16h22.35.602	干预NG	2021.2.3	Win32	60.24096386			6.0	1.0	0.5181	1.0		0.0	2.0	2.0	18.0	1.0
					3.0	0.5157						images/313_23.png	images/313+42_23.png	6.0	→	23.0	36		女	24	2024-03-15_16h22.35.602	干预NG	2021.2.3	Win32	60.24096386			1.0	0.0	0.7251	0.0		0.0	3.0	3.0	22.0	1.0
					3.0	0.4576						images/313_3.png	images/313+42_3.png	6.0	→	3.0	36		女	24	2024-03-15_16h22.35.602	干预NG	2021.2.3	Win32	60.24096386			6.0	1.0	0.8379	0.0		0.0	4.0	4.0	2.0	1.0
					4.0	0.4845						images/313_22.png	images/313+42_22.png	6.0	→	22.0	36		女	24	2024-03-15_16h22.35.602	干预NG	2021.2.3	Win32	60.24096386			6.0	1.0	0.6329	1.0		0.0	5.0	5.0	21.0	1.0
					4.0	0.7005						images/313+42_30.png	images/313_30.png	1.0	←	30.0	36		女	24	2024-03-15_16h22.35.602	干预NG	2021.2.3	Win32	60.24096386			1.0	1.0	0.538	1.0		0.0	6.0	6.0	29.0	1.0
					3.0	0.4503						images/313_2.png	images/313+42_2.png	6.0	→	2.0	36		女	24	2024-03-15_16h22.35.602	干预NG	2021.2.3	Win32	60.24096386			6.0	1.0	0.9804	0.0		0.0	7.0	7.0	1.0	1.0
					4.0	0.4834						images/313+42_32.png	images/313_32.png	1.0	←	32.0	36		女	24	2024-03-15_16h22.35.602	干预NG	2021.2.3	Win32	60.24096386			1.0	1.0	1.5736	1.0		0.0	8.0	8.0	31.0	1.0
					4.0	0.4295						images/313+42_28.png	images/313_28.png	1.0	←	28.0	36		女	24	2024-03-15_16h22.35.602	干预NG	2021.2.3	Win32	60.24096386			1.0	1.0	0.5019	1.0		0.0	9.0	9.0	27.0	1.0
					5.0	0.6327						images/313+42_15.png	images/313_15.png	1.0	←	15.0	36		女	24	2024-03-15_16h22.35.602	干预NG	2021.2.3	Win32	60.24096386			1.0	1.0	0.4418	1.0		0.0	10.0	10.0	14.0	1.0
					4.0	0.3021						images/313_5.png	images/313+42_5.png	6.0	→	5.0	36		女	24	2024-03-15_16h22.35.602	干预NG	2021.2.3	Win32	60.24096386			1.0	0.0	0.7168	1.0		0.0	11.0	11.0	4.0	1.0
					3.0	0.4324						images/313+42_25.png	images/313_25.png	1.0	←	25.0	36		女	24	2024-03-15_16h22.35.602	干预NG	2021.2.3	Win32	60.24096386			1.0	1.0	0.8517	0.0		0.0	12.0	12.0	24.0	1.0
					2.0	0.4849						images/313+42_29.png	images/313_29.png	1.0	←	29.0	36		女	24	2024-03-15_16h22.35.602	干预NG	2021.2.3	Win32	60.24096386			1.0	1.0	0.8045	0.0		0.0	13.0	13.0	28.0	1.0
					4.0	0.3623						images/313_20.png	images/313+42_20.png	6.0	→	20.0	36		女	24	2024-03-15_16h22.35.602	干预NG	2021.2.3	Win32	60.24096386			1.0	0.0	0.5972	1.0		0.0	14.0	14.0	19.0	1.0
					2.0	0.6213						images/313_8.png	images/313+42_8.png	6.0	→	8.0	36		女	24	2024-03-15_16h22.35.602	干预NG	2021.2.3	Win32	60.24096386			1.0	0.0	0.7527	0.0		0.0	15.0	15.0	7.0	1.0
					4.0	0.9557						images/313+42_26.png	images/313_26.png	1.0	←	26.0	36		女	24	2024-03-15_16h22.35.602	干预NG	2021.2.3	Win32	60.24096386			1.0	1.0	0.5527	1.0		0.0	16.0	16.0	25.0	1.0
					3.0	0.8178						images/313+42_12.png	images/313_12.png	1.0	←	12.0	36		女	24	2024-03-15_16h22.35.602	干预NG	2021.2.3	Win32	60.24096386			1.0	1.0	0.4016	0.0		0.0	17.0	17.0	11.0	1.0
					4.0	0.8617						images/313_4.png	images/313+42_4.png	6.0	→	4.0	36		女	24	2024-03-15_16h22.35.602	干预NG	2021.2.3	Win32	60.24096386			1.0	0.0	0.5809	1.0		0.0	18.0	18.0	3.0	1.0
					2.0	0.9998						images/313+42_31.png	images/313_31.png	1.0	←	31.0	36		女	24	2024-03-15_16h22.35.602	干预NG	2021.2.3	Win32	60.24096386			1.0	1.0	0.582	0.0		0.0	19.0	19.0	30.0	1.0
					3.0	1.1487						images/313_18.png	images/313+42_18.png	6.0	→	18.0	36		女	24	2024-03-15_16h22.35.602	干预NG	2021.2.3	Win32	60.24096386			1.0	0.0	0.7094	0.0		0.0	20.0	20.0	17.0	1.0
					3.0	1.0817						images/313_7.png	images/313+42_7.png	6.0	→	7.0	36		女	24	2024-03-15_16h22.35.602	干预NG	2021.2.3	Win32	60.24096386			6.0	1.0	0.6186	0.0		0.0	21.0	21.0	6.0	1.0
					4.0	0.5187						images/313+42_27.png	images/313_27.png	1.0	←	27.0	36		女	24	2024-03-15_16h22.35.602	干预NG	2021.2.3	Win32	60.24096386			1.0	1.0	1.2228	1.0		0.0	22.0	22.0	26.0	1.0
					2.0	0.6494						images/313_21.png	images/313+42_21.png	6.0	→	21.0	36		女	24	2024-03-15_16h22.35.602	干预NG	2021.2.3	Win32	60.24096386			1.0	0.0	1.7696	0.0		0.0	23.0	23.0	20.0	1.0
					4.0	0.6402						images/313_6.png	images/313+42_6.png	6.0	→	6.0	36		女	24	2024-03-15_16h22.35.602	干预NG	2021.2.3	Win32	60.24096386			6.0	1.0	0.5514	1.0		0.0	24.0	24.0	5.0	1.0
					3.0	0.6756						images/313+42_14.png	images/313_14.png	1.0	←	14.0	36		女	24	2024-03-15_16h22.35.602	干预NG	2021.2.3	Win32	60.24096386			6.0	0.0	1.5557	0.0		0.0	25.0	25.0	13.0	1.0
					2.0	0.9714						images/313_1.png	images/313+42_1.png	6.0	→	1.0	36		女	24	2024-03-15_16h22.35.602	干预NG	2021.2.3	Win32	60.24096386			6.0	1.0	0.483	0.0		0.0	26.0	26.0	0.0	1.0
					4.0	0.4179						images/313+42_11.png	images/313_11.png	1.0	←	11.0	36		女	24	2024-03-15_16h22.35.602	干预NG	2021.2.3	Win32	60.24096386			1.0	1.0	0.5642	1.0		0.0	27.0	27.0	10.0	1.0
					3.0	0.7842						images/313+42_13.png	images/313_13.png	1.0	←	13.0	36		女	24	2024-03-15_16h22.35.602	干预NG	2021.2.3	Win32	60.24096386			1.0	1.0	0.7505	0.0		0.0	28.0	28.0	12.0	1.0
					4.0	0.6068						images/313+42_16.png	images/313_16.png	1.0	←	16.0	36		女	24	2024-03-15_16h22.35.602	干预NG	2021.2.3	Win32	60.24096386			6.0	0.0	1.6698	1.0		0.0	29.0	29.0	15.0	1.0
					2.0	0.6719						images/313_17.png	images/313+42_17.png	6.0	→	17.0	36		女	24	2024-03-15_16h22.35.602	干预NG	2021.2.3	Win32	60.24096386			6.0	1.0	0.6908	0.0		0.0	30.0	30.0	16.0	1.0
					2.0	0.4492						images/313+42_9.png	images/313_9.png	1.0	←	9.0	36		女	24	2024-03-15_16h22.35.602	干预NG	2021.2.3	Win32	60.24096386			1.0	1.0	0.4671	0.0		0.0	31.0	31.0	8.0	1.0
					2.0	0.7555						images/313_18.png	images/313+42_18.png	6.0	→	18.0	36		女	24	2024-03-15_16h22.35.602	干预NG	2021.2.3	Win32	60.24096386			6.0	1.0	0.5367	0.0		1.0	0.0	32.0	17.0	1.0
					2.0	0.5654						images/313_5.png	images/313+42_5.png	6.0	→	5.0	36		女	24	2024-03-15_16h22.35.602	干预NG	2021.2.3	Win32	60.24096386			6.0	1.0	0.8501	0.0		1.0	1.0	33.0	4.0	1.0
					3.0	1.0369						images/313+42_12.png	images/313_12.png	1.0	←	12.0	36		女	24	2024-03-15_16h22.35.602	干预NG	2021.2.3	Win32	60.24096386			1.0	1.0	0.6232	0.0		1.0	2.0	34.0	11.0	1.0
					2.0	0.6231						images/313_22.png	images/313+42_22.png	6.0	→	22.0	36		女	24	2024-03-15_16h22.35.602	干预NG	2021.2.3	Win32	60.24096386			1.0	0.0	0.4505	0.0		1.0	3.0	35.0	21.0	1.0
					2.0	0.6338						images/313+42_14.png	images/313_14.png	1.0	←	14.0	36		女	24	2024-03-15_16h22.35.602	干预NG	2021.2.3	Win32	60.24096386			1.0	1.0	0.5631	0.0		1.0	4.0	36.0	13.0	1.0
					1.0	0.717						images/313_19.png	images/313+42_19.png	6.0	→	19.0	36		女	24	2024-03-15_16h22.35.602	干预NG	2021.2.3	Win32	60.24096386			6.0	1.0	0.5899	0.0		1.0	5.0	37.0	18.0	1.0
					3.0	0.6498						images/313+42_13.png	images/313_13.png	1.0	←	13.0	36		女	24	2024-03-15_16h22.35.602	干预NG	2021.2.3	Win32	60.24096386			1.0	1.0	0.5338	0.0		1.0	6.0	38.0	12.0	1.0
					3.0	0.4187						images/313_6.png	images/313+42_6.png	6.0	→	6.0	36		女	24	2024-03-15_16h22.35.602	干预NG	2021.2.3	Win32	60.24096386			1.0	0.0	0.6476	0.0		1.0	7.0	39.0	5.0	1.0
					2.0	1.0849						images/313_3.png	images/313+42_3.png	6.0	→	3.0	36		女	24	2024-03-15_16h22.35.602	干预NG	2021.2.3	Win32	60.24096386			6.0	1.0	0.7674	0.0		1.0	8.0	40.0	2.0	1.0
					1.0	0.484						images/313+42_10.png	images/313_10.png	1.0	←	10.0	36		女	24	2024-03-15_16h22.35.602	干预NG	2021.2.3	Win32	60.24096386			1.0	1.0	0.7592	0.0		1.0	9.0	41.0	9.0	1.0
					4.0	0.6677						images/313+42_26.png	images/313_26.png	1.0	←	26.0	36		女	24	2024-03-15_16h22.35.602	干预NG	2021.2.3	Win32	60.24096386			1.0	1.0	0.521	1.0		1.0	10.0	42.0	25.0	1.0
					4.0	0.6684						images/313_17.png	images/313+42_17.png	6.0	→	17.0	36		女	24	2024-03-15_16h22.35.602	干预NG	2021.2.3	Win32	60.24096386			6.0	1.0	0.4654	1.0		1.0	11.0	43.0	16.0	1.0
					2.0	0.7521						images/313+42_30.png	images/313_30.png	1.0	←	30.0	36		女	24	2024-03-15_16h22.35.602	干预NG	2021.2.3	Win32	60.24096386			1.0	1.0	0.6011	0.0		1.0	12.0	44.0	29.0	1.0
					2.0	0.6965						images/313+42_16.png	images/313_16.png	1.0	←	16.0	36		女	24	2024-03-15_16h22.35.602	干预NG	2021.2.3	Win32	60.24096386			1.0	1.0	0.4687	0.0		1.0	13.0	45.0	15.0	1.0
					2.0	0.5869						images/313_23.png	images/313+42_23.png	6.0	→	23.0	36		女	24	2024-03-15_16h22.35.602	干预NG	2021.2.3	Win32	60.24096386			6.0	1.0	0.6161	0.0		1.0	14.0	46.0	22.0	1.0
					1.0	0.4699						images/313+42_11.png	images/313_11.png	1.0	←	11.0	36		女	24	2024-03-15_16h22.35.602	干预NG	2021.2.3	Win32	60.24096386			1.0	1.0	0.743	0.0		1.0	15.0	47.0	10.0	1.0
					3.0	0.323						images/313+42_9.png	images/313_9.png	1.0	←	9.0	36		女	24	2024-03-15_16h22.35.602	干预NG	2021.2.3	Win32	60.24096386			1.0	1.0	0.4835	0.0		1.0	16.0	48.0	8.0	1.0
					4.0	0.4717						images/313+42_28.png	images/313_28.png	1.0	←	28.0	36		女	24	2024-03-15_16h22.35.602	干预NG	2021.2.3	Win32	60.24096386			1.0	1.0	0.568	1.0		1.0	17.0	49.0	27.0	1.0
					1.0	0.7668						images/313_8.png	images/313+42_8.png	6.0	→	8.0	36		女	24	2024-03-15_16h22.35.602	干预NG	2021.2.3	Win32	60.24096386			1.0	0.0	0.8013	0.0		1.0	18.0	50.0	7.0	1.0
					4.0	1.3023						images/313_7.png	images/313+42_7.png	6.0	→	7.0	36		女	24	2024-03-15_16h22.35.602	干预NG	2021.2.3	Win32	60.24096386			6.0	1.0	0.5201	1.0		1.0	19.0	51.0	6.0	1.0
					2.0	0.4673						images/313+42_31.png	images/313_31.png	1.0	←	31.0	36		女	24	2024-03-15_16h22.35.602	干预NG	2021.2.3	Win32	60.24096386			1.0	1.0	0.6348	0.0		1.0	20.0	52.0	30.0	1.0
					2.0	0.4316						images/313+42_27.png	images/313_27.png	1.0	←	27.0	36		女	24	2024-03-15_16h22.35.602	干预NG	2021.2.3	Win32	60.24096386			1.0	1.0	0.6347	0.0		1.0	21.0	53.0	26.0	1.0
					2.0	1.1822						images/313_21.png	images/313+42_21.png	6.0	→	21.0	36		女	24	2024-03-15_16h22.35.602	干预NG	2021.2.3	Win32	60.24096386			6.0	1.0	0.4313	0.0		1.0	22.0	54.0	20.0	1.0
					1.0	0.4375						images/313+42_25.png	images/313_25.png	1.0	←	25.0	36		女	24	2024-03-15_16h22.35.602	干预NG	2021.2.3	Win32	60.24096386			1.0	1.0	0.9387	0.0		1.0	23.0	55.0	24.0	1.0
					3.0	0.8003						images/313+42_29.png	images/313_29.png	1.0	←	29.0	36		女	24	2024-03-15_16h22.35.602	干预NG	2021.2.3	Win32	60.24096386			1.0	1.0	0.4183	0.0		1.0	24.0	56.0	28.0	1.0
					3.0	0.9027						images/313_2.png	images/313+42_2.png	6.0	→	2.0	36		女	24	2024-03-15_16h22.35.602	干预NG	2021.2.3	Win32	60.24096386			6.0	1.0	0.5612	0.0		1.0	25.0	57.0	1.0	1.0
					2.0	0.3721						images/313+42_32.png	images/313_32.png	1.0	←	32.0	36		女	24	2024-03-15_16h22.35.602	干预NG	2021.2.3	Win32	60.24096386			1.0	1.0	0.6021	0.0		1.0	26.0	58.0	31.0	1.0
					2.0	0.3513						images/313_20.png	images/313+42_20.png	6.0	→	20.0	36		女	24	2024-03-15_16h22.35.602	干预NG	2021.2.3	Win32	60.24096386			1.0	0.0	0.5608	0.0		1.0	27.0	59.0	19.0	1.0
					2.0	0.4852						images/313_4.png	images/313+42_4.png	6.0	→	4.0	36		女	24	2024-03-15_16h22.35.602	干预NG	2021.2.3	Win32	60.24096386			6.0	1.0	0.773	0.0		1.0	28.0	60.0	3.0	1.0
					2.0	0.5682						images/313+42_15.png	images/313_15.png	1.0	←	15.0	36		女	24	2024-03-15_16h22.35.602	干预NG	2021.2.3	Win32	60.24096386			1.0	1.0	0.38	0.0		1.0	29.0	61.0	14.0	1.0
					2.0	0.417						images/313_1.png	images/313+42_1.png	6.0	→	1.0	36		女	24	2024-03-15_16h22.35.602	干预NG	2021.2.3	Win32	60.24096386			6.0	1.0	0.502	0.0		1.0	30.0	62.0	0.0	1.0
					2.0	0.3649						images/313_24.png	images/313+42_24.png	6.0	→	24.0	36		女	24	2024-03-15_16h22.35.602	干预NG	2021.2.3	Win32	60.24096386			6.0	1.0	0.6655	0.0		1.0	31.0	63.0	23.0	1.0
					2.0	0.467						images/313+42_30.png	images/313_30.png	1.0	←	30.0	36		女	24	2024-03-15_16h22.35.602	干预NG	2021.2.3	Win32	60.24096386			1.0	1.0	0.4897	0.0		2.0	0.0	64.0	29.0	1.0
					3.0	0.8417						images/313+42_26.png	images/313_26.png	1.0	←	26.0	36		女	24	2024-03-15_16h22.35.602	干预NG	2021.2.3	Win32	60.24096386			1.0	1.0	0.4652	0.0		2.0	1.0	65.0	25.0	1.0
					3.0	0.353						images/313+42_12.png	images/313_12.png	1.0	←	12.0	36		女	24	2024-03-15_16h22.35.602	干预NG	2021.2.3	Win32	60.24096386			1.0	1.0	0.3869	0.0		2.0	2.0	66.0	11.0	1.0
					3.0	0.3035						images/313_17.png	images/313+42_17.png	6.0	→	17.0	36		女	24	2024-03-15_16h22.35.602	干预NG	2021.2.3	Win32	60.24096386			6.0	1.0	0.5166	0.0		2.0	3.0	67.0	16.0	1.0
					4.0	0.8163						images/313_1.png	images/313+42_1.png	6.0	→	1.0	36		女	24	2024-03-15_16h22.35.602	干预NG	2021.2.3	Win32	60.24096386			6.0	1.0	0.4858	1.0		2.0	4.0	68.0	0.0	1.0
					4.0	0.2854						images/313+42_32.png	images/313_32.png	1.0	←	32.0	36		女	24	2024-03-15_16h22.35.602	干预NG	2021.2.3	Win32	60.24096386			1.0	1.0	0.4089	1.0		2.0	5.0	69.0	31.0	1.0
					2.0	0.4265						images/313_8.png	images/313+42_8.png	6.0	→	8.0	36		女	24	2024-03-15_16h22.35.602	干预NG	2021.2.3	Win32	60.24096386			1.0	0.0	0.8392	0.0		2.0	6.0	70.0	7.0	1.0
					2.0	0.5347						images/313+42_16.png	images/313_16.png	1.0	←	16.0	36		女	24	2024-03-15_16h22.35.602	干预NG	2021.2.3	Win32	60.24096386			1.0	1.0	0.6992	0.0		2.0	7.0	71.0	15.0	1.0
					4.0	0.6037						images/313+42_28.png	images/313_28.png	1.0	←	28.0	36		女	24	2024-03-15_16h22.35.602	干预NG	2021.2.3	Win32	60.24096386			1.0	1.0	0.5563	1.0		2.0	8.0	72.0	27.0	1.0
					4.0	0.283						images/313+42_27.png	images/313_27.png	1.0	←	27.0	36		女	24	2024-03-15_16h22.35.602	干预NG	2021.2.3	Win32	60.24096386			1.0	1.0	0.5023	1.0		2.0	9.0	73.0	26.0	1.0
					4.0	0.2173						images/313+42_9.png	images/313_9.png	1.0	←	9.0	36		女	24	2024-03-15_16h22.35.602	干预NG	2021.2.3	Win32	60.24096386			1.0	1.0	0.5417	1.0		2.0	10.0	74.0	8.0	1.0
					2.0	1.4178						images/313_4.png	images/313+42_4.png	6.0	→	4.0	36		女	24	2024-03-15_16h22.35.602	干预NG	2021.2.3	Win32	60.24096386			6.0	1.0	0.6015	0.0		2.0	11.0	75.0	3.0	1.0
					1.0	0.3177						images/313_2.png	images/313+42_2.png	6.0	→	2.0	36		女	24	2024-03-15_16h22.35.602	干预NG	2021.2.3	Win32	60.24096386			1.0	0.0	1.2003	0.0		2.0	12.0	76.0	1.0	1.0
					3.0	0.7505						images/313+42_25.png	images/313_25.png	1.0	←	25.0	36		女	24	2024-03-15_16h22.35.602	干预NG	2021.2.3	Win32	60.24096386			1.0	1.0	0.5013	0.0		2.0	13.0	77.0	24.0	1.0
					4.0	0.4041						images/313_7.png	images/313+42_7.png	6.0	→	7.0	36		女	24	2024-03-15_16h22.35.602	干预NG	2021.2.3	Win32	60.24096386			6.0	1.0	0.4493	1.0		2.0	14.0	78.0	6.0	1.0
					4.0	0.2633						images/313+42_13.png	images/313_13.png	1.0	←	13.0	36		女	24	2024-03-15_16h22.35.602	干预NG	2021.2.3	Win32	60.24096386			1.0	1.0	0.4328	1.0		2.0	15.0	79.0	12.0	1.0
					2.0	0.603						images/313+42_14.png	images/313_14.png	1.0	←	14.0	36		女	24	2024-03-15_16h22.35.602	干预NG	2021.2.3	Win32	60.24096386			6.0	0.0	0.8683	0.0		2.0	16.0	80.0	13.0	1.0
					1.0	0.5512						images/313_22.png	images/313+42_22.png	6.0	→	22.0	36		女	24	2024-03-15_16h22.35.602	干预NG	2021.2.3	Win32	60.24096386			1.0	0.0	0.8162	0.0		2.0	17.0	81.0	21.0	1.0
					2.0	0.4386						images/313+42_15.png	images/313_15.png	1.0	←	15.0	36		女	24	2024-03-15_16h22.35.602	干预NG	2021.2.3	Win32	60.24096386			1.0	1.0	0.3576	0.0		2.0	18.0	82.0	14.0	1.0
					3.0	0.4365						images/313+42_29.png	images/313_29.png	1.0	←	29.0	36		女	24	2024-03-15_16h22.35.602	干预NG	2021.2.3	Win32	60.24096386			1.0	1.0	0.4209	0.0		2.0	19.0	83.0	28.0	1.0
					3.0	0.3157						images/313+42_11.png	images/313_11.png	1.0	←	11.0	36		女	24	2024-03-15_16h22.35.602	干预NG	2021.2.3	Win32	60.24096386			1.0	1.0	0.3852	0.0		2.0	20.0	84.0	10.0	1.0
					2.0	0.4669						images/313_24.png	images/313+42_24.png	6.0	→	24.0	36		女	24	2024-03-15_16h22.35.602	干预NG	2021.2.3	Win32	60.24096386			6.0	1.0	0.4681	0.0		2.0	21.0	85.0	23.0	1.0
					1.0	0.7363						images/313_18.png	images/313+42_18.png	6.0	→	18.0	36		女	24	2024-03-15_16h22.35.602	干预NG	2021.2.3	Win32	60.24096386			6.0	1.0	1.4038	0.0		2.0	22.0	86.0	17.0	1.0
					2.0	0.4173						images/313_6.png	images/313+42_6.png	6.0	→	6.0	36		女	24	2024-03-15_16h22.35.602	干预NG	2021.2.3	Win32	60.24096386			6.0	1.0	0.4867	0.0		2.0	23.0	87.0	5.0	1.0
					2.0	0.4346						images/313_20.png	images/313+42_20.png	6.0	→	20.0	36		女	24	2024-03-15_16h22.35.602	干预NG	2021.2.3	Win32	60.24096386			1.0	0.0	0.4848	0.0		2.0	24.0	88.0	19.0	1.0
					3.0	0.372						images/313_23.png	images/313+42_23.png	6.0	→	23.0	36		女	24	2024-03-15_16h22.35.602	干预NG	2021.2.3	Win32	60.24096386			1.0	0.0	0.6822	0.0		2.0	25.0	89.0	22.0	1.0
					2.0	1.3844						images/313+42_10.png	images/313_10.png	1.0	←	10.0	36		女	24	2024-03-15_16h22.35.602	干预NG	2021.2.3	Win32	60.24096386			1.0	1.0	0.5315	0.0		2.0	26.0	90.0	9.0	1.0
					2.0	0.3508						images/313+42_31.png	images/313_31.png	1.0	←	31.0	36		女	24	2024-03-15_16h22.35.602	干预NG	2021.2.3	Win32	60.24096386			1.0	1.0	0.4221	0.0		2.0	27.0	91.0	30.0	1.0
					1.0	0.4863						images/313_3.png	images/313+42_3.png	6.0	→	3.0	36		女	24	2024-03-15_16h22.35.602	干预NG	2021.2.3	Win32	60.24096386			1.0	0.0	1.6315	0.0		2.0	28.0	92.0	2.0	1.0
					1.0	0.4978						images/313_21.png	images/313+42_21.png	6.0	→	21.0	36		女	24	2024-03-15_16h22.35.602	干预NG	2021.2.3	Win32	60.24096386			1.0	0.0	1.4865	0.0		2.0	29.0	93.0	20.0	1.0
					1.0	0.3729						images/313_5.png	images/313+42_5.png	6.0	→	5.0	36		女	24	2024-03-15_16h22.35.602	干预NG	2021.2.3	Win32	60.24096386			1.0	0.0	1.4295	0.0		2.0	30.0	94.0	4.0	1.0
					1.0	1.4997						images/313_19.png	images/313+42_19.png	6.0	→	19.0	36		女	24	2024-03-15_16h22.35.602	干预NG	2021.2.3	Win32	60.24096386			6.0	1.0	0.6307	0.0		2.0	31.0	95.0	18.0	1.0
																	36		女	24	2024-03-15_16h22.35.602	干预NG	2021.2.3	Win32	60.24096386													2.177777778	3.6815
