# Supplementary material for: Perceptual metacognition and self-esteem: the role of feedback valence in local and global monitoring bias
Source: BMC Psychol. 2025 Sep 22;13:1114. doi: 10.1186/s40359-025-03089-x (PMC12506185; doi:10.1186/s40359-025-03089-x)
Supplement: Supplementary file 1 — Supplementary Material 1. [file 40359_2025_3089_MOESM1_ESM.zip › Data/Study3/Study3data/negative/37_干预NG_2024-03-15_16h24.51.750.csv]

key03.keys	key03.rt	response00.keys	response00.corr	response00.rt	response02.keys	response02.rt	prac2.thisRepN	prac2.thisTrialN	prac2.thisN	prac2.thisIndex	prac2.ran	dotLeft	dotRight	dotAns	cue	rows	被试编号	姓名	性别	年龄	date	expName	psychopyVersion	OS	frameRate	key04.keys	key04.rt	response01.keys	response01.corr	response01.rt	response02.corr	ret_res.keys	neg.thisRepN	neg.thisTrialN	neg.thisN	neg.thisIndex	neg.ran	slider.response	slider.rt
space	11.398	1.0	0.0	0.67	3.0	1.944	0.0	0.0	0.0	1.0	1.0	images/313_2.png	images/313+12_2.png	6.0	→	2.0	37		女	25	2024-03-15_16h24.51.750	干预NG	2021.2.3	MacIntel	500
		6.0	1.0	0.588	4.0	1.228	0.0	1.0	1.0	5.0	1.0	images/313_6.png	images/313+12_6.png	6.0	→	6.0	37		女	25	2024-03-15_16h24.51.750	干预NG	2021.2.3	MacIntel	500
		1.0	1.0	0.686	4.0	0.639	0.0	2.0	2.0	15.0	1.0	images/313+12_16.png	images/313_16.png	1.0	←	16.0	37		女	25	2024-03-15_16h24.51.750	干预NG	2021.2.3	MacIntel	500
		1.0	0.0	0.586	4.0	0.437	0.0	3.0	3.0	0.0	1.0	images/313_1.png	images/313+12_1.png	6.0	→	1.0	37		女	25	2024-03-15_16h24.51.750	干预NG	2021.2.3	MacIntel	500
		1.0	1.0	1.171	2.0	0.902	0.0	4.0	4.0	14.0	1.0	images/313+12_15.png	images/313_15.png	1.0	←	15.0	37		女	25	2024-03-15_16h24.51.750	干预NG	2021.2.3	MacIntel	500
		1.0	1.0	1.254	3.0	1.165	0.0	5.0	5.0	12.0	1.0	images/313+12_13.png	images/313_13.png	1.0	←	13.0	37		女	25	2024-03-15_16h24.51.750	干预NG	2021.2.3	MacIntel	500
		1.0	1.0	0.668	4.0	0.934	0.0	6.0	6.0	10.0	1.0	images/313+12_11.png	images/313_11.png	1.0	←	11.0	37		女	25	2024-03-15_16h24.51.750	干预NG	2021.2.3	MacIntel	500
		1.0	0.0	0.869	2.0	1.577	0.0	7.0	7.0	4.0	1.0	images/313_5.png	images/313+12_5.png	6.0	→	5.0	37		女	25	2024-03-15_16h24.51.750	干预NG	2021.2.3	MacIntel	500
		1.0	1.0	1.134	3.0	0.993	0.0	8.0	8.0	11.0	1.0	images/313+12_12.png	images/313_12.png	1.0	←	12.0	37		女	25	2024-03-15_16h24.51.750	干预NG	2021.2.3	MacIntel	500
		1.0	0.0	1.587	3.0	1.187	0.0	9.0	9.0	7.0	1.0	images/313_8.png	images/313+12_8.png	6.0	→	8.0	37		女	25	2024-03-15_16h24.51.750	干预NG	2021.2.3	MacIntel	500
		6.0	1.0	0.965	4.0	0.924	0.0	10.0	10.0	2.0	1.0	images/313_3.png	images/313+12_3.png	6.0	→	3.0	37		女	25	2024-03-15_16h24.51.750	干预NG	2021.2.3	MacIntel	500
		6.0	1.0	0.774	4.0	0.588	0.0	11.0	11.0	3.0	1.0	images/313_4.png	images/313+12_4.png	6.0	→	4.0	37		女	25	2024-03-15_16h24.51.750	干预NG	2021.2.3	MacIntel	500
		6.0	0.0	0.755	4.0	0.65	0.0	12.0	12.0	8.0	1.0	images/313+12_9.png	images/313_9.png	1.0	←	9.0	37		女	25	2024-03-15_16h24.51.750	干预NG	2021.2.3	MacIntel	500
		1.0	0.0	1.883	2.0	0.434	0.0	13.0	13.0	6.0	1.0	images/313_7.png	images/313+12_7.png	6.0	→	7.0	37		女	25	2024-03-15_16h24.51.750	干预NG	2021.2.3	MacIntel	500
		6.0	0.0	0.784	5.0	1.152	0.0	14.0	14.0	9.0	1.0	images/313+12_10.png	images/313_10.png	1.0	←	10.0	37		女	25	2024-03-15_16h24.51.750	干预NG	2021.2.3	MacIntel	500
		6.0	0.0	0.835	4.0	0.837	0.0	15.0	15.0	13.0	1.0	images/313+12_14.png	images/313_14.png	1.0	←	14.0	37		女	25	2024-03-15_16h24.51.750	干预NG	2021.2.3	MacIntel	500
		6.0	1.0	0.62	5.0	0.956	1.0	0.0	16.0	2.0	1.0	images/313_3.png	images/313+12_3.png	6.0	→	3.0	37		女	25	2024-03-15_16h24.51.750	干预NG	2021.2.3	MacIntel	500
		6.0	1.0	0.885	4.0	0.623	1.0	1.0	17.0	4.0	1.0	images/313_5.png	images/313+12_5.png	6.0	→	5.0	37		女	25	2024-03-15_16h24.51.750	干预NG	2021.2.3	MacIntel	500
		6.0	0.0	0.662	4.0	0.75	1.0	2.0	18.0	9.0	1.0	images/313+12_10.png	images/313_10.png	1.0	←	10.0	37		女	25	2024-03-15_16h24.51.750	干预NG	2021.2.3	MacIntel	500
		1.0	0.0	0.799	4.0	1.217	1.0	3.0	19.0	7.0	1.0	images/313_8.png	images/313+12_8.png	6.0	→	8.0	37		女	25	2024-03-15_16h24.51.750	干预NG	2021.2.3	MacIntel	500
		6.0	0.0	1.221	4.0	1.531	1.0	4.0	20.0	15.0	1.0	images/313+12_16.png	images/313_16.png	1.0	←	16.0	37		女	25	2024-03-15_16h24.51.750	干预NG	2021.2.3	MacIntel	500
		1.0	0.0	0.536	4.0	0.939	1.0	5.0	21.0	3.0	1.0	images/313_4.png	images/313+12_4.png	6.0	→	4.0	37		女	25	2024-03-15_16h24.51.750	干预NG	2021.2.3	MacIntel	500
		6.0	0.0	2.238	2.0	0.738	1.0	6.0	22.0	13.0	1.0	images/313+12_14.png	images/313_14.png	1.0	←	14.0	37		女	25	2024-03-15_16h24.51.750	干预NG	2021.2.3	MacIntel	500
		1.0	0.0	0.75	5.0	0.753	1.0	7.0	23.0	0.0	1.0	images/313_1.png	images/313+12_1.png	6.0	→	1.0	37		女	25	2024-03-15_16h24.51.750	干预NG	2021.2.3	MacIntel	500
		6.0	0.0	0.837	3.0	0.927	1.0	8.0	24.0	8.0	1.0	images/313+12_9.png	images/313_9.png	1.0	←	9.0	37		女	25	2024-03-15_16h24.51.750	干预NG	2021.2.3	MacIntel	500
		1.0	1.0	0.885	4.0	1.551	1.0	9.0	25.0	11.0	1.0	images/313+12_12.png	images/313_12.png	1.0	←	12.0	37		女	25	2024-03-15_16h24.51.750	干预NG	2021.2.3	MacIntel	500
		1.0	0.0	0.885	3.0	2.166	1.0	10.0	26.0	1.0	1.0	images/313_2.png	images/313+12_2.png	6.0	→	2.0	37		女	25	2024-03-15_16h24.51.750	干预NG	2021.2.3	MacIntel	500
		6.0	0.0	1.157	5.0	1.802	1.0	11.0	27.0	10.0	1.0	images/313+12_11.png	images/313_11.png	1.0	←	11.0	37		女	25	2024-03-15_16h24.51.750	干预NG	2021.2.3	MacIntel	500
		6.0	1.0	0.57	5.0	0.855	1.0	12.0	28.0	5.0	1.0	images/313_6.png	images/313+12_6.png	6.0	→	6.0	37		女	25	2024-03-15_16h24.51.750	干预NG	2021.2.3	MacIntel	500
		6.0	0.0	2.252	2.0	0.457	1.0	13.0	29.0	12.0	1.0	images/313+12_13.png	images/313_13.png	1.0	←	13.0	37		女	25	2024-03-15_16h24.51.750	干预NG	2021.2.3	MacIntel	500
		1.0	0.0	1.691	2.0	1.413	1.0	14.0	30.0	6.0	1.0	images/313_7.png	images/313+12_7.png	6.0	→	7.0	37		女	25	2024-03-15_16h24.51.750	干预NG	2021.2.3	MacIntel	500
		1.0	1.0	1.001	2.0	2.004	1.0	15.0	31.0	14.0	1.0	images/313+12_15.png	images/313_15.png	1.0	←	15.0	37		女	25	2024-03-15_16h24.51.750	干预NG	2021.2.3	MacIntel	500
					5.0	2.203						images/313_3.png	images/313+42_3.png	6.0	→	3.0	37		女	25	2024-03-15_16h24.51.750	干预NG	2021.2.3	MacIntel	500	space	6.789	6.0	1.0	0.635	1.0		0.0	0.0	0.0	2.0	1.0
					6.0	0.74						images/313_19.png	images/313+42_19.png	6.0	→	19.0	37		女	25	2024-03-15_16h24.51.750	干预NG	2021.2.3	MacIntel	500			6.0	1.0	0.551	1.0		0.0	1.0	1.0	18.0	1.0
					5.0	1.419						images/313+42_16.png	images/313_16.png	1.0	←	16.0	37		女	25	2024-03-15_16h24.51.750	干预NG	2021.2.3	MacIntel	500			6.0	0.0	0.75	1.0		0.0	2.0	2.0	15.0	1.0
					3.0	1.274						images/313+42_32.png	images/313_32.png	1.0	←	32.0	37		女	25	2024-03-15_16h24.51.750	干预NG	2021.2.3	MacIntel	500			1.0	1.0	1.193	0.0		0.0	3.0	3.0	31.0	1.0
					1.0	1.824						images/313+42_13.png	images/313_13.png	1.0	←	13.0	37		女	25	2024-03-15_16h24.51.750	干预NG	2021.2.3	MacIntel	500			1.0	1.0	1.525	0.0		0.0	4.0	4.0	12.0	1.0
					6.0	0.734						images/313_7.png	images/313+42_7.png	6.0	→	7.0	37		女	25	2024-03-15_16h24.51.750	干预NG	2021.2.3	MacIntel	500			6.0	1.0	0.535	1.0		0.0	5.0	5.0	6.0	1.0
					5.0	1.434						images/313+42_31.png	images/313_31.png	1.0	←	31.0	37		女	25	2024-03-15_16h24.51.750	干预NG	2021.2.3	MacIntel	500			6.0	0.0	0.714	1.0		0.0	6.0	6.0	30.0	1.0
					4.0	1.786						images/313+42_11.png	images/313_11.png	1.0	←	11.0	37		女	25	2024-03-15_16h24.51.750	干预NG	2021.2.3	MacIntel	500			6.0	0.0	0.503	1.0		0.0	7.0	7.0	10.0	1.0
					3.0	0.798						images/313+42_27.png	images/313_27.png	1.0	←	27.0	37		女	25	2024-03-15_16h24.51.750	干预NG	2021.2.3	MacIntel	500			6.0	0.0	1.285	0.0		0.0	8.0	8.0	26.0	1.0
					4.0	1.287						images/313_23.png	images/313+42_23.png	6.0	→	23.0	37		女	25	2024-03-15_16h24.51.750	干预NG	2021.2.3	MacIntel	500			6.0	1.0	0.807	1.0		0.0	9.0	9.0	22.0	1.0
					6.0	0.858						images/313_20.png	images/313+42_20.png	6.0	→	20.0	37		女	25	2024-03-15_16h24.51.750	干预NG	2021.2.3	MacIntel	500			6.0	1.0	0.503	1.0		0.0	10.0	10.0	19.0	1.0
					6.0	0.944						images/313_24.png	images/313+42_24.png	6.0	→	24.0	37		女	25	2024-03-15_16h24.51.750	干预NG	2021.2.3	MacIntel	500			6.0	1.0	0.728	1.0		0.0	11.0	11.0	23.0	1.0
					5.0	1.01						images/313+42_29.png	images/313_29.png	1.0	←	29.0	37		女	25	2024-03-15_16h24.51.750	干预NG	2021.2.3	MacIntel	500			1.0	1.0	0.603	1.0		0.0	12.0	12.0	28.0	1.0
					5.0	0.802						images/313_5.png	images/313+42_5.png	6.0	→	5.0	37		女	25	2024-03-15_16h24.51.750	干预NG	2021.2.3	MacIntel	500			6.0	1.0	0.605	1.0		0.0	13.0	13.0	4.0	1.0
					5.0	1.168						images/313_8.png	images/313+42_8.png	6.0	→	8.0	37		女	25	2024-03-15_16h24.51.750	干预NG	2021.2.3	MacIntel	500			6.0	1.0	0.646	1.0		0.0	14.0	14.0	7.0	1.0
					4.0	0.671						images/313+42_30.png	images/313_30.png	1.0	←	30.0	37		女	25	2024-03-15_16h24.51.750	干预NG	2021.2.3	MacIntel	500			1.0	1.0	0.876	1.0		0.0	15.0	15.0	29.0	1.0
					4.0	0.719						images/313_18.png	images/313+42_18.png	6.0	→	18.0	37		女	25	2024-03-15_16h24.51.750	干预NG	2021.2.3	MacIntel	500			6.0	1.0	0.56	1.0		0.0	16.0	16.0	17.0	1.0
					3.0	0.492						images/313+42_28.png	images/313_28.png	1.0	←	28.0	37		女	25	2024-03-15_16h24.51.750	干预NG	2021.2.3	MacIntel	500			1.0	1.0	1.285	0.0		0.0	17.0	17.0	27.0	1.0
					4.0	0.902						images/313+42_15.png	images/313_15.png	1.0	←	15.0	37		女	25	2024-03-15_16h24.51.750	干预NG	2021.2.3	MacIntel	500			6.0	0.0	0.636	1.0		0.0	18.0	18.0	14.0	1.0
					5.0	0.883						images/313_22.png	images/313+42_22.png	6.0	→	22.0	37		女	25	2024-03-15_16h24.51.750	干预NG	2021.2.3	MacIntel	500			6.0	1.0	0.441	1.0		0.0	19.0	19.0	21.0	1.0
					3.0	0.716						images/313+42_26.png	images/313_26.png	1.0	←	26.0	37		女	25	2024-03-15_16h24.51.750	干预NG	2021.2.3	MacIntel	500			6.0	0.0	0.916	0.0		0.0	20.0	20.0	25.0	1.0
					4.0	0.84						images/313_21.png	images/313+42_21.png	6.0	→	21.0	37		女	25	2024-03-15_16h24.51.750	干预NG	2021.2.3	MacIntel	500			6.0	1.0	0.484	1.0		0.0	21.0	21.0	20.0	1.0
					4.0	1.77						images/313+42_14.png	images/313_14.png	1.0	←	14.0	37		女	25	2024-03-15_16h24.51.750	干预NG	2021.2.3	MacIntel	500			6.0	0.0	0.81	1.0		0.0	22.0	22.0	13.0	1.0
					4.0	1.001						images/313_2.png	images/313+42_2.png	6.0	→	2.0	37		女	25	2024-03-15_16h24.51.750	干预NG	2021.2.3	MacIntel	500			6.0	1.0	1.411	1.0		0.0	23.0	23.0	1.0	1.0
					5.0	0.554						images/313_4.png	images/313+42_4.png	6.0	→	4.0	37		女	25	2024-03-15_16h24.51.750	干预NG	2021.2.3	MacIntel	500			6.0	1.0	0.573	1.0		0.0	24.0	24.0	3.0	1.0
					4.0	0.673						images/313+42_9.png	images/313_9.png	1.0	←	9.0	37		女	25	2024-03-15_16h24.51.750	干预NG	2021.2.3	MacIntel	500			1.0	1.0	0.652	1.0		0.0	25.0	25.0	8.0	1.0
					2.0	0.969						images/313_17.png	images/313+42_17.png	6.0	→	17.0	37		女	25	2024-03-15_16h24.51.750	干预NG	2021.2.3	MacIntel	500			1.0	0.0	2.054	0.0		0.0	26.0	26.0	16.0	1.0
					5.0	0.72						images/313+42_25.png	images/313_25.png	1.0	←	25.0	37		女	25	2024-03-15_16h24.51.750	干预NG	2021.2.3	MacIntel	500			1.0	1.0	0.759	1.0		0.0	27.0	27.0	24.0	1.0
					5.0	0.889						images/313+42_12.png	images/313_12.png	1.0	←	12.0	37		女	25	2024-03-15_16h24.51.750	干预NG	2021.2.3	MacIntel	500			1.0	1.0	0.555	1.0		0.0	28.0	28.0	11.0	1.0
					4.0	0.634						images/313+42_10.png	images/313_10.png	1.0	←	10.0	37		女	25	2024-03-15_16h24.51.750	干预NG	2021.2.3	MacIntel	500			1.0	1.0	1.76	1.0		0.0	29.0	29.0	9.0	1.0
					5.0	0.755						images/313_1.png	images/313+42_1.png	6.0	→	1.0	37		女	25	2024-03-15_16h24.51.750	干预NG	2021.2.3	MacIntel	500			6.0	1.0	0.644	1.0		0.0	30.0	30.0	0.0	1.0
					5.0	1.434						images/313_6.png	images/313+42_6.png	6.0	→	6.0	37		女	25	2024-03-15_16h24.51.750	干预NG	2021.2.3	MacIntel	500			6.0	1.0	0.462	1.0		0.0	31.0	31.0	5.0	1.0
					3.0	1.009						images/313+42_31.png	images/313_31.png	1.0	←	31.0	37		女	25	2024-03-15_16h24.51.750	干预NG	2021.2.3	MacIntel	500			6.0	0.0	0.89	0.0		1.0	0.0	32.0	30.0	1.0
					4.0	1.038						images/313_1.png	images/313+42_1.png	6.0	→	1.0	37		女	25	2024-03-15_16h24.51.750	干预NG	2021.2.3	MacIntel	500			6.0	1.0	0.633	1.0		1.0	1.0	33.0	0.0	1.0
					4.0	0.67						images/313_6.png	images/313+42_6.png	6.0	→	6.0	37		女	25	2024-03-15_16h24.51.750	干预NG	2021.2.3	MacIntel	500			6.0	1.0	0.483	1.0		1.0	2.0	34.0	5.0	1.0
					5.0	3.702						images/313_8.png	images/313+42_8.png	6.0	→	8.0	37		女	25	2024-03-15_16h24.51.750	干预NG	2021.2.3	MacIntel	500			6.0	1.0	0.504	1.0		1.0	3.0	35.0	7.0	1.0
					5.0	0.67						images/313+42_29.png	images/313_29.png	1.0	←	29.0	37		女	25	2024-03-15_16h24.51.750	干预NG	2021.2.3	MacIntel	500			1.0	1.0	0.467	1.0		1.0	4.0	36.0	28.0	1.0
					4.0	0.85						images/313+42_14.png	images/313_14.png	1.0	←	14.0	37		女	25	2024-03-15_16h24.51.750	干预NG	2021.2.3	MacIntel	500			1.0	1.0	0.581	1.0		1.0	5.0	37.0	13.0	1.0
					3.0	1.077						images/313_4.png	images/313+42_4.png	6.0	→	4.0	37		女	25	2024-03-15_16h24.51.750	干预NG	2021.2.3	MacIntel	500			6.0	1.0	1.71	0.0		1.0	6.0	38.0	3.0	1.0
					5.0	1.219						images/313+42_12.png	images/313_12.png	1.0	←	12.0	37		女	25	2024-03-15_16h24.51.750	干预NG	2021.2.3	MacIntel	500			1.0	1.0	0.483	1.0		1.0	7.0	39.0	11.0	1.0
					6.0	0.808						images/313_17.png	images/313+42_17.png	6.0	→	17.0	37		女	25	2024-03-15_16h24.51.750	干预NG	2021.2.3	MacIntel	500			6.0	1.0	0.82	1.0		1.0	8.0	40.0	16.0	1.0
					4.0	1.108						images/313+42_26.png	images/313_26.png	1.0	←	26.0	37		女	25	2024-03-15_16h24.51.750	干预NG	2021.2.3	MacIntel	500			6.0	0.0	0.786	1.0		1.0	9.0	41.0	25.0	1.0
					4.0	1.268						images/313_2.png	images/313+42_2.png	6.0	→	2.0	37		女	25	2024-03-15_16h24.51.750	干预NG	2021.2.3	MacIntel	500			6.0	1.0	0.67	1.0		1.0	10.0	42.0	1.0	1.0
					3.0	0.85						images/313_5.png	images/313+42_5.png	6.0	→	5.0	37		女	25	2024-03-15_16h24.51.750	干预NG	2021.2.3	MacIntel	500			6.0	1.0	0.916	0.0		1.0	11.0	43.0	4.0	1.0
					4.0	0.739						images/313+42_16.png	images/313_16.png	1.0	←	16.0	37		女	25	2024-03-15_16h24.51.750	干预NG	2021.2.3	MacIntel	500			1.0	1.0	0.488	1.0		1.0	12.0	44.0	15.0	1.0
					3.0	1.15						images/313+42_28.png	images/313_28.png	1.0	←	28.0	37		女	25	2024-03-15_16h24.51.750	干预NG	2021.2.3	MacIntel	500			1.0	1.0	2.353	0.0		1.0	13.0	45.0	27.0	1.0
					4.0	0.585						images/313+42_11.png	images/313_11.png	1.0	←	11.0	37		女	25	2024-03-15_16h24.51.750	干预NG	2021.2.3	MacIntel	500			1.0	1.0	0.567	1.0		1.0	14.0	46.0	10.0	1.0
					4.0	1.18						images/313_22.png	images/313+42_22.png	6.0	→	22.0	37		女	25	2024-03-15_16h24.51.750	干预NG	2021.2.3	MacIntel	500			6.0	1.0	1.091	1.0		1.0	15.0	47.0	21.0	1.0
					4.0	0.957						images/313_23.png	images/313+42_23.png	6.0	→	23.0	37		女	25	2024-03-15_16h24.51.750	干预NG	2021.2.3	MacIntel	500			6.0	1.0	0.934	1.0		1.0	16.0	48.0	22.0	1.0
					4.0	0.687						images/313+42_32.png	images/313_32.png	1.0	←	32.0	37		女	25	2024-03-15_16h24.51.750	干预NG	2021.2.3	MacIntel	500			1.0	1.0	0.975	1.0		1.0	17.0	49.0	31.0	1.0
					4.0	1.222						images/313_21.png	images/313+42_21.png	6.0	→	21.0	37		女	25	2024-03-15_16h24.51.750	干预NG	2021.2.3	MacIntel	500			6.0	1.0	0.436	1.0		1.0	18.0	50.0	20.0	1.0
					4.0	0.691						images/313+42_25.png	images/313_25.png	1.0	←	25.0	37		女	25	2024-03-15_16h24.51.750	干预NG	2021.2.3	MacIntel	500			6.0	0.0	1.259	1.0		1.0	19.0	51.0	24.0	1.0
					4.0	0.569						images/313+42_10.png	images/313_10.png	1.0	←	10.0	37		女	25	2024-03-15_16h24.51.750	干预NG	2021.2.3	MacIntel	500			1.0	1.0	1.682	1.0		1.0	20.0	52.0	9.0	1.0
					4.0	0.812						images/313+42_9.png	images/313_9.png	1.0	←	9.0	37		女	25	2024-03-15_16h24.51.750	干预NG	2021.2.3	MacIntel	500			1.0	1.0	1.533	1.0		1.0	21.0	53.0	8.0	1.0
					5.0	0.652						images/313+42_27.png	images/313_27.png	1.0	←	27.0	37		女	25	2024-03-15_16h24.51.750	干预NG	2021.2.3	MacIntel	500			1.0	1.0	0.579	1.0		1.0	22.0	54.0	26.0	1.0
					4.0	0.539						images/313_18.png	images/313+42_18.png	6.0	→	18.0	37		女	25	2024-03-15_16h24.51.750	干预NG	2021.2.3	MacIntel	500			1.0	0.0	0.686	1.0		1.0	23.0	55.0	17.0	1.0
					4.0	1.351						images/313_24.png	images/313+42_24.png	6.0	→	24.0	37		女	25	2024-03-15_16h24.51.750	干预NG	2021.2.3	MacIntel	500			6.0	1.0	0.803	1.0		1.0	24.0	56.0	23.0	1.0
					4.0	1.056						images/313_7.png	images/313+42_7.png	6.0	→	7.0	37		女	25	2024-03-15_16h24.51.750	干预NG	2021.2.3	MacIntel	500			6.0	1.0	0.55	1.0		1.0	25.0	57.0	6.0	1.0
					5.0	0.866						images/313_3.png	images/313+42_3.png	6.0	→	3.0	37		女	25	2024-03-15_16h24.51.750	干预NG	2021.2.3	MacIntel	500			6.0	1.0	0.467	1.0		1.0	26.0	58.0	2.0	1.0
					5.0	0.943						images/313_20.png	images/313+42_20.png	6.0	→	20.0	37		女	25	2024-03-15_16h24.51.750	干预NG	2021.2.3	MacIntel	500			6.0	1.0	0.532	1.0		1.0	27.0	59.0	19.0	1.0
					4.0	1.025						images/313+42_30.png	images/313_30.png	1.0	←	30.0	37		女	25	2024-03-15_16h24.51.750	干预NG	2021.2.3	MacIntel	500			6.0	0.0	0.582	1.0		1.0	28.0	60.0	29.0	1.0
					5.0	0.708						images/313+42_13.png	images/313_13.png	1.0	←	13.0	37		女	25	2024-03-15_16h24.51.750	干预NG	2021.2.3	MacIntel	500			6.0	0.0	0.564	1.0		1.0	29.0	61.0	12.0	1.0
					4.0	1.587						images/313+42_15.png	images/313_15.png	1.0	←	15.0	37		女	25	2024-03-15_16h24.51.750	干预NG	2021.2.3	MacIntel	500			6.0	0.0	0.917	1.0		1.0	30.0	62.0	14.0	1.0
					4.0	0.612						images/313_19.png	images/313+42_19.png	6.0	→	19.0	37		女	25	2024-03-15_16h24.51.750	干预NG	2021.2.3	MacIntel	500			6.0	1.0	0.634	1.0		1.0	31.0	63.0	18.0	1.0
					4.0	0.618						images/313+42_9.png	images/313_9.png	1.0	←	9.0	37		女	25	2024-03-15_16h24.51.750	干预NG	2021.2.3	MacIntel	500			6.0	0.0	0.621	1.0		2.0	0.0	64.0	8.0	1.0
					5.0	0.705						images/313_20.png	images/313+42_20.png	6.0	→	20.0	37		女	25	2024-03-15_16h24.51.750	干预NG	2021.2.3	MacIntel	500			6.0	1.0	0.443	1.0		2.0	1.0	65.0	19.0	1.0
					5.0	0.611						images/313_5.png	images/313+42_5.png	6.0	→	5.0	37		女	25	2024-03-15_16h24.51.750	干预NG	2021.2.3	MacIntel	500			6.0	1.0	0.585	1.0		2.0	2.0	66.0	4.0	1.0
					5.0	0.533						images/313_19.png	images/313+42_19.png	6.0	→	19.0	37		女	25	2024-03-15_16h24.51.750	干预NG	2021.2.3	MacIntel	500			6.0	1.0	0.42	1.0		2.0	3.0	67.0	18.0	1.0
					4.0	0.599						images/313_8.png	images/313+42_8.png	6.0	→	8.0	37		女	25	2024-03-15_16h24.51.750	干预NG	2021.2.3	MacIntel	500			6.0	1.0	0.833	1.0		2.0	4.0	68.0	7.0	1.0
					4.0	0.648						images/313_7.png	images/313+42_7.png	6.0	→	7.0	37		女	25	2024-03-15_16h24.51.750	干预NG	2021.2.3	MacIntel	500			6.0	1.0	0.632	1.0		2.0	5.0	69.0	6.0	1.0
					5.0	0.47						images/313_17.png	images/313+42_17.png	6.0	→	17.0	37		女	25	2024-03-15_16h24.51.750	干预NG	2021.2.3	MacIntel	500			6.0	1.0	0.518	1.0		2.0	6.0	70.0	16.0	1.0
					4.0	0.468						images/313+42_30.png	images/313_30.png	1.0	←	30.0	37		女	25	2024-03-15_16h24.51.750	干预NG	2021.2.3	MacIntel	500			6.0	0.0	0.64	1.0		2.0	7.0	71.0	29.0	1.0
					4.0	1.154						images/313_24.png	images/313+42_24.png	6.0	→	24.0	37		女	25	2024-03-15_16h24.51.750	干预NG	2021.2.3	MacIntel	500			6.0	1.0	0.454	1.0		2.0	8.0	72.0	23.0	1.0
					5.0	0.97						images/313+42_29.png	images/313_29.png	1.0	←	29.0	37		女	25	2024-03-15_16h24.51.750	干预NG	2021.2.3	MacIntel	500			6.0	0.0	0.55	1.0		2.0	9.0	73.0	28.0	1.0
					5.0	0.991						images/313+42_13.png	images/313_13.png	1.0	←	13.0	37		女	25	2024-03-15_16h24.51.750	干预NG	2021.2.3	MacIntel	500			6.0	0.0	0.583	1.0		2.0	10.0	74.0	12.0	1.0
					4.0	0.91						images/313_4.png	images/313+42_4.png	6.0	→	4.0	37		女	25	2024-03-15_16h24.51.750	干预NG	2021.2.3	MacIntel	500			6.0	1.0	0.886	1.0		2.0	11.0	75.0	3.0	1.0
					4.0	0.718						images/313_23.png	images/313+42_23.png	6.0	→	23.0	37		女	25	2024-03-15_16h24.51.750	干预NG	2021.2.3	MacIntel	500			6.0	1.0	0.566	1.0		2.0	12.0	76.0	22.0	1.0
					4.0	0.571						images/313+42_16.png	images/313_16.png	1.0	←	16.0	37		女	25	2024-03-15_16h24.51.750	干预NG	2021.2.3	MacIntel	500			6.0	0.0	0.917	1.0		2.0	13.0	77.0	15.0	1.0
					4.0	0.957						images/313+42_32.png	images/313_32.png	1.0	←	32.0	37		女	25	2024-03-15_16h24.51.750	干预NG	2021.2.3	MacIntel	500			1.0	1.0	1.003	1.0		2.0	14.0	78.0	31.0	1.0
					4.0	0.671						images/313_22.png	images/313+42_22.png	6.0	→	22.0	37		女	25	2024-03-15_16h24.51.750	干预NG	2021.2.3	MacIntel	500			6.0	1.0	0.735	1.0		2.0	15.0	79.0	21.0	1.0
					4.0	1.039						images/313+42_25.png	images/313_25.png	1.0	←	25.0	37		女	25	2024-03-15_16h24.51.750	干预NG	2021.2.3	MacIntel	500			1.0	1.0	0.519	1.0		2.0	16.0	80.0	24.0	1.0
					4.0	0.685						images/313+42_31.png	images/313_31.png	1.0	←	31.0	37		女	25	2024-03-15_16h24.51.750	干预NG	2021.2.3	MacIntel	500			1.0	1.0	0.455	1.0		2.0	17.0	81.0	30.0	1.0
					3.0	1.356						images/313+42_11.png	images/313_11.png	1.0	←	11.0	37		女	25	2024-03-15_16h24.51.750	干预NG	2021.2.3	MacIntel	500			1.0	1.0	1.007	0.0		2.0	18.0	82.0	10.0	1.0
					4.0	0.712						images/313_2.png	images/313+42_2.png	6.0	→	2.0	37		女	25	2024-03-15_16h24.51.750	干预NG	2021.2.3	MacIntel	500			1.0	0.0	0.591	1.0		2.0	19.0	83.0	1.0	1.0
					4.0	2.146						images/313+42_28.png	images/313_28.png	1.0	←	28.0	37		女	25	2024-03-15_16h24.51.750	干预NG	2021.2.3	MacIntel	500			1.0	1.0	0.488	1.0		2.0	20.0	84.0	27.0	1.0
					5.0	0.46						images/313+42_12.png	images/313_12.png	1.0	←	12.0	37		女	25	2024-03-15_16h24.51.750	干预NG	2021.2.3	MacIntel	500			1.0	1.0	0.366	1.0		2.0	21.0	85.0	11.0	1.0
					4.0	1.001						images/313+42_14.png	images/313_14.png	1.0	←	14.0	37		女	25	2024-03-15_16h24.51.750	干预NG	2021.2.3	MacIntel	500			6.0	0.0	0.685	1.0		2.0	22.0	86.0	13.0	1.0
					4.0	0.671						images/313+42_27.png	images/313_27.png	1.0	←	27.0	37		女	25	2024-03-15_16h24.51.750	干预NG	2021.2.3	MacIntel	500			1.0	1.0	0.564	1.0		2.0	23.0	87.0	26.0	1.0
					4.0	0.685						images/313+42_10.png	images/313_10.png	1.0	←	10.0	37		女	25	2024-03-15_16h24.51.750	干预NG	2021.2.3	MacIntel	500			1.0	1.0	0.636	1.0		2.0	24.0	88.0	9.0	1.0
					4.0	0.6						images/313_6.png	images/313+42_6.png	6.0	→	6.0	37		女	25	2024-03-15_16h24.51.750	干预NG	2021.2.3	MacIntel	500			6.0	1.0	0.533	1.0		2.0	25.0	89.0	5.0	1.0
					5.0	0.486						images/313+42_15.png	images/313_15.png	1.0	←	15.0	37		女	25	2024-03-15_16h24.51.750	干预NG	2021.2.3	MacIntel	500			1.0	1.0	0.397	1.0		2.0	26.0	90.0	14.0	1.0
					5.0	0.484						images/313_3.png	images/313+42_3.png	6.0	→	3.0	37		女	25	2024-03-15_16h24.51.750	干预NG	2021.2.3	MacIntel	500			6.0	1.0	0.394	1.0		2.0	27.0	91.0	2.0	1.0
					5.0	0.652						images/313_18.png	images/313+42_18.png	6.0	→	18.0	37		女	25	2024-03-15_16h24.51.750	干预NG	2021.2.3	MacIntel	500			6.0	1.0	0.424	1.0		2.0	28.0	92.0	17.0	1.0
					5.0	1.468						images/313+42_26.png	images/313_26.png	1.0	←	26.0	37		女	25	2024-03-15_16h24.51.750	干预NG	2021.2.3	MacIntel	500			6.0	0.0	0.617	1.0		2.0	29.0	93.0	25.0	1.0
					5.0	0.734						images/313_1.png	images/313+42_1.png	6.0	→	1.0	37		女	25	2024-03-15_16h24.51.750	干预NG	2021.2.3	MacIntel	500			6.0	1.0	0.438	1.0		2.0	30.0	94.0	0.0	1.0
					3.0	0.585						images/313_21.png	images/313+42_21.png	6.0	→	21.0	37		女	25	2024-03-15_16h24.51.750	干预NG	2021.2.3	MacIntel	500			6.0	1.0	0.821	0.0		2.0	31.0	95.0	20.0	1.0
																	37		女	25	2024-03-15_16h24.51.750	干预NG	2021.2.3	MacIntel	500													3.605670103	12.71
