# Supplementary material for: Perceptual metacognition and self-esteem: the role of feedback valence in local and global monitoring bias
Source: BMC Psychol. 2025 Sep 22;13:1114. doi: 10.1186/s40359-025-03089-x (PMC12506185; doi:10.1186/s40359-025-03089-x)
Supplement: Supplementary file 1 — Supplementary Material 1. [file 40359_2025_3089_MOESM1_ESM.zip › Data/Study3/Study3data/negative/38_干预NG_2024-03-15_19h25.41.467.csv]

key03.keys	key03.rt	response00.keys	response00.corr	response00.rt	response02.keys	response02.rt	prac2.thisRepN	prac2.thisTrialN	prac2.thisN	prac2.thisIndex	prac2.ran	dotLeft	dotRight	dotAns	cue	rows	被试编号	姓名	性别	年龄	date	expName	psychopyVersion	OS	frameRate	key04.keys	key04.rt	response01.keys	response01.corr	response01.rt	response02.corr	ret_res.keys	neg.thisRepN	neg.thisTrialN	neg.thisN	neg.thisIndex	neg.ran	ret_res.rt	slider.response	slider.rt
space	6.8067	6.0	1.0	0.6474	5.0	2.4	0.0	0.0	0.0	5.0	1.0	images/313_6.png	images/313+12_6.png	6.0	→	6.0	38		女	19	2024-03-15_19h25.41.467	干预NG	2021.2.3	Win32	118.8495365
		1.0	1.0	0.7616	4.0	0.7474	0.0	1.0	1.0	9.0	1.0	images/313+12_10.png	images/313_10.png	1.0	←	10.0	38		女	19	2024-03-15_19h25.41.467	干预NG	2021.2.3	Win32	118.8495365
		6.0	0.0	0.343	5.0	0.3132	0.0	2.0	2.0	15.0	1.0	images/313+12_16.png	images/313_16.png	1.0	←	16.0	38		女	19	2024-03-15_19h25.41.467	干预NG	2021.2.3	Win32	118.8495365
		6.0	0.0	0.5537	5.0	0.3164	0.0	3.0	3.0	10.0	1.0	images/313+12_11.png	images/313_11.png	1.0	←	11.0	38		女	19	2024-03-15_19h25.41.467	干预NG	2021.2.3	Win32	118.8495365
		6.0	1.0	0.3137	5.0	0.2925	0.0	4.0	4.0	6.0	1.0	images/313_7.png	images/313+12_7.png	6.0	→	7.0	38		女	19	2024-03-15_19h25.41.467	干预NG	2021.2.3	Win32	118.8495365
		6.0	0.0	0.278	5.0	0.2504	0.0	5.0	5.0	14.0	1.0	images/313+12_15.png	images/313_15.png	1.0	←	15.0	38		女	19	2024-03-15_19h25.41.467	干预NG	2021.2.3	Win32	118.8495365
		1.0	0.0	0.4208	5.0	0.2754	0.0	6.0	6.0	4.0	1.0	images/313_5.png	images/313+12_5.png	6.0	→	5.0	38		女	19	2024-03-15_19h25.41.467	干预NG	2021.2.3	Win32	118.8495365
		6.0	1.0	0.2921	5.0	0.2687	0.0	7.0	7.0	1.0	1.0	images/313_2.png	images/313+12_2.png	6.0	→	2.0	38		女	19	2024-03-15_19h25.41.467	干预NG	2021.2.3	Win32	118.8495365
		1.0	0.0	0.3602	5.0	0.3319	0.0	8.0	8.0	7.0	1.0	images/313_8.png	images/313+12_8.png	6.0	→	8.0	38		女	19	2024-03-15_19h25.41.467	干预NG	2021.2.3	Win32	118.8495365
		6.0	0.0	0.6566	5.0	0.4303	0.0	9.0	9.0	13.0	1.0	images/313+12_14.png	images/313_14.png	1.0	←	14.0	38		女	19	2024-03-15_19h25.41.467	干预NG	2021.2.3	Win32	118.8495365
		6.0	0.0	0.4093	5.0	0.4776	0.0	10.0	10.0	8.0	1.0	images/313+12_9.png	images/313_9.png	1.0	←	9.0	38		女	19	2024-03-15_19h25.41.467	干预NG	2021.2.3	Win32	118.8495365
		1.0	1.0	0.3422	5.0	0.2837	0.0	11.0	11.0	12.0	1.0	images/313+12_13.png	images/313_13.png	1.0	←	13.0	38		女	19	2024-03-15_19h25.41.467	干预NG	2021.2.3	Win32	118.8495365
		6.0	0.0	0.2992	5.0	0.2796	0.0	12.0	12.0	11.0	1.0	images/313+12_12.png	images/313_12.png	1.0	←	12.0	38		女	19	2024-03-15_19h25.41.467	干预NG	2021.2.3	Win32	118.8495365
		1.0	0.0	0.8613	5.0	0.31	0.0	13.0	13.0	0.0	1.0	images/313_1.png	images/313+12_1.png	6.0	→	1.0	38		女	19	2024-03-15_19h25.41.467	干预NG	2021.2.3	Win32	118.8495365
		6.0	1.0	0.4002	6.0	0.4832	0.0	14.0	14.0	2.0	1.0	images/313_3.png	images/313+12_3.png	6.0	→	3.0	38		女	19	2024-03-15_19h25.41.467	干预NG	2021.2.3	Win32	118.8495365
		6.0	1.0	0.3202	6.0	0.2664	0.0	15.0	15.0	3.0	1.0	images/313_4.png	images/313+12_4.png	6.0	→	4.0	38		女	19	2024-03-15_19h25.41.467	干预NG	2021.2.3	Win32	118.8495365
		1.0	0.0	0.4093	6.0	0.7527	1.0	0.0	16.0	7.0	1.0	images/313_8.png	images/313+12_8.png	6.0	→	8.0	38		女	19	2024-03-15_19h25.41.467	干预NG	2021.2.3	Win32	118.8495365
		6.0	1.0	0.3421	6.0	0.5618	1.0	1.0	17.0	1.0	1.0	images/313_2.png	images/313+12_2.png	6.0	→	2.0	38		女	19	2024-03-15_19h25.41.467	干预NG	2021.2.3	Win32	118.8495365
		6.0	0.0	0.3335	5.0	0.3722	1.0	2.0	18.0	12.0	1.0	images/313+12_13.png	images/313_13.png	1.0	←	13.0	38		女	19	2024-03-15_19h25.41.467	干预NG	2021.2.3	Win32	118.8495365
		1.0	1.0	0.7198	5.0	0.4005	1.0	3.0	19.0	15.0	1.0	images/313+12_16.png	images/313_16.png	1.0	←	16.0	38		女	19	2024-03-15_19h25.41.467	干预NG	2021.2.3	Win32	118.8495365
		6.0	0.0	0.3392	5.0	0.6895	1.0	4.0	20.0	10.0	1.0	images/313+12_11.png	images/313_11.png	1.0	←	11.0	38		女	19	2024-03-15_19h25.41.467	干预NG	2021.2.3	Win32	118.8495365
		1.0	0.0	0.4434	5.0	0.3628	1.0	5.0	21.0	0.0	1.0	images/313_1.png	images/313+12_1.png	6.0	→	1.0	38		女	19	2024-03-15_19h25.41.467	干预NG	2021.2.3	Win32	118.8495365
		6.0	0.0	0.5921	5.0	0.4158	1.0	6.0	22.0	14.0	1.0	images/313+12_15.png	images/313_15.png	1.0	←	15.0	38		女	19	2024-03-15_19h25.41.467	干预NG	2021.2.3	Win32	118.8495365
		6.0	0.0	0.3505	5.0	0.4276	1.0	7.0	23.0	9.0	1.0	images/313+12_10.png	images/313_10.png	1.0	←	10.0	38		女	19	2024-03-15_19h25.41.467	干预NG	2021.2.3	Win32	118.8495365
		1.0	0.0	0.4257	5.0	0.2918	1.0	8.0	24.0	4.0	1.0	images/313_5.png	images/313+12_5.png	6.0	→	5.0	38		女	19	2024-03-15_19h25.41.467	干预NG	2021.2.3	Win32	118.8495365
		6.0	0.0	0.8416	5.0	0.9572	1.0	9.0	25.0	11.0	1.0	images/313+12_12.png	images/313_12.png	1.0	←	12.0	38		女	19	2024-03-15_19h25.41.467	干预NG	2021.2.3	Win32	118.8495365
			0.0		5.0	0.9168	1.0	10.0	26.0	3.0	1.0	images/313_4.png	images/313+12_4.png	6.0	→	4.0	38		女	19	2024-03-15_19h25.41.467	干预NG	2021.2.3	Win32	118.8495365
		6.0	0.0	0.4094	5.0	0.4837	1.0	11.0	27.0	8.0	1.0	images/313+12_9.png	images/313_9.png	1.0	←	9.0	38		女	19	2024-03-15_19h25.41.467	干预NG	2021.2.3	Win32	118.8495365
		6.0	1.0	1.5254	5.0	0.4964	1.0	12.0	28.0	5.0	1.0	images/313_6.png	images/313+12_6.png	6.0	→	6.0	38		女	19	2024-03-15_19h25.41.467	干预NG	2021.2.3	Win32	118.8495365
		6.0	1.0	3.5076	5.0	0.9937	1.0	13.0	29.0	6.0	1.0	images/313_7.png	images/313+12_7.png	6.0	→	7.0	38		女	19	2024-03-15_19h25.41.467	干预NG	2021.2.3	Win32	118.8495365
		6.0	0.0	0.3348	2.0	0.6931	1.0	14.0	30.0	13.0	1.0	images/313+12_14.png	images/313_14.png	1.0	←	14.0	38		女	19	2024-03-15_19h25.41.467	干预NG	2021.2.3	Win32	118.8495365
		6.0	1.0	0.3176	5.0	0.5249	1.0	15.0	31.0	2.0	1.0	images/313_3.png	images/313+12_3.png	6.0	→	3.0	38		女	19	2024-03-15_19h25.41.467	干预NG	2021.2.3	Win32	118.8495365
					6.0	0.8252						images/313_23.png	images/313+42_23.png	6.0	→	23.0	38		女	19	2024-03-15_19h25.41.467	干预NG	2021.2.3	Win32	118.8495365	space	4.3979	6.0	1.0	0.3763	1.0		0.0	0.0	0.0	22.0	1.0
					5.0	0.4375						images/313_24.png	images/313+42_24.png	6.0	→	24.0	38		女	19	2024-03-15_19h25.41.467	干预NG	2021.2.3	Win32	118.8495365			6.0	1.0	0.3005	1.0		0.0	1.0	1.0	23.0	1.0
					4.0	0.8435						images/313_2.png	images/313+42_2.png	6.0	→	2.0	38		女	19	2024-03-15_19h25.41.467	干预NG	2021.2.3	Win32	118.8495365			6.0	1.0	0.4164	1.0		0.0	2.0	2.0	1.0	1.0
					5.0	0.3997						images/313+42_14.png	images/313_14.png	1.0	←	14.0	38		女	19	2024-03-15_19h25.41.467	干预NG	2021.2.3	Win32	118.8495365			6.0	0.0	0.2571	1.0		0.0	3.0	3.0	13.0	1.0
					5.0	0.3686						images/313+42_9.png	images/313_9.png	1.0	←	9.0	38		女	19	2024-03-15_19h25.41.467	干预NG	2021.2.3	Win32	118.8495365			1.0	1.0	0.4051	1.0		0.0	4.0	4.0	8.0	1.0
					5.0	0.9335						images/313+42_32.png	images/313_32.png	1.0	←	32.0	38		女	19	2024-03-15_19h25.41.467	干预NG	2021.2.3	Win32	118.8495365			6.0	0.0	0.4497	1.0		0.0	5.0	5.0	31.0	1.0
					5.0	0.4007						images/313+42_25.png	images/313_25.png	1.0	←	25.0	38		女	19	2024-03-15_19h25.41.467	干预NG	2021.2.3	Win32	118.8495365			6.0	0.0	0.3366	1.0		0.0	6.0	6.0	24.0	1.0
					5.0	1.0163						images/313+42_10.png	images/313_10.png	1.0	←	10.0	38		女	19	2024-03-15_19h25.41.467	干预NG	2021.2.3	Win32	118.8495365			1.0	1.0	0.3724	1.0		0.0	7.0	7.0	9.0	1.0
					6.0	0.6353						images/313+42_16.png	images/313_16.png	1.0	←	16.0	38		女	19	2024-03-15_19h25.41.467	干预NG	2021.2.3	Win32	118.8495365			1.0	1.0	0.4006	1.0		0.0	8.0	8.0	15.0	1.0
					5.0	0.5838						images/313+42_12.png	images/313_12.png	1.0	←	12.0	38		女	19	2024-03-15_19h25.41.467	干预NG	2021.2.3	Win32	118.8495365			1.0	1.0	0.3848	1.0		0.0	9.0	9.0	11.0	1.0
					5.0	0.742						images/313_21.png	images/313+42_21.png	6.0	→	21.0	38		女	19	2024-03-15_19h25.41.467	干预NG	2021.2.3	Win32	118.8495365			6.0	1.0	0.311	1.0		0.0	10.0	10.0	20.0	1.0
					5.0	0.4839						images/313_1.png	images/313+42_1.png	6.0	→	1.0	38		女	19	2024-03-15_19h25.41.467	干预NG	2021.2.3	Win32	118.8495365			6.0	1.0	0.2355	1.0		0.0	11.0	11.0	0.0	1.0
					5.0	0.726						images/313+42_27.png	images/313_27.png	1.0	←	27.0	38		女	19	2024-03-15_19h25.41.467	干预NG	2021.2.3	Win32	118.8495365			1.0	1.0	0.6497	1.0		0.0	12.0	12.0	26.0	1.0
					5.0	0.3831						images/313+42_31.png	images/313_31.png	1.0	←	31.0	38		女	19	2024-03-15_19h25.41.467	干预NG	2021.2.3	Win32	118.8495365			6.0	0.0	0.369	1.0		0.0	13.0	13.0	30.0	1.0
					6.0	0.3535						images/313+42_11.png	images/313_11.png	1.0	←	11.0	38		女	19	2024-03-15_19h25.41.467	干预NG	2021.2.3	Win32	118.8495365			6.0	0.0	0.8097	1.0		0.0	14.0	14.0	10.0	1.0
					5.0	0.6558						images/313_22.png	images/313+42_22.png	6.0	→	22.0	38		女	19	2024-03-15_19h25.41.467	干预NG	2021.2.3	Win32	118.8495365			6.0	1.0	0.3744	1.0		0.0	15.0	15.0	21.0	1.0
					5.0	0.4423						images/313_4.png	images/313+42_4.png	6.0	→	4.0	38		女	19	2024-03-15_19h25.41.467	干预NG	2021.2.3	Win32	118.8495365			6.0	1.0	0.9912	1.0		0.0	16.0	16.0	3.0	1.0
					5.0	0.3833						images/313+42_15.png	images/313_15.png	1.0	←	15.0	38		女	19	2024-03-15_19h25.41.467	干预NG	2021.2.3	Win32	118.8495365			1.0	1.0	0.3104	1.0		0.0	17.0	17.0	14.0	1.0
					5.0	0.3697						images/313_7.png	images/313+42_7.png	6.0	→	7.0	38		女	19	2024-03-15_19h25.41.467	干预NG	2021.2.3	Win32	118.8495365			1.0	0.0	0.9101	1.0		0.0	18.0	18.0	6.0	1.0
					5.0	0.3242						images/313_19.png	images/313+42_19.png	6.0	→	19.0	38		女	19	2024-03-15_19h25.41.467	干预NG	2021.2.3	Win32	118.8495365			6.0	1.0	0.3546	1.0		0.0	19.0	19.0	18.0	1.0
					5.0	0.3973						images/313_5.png	images/313+42_5.png	6.0	→	5.0	38		女	19	2024-03-15_19h25.41.467	干预NG	2021.2.3	Win32	118.8495365			6.0	1.0	0.3203	1.0		0.0	20.0	20.0	4.0	1.0
					5.0	0.3583						images/313+42_28.png	images/313_28.png	1.0	←	28.0	38		女	19	2024-03-15_19h25.41.467	干预NG	2021.2.3	Win32	118.8495365			1.0	1.0	0.8766	1.0		0.0	21.0	21.0	27.0	1.0
					5.0	0.3071						images/313_6.png	images/313+42_6.png	6.0	→	6.0	38		女	19	2024-03-15_19h25.41.467	干预NG	2021.2.3	Win32	118.8495365			6.0	1.0	0.3402	1.0		0.0	22.0	22.0	5.0	1.0
					5.0	0.3325						images/313+42_26.png	images/313_26.png	1.0	←	26.0	38		女	19	2024-03-15_19h25.41.467	干预NG	2021.2.3	Win32	118.8495365			6.0	0.0	0.4874	1.0		0.0	23.0	23.0	25.0	1.0
					5.0	0.3536						images/313_18.png	images/313+42_18.png	6.0	→	18.0	38		女	19	2024-03-15_19h25.41.467	干预NG	2021.2.3	Win32	118.8495365			1.0	0.0	0.3483	1.0		0.0	24.0	24.0	17.0	1.0
					5.0	0.769						images/313+42_30.png	images/313_30.png	1.0	←	30.0	38		女	19	2024-03-15_19h25.41.467	干预NG	2021.2.3	Win32	118.8495365			6.0	0.0	0.4322	1.0		0.0	25.0	25.0	29.0	1.0
					5.0	0.4879						images/313_3.png	images/313+42_3.png	6.0	→	3.0	38		女	19	2024-03-15_19h25.41.467	干预NG	2021.2.3	Win32	118.8495365			6.0	1.0	0.4938	1.0		0.0	26.0	26.0	2.0	1.0
					5.0	0.3424						images/313+42_29.png	images/313_29.png	1.0	←	29.0	38		女	19	2024-03-15_19h25.41.467	干预NG	2021.2.3	Win32	118.8495365			1.0	1.0	0.5417	1.0		0.0	27.0	27.0	28.0	1.0
					5.0	0.316						images/313_17.png	images/313+42_17.png	6.0	→	17.0	38		女	19	2024-03-15_19h25.41.467	干预NG	2021.2.3	Win32	118.8495365			6.0	1.0	0.2274	1.0		0.0	28.0	28.0	16.0	1.0
					5.0	0.2615						images/313_8.png	images/313+42_8.png	6.0	→	8.0	38		女	19	2024-03-15_19h25.41.467	干预NG	2021.2.3	Win32	118.8495365			6.0	1.0	0.3287	1.0		0.0	29.0	29.0	7.0	1.0
					5.0	0.4916						images/313+42_13.png	images/313_13.png	1.0	←	13.0	38		女	19	2024-03-15_19h25.41.467	干预NG	2021.2.3	Win32	118.8495365			1.0	1.0	0.527	1.0		0.0	30.0	30.0	12.0	1.0
					5.0	0.3702						images/313_20.png	images/313+42_20.png	6.0	→	20.0	38		女	19	2024-03-15_19h25.41.467	干预NG	2021.2.3	Win32	118.8495365			1.0	0.0	0.9258	1.0		0.0	31.0	31.0	19.0	1.0
					5.0	0.323						images/313+42_10.png	images/313_10.png	1.0	←	10.0	38		女	19	2024-03-15_19h25.41.467	干预NG	2021.2.3	Win32	118.8495365			1.0	1.0	0.8829	1.0		1.0	0.0	32.0	9.0	1.0
					5.0	0.3656						images/313_20.png	images/313+42_20.png	6.0	→	20.0	38		女	19	2024-03-15_19h25.41.467	干预NG	2021.2.3	Win32	118.8495365			6.0	1.0	0.459	1.0		1.0	1.0	33.0	19.0	1.0
					5.0	0.3102						images/313_17.png	images/313+42_17.png	6.0	→	17.0	38		女	19	2024-03-15_19h25.41.467	干预NG	2021.2.3	Win32	118.8495365			6.0	1.0	0.4253	1.0		1.0	2.0	34.0	16.0	1.0
					5.0	0.9501						images/313+42_27.png	images/313_27.png	1.0	←	27.0	38		女	19	2024-03-15_19h25.41.467	干预NG	2021.2.3	Win32	118.8495365			1.0	1.0	0.42	1.0		1.0	3.0	35.0	26.0	1.0
					5.0	1.2951						images/313+42_16.png	images/313_16.png	1.0	←	16.0	38		女	19	2024-03-15_19h25.41.467	干预NG	2021.2.3	Win32	118.8495365			6.0	0.0	0.4825	1.0		1.0	4.0	36.0	15.0	1.0
					6.0	0.5836						images/313+42_28.png	images/313_28.png	1.0	←	28.0	38		女	19	2024-03-15_19h25.41.467	干预NG	2021.2.3	Win32	118.8495365			1.0	1.0	0.4425	1.0		1.0	5.0	37.0	27.0	1.0
					5.0	0.4321						images/313_18.png	images/313+42_18.png	6.0	→	18.0	38		女	19	2024-03-15_19h25.41.467	干预NG	2021.2.3	Win32	118.8495365			6.0	1.0	0.526	1.0		1.0	6.0	38.0	17.0	1.0
					5.0	0.5264						images/313+42_29.png	images/313_29.png	1.0	←	29.0	38		女	19	2024-03-15_19h25.41.467	干预NG	2021.2.3	Win32	118.8495365			1.0	1.0	1.3346	1.0	space	1.0	7.0	39.0	28.0	1.0	3.5025
					6.0	0.5148						images/313+42_11.png	images/313_11.png	1.0	←	11.0	38		女	19	2024-03-15_19h25.41.467	干预NG	2021.2.3	Win32	118.8495365			1.0	1.0	0.5253	1.0		1.0	8.0	40.0	10.0	1.0
					6.0	0.334						images/313_6.png	images/313+42_6.png	6.0	→	6.0	38		女	19	2024-03-15_19h25.41.467	干预NG	2021.2.3	Win32	118.8495365			6.0	1.0	0.201	1.0		1.0	9.0	41.0	5.0	1.0
					6.0	0.3802						images/313+42_12.png	images/313_12.png	1.0	←	12.0	38		女	19	2024-03-15_19h25.41.467	干预NG	2021.2.3	Win32	118.8495365			1.0	1.0	0.4111	1.0		1.0	10.0	42.0	11.0	1.0
					6.0	0.2736						images/313+42_9.png	images/313_9.png	1.0	←	9.0	38		女	19	2024-03-15_19h25.41.467	干预NG	2021.2.3	Win32	118.8495365			1.0	1.0	0.392	1.0		1.0	11.0	43.0	8.0	1.0
					6.0	0.2577						images/313_2.png	images/313+42_2.png	6.0	→	2.0	38		女	19	2024-03-15_19h25.41.467	干预NG	2021.2.3	Win32	118.8495365			6.0	1.0	0.2454	1.0		1.0	12.0	44.0	1.0	1.0
					5.0	0.5419						images/313_24.png	images/313+42_24.png	6.0	→	24.0	38		女	19	2024-03-15_19h25.41.467	干预NG	2021.2.3	Win32	118.8495365			6.0	1.0	0.291	1.0		1.0	13.0	45.0	23.0	1.0
					5.0	0.2507						images/313+42_31.png	images/313_31.png	1.0	←	31.0	38		女	19	2024-03-15_19h25.41.467	干预NG	2021.2.3	Win32	118.8495365			6.0	0.0	0.3175	1.0		1.0	14.0	46.0	30.0	1.0
					5.0	0.1988						images/313_21.png	images/313+42_21.png	6.0	→	21.0	38		女	19	2024-03-15_19h25.41.467	干预NG	2021.2.3	Win32	118.8495365			6.0	1.0	0.4854	1.0		1.0	15.0	47.0	20.0	1.0
					5.0	0.2002						images/313_5.png	images/313+42_5.png	6.0	→	5.0	38		女	19	2024-03-15_19h25.41.467	干预NG	2021.2.3	Win32	118.8495365			6.0	1.0	0.2869	1.0		1.0	16.0	48.0	4.0	1.0
					5.0	0.2792						images/313_7.png	images/313+42_7.png	6.0	→	7.0	38		女	19	2024-03-15_19h25.41.467	干预NG	2021.2.3	Win32	118.8495365			1.0	0.0	0.5143	1.0		1.0	17.0	49.0	6.0	1.0
					5.0	0.4087						images/313_23.png	images/313+42_23.png	6.0	→	23.0	38		女	19	2024-03-15_19h25.41.467	干预NG	2021.2.3	Win32	118.8495365			6.0	1.0	0.3172	1.0		1.0	18.0	50.0	22.0	1.0
					5.0	0.2819						images/313+42_26.png	images/313_26.png	1.0	←	26.0	38		女	19	2024-03-15_19h25.41.467	干预NG	2021.2.3	Win32	118.8495365			1.0	1.0	0.5132	1.0		1.0	19.0	51.0	25.0	1.0
					5.0	0.2707						images/313+42_14.png	images/313_14.png	1.0	←	14.0	38		女	19	2024-03-15_19h25.41.467	干预NG	2021.2.3	Win32	118.8495365			6.0	0.0	0.2564	1.0		1.0	20.0	52.0	13.0	1.0
					5.0	0.2434						images/313_1.png	images/313+42_1.png	6.0	→	1.0	38		女	19	2024-03-15_19h25.41.467	干预NG	2021.2.3	Win32	118.8495365			6.0	1.0	0.4206	1.0		1.0	21.0	53.0	0.0	1.0
					5.0	0.2389						images/313_4.png	images/313+42_4.png	6.0	→	4.0	38		女	19	2024-03-15_19h25.41.467	干预NG	2021.2.3	Win32	118.8495365			6.0	1.0	0.3442	1.0		1.0	22.0	54.0	3.0	1.0
					5.0	0.7723						images/313+42_13.png	images/313_13.png	1.0	←	13.0	38		女	19	2024-03-15_19h25.41.467	干预NG	2021.2.3	Win32	118.8495365			1.0	1.0	0.5323	1.0		1.0	23.0	55.0	12.0	1.0
					5.0	0.3014						images/313+42_30.png	images/313_30.png	1.0	←	30.0	38		女	19	2024-03-15_19h25.41.467	干预NG	2021.2.3	Win32	118.8495365			6.0	0.0	0.3435	1.0		1.0	24.0	56.0	29.0	1.0
					5.0	0.3895						images/313_22.png	images/313+42_22.png	6.0	→	22.0	38		女	19	2024-03-15_19h25.41.467	干预NG	2021.2.3	Win32	118.8495365			6.0	1.0	0.3102	1.0		1.0	25.0	57.0	21.0	1.0
					5.0	0.3512						images/313_8.png	images/313+42_8.png	6.0	→	8.0	38		女	19	2024-03-15_19h25.41.467	干预NG	2021.2.3	Win32	118.8495365			6.0	1.0	0.4277	1.0		1.0	26.0	58.0	7.0	1.0
					5.0	0.3555						images/313_3.png	images/313+42_3.png	6.0	→	3.0	38		女	19	2024-03-15_19h25.41.467	干预NG	2021.2.3	Win32	118.8495365			6.0	1.0	0.4234	1.0		1.0	27.0	59.0	2.0	1.0
					5.0	0.3922						images/313+42_25.png	images/313_25.png	1.0	←	25.0	38		女	19	2024-03-15_19h25.41.467	干预NG	2021.2.3	Win32	118.8495365			1.0	1.0	0.4882	1.0		1.0	28.0	60.0	24.0	1.0
					5.0	0.2988						images/313+42_15.png	images/313_15.png	1.0	←	15.0	38		女	19	2024-03-15_19h25.41.467	干预NG	2021.2.3	Win32	118.8495365			1.0	1.0	0.4089	1.0		1.0	29.0	61.0	14.0	1.0
					2.0	0.8319						images/313+42_32.png	images/313_32.png	1.0	←	32.0	38		女	19	2024-03-15_19h25.41.467	干预NG	2021.2.3	Win32	118.8495365			6.0	0.0	0.3565	0.0		1.0	30.0	62.0	31.0	1.0
					5.0	0.39						images/313_19.png	images/313+42_19.png	6.0	→	19.0	38		女	19	2024-03-15_19h25.41.467	干预NG	2021.2.3	Win32	118.8495365			6.0	1.0	0.4673	1.0		1.0	31.0	63.0	18.0	1.0
					5.0	0.503						images/313+42_32.png	images/313_32.png	1.0	←	32.0	38		女	19	2024-03-15_19h25.41.467	干预NG	2021.2.3	Win32	118.8495365			1.0	1.0	0.8435	1.0		2.0	0.0	64.0	31.0	1.0
					5.0	0.4926						images/313+42_13.png	images/313_13.png	1.0	←	13.0	38		女	19	2024-03-15_19h25.41.467	干预NG	2021.2.3	Win32	118.8495365			1.0	1.0	0.4424	1.0		2.0	1.0	65.0	12.0	1.0
					6.0	0.4837						images/313+42_14.png	images/313_14.png	1.0	←	14.0	38		女	19	2024-03-15_19h25.41.467	干预NG	2021.2.3	Win32	118.8495365			6.0	0.0	0.2587	1.0		2.0	2.0	66.0	13.0	1.0
					5.0	0.4172						images/313+42_15.png	images/313_15.png	1.0	←	15.0	38		女	19	2024-03-15_19h25.41.467	干预NG	2021.2.3	Win32	118.8495365			1.0	1.0	0.3244	1.0		2.0	3.0	67.0	14.0	1.0
					5.0	0.3263						images/313+42_12.png	images/313_12.png	1.0	←	12.0	38		女	19	2024-03-15_19h25.41.467	干预NG	2021.2.3	Win32	118.8495365			1.0	1.0	0.3755	1.0		2.0	4.0	68.0	11.0	1.0
					5.0	0.2685						images/313+42_26.png	images/313_26.png	1.0	←	26.0	38		女	19	2024-03-15_19h25.41.467	干预NG	2021.2.3	Win32	118.8495365			1.0	1.0	0.3174	1.0		2.0	5.0	69.0	25.0	1.0
					5.0	0.3828						images/313+42_16.png	images/313_16.png	1.0	←	16.0	38		女	19	2024-03-15_19h25.41.467	干预NG	2021.2.3	Win32	118.8495365			1.0	1.0	0.6674	1.0		2.0	6.0	70.0	15.0	1.0
					5.0	0.2707						images/313+42_10.png	images/313_10.png	1.0	←	10.0	38		女	19	2024-03-15_19h25.41.467	干预NG	2021.2.3	Win32	118.8495365			1.0	1.0	0.4791	1.0		2.0	7.0	71.0	9.0	1.0
					5.0	0.2844						images/313_7.png	images/313+42_7.png	6.0	→	7.0	38		女	19	2024-03-15_19h25.41.467	干预NG	2021.2.3	Win32	118.8495365			6.0	1.0	0.3957	1.0		2.0	8.0	72.0	6.0	1.0
					5.0	0.2812						images/313_24.png	images/313+42_24.png	6.0	→	24.0	38		女	19	2024-03-15_19h25.41.467	干预NG	2021.2.3	Win32	118.8495365			6.0	1.0	0.4471	1.0		2.0	9.0	73.0	23.0	1.0
					5.0	0.344						images/313+42_25.png	images/313_25.png	1.0	←	25.0	38		女	19	2024-03-15_19h25.41.467	干预NG	2021.2.3	Win32	118.8495365			1.0	1.0	0.638	1.0		2.0	10.0	74.0	24.0	1.0
					5.0	0.3925						images/313_6.png	images/313+42_6.png	6.0	→	6.0	38		女	19	2024-03-15_19h25.41.467	干预NG	2021.2.3	Win32	118.8495365			6.0	1.0	0.3169	1.0		2.0	11.0	75.0	5.0	1.0
					5.0	0.3084						images/313+42_28.png	images/313_28.png	1.0	←	28.0	38		女	19	2024-03-15_19h25.41.467	干预NG	2021.2.3	Win32	118.8495365			1.0	1.0	0.3417	1.0		2.0	12.0	76.0	27.0	1.0
					5.0	0.2838						images/313_17.png	images/313+42_17.png	6.0	→	17.0	38		女	19	2024-03-15_19h25.41.467	干预NG	2021.2.3	Win32	118.8495365			6.0	1.0	0.3956	1.0		2.0	13.0	77.0	16.0	1.0
					5.0	0.2479						images/313+42_29.png	images/313_29.png	1.0	←	29.0	38		女	19	2024-03-15_19h25.41.467	干预NG	2021.2.3	Win32	118.8495365			1.0	1.0	0.4162	1.0		2.0	14.0	78.0	28.0	1.0
					5.0	0.3						images/313_18.png	images/313+42_18.png	6.0	→	18.0	38		女	19	2024-03-15_19h25.41.467	干预NG	2021.2.3	Win32	118.8495365			6.0	1.0	0.315	1.0		2.0	15.0	79.0	17.0	1.0
					6.0	1.0332						images/313+42_31.png	images/313_31.png	1.0	←	31.0	38		女	19	2024-03-15_19h25.41.467	干预NG	2021.2.3	Win32	118.8495365			6.0	0.0	1.1663	1.0		2.0	16.0	80.0	30.0	1.0
					6.0	2.4174						images/313_21.png	images/313+42_21.png	6.0	→	21.0	38		女	19	2024-03-15_19h25.41.467	干预NG	2021.2.3	Win32	118.8495365			6.0	1.0	0.973	1.0		2.0	17.0	81.0	20.0	1.0
					5.0	0.5002						images/313_3.png	images/313+42_3.png	6.0	→	3.0	38		女	19	2024-03-15_19h25.41.467	干预NG	2021.2.3	Win32	118.8495365			6.0	1.0	0.442	1.0		2.0	18.0	82.0	2.0	1.0
					5.0	0.3686						images/313+42_30.png	images/313_30.png	1.0	←	30.0	38		女	19	2024-03-15_19h25.41.467	干预NG	2021.2.3	Win32	118.8495365			1.0	1.0	0.2653	1.0		2.0	19.0	83.0	29.0	1.0
					5.0	0.4247						images/313_2.png	images/313+42_2.png	6.0	→	2.0	38		女	19	2024-03-15_19h25.41.467	干预NG	2021.2.3	Win32	118.8495365			6.0	1.0	0.2921	1.0		2.0	20.0	84.0	1.0	1.0
					5.0	0.3991						images/313_5.png	images/313+42_5.png	6.0	→	5.0	38		女	19	2024-03-15_19h25.41.467	干预NG	2021.2.3	Win32	118.8495365			6.0	1.0	0.3426	1.0		2.0	21.0	85.0	4.0	1.0
					5.0	0.3086						images/313_8.png	images/313+42_8.png	6.0	→	8.0	38		女	19	2024-03-15_19h25.41.467	干预NG	2021.2.3	Win32	118.8495365			1.0	0.0	0.3754	1.0		2.0	22.0	86.0	7.0	1.0
					6.0	0.3353						images/313_4.png	images/313+42_4.png	6.0	→	4.0	38		女	19	2024-03-15_19h25.41.467	干预NG	2021.2.3	Win32	118.8495365			6.0	1.0	0.207	1.0		2.0	23.0	87.0	3.0	1.0
					5.0	0.2635						images/313_20.png	images/313+42_20.png	6.0	→	20.0	38		女	19	2024-03-15_19h25.41.467	干预NG	2021.2.3	Win32	118.8495365			1.0	0.0	0.3723	1.0		2.0	24.0	88.0	19.0	1.0
					5.0	0.301						images/313_19.png	images/313+42_19.png	6.0	→	19.0	38		女	19	2024-03-15_19h25.41.467	干预NG	2021.2.3	Win32	118.8495365			6.0	1.0	0.2071	1.0		2.0	25.0	89.0	18.0	1.0
					5.0	0.3406						images/313+42_11.png	images/313_11.png	1.0	←	11.0	38		女	19	2024-03-15_19h25.41.467	干预NG	2021.2.3	Win32	118.8495365			1.0	1.0	0.4523	1.0		2.0	26.0	90.0	10.0	1.0
					5.0	0.3317						images/313+42_27.png	images/313_27.png	1.0	←	27.0	38		女	19	2024-03-15_19h25.41.467	干预NG	2021.2.3	Win32	118.8495365			1.0	1.0	0.4733	1.0		2.0	27.0	91.0	26.0	1.0
					5.0	0.3498						images/313+42_9.png	images/313_9.png	1.0	←	9.0	38		女	19	2024-03-15_19h25.41.467	干预NG	2021.2.3	Win32	118.8495365			6.0	0.0	0.6481	1.0		2.0	28.0	92.0	8.0	1.0
					5.0	0.3838						images/313_1.png	images/313+42_1.png	6.0	→	1.0	38		女	19	2024-03-15_19h25.41.467	干预NG	2021.2.3	Win32	118.8495365			6.0	1.0	0.4414	1.0		2.0	29.0	93.0	0.0	1.0
					5.0	0.4766						images/313_22.png	images/313+42_22.png	6.0	→	22.0	38		女	19	2024-03-15_19h25.41.467	干预NG	2021.2.3	Win32	118.8495365			6.0	1.0	0.3532	1.0		2.0	30.0	94.0	21.0	1.0
					6.0	0.4466						images/313_23.png	images/313+42_23.png	6.0	→	23.0	38		女	19	2024-03-15_19h25.41.467	干预NG	2021.2.3	Win32	118.8495365			6.0	1.0	0.3179	1.0		2.0	31.0	95.0	22.0	1.0
																	38		女	19	2024-03-15_19h25.41.467	干预NG	2021.2.3	Win32	118.8495365														6.234001915	5.4112
