# Supplementary material for: Perceptual metacognition and self-esteem: the role of feedback valence in local and global monitoring bias
Source: BMC Psychol. 2025 Sep 22;13:1114. doi: 10.1186/s40359-025-03089-x (PMC12506185; doi:10.1186/s40359-025-03089-x)
Supplement: Supplementary file 1 — Supplementary Material 1. [file 40359_2025_3089_MOESM1_ESM.zip › Data/Study3/Study3data/negative/39_干预NG_2024-03-16_09h12.42.226.csv]

key03.keys	key03.rt	response00.keys	response00.corr	response00.rt	response02.keys	response02.rt	prac2.thisRepN	prac2.thisTrialN	prac2.thisN	prac2.thisIndex	prac2.ran	dotLeft	dotRight	dotAns	cue	rows	被试编号	姓名	性别	年龄	date	expName	psychopyVersion	OS	frameRate	key04.keys	key04.rt	response01.keys	response01.corr	response01.rt	response02.corr	ret_res.keys	neg.thisRepN	neg.thisTrialN	neg.thisN	neg.thisIndex	neg.ran	ret_res.rt	slider.response	slider.rt
space	6.307	6.0	1.0	0.517	2.0	0.883	0.0	0.0	0.0	3.0	1.0	images/313_4.png	images/313+12_4.png	6.0	→	4.0	39		女	23	2024-03-16_09h12.42.226	干预NG	2021.2.3	Win32	59.95203837
		6.0	1.0	0.69	3.0	1.703	0.0	1.0	1.0	0.0	1.0	images/313_1.png	images/313+12_1.png	6.0	→	1.0	39		女	23	2024-03-16_09h12.42.226	干预NG	2021.2.3	Win32	59.95203837
		6.0	0.0	0.538	5.0	0.487	0.0	2.0	2.0	10.0	1.0	images/313+12_11.png	images/313_11.png	1.0	←	11.0	39		女	23	2024-03-16_09h12.42.226	干预NG	2021.2.3	Win32	59.95203837
		6.0	1.0	0.562	6.0	0.297	0.0	3.0	3.0	2.0	1.0	images/313_3.png	images/313+12_3.png	6.0	→	3.0	39		女	23	2024-03-16_09h12.42.226	干预NG	2021.2.3	Win32	59.95203837
		1.0	0.0	1.001	2.0	1.025	0.0	4.0	4.0	7.0	1.0	images/313_8.png	images/313+12_8.png	6.0	→	8.0	39		女	23	2024-03-16_09h12.42.226	干预NG	2021.2.3	Win32	59.95203837
		1.0	1.0	0.788	4.0	1.337	0.0	5.0	5.0	12.0	1.0	images/313+12_13.png	images/313_13.png	1.0	←	13.0	39		女	23	2024-03-16_09h12.42.226	干预NG	2021.2.3	Win32	59.95203837
		6.0	1.0	1.094	3.0	1.085	0.0	6.0	6.0	6.0	1.0	images/313_7.png	images/313+12_7.png	6.0	→	7.0	39		女	23	2024-03-16_09h12.42.226	干预NG	2021.2.3	Win32	59.95203837
		6.0	0.0	1.843	1.0	0.989	0.0	7.0	7.0	8.0	1.0	images/313+12_9.png	images/313_9.png	1.0	←	9.0	39		女	23	2024-03-16_09h12.42.226	干预NG	2021.2.3	Win32	59.95203837
		1.0	0.0	0.586	5.0	0.749	0.0	8.0	8.0	1.0	1.0	images/313_2.png	images/313+12_2.png	6.0	→	2.0	39		女	23	2024-03-16_09h12.42.226	干预NG	2021.2.3	Win32	59.95203837
		1.0	1.0	0.601	6.0	1.126	0.0	9.0	9.0	9.0	1.0	images/313+12_10.png	images/313_10.png	1.0	←	10.0	39		女	23	2024-03-16_09h12.42.226	干预NG	2021.2.3	Win32	59.95203837
		6.0	1.0	0.707	3.0	1.099	0.0	10.0	10.0	4.0	1.0	images/313_5.png	images/313+12_5.png	6.0	→	5.0	39		女	23	2024-03-16_09h12.42.226	干预NG	2021.2.3	Win32	59.95203837
		1.0	1.0	1.612	2.0	1.602	0.0	11.0	11.0	13.0	1.0	images/313+12_14.png	images/313_14.png	1.0	←	14.0	39		女	23	2024-03-16_09h12.42.226	干预NG	2021.2.3	Win32	59.95203837
		1.0	1.0	0.663	4.0	0.695	0.0	12.0	12.0	14.0	1.0	images/313+12_15.png	images/313_15.png	1.0	←	15.0	39		女	23	2024-03-16_09h12.42.226	干预NG	2021.2.3	Win32	59.95203837
		6.0	1.0	0.542	5.0	1.085	0.0	13.0	13.0	5.0	1.0	images/313_6.png	images/313+12_6.png	6.0	→	6.0	39		女	23	2024-03-16_09h12.42.226	干预NG	2021.2.3	Win32	59.95203837
		1.0	1.0	0.533	3.0	1.597	0.0	14.0	14.0	11.0	1.0	images/313+12_12.png	images/313_12.png	1.0	←	12.0	39		女	23	2024-03-16_09h12.42.226	干预NG	2021.2.3	Win32	59.95203837
		1.0	1.0	0.64	6.0	0.4	0.0	15.0	15.0	15.0	1.0	images/313+12_16.png	images/313_16.png	1.0	←	16.0	39		女	23	2024-03-16_09h12.42.226	干预NG	2021.2.3	Win32	59.95203837
		1.0	0.0	1.068	1.0	1.674	1.0	0.0	16.0	7.0	1.0	images/313_8.png	images/313+12_8.png	6.0	→	8.0	39		女	23	2024-03-16_09h12.42.226	干预NG	2021.2.3	Win32	59.95203837
		1.0	1.0	0.74	2.0	3.402	1.0	1.0	17.0	13.0	1.0	images/313+12_14.png	images/313_14.png	1.0	←	14.0	39		女	23	2024-03-16_09h12.42.226	干预NG	2021.2.3	Win32	59.95203837
		6.0	1.0	2.937	1.0	0.718	1.0	2.0	18.0	6.0	1.0	images/313_7.png	images/313+12_7.png	6.0	→	7.0	39		女	23	2024-03-16_09h12.42.226	干预NG	2021.2.3	Win32	59.95203837
		6.0	0.0	1.433	1.0	0.564	1.0	3.0	19.0	10.0	1.0	images/313+12_11.png	images/313_11.png	1.0	←	11.0	39		女	23	2024-03-16_09h12.42.226	干预NG	2021.2.3	Win32	59.95203837
		1.0	0.0	1.024	3.0	1.284	1.0	4.0	20.0	4.0	1.0	images/313_5.png	images/313+12_5.png	6.0	→	5.0	39		女	23	2024-03-16_09h12.42.226	干预NG	2021.2.3	Win32	59.95203837
		1.0	1.0	0.926	2.0	0.954	1.0	5.0	21.0	8.0	1.0	images/313+12_9.png	images/313_9.png	1.0	←	9.0	39		女	23	2024-03-16_09h12.42.226	干预NG	2021.2.3	Win32	59.95203837
		1.0	1.0	0.67	4.0	0.866	1.0	6.0	22.0	12.0	1.0	images/313+12_13.png	images/313_13.png	1.0	←	13.0	39		女	23	2024-03-16_09h12.42.226	干预NG	2021.2.3	Win32	59.95203837
		6.0	0.0	2.16	1.0	0.938	1.0	7.0	23.0	15.0	1.0	images/313+12_16.png	images/313_16.png	1.0	←	16.0	39		女	23	2024-03-16_09h12.42.226	干预NG	2021.2.3	Win32	59.95203837
		1.0	1.0	0.793	1.0	1.186	1.0	8.0	24.0	11.0	1.0	images/313+12_12.png	images/313_12.png	1.0	←	12.0	39		女	23	2024-03-16_09h12.42.226	干预NG	2021.2.3	Win32	59.95203837
		6.0	1.0	0.544	6.0	0.64	1.0	9.0	25.0	5.0	1.0	images/313_6.png	images/313+12_6.png	6.0	→	6.0	39		女	23	2024-03-16_09h12.42.226	干预NG	2021.2.3	Win32	59.95203837
		1.0	1.0	0.703	4.0	2.216	1.0	10.0	26.0	9.0	1.0	images/313+12_10.png	images/313_10.png	1.0	←	10.0	39		女	23	2024-03-16_09h12.42.226	干预NG	2021.2.3	Win32	59.95203837
		1.0	1.0	1.408	2.0	0.635	1.0	11.0	27.0	14.0	1.0	images/313+12_15.png	images/313_15.png	1.0	←	15.0	39		女	23	2024-03-16_09h12.42.226	干预NG	2021.2.3	Win32	59.95203837
		6.0	1.0	0.93	1.0	1.103	1.0	12.0	28.0	2.0	1.0	images/313_3.png	images/313+12_3.png	6.0	→	3.0	39		女	23	2024-03-16_09h12.42.226	干预NG	2021.2.3	Win32	59.95203837
		1.0	0.0	2.152	2.0	0.934	1.0	13.0	29.0	0.0	1.0	images/313_1.png	images/313+12_1.png	6.0	→	1.0	39		女	23	2024-03-16_09h12.42.226	干预NG	2021.2.3	Win32	59.95203837
		6.0	1.0	0.57	3.0	1.667	1.0	14.0	30.0	3.0	1.0	images/313_4.png	images/313+12_4.png	6.0	→	4.0	39		女	23	2024-03-16_09h12.42.226	干预NG	2021.2.3	Win32	59.95203837
		6.0	1.0	0.469	1.0	0.595	1.0	15.0	31.0	1.0	1.0	images/313_2.png	images/313+12_2.png	6.0	→	2.0	39		女	23	2024-03-16_09h12.42.226	干预NG	2021.2.3	Win32	59.95203837
					3.0	1.393						images/313+42_25.png	images/313_25.png	1.0	←	25.0	39		女	23	2024-03-16_09h12.42.226	干预NG	2021.2.3	Win32	59.95203837	space	4.165	6.0	0.0	0.592	0.0		0.0	0.0	0.0	24.0	1.0
					5.0	1.127						images/313_23.png	images/313+42_23.png	6.0	→	23.0	39		女	23	2024-03-16_09h12.42.226	干预NG	2021.2.3	Win32	59.95203837			6.0	1.0	0.532	1.0		0.0	1.0	1.0	22.0	1.0
					6.0	0.717						images/313_4.png	images/313+42_4.png	6.0	→	4.0	39		女	23	2024-03-16_09h12.42.226	干预NG	2021.2.3	Win32	59.95203837			6.0	1.0	0.474	1.0		0.0	2.0	2.0	3.0	1.0
					6.0	0.545						images/313+42_29.png	images/313_29.png	1.0	←	29.0	39		女	23	2024-03-16_09h12.42.226	干预NG	2021.2.3	Win32	59.95203837			1.0	1.0	0.667	1.0		0.0	3.0	3.0	28.0	1.0
					6.0	0.341						images/313+42_27.png	images/313_27.png	1.0	←	27.0	39		女	23	2024-03-16_09h12.42.226	干预NG	2021.2.3	Win32	59.95203837			1.0	1.0	0.459	1.0		0.0	4.0	4.0	26.0	1.0
					6.0	0.752						images/313+42_15.png	images/313_15.png	1.0	←	15.0	39		女	23	2024-03-16_09h12.42.226	干预NG	2021.2.3	Win32	59.95203837			1.0	1.0	0.467	1.0		0.0	5.0	5.0	14.0	1.0
					5.0	1.009						images/313+42_9.png	images/313_9.png	1.0	←	9.0	39		女	23	2024-03-16_09h12.42.226	干预NG	2021.2.3	Win32	59.95203837			1.0	1.0	1.16	1.0		0.0	6.0	6.0	8.0	1.0
					6.0	0.43						images/313+42_16.png	images/313_16.png	1.0	←	16.0	39		女	23	2024-03-16_09h12.42.226	干预NG	2021.2.3	Win32	59.95203837			1.0	1.0	0.559	1.0		0.0	7.0	7.0	15.0	1.0
					1.0	1.533						images/313+42_13.png	images/313_13.png	1.0	←	13.0	39		女	23	2024-03-16_09h12.42.226	干预NG	2021.2.3	Win32	59.95203837			1.0	1.0	0.471	0.0		0.0	8.0	8.0	12.0	1.0
					4.0	1.535						images/313+42_28.png	images/313_28.png	1.0	←	28.0	39		女	23	2024-03-16_09h12.42.226	干预NG	2021.2.3	Win32	59.95203837			6.0	0.0	0.509	1.0		0.0	9.0	9.0	27.0	1.0
					6.0	1.528						images/313_24.png	images/313+42_24.png	6.0	→	24.0	39		女	23	2024-03-16_09h12.42.226	干预NG	2021.2.3	Win32	59.95203837			6.0	1.0	0.431	1.0		0.0	10.0	10.0	23.0	1.0
					6.0	0.532						images/313_22.png	images/313+42_22.png	6.0	→	22.0	39		女	23	2024-03-16_09h12.42.226	干预NG	2021.2.3	Win32	59.95203837			6.0	1.0	0.642	1.0		0.0	11.0	11.0	21.0	1.0
					3.0	2.221						images/313_17.png	images/313+42_17.png	6.0	→	17.0	39		女	23	2024-03-16_09h12.42.226	干预NG	2021.2.3	Win32	59.95203837			6.0	1.0	0.749	0.0		0.0	12.0	12.0	16.0	1.0
					2.0	0.588						images/313_18.png	images/313+42_18.png	6.0	→	18.0	39		女	23	2024-03-16_09h12.42.226	干预NG	2021.2.3	Win32	59.95203837			6.0	1.0	1.584	0.0		0.0	13.0	13.0	17.0	1.0
					1.0	0.587						images/313_6.png	images/313+42_6.png	6.0	→	6.0	39		女	23	2024-03-16_09h12.42.226	干预NG	2021.2.3	Win32	59.95203837			1.0	0.0	0.734	0.0		0.0	14.0	14.0	5.0	1.0
					6.0	0.354						images/313_3.png	images/313+42_3.png	6.0	→	3.0	39		女	23	2024-03-16_09h12.42.226	干预NG	2021.2.3	Win32	59.95203837			6.0	1.0	0.453	1.0		0.0	15.0	15.0	2.0	1.0
					6.0	0.402						images/313+42_30.png	images/313_30.png	1.0	←	30.0	39		女	23	2024-03-16_09h12.42.226	干预NG	2021.2.3	Win32	59.95203837			1.0	1.0	0.546	1.0		0.0	16.0	16.0	29.0	1.0
					5.0	1.737						images/313+42_31.png	images/313_31.png	1.0	←	31.0	39		女	23	2024-03-16_09h12.42.226	干预NG	2021.2.3	Win32	59.95203837			6.0	0.0	0.687	1.0		0.0	17.0	17.0	30.0	1.0
					3.0	1.37						images/313+42_32.png	images/313_32.png	1.0	←	32.0	39		女	23	2024-03-16_09h12.42.226	干预NG	2021.2.3	Win32	59.95203837			1.0	1.0	0.665	0.0		0.0	18.0	18.0	31.0	1.0
					1.0	0.587						images/313_20.png	images/313+42_20.png	6.0	→	20.0	39		女	23	2024-03-16_09h12.42.226	干预NG	2021.2.3	Win32	59.95203837			6.0	1.0	1.603	0.0		0.0	19.0	19.0	19.0	1.0
					2.0	1.059						images/313_7.png	images/313+42_7.png	6.0	→	7.0	39		女	23	2024-03-16_09h12.42.226	干预NG	2021.2.3	Win32	59.95203837			6.0	1.0	0.695	0.0		0.0	20.0	20.0	6.0	1.0
					5.0	1.237						images/313_21.png	images/313+42_21.png	6.0	→	21.0	39		女	23	2024-03-16_09h12.42.226	干预NG	2021.2.3	Win32	59.95203837			6.0	1.0	0.475	1.0		0.0	21.0	21.0	20.0	1.0
					5.0	1.819						images/313_19.png	images/313+42_19.png	6.0	→	19.0	39		女	23	2024-03-16_09h12.42.226	干预NG	2021.2.3	Win32	59.95203837			6.0	1.0	1.109	1.0		0.0	22.0	22.0	18.0	1.0
					4.0	2.616						images/313_1.png	images/313+42_1.png	6.0	→	1.0	39		女	23	2024-03-16_09h12.42.226	干预NG	2021.2.3	Win32	59.95203837			6.0	1.0	1.72	1.0		0.0	23.0	23.0	0.0	1.0
					3.0	1.643						images/313_5.png	images/313+42_5.png	6.0	→	5.0	39		女	23	2024-03-16_09h12.42.226	干预NG	2021.2.3	Win32	59.95203837			1.0	0.0	0.535	0.0		0.0	24.0	24.0	4.0	1.0
					5.0	1.211						images/313+42_12.png	images/313_12.png	1.0	←	12.0	39		女	23	2024-03-16_09h12.42.226	干预NG	2021.2.3	Win32	59.95203837			1.0	1.0	0.531	1.0		0.0	25.0	25.0	11.0	1.0
					4.0	1.29						images/313+42_11.png	images/313_11.png	1.0	←	11.0	39		女	23	2024-03-16_09h12.42.226	干预NG	2021.2.3	Win32	59.95203837			1.0	1.0	0.464	1.0		0.0	26.0	26.0	10.0	1.0
					2.0	0.694						images/313+42_10.png	images/313_10.png	1.0	←	10.0	39		女	23	2024-03-16_09h12.42.226	干预NG	2021.2.3	Win32	59.95203837			6.0	0.0	0.555	0.0		0.0	27.0	27.0	9.0	1.0
					5.0	1.044						images/313_8.png	images/313+42_8.png	6.0	→	8.0	39		女	23	2024-03-16_09h12.42.226	干预NG	2021.2.3	Win32	59.95203837			1.0	0.0	0.485	1.0		0.0	28.0	28.0	7.0	1.0
					4.0	1.458						images/313+42_14.png	images/313_14.png	1.0	←	14.0	39		女	23	2024-03-16_09h12.42.226	干预NG	2021.2.3	Win32	59.95203837			6.0	0.0	1.024	1.0		0.0	29.0	29.0	13.0	1.0
					1.0	0.501						images/313+42_26.png	images/313_26.png	1.0	←	26.0	39		女	23	2024-03-16_09h12.42.226	干预NG	2021.2.3	Win32	59.95203837			6.0	0.0	1.323	0.0		0.0	30.0	30.0	25.0	1.0
					4.0	1.219						images/313_2.png	images/313+42_2.png	6.0	→	2.0	39		女	23	2024-03-16_09h12.42.226	干预NG	2021.2.3	Win32	59.95203837			6.0	1.0	0.66	1.0		0.0	31.0	31.0	1.0	1.0
					5.0	1.048						images/313+42_32.png	images/313_32.png	1.0	←	32.0	39		女	23	2024-03-16_09h12.42.226	干预NG	2021.2.3	Win32	59.95203837			1.0	1.0	0.513	1.0		1.0	0.0	32.0	31.0	1.0
					4.0	1.849						images/313+42_25.png	images/313_25.png	1.0	←	25.0	39		女	23	2024-03-16_09h12.42.226	干预NG	2021.2.3	Win32	59.95203837			1.0	1.0	0.704	1.0		1.0	1.0	33.0	24.0	1.0
					6.0	0.366						images/313+42_27.png	images/313_27.png	1.0	←	27.0	39		女	23	2024-03-16_09h12.42.226	干预NG	2021.2.3	Win32	59.95203837			1.0	1.0	0.491	1.0		1.0	2.0	34.0	26.0	1.0
					5.0	1.331						images/313+42_15.png	images/313_15.png	1.0	←	15.0	39		女	23	2024-03-16_09h12.42.226	干预NG	2021.2.3	Win32	59.95203837			1.0	1.0	0.6	1.0		1.0	3.0	35.0	14.0	1.0
					6.0	0.272						images/313_3.png	images/313+42_3.png	6.0	→	3.0	39		女	23	2024-03-16_09h12.42.226	干预NG	2021.2.3	Win32	59.95203837			6.0	1.0	0.5	1.0		1.0	4.0	36.0	2.0	1.0
					2.0	1.001						images/313+42_26.png	images/313_26.png	1.0	←	26.0	39		女	23	2024-03-16_09h12.42.226	干预NG	2021.2.3	Win32	59.95203837			1.0	1.0	2.935	0.0		1.0	5.0	37.0	25.0	1.0
					6.0	0.223						images/313_5.png	images/313+42_5.png	6.0	→	5.0	39		女	23	2024-03-16_09h12.42.226	干预NG	2021.2.3	Win32	59.95203837			6.0	1.0	0.568	1.0		1.0	6.0	38.0	4.0	1.0
					4.0	0.725						images/313+42_14.png	images/313_14.png	1.0	←	14.0	39		女	23	2024-03-16_09h12.42.226	干预NG	2021.2.3	Win32	59.95203837			1.0	1.0	1.172	1.0	space	1.0	7.0	39.0	13.0	1.0	2.232
					6.0	0.362						images/313_21.png	images/313+42_21.png	6.0	→	21.0	39		女	23	2024-03-16_09h12.42.226	干预NG	2021.2.3	Win32	59.95203837			6.0	1.0	0.55	1.0		1.0	8.0	40.0	20.0	1.0
					6.0	0.424						images/313+42_13.png	images/313_13.png	1.0	←	13.0	39		女	23	2024-03-16_09h12.42.226	干预NG	2021.2.3	Win32	59.95203837			1.0	1.0	0.398	1.0		1.0	9.0	41.0	12.0	1.0
					3.0	0.967						images/313_17.png	images/313+42_17.png	6.0	→	17.0	39		女	23	2024-03-16_09h12.42.226	干预NG	2021.2.3	Win32	59.95203837			1.0	0.0	0.797	0.0		1.0	10.0	42.0	16.0	1.0
					6.0	0.244						images/313_8.png	images/313+42_8.png	6.0	→	8.0	39		女	23	2024-03-16_09h12.42.226	干预NG	2021.2.3	Win32	59.95203837			6.0	1.0	0.509	1.0		1.0	11.0	43.0	7.0	1.0
					6.0	0.347						images/313+42_16.png	images/313_16.png	1.0	←	16.0	39		女	23	2024-03-16_09h12.42.226	干预NG	2021.2.3	Win32	59.95203837			1.0	1.0	0.42	1.0		1.0	12.0	44.0	15.0	1.0
					6.0	0.238						images/313_4.png	images/313+42_4.png	6.0	→	4.0	39		女	23	2024-03-16_09h12.42.226	干预NG	2021.2.3	Win32	59.95203837			6.0	1.0	0.474	1.0		1.0	13.0	45.0	3.0	1.0
					2.0	0.807						images/313_18.png	images/313+42_18.png	6.0	→	18.0	39		女	23	2024-03-16_09h12.42.226	干预NG	2021.2.3	Win32	59.95203837			1.0	0.0	1.095	0.0		1.0	14.0	46.0	17.0	1.0
					6.0	0.207						images/313+42_31.png	images/313_31.png	1.0	←	31.0	39		女	23	2024-03-16_09h12.42.226	干预NG	2021.2.3	Win32	59.95203837			6.0	0.0	0.545	1.0		1.0	15.0	47.0	30.0	1.0
					4.0	0.983						images/313_20.png	images/313+42_20.png	6.0	→	20.0	39		女	23	2024-03-16_09h12.42.226	干预NG	2021.2.3	Win32	59.95203837			1.0	0.0	0.615	1.0		1.0	16.0	48.0	19.0	1.0
					6.0	0.297						images/313+42_10.png	images/313_10.png	1.0	←	10.0	39		女	23	2024-03-16_09h12.42.226	干预NG	2021.2.3	Win32	59.95203837			1.0	1.0	0.492	1.0		1.0	17.0	49.0	9.0	1.0
					5.0	0.84						images/313_2.png	images/313+42_2.png	6.0	→	2.0	39		女	23	2024-03-16_09h12.42.226	干预NG	2021.2.3	Win32	59.95203837			1.0	0.0	0.398	1.0		1.0	18.0	50.0	1.0	1.0
					2.0	0.396						images/313+42_11.png	images/313_11.png	1.0	←	11.0	39		女	23	2024-03-16_09h12.42.226	干预NG	2021.2.3	Win32	59.95203837			1.0	1.0	0.446	0.0		1.0	19.0	51.0	10.0	1.0
					4.0	1.127						images/313_24.png	images/313+42_24.png	6.0	→	24.0	39		女	23	2024-03-16_09h12.42.226	干预NG	2021.2.3	Win32	59.95203837			6.0	1.0	0.668	1.0		1.0	20.0	52.0	23.0	1.0
					4.0	0.734						images/313_7.png	images/313+42_7.png	6.0	→	7.0	39		女	23	2024-03-16_09h12.42.226	干预NG	2021.2.3	Win32	59.95203837			6.0	1.0	0.576	1.0		1.0	21.0	53.0	6.0	1.0
					6.0	0.298						images/313+42_30.png	images/313_30.png	1.0	←	30.0	39		女	23	2024-03-16_09h12.42.226	干预NG	2021.2.3	Win32	59.95203837			1.0	1.0	0.508	1.0		1.0	22.0	54.0	29.0	1.0
					4.0	1.255						images/313_19.png	images/313+42_19.png	6.0	→	19.0	39		女	23	2024-03-16_09h12.42.226	干预NG	2021.2.3	Win32	59.95203837			6.0	1.0	0.609	1.0		1.0	23.0	55.0	18.0	1.0
					5.0	0.939						images/313+42_12.png	images/313_12.png	1.0	←	12.0	39		女	23	2024-03-16_09h12.42.226	干预NG	2021.2.3	Win32	59.95203837			1.0	1.0	0.323	1.0		1.0	24.0	56.0	11.0	1.0
					6.0	0.242						images/313_22.png	images/313+42_22.png	6.0	→	22.0	39		女	23	2024-03-16_09h12.42.226	干预NG	2021.2.3	Win32	59.95203837			6.0	1.0	0.491	1.0		1.0	25.0	57.0	21.0	1.0
					4.0	0.898						images/313+42_28.png	images/313_28.png	1.0	←	28.0	39		女	23	2024-03-16_09h12.42.226	干预NG	2021.2.3	Win32	59.95203837			1.0	1.0	0.571	1.0		1.0	26.0	58.0	27.0	1.0
					2.0	1.112						images/313_1.png	images/313+42_1.png	6.0	→	1.0	39		女	23	2024-03-16_09h12.42.226	干预NG	2021.2.3	Win32	59.95203837			6.0	1.0	0.8	0.0		1.0	27.0	59.0	0.0	1.0
					1.0	1.224						images/313_23.png	images/313+42_23.png	6.0	→	23.0	39		女	23	2024-03-16_09h12.42.226	干预NG	2021.2.3	Win32	59.95203837			1.0	0.0	1.245	0.0		1.0	28.0	60.0	22.0	1.0
					2.0	0.67						images/313+42_9.png	images/313_9.png	1.0	←	9.0	39		女	23	2024-03-16_09h12.42.226	干预NG	2021.2.3	Win32	59.95203837			6.0	0.0	1.186	0.0		1.0	29.0	61.0	8.0	1.0
					1.0	0.81						images/313_6.png	images/313+42_6.png	6.0	→	6.0	39		女	23	2024-03-16_09h12.42.226	干预NG	2021.2.3	Win32	59.95203837			6.0	1.0	0.8	0.0		1.0	30.0	62.0	5.0	1.0
					5.0	3.254						images/313+42_29.png	images/313_29.png	1.0	←	29.0	39		女	23	2024-03-16_09h12.42.226	干预NG	2021.2.3	Win32	59.95203837			1.0	1.0	0.406	1.0		1.0	31.0	63.0	28.0	1.0
					1.0	1.681						images/313_20.png	images/313+42_20.png	6.0	→	20.0	39		女	23	2024-03-16_09h12.42.226	干预NG	2021.2.3	Win32	59.95203837			6.0	1.0	3.9	0.0		2.0	0.0	64.0	19.0	1.0
					5.0	2.011						images/313+42_13.png	images/313_13.png	1.0	←	13.0	39		女	23	2024-03-16_09h12.42.226	干预NG	2021.2.3	Win32	59.95203837			1.0	1.0	0.503	1.0		2.0	1.0	65.0	12.0	1.0
					5.0	0.734						images/313+42_28.png	images/313_28.png	1.0	←	28.0	39		女	23	2024-03-16_09h12.42.226	干预NG	2021.2.3	Win32	59.95203837			1.0	1.0	0.345	1.0		2.0	2.0	66.0	27.0	1.0
					2.0	1.982						images/313_3.png	images/313+42_3.png	6.0	→	3.0	39		女	23	2024-03-16_09h12.42.226	干预NG	2021.2.3	Win32	59.95203837			6.0	1.0	1.17	0.0		2.0	3.0	67.0	2.0	1.0
					3.0	2.566						images/313+42_16.png	images/313_16.png	1.0	←	16.0	39		女	23	2024-03-16_09h12.42.226	干预NG	2021.2.3	Win32	59.95203837			1.0	1.0	0.437	0.0		2.0	4.0	68.0	15.0	1.0
					5.0	0.843						images/313+42_15.png	images/313_15.png	1.0	←	15.0	39		女	23	2024-03-16_09h12.42.226	干预NG	2021.2.3	Win32	59.95203837			1.0	1.0	0.55	1.0		2.0	5.0	69.0	14.0	1.0
					1.0	0.549						images/313_2.png	images/313+42_2.png	6.0	→	2.0	39		女	23	2024-03-16_09h12.42.226	干预NG	2021.2.3	Win32	59.95203837			6.0	1.0	0.884	0.0		2.0	6.0	70.0	1.0	1.0
					4.0	0.974						images/313_7.png	images/313+42_7.png	6.0	→	7.0	39		女	23	2024-03-16_09h12.42.226	干预NG	2021.2.3	Win32	59.95203837			6.0	1.0	0.706	1.0		2.0	7.0	71.0	6.0	1.0
					2.0	0.742						images/313_24.png	images/313+42_24.png	6.0	→	24.0	39		女	23	2024-03-16_09h12.42.226	干预NG	2021.2.3	Win32	59.95203837			1.0	0.0	1.174	0.0		2.0	8.0	72.0	23.0	1.0
					1.0	1.288						images/313+42_27.png	images/313_27.png	1.0	←	27.0	39		女	23	2024-03-16_09h12.42.226	干预NG	2021.2.3	Win32	59.95203837			6.0	0.0	1.45	0.0		2.0	9.0	73.0	26.0	1.0
					6.0	0.339						images/313+42_10.png	images/313_10.png	1.0	←	10.0	39		女	23	2024-03-16_09h12.42.226	干预NG	2021.2.3	Win32	59.95203837			1.0	1.0	0.531	1.0		2.0	10.0	74.0	9.0	1.0
					3.0	0.877						images/313+42_14.png	images/313_14.png	1.0	←	14.0	39		女	23	2024-03-16_09h12.42.226	干预NG	2021.2.3	Win32	59.95203837			1.0	1.0	0.707	0.0		2.0	11.0	75.0	13.0	1.0
					3.0	1.15						images/313+42_26.png	images/313_26.png	1.0	←	26.0	39		女	23	2024-03-16_09h12.42.226	干预NG	2021.2.3	Win32	59.95203837			1.0	1.0	0.709	0.0		2.0	12.0	76.0	25.0	1.0
					5.0	0.852						images/313_4.png	images/313+42_4.png	6.0	→	4.0	39		女	23	2024-03-16_09h12.42.226	干预NG	2021.2.3	Win32	59.95203837			6.0	1.0	0.615	1.0		2.0	13.0	77.0	3.0	1.0
					5.0	0.935						images/313+42_12.png	images/313_12.png	1.0	←	12.0	39		女	23	2024-03-16_09h12.42.226	干预NG	2021.2.3	Win32	59.95203837			1.0	1.0	0.746	1.0		2.0	14.0	78.0	11.0	1.0
					2.0	1.52						images/313_18.png	images/313+42_18.png	6.0	→	18.0	39		女	23	2024-03-16_09h12.42.226	干预NG	2021.2.3	Win32	59.95203837			1.0	0.0	1.457	0.0		2.0	15.0	79.0	17.0	1.0
					1.0	0.881						images/313_19.png	images/313+42_19.png	6.0	→	19.0	39		女	23	2024-03-16_09h12.42.226	干预NG	2021.2.3	Win32	59.95203837			1.0	0.0	3.057	0.0		2.0	16.0	80.0	18.0	1.0
					5.0	0.947						images/313_1.png	images/313+42_1.png	6.0	→	1.0	39		女	23	2024-03-16_09h12.42.226	干预NG	2021.2.3	Win32	59.95203837			6.0	1.0	0.571	1.0		2.0	17.0	81.0	0.0	1.0
					5.0	1.467						images/313+42_30.png	images/313_30.png	1.0	←	30.0	39		女	23	2024-03-16_09h12.42.226	干预NG	2021.2.3	Win32	59.95203837			1.0	1.0	0.431	1.0		2.0	18.0	82.0	29.0	1.0
					6.0	0.314						images/313_5.png	images/313+42_5.png	6.0	→	5.0	39		女	23	2024-03-16_09h12.42.226	干预NG	2021.2.3	Win32	59.95203837			6.0	1.0	0.54	1.0		2.0	19.0	83.0	4.0	1.0
					2.0	1.225						images/313+42_31.png	images/313_31.png	1.0	←	31.0	39		女	23	2024-03-16_09h12.42.226	干预NG	2021.2.3	Win32	59.95203837			1.0	1.0	0.53	0.0		2.0	20.0	84.0	30.0	1.0
					4.0	1.441						images/313_17.png	images/313+42_17.png	6.0	→	17.0	39		女	23	2024-03-16_09h12.42.226	干预NG	2021.2.3	Win32	59.95203837			6.0	1.0	0.55	1.0		2.0	21.0	85.0	16.0	1.0
					6.0	0.273						images/313_21.png	images/313+42_21.png	6.0	→	21.0	39		女	23	2024-03-16_09h12.42.226	干预NG	2021.2.3	Win32	59.95203837			6.0	1.0	0.409	1.0		2.0	22.0	86.0	20.0	1.0
					2.0	0.975						images/313_8.png	images/313+42_8.png	6.0	→	8.0	39		女	23	2024-03-16_09h12.42.226	干预NG	2021.2.3	Win32	59.95203837			6.0	1.0	0.47	0.0		2.0	23.0	87.0	7.0	1.0
					3.0	2.45						images/313_22.png	images/313+42_22.png	6.0	→	22.0	39		女	23	2024-03-16_09h12.42.226	干预NG	2021.2.3	Win32	59.95203837			1.0	0.0	0.859	0.0		2.0	24.0	88.0	21.0	1.0
					3.0	0.791						images/313_6.png	images/313+42_6.png	6.0	→	6.0	39		女	23	2024-03-16_09h12.42.226	干预NG	2021.2.3	Win32	59.95203837			6.0	1.0	0.602	0.0		2.0	25.0	89.0	5.0	1.0
					2.0	0.636						images/313+42_11.png	images/313_11.png	1.0	←	11.0	39		女	23	2024-03-16_09h12.42.226	干预NG	2021.2.3	Win32	59.95203837			6.0	0.0	0.665	0.0		2.0	26.0	90.0	10.0	1.0
					1.0	0.897						images/313_23.png	images/313+42_23.png	6.0	→	23.0	39		女	23	2024-03-16_09h12.42.226	干预NG	2021.2.3	Win32	59.95203837			1.0	0.0	0.875	0.0		2.0	27.0	91.0	22.0	1.0
					3.0	1.518						images/313+42_25.png	images/313_25.png	1.0	←	25.0	39		女	23	2024-03-16_09h12.42.226	干预NG	2021.2.3	Win32	59.95203837			6.0	0.0	1.201	0.0		2.0	28.0	92.0	24.0	1.0
					1.0	0.283						images/313+42_9.png	images/313_9.png	1.0	←	9.0	39		女	23	2024-03-16_09h12.42.226	干预NG	2021.2.3	Win32	59.95203837			1.0	1.0	1.574	0.0		2.0	29.0	93.0	8.0	1.0
					3.0	0.844						images/313+42_29.png	images/313_29.png	1.0	←	29.0	39		女	23	2024-03-16_09h12.42.226	干预NG	2021.2.3	Win32	59.95203837			1.0	1.0	0.675	0.0		2.0	30.0	94.0	28.0	1.0
					4.0	1.212						images/313+42_32.png	images/313_32.png	1.0	←	32.0	39		女	23	2024-03-16_09h12.42.226	干预NG	2021.2.3	Win32	59.95203837			1.0	1.0	0.708	1.0		2.0	31.0	95.0	31.0	1.0
																	39		女	23	2024-03-16_09h12.42.226	干预NG	2021.2.3	Win32	59.95203837														5.888888889	8.649
