# Supplementary material for: Perceptual metacognition and self-esteem: the role of feedback valence in local and global monitoring bias
Source: BMC Psychol. 2025 Sep 22;13:1114. doi: 10.1186/s40359-025-03089-x (PMC12506185; doi:10.1186/s40359-025-03089-x)
Supplement: Supplementary file 1 — Supplementary Material 1. [file 40359_2025_3089_MOESM1_ESM.zip › Data/Study3/Study3data/negative/40_干预NG_2024-03-16_10h56.44.159.csv]

key03.keys	key03.rt	response00.keys	response00.corr	response00.rt	response02.keys	response02.rt	prac2.thisRepN	prac2.thisTrialN	prac2.thisN	prac2.thisIndex	prac2.ran	dotLeft	dotRight	dotAns	cue	rows	被试编号	姓名	性别	年龄	date	expName	psychopyVersion	OS	frameRate	key04.keys	key04.rt	response01.keys	response01.corr	response01.rt	response02.corr	ret_res.keys	neg.thisRepN	neg.thisTrialN	neg.thisN	neg.thisIndex	neg.ran	slider.response	slider.rt
space	7.0166	1.0	0.0	0.2131	2.0	0.9381	0.0	0.0	0.0	7.0	1.0	images/313_8.png	images/313+12_8.png	6.0	→	8.0	40		女	19	2024-03-16_10h56.44.159	干预NG	2021.2.3	Win32	60.32454606
		1.0	1.0	0.405	3.0	0.9557	0.0	1.0	1.0	11.0	1.0	images/313+12_12.png	images/313_12.png	1.0	←	12.0	40		女	19	2024-03-16_10h56.44.159	干预NG	2021.2.3	Win32	60.32454606
		1.0	1.0	0.7023	3.0	0.9177	0.0	2.0	2.0	8.0	1.0	images/313+12_9.png	images/313_9.png	1.0	←	9.0	40		女	19	2024-03-16_10h56.44.159	干预NG	2021.2.3	Win32	60.32454606
		6.0	1.0	0.4783	3.0	0.7613	0.0	3.0	3.0	4.0	1.0	images/313_5.png	images/313+12_5.png	6.0	→	5.0	40		女	19	2024-03-16_10h56.44.159	干预NG	2021.2.3	Win32	60.32454606
		6.0	1.0	0.4639	3.0	0.6528	0.0	4.0	4.0	3.0	1.0	images/313_4.png	images/313+12_4.png	6.0	→	4.0	40		女	19	2024-03-16_10h56.44.159	干预NG	2021.2.3	Win32	60.32454606
		1.0	1.0	0.3656	4.0	0.6315	0.0	5.0	5.0	12.0	1.0	images/313+12_13.png	images/313_13.png	1.0	←	13.0	40		女	19	2024-03-16_10h56.44.159	干预NG	2021.2.3	Win32	60.32454606
		6.0	1.0	0.4149	3.0	0.6718	0.0	6.0	6.0	5.0	1.0	images/313_6.png	images/313+12_6.png	6.0	→	6.0	40		女	19	2024-03-16_10h56.44.159	干预NG	2021.2.3	Win32	60.32454606
		6.0	1.0	0.6749	3.0	0.7542	0.0	7.0	7.0	0.0	1.0	images/313_1.png	images/313+12_1.png	6.0	→	1.0	40		女	19	2024-03-16_10h56.44.159	干预NG	2021.2.3	Win32	60.32454606
		6.0	1.0	0.669	3.0	0.5401	0.0	8.0	8.0	1.0	1.0	images/313_2.png	images/313+12_2.png	6.0	→	2.0	40		女	19	2024-03-16_10h56.44.159	干预NG	2021.2.3	Win32	60.32454606
		1.0	1.0	0.2623	4.0	0.8181	0.0	9.0	9.0	9.0	1.0	images/313+12_10.png	images/313_10.png	1.0	←	10.0	40		女	19	2024-03-16_10h56.44.159	干预NG	2021.2.3	Win32	60.32454606
		1.0	1.0	0.4382	4.0	0.6161	0.0	10.0	10.0	15.0	1.0	images/313+12_16.png	images/313_16.png	1.0	←	16.0	40		女	19	2024-03-16_10h56.44.159	干预NG	2021.2.3	Win32	60.32454606
		1.0	0.0	0.3962	4.0	0.6001	0.0	11.0	11.0	2.0	1.0	images/313_3.png	images/313+12_3.png	6.0	→	3.0	40		女	19	2024-03-16_10h56.44.159	干预NG	2021.2.3	Win32	60.32454606
		6.0	1.0	0.4008	3.0	0.7843	0.0	12.0	12.0	6.0	1.0	images/313_7.png	images/313+12_7.png	6.0	→	7.0	40		女	19	2024-03-16_10h56.44.159	干预NG	2021.2.3	Win32	60.32454606
		1.0	1.0	0.3915	3.0	0.7191	0.0	13.0	13.0	14.0	1.0	images/313+12_15.png	images/313_15.png	1.0	←	15.0	40		女	19	2024-03-16_10h56.44.159	干预NG	2021.2.3	Win32	60.32454606
		1.0	1.0	0.4862	4.0	0.5839	0.0	14.0	14.0	13.0	1.0	images/313+12_14.png	images/313_14.png	1.0	←	14.0	40		女	19	2024-03-16_10h56.44.159	干预NG	2021.2.3	Win32	60.32454606
		6.0	0.0	0.7497	3.0	0.5103	0.0	15.0	15.0	10.0	1.0	images/313+12_11.png	images/313_11.png	1.0	←	11.0	40		女	19	2024-03-16_10h56.44.159	干预NG	2021.2.3	Win32	60.32454606
		1.0	1.0	0.5328	4.0	0.6415	1.0	0.0	16.0	8.0	1.0	images/313+12_9.png	images/313_9.png	1.0	←	9.0	40		女	19	2024-03-16_10h56.44.159	干预NG	2021.2.3	Win32	60.32454606
		6.0	1.0	0.9008	3.0	0.7783	1.0	1.0	17.0	7.0	1.0	images/313_8.png	images/313+12_8.png	6.0	→	8.0	40		女	19	2024-03-16_10h56.44.159	干预NG	2021.2.3	Win32	60.32454606
		1.0	1.0	0.379	3.0	0.6124	1.0	2.0	18.0	11.0	1.0	images/313+12_12.png	images/313_12.png	1.0	←	12.0	40		女	19	2024-03-16_10h56.44.159	干预NG	2021.2.3	Win32	60.32454606
		1.0	1.0	0.4377	3.0	0.36	1.0	3.0	19.0	14.0	1.0	images/313+12_15.png	images/313_15.png	1.0	←	15.0	40		女	19	2024-03-16_10h56.44.159	干预NG	2021.2.3	Win32	60.32454606
		1.0	1.0	0.3807	3.0	0.4998	1.0	4.0	20.0	12.0	1.0	images/313+12_13.png	images/313_13.png	1.0	←	13.0	40		女	19	2024-03-16_10h56.44.159	干预NG	2021.2.3	Win32	60.32454606
		6.0	1.0	0.4521	4.0	0.8208	1.0	5.0	21.0	5.0	1.0	images/313_6.png	images/313+12_6.png	6.0	→	6.0	40		女	19	2024-03-16_10h56.44.159	干预NG	2021.2.3	Win32	60.32454606
		1.0	1.0	0.28	3.0	0.6678	1.0	6.0	22.0	10.0	1.0	images/313+12_11.png	images/313_11.png	1.0	←	11.0	40		女	19	2024-03-16_10h56.44.159	干预NG	2021.2.3	Win32	60.32454606
		1.0	0.0	0.3265	3.0	0.5182	1.0	7.0	23.0	3.0	1.0	images/313_4.png	images/313+12_4.png	6.0	→	4.0	40		女	19	2024-03-16_10h56.44.159	干预NG	2021.2.3	Win32	60.32454606
		1.0	1.0	0.3771	3.0	0.7847	1.0	8.0	24.0	13.0	1.0	images/313+12_14.png	images/313_14.png	1.0	←	14.0	40		女	19	2024-03-16_10h56.44.159	干预NG	2021.2.3	Win32	60.32454606
		6.0	1.0	0.5979	3.0	0.8488	1.0	9.0	25.0	1.0	1.0	images/313_2.png	images/313+12_2.png	6.0	→	2.0	40		女	19	2024-03-16_10h56.44.159	干预NG	2021.2.3	Win32	60.32454606
		1.0	1.0	0.4872	3.0	0.8475	1.0	10.0	26.0	15.0	1.0	images/313+12_16.png	images/313_16.png	1.0	←	16.0	40		女	19	2024-03-16_10h56.44.159	干预NG	2021.2.3	Win32	60.32454606
		1.0	0.0	0.4569	3.0	0.5064	1.0	11.0	27.0	6.0	1.0	images/313_7.png	images/313+12_7.png	6.0	→	7.0	40		女	19	2024-03-16_10h56.44.159	干预NG	2021.2.3	Win32	60.32454606
		1.0	1.0	0.4437	3.0	0.4501	1.0	12.0	28.0	9.0	1.0	images/313+12_10.png	images/313_10.png	1.0	←	10.0	40		女	19	2024-03-16_10h56.44.159	干预NG	2021.2.3	Win32	60.32454606
		6.0	1.0	0.2399	3.0	0.5207	1.0	13.0	29.0	2.0	1.0	images/313_3.png	images/313+12_3.png	6.0	→	3.0	40		女	19	2024-03-16_10h56.44.159	干预NG	2021.2.3	Win32	60.32454606
		6.0	1.0	0.3801	3.0	0.4496	1.0	14.0	30.0	0.0	1.0	images/313_1.png	images/313+12_1.png	6.0	→	1.0	40		女	19	2024-03-16_10h56.44.159	干预NG	2021.2.3	Win32	60.32454606
		6.0	1.0	0.4524	4.0	0.7182	1.0	15.0	31.0	4.0	1.0	images/313_5.png	images/313+12_5.png	6.0	→	5.0	40		女	19	2024-03-16_10h56.44.159	干预NG	2021.2.3	Win32	60.32454606
					4.0	0.6371						images/313_4.png	images/313+42_4.png	6.0	→	4.0	40		女	19	2024-03-16_10h56.44.159	干预NG	2021.2.3	Win32	60.32454606	space	11.8953	6.0	1.0	0.2502	1.0		0.0	0.0	0.0	3.0	1.0
					3.0	0.7695						images/313_5.png	images/313+42_5.png	6.0	→	5.0	40		女	19	2024-03-16_10h56.44.159	干预NG	2021.2.3	Win32	60.32454606			6.0	1.0	0.3692	0.0		0.0	1.0	1.0	4.0	1.0
					4.0	0.4981						images/313+42_27.png	images/313_27.png	1.0	←	27.0	40		女	19	2024-03-16_10h56.44.159	干预NG	2021.2.3	Win32	60.32454606			1.0	1.0	0.2799	1.0		0.0	2.0	2.0	26.0	1.0
					4.0	0.5354						images/313_23.png	images/313+42_23.png	6.0	→	23.0	40		女	19	2024-03-16_10h56.44.159	干预NG	2021.2.3	Win32	60.32454606			1.0	0.0	0.531	1.0		0.0	3.0	3.0	22.0	1.0
					3.0	0.6937						images/313_20.png	images/313+42_20.png	6.0	→	20.0	40		女	19	2024-03-16_10h56.44.159	干预NG	2021.2.3	Win32	60.32454606			1.0	0.0	0.3979	0.0		0.0	4.0	4.0	19.0	1.0
					4.0	0.5692						images/313_6.png	images/313+42_6.png	6.0	→	6.0	40		女	19	2024-03-16_10h56.44.159	干预NG	2021.2.3	Win32	60.32454606			6.0	1.0	0.3511	1.0		0.0	5.0	5.0	5.0	1.0
					4.0	0.536						images/313+42_32.png	images/313_32.png	1.0	←	32.0	40		女	19	2024-03-16_10h56.44.159	干预NG	2021.2.3	Win32	60.32454606			1.0	1.0	0.2174	1.0		0.0	6.0	6.0	31.0	1.0
					3.0	0.7108						images/313+42_31.png	images/313_31.png	1.0	←	31.0	40		女	19	2024-03-16_10h56.44.159	干预NG	2021.2.3	Win32	60.32454606			1.0	1.0	0.5412	0.0		0.0	7.0	7.0	30.0	1.0
					3.0	0.6037						images/313_7.png	images/313+42_7.png	6.0	→	7.0	40		女	19	2024-03-16_10h56.44.159	干预NG	2021.2.3	Win32	60.32454606			6.0	1.0	0.3567	0.0		0.0	8.0	8.0	6.0	1.0
					3.0	0.7661						images/313+42_28.png	images/313_28.png	1.0	←	28.0	40		女	19	2024-03-16_10h56.44.159	干预NG	2021.2.3	Win32	60.32454606			1.0	1.0	0.2521	0.0		0.0	9.0	9.0	27.0	1.0
					3.0	0.5962						images/313+42_13.png	images/313_13.png	1.0	←	13.0	40		女	19	2024-03-16_10h56.44.159	干预NG	2021.2.3	Win32	60.32454606			1.0	1.0	0.1361	0.0		0.0	10.0	10.0	12.0	1.0
					3.0	0.9437						images/313_21.png	images/313+42_21.png	6.0	→	21.0	40		女	19	2024-03-16_10h56.44.159	干预NG	2021.2.3	Win32	60.32454606			6.0	1.0	0.305	0.0		0.0	11.0	11.0	20.0	1.0
					3.0	0.5097						images/313+42_14.png	images/313_14.png	1.0	←	14.0	40		女	19	2024-03-16_10h56.44.159	干预NG	2021.2.3	Win32	60.32454606			6.0	0.0	0.3703	0.0		0.0	12.0	12.0	13.0	1.0
					3.0	0.5115						images/313_1.png	images/313+42_1.png	6.0	→	1.0	40		女	19	2024-03-16_10h56.44.159	干预NG	2021.2.3	Win32	60.32454606			6.0	1.0	0.4235	0.0		0.0	13.0	13.0	0.0	1.0
					4.0	0.9004						images/313+42_29.png	images/313_29.png	1.0	←	29.0	40		女	19	2024-03-16_10h56.44.159	干预NG	2021.2.3	Win32	60.32454606			1.0	1.0	0.1526	1.0		0.0	14.0	14.0	28.0	1.0
					6.0	0.0647						images/313_3.png	images/313+42_3.png	6.0	→	3.0	40		女	19	2024-03-16_10h56.44.159	干预NG	2021.2.3	Win32	60.32454606			1.0	0.0	0.4932	1.0		0.0	15.0	15.0	2.0	1.0
					3.0	0.7002						images/313_2.png	images/313+42_2.png	6.0	→	2.0	40		女	19	2024-03-16_10h56.44.159	干预NG	2021.2.3	Win32	60.32454606			6.0	1.0	0.325	0.0		0.0	16.0	16.0	1.0	1.0
					3.0	0.5847						images/313+42_11.png	images/313_11.png	1.0	←	11.0	40		女	19	2024-03-16_10h56.44.159	干预NG	2021.2.3	Win32	60.32454606			1.0	1.0	0.4666	0.0		0.0	17.0	17.0	10.0	1.0
					4.0	0.5401						images/313_19.png	images/313+42_19.png	6.0	→	19.0	40		女	19	2024-03-16_10h56.44.159	干预NG	2021.2.3	Win32	60.32454606			6.0	1.0	0.3517	1.0		0.0	18.0	18.0	18.0	1.0
					3.0	0.4906						images/313+42_10.png	images/313_10.png	1.0	←	10.0	40		女	19	2024-03-16_10h56.44.159	干预NG	2021.2.3	Win32	60.32454606			1.0	1.0	0.2836	0.0		0.0	19.0	19.0	9.0	1.0
					4.0	0.5777						images/313_24.png	images/313+42_24.png	6.0	→	24.0	40		女	19	2024-03-16_10h56.44.159	干预NG	2021.2.3	Win32	60.32454606			6.0	1.0	0.3622	1.0		0.0	20.0	20.0	23.0	1.0
					4.0	0.4911						images/313+42_30.png	images/313_30.png	1.0	←	30.0	40		女	19	2024-03-16_10h56.44.159	干预NG	2021.2.3	Win32	60.32454606			1.0	1.0	0.3563	1.0		0.0	21.0	21.0	29.0	1.0
					3.0	0.6181						images/313+42_12.png	images/313_12.png	1.0	←	12.0	40		女	19	2024-03-16_10h56.44.159	干预NG	2021.2.3	Win32	60.32454606			1.0	1.0	0.4028	0.0		0.0	22.0	22.0	11.0	1.0
					3.0	0.4243						images/313+42_15.png	images/313_15.png	1.0	←	15.0	40		女	19	2024-03-16_10h56.44.159	干预NG	2021.2.3	Win32	60.32454606			1.0	1.0	0.4177	0.0		0.0	23.0	23.0	14.0	1.0
					3.0	0.4339						images/313+42_9.png	images/313_9.png	1.0	←	9.0	40		女	19	2024-03-16_10h56.44.159	干预NG	2021.2.3	Win32	60.32454606			1.0	1.0	0.6078	0.0		0.0	24.0	24.0	8.0	1.0
					3.0	0.4573						images/313+42_16.png	images/313_16.png	1.0	←	16.0	40		女	19	2024-03-16_10h56.44.159	干预NG	2021.2.3	Win32	60.32454606			1.0	1.0	0.2546	0.0		0.0	25.0	25.0	15.0	1.0
					3.0	0.4532						images/313+42_26.png	images/313_26.png	1.0	←	26.0	40		女	19	2024-03-16_10h56.44.159	干预NG	2021.2.3	Win32	60.32454606			1.0	1.0	0.4014	0.0		0.0	26.0	26.0	25.0	1.0
					3.0	0.5508						images/313_17.png	images/313+42_17.png	6.0	→	17.0	40		女	19	2024-03-16_10h56.44.159	干预NG	2021.2.3	Win32	60.32454606			6.0	1.0	0.3711	0.0		0.0	27.0	27.0	16.0	1.0
					3.0	0.4647						images/313+42_25.png	images/313_25.png	1.0	←	25.0	40		女	19	2024-03-16_10h56.44.159	干预NG	2021.2.3	Win32	60.32454606			1.0	1.0	0.4211	0.0		0.0	28.0	28.0	24.0	1.0
					4.0	0.6083						images/313_22.png	images/313+42_22.png	6.0	→	22.0	40		女	19	2024-03-16_10h56.44.159	干预NG	2021.2.3	Win32	60.32454606			6.0	1.0	0.2523	1.0		0.0	29.0	29.0	21.0	1.0
					3.0	0.7592						images/313_18.png	images/313+42_18.png	6.0	→	18.0	40		女	19	2024-03-16_10h56.44.159	干预NG	2021.2.3	Win32	60.32454606			6.0	1.0	0.6085	0.0		0.0	30.0	30.0	17.0	1.0
					3.0	0.7046						images/313_8.png	images/313+42_8.png	6.0	→	8.0	40		女	19	2024-03-16_10h56.44.159	干预NG	2021.2.3	Win32	60.32454606			6.0	1.0	0.4094	0.0		0.0	31.0	31.0	7.0	1.0
					3.0	0.4205						images/313+42_28.png	images/313_28.png	1.0	←	28.0	40		女	19	2024-03-16_10h56.44.159	干预NG	2021.2.3	Win32	60.32454606			1.0	1.0	0.3502	0.0		1.0	0.0	32.0	27.0	1.0
					3.0	0.5838						images/313+42_15.png	images/313_15.png	1.0	←	15.0	40		女	19	2024-03-16_10h56.44.159	干预NG	2021.2.3	Win32	60.32454606			6.0	0.0	0.5848	0.0		1.0	1.0	33.0	14.0	1.0
					3.0	0.472						images/313_20.png	images/313+42_20.png	6.0	→	20.0	40		女	19	2024-03-16_10h56.44.159	干预NG	2021.2.3	Win32	60.32454606			1.0	0.0	0.3524	0.0		1.0	2.0	34.0	19.0	1.0
					3.0	0.532						images/313_22.png	images/313+42_22.png	6.0	→	22.0	40		女	19	2024-03-16_10h56.44.159	干预NG	2021.2.3	Win32	60.32454606			6.0	1.0	0.247	0.0		1.0	3.0	35.0	21.0	1.0
					3.0	0.4583						images/313_2.png	images/313+42_2.png	6.0	→	2.0	40		女	19	2024-03-16_10h56.44.159	干预NG	2021.2.3	Win32	60.32454606			6.0	1.0	0.4176	0.0		1.0	4.0	36.0	1.0	1.0
					3.0	0.4363						images/313+42_10.png	images/313_10.png	1.0	←	10.0	40		女	19	2024-03-16_10h56.44.159	干预NG	2021.2.3	Win32	60.32454606			1.0	1.0	0.4597	0.0		1.0	5.0	37.0	9.0	1.0
					3.0	0.5641						images/313+42_30.png	images/313_30.png	1.0	←	30.0	40		女	19	2024-03-16_10h56.44.159	干预NG	2021.2.3	Win32	60.32454606			1.0	1.0	0.3817	0.0		1.0	6.0	38.0	29.0	1.0
					3.0	0.4403						images/313+42_16.png	images/313_16.png	1.0	←	16.0	40		女	19	2024-03-16_10h56.44.159	干预NG	2021.2.3	Win32	60.32454606			1.0	1.0	0.3421	0.0		1.0	7.0	39.0	15.0	1.0
					3.0	0.5586						images/313+42_31.png	images/313_31.png	1.0	←	31.0	40		女	19	2024-03-16_10h56.44.159	干预NG	2021.2.3	Win32	60.32454606			1.0	1.0	0.5634	0.0		1.0	8.0	40.0	30.0	1.0
					3.0	0.5627						images/313_18.png	images/313+42_18.png	6.0	→	18.0	40		女	19	2024-03-16_10h56.44.159	干预NG	2021.2.3	Win32	60.32454606			6.0	1.0	0.7347	0.0		1.0	9.0	41.0	17.0	1.0
					3.0	0.3876						images/313_17.png	images/313+42_17.png	6.0	→	17.0	40		女	19	2024-03-16_10h56.44.159	干预NG	2021.2.3	Win32	60.32454606			6.0	1.0	0.399	0.0		1.0	10.0	42.0	16.0	1.0
					4.0	0.6747						images/313+42_29.png	images/313_29.png	1.0	←	29.0	40		女	19	2024-03-16_10h56.44.159	干预NG	2021.2.3	Win32	60.32454606			1.0	1.0	0.2522	1.0		1.0	11.0	43.0	28.0	1.0
					3.0	0.4257						images/313+42_26.png	images/313_26.png	1.0	←	26.0	40		女	19	2024-03-16_10h56.44.159	干预NG	2021.2.3	Win32	60.32454606			1.0	1.0	0.5006	0.0		1.0	12.0	44.0	25.0	1.0
					4.0	0.9737						images/313_7.png	images/313+42_7.png	6.0	→	7.0	40		女	19	2024-03-16_10h56.44.159	干预NG	2021.2.3	Win32	60.32454606			6.0	1.0	0.2595	1.0		1.0	13.0	45.0	6.0	1.0
					3.0	0.4673						images/313+42_13.png	images/313_13.png	1.0	←	13.0	40		女	19	2024-03-16_10h56.44.159	干预NG	2021.2.3	Win32	60.32454606			1.0	1.0	0.2364	0.0		1.0	14.0	46.0	12.0	1.0
					3.0	0.4838						images/313_3.png	images/313+42_3.png	6.0	→	3.0	40		女	19	2024-03-16_10h56.44.159	干预NG	2021.2.3	Win32	60.32454606			1.0	0.0	0.5891	0.0		1.0	15.0	47.0	2.0	1.0
					4.0	0.5811						images/313_4.png	images/313+42_4.png	6.0	→	4.0	40		女	19	2024-03-16_10h56.44.159	干预NG	2021.2.3	Win32	60.32454606			6.0	1.0	0.9468	1.0		1.0	16.0	48.0	3.0	1.0
					3.0	0.5468						images/313+42_11.png	images/313_11.png	1.0	←	11.0	40		女	19	2024-03-16_10h56.44.159	干预NG	2021.2.3	Win32	60.32454606			1.0	1.0	0.2443	0.0		1.0	17.0	49.0	10.0	1.0
					4.0	0.6185						images/313+42_12.png	images/313_12.png	1.0	←	12.0	40		女	19	2024-03-16_10h56.44.159	干预NG	2021.2.3	Win32	60.32454606			1.0	1.0	0.3642	1.0		1.0	18.0	50.0	11.0	1.0
					4.0	0.5191						images/313_24.png	images/313+42_24.png	6.0	→	24.0	40		女	19	2024-03-16_10h56.44.159	干预NG	2021.2.3	Win32	60.32454606			6.0	1.0	0.2344	1.0		1.0	19.0	51.0	23.0	1.0
					4.0	0.4688						images/313_23.png	images/313+42_23.png	6.0	→	23.0	40		女	19	2024-03-16_10h56.44.159	干预NG	2021.2.3	Win32	60.32454606			6.0	1.0	0.5718	1.0		1.0	20.0	52.0	22.0	1.0
					4.0	0.5044						images/313_8.png	images/313+42_8.png	6.0	→	8.0	40		女	19	2024-03-16_10h56.44.159	干预NG	2021.2.3	Win32	60.32454606			6.0	1.0	0.3224	1.0		1.0	21.0	53.0	7.0	1.0
					4.0	0.3877						images/313_6.png	images/313+42_6.png	6.0	→	6.0	40		女	19	2024-03-16_10h56.44.159	干预NG	2021.2.3	Win32	60.32454606			1.0	0.0	0.1223	1.0		1.0	22.0	54.0	5.0	1.0
					4.0	0.8301						images/313+42_25.png	images/313_25.png	1.0	←	25.0	40		女	19	2024-03-16_10h56.44.159	干预NG	2021.2.3	Win32	60.32454606			1.0	1.0	0.4601	1.0		1.0	23.0	55.0	24.0	1.0
					4.0	0.7322						images/313_1.png	images/313+42_1.png	6.0	→	1.0	40		女	19	2024-03-16_10h56.44.159	干预NG	2021.2.3	Win32	60.32454606			6.0	1.0	0.3216	1.0		1.0	24.0	56.0	0.0	1.0
					4.0	0.3999						images/313+42_32.png	images/313_32.png	1.0	←	32.0	40		女	19	2024-03-16_10h56.44.159	干预NG	2021.2.3	Win32	60.32454606			1.0	1.0	0.3592	1.0		1.0	25.0	57.0	31.0	1.0
					4.0	0.8509						images/313_5.png	images/313+42_5.png	6.0	→	5.0	40		女	19	2024-03-16_10h56.44.159	干预NG	2021.2.3	Win32	60.32454606			6.0	1.0	0.3496	1.0		1.0	26.0	58.0	4.0	1.0
					4.0	0.4668						images/313+42_9.png	images/313_9.png	1.0	←	9.0	40		女	19	2024-03-16_10h56.44.159	干预NG	2021.2.3	Win32	60.32454606			1.0	1.0	0.2987	1.0		1.0	27.0	59.0	8.0	1.0
					4.0	0.6966						images/313_21.png	images/313+42_21.png	6.0	→	21.0	40		女	19	2024-03-16_10h56.44.159	干预NG	2021.2.3	Win32	60.32454606			6.0	1.0	0.3264	1.0		1.0	28.0	60.0	20.0	1.0
					4.0	0.5134						images/313_19.png	images/313+42_19.png	6.0	→	19.0	40		女	19	2024-03-16_10h56.44.159	干预NG	2021.2.3	Win32	60.32454606			6.0	1.0	0.5284	1.0		1.0	29.0	61.0	18.0	1.0
					4.0	0.4537						images/313+42_27.png	images/313_27.png	1.0	←	27.0	40		女	19	2024-03-16_10h56.44.159	干预NG	2021.2.3	Win32	60.32454606			1.0	1.0	0.122	1.0		1.0	30.0	62.0	26.0	1.0
					4.0	0.4844						images/313+42_14.png	images/313_14.png	1.0	←	14.0	40		女	19	2024-03-16_10h56.44.159	干预NG	2021.2.3	Win32	60.32454606			6.0	0.0	0.1845	1.0		1.0	31.0	63.0	13.0	1.0
					4.0	0.3718						images/313_20.png	images/313+42_20.png	6.0	→	20.0	40		女	19	2024-03-16_10h56.44.159	干预NG	2021.2.3	Win32	60.32454606			1.0	0.0	0.2065	1.0		2.0	0.0	64.0	19.0	1.0
					4.0	0.4692						images/313_2.png	images/313+42_2.png	6.0	→	2.0	40		女	19	2024-03-16_10h56.44.159	干预NG	2021.2.3	Win32	60.32454606			6.0	1.0	0.1832	1.0		2.0	1.0	65.0	1.0	1.0
					4.0	0.3993						images/313+42_25.png	images/313_25.png	1.0	←	25.0	40		女	19	2024-03-16_10h56.44.159	干预NG	2021.2.3	Win32	60.32454606			1.0	1.0	0.2603	1.0		2.0	2.0	66.0	24.0	1.0
					4.0	0.4297						images/313+42_13.png	images/313_13.png	1.0	←	13.0	40		女	19	2024-03-16_10h56.44.159	干预NG	2021.2.3	Win32	60.32454606			1.0	1.0	0.3816	1.0		2.0	3.0	67.0	12.0	1.0
					3.0	0.6518						images/313+42_10.png	images/313_10.png	1.0	←	10.0	40		女	19	2024-03-16_10h56.44.159	干预NG	2021.2.3	Win32	60.32454606			1.0	1.0	0.4592	0.0		2.0	4.0	68.0	9.0	1.0
					3.0	0.6549						images/313_5.png	images/313+42_5.png	6.0	→	5.0	40		女	19	2024-03-16_10h56.44.159	干预NG	2021.2.3	Win32	60.32454606			6.0	1.0	0.355	0.0		2.0	5.0	69.0	4.0	1.0
					4.0	0.8371						images/313_19.png	images/313+42_19.png	6.0	→	19.0	40		女	19	2024-03-16_10h56.44.159	干预NG	2021.2.3	Win32	60.32454606			6.0	1.0	0.1794	1.0		2.0	6.0	70.0	18.0	1.0
					4.0	0.7259						images/313+42_31.png	images/313_31.png	1.0	←	31.0	40		女	19	2024-03-16_10h56.44.159	干预NG	2021.2.3	Win32	60.32454606			1.0	1.0	0.3799	1.0		2.0	7.0	71.0	30.0	1.0
					4.0	0.5528						images/313_1.png	images/313+42_1.png	6.0	→	1.0	40		女	19	2024-03-16_10h56.44.159	干预NG	2021.2.3	Win32	60.32454606			6.0	1.0	0.3526	1.0		2.0	8.0	72.0	0.0	1.0
					4.0	0.4671						images/313_3.png	images/313+42_3.png	6.0	→	3.0	40		女	19	2024-03-16_10h56.44.159	干预NG	2021.2.3	Win32	60.32454606			6.0	1.0	0.5636	1.0		2.0	9.0	73.0	2.0	1.0
					2.0	1.6363						images/313_8.png	images/313+42_8.png	6.0	→	8.0	40		女	19	2024-03-16_10h56.44.159	干预NG	2021.2.3	Win32	60.32454606			1.0	0.0	0.4535	0.0		2.0	10.0	74.0	7.0	1.0
					4.0	0.7003						images/313_7.png	images/313+42_7.png	6.0	→	7.0	40		女	19	2024-03-16_10h56.44.159	干预NG	2021.2.3	Win32	60.32454606			6.0	1.0	0.2372	1.0		2.0	11.0	75.0	6.0	1.0
					4.0	0.5012						images/313_6.png	images/313+42_6.png	6.0	→	6.0	40		女	19	2024-03-16_10h56.44.159	干预NG	2021.2.3	Win32	60.32454606			6.0	1.0	0.4529	1.0		2.0	12.0	76.0	5.0	1.0
					4.0	0.3947						images/313_4.png	images/313+42_4.png	6.0	→	4.0	40		女	19	2024-03-16_10h56.44.159	干预NG	2021.2.3	Win32	60.32454606			6.0	1.0	0.4471	1.0		2.0	13.0	77.0	3.0	1.0
					4.0	0.4505						images/313_22.png	images/313+42_22.png	6.0	→	22.0	40		女	19	2024-03-16_10h56.44.159	干预NG	2021.2.3	Win32	60.32454606			6.0	1.0	0.429	1.0		2.0	14.0	78.0	21.0	1.0
					4.0	0.5058						images/313+42_16.png	images/313_16.png	1.0	←	16.0	40		女	19	2024-03-16_10h56.44.159	干预NG	2021.2.3	Win32	60.32454606			1.0	1.0	0.2627	1.0		2.0	15.0	79.0	15.0	1.0
					4.0	0.4301						images/313+42_27.png	images/313_27.png	1.0	←	27.0	40		女	19	2024-03-16_10h56.44.159	干预NG	2021.2.3	Win32	60.32454606			1.0	1.0	0.1953	1.0		2.0	16.0	80.0	26.0	1.0
					4.0	0.6204						images/313+42_30.png	images/313_30.png	1.0	←	30.0	40		女	19	2024-03-16_10h56.44.159	干预NG	2021.2.3	Win32	60.32454606			1.0	1.0	0.3144	1.0		2.0	17.0	81.0	29.0	1.0
					4.0	0.3353						images/313+42_29.png	images/313_29.png	1.0	←	29.0	40		女	19	2024-03-16_10h56.44.159	干预NG	2021.2.3	Win32	60.32454606			1.0	1.0	0.299	1.0		2.0	18.0	82.0	28.0	1.0
					4.0	0.3509						images/313+42_32.png	images/313_32.png	1.0	←	32.0	40		女	19	2024-03-16_10h56.44.159	干预NG	2021.2.3	Win32	60.32454606			1.0	1.0	0.2633	1.0		2.0	19.0	83.0	31.0	1.0
					4.0	0.4122						images/313_23.png	images/313+42_23.png	6.0	→	23.0	40		女	19	2024-03-16_10h56.44.159	干预NG	2021.2.3	Win32	60.32454606			6.0	1.0	0.254	1.0		2.0	20.0	84.0	22.0	1.0
					4.0	0.4504						images/313+42_12.png	images/313_12.png	1.0	←	12.0	40		女	19	2024-03-16_10h56.44.159	干预NG	2021.2.3	Win32	60.32454606			1.0	1.0	0.2258	1.0		2.0	21.0	85.0	11.0	1.0
					3.0	0.8899						images/313+42_9.png	images/313_9.png	1.0	←	9.0	40		女	19	2024-03-16_10h56.44.159	干预NG	2021.2.3	Win32	60.32454606			1.0	1.0	0.3356	0.0		2.0	22.0	86.0	8.0	1.0
					3.0	0.6568						images/313_18.png	images/313+42_18.png	6.0	→	18.0	40		女	19	2024-03-16_10h56.44.159	干预NG	2021.2.3	Win32	60.32454606			6.0	1.0	0.1847	0.0		2.0	23.0	87.0	17.0	1.0
					4.0	0.5014						images/313_24.png	images/313+42_24.png	6.0	→	24.0	40		女	19	2024-03-16_10h56.44.159	干预NG	2021.2.3	Win32	60.32454606			6.0	1.0	0.156	1.0		2.0	24.0	88.0	23.0	1.0
					4.0	0.5502						images/313+42_15.png	images/313_15.png	1.0	←	15.0	40		女	19	2024-03-16_10h56.44.159	干预NG	2021.2.3	Win32	60.32454606			1.0	1.0	0.3147	1.0		2.0	25.0	89.0	14.0	1.0
					3.0	0.8525						images/313_17.png	images/313+42_17.png	6.0	→	17.0	40		女	19	2024-03-16_10h56.44.159	干预NG	2021.2.3	Win32	60.32454606			6.0	1.0	0.5858	0.0		2.0	26.0	90.0	16.0	1.0
					4.0	0.4526						images/313+42_26.png	images/313_26.png	1.0	←	26.0	40		女	19	2024-03-16_10h56.44.159	干预NG	2021.2.3	Win32	60.32454606			1.0	1.0	0.1565	1.0		2.0	27.0	91.0	25.0	1.0
					3.0	0.6845						images/313+42_14.png	images/313_14.png	1.0	←	14.0	40		女	19	2024-03-16_10h56.44.159	干预NG	2021.2.3	Win32	60.32454606			6.0	0.0	0.2529	0.0		2.0	28.0	92.0	13.0	1.0
					4.0	0.4804						images/313_21.png	images/313+42_21.png	6.0	→	21.0	40		女	19	2024-03-16_10h56.44.159	干预NG	2021.2.3	Win32	60.32454606			6.0	1.0	0.3318	1.0		2.0	29.0	93.0	20.0	1.0
					3.0	0.7363						images/313+42_11.png	images/313_11.png	1.0	←	11.0	40		女	19	2024-03-16_10h56.44.159	干预NG	2021.2.3	Win32	60.32454606			1.0	1.0	0.5012	0.0		2.0	30.0	94.0	10.0	1.0
					3.0	0.568						images/313+42_28.png	images/313_28.png	1.0	←	28.0	40		女	19	2024-03-16_10h56.44.159	干预NG	2021.2.3	Win32	60.32454606			1.0	1.0	0.3069	0.0		2.0	31.0	95.0	27.0	1.0
																	40		女	19	2024-03-16_10h56.44.159	干预NG	2021.2.3	Win32	60.32454606													5.261111111	4.2312
