# Supplementary material for: Perceptual metacognition and self-esteem: the role of feedback valence in local and global monitoring bias
Source: BMC Psychol. 2025 Sep 22;13:1114. doi: 10.1186/s40359-025-03089-x (PMC12506185; doi:10.1186/s40359-025-03089-x)
Supplement: Supplementary file 1 — Supplementary Material 1. [file 40359_2025_3089_MOESM1_ESM.zip › Data/Study3/Study3data/negative/41_干预NG_2024-03-16_10h55.54.977.csv]

key03.keys	key03.rt	response00.keys	response00.corr	response00.rt	response02.keys	response02.rt	prac2.thisRepN	prac2.thisTrialN	prac2.thisN	prac2.thisIndex	prac2.ran	dotLeft	dotRight	dotAns	cue	rows	被试编号	姓名	性别	年龄	date	expName	psychopyVersion	OS	frameRate	key04.keys	key04.rt	response01.keys	response01.corr	response01.rt	response02.corr	ret_res.keys	neg.thisRepN	neg.thisTrialN	neg.thisN	neg.thisIndex	neg.ran	ret_res.rt	slider.response	slider.rt
space	6.4124	6.0	1.0	1.2692	4.0	0.9631	0.0	0.0	0.0	4.0	1.0	images/313_5.png	images/313+12_5.png	6.0	→	5.0	41		男	24	2024-03-16_10h55.54.977	干预NG	2021.2.3	Win32	120.4819277
		6.0	0.0	0.4169	5.0	0.5313	0.0	1.0	1.0	8.0	1.0	images/313+12_9.png	images/313_9.png	1.0	←	9.0	41		男	24	2024-03-16_10h55.54.977	干预NG	2021.2.3	Win32	120.4819277
		6.0	0.0	0.5416	4.0	0.3267	0.0	2.0	2.0	9.0	1.0	images/313+12_10.png	images/313_10.png	1.0	←	10.0	41		男	24	2024-03-16_10h55.54.977	干预NG	2021.2.3	Win32	120.4819277
		6.0	1.0	1.1669	4.0	0.333	0.0	3.0	3.0	1.0	1.0	images/313_2.png	images/313+12_2.png	6.0	→	2.0	41		男	24	2024-03-16_10h55.54.977	干预NG	2021.2.3	Win32	120.4819277
		1.0	0.0	0.6594	4.0	0.5744	0.0	4.0	4.0	6.0	1.0	images/313_7.png	images/313+12_7.png	6.0	→	7.0	41		男	24	2024-03-16_10h55.54.977	干预NG	2021.2.3	Win32	120.4819277
		6.0	1.0	1.4767	4.0	0.3843	0.0	5.0	5.0	7.0	1.0	images/313_8.png	images/313+12_8.png	6.0	→	8.0	41		男	24	2024-03-16_10h55.54.977	干预NG	2021.2.3	Win32	120.4819277
		6.0	0.0	0.3255	5.0	0.217	0.0	6.0	6.0	10.0	1.0	images/313+12_11.png	images/313_11.png	1.0	←	11.0	41		男	24	2024-03-16_10h55.54.977	干预NG	2021.2.3	Win32	120.4819277
		6.0	0.0	0.6334	4.0	0.3689	0.0	7.0	7.0	11.0	1.0	images/313+12_12.png	images/313_12.png	1.0	←	12.0	41		男	24	2024-03-16_10h55.54.977	干预NG	2021.2.3	Win32	120.4819277
		6.0	0.0	0.6768	4.0	0.1921	0.0	8.0	8.0	14.0	1.0	images/313+12_15.png	images/313_15.png	1.0	←	15.0	41		男	24	2024-03-16_10h55.54.977	干预NG	2021.2.3	Win32	120.4819277
		1.0	1.0	1.1626	5.0	0.6012	0.0	9.0	9.0	12.0	1.0	images/313+12_13.png	images/313_13.png	1.0	←	13.0	41		男	24	2024-03-16_10h55.54.977	干预NG	2021.2.3	Win32	120.4819277
		6.0	1.0	0.3668	5.0	0.4507	0.0	10.0	10.0	5.0	1.0	images/313_6.png	images/313+12_6.png	6.0	→	6.0	41		男	24	2024-03-16_10h55.54.977	干预NG	2021.2.3	Win32	120.4819277
		6.0	1.0	0.5921	4.0	0.173	0.0	11.0	11.0	2.0	1.0	images/313_3.png	images/313+12_3.png	6.0	→	3.0	41		男	24	2024-03-16_10h55.54.977	干预NG	2021.2.3	Win32	120.4819277
		6.0	0.0	0.6636	4.0	0.2169	0.0	12.0	12.0	13.0	1.0	images/313+12_14.png	images/313_14.png	1.0	←	14.0	41		男	24	2024-03-16_10h55.54.977	干预NG	2021.2.3	Win32	120.4819277
		6.0	1.0	0.509	4.0	0.3596	0.0	13.0	13.0	3.0	1.0	images/313_4.png	images/313+12_4.png	6.0	→	4.0	41		男	24	2024-03-16_10h55.54.977	干预NG	2021.2.3	Win32	120.4819277
		1.0	1.0	0.6857	4.0	0.4028	0.0	14.0	14.0	15.0	1.0	images/313+12_16.png	images/313_16.png	1.0	←	16.0	41		男	24	2024-03-16_10h55.54.977	干预NG	2021.2.3	Win32	120.4819277
		6.0	1.0	0.7245	4.0	0.3006	0.0	15.0	15.0	0.0	1.0	images/313_1.png	images/313+12_1.png	6.0	→	1.0	41		男	24	2024-03-16_10h55.54.977	干预NG	2021.2.3	Win32	120.4819277
		6.0	1.0	0.5071	5.0	0.1745	1.0	0.0	16.0	3.0	1.0	images/313_4.png	images/313+12_4.png	6.0	→	4.0	41		男	24	2024-03-16_10h55.54.977	干预NG	2021.2.3	Win32	120.4819277
		6.0	1.0	1.3579	4.0	0.8672	1.0	1.0	17.0	6.0	1.0	images/313_7.png	images/313+12_7.png	6.0	→	7.0	41		男	24	2024-03-16_10h55.54.977	干预NG	2021.2.3	Win32	120.4819277
		1.0	1.0	0.7373	4.0	0.2925	1.0	2.0	18.0	12.0	1.0	images/313+12_13.png	images/313_13.png	1.0	←	13.0	41		男	24	2024-03-16_10h55.54.977	干预NG	2021.2.3	Win32	120.4819277
		6.0	1.0	0.4918	5.0	0.3573	1.0	3.0	19.0	4.0	1.0	images/313_5.png	images/313+12_5.png	6.0	→	5.0	41		男	24	2024-03-16_10h55.54.977	干预NG	2021.2.3	Win32	120.4819277
		6.0	1.0	0.4431	4.0	0.2844	1.0	4.0	20.0	2.0	1.0	images/313_3.png	images/313+12_3.png	6.0	→	3.0	41		男	24	2024-03-16_10h55.54.977	干预NG	2021.2.3	Win32	120.4819277
		1.0	1.0	1.1255	4.0	0.1473	1.0	5.0	21.0	11.0	1.0	images/313+12_12.png	images/313_12.png	1.0	←	12.0	41		男	24	2024-03-16_10h55.54.977	干预NG	2021.2.3	Win32	120.4819277
		1.0	1.0	0.6814	5.0	0.2586	1.0	6.0	22.0	14.0	1.0	images/313+12_15.png	images/313_15.png	1.0	←	15.0	41		男	24	2024-03-16_10h55.54.977	干预NG	2021.2.3	Win32	120.4819277
		1.0	1.0	0.7581	5.0	0.1492	1.0	7.0	23.0	8.0	1.0	images/313+12_9.png	images/313_9.png	1.0	←	9.0	41		男	24	2024-03-16_10h55.54.977	干预NG	2021.2.3	Win32	120.4819277
		6.0	1.0	0.4666	4.0	0.591	1.0	8.0	24.0	5.0	1.0	images/313_6.png	images/313+12_6.png	6.0	→	6.0	41		男	24	2024-03-16_10h55.54.977	干预NG	2021.2.3	Win32	120.4819277
		6.0	1.0	0.9929	4.0	0.3995	1.0	9.0	25.0	1.0	1.0	images/313_2.png	images/313+12_2.png	6.0	→	2.0	41		男	24	2024-03-16_10h55.54.977	干预NG	2021.2.3	Win32	120.4819277
		6.0	0.0	1.4169	5.0	0.3005	1.0	10.0	26.0	13.0	1.0	images/313+12_14.png	images/313_14.png	1.0	←	14.0	41		男	24	2024-03-16_10h55.54.977	干预NG	2021.2.3	Win32	120.4819277
		6.0	0.0	0.7834	4.0	0.2426	1.0	11.0	27.0	10.0	1.0	images/313+12_11.png	images/313_11.png	1.0	←	11.0	41		男	24	2024-03-16_10h55.54.977	干预NG	2021.2.3	Win32	120.4819277
		6.0	1.0	1.1401	4.0	0.3823	1.0	12.0	28.0	0.0	1.0	images/313_1.png	images/313+12_1.png	6.0	→	1.0	41		男	24	2024-03-16_10h55.54.977	干预NG	2021.2.3	Win32	120.4819277
		1.0	1.0	0.7523	4.0	0.3253	1.0	13.0	29.0	15.0	1.0	images/313+12_16.png	images/313_16.png	1.0	←	16.0	41		男	24	2024-03-16_10h55.54.977	干预NG	2021.2.3	Win32	120.4819277
		1.0	1.0	1.1087	4.0	0.2928	1.0	14.0	30.0	9.0	1.0	images/313+12_10.png	images/313_10.png	1.0	←	10.0	41		男	24	2024-03-16_10h55.54.977	干预NG	2021.2.3	Win32	120.4819277
		6.0	1.0	0.6187	4.0	0.467	1.0	15.0	31.0	7.0	1.0	images/313_8.png	images/313+12_8.png	6.0	→	8.0	41		男	24	2024-03-16_10h55.54.977	干预NG	2021.2.3	Win32	120.4819277
					5.0	0.3428						images/313+42_32.png	images/313_32.png	1.0	←	32.0	41		男	24	2024-03-16_10h55.54.977	干预NG	2021.2.3	Win32	120.4819277	space	8.1159	1.0	1.0	1.0603	1.0		0.0	0.0	0.0	31.0	1.0
					4.0	0.4337						images/313_23.png	images/313+42_23.png	6.0	→	23.0	41		男	24	2024-03-16_10h55.54.977	干预NG	2021.2.3	Win32	120.4819277			6.0	1.0	0.8393	1.0		0.0	1.0	1.0	22.0	1.0
					4.0	0.4239						images/313_7.png	images/313+42_7.png	6.0	→	7.0	41		男	24	2024-03-16_10h55.54.977	干预NG	2021.2.3	Win32	120.4819277			6.0	1.0	0.5772	1.0		0.0	2.0	2.0	6.0	1.0
					5.0	0.2528						images/313_3.png	images/313+42_3.png	6.0	→	3.0	41		男	24	2024-03-16_10h55.54.977	干预NG	2021.2.3	Win32	120.4819277			6.0	1.0	0.4545	1.0		0.0	3.0	3.0	2.0	1.0
					5.0	0.3511						images/313_22.png	images/313+42_22.png	6.0	→	22.0	41		男	24	2024-03-16_10h55.54.977	干预NG	2021.2.3	Win32	120.4819277			6.0	1.0	0.5086	1.0		0.0	4.0	4.0	21.0	1.0
					5.0	0.2509						images/313_2.png	images/313+42_2.png	6.0	→	2.0	41		男	24	2024-03-16_10h55.54.977	干预NG	2021.2.3	Win32	120.4819277			6.0	1.0	0.9921	1.0		0.0	5.0	5.0	1.0	1.0
					5.0	0.316						images/313+42_9.png	images/313_9.png	1.0	←	9.0	41		男	24	2024-03-16_10h55.54.977	干预NG	2021.2.3	Win32	120.4819277			6.0	0.0	0.7159	1.0		0.0	6.0	6.0	8.0	1.0
					5.0	0.2994						images/313_5.png	images/313+42_5.png	6.0	→	5.0	41		男	24	2024-03-16_10h55.54.977	干预NG	2021.2.3	Win32	120.4819277			6.0	1.0	0.6335	1.0		0.0	7.0	7.0	4.0	1.0
					5.0	0.2517						images/313_24.png	images/313+42_24.png	6.0	→	24.0	41		男	24	2024-03-16_10h55.54.977	干预NG	2021.2.3	Win32	120.4819277			6.0	1.0	0.5003	1.0		0.0	8.0	8.0	23.0	1.0
					4.0	0.3344						images/313+42_29.png	images/313_29.png	1.0	←	29.0	41		男	24	2024-03-16_10h55.54.977	干预NG	2021.2.3	Win32	120.4819277			1.0	1.0	0.9171	1.0		0.0	9.0	9.0	28.0	1.0
					4.0	0.234						images/313+42_10.png	images/313_10.png	1.0	←	10.0	41		男	24	2024-03-16_10h55.54.977	干预NG	2021.2.3	Win32	120.4819277			1.0	1.0	0.8402	1.0		0.0	10.0	10.0	9.0	1.0
					4.0	0.2671						images/313+42_16.png	images/313_16.png	1.0	←	16.0	41		男	24	2024-03-16_10h55.54.977	干预NG	2021.2.3	Win32	120.4819277			1.0	1.0	0.6832	1.0		0.0	11.0	11.0	15.0	1.0
					4.0	0.742						images/313_17.png	images/313+42_17.png	6.0	→	17.0	41		男	24	2024-03-16_10h55.54.977	干预NG	2021.2.3	Win32	120.4819277			6.0	1.0	0.6257	1.0		0.0	12.0	12.0	16.0	1.0
					4.0	0.4674						images/313_6.png	images/313+42_6.png	6.0	→	6.0	41		男	24	2024-03-16_10h55.54.977	干预NG	2021.2.3	Win32	120.4819277			6.0	1.0	0.4756	1.0		0.0	13.0	13.0	5.0	1.0
					5.0	0.3133						images/313+42_13.png	images/313_13.png	1.0	←	13.0	41		男	24	2024-03-16_10h55.54.977	干预NG	2021.2.3	Win32	120.4819277			1.0	1.0	0.9573	1.0		0.0	14.0	14.0	12.0	1.0
					5.0	0.2422						images/313_8.png	images/313+42_8.png	6.0	→	8.0	41		男	24	2024-03-16_10h55.54.977	干预NG	2021.2.3	Win32	120.4819277			6.0	1.0	0.4923	1.0		0.0	15.0	15.0	7.0	1.0
					5.0	0.4516						images/313_18.png	images/313+42_18.png	6.0	→	18.0	41		男	24	2024-03-16_10h55.54.977	干预NG	2021.2.3	Win32	120.4819277			6.0	1.0	0.6223	1.0		0.0	16.0	16.0	17.0	1.0
					4.0	0.2996						images/313+42_25.png	images/313_25.png	1.0	←	25.0	41		男	24	2024-03-16_10h55.54.977	干预NG	2021.2.3	Win32	120.4819277			1.0	1.0	0.6259	1.0		0.0	17.0	17.0	24.0	1.0
					5.0	0.1999						images/313+42_30.png	images/313_30.png	1.0	←	30.0	41		男	24	2024-03-16_10h55.54.977	干预NG	2021.2.3	Win32	120.4819277			1.0	1.0	0.6005	1.0		0.0	18.0	18.0	29.0	1.0
					4.0	0.208						images/313+42_12.png	images/313_12.png	1.0	←	12.0	41		男	24	2024-03-16_10h55.54.977	干预NG	2021.2.3	Win32	120.4819277			1.0	1.0	0.6341	1.0		0.0	19.0	19.0	11.0	1.0
					5.0	0.2333						images/313_19.png	images/313+42_19.png	6.0	→	19.0	41		男	24	2024-03-16_10h55.54.977	干预NG	2021.2.3	Win32	120.4819277			6.0	1.0	0.4516	1.0		0.0	20.0	20.0	18.0	1.0
					5.0	0.4168						images/313_4.png	images/313+42_4.png	6.0	→	4.0	41		男	24	2024-03-16_10h55.54.977	干预NG	2021.2.3	Win32	120.4819277			6.0	1.0	0.4523	1.0		0.0	21.0	21.0	3.0	1.0
					5.0	0.2333						images/313+42_28.png	images/313_28.png	1.0	←	28.0	41		男	24	2024-03-16_10h55.54.977	干预NG	2021.2.3	Win32	120.4819277			1.0	1.0	0.6255	1.0		0.0	22.0	22.0	27.0	1.0
					4.0	0.2499						images/313_20.png	images/313+42_20.png	6.0	→	20.0	41		男	24	2024-03-16_10h55.54.977	干预NG	2021.2.3	Win32	120.4819277			6.0	1.0	0.6261	1.0		0.0	23.0	23.0	19.0	1.0
					5.0	0.2077						images/313_21.png	images/313+42_21.png	6.0	→	21.0	41		男	24	2024-03-16_10h55.54.977	干预NG	2021.2.3	Win32	120.4819277			1.0	0.0	0.8249	1.0		0.0	24.0	24.0	20.0	1.0
					5.0	0.4855						images/313+42_27.png	images/313_27.png	1.0	←	27.0	41		男	24	2024-03-16_10h55.54.977	干预NG	2021.2.3	Win32	120.4819277			1.0	1.0	0.5244	1.0		0.0	25.0	25.0	26.0	1.0
					4.0	0.3275						images/313+42_15.png	images/313_15.png	1.0	←	15.0	41		男	24	2024-03-16_10h55.54.977	干预NG	2021.2.3	Win32	120.4819277			1.0	1.0	0.4784	1.0		0.0	26.0	26.0	14.0	1.0
					5.0	0.1502						images/313+42_31.png	images/313_31.png	1.0	←	31.0	41		男	24	2024-03-16_10h55.54.977	干预NG	2021.2.3	Win32	120.4819277			1.0	1.0	0.74	1.0		0.0	27.0	27.0	30.0	1.0
					5.0	0.2088						images/313_1.png	images/313+42_1.png	6.0	→	1.0	41		男	24	2024-03-16_10h55.54.977	干预NG	2021.2.3	Win32	120.4819277			6.0	1.0	0.3751	1.0		0.0	28.0	28.0	0.0	1.0
					5.0	0.1673						images/313+42_11.png	images/313_11.png	1.0	←	11.0	41		男	24	2024-03-16_10h55.54.977	干预NG	2021.2.3	Win32	120.4819277			6.0	0.0	1.1846	1.0		0.0	29.0	29.0	10.0	1.0
					4.0	1.1173						images/313+42_14.png	images/313_14.png	1.0	←	14.0	41		男	24	2024-03-16_10h55.54.977	干预NG	2021.2.3	Win32	120.4819277			6.0	0.0	0.6257	1.0		0.0	30.0	30.0	13.0	1.0
					4.0	0.2987						images/313+42_26.png	images/313_26.png	1.0	←	26.0	41		男	24	2024-03-16_10h55.54.977	干预NG	2021.2.3	Win32	120.4819277			1.0	1.0	0.558	1.0		0.0	31.0	31.0	25.0	1.0
					5.0	0.3015						images/313+42_31.png	images/313_31.png	1.0	←	31.0	41		男	24	2024-03-16_10h55.54.977	干预NG	2021.2.3	Win32	120.4819277			1.0	1.0	0.659	1.0		1.0	0.0	32.0	30.0	1.0
					5.0	0.713						images/313_6.png	images/313+42_6.png	6.0	→	6.0	41		男	24	2024-03-16_10h55.54.977	干预NG	2021.2.3	Win32	120.4819277			6.0	1.0	0.3749	1.0		1.0	1.0	33.0	5.0	1.0
					5.0	0.2765						images/313_23.png	images/313+42_23.png	6.0	→	23.0	41		男	24	2024-03-16_10h55.54.977	干预NG	2021.2.3	Win32	120.4819277			6.0	1.0	0.5571	1.0		1.0	2.0	34.0	22.0	1.0
					5.0	0.2175						images/313_17.png	images/313+42_17.png	6.0	→	17.0	41		男	24	2024-03-16_10h55.54.977	干预NG	2021.2.3	Win32	120.4819277			6.0	1.0	0.3668	1.0		1.0	3.0	35.0	16.0	1.0
					5.0	0.1815						images/313_24.png	images/313+42_24.png	6.0	→	24.0	41		男	24	2024-03-16_10h55.54.977	干预NG	2021.2.3	Win32	120.4819277			6.0	1.0	0.3574	1.0		1.0	4.0	36.0	23.0	1.0
					4.0	0.2004						images/313+42_16.png	images/313_16.png	1.0	←	16.0	41		男	24	2024-03-16_10h55.54.977	干预NG	2021.2.3	Win32	120.4819277			1.0	1.0	0.792	1.0		1.0	5.0	37.0	15.0	1.0
					5.0	0.2147						images/313_20.png	images/313+42_20.png	6.0	→	20.0	41		男	24	2024-03-16_10h55.54.977	干预NG	2021.2.3	Win32	120.4819277			6.0	1.0	0.3808	1.0		1.0	6.0	38.0	19.0	1.0
					4.0	0.2425						images/313_5.png	images/313+42_5.png	6.0	→	5.0	41		男	24	2024-03-16_10h55.54.977	干预NG	2021.2.3	Win32	120.4819277			6.0	1.0	0.6509	1.0	space	1.0	7.0	39.0	4.0	1.0	7.8635
					5.0	0.3419						images/313+42_32.png	images/313_32.png	1.0	←	32.0	41		男	24	2024-03-16_10h55.54.977	干预NG	2021.2.3	Win32	120.4819277			1.0	1.0	0.4155	1.0		1.0	8.0	40.0	31.0	1.0
					4.0	0.2262						images/313+42_26.png	images/313_26.png	1.0	←	26.0	41		男	24	2024-03-16_10h55.54.977	干预NG	2021.2.3	Win32	120.4819277			1.0	1.0	1.493	1.0		1.0	9.0	41.0	25.0	1.0
					5.0	0.1671						images/313+42_10.png	images/313_10.png	1.0	←	10.0	41		男	24	2024-03-16_10h55.54.977	干预NG	2021.2.3	Win32	120.4819277			1.0	1.0	0.558	1.0		1.0	10.0	42.0	9.0	1.0
					4.0	0.2328						images/313_7.png	images/313+42_7.png	6.0	→	7.0	41		男	24	2024-03-16_10h55.54.977	干预NG	2021.2.3	Win32	120.4819277			1.0	0.0	0.7164	1.0		1.0	11.0	43.0	6.0	1.0
					4.0	0.1913						images/313+42_28.png	images/313_28.png	1.0	←	28.0	41		男	24	2024-03-16_10h55.54.977	干预NG	2021.2.3	Win32	120.4819277			1.0	1.0	0.8409	1.0		1.0	12.0	44.0	27.0	1.0
					4.0	0.6467						images/313+42_13.png	images/313_13.png	1.0	←	13.0	41		男	24	2024-03-16_10h55.54.977	干预NG	2021.2.3	Win32	120.4819277			6.0	0.0	0.751	1.0		1.0	13.0	45.0	12.0	1.0
					4.0	0.3069						images/313+42_27.png	images/313_27.png	1.0	←	27.0	41		男	24	2024-03-16_10h55.54.977	干预NG	2021.2.3	Win32	120.4819277			1.0	1.0	0.7823	1.0		1.0	14.0	46.0	26.0	1.0
					4.0	0.4097						images/313+42_25.png	images/313_25.png	1.0	←	25.0	41		男	24	2024-03-16_10h55.54.977	干预NG	2021.2.3	Win32	120.4819277			1.0	1.0	0.7503	1.0		1.0	15.0	47.0	24.0	1.0
					4.0	0.3521						images/313_8.png	images/313+42_8.png	6.0	→	8.0	41		男	24	2024-03-16_10h55.54.977	干预NG	2021.2.3	Win32	120.4819277			6.0	1.0	0.8932	1.0		1.0	16.0	48.0	7.0	1.0
					5.0	0.3873						images/313_4.png	images/313+42_4.png	6.0	→	4.0	41		男	24	2024-03-16_10h55.54.977	干预NG	2021.2.3	Win32	120.4819277			6.0	1.0	0.5938	1.0		1.0	17.0	49.0	3.0	1.0
					5.0	0.6595						images/313_2.png	images/313+42_2.png	6.0	→	2.0	41		男	24	2024-03-16_10h55.54.977	干预NG	2021.2.3	Win32	120.4819277			6.0	1.0	0.4183	1.0		1.0	18.0	50.0	1.0	1.0
					5.0	0.375						images/313+42_9.png	images/313_9.png	1.0	←	9.0	41		男	24	2024-03-16_10h55.54.977	干预NG	2021.2.3	Win32	120.4819277			1.0	1.0	0.86	1.0		1.0	19.0	51.0	8.0	1.0
					4.0	0.3504						images/313+42_30.png	images/313_30.png	1.0	←	30.0	41		男	24	2024-03-16_10h55.54.977	干预NG	2021.2.3	Win32	120.4819277			1.0	1.0	0.6084	1.0		1.0	20.0	52.0	29.0	1.0
					5.0	0.3677						images/313_21.png	images/313+42_21.png	6.0	→	21.0	41		男	24	2024-03-16_10h55.54.977	干预NG	2021.2.3	Win32	120.4819277			6.0	1.0	0.5624	1.0		1.0	21.0	53.0	20.0	1.0
					4.0	0.2585						images/313+42_29.png	images/313_29.png	1.0	←	29.0	41		男	24	2024-03-16_10h55.54.977	干预NG	2021.2.3	Win32	120.4819277			1.0	1.0	0.6423	1.0		1.0	22.0	54.0	28.0	1.0
					5.0	0.6325						images/313_19.png	images/313+42_19.png	6.0	→	19.0	41		男	24	2024-03-16_10h55.54.977	干预NG	2021.2.3	Win32	120.4819277			6.0	1.0	0.5988	1.0		1.0	23.0	55.0	18.0	1.0
					4.0	0.1945						images/313_18.png	images/313+42_18.png	6.0	→	18.0	41		男	24	2024-03-16_10h55.54.977	干预NG	2021.2.3	Win32	120.4819277			1.0	0.0	0.8757	1.0		1.0	24.0	56.0	17.0	1.0
					4.0	0.2671						images/313+42_12.png	images/313_12.png	1.0	←	12.0	41		男	24	2024-03-16_10h55.54.977	干预NG	2021.2.3	Win32	120.4819277			1.0	1.0	0.4252	1.0		1.0	25.0	57.0	11.0	1.0
					5.0	0.2213						images/313+42_14.png	images/313_14.png	1.0	←	14.0	41		男	24	2024-03-16_10h55.54.977	干预NG	2021.2.3	Win32	120.4819277			6.0	0.0	0.5895	1.0		1.0	26.0	58.0	13.0	1.0
					5.0	0.2583						images/313_3.png	images/313+42_3.png	6.0	→	3.0	41		男	24	2024-03-16_10h55.54.977	干预NG	2021.2.3	Win32	120.4819277			6.0	1.0	0.3923	1.0		1.0	27.0	59.0	2.0	1.0
					5.0	0.3725						images/313+42_15.png	images/313_15.png	1.0	←	15.0	41		男	24	2024-03-16_10h55.54.977	干预NG	2021.2.3	Win32	120.4819277			1.0	1.0	0.3923	1.0		1.0	28.0	60.0	14.0	1.0
					5.0	0.4042						images/313_1.png	images/313+42_1.png	6.0	→	1.0	41		男	24	2024-03-16_10h55.54.977	干预NG	2021.2.3	Win32	120.4819277			6.0	1.0	0.4504	1.0		1.0	29.0	61.0	0.0	1.0
					4.0	0.2427						images/313+42_11.png	images/313_11.png	1.0	←	11.0	41		男	24	2024-03-16_10h55.54.977	干预NG	2021.2.3	Win32	120.4819277			6.0	0.0	0.6162	1.0		1.0	30.0	62.0	10.0	1.0
					4.0	0.4923						images/313_22.png	images/313+42_22.png	6.0	→	22.0	41		男	24	2024-03-16_10h55.54.977	干预NG	2021.2.3	Win32	120.4819277			6.0	1.0	0.8846	1.0		1.0	31.0	63.0	21.0	1.0
					5.0	0.3037						images/313+42_15.png	images/313_15.png	1.0	←	15.0	41		男	24	2024-03-16_10h55.54.977	干预NG	2021.2.3	Win32	120.4819277			1.0	1.0	0.402	1.0		2.0	0.0	64.0	14.0	1.0
					4.0	0.1776						images/313_23.png	images/313+42_23.png	6.0	→	23.0	41		男	24	2024-03-16_10h55.54.977	干预NG	2021.2.3	Win32	120.4819277			1.0	0.0	0.8834	1.0		2.0	1.0	65.0	22.0	1.0
					4.0	0.2631						images/313+42_16.png	images/313_16.png	1.0	←	16.0	41		男	24	2024-03-16_10h55.54.977	干预NG	2021.2.3	Win32	120.4819277			6.0	0.0	1.0526	1.0		2.0	2.0	66.0	15.0	1.0
					4.0	0.2799						images/313+42_26.png	images/313_26.png	1.0	←	26.0	41		男	24	2024-03-16_10h55.54.977	干预NG	2021.2.3	Win32	120.4819277			6.0	0.0	0.5835	1.0		2.0	3.0	67.0	25.0	1.0
					4.0	0.5039						images/313_3.png	images/313+42_3.png	6.0	→	3.0	41		男	24	2024-03-16_10h55.54.977	干预NG	2021.2.3	Win32	120.4819277			6.0	1.0	0.427	1.0		2.0	4.0	68.0	2.0	1.0
					4.0	0.2927						images/313+42_10.png	images/313_10.png	1.0	←	10.0	41		男	24	2024-03-16_10h55.54.977	干预NG	2021.2.3	Win32	120.4819277			1.0	1.0	0.6244	1.0		2.0	5.0	69.0	9.0	1.0
					5.0	0.3244						images/313_17.png	images/313+42_17.png	6.0	→	17.0	41		男	24	2024-03-16_10h55.54.977	干预NG	2021.2.3	Win32	120.4819277			6.0	1.0	0.4334	1.0		2.0	6.0	70.0	16.0	1.0
					5.0	0.2857						images/313_21.png	images/313+42_21.png	6.0	→	21.0	41		男	24	2024-03-16_10h55.54.977	干预NG	2021.2.3	Win32	120.4819277			6.0	1.0	0.3741	1.0		2.0	7.0	71.0	20.0	1.0
					4.0	0.2656						images/313_4.png	images/313+42_4.png	6.0	→	4.0	41		男	24	2024-03-16_10h55.54.977	干预NG	2021.2.3	Win32	120.4819277			6.0	1.0	0.4251	1.0		2.0	8.0	72.0	3.0	1.0
					4.0	0.2577						images/313_19.png	images/313+42_19.png	6.0	→	19.0	41		男	24	2024-03-16_10h55.54.977	干预NG	2021.2.3	Win32	120.4819277			6.0	1.0	0.4402	1.0		2.0	9.0	73.0	18.0	1.0
					4.0	1.2005						images/313_7.png	images/313+42_7.png	6.0	→	7.0	41		男	24	2024-03-16_10h55.54.977	干预NG	2021.2.3	Win32	120.4819277			6.0	1.0	0.6414	1.0		2.0	10.0	74.0	6.0	1.0
					4.0	0.2164						images/313_18.png	images/313+42_18.png	6.0	→	18.0	41		男	24	2024-03-16_10h55.54.977	干预NG	2021.2.3	Win32	120.4819277			6.0	1.0	0.7758	1.0		2.0	11.0	75.0	17.0	1.0
					5.0	0.2757						images/313_5.png	images/313+42_5.png	6.0	→	5.0	41		男	24	2024-03-16_10h55.54.977	干预NG	2021.2.3	Win32	120.4819277			6.0	1.0	0.3985	1.0		2.0	12.0	76.0	4.0	1.0
					4.0	0.6617						images/313_24.png	images/313+42_24.png	6.0	→	24.0	41		男	24	2024-03-16_10h55.54.977	干预NG	2021.2.3	Win32	120.4819277			6.0	1.0	0.7296	1.0		2.0	13.0	77.0	23.0	1.0
					4.0	0.2061						images/313_2.png	images/313+42_2.png	6.0	→	2.0	41		男	24	2024-03-16_10h55.54.977	干预NG	2021.2.3	Win32	120.4819277			6.0	1.0	1.2453	1.0		2.0	14.0	78.0	1.0	1.0
					4.0	0.1601						images/313_20.png	images/313+42_20.png	6.0	→	20.0	41		男	24	2024-03-16_10h55.54.977	干预NG	2021.2.3	Win32	120.4819277			1.0	0.0	0.7453	1.0	space	2.0	15.0	79.0	19.0	1.0	7.7321
					4.0	0.3332						images/313_8.png	images/313+42_8.png	6.0	→	8.0	41		男	24	2024-03-16_10h55.54.977	干预NG	2021.2.3	Win32	120.4819277			6.0	1.0	0.7764	1.0		2.0	16.0	80.0	7.0	1.0
					5.0	0.2596						images/313_1.png	images/313+42_1.png	6.0	→	1.0	41		男	24	2024-03-16_10h55.54.977	干预NG	2021.2.3	Win32	120.4819277			6.0	1.0	0.3781	1.0		2.0	17.0	81.0	0.0	1.0
					4.0	0.4408						images/313_6.png	images/313+42_6.png	6.0	→	6.0	41		男	24	2024-03-16_10h55.54.977	干预NG	2021.2.3	Win32	120.4819277			6.0	1.0	0.5923	1.0		2.0	18.0	82.0	5.0	1.0
					4.0	0.4857						images/313+42_25.png	images/313_25.png	1.0	←	25.0	41		男	24	2024-03-16_10h55.54.977	干预NG	2021.2.3	Win32	120.4819277			1.0	1.0	0.4657	1.0		2.0	19.0	83.0	24.0	1.0
					5.0	0.3242						images/313+42_12.png	images/313_12.png	1.0	←	12.0	41		男	24	2024-03-16_10h55.54.977	干预NG	2021.2.3	Win32	120.4819277			1.0	1.0	0.5155	1.0		2.0	20.0	84.0	11.0	1.0
					4.0	0.3101						images/313+42_32.png	images/313_32.png	1.0	←	32.0	41		男	24	2024-03-16_10h55.54.977	干预NG	2021.2.3	Win32	120.4819277			1.0	1.0	0.3917	1.0		2.0	21.0	85.0	31.0	1.0
					4.0	0.2554						images/313+42_13.png	images/313_13.png	1.0	←	13.0	41		男	24	2024-03-16_10h55.54.977	干预NG	2021.2.3	Win32	120.4819277			6.0	0.0	0.6979	1.0		2.0	22.0	86.0	12.0	1.0
					4.0	0.3441						images/313+42_31.png	images/313_31.png	1.0	←	31.0	41		男	24	2024-03-16_10h55.54.977	干预NG	2021.2.3	Win32	120.4819277			1.0	1.0	0.4501	1.0		2.0	23.0	87.0	30.0	1.0
					5.0	0.6594						images/313+42_27.png	images/313_27.png	1.0	←	27.0	41		男	24	2024-03-16_10h55.54.977	干预NG	2021.2.3	Win32	120.4819277			1.0	1.0	0.7163	1.0		2.0	24.0	88.0	26.0	1.0
					4.0	0.1837						images/313+42_29.png	images/313_29.png	1.0	←	29.0	41		男	24	2024-03-16_10h55.54.977	干预NG	2021.2.3	Win32	120.4819277			1.0	1.0	0.509	1.0		2.0	25.0	89.0	28.0	1.0
					4.0	0.2095						images/313+42_11.png	images/313_11.png	1.0	←	11.0	41		男	24	2024-03-16_10h55.54.977	干预NG	2021.2.3	Win32	120.4819277			1.0	1.0	0.4827	1.0		2.0	26.0	90.0	10.0	1.0
					4.0	0.2598						images/313+42_9.png	images/313_9.png	1.0	←	9.0	41		男	24	2024-03-16_10h55.54.977	干预NG	2021.2.3	Win32	120.4819277			6.0	0.0	0.7431	1.0		2.0	27.0	91.0	8.0	1.0
					4.0	0.2239						images/313+42_28.png	images/313_28.png	1.0	←	28.0	41		男	24	2024-03-16_10h55.54.977	干预NG	2021.2.3	Win32	120.4819277			1.0	1.0	1.2772	1.0		2.0	28.0	92.0	27.0	1.0
					4.0	0.2312						images/313+42_14.png	images/313_14.png	1.0	←	14.0	41		男	24	2024-03-16_10h55.54.977	干预NG	2021.2.3	Win32	120.4819277			6.0	0.0	1.5269	1.0		2.0	29.0	93.0	13.0	1.0
					5.0	0.2423						images/313_22.png	images/313+42_22.png	6.0	→	22.0	41		男	24	2024-03-16_10h55.54.977	干预NG	2021.2.3	Win32	120.4819277			6.0	1.0	0.545	1.0		2.0	30.0	94.0	21.0	1.0
					4.0	0.4261						images/313+42_30.png	images/313_30.png	1.0	←	30.0	41		男	24	2024-03-16_10h55.54.977	干预NG	2021.2.3	Win32	120.4819277			6.0	0.0	1.467	1.0		2.0	31.0	95.0	29.0	1.0
																	41		男	24	2024-03-16_10h55.54.977	干预NG	2021.2.3	Win32	120.4819277														6.654761905	5.3145
