# Supplementary material for: Perceptual metacognition and self-esteem: the role of feedback valence in local and global monitoring bias
Source: BMC Psychol. 2025 Sep 22;13:1114. doi: 10.1186/s40359-025-03089-x (PMC12506185; doi:10.1186/s40359-025-03089-x)
Supplement: Supplementary file 1 — Supplementary Material 1. [file 40359_2025_3089_MOESM1_ESM.zip › Data/Study3/Study3data/negative/42_干预NG_2024-03-16_10h55.26.004.csv]

key03.keys	key03.rt	response00.keys	response00.corr	response00.rt	response02.keys	response02.rt	prac2.thisRepN	prac2.thisTrialN	prac2.thisN	prac2.thisIndex	prac2.ran	dotLeft	dotRight	dotAns	cue	rows	被试编号	姓名	性别	年龄	date	expName	psychopyVersion	OS	frameRate	key04.keys	key04.rt	response01.keys	response01.corr	response01.rt	response02.corr	ret_res.keys	neg.thisRepN	neg.thisTrialN	neg.thisN	neg.thisIndex	neg.ran	ret_res.rt	slider.response	slider.rt
space	10.039	6.0	1.0	0.602	4.0	2.128	0.0	0.0	0.0	6.0	1.0	images/313_7.png	images/313+12_7.png	6.0	→	7.0	42		女	24	2024-03-16_10h55.26.004	干预NG	2021.2.3	MacIntel	90.90909091
		6.0	1.0	0.374	4.0	0.307	0.0	1.0	1.0	7.0	1.0	images/313_8.png	images/313+12_8.png	6.0	→	8.0	42		女	24	2024-03-16_10h55.26.004	干预NG	2021.2.3	MacIntel	90.90909091
		6.0	0.0	0.357	4.0	0.22	0.0	2.0	2.0	9.0	1.0	images/313+12_10.png	images/313_10.png	1.0	←	10.0	42		女	24	2024-03-16_10h55.26.004	干预NG	2021.2.3	MacIntel	90.90909091
		6.0	0.0	1.125	4.0	0.275	0.0	3.0	3.0	14.0	1.0	images/313+12_15.png	images/313_15.png	1.0	←	15.0	42		女	24	2024-03-16_10h55.26.004	干预NG	2021.2.3	MacIntel	90.90909091
		6.0	0.0	0.624	4.0	0.25	0.0	4.0	4.0	15.0	1.0	images/313+12_16.png	images/313_16.png	1.0	←	16.0	42		女	24	2024-03-16_10h55.26.004	干预NG	2021.2.3	MacIntel	90.90909091
		6.0	1.0	1.119	4.0	0.195	0.0	5.0	5.0	3.0	1.0	images/313_4.png	images/313+12_4.png	6.0	→	4.0	42		女	24	2024-03-16_10h55.26.004	干预NG	2021.2.3	MacIntel	90.90909091
		1.0	1.0	0.393	4.0	0.219	0.0	6.0	6.0	8.0	1.0	images/313+12_9.png	images/313_9.png	1.0	←	9.0	42		女	24	2024-03-16_10h55.26.004	干预NG	2021.2.3	MacIntel	90.90909091
		1.0	1.0	0.387	4.0	0.184	0.0	7.0	7.0	10.0	1.0	images/313+12_11.png	images/313_11.png	1.0	←	11.0	42		女	24	2024-03-16_10h55.26.004	干预NG	2021.2.3	MacIntel	90.90909091
		1.0	1.0	0.292	4.0	0.196	0.0	8.0	8.0	12.0	1.0	images/313+12_13.png	images/313_13.png	1.0	←	13.0	42		女	24	2024-03-16_10h55.26.004	干预NG	2021.2.3	MacIntel	90.90909091
		1.0	1.0	0.491	4.0	0.195	0.0	9.0	9.0	13.0	1.0	images/313+12_14.png	images/313_14.png	1.0	←	14.0	42		女	24	2024-03-16_10h55.26.004	干预NG	2021.2.3	MacIntel	90.90909091
		6.0	1.0	0.693	4.0	0.183	0.0	10.0	10.0	4.0	1.0	images/313_5.png	images/313+12_5.png	6.0	→	5.0	42		女	24	2024-03-16_10h55.26.004	干预NG	2021.2.3	MacIntel	90.90909091
		6.0	1.0	0.31	4.0	0.235	0.0	11.0	11.0	1.0	1.0	images/313_2.png	images/313+12_2.png	6.0	→	2.0	42		女	24	2024-03-16_10h55.26.004	干预NG	2021.2.3	MacIntel	90.90909091
		6.0	1.0	0.407	4.0	0.264	0.0	12.0	12.0	2.0	1.0	images/313_3.png	images/313+12_3.png	6.0	→	3.0	42		女	24	2024-03-16_10h55.26.004	干预NG	2021.2.3	MacIntel	90.90909091
		6.0	1.0	0.326	4.0	0.336	0.0	13.0	13.0	5.0	1.0	images/313_6.png	images/313+12_6.png	6.0	→	6.0	42		女	24	2024-03-16_10h55.26.004	干预NG	2021.2.3	MacIntel	90.90909091
		1.0	0.0	0.463	4.0	0.18	0.0	14.0	14.0	0.0	1.0	images/313_1.png	images/313+12_1.png	6.0	→	1.0	42		女	24	2024-03-16_10h55.26.004	干预NG	2021.2.3	MacIntel	90.90909091
		1.0	1.0	0.302	4.0	0.185	0.0	15.0	15.0	11.0	1.0	images/313+12_12.png	images/313_12.png	1.0	←	12.0	42		女	24	2024-03-16_10h55.26.004	干预NG	2021.2.3	MacIntel	90.90909091
		1.0	1.0	0.376	4.0	0.194	1.0	0.0	16.0	14.0	1.0	images/313+12_15.png	images/313_15.png	1.0	←	15.0	42		女	24	2024-03-16_10h55.26.004	干预NG	2021.2.3	MacIntel	90.90909091
		6.0	1.0	0.491	4.0	0.186	1.0	1.0	17.0	6.0	1.0	images/313_7.png	images/313+12_7.png	6.0	→	7.0	42		女	24	2024-03-16_10h55.26.004	干预NG	2021.2.3	MacIntel	90.90909091
		6.0	1.0	0.205	5.0	0.302	1.0	2.0	18.0	4.0	1.0	images/313_5.png	images/313+12_5.png	6.0	→	5.0	42		女	24	2024-03-16_10h55.26.004	干预NG	2021.2.3	MacIntel	90.90909091
		6.0	1.0	0.079	4.0	0.252	1.0	3.0	19.0	7.0	1.0	images/313_8.png	images/313+12_8.png	6.0	→	8.0	42		女	24	2024-03-16_10h55.26.004	干预NG	2021.2.3	MacIntel	90.90909091
		6.0	0.0	0.013	4.0	0.2	1.0	4.0	20.0	15.0	1.0	images/313+12_16.png	images/313_16.png	1.0	←	16.0	42		女	24	2024-03-16_10h55.26.004	干预NG	2021.2.3	MacIntel	90.90909091
		1.0	0.0	0.313	4.0	0.153	1.0	5.0	21.0	1.0	1.0	images/313_2.png	images/313+12_2.png	6.0	→	2.0	42		女	24	2024-03-16_10h55.26.004	干预NG	2021.2.3	MacIntel	90.90909091
		1.0	1.0	0.229	4.0	0.168	1.0	6.0	22.0	9.0	1.0	images/313+12_10.png	images/313_10.png	1.0	←	10.0	42		女	24	2024-03-16_10h55.26.004	干预NG	2021.2.3	MacIntel	90.90909091
		6.0	0.0	0.404	4.0	0.229	1.0	7.0	23.0	13.0	1.0	images/313+12_14.png	images/313_14.png	1.0	←	14.0	42		女	24	2024-03-16_10h55.26.004	干预NG	2021.2.3	MacIntel	90.90909091
		6.0	1.0	0.213	4.0	0.22	1.0	8.0	24.0	2.0	1.0	images/313_3.png	images/313+12_3.png	6.0	→	3.0	42		女	24	2024-03-16_10h55.26.004	干预NG	2021.2.3	MacIntel	90.90909091
		1.0	1.0	0.457	4.0	0.227	1.0	9.0	25.0	12.0	1.0	images/313+12_13.png	images/313_13.png	1.0	←	13.0	42		女	24	2024-03-16_10h55.26.004	干预NG	2021.2.3	MacIntel	90.90909091
		6.0	0.0	0.292	4.0	0.199	1.0	10.0	26.0	10.0	1.0	images/313+12_11.png	images/313_11.png	1.0	←	11.0	42		女	24	2024-03-16_10h55.26.004	干预NG	2021.2.3	MacIntel	90.90909091
		1.0	1.0	0.53	4.0	0.187	1.0	11.0	27.0	8.0	1.0	images/313+12_9.png	images/313_9.png	1.0	←	9.0	42		女	24	2024-03-16_10h55.26.004	干预NG	2021.2.3	MacIntel	90.90909091
		6.0	0.0	0.342	4.0	0.241	1.0	12.0	28.0	11.0	1.0	images/313+12_12.png	images/313_12.png	1.0	←	12.0	42		女	24	2024-03-16_10h55.26.004	干预NG	2021.2.3	MacIntel	90.90909091
		6.0	1.0	0.294	4.0	0.217	1.0	13.0	29.0	5.0	1.0	images/313_6.png	images/313+12_6.png	6.0	→	6.0	42		女	24	2024-03-16_10h55.26.004	干预NG	2021.2.3	MacIntel	90.90909091
		6.0	1.0	0.352	4.0	0.192	1.0	14.0	30.0	0.0	1.0	images/313_1.png	images/313+12_1.png	6.0	→	1.0	42		女	24	2024-03-16_10h55.26.004	干预NG	2021.2.3	MacIntel	90.90909091
		6.0	1.0	0.352	4.0	0.17	1.0	15.0	31.0	3.0	1.0	images/313_4.png	images/313+12_4.png	6.0	→	4.0	42		女	24	2024-03-16_10h55.26.004	干预NG	2021.2.3	MacIntel	90.90909091
					4.0	0.218						images/313_4.png	images/313+42_4.png	6.0	→	4.0	42		女	24	2024-03-16_10h55.26.004	干预NG	2021.2.3	MacIntel	90.90909091	space	5.796	6.0	1.0	0.374	1.0		0.0	0.0	0.0	3.0	1.0
					4.0	0.199						images/313_6.png	images/313+42_6.png	6.0	→	6.0	42		女	24	2024-03-16_10h55.26.004	干预NG	2021.2.3	MacIntel	90.90909091			6.0	1.0	0.228	1.0		0.0	1.0	1.0	5.0	1.0
					4.0	0.204						images/313_19.png	images/313+42_19.png	6.0	→	19.0	42		女	24	2024-03-16_10h55.26.004	干预NG	2021.2.3	MacIntel	90.90909091			6.0	1.0	0.278	1.0		0.0	2.0	2.0	18.0	1.0
					4.0	0.184						images/313+42_13.png	images/313_13.png	1.0	←	13.0	42		女	24	2024-03-16_10h55.26.004	干预NG	2021.2.3	MacIntel	90.90909091			1.0	1.0	0.234	1.0		0.0	3.0	3.0	12.0	1.0
					4.0	0.202						images/313_1.png	images/313+42_1.png	6.0	→	1.0	42		女	24	2024-03-16_10h55.26.004	干预NG	2021.2.3	MacIntel	90.90909091			6.0	1.0	0.095	1.0		0.0	4.0	4.0	0.0	1.0
					4.0	0.17						images/313+42_30.png	images/313_30.png	1.0	←	30.0	42		女	24	2024-03-16_10h55.26.004	干预NG	2021.2.3	MacIntel	90.90909091			1.0	1.0	0.706	1.0		0.0	5.0	5.0	29.0	1.0
					4.0	0.235						images/313_8.png	images/313+42_8.png	6.0	→	8.0	42		女	24	2024-03-16_10h55.26.004	干预NG	2021.2.3	MacIntel	90.90909091			6.0	1.0	0.15	1.0		0.0	6.0	6.0	7.0	1.0
					4.0	0.245						images/313_17.png	images/313+42_17.png	6.0	→	17.0	42		女	24	2024-03-16_10h55.26.004	干预NG	2021.2.3	MacIntel	90.90909091			6.0	1.0	0.201	1.0		0.0	7.0	7.0	16.0	1.0
					5.0	0.43						images/313_24.png	images/313+42_24.png	6.0	→	24.0	42		女	24	2024-03-16_10h55.26.004	干预NG	2021.2.3	MacIntel	90.90909091			6.0	1.0	0.309	1.0		0.0	8.0	8.0	23.0	1.0
					5.0	0.268						images/313+42_9.png	images/313_9.png	1.0	←	9.0	42		女	24	2024-03-16_10h55.26.004	干预NG	2021.2.3	MacIntel	90.90909091			6.0	0.0	0.125	1.0		0.0	9.0	9.0	8.0	1.0
					4.0	0.228						images/313_23.png	images/313+42_23.png	6.0	→	23.0	42		女	24	2024-03-16_10h55.26.004	干预NG	2021.2.3	MacIntel	90.90909091			1.0	0.0	0.446	1.0		0.0	10.0	10.0	22.0	1.0
					4.0	0.196						images/313_20.png	images/313+42_20.png	6.0	→	20.0	42		女	24	2024-03-16_10h55.26.004	干预NG	2021.2.3	MacIntel	90.90909091			1.0	0.0	0.359	1.0		0.0	11.0	11.0	19.0	1.0
					5.0	0.188						images/313_22.png	images/313+42_22.png	6.0	→	22.0	42		女	24	2024-03-16_10h55.26.004	干预NG	2021.2.3	MacIntel	90.90909091			6.0	1.0	0.363	1.0		0.0	12.0	12.0	21.0	1.0
					4.0	0.194						images/313+42_29.png	images/313_29.png	1.0	←	29.0	42		女	24	2024-03-16_10h55.26.004	干预NG	2021.2.3	MacIntel	90.90909091			1.0	1.0	0.294	1.0		0.0	13.0	13.0	28.0	1.0
					4.0	0.212						images/313+42_15.png	images/313_15.png	1.0	←	15.0	42		女	24	2024-03-16_10h55.26.004	干预NG	2021.2.3	MacIntel	90.90909091			1.0	1.0	0.527	1.0		0.0	14.0	14.0	14.0	1.0
					5.0	0.218						images/313+42_32.png	images/313_32.png	1.0	←	32.0	42		女	24	2024-03-16_10h55.26.004	干预NG	2021.2.3	MacIntel	90.90909091			6.0	0.0	0.612	1.0		0.0	15.0	15.0	31.0	1.0
					5.0	0.219						images/313+42_14.png	images/313_14.png	1.0	←	14.0	42		女	24	2024-03-16_10h55.26.004	干预NG	2021.2.3	MacIntel	90.90909091			6.0	0.0	0.359	1.0		0.0	16.0	16.0	13.0	1.0
					4.0	0.221						images/313+42_11.png	images/313_11.png	1.0	←	11.0	42		女	24	2024-03-16_10h55.26.004	干预NG	2021.2.3	MacIntel	90.90909091			1.0	1.0	0.81	1.0		0.0	17.0	17.0	10.0	1.0
					5.0	0.218						images/313_2.png	images/313+42_2.png	6.0	→	2.0	42		女	24	2024-03-16_10h55.26.004	干预NG	2021.2.3	MacIntel	90.90909091			6.0	1.0	0.377	1.0		0.0	18.0	18.0	1.0	1.0
					4.0	0.224						images/313+42_31.png	images/313_31.png	1.0	←	31.0	42		女	24	2024-03-16_10h55.26.004	干预NG	2021.2.3	MacIntel	90.90909091			1.0	1.0	0.812	1.0		0.0	19.0	19.0	30.0	1.0
					4.0	0.191						images/313+42_12.png	images/313_12.png	1.0	←	12.0	42		女	24	2024-03-16_10h55.26.004	干预NG	2021.2.3	MacIntel	90.90909091			1.0	1.0	0.384	1.0		0.0	20.0	20.0	11.0	1.0
					5.0	0.206						images/313+42_25.png	images/313_25.png	1.0	←	25.0	42		女	24	2024-03-16_10h55.26.004	干预NG	2021.2.3	MacIntel	90.90909091			6.0	0.0	0.35	1.0		0.0	21.0	21.0	24.0	1.0
					4.0	0.173						images/313_21.png	images/313+42_21.png	6.0	→	21.0	42		女	24	2024-03-16_10h55.26.004	干预NG	2021.2.3	MacIntel	90.90909091			1.0	0.0	0.46	1.0		0.0	22.0	22.0	20.0	1.0
					4.0	0.185						images/313+42_27.png	images/313_27.png	1.0	←	27.0	42		女	24	2024-03-16_10h55.26.004	干预NG	2021.2.3	MacIntel	90.90909091			1.0	1.0	0.501	1.0		0.0	23.0	23.0	26.0	1.0
					5.0	0.216						images/313+42_10.png	images/313_10.png	1.0	←	10.0	42		女	24	2024-03-16_10h55.26.004	干预NG	2021.2.3	MacIntel	90.90909091			6.0	0.0	0.593	1.0		0.0	24.0	24.0	9.0	1.0
					4.0	0.221						images/313+42_28.png	images/313_28.png	1.0	←	28.0	42		女	24	2024-03-16_10h55.26.004	干预NG	2021.2.3	MacIntel	90.90909091			1.0	1.0	0.945	1.0		0.0	25.0	25.0	27.0	1.0
					5.0	0.254						images/313_7.png	images/313+42_7.png	6.0	→	7.0	42		女	24	2024-03-16_10h55.26.004	干预NG	2021.2.3	MacIntel	90.90909091			6.0	1.0	0.456	1.0		0.0	26.0	26.0	6.0	1.0
					5.0	0.616						images/313_18.png	images/313+42_18.png	6.0	→	18.0	42		女	24	2024-03-16_10h55.26.004	干预NG	2021.2.3	MacIntel	90.90909091			6.0	1.0	2.288	1.0		0.0	27.0	27.0	17.0	1.0
					4.0	0.268						images/313+42_26.png	images/313_26.png	1.0	←	26.0	42		女	24	2024-03-16_10h55.26.004	干预NG	2021.2.3	MacIntel	90.90909091			1.0	1.0	0.537	1.0		0.0	28.0	28.0	25.0	1.0
					4.0	0.252						images/313_3.png	images/313+42_3.png	6.0	→	3.0	42		女	24	2024-03-16_10h55.26.004	干预NG	2021.2.3	MacIntel	90.90909091			1.0	0.0	0.984	1.0		0.0	29.0	29.0	2.0	1.0
					4.0	0.199						images/313+42_16.png	images/313_16.png	1.0	←	16.0	42		女	24	2024-03-16_10h55.26.004	干预NG	2021.2.3	MacIntel	90.90909091			1.0	1.0	0.53	1.0		0.0	30.0	30.0	15.0	1.0
					5.0	0.266						images/313_5.png	images/313+42_5.png	6.0	→	5.0	42		女	24	2024-03-16_10h55.26.004	干预NG	2021.2.3	MacIntel	90.90909091			6.0	1.0	0.493	1.0		0.0	31.0	31.0	4.0	1.0
					4.0	0.195						images/313+42_27.png	images/313_27.png	1.0	←	27.0	42		女	24	2024-03-16_10h55.26.004	干预NG	2021.2.3	MacIntel	90.90909091			1.0	1.0	0.51	1.0		1.0	0.0	32.0	26.0	1.0
					5.0	0.208						images/313_6.png	images/313+42_6.png	6.0	→	6.0	42		女	24	2024-03-16_10h55.26.004	干预NG	2021.2.3	MacIntel	90.90909091			6.0	1.0	0.55	1.0		1.0	1.0	33.0	5.0	1.0
					5.0	0.228						images/313_23.png	images/313+42_23.png	6.0	→	23.0	42		女	24	2024-03-16_10h55.26.004	干预NG	2021.2.3	MacIntel	90.90909091			6.0	1.0	0.42	1.0		1.0	2.0	34.0	22.0	1.0
					5.0	0.206						images/313_3.png	images/313+42_3.png	6.0	→	3.0	42		女	24	2024-03-16_10h55.26.004	干预NG	2021.2.3	MacIntel	90.90909091			6.0	1.0	0.333	1.0		1.0	3.0	35.0	2.0	1.0
					5.0	0.284						images/313+42_29.png	images/313_29.png	1.0	←	29.0	42		女	24	2024-03-16_10h55.26.004	干预NG	2021.2.3	MacIntel	90.90909091			1.0	1.0	0.5	1.0		1.0	4.0	36.0	28.0	1.0
					5.0	0.203						images/313_7.png	images/313+42_7.png	6.0	→	7.0	42		女	24	2024-03-16_10h55.26.004	干预NG	2021.2.3	MacIntel	90.90909091			6.0	1.0	0.478	1.0		1.0	5.0	37.0	6.0	1.0
					5.0	0.162						images/313+42_26.png	images/313_26.png	1.0	←	26.0	42		女	24	2024-03-16_10h55.26.004	干预NG	2021.2.3	MacIntel	90.90909091			1.0	1.0	0.606	1.0		1.0	6.0	38.0	25.0	1.0
					5.0	0.212						images/313+42_14.png	images/313_14.png	1.0	←	14.0	42		女	24	2024-03-16_10h55.26.004	干预NG	2021.2.3	MacIntel	90.90909091			1.0	1.0	0.653	1.0	space	1.0	7.0	39.0	13.0	1.0	1.244
					5.0	0.185						images/313+42_31.png	images/313_31.png	1.0	←	31.0	42		女	24	2024-03-16_10h55.26.004	干预NG	2021.2.3	MacIntel	90.90909091			1.0	1.0	0.428	1.0		1.0	8.0	40.0	30.0	1.0
					5.0	0.243						images/313_21.png	images/313+42_21.png	6.0	→	21.0	42		女	24	2024-03-16_10h55.26.004	干预NG	2021.2.3	MacIntel	90.90909091			6.0	1.0	0.329	1.0		1.0	9.0	41.0	20.0	1.0
					5.0	0.264						images/313_1.png	images/313+42_1.png	6.0	→	1.0	42		女	24	2024-03-16_10h55.26.004	干预NG	2021.2.3	MacIntel	90.90909091			6.0	1.0	0.738	1.0		1.0	10.0	42.0	0.0	1.0
					5.0	0.174						images/313+42_16.png	images/313_16.png	1.0	←	16.0	42		女	24	2024-03-16_10h55.26.004	干预NG	2021.2.3	MacIntel	90.90909091			1.0	1.0	0.384	1.0		1.0	11.0	43.0	15.0	1.0
					5.0	0.241						images/313+42_15.png	images/313_15.png	1.0	←	15.0	42		女	24	2024-03-16_10h55.26.004	干预NG	2021.2.3	MacIntel	90.90909091			6.0	0.0	0.462	1.0		1.0	12.0	44.0	14.0	1.0
					5.0	0.198						images/313_24.png	images/313+42_24.png	6.0	→	24.0	42		女	24	2024-03-16_10h55.26.004	干预NG	2021.2.3	MacIntel	90.90909091			1.0	0.0	0.444	1.0		1.0	13.0	45.0	23.0	1.0
					5.0	0.218						images/313+42_32.png	images/313_32.png	1.0	←	32.0	42		女	24	2024-03-16_10h55.26.004	干预NG	2021.2.3	MacIntel	90.90909091			6.0	0.0	0.318	1.0		1.0	14.0	46.0	31.0	1.0
					5.0	0.195						images/313+42_30.png	images/313_30.png	1.0	←	30.0	42		女	24	2024-03-16_10h55.26.004	干预NG	2021.2.3	MacIntel	90.90909091			1.0	1.0	0.296	1.0		1.0	15.0	47.0	29.0	1.0
					5.0	0.187						images/313+42_9.png	images/313_9.png	1.0	←	9.0	42		女	24	2024-03-16_10h55.26.004	干预NG	2021.2.3	MacIntel	90.90909091			1.0	1.0	0.31	1.0		1.0	16.0	48.0	8.0	1.0
					5.0	0.272						images/313+42_10.png	images/313_10.png	1.0	←	10.0	42		女	24	2024-03-16_10h55.26.004	干预NG	2021.2.3	MacIntel	90.90909091			6.0	0.0	0.318	1.0		1.0	17.0	49.0	9.0	1.0
					5.0	0.17						images/313_2.png	images/313+42_2.png	6.0	→	2.0	42		女	24	2024-03-16_10h55.26.004	干预NG	2021.2.3	MacIntel	90.90909091			1.0	0.0	0.248	1.0		1.0	18.0	50.0	1.0	1.0
					5.0	0.203						images/313+42_11.png	images/313_11.png	1.0	←	11.0	42		女	24	2024-03-16_10h55.26.004	干预NG	2021.2.3	MacIntel	90.90909091			1.0	1.0	0.246	1.0		1.0	19.0	51.0	10.0	1.0
					5.0	0.207						images/313_22.png	images/313+42_22.png	6.0	→	22.0	42		女	24	2024-03-16_10h55.26.004	干预NG	2021.2.3	MacIntel	90.90909091			6.0	1.0	0.234	1.0		1.0	20.0	52.0	21.0	1.0
					5.0	0.259						images/313_5.png	images/313+42_5.png	6.0	→	5.0	42		女	24	2024-03-16_10h55.26.004	干预NG	2021.2.3	MacIntel	90.90909091			6.0	1.0	0.258	1.0		1.0	21.0	53.0	4.0	1.0
					5.0	0.239						images/313_19.png	images/313+42_19.png	6.0	→	19.0	42		女	24	2024-03-16_10h55.26.004	干预NG	2021.2.3	MacIntel	90.90909091			6.0	1.0	0.237	1.0		1.0	22.0	54.0	18.0	1.0
					5.0	0.278						images/313_8.png	images/313+42_8.png	6.0	→	8.0	42		女	24	2024-03-16_10h55.26.004	干预NG	2021.2.3	MacIntel	90.90909091			6.0	1.0	0.313	1.0		1.0	23.0	55.0	7.0	1.0
					5.0	0.255						images/313_17.png	images/313+42_17.png	6.0	→	17.0	42		女	24	2024-03-16_10h55.26.004	干预NG	2021.2.3	MacIntel	90.90909091			6.0	1.0	0.205	1.0		1.0	24.0	56.0	16.0	1.0
					5.0	0.228						images/313_4.png	images/313+42_4.png	6.0	→	4.0	42		女	24	2024-03-16_10h55.26.004	干预NG	2021.2.3	MacIntel	90.90909091			6.0	1.0	0.163	1.0		1.0	25.0	57.0	3.0	1.0
					5.0	0.244						images/313+42_25.png	images/313_25.png	1.0	←	25.0	42		女	24	2024-03-16_10h55.26.004	干预NG	2021.2.3	MacIntel	90.90909091			6.0	0.0	0.258	1.0		1.0	26.0	58.0	24.0	1.0
					5.0	0.141						images/313_20.png	images/313+42_20.png	6.0	→	20.0	42		女	24	2024-03-16_10h55.26.004	干预NG	2021.2.3	MacIntel	90.90909091			1.0	0.0	0.436	1.0		1.0	27.0	59.0	19.0	1.0
					5.0	0.179						images/313+42_28.png	images/313_28.png	1.0	←	28.0	42		女	24	2024-03-16_10h55.26.004	干预NG	2021.2.3	MacIntel	90.90909091			1.0	1.0	0.443	1.0		1.0	28.0	60.0	27.0	1.0
					5.0	0.196						images/313_18.png	images/313+42_18.png	6.0	→	18.0	42		女	24	2024-03-16_10h55.26.004	干预NG	2021.2.3	MacIntel	90.90909091			6.0	1.0	0.261	1.0		1.0	29.0	61.0	17.0	1.0
					5.0	0.205						images/313+42_13.png	images/313_13.png	1.0	←	13.0	42		女	24	2024-03-16_10h55.26.004	干预NG	2021.2.3	MacIntel	90.90909091			6.0	0.0	0.227	1.0		1.0	30.0	62.0	12.0	1.0
					5.0	0.194						images/313+42_12.png	images/313_12.png	1.0	←	12.0	42		女	24	2024-03-16_10h55.26.004	干预NG	2021.2.3	MacIntel	90.90909091			1.0	1.0	0.377	1.0		1.0	31.0	63.0	11.0	1.0
					5.0	0.191						images/313+42_14.png	images/313_14.png	1.0	←	14.0	42		女	24	2024-03-16_10h55.26.004	干预NG	2021.2.3	MacIntel	90.90909091			6.0	0.0	0.134	1.0		2.0	0.0	64.0	13.0	1.0
					5.0	0.26						images/313+42_25.png	images/313_25.png	1.0	←	25.0	42		女	24	2024-03-16_10h55.26.004	干预NG	2021.2.3	MacIntel	90.90909091			6.0	0.0	0.279	1.0		2.0	1.0	65.0	24.0	1.0
					5.0	0.17						images/313_5.png	images/313+42_5.png	6.0	→	5.0	42		女	24	2024-03-16_10h55.26.004	干预NG	2021.2.3	MacIntel	90.90909091			6.0	1.0	0.256	1.0		2.0	2.0	66.0	4.0	1.0
					5.0	0.135						images/313_8.png	images/313+42_8.png	6.0	→	8.0	42		女	24	2024-03-16_10h55.26.004	干预NG	2021.2.3	MacIntel	90.90909091			1.0	0.0	0.387	1.0		2.0	3.0	67.0	7.0	1.0
					5.0	0.172						images/313+42_26.png	images/313_26.png	1.0	←	26.0	42		女	24	2024-03-16_10h55.26.004	干预NG	2021.2.3	MacIntel	90.90909091			1.0	1.0	0.243	1.0		2.0	4.0	68.0	25.0	1.0
					5.0	0.185						images/313_2.png	images/313+42_2.png	6.0	→	2.0	42		女	24	2024-03-16_10h55.26.004	干预NG	2021.2.3	MacIntel	90.90909091			6.0	1.0	0.259	1.0		2.0	5.0	69.0	1.0	1.0
					5.0	0.136						images/313_6.png	images/313+42_6.png	6.0	→	6.0	42		女	24	2024-03-16_10h55.26.004	干预NG	2021.2.3	MacIntel	90.90909091			1.0	0.0	0.375	1.0		2.0	6.0	70.0	5.0	1.0
					5.0	0.111						images/313+42_29.png	images/313_29.png	1.0	←	29.0	42		女	24	2024-03-16_10h55.26.004	干预NG	2021.2.3	MacIntel	90.90909091			1.0	1.0	0.241	1.0		2.0	7.0	71.0	28.0	1.0
					5.0	0.171						images/313_17.png	images/313+42_17.png	6.0	→	17.0	42		女	24	2024-03-16_10h55.26.004	干预NG	2021.2.3	MacIntel	90.90909091			6.0	1.0	0.243	1.0		2.0	8.0	72.0	16.0	1.0
					5.0	0.193						images/313_24.png	images/313+42_24.png	6.0	→	24.0	42		女	24	2024-03-16_10h55.26.004	干预NG	2021.2.3	MacIntel	90.90909091			6.0	1.0	0.345	1.0		2.0	9.0	73.0	23.0	1.0
					5.0	0.124						images/313+42_30.png	images/313_30.png	1.0	←	30.0	42		女	24	2024-03-16_10h55.26.004	干预NG	2021.2.3	MacIntel	90.90909091			1.0	1.0	0.337	1.0		2.0	10.0	74.0	29.0	1.0
					5.0	0.151						images/313_18.png	images/313+42_18.png	6.0	→	18.0	42		女	24	2024-03-16_10h55.26.004	干预NG	2021.2.3	MacIntel	90.90909091			6.0	1.0	0.318	1.0		2.0	11.0	75.0	17.0	1.0
					5.0	0.171						images/313+42_12.png	images/313_12.png	1.0	←	12.0	42		女	24	2024-03-16_10h55.26.004	干预NG	2021.2.3	MacIntel	90.90909091			1.0	1.0	0.303	1.0		2.0	12.0	76.0	11.0	1.0
					5.0	0.239						images/313+42_31.png	images/313_31.png	1.0	←	31.0	42		女	24	2024-03-16_10h55.26.004	干预NG	2021.2.3	MacIntel	90.90909091			1.0	1.0	0.279	1.0		2.0	13.0	77.0	30.0	1.0
					5.0	0.134						images/313_20.png	images/313+42_20.png	6.0	→	20.0	42		女	24	2024-03-16_10h55.26.004	干预NG	2021.2.3	MacIntel	90.90909091			1.0	0.0	0.256	1.0		2.0	14.0	78.0	19.0	1.0
					5.0	0.207						images/313_22.png	images/313+42_22.png	6.0	→	22.0	42		女	24	2024-03-16_10h55.26.004	干预NG	2021.2.3	MacIntel	90.90909091			6.0	1.0	0.317	1.0	space	2.0	15.0	79.0	21.0	1.0	0.846
					5.0	0.185						images/313_19.png	images/313+42_19.png	6.0	→	19.0	42		女	24	2024-03-16_10h55.26.004	干预NG	2021.2.3	MacIntel	90.90909091			6.0	1.0	0.296	1.0		2.0	16.0	80.0	18.0	1.0
					5.0	0.144						images/313_23.png	images/313+42_23.png	6.0	→	23.0	42		女	24	2024-03-16_10h55.26.004	干预NG	2021.2.3	MacIntel	90.90909091			1.0	0.0	0.209	1.0		2.0	17.0	81.0	22.0	1.0
					5.0	0.154						images/313_1.png	images/313+42_1.png	6.0	→	1.0	42		女	24	2024-03-16_10h55.26.004	干预NG	2021.2.3	MacIntel	90.90909091			6.0	1.0	0.3	1.0		2.0	18.0	82.0	0.0	1.0
					5.0	1.07						images/313_21.png	images/313+42_21.png	6.0	→	21.0	42		女	24	2024-03-16_10h55.26.004	干预NG	2021.2.3	MacIntel	90.90909091			6.0	1.0	0.686	1.0		2.0	19.0	83.0	20.0	1.0
					5.0	0.193						images/313_7.png	images/313+42_7.png	6.0	→	7.0	42		女	24	2024-03-16_10h55.26.004	干预NG	2021.2.3	MacIntel	90.90909091			6.0	1.0	0.188	1.0		2.0	20.0	84.0	6.0	1.0
					5.0	0.251						images/313_3.png	images/313+42_3.png	6.0	→	3.0	42		女	24	2024-03-16_10h55.26.004	干预NG	2021.2.3	MacIntel	90.90909091			6.0	1.0	0.593	1.0		2.0	21.0	85.0	2.0	1.0
					5.0	0.2						images/313+42_32.png	images/313_32.png	1.0	←	32.0	42		女	24	2024-03-16_10h55.26.004	干预NG	2021.2.3	MacIntel	90.90909091			6.0	0.0	0.168	1.0		2.0	22.0	86.0	31.0	1.0
					5.0	0.202						images/313+42_9.png	images/313_9.png	1.0	←	9.0	42		女	24	2024-03-16_10h55.26.004	干预NG	2021.2.3	MacIntel	90.90909091			6.0	0.0	0.038	1.0		2.0	23.0	87.0	8.0	1.0
					5.0	0.158						images/313+42_27.png	images/313_27.png	1.0	←	27.0	42		女	24	2024-03-16_10h55.26.004	干预NG	2021.2.3	MacIntel	90.90909091			1.0	1.0	0.238	1.0		2.0	24.0	88.0	26.0	1.0
					5.0	0.144						images/313+42_10.png	images/313_10.png	1.0	←	10.0	42		女	24	2024-03-16_10h55.26.004	干预NG	2021.2.3	MacIntel	90.90909091			1.0	1.0	0.105	1.0		2.0	25.0	89.0	9.0	1.0
					5.0	0.208						images/313_4.png	images/313+42_4.png	6.0	→	4.0	42		女	24	2024-03-16_10h55.26.004	干预NG	2021.2.3	MacIntel	90.90909091			6.0	1.0	0.152	1.0		2.0	26.0	90.0	3.0	1.0
					1.0	0.436						images/313+42_16.png	images/313_16.png	1.0	←	16.0	42		女	24	2024-03-16_10h55.26.004	干预NG	2021.2.3	MacIntel	90.90909091			6.0	0.0	0.122	0.0		2.0	27.0	91.0	15.0	1.0
					5.0	0.227						images/313+42_15.png	images/313_15.png	1.0	←	15.0	42		女	24	2024-03-16_10h55.26.004	干预NG	2021.2.3	MacIntel	90.90909091			6.0	0.0	0.621	1.0		2.0	28.0	92.0	14.0	1.0
					5.0	0.179						images/313+42_28.png	images/313_28.png	1.0	←	28.0	42		女	24	2024-03-16_10h55.26.004	干预NG	2021.2.3	MacIntel	90.90909091			1.0	1.0	0.213	1.0		2.0	29.0	93.0	27.0	1.0
					5.0	0.203						images/313+42_11.png	images/313_11.png	1.0	←	11.0	42		女	24	2024-03-16_10h55.26.004	干预NG	2021.2.3	MacIntel	90.90909091			6.0	0.0	0.01	1.0		2.0	30.0	94.0	10.0	1.0
					5.0	0.177						images/313+42_13.png	images/313_13.png	1.0	←	13.0	42		女	24	2024-03-16_10h55.26.004	干预NG	2021.2.3	MacIntel	90.90909091			1.0	1.0	0.437	1.0		2.0	31.0	95.0	12.0	1.0
																	42		女	24	2024-03-16_10h55.26.004	干预NG	2021.2.3	MacIntel	90.90909091														3.966666667	4.371
