# Supplementary material for: Perceptual metacognition and self-esteem: the role of feedback valence in local and global monitoring bias
Source: BMC Psychol. 2025 Sep 22;13:1114. doi: 10.1186/s40359-025-03089-x (PMC12506185; doi:10.1186/s40359-025-03089-x)
Supplement: Supplementary file 1 — Supplementary Material 1. [file 40359_2025_3089_MOESM1_ESM.zip › Data/Study3/Study3data/negative/43_干预NG_2024-03-16_13h16.12.041.csv]

key03.keys	key03.rt	response00.keys	response00.corr	response00.rt	response02.keys	response02.rt	prac2.thisRepN	prac2.thisTrialN	prac2.thisN	prac2.thisIndex	prac2.ran	dotLeft	dotRight	dotAns	cue	rows	被试编号	姓名	性别	年龄	date	expName	psychopyVersion	OS	frameRate	key04.keys	key04.rt	response01.keys	response01.corr	response01.rt	response02.corr	ret_res.keys	neg.thisRepN	neg.thisTrialN	neg.thisN	neg.thisIndex	neg.ran	ret_res.rt	slider.response	slider.rt
space	23.0119	6.0	1.0	1.3047	5.0	1.2689	0.0	0.0	0.0	0.0	1.0	images/313_1.png	images/313+12_1.png	6.0	→	1.0	43		女	19	2024-03-16_13h16.12.041	干预NG	2021.2.3	Win32	59.88023952
		6.0	1.0	0.8314	5.0	0.5167	0.0	1.0	1.0	3.0	1.0	images/313_4.png	images/313+12_4.png	6.0	→	4.0	43		女	19	2024-03-16_13h16.12.041	干预NG	2021.2.3	Win32	59.88023952
		6.0	0.0	0.6505	6.0	0.5331	0.0	2.0	2.0	13.0	1.0	images/313+12_14.png	images/313_14.png	1.0	←	14.0	43		女	19	2024-03-16_13h16.12.041	干预NG	2021.2.3	Win32	59.88023952
		1.0	1.0	0.9701	3.0	0.5534	0.0	3.0	3.0	15.0	1.0	images/313+12_16.png	images/313_16.png	1.0	←	16.0	43		女	19	2024-03-16_13h16.12.041	干预NG	2021.2.3	Win32	59.88023952
		6.0	1.0	0.7217	4.0	0.6856	0.0	4.0	4.0	1.0	1.0	images/313_2.png	images/313+12_2.png	6.0	→	2.0	43		女	19	2024-03-16_13h16.12.041	干预NG	2021.2.3	Win32	59.88023952
		6.0	1.0	0.8351	4.0	0.5585	0.0	5.0	5.0	6.0	1.0	images/313_7.png	images/313+12_7.png	6.0	→	7.0	43		女	19	2024-03-16_13h16.12.041	干预NG	2021.2.3	Win32	59.88023952
		6.0	0.0	0.9845	5.0	0.4704	0.0	6.0	6.0	11.0	1.0	images/313+12_12.png	images/313_12.png	1.0	←	12.0	43		女	19	2024-03-16_13h16.12.041	干预NG	2021.2.3	Win32	59.88023952
		1.0	1.0	1.5487	2.0	0.5221	0.0	7.0	7.0	8.0	1.0	images/313+12_9.png	images/313_9.png	1.0	←	9.0	43		女	19	2024-03-16_13h16.12.041	干预NG	2021.2.3	Win32	59.88023952
		1.0	1.0	0.966	2.0	0.5481	0.0	8.0	8.0	12.0	1.0	images/313+12_13.png	images/313_13.png	1.0	←	13.0	43		女	19	2024-03-16_13h16.12.041	干预NG	2021.2.3	Win32	59.88023952
		6.0	1.0	0.617	6.0	0.4342	0.0	9.0	9.0	2.0	1.0	images/313_3.png	images/313+12_3.png	6.0	→	3.0	43		女	19	2024-03-16_13h16.12.041	干预NG	2021.2.3	Win32	59.88023952
		6.0	0.0	1.1029	3.0	0.9708	0.0	10.0	10.0	14.0	1.0	images/313+12_15.png	images/313_15.png	1.0	←	15.0	43		女	19	2024-03-16_13h16.12.041	干预NG	2021.2.3	Win32	59.88023952
		6.0	1.0	0.6868	5.0	0.4003	0.0	11.0	11.0	5.0	1.0	images/313_6.png	images/313+12_6.png	6.0	→	6.0	43		女	19	2024-03-16_13h16.12.041	干预NG	2021.2.3	Win32	59.88023952
		6.0	1.0	2.0546	5.0	0.6163	0.0	12.0	12.0	7.0	1.0	images/313_8.png	images/313+12_8.png	6.0	→	8.0	43		女	19	2024-03-16_13h16.12.041	干预NG	2021.2.3	Win32	59.88023952
		6.0	0.0	0.7038	5.0	0.533	0.0	13.0	13.0	10.0	1.0	images/313+12_11.png	images/313_11.png	1.0	←	11.0	43		女	19	2024-03-16_13h16.12.041	干预NG	2021.2.3	Win32	59.88023952
		6.0	1.0	1.3426	5.0	0.4689	0.0	14.0	14.0	4.0	1.0	images/313_5.png	images/313+12_5.png	6.0	→	5.0	43		女	19	2024-03-16_13h16.12.041	干预NG	2021.2.3	Win32	59.88023952
		1.0	1.0	1.7011	2.0	0.8378	0.0	15.0	15.0	9.0	1.0	images/313+12_10.png	images/313_10.png	1.0	←	10.0	43		女	19	2024-03-16_13h16.12.041	干预NG	2021.2.3	Win32	59.88023952
		6.0	0.0	0.7894	5.0	0.5739	1.0	0.0	16.0	10.0	1.0	images/313+12_11.png	images/313_11.png	1.0	←	11.0	43		女	19	2024-03-16_13h16.12.041	干预NG	2021.2.3	Win32	59.88023952
		1.0	0.0	1.2889	3.0	1.1809	1.0	1.0	17.0	0.0	1.0	images/313_1.png	images/313+12_1.png	6.0	→	1.0	43		女	19	2024-03-16_13h16.12.041	干预NG	2021.2.3	Win32	59.88023952
		6.0	0.0	0.6375	5.0	0.5832	1.0	2.0	18.0	8.0	1.0	images/313+12_9.png	images/313_9.png	1.0	←	9.0	43		女	19	2024-03-16_13h16.12.041	干预NG	2021.2.3	Win32	59.88023952
		6.0	1.0	1.6335	2.0	0.3906	1.0	3.0	19.0	3.0	1.0	images/313_4.png	images/313+12_4.png	6.0	→	4.0	43		女	19	2024-03-16_13h16.12.041	干预NG	2021.2.3	Win32	59.88023952
		6.0	1.0	0.6369	3.0	1.2822	1.0	4.0	20.0	2.0	1.0	images/313_3.png	images/313+12_3.png	6.0	→	3.0	43		女	19	2024-03-16_13h16.12.041	干预NG	2021.2.3	Win32	59.88023952
		6.0	1.0	0.7397	3.0	0.5173	1.0	5.0	21.0	5.0	1.0	images/313_6.png	images/313+12_6.png	6.0	→	6.0	43		女	19	2024-03-16_13h16.12.041	干预NG	2021.2.3	Win32	59.88023952
		1.0	0.0	1.1731	3.0	1.8521	1.0	6.0	22.0	1.0	1.0	images/313_2.png	images/313+12_2.png	6.0	→	2.0	43		女	19	2024-03-16_13h16.12.041	干预NG	2021.2.3	Win32	59.88023952
		6.0	1.0	0.4992	5.0	0.8863	1.0	7.0	23.0	6.0	1.0	images/313_7.png	images/313+12_7.png	6.0	→	7.0	43		女	19	2024-03-16_13h16.12.041	干预NG	2021.2.3	Win32	59.88023952
		6.0	1.0	0.8238	3.0	0.8197	1.0	8.0	24.0	7.0	1.0	images/313_8.png	images/313+12_8.png	6.0	→	8.0	43		女	19	2024-03-16_13h16.12.041	干预NG	2021.2.3	Win32	59.88023952
		6.0	0.0	0.6043	4.0	0.5916	1.0	9.0	25.0	11.0	1.0	images/313+12_12.png	images/313_12.png	1.0	←	12.0	43		女	19	2024-03-16_13h16.12.041	干预NG	2021.2.3	Win32	59.88023952
		1.0	0.0	2.4012	3.0	1.2011	1.0	10.0	26.0	4.0	1.0	images/313_5.png	images/313+12_5.png	6.0	→	5.0	43		女	19	2024-03-16_13h16.12.041	干预NG	2021.2.3	Win32	59.88023952
		6.0	0.0	0.5085	5.0	0.4928	1.0	11.0	27.0	13.0	1.0	images/313+12_14.png	images/313_14.png	1.0	←	14.0	43		女	19	2024-03-16_13h16.12.041	干预NG	2021.2.3	Win32	59.88023952
		6.0	0.0	0.5681	5.0	0.4215	1.0	12.0	28.0	15.0	1.0	images/313+12_16.png	images/313_16.png	1.0	←	16.0	43		女	19	2024-03-16_13h16.12.041	干预NG	2021.2.3	Win32	59.88023952
		6.0	0.0	1.1701	4.0	1.1722	1.0	13.0	29.0	9.0	1.0	images/313+12_10.png	images/313_10.png	1.0	←	10.0	43		女	19	2024-03-16_13h16.12.041	干预NG	2021.2.3	Win32	59.88023952
		1.0	1.0	0.7327	3.0	1.02	1.0	14.0	30.0	12.0	1.0	images/313+12_13.png	images/313_13.png	1.0	←	13.0	43		女	19	2024-03-16_13h16.12.041	干预NG	2021.2.3	Win32	59.88023952
		1.0	1.0	0.6983	5.0	0.6712	1.0	15.0	31.0	14.0	1.0	images/313+12_15.png	images/313_15.png	1.0	←	15.0	43		女	19	2024-03-16_13h16.12.041	干预NG	2021.2.3	Win32	59.88023952
					3.0	0.5337						images/313_17.png	images/313+42_17.png	6.0	→	17.0	43		女	19	2024-03-16_13h16.12.041	干预NG	2021.2.3	Win32	59.88023952	space	4.5393	6.0	1.0	0.7687	0.0		0.0	0.0	0.0	16.0	1.0
					5.0	0.5827						images/313_6.png	images/313+42_6.png	6.0	→	6.0	43		女	19	2024-03-16_13h16.12.041	干预NG	2021.2.3	Win32	59.88023952			6.0	1.0	0.565	1.0		0.0	1.0	1.0	5.0	1.0
					6.0	0.5477						images/313_5.png	images/313+42_5.png	6.0	→	5.0	43		女	19	2024-03-16_13h16.12.041	干预NG	2021.2.3	Win32	59.88023952			6.0	1.0	0.5508	1.0		0.0	2.0	2.0	4.0	1.0
					2.0	0.6399						images/313+42_28.png	images/313_28.png	1.0	←	28.0	43		女	19	2024-03-16_13h16.12.041	干预NG	2021.2.3	Win32	59.88023952			6.0	0.0	2.0524	0.0		0.0	3.0	3.0	27.0	1.0
					5.0	0.5725						images/313_19.png	images/313+42_19.png	6.0	→	19.0	43		女	19	2024-03-16_13h16.12.041	干预NG	2021.2.3	Win32	59.88023952			6.0	1.0	0.801	1.0		0.0	4.0	4.0	18.0	1.0
					5.0	0.6046						images/313_22.png	images/313+42_22.png	6.0	→	22.0	43		女	19	2024-03-16_13h16.12.041	干预NG	2021.2.3	Win32	59.88023952			6.0	1.0	0.7033	1.0		0.0	5.0	5.0	21.0	1.0
					3.0	0.6697						images/313+42_30.png	images/313_30.png	1.0	←	30.0	43		女	19	2024-03-16_13h16.12.041	干预NG	2021.2.3	Win32	59.88023952			1.0	1.0	1.0182	0.0		0.0	6.0	6.0	29.0	1.0
					5.0	1.7008						images/313+42_14.png	images/313_14.png	1.0	←	14.0	43		女	19	2024-03-16_13h16.12.041	干预NG	2021.2.3	Win32	59.88023952			1.0	1.0	0.7991	1.0		0.0	7.0	7.0	13.0	1.0
					4.0	0.7561						images/313+42_12.png	images/313_12.png	1.0	←	12.0	43		女	19	2024-03-16_13h16.12.041	干预NG	2021.2.3	Win32	59.88023952			1.0	1.0	0.7925	1.0		0.0	8.0	8.0	11.0	1.0
					4.0	0.9058						images/313_21.png	images/313+42_21.png	6.0	→	21.0	43		女	19	2024-03-16_13h16.12.041	干预NG	2021.2.3	Win32	59.88023952			6.0	1.0	0.7358	1.0		0.0	9.0	9.0	20.0	1.0
					4.0	0.7645						images/313_8.png	images/313+42_8.png	6.0	→	8.0	43		女	19	2024-03-16_13h16.12.041	干预NG	2021.2.3	Win32	59.88023952			6.0	1.0	1.0338	1.0		0.0	10.0	10.0	7.0	1.0
					4.0	0.6481						images/313+42_31.png	images/313_31.png	1.0	←	31.0	43		女	19	2024-03-16_13h16.12.041	干预NG	2021.2.3	Win32	59.88023952			6.0	0.0	0.8831	1.0		0.0	11.0	11.0	30.0	1.0
					3.0	0.9208						images/313+42_25.png	images/313_25.png	1.0	←	25.0	43		女	19	2024-03-16_13h16.12.041	干预NG	2021.2.3	Win32	59.88023952			6.0	0.0	0.956	0.0		0.0	12.0	12.0	24.0	1.0
					6.0	0.8692						images/313_18.png	images/313+42_18.png	6.0	→	18.0	43		女	19	2024-03-16_13h16.12.041	干预NG	2021.2.3	Win32	59.88023952			6.0	1.0	0.4381	1.0		0.0	13.0	13.0	17.0	1.0
					3.0	0.7364						images/313+42_13.png	images/313_13.png	1.0	←	13.0	43		女	19	2024-03-16_13h16.12.041	干预NG	2021.2.3	Win32	59.88023952			6.0	0.0	0.8489	0.0		0.0	14.0	14.0	12.0	1.0
					6.0	0.4351						images/313+42_15.png	images/313_15.png	1.0	←	15.0	43		女	19	2024-03-16_13h16.12.041	干预NG	2021.2.3	Win32	59.88023952			1.0	1.0	0.5826	1.0		0.0	15.0	15.0	14.0	1.0
					3.0	0.6993						images/313_7.png	images/313+42_7.png	6.0	→	7.0	43		女	19	2024-03-16_13h16.12.041	干预NG	2021.2.3	Win32	59.88023952			6.0	1.0	0.9898	0.0		0.0	16.0	16.0	6.0	1.0
					4.0	0.7632						images/313+42_16.png	images/313_16.png	1.0	←	16.0	43		女	19	2024-03-16_13h16.12.041	干预NG	2021.2.3	Win32	59.88023952			6.0	0.0	2.5008	1.0		0.0	17.0	17.0	15.0	1.0
					3.0	0.7552						images/313+42_27.png	images/313_27.png	1.0	←	27.0	43		女	19	2024-03-16_13h16.12.041	干预NG	2021.2.3	Win32	59.88023952			1.0	1.0	1.4371	0.0		0.0	18.0	18.0	26.0	1.0
					6.0	0.4761						images/313+42_32.png	images/313_32.png	1.0	←	32.0	43		女	19	2024-03-16_13h16.12.041	干预NG	2021.2.3	Win32	59.88023952			1.0	1.0	0.8023	1.0		0.0	19.0	19.0	31.0	1.0
					6.0	0.5217						images/313_4.png	images/313+42_4.png	6.0	→	4.0	43		女	19	2024-03-16_13h16.12.041	干预NG	2021.2.3	Win32	59.88023952			6.0	1.0	0.676	1.0		0.0	20.0	20.0	3.0	1.0
					6.0	0.9029						images/313_23.png	images/313+42_23.png	6.0	→	23.0	43		女	19	2024-03-16_13h16.12.041	干预NG	2021.2.3	Win32	59.88023952			1.0	0.0	0.8724	1.0		0.0	21.0	21.0	22.0	1.0
					6.0	0.5523						images/313_3.png	images/313+42_3.png	6.0	→	3.0	43		女	19	2024-03-16_13h16.12.041	干预NG	2021.2.3	Win32	59.88023952			6.0	1.0	0.6172	1.0		0.0	22.0	22.0	2.0	1.0
					2.0	0.7195						images/313_1.png	images/313+42_1.png	6.0	→	1.0	43		女	19	2024-03-16_13h16.12.041	干预NG	2021.2.3	Win32	59.88023952			6.0	1.0	1.1894	0.0		0.0	23.0	23.0	0.0	1.0
					2.0	0.5088						images/313+42_9.png	images/313_9.png	1.0	←	9.0	43		女	19	2024-03-16_13h16.12.041	干预NG	2021.2.3	Win32	59.88023952			1.0	1.0	2.572	0.0		0.0	24.0	24.0	8.0	1.0
					6.0	0.524						images/313+42_10.png	images/313_10.png	1.0	←	10.0	43		女	19	2024-03-16_13h16.12.041	干预NG	2021.2.3	Win32	59.88023952			6.0	0.0	0.6872	1.0		0.0	25.0	25.0	9.0	1.0
					6.0	0.4363						images/313_24.png	images/313+42_24.png	6.0	→	24.0	43		女	19	2024-03-16_13h16.12.041	干预NG	2021.2.3	Win32	59.88023952			6.0	1.0	0.5097	1.0		0.0	26.0	26.0	23.0	1.0
					6.0	0.4837						images/313+42_11.png	images/313_11.png	1.0	←	11.0	43		女	19	2024-03-16_13h16.12.041	干预NG	2021.2.3	Win32	59.88023952			1.0	1.0	0.558	1.0		0.0	27.0	27.0	10.0	1.0
					5.0	0.4526						images/313+42_26.png	images/313_26.png	1.0	←	26.0	43		女	19	2024-03-16_13h16.12.041	干预NG	2021.2.3	Win32	59.88023952			1.0	1.0	0.7092	1.0		0.0	28.0	28.0	25.0	1.0
					2.0	0.5714						images/313_20.png	images/313+42_20.png	6.0	→	20.0	43		女	19	2024-03-16_13h16.12.041	干预NG	2021.2.3	Win32	59.88023952			6.0	1.0	1.7999	0.0		0.0	29.0	29.0	19.0	1.0
					6.0	0.6238						images/313_2.png	images/313+42_2.png	6.0	→	2.0	43		女	19	2024-03-16_13h16.12.041	干预NG	2021.2.3	Win32	59.88023952			6.0	1.0	0.5719	1.0		0.0	30.0	30.0	1.0	1.0
					6.0	0.4861						images/313+42_29.png	images/313_29.png	1.0	←	29.0	43		女	19	2024-03-16_13h16.12.041	干预NG	2021.2.3	Win32	59.88023952			1.0	1.0	0.4581	1.0		0.0	31.0	31.0	28.0	1.0
					5.0	0.9043						images/313+42_16.png	images/313_16.png	1.0	←	16.0	43		女	19	2024-03-16_13h16.12.041	干预NG	2021.2.3	Win32	59.88023952			1.0	1.0	0.7669	1.0		1.0	0.0	32.0	15.0	1.0
					4.0	1.1011						images/313_6.png	images/313+42_6.png	6.0	→	6.0	43		女	19	2024-03-16_13h16.12.041	干预NG	2021.2.3	Win32	59.88023952			6.0	1.0	0.7642	1.0		1.0	1.0	33.0	5.0	1.0
					3.0	0.753						images/313_7.png	images/313+42_7.png	6.0	→	7.0	43		女	19	2024-03-16_13h16.12.041	干预NG	2021.2.3	Win32	59.88023952			6.0	1.0	1.0194	0.0		1.0	2.0	34.0	6.0	1.0
					4.0	0.9419						images/313_17.png	images/313+42_17.png	6.0	→	17.0	43		女	19	2024-03-16_13h16.12.041	干预NG	2021.2.3	Win32	59.88023952			1.0	0.0	1.4	1.0		1.0	3.0	35.0	16.0	1.0
					6.0	0.3857						images/313+42_29.png	images/313_29.png	1.0	←	29.0	43		女	19	2024-03-16_13h16.12.041	干预NG	2021.2.3	Win32	59.88023952			1.0	1.0	0.5642	1.0		1.0	4.0	36.0	28.0	1.0
					3.0	0.6916						images/313+42_13.png	images/313_13.png	1.0	←	13.0	43		女	19	2024-03-16_13h16.12.041	干预NG	2021.2.3	Win32	59.88023952			1.0	1.0	1.783	0.0		1.0	5.0	37.0	12.0	1.0
					6.0	0.4502						images/313_1.png	images/313+42_1.png	6.0	→	1.0	43		女	19	2024-03-16_13h16.12.041	干预NG	2021.2.3	Win32	59.88023952			6.0	1.0	0.4995	1.0		1.0	6.0	38.0	0.0	1.0
					6.0	0.8534						images/313+42_25.png	images/313_25.png	1.0	←	25.0	43		女	19	2024-03-16_13h16.12.041	干预NG	2021.2.3	Win32	59.88023952			6.0	0.0	1.1476	1.0	space	1.0	7.0	39.0	24.0	1.0	3.776
					6.0	0.3539						images/313+42_30.png	images/313_30.png	1.0	←	30.0	43		女	19	2024-03-16_13h16.12.041	干预NG	2021.2.3	Win32	59.88023952			1.0	1.0	0.4157	1.0		1.0	8.0	40.0	29.0	1.0
					6.0	0.3188						images/313+42_15.png	images/313_15.png	1.0	←	15.0	43		女	19	2024-03-16_13h16.12.041	干预NG	2021.2.3	Win32	59.88023952			1.0	1.0	0.4685	1.0		1.0	9.0	41.0	14.0	1.0
					3.0	0.5364						images/313_4.png	images/313+42_4.png	6.0	→	4.0	43		女	19	2024-03-16_13h16.12.041	干预NG	2021.2.3	Win32	59.88023952			6.0	1.0	0.757	0.0		1.0	10.0	42.0	3.0	1.0
					3.0	0.3835						images/313_23.png	images/313+42_23.png	6.0	→	23.0	43		女	19	2024-03-16_13h16.12.041	干预NG	2021.2.3	Win32	59.88023952			6.0	1.0	0.8154	0.0		1.0	11.0	43.0	22.0	1.0
					5.0	0.4555						images/313+42_12.png	images/313_12.png	1.0	←	12.0	43		女	19	2024-03-16_13h16.12.041	干预NG	2021.2.3	Win32	59.88023952			1.0	1.0	0.5045	1.0		1.0	12.0	44.0	11.0	1.0
					4.0	0.8357						images/313_5.png	images/313+42_5.png	6.0	→	5.0	43		女	19	2024-03-16_13h16.12.041	干预NG	2021.2.3	Win32	59.88023952			6.0	1.0	0.5698	1.0		1.0	13.0	45.0	4.0	1.0
					4.0	0.3857						images/313+42_27.png	images/313_27.png	1.0	←	27.0	43		女	19	2024-03-16_13h16.12.041	干预NG	2021.2.3	Win32	59.88023952			1.0	1.0	0.721	1.0		1.0	14.0	46.0	26.0	1.0
					6.0	0.517						images/313_19.png	images/313+42_19.png	6.0	→	19.0	43		女	19	2024-03-16_13h16.12.041	干预NG	2021.2.3	Win32	59.88023952			6.0	1.0	0.4056	1.0		1.0	15.0	47.0	18.0	1.0
					6.0	0.3672						images/313_24.png	images/313+42_24.png	6.0	→	24.0	43		女	19	2024-03-16_13h16.12.041	干预NG	2021.2.3	Win32	59.88023952			6.0	1.0	0.3586	1.0		1.0	16.0	48.0	23.0	1.0
					6.0	0.3344						images/313_21.png	images/313+42_21.png	6.0	→	21.0	43		女	19	2024-03-16_13h16.12.041	干预NG	2021.2.3	Win32	59.88023952			6.0	1.0	0.5177	1.0		1.0	17.0	49.0	20.0	1.0
					5.0	0.3717						images/313_18.png	images/313+42_18.png	6.0	→	18.0	43		女	19	2024-03-16_13h16.12.041	干预NG	2021.2.3	Win32	59.88023952			1.0	0.0	0.87	1.0		1.0	18.0	50.0	17.0	1.0
					2.0	1.1858						images/313_20.png	images/313+42_20.png	6.0	→	20.0	43		女	19	2024-03-16_13h16.12.041	干预NG	2021.2.3	Win32	59.88023952			6.0	1.0	0.4042	0.0		1.0	19.0	51.0	19.0	1.0
					5.0	0.3647						images/313+42_10.png	images/313_10.png	1.0	←	10.0	43		女	19	2024-03-16_13h16.12.041	干预NG	2021.2.3	Win32	59.88023952			1.0	1.0	1.0464	1.0		1.0	20.0	52.0	9.0	1.0
					4.0	0.4574						images/313+42_14.png	images/313_14.png	1.0	←	14.0	43		女	19	2024-03-16_13h16.12.041	干预NG	2021.2.3	Win32	59.88023952			1.0	1.0	1.1736	1.0		1.0	21.0	53.0	13.0	1.0
					3.0	0.5979						images/313_8.png	images/313+42_8.png	6.0	→	8.0	43		女	19	2024-03-16_13h16.12.041	干预NG	2021.2.3	Win32	59.88023952			6.0	1.0	0.8533	0.0		1.0	22.0	54.0	7.0	1.0
					4.0	0.5691						images/313+42_28.png	images/313_28.png	1.0	←	28.0	43		女	19	2024-03-16_13h16.12.041	干预NG	2021.2.3	Win32	59.88023952			6.0	0.0	0.6049	1.0		1.0	23.0	55.0	27.0	1.0
					4.0	0.3886						images/313+42_11.png	images/313_11.png	1.0	←	11.0	43		女	19	2024-03-16_13h16.12.041	干预NG	2021.2.3	Win32	59.88023952			1.0	1.0	0.5204	1.0		1.0	24.0	56.0	10.0	1.0
					5.0	0.5143						images/313+42_31.png	images/313_31.png	1.0	←	31.0	43		女	19	2024-03-16_13h16.12.041	干预NG	2021.2.3	Win32	59.88023952			1.0	1.0	0.7581	1.0		1.0	25.0	57.0	30.0	1.0
					5.0	0.4359						images/313_22.png	images/313+42_22.png	6.0	→	22.0	43		女	19	2024-03-16_13h16.12.041	干预NG	2021.2.3	Win32	59.88023952			1.0	0.0	0.9012	1.0		1.0	26.0	58.0	21.0	1.0
					6.0	0.4401						images/313+42_26.png	images/313_26.png	1.0	←	26.0	43		女	19	2024-03-16_13h16.12.041	干预NG	2021.2.3	Win32	59.88023952			1.0	1.0	0.4883	1.0		1.0	27.0	59.0	25.0	1.0
					5.0	1.0109						images/313+42_32.png	images/313_32.png	1.0	←	32.0	43		女	19	2024-03-16_13h16.12.041	干预NG	2021.2.3	Win32	59.88023952			1.0	1.0	0.4735	1.0		1.0	28.0	60.0	31.0	1.0
					3.0	0.7011						images/313+42_9.png	images/313_9.png	1.0	←	9.0	43		女	19	2024-03-16_13h16.12.041	干预NG	2021.2.3	Win32	59.88023952			6.0	0.0	1.1204	0.0		1.0	29.0	61.0	8.0	1.0
					5.0	0.5836						images/313_3.png	images/313+42_3.png	6.0	→	3.0	43		女	19	2024-03-16_13h16.12.041	干预NG	2021.2.3	Win32	59.88023952			6.0	1.0	0.7634	1.0		1.0	30.0	62.0	2.0	1.0
					6.0	0.5994						images/313_2.png	images/313+42_2.png	6.0	→	2.0	43		女	19	2024-03-16_13h16.12.041	干预NG	2021.2.3	Win32	59.88023952			6.0	1.0	0.4704	1.0		1.0	31.0	63.0	1.0	1.0
					6.0	0.4192						images/313+42_10.png	images/313_10.png	1.0	←	10.0	43		女	19	2024-03-16_13h16.12.041	干预NG	2021.2.3	Win32	59.88023952			1.0	1.0	0.5397	1.0		2.0	0.0	64.0	9.0	1.0
					3.0	1.0249						images/313+42_26.png	images/313_26.png	1.0	←	26.0	43		女	19	2024-03-16_13h16.12.041	干预NG	2021.2.3	Win32	59.88023952			1.0	1.0	1.5901	0.0		2.0	1.0	65.0	25.0	1.0
					4.0	0.5334						images/313_21.png	images/313+42_21.png	6.0	→	21.0	43		女	19	2024-03-16_13h16.12.041	干预NG	2021.2.3	Win32	59.88023952			6.0	1.0	0.4675	1.0		2.0	2.0	66.0	20.0	1.0
					4.0	0.5036						images/313+42_9.png	images/313_9.png	1.0	←	9.0	43		女	19	2024-03-16_13h16.12.041	干预NG	2021.2.3	Win32	59.88023952			1.0	1.0	0.9174	1.0		2.0	3.0	67.0	8.0	1.0
					4.0	0.4673						images/313_22.png	images/313+42_22.png	6.0	→	22.0	43		女	19	2024-03-16_13h16.12.041	干预NG	2021.2.3	Win32	59.88023952			6.0	1.0	1.1095	1.0		2.0	4.0	68.0	21.0	1.0
					4.0	0.5996						images/313+42_13.png	images/313_13.png	1.0	←	13.0	43		女	19	2024-03-16_13h16.12.041	干预NG	2021.2.3	Win32	59.88023952			6.0	0.0	0.6414	1.0		2.0	5.0	69.0	12.0	1.0
					6.0	0.6054						images/313_19.png	images/313+42_19.png	6.0	→	19.0	43		女	19	2024-03-16_13h16.12.041	干预NG	2021.2.3	Win32	59.88023952			6.0	1.0	0.6244	1.0		2.0	6.0	70.0	18.0	1.0
					6.0	0.5511						images/313_8.png	images/313+42_8.png	6.0	→	8.0	43		女	19	2024-03-16_13h16.12.041	干预NG	2021.2.3	Win32	59.88023952			1.0	0.0	0.6806	1.0		2.0	7.0	71.0	7.0	1.0
					5.0	0.5545						images/313+42_15.png	images/313_15.png	1.0	←	15.0	43		女	19	2024-03-16_13h16.12.041	干预NG	2021.2.3	Win32	59.88023952			1.0	1.0	0.6341	1.0		2.0	8.0	72.0	14.0	1.0
					2.0	1.1012						images/313+42_29.png	images/313_29.png	1.0	←	29.0	43		女	19	2024-03-16_13h16.12.041	干预NG	2021.2.3	Win32	59.88023952			1.0	1.0	0.9995	0.0		2.0	9.0	73.0	28.0	1.0
					5.0	0.5433						images/313+42_31.png	images/313_31.png	1.0	←	31.0	43		女	19	2024-03-16_13h16.12.041	干预NG	2021.2.3	Win32	59.88023952			1.0	1.0	0.7017	1.0		2.0	10.0	74.0	30.0	1.0
					4.0	0.4972						images/313_6.png	images/313+42_6.png	6.0	→	6.0	43		女	19	2024-03-16_13h16.12.041	干预NG	2021.2.3	Win32	59.88023952			6.0	1.0	0.534	1.0		2.0	11.0	75.0	5.0	1.0
					4.0	0.4962						images/313+42_27.png	images/313_27.png	1.0	←	27.0	43		女	19	2024-03-16_13h16.12.041	干预NG	2021.2.3	Win32	59.88023952			1.0	1.0	0.8905	1.0		2.0	12.0	76.0	26.0	1.0
					4.0	0.4687						images/313_24.png	images/313+42_24.png	6.0	→	24.0	43		女	19	2024-03-16_13h16.12.041	干预NG	2021.2.3	Win32	59.88023952			6.0	1.0	0.6164	1.0		2.0	13.0	77.0	23.0	1.0
					5.0	0.4374						images/313+42_25.png	images/313_25.png	1.0	←	25.0	43		女	19	2024-03-16_13h16.12.041	干预NG	2021.2.3	Win32	59.88023952			6.0	0.0	0.7437	1.0		2.0	14.0	78.0	24.0	1.0
					5.0	0.5031						images/313_2.png	images/313+42_2.png	6.0	→	2.0	43		女	19	2024-03-16_13h16.12.041	干预NG	2021.2.3	Win32	59.88023952			6.0	1.0	0.5326	1.0	space	2.0	15.0	79.0	1.0	1.0	4.0278
					5.0	0.554						images/313+42_32.png	images/313_32.png	1.0	←	32.0	43		女	19	2024-03-16_13h16.12.041	干预NG	2021.2.3	Win32	59.88023952			1.0	1.0	0.5197	1.0		2.0	16.0	80.0	31.0	1.0
					6.0	0.3						images/313+42_16.png	images/313_16.png	1.0	←	16.0	43		女	19	2024-03-16_13h16.12.041	干预NG	2021.2.3	Win32	59.88023952			1.0	1.0	0.5691	1.0		2.0	17.0	81.0	15.0	1.0
					5.0	0.4657						images/313_5.png	images/313+42_5.png	6.0	→	5.0	43		女	19	2024-03-16_13h16.12.041	干预NG	2021.2.3	Win32	59.88023952			6.0	1.0	0.6709	1.0		2.0	18.0	82.0	4.0	1.0
					5.0	0.3995						images/313_20.png	images/313+42_20.png	6.0	→	20.0	43		女	19	2024-03-16_13h16.12.041	干预NG	2021.2.3	Win32	59.88023952			1.0	0.0	0.691	1.0		2.0	19.0	83.0	19.0	1.0
					5.0	0.6351						images/313_17.png	images/313+42_17.png	6.0	→	17.0	43		女	19	2024-03-16_13h16.12.041	干预NG	2021.2.3	Win32	59.88023952			6.0	1.0	0.8036	1.0		2.0	20.0	84.0	16.0	1.0
					4.0	0.7202						images/313+42_11.png	images/313_11.png	1.0	←	11.0	43		女	19	2024-03-16_13h16.12.041	干预NG	2021.2.3	Win32	59.88023952			6.0	0.0	0.5827	1.0		2.0	21.0	85.0	10.0	1.0
					5.0	0.4195						images/313+42_14.png	images/313_14.png	1.0	←	14.0	43		女	19	2024-03-16_13h16.12.041	干预NG	2021.2.3	Win32	59.88023952			1.0	1.0	0.8094	1.0		2.0	22.0	86.0	13.0	1.0
					5.0	0.4167						images/313_1.png	images/313+42_1.png	6.0	→	1.0	43		女	19	2024-03-16_13h16.12.041	干预NG	2021.2.3	Win32	59.88023952			6.0	1.0	0.4698	1.0		2.0	23.0	87.0	0.0	1.0
					5.0	0.3334						images/313_18.png	images/313+42_18.png	6.0	→	18.0	43		女	19	2024-03-16_13h16.12.041	干预NG	2021.2.3	Win32	59.88023952			1.0	0.0	0.8055	1.0		2.0	24.0	88.0	17.0	1.0
					5.0	0.466						images/313_3.png	images/313+42_3.png	6.0	→	3.0	43		女	19	2024-03-16_13h16.12.041	干预NG	2021.2.3	Win32	59.88023952			6.0	1.0	0.643	1.0		2.0	25.0	89.0	2.0	1.0
					6.0	0.5239						images/313+42_12.png	images/313_12.png	1.0	←	12.0	43		女	19	2024-03-16_13h16.12.041	干预NG	2021.2.3	Win32	59.88023952			1.0	1.0	0.634	1.0		2.0	26.0	90.0	11.0	1.0
					4.0	0.985						images/313_4.png	images/313+42_4.png	6.0	→	4.0	43		女	19	2024-03-16_13h16.12.041	干预NG	2021.2.3	Win32	59.88023952			6.0	1.0	0.9659	1.0		2.0	27.0	91.0	3.0	1.0
					4.0	0.5809						images/313+42_28.png	images/313_28.png	1.0	←	28.0	43		女	19	2024-03-16_13h16.12.041	干预NG	2021.2.3	Win32	59.88023952			6.0	0.0	0.8274	1.0		2.0	28.0	92.0	27.0	1.0
					6.0	0.3488						images/313+42_30.png	images/313_30.png	1.0	←	30.0	43		女	19	2024-03-16_13h16.12.041	干预NG	2021.2.3	Win32	59.88023952			1.0	1.0	0.523	1.0		2.0	29.0	93.0	29.0	1.0
					6.0	0.3928						images/313_7.png	images/313+42_7.png	6.0	→	7.0	43		女	19	2024-03-16_13h16.12.041	干预NG	2021.2.3	Win32	59.88023952			1.0	0.0	0.6766	1.0		2.0	30.0	94.0	6.0	1.0
					3.0	0.9434						images/313_23.png	images/313+42_23.png	6.0	→	23.0	43		女	19	2024-03-16_13h16.12.041	干预NG	2021.2.3	Win32	59.88023952			6.0	1.0	0.871	0.0		2.0	31.0	95.0	22.0	1.0
																	43		女	19	2024-03-16_13h16.12.041	干预NG	2021.2.3	Win32	59.88023952														4.657407549	5.3606
