# Supplementary material for: Perceptual metacognition and self-esteem: the role of feedback valence in local and global monitoring bias
Source: BMC Psychol. 2025 Sep 22;13:1114. doi: 10.1186/s40359-025-03089-x (PMC12506185; doi:10.1186/s40359-025-03089-x)
Supplement: Supplementary file 1 — Supplementary Material 1. [file 40359_2025_3089_MOESM1_ESM.zip › Data/Study3/Study3data/negative/44_干预NG_2024-03-16_14h06.31.406.csv]

key03.keys	key03.rt	response00.keys	response00.corr	response00.rt	response02.keys	response02.rt	prac2.thisRepN	prac2.thisTrialN	prac2.thisN	prac2.thisIndex	prac2.ran	dotLeft	dotRight	dotAns	cue	rows	被试编号	姓名	性别	年龄	date	expName	psychopyVersion	OS	frameRate	key04.keys	key04.rt	response01.keys	response01.corr	response01.rt	response02.corr	ret_res.keys	neg.thisRepN	neg.thisTrialN	neg.thisN	neg.thisIndex	neg.ran	ret_res.rt	slider.response	slider.rt
space	10.6085	6.0	0.0	0.715	3.0	2.8793	0.0	0.0	0.0	11.0	1.0	images/313+12_12.png	images/313_12.png	1.0	←	12.0	44		男	21	2024-03-16_14h06.31.406	干预NG	2021.2.3	Win32	8.561643836
		6.0	1.0	0.8407	2.0	0.6028	0.0	1.0	1.0	1.0	1.0	images/313_2.png	images/313+12_2.png	6.0	→	2.0	44		男	21	2024-03-16_14h06.31.406	干预NG	2021.2.3	Win32	8.561643836
		6.0	1.0	0.4391	4.0	0.3105	0.0	2.0	2.0	4.0	1.0	images/313_5.png	images/313+12_5.png	6.0	→	5.0	44		男	21	2024-03-16_14h06.31.406	干预NG	2021.2.3	Win32	8.561643836
		1.0	1.0	1.123	2.0	0.3504	0.0	3.0	3.0	8.0	1.0	images/313+12_9.png	images/313_9.png	1.0	←	9.0	44		男	21	2024-03-16_14h06.31.406	干预NG	2021.2.3	Win32	8.561643836
		1.0	0.0	0.5775	5.0	0.4286	0.0	4.0	4.0	0.0	1.0	images/313_1.png	images/313+12_1.png	6.0	→	1.0	44		男	21	2024-03-16_14h06.31.406	干预NG	2021.2.3	Win32	8.561643836
		6.0	0.0	0.2926	6.0	0.402	0.0	5.0	5.0	13.0	1.0	images/313+12_14.png	images/313_14.png	1.0	←	14.0	44		男	21	2024-03-16_14h06.31.406	干预NG	2021.2.3	Win32	8.561643836
		6.0	0.0	0.272	4.0	0.6266	0.0	6.0	6.0	9.0	1.0	images/313+12_10.png	images/313_10.png	1.0	←	10.0	44		男	21	2024-03-16_14h06.31.406	干预NG	2021.2.3	Win32	8.561643836
		1.0	1.0	0.2783	5.0	0.3479	0.0	7.0	7.0	14.0	1.0	images/313+12_15.png	images/313_15.png	1.0	←	15.0	44		男	21	2024-03-16_14h06.31.406	干预NG	2021.2.3	Win32	8.561643836
		6.0	1.0	0.4386	3.0	0.4126	0.0	8.0	8.0	5.0	1.0	images/313_6.png	images/313+12_6.png	6.0	→	6.0	44		男	21	2024-03-16_14h06.31.406	干预NG	2021.2.3	Win32	8.561643836
		6.0	1.0	0.2263	2.0	0.6075	0.0	9.0	9.0	7.0	1.0	images/313_8.png	images/313+12_8.png	6.0	→	8.0	44		男	21	2024-03-16_14h06.31.406	干预NG	2021.2.3	Win32	8.561643836
		1.0	0.0	0.721	2.0	0.2858	0.0	10.0	10.0	2.0	1.0	images/313_3.png	images/313+12_3.png	6.0	→	3.0	44		男	21	2024-03-16_14h06.31.406	干预NG	2021.2.3	Win32	8.561643836
		1.0	1.0	0.6441	3.0	0.3408	0.0	11.0	11.0	10.0	1.0	images/313+12_11.png	images/313_11.png	1.0	←	11.0	44		男	21	2024-03-16_14h06.31.406	干预NG	2021.2.3	Win32	8.561643836
		1.0	0.0	0.3195	4.0	0.3515	0.0	12.0	12.0	3.0	1.0	images/313_4.png	images/313+12_4.png	6.0	→	4.0	44		男	21	2024-03-16_14h06.31.406	干预NG	2021.2.3	Win32	8.561643836
		6.0	0.0	0.4543	4.0	0.4349	0.0	13.0	13.0	12.0	1.0	images/313+12_13.png	images/313_13.png	1.0	←	13.0	44		男	21	2024-03-16_14h06.31.406	干预NG	2021.2.3	Win32	8.561643836
		6.0	0.0	0.2691	3.0	0.599	0.0	14.0	14.0	15.0	1.0	images/313+12_16.png	images/313_16.png	1.0	←	16.0	44		男	21	2024-03-16_14h06.31.406	干预NG	2021.2.3	Win32	8.561643836
		1.0	0.0	0.3595	3.0	0.4768	0.0	15.0	15.0	6.0	1.0	images/313_7.png	images/313+12_7.png	6.0	→	7.0	44		男	21	2024-03-16_14h06.31.406	干预NG	2021.2.3	Win32	8.561643836
		6.0	1.0	0.5082	4.0	1.1955	1.0	0.0	16.0	6.0	1.0	images/313_7.png	images/313+12_7.png	6.0	→	7.0	44		男	21	2024-03-16_14h06.31.406	干预NG	2021.2.3	Win32	8.561643836
		1.0	1.0	0.7446	2.0	0.4135	1.0	1.0	17.0	12.0	1.0	images/313+12_13.png	images/313_13.png	1.0	←	13.0	44		男	21	2024-03-16_14h06.31.406	干预NG	2021.2.3	Win32	8.561643836
		6.0	0.0	0.3095	3.0	0.4261	1.0	2.0	18.0	9.0	1.0	images/313+12_10.png	images/313_10.png	1.0	←	10.0	44		男	21	2024-03-16_14h06.31.406	干预NG	2021.2.3	Win32	8.561643836
		6.0	1.0	0.3205	3.0	1.0597	1.0	3.0	19.0	2.0	1.0	images/313_3.png	images/313+12_3.png	6.0	→	3.0	44		男	21	2024-03-16_14h06.31.406	干预NG	2021.2.3	Win32	8.561643836
		1.0	1.0	1.0033	2.0	0.207	1.0	4.0	20.0	8.0	1.0	images/313+12_9.png	images/313_9.png	1.0	←	9.0	44		男	21	2024-03-16_14h06.31.406	干预NG	2021.2.3	Win32	8.561643836
		6.0	0.0	0.2612	4.0	0.3091	1.0	5.0	21.0	10.0	1.0	images/313+12_11.png	images/313_11.png	1.0	←	11.0	44		男	21	2024-03-16_14h06.31.406	干预NG	2021.2.3	Win32	8.561643836
		6.0	1.0	0.4135	5.0	0.3195	1.0	6.0	22.0	3.0	1.0	images/313_4.png	images/313+12_4.png	6.0	→	4.0	44		男	21	2024-03-16_14h06.31.406	干预NG	2021.2.3	Win32	8.561643836
		6.0	1.0	0.4789	5.0	0.3059	1.0	7.0	23.0	4.0	1.0	images/313_5.png	images/313+12_5.png	6.0	→	5.0	44		男	21	2024-03-16_14h06.31.406	干预NG	2021.2.3	Win32	8.561643836
		1.0	1.0	0.8103	3.0	0.3014	1.0	8.0	24.0	14.0	1.0	images/313+12_15.png	images/313_15.png	1.0	←	15.0	44		男	21	2024-03-16_14h06.31.406	干预NG	2021.2.3	Win32	8.561643836
		1.0	0.0	0.6715	3.0	0.514	1.0	9.0	25.0	1.0	1.0	images/313_2.png	images/313+12_2.png	6.0	→	2.0	44		男	21	2024-03-16_14h06.31.406	干预NG	2021.2.3	Win32	8.561643836
		6.0	0.0	0.8629	2.0	0.3806	1.0	10.0	26.0	13.0	1.0	images/313+12_14.png	images/313_14.png	1.0	←	14.0	44		男	21	2024-03-16_14h06.31.406	干预NG	2021.2.3	Win32	8.561643836
		1.0	0.0	0.593	3.0	0.2037	1.0	11.0	27.0	0.0	1.0	images/313_1.png	images/313+12_1.png	6.0	→	1.0	44		男	21	2024-03-16_14h06.31.406	干预NG	2021.2.3	Win32	8.561643836
		6.0	0.0	0.2758	3.0	0.5547	1.0	12.0	28.0	15.0	1.0	images/313+12_16.png	images/313_16.png	1.0	←	16.0	44		男	21	2024-03-16_14h06.31.406	干预NG	2021.2.3	Win32	8.561643836
		6.0	1.0	0.1896	3.0	0.9937	1.0	13.0	29.0	7.0	1.0	images/313_8.png	images/313+12_8.png	6.0	→	8.0	44		男	21	2024-03-16_14h06.31.406	干预NG	2021.2.3	Win32	8.561643836
		1.0	1.0	0.3551	2.0	0.7039	1.0	14.0	30.0	11.0	1.0	images/313+12_12.png	images/313_12.png	1.0	←	12.0	44		男	21	2024-03-16_14h06.31.406	干预NG	2021.2.3	Win32	8.561643836
		6.0	1.0	0.3747	3.0	0.265	1.0	15.0	31.0	5.0	1.0	images/313_6.png	images/313+12_6.png	6.0	→	6.0	44		男	21	2024-03-16_14h06.31.406	干预NG	2021.2.3	Win32	8.561643836
					5.0	0.445						images/313+42_11.png	images/313_11.png	1.0	←	11.0	44		男	21	2024-03-16_14h06.31.406	干预NG	2021.2.3	Win32	8.561643836	space	6.9384	6.0	0.0	0.6907	1.0		0.0	0.0	0.0	10.0	1.0
					3.0	0.4004						images/313+42_16.png	images/313_16.png	1.0	←	16.0	44		男	21	2024-03-16_14h06.31.406	干预NG	2021.2.3	Win32	8.561643836			1.0	1.0	0.8258	0.0		0.0	1.0	1.0	15.0	1.0
					3.0	1.3465						images/313_21.png	images/313+42_21.png	6.0	→	21.0	44		男	21	2024-03-16_14h06.31.406	干预NG	2021.2.3	Win32	8.561643836			6.0	1.0	0.3629	0.0		0.0	2.0	2.0	20.0	1.0
					2.0	0.4057						images/313_7.png	images/313+42_7.png	6.0	→	7.0	44		男	21	2024-03-16_14h06.31.406	干预NG	2021.2.3	Win32	8.561643836			1.0	0.0	1.2409	0.0		0.0	3.0	3.0	6.0	1.0
					3.0	0.3503						images/313+42_27.png	images/313_27.png	1.0	←	27.0	44		男	21	2024-03-16_14h06.31.406	干预NG	2021.2.3	Win32	8.561643836			1.0	1.0	0.4572	0.0		0.0	4.0	4.0	26.0	1.0
					3.0	0.3848						images/313+42_26.png	images/313_26.png	1.0	←	26.0	44		男	21	2024-03-16_14h06.31.406	干预NG	2021.2.3	Win32	8.561643836			1.0	1.0	0.4942	0.0		0.0	5.0	5.0	25.0	1.0
					2.0	1.4144						images/313+42_10.png	images/313_10.png	1.0	←	10.0	44		男	21	2024-03-16_14h06.31.406	干预NG	2021.2.3	Win32	8.561643836			1.0	1.0	0.5643	0.0		0.0	6.0	6.0	9.0	1.0
					5.0	0.3344						images/313+42_30.png	images/313_30.png	1.0	←	30.0	44		男	21	2024-03-16_14h06.31.406	干预NG	2021.2.3	Win32	8.561643836			6.0	0.0	0.315	1.0		0.0	7.0	7.0	29.0	1.0
					4.0	0.7669						images/313+42_9.png	images/313_9.png	1.0	←	9.0	44		男	21	2024-03-16_14h06.31.406	干预NG	2021.2.3	Win32	8.561643836			1.0	1.0	0.7444	1.0		0.0	8.0	8.0	8.0	1.0
					5.0	0.2737						images/313_17.png	images/313+42_17.png	6.0	→	17.0	44		男	21	2024-03-16_14h06.31.406	干预NG	2021.2.3	Win32	8.561643836			6.0	1.0	0.476	1.0		0.0	9.0	9.0	16.0	1.0
					3.0	0.7237						images/313_20.png	images/313+42_20.png	6.0	→	20.0	44		男	21	2024-03-16_14h06.31.406	干预NG	2021.2.3	Win32	8.561643836			6.0	1.0	0.5209	0.0		0.0	10.0	10.0	19.0	1.0
					4.0	0.4555						images/313_19.png	images/313+42_19.png	6.0	→	19.0	44		男	21	2024-03-16_14h06.31.406	干预NG	2021.2.3	Win32	8.561643836			6.0	1.0	0.3873	1.0		0.0	11.0	11.0	18.0	1.0
					3.0	0.6357						images/313_1.png	images/313+42_1.png	6.0	→	1.0	44		男	21	2024-03-16_14h06.31.406	干预NG	2021.2.3	Win32	8.561643836			6.0	1.0	0.7007	0.0		0.0	12.0	12.0	0.0	1.0
					4.0	0.3871						images/313+42_32.png	images/313_32.png	1.0	←	32.0	44		男	21	2024-03-16_14h06.31.406	干预NG	2021.2.3	Win32	8.561643836			1.0	1.0	0.4508	1.0		0.0	13.0	13.0	31.0	1.0
					5.0	0.3219						images/313_22.png	images/313+42_22.png	6.0	→	22.0	44		男	21	2024-03-16_14h06.31.406	干预NG	2021.2.3	Win32	8.561643836			6.0	1.0	0.4447	1.0		0.0	14.0	14.0	21.0	1.0
					2.0	0.5678						images/313+42_31.png	images/313_31.png	1.0	←	31.0	44		男	21	2024-03-16_14h06.31.406	干预NG	2021.2.3	Win32	8.561643836			6.0	0.0	0.2782	0.0		0.0	15.0	15.0	30.0	1.0
					5.0	0.3771						images/313_6.png	images/313+42_6.png	6.0	→	6.0	44		男	21	2024-03-16_14h06.31.406	干预NG	2021.2.3	Win32	8.561643836			6.0	1.0	0.1963	1.0		0.0	16.0	16.0	5.0	1.0
					4.0	0.3582						images/313+42_14.png	images/313_14.png	1.0	←	14.0	44		男	21	2024-03-16_14h06.31.406	干预NG	2021.2.3	Win32	8.561643836			6.0	0.0	0.4099	1.0		0.0	17.0	17.0	13.0	1.0
					1.0	0.226						images/313_2.png	images/313+42_2.png	6.0	→	2.0	44		男	21	2024-03-16_14h06.31.406	干预NG	2021.2.3	Win32	8.561643836			1.0	0.0	1.2403	0.0		0.0	18.0	18.0	1.0	1.0
					2.0	0.7347						images/313+42_15.png	images/313_15.png	1.0	←	15.0	44		男	21	2024-03-16_14h06.31.406	干预NG	2021.2.3	Win32	8.561643836			6.0	0.0	0.5346	0.0		0.0	19.0	19.0	14.0	1.0
					5.0	0.3349						images/313_3.png	images/313+42_3.png	6.0	→	3.0	44		男	21	2024-03-16_14h06.31.406	干预NG	2021.2.3	Win32	8.561643836			6.0	1.0	0.3595	1.0		0.0	20.0	20.0	2.0	1.0
					3.0	0.199						images/313_5.png	images/313+42_5.png	6.0	→	5.0	44		男	21	2024-03-16_14h06.31.406	干预NG	2021.2.3	Win32	8.561643836			6.0	1.0	0.4685	0.0		0.0	21.0	21.0	4.0	1.0
					2.0	1.0349						images/313+42_25.png	images/313_25.png	1.0	←	25.0	44		男	21	2024-03-16_14h06.31.406	干预NG	2021.2.3	Win32	8.561643836			6.0	0.0	0.7684	0.0		0.0	22.0	22.0	24.0	1.0
					4.0	0.6592						images/313+42_29.png	images/313_29.png	1.0	←	29.0	44		男	21	2024-03-16_14h06.31.406	干预NG	2021.2.3	Win32	8.561643836			1.0	1.0	0.3738	1.0		0.0	23.0	23.0	28.0	1.0
					3.0	0.4283						images/313+42_12.png	images/313_12.png	1.0	←	12.0	44		男	21	2024-03-16_14h06.31.406	干预NG	2021.2.3	Win32	8.561643836			1.0	1.0	0.838	0.0		0.0	24.0	24.0	11.0	1.0
					4.0	0.3543						images/313_4.png	images/313+42_4.png	6.0	→	4.0	44		男	21	2024-03-16_14h06.31.406	干预NG	2021.2.3	Win32	8.561643836			6.0	1.0	0.2833	1.0		0.0	25.0	25.0	3.0	1.0
					2.0	0.5966						images/313_18.png	images/313+42_18.png	6.0	→	18.0	44		男	21	2024-03-16_14h06.31.406	干预NG	2021.2.3	Win32	8.561643836			6.0	1.0	0.4266	0.0		0.0	26.0	26.0	17.0	1.0
					2.0	0.8996						images/313_23.png	images/313+42_23.png	6.0	→	23.0	44		男	21	2024-03-16_14h06.31.406	干预NG	2021.2.3	Win32	8.561643836			1.0	0.0	0.5494	0.0		0.0	27.0	27.0	22.0	1.0
					4.0	0.3005						images/313+42_28.png	images/313_28.png	1.0	←	28.0	44		男	21	2024-03-16_14h06.31.406	干预NG	2021.2.3	Win32	8.561643836			6.0	0.0	0.3984	1.0		0.0	28.0	28.0	27.0	1.0
					5.0	0.3593						images/313_24.png	images/313+42_24.png	6.0	→	24.0	44		男	21	2024-03-16_14h06.31.406	干预NG	2021.2.3	Win32	8.561643836			6.0	1.0	0.2027	1.0		0.0	29.0	29.0	23.0	1.0
					3.0	0.4107						images/313+42_13.png	images/313_13.png	1.0	←	13.0	44		男	21	2024-03-16_14h06.31.406	干预NG	2021.2.3	Win32	8.561643836			1.0	1.0	0.734	0.0		0.0	30.0	30.0	12.0	1.0
					2.0	0.4237						images/313_8.png	images/313+42_8.png	6.0	→	8.0	44		男	21	2024-03-16_14h06.31.406	干预NG	2021.2.3	Win32	8.561643836			1.0	0.0	1.5754	0.0		0.0	31.0	31.0	7.0	1.0
					1.0	0.8071						images/313+42_31.png	images/313_31.png	1.0	←	31.0	44		男	21	2024-03-16_14h06.31.406	干预NG	2021.2.3	Win32	8.561643836			1.0	1.0	1.8004	0.0		1.0	0.0	32.0	30.0	1.0
					5.0	0.3585						images/313_1.png	images/313+42_1.png	6.0	→	1.0	44		男	21	2024-03-16_14h06.31.406	干预NG	2021.2.3	Win32	8.561643836			6.0	1.0	0.1617	1.0		1.0	1.0	33.0	0.0	1.0
					3.0	0.3433						images/313_8.png	images/313+42_8.png	6.0	→	8.0	44		男	21	2024-03-16_14h06.31.406	干预NG	2021.2.3	Win32	8.561643836			1.0	0.0	1.2008	0.0		1.0	2.0	34.0	7.0	1.0
					5.0	0.2937						images/313_6.png	images/313+42_6.png	6.0	→	6.0	44		男	21	2024-03-16_14h06.31.406	干预NG	2021.2.3	Win32	8.561643836			6.0	1.0	0.1874	1.0		1.0	3.0	35.0	5.0	1.0
					4.0	0.932						images/313+42_9.png	images/313_9.png	1.0	←	9.0	44		男	21	2024-03-16_14h06.31.406	干预NG	2021.2.3	Win32	8.561643836			1.0	1.0	0.3463	1.0		1.0	4.0	36.0	8.0	1.0
					3.0	0.4039						images/313+42_25.png	images/313_25.png	1.0	←	25.0	44		男	21	2024-03-16_14h06.31.406	干预NG	2021.2.3	Win32	8.561643836			1.0	1.0	0.7212	0.0		1.0	5.0	37.0	24.0	1.0
					2.0	0.3317						images/313_18.png	images/313+42_18.png	6.0	→	18.0	44		男	21	2024-03-16_14h06.31.406	干预NG	2021.2.3	Win32	8.561643836			1.0	0.0	0.6682	0.0		1.0	6.0	38.0	17.0	1.0
					2.0	0.4712						images/313+42_29.png	images/313_29.png	1.0	←	29.0	44		男	21	2024-03-16_14h06.31.406	干预NG	2021.2.3	Win32	8.561643836			1.0	1.0	0.7697	0.0	space	1.0	7.0	39.0	28.0	1.0	1.4245
					2.0	0.4682						images/313+42_16.png	images/313_16.png	1.0	←	16.0	44		男	21	2024-03-16_14h06.31.406	干预NG	2021.2.3	Win32	8.561643836			6.0	0.0	0.5117	0.0		1.0	8.0	40.0	15.0	1.0
					4.0	0.1908						images/313_7.png	images/313+42_7.png	6.0	→	7.0	44		男	21	2024-03-16_14h06.31.406	干预NG	2021.2.3	Win32	8.561643836			6.0	1.0	0.4571	1.0		1.0	9.0	41.0	6.0	1.0
					3.0	0.3132						images/313_24.png	images/313+42_24.png	6.0	→	24.0	44		男	21	2024-03-16_14h06.31.406	干预NG	2021.2.3	Win32	8.561643836			6.0	1.0	1.0215	0.0		1.0	10.0	42.0	23.0	1.0
					1.0	0.7091						images/313+42_14.png	images/313_14.png	1.0	←	14.0	44		男	21	2024-03-16_14h06.31.406	干预NG	2021.2.3	Win32	8.561643836			1.0	1.0	1.754	0.0		1.0	11.0	43.0	13.0	1.0
					2.0	0.5482						images/313_5.png	images/313+42_5.png	6.0	→	5.0	44		男	21	2024-03-16_14h06.31.406	干预NG	2021.2.3	Win32	8.561643836			6.0	1.0	0.2832	0.0		1.0	12.0	44.0	4.0	1.0
					4.0	0.2646						images/313+42_11.png	images/313_11.png	1.0	←	11.0	44		男	21	2024-03-16_14h06.31.406	干预NG	2021.2.3	Win32	8.561643836			1.0	1.0	0.3668	1.0		1.0	13.0	45.0	10.0	1.0
					3.0	0.3876						images/313_3.png	images/313+42_3.png	6.0	→	3.0	44		男	21	2024-03-16_14h06.31.406	干预NG	2021.2.3	Win32	8.561643836			6.0	1.0	0.2838	0.0		1.0	14.0	46.0	2.0	1.0
					2.0	0.4525						images/313_20.png	images/313+42_20.png	6.0	→	20.0	44		男	21	2024-03-16_14h06.31.406	干预NG	2021.2.3	Win32	8.561643836			1.0	0.0	0.6796	0.0		1.0	15.0	47.0	19.0	1.0
					5.0	0.5442						images/313_21.png	images/313+42_21.png	6.0	→	21.0	44		男	21	2024-03-16_14h06.31.406	干预NG	2021.2.3	Win32	8.561643836			6.0	1.0	0.4884	1.0		1.0	16.0	48.0	20.0	1.0
					3.0	0.3642						images/313+42_28.png	images/313_28.png	1.0	←	28.0	44		男	21	2024-03-16_14h06.31.406	干预NG	2021.2.3	Win32	8.561643836			1.0	1.0	0.6011	0.0		1.0	17.0	49.0	27.0	1.0
					5.0	0.5305						images/313+42_26.png	images/313_26.png	1.0	←	26.0	44		男	21	2024-03-16_14h06.31.406	干预NG	2021.2.3	Win32	8.561643836			1.0	1.0	0.344	1.0		1.0	18.0	50.0	25.0	1.0
					3.0	0.4142						images/313+42_12.png	images/313_12.png	1.0	←	12.0	44		男	21	2024-03-16_14h06.31.406	干预NG	2021.2.3	Win32	8.561643836			1.0	1.0	0.6634	0.0		1.0	19.0	51.0	11.0	1.0
					4.0	0.3617						images/313+42_15.png	images/313_15.png	1.0	←	15.0	44		男	21	2024-03-16_14h06.31.406	干预NG	2021.2.3	Win32	8.561643836			1.0	1.0	0.4682	1.0		1.0	20.0	52.0	14.0	1.0
					3.0	0.9843						images/313+42_30.png	images/313_30.png	1.0	←	30.0	44		男	21	2024-03-16_14h06.31.406	干预NG	2021.2.3	Win32	8.561643836			6.0	0.0	0.5119	0.0		1.0	21.0	53.0	29.0	1.0
					3.0	0.4075						images/313+42_32.png	images/313_32.png	1.0	←	32.0	44		男	21	2024-03-16_14h06.31.406	干预NG	2021.2.3	Win32	8.561643836			1.0	1.0	0.691	0.0		1.0	22.0	54.0	31.0	1.0
					5.0	0.3026						images/313_17.png	images/313+42_17.png	6.0	→	17.0	44		男	21	2024-03-16_14h06.31.406	干预NG	2021.2.3	Win32	8.561643836			1.0	0.0	0.2459	1.0		1.0	23.0	55.0	16.0	1.0
					3.0	0.5889						images/313+42_10.png	images/313_10.png	1.0	←	10.0	44		男	21	2024-03-16_14h06.31.406	干预NG	2021.2.3	Win32	8.561643836			1.0	1.0	0.6739	0.0		1.0	24.0	56.0	9.0	1.0
					2.0	0.8008						images/313_4.png	images/313+42_4.png	6.0	→	4.0	44		男	21	2024-03-16_14h06.31.406	干预NG	2021.2.3	Win32	8.561643836			6.0	1.0	0.3793	0.0		1.0	25.0	57.0	3.0	1.0
					4.0	0.2394						images/313_22.png	images/313+42_22.png	6.0	→	22.0	44		男	21	2024-03-16_14h06.31.406	干预NG	2021.2.3	Win32	8.561643836			6.0	1.0	0.6666	1.0		1.0	26.0	58.0	21.0	1.0
					2.0	0.9155						images/313+42_27.png	images/313_27.png	1.0	←	27.0	44		男	21	2024-03-16_14h06.31.406	干预NG	2021.2.3	Win32	8.561643836			1.0	1.0	0.7074	0.0		1.0	27.0	59.0	26.0	1.0
					2.0	0.6491						images/313+42_13.png	images/313_13.png	1.0	←	13.0	44		男	21	2024-03-16_14h06.31.406	干预NG	2021.2.3	Win32	8.561643836			1.0	1.0	1.0535	0.0		1.0	28.0	60.0	12.0	1.0
					4.0	0.3041						images/313_2.png	images/313+42_2.png	6.0	→	2.0	44		男	21	2024-03-16_14h06.31.406	干预NG	2021.2.3	Win32	8.561643836			6.0	1.0	0.2998	1.0		1.0	29.0	61.0	1.0	1.0
					4.0	0.1242						images/313_23.png	images/313+42_23.png	6.0	→	23.0	44		男	21	2024-03-16_14h06.31.406	干预NG	2021.2.3	Win32	8.561643836			6.0	1.0	0.7282	1.0		1.0	30.0	62.0	22.0	1.0
					5.0	0.1227						images/313_19.png	images/313+42_19.png	6.0	→	19.0	44		男	21	2024-03-16_14h06.31.406	干预NG	2021.2.3	Win32	8.561643836			6.0	1.0	0.3435	1.0		1.0	31.0	63.0	18.0	1.0
					3.0	0.7858						images/313+42_27.png	images/313_27.png	1.0	←	27.0	44		男	21	2024-03-16_14h06.31.406	干预NG	2021.2.3	Win32	8.561643836			1.0	1.0	0.9183	0.0		2.0	0.0	64.0	26.0	1.0
					3.0	0.3918						images/313+42_31.png	images/313_31.png	1.0	←	31.0	44		男	21	2024-03-16_14h06.31.406	干预NG	2021.2.3	Win32	8.561643836			1.0	1.0	0.5892	0.0		2.0	1.0	65.0	30.0	1.0
					2.0	0.3413						images/313+42_14.png	images/313_14.png	1.0	←	14.0	44		男	21	2024-03-16_14h06.31.406	干预NG	2021.2.3	Win32	8.561643836			1.0	1.0	1.2754	0.0		2.0	2.0	66.0	13.0	1.0
					3.0	0.507						images/313_7.png	images/313+42_7.png	6.0	→	7.0	44		男	21	2024-03-16_14h06.31.406	干预NG	2021.2.3	Win32	8.561643836			6.0	1.0	0.6821	0.0		2.0	3.0	67.0	6.0	1.0
					5.0	0.2034						images/313+42_11.png	images/313_11.png	1.0	←	11.0	44		男	21	2024-03-16_14h06.31.406	干预NG	2021.2.3	Win32	8.561643836			1.0	1.0	0.3169	1.0		2.0	4.0	68.0	10.0	1.0
					2.0	0.3169						images/313_8.png	images/313+42_8.png	6.0	→	8.0	44		男	21	2024-03-16_14h06.31.406	干预NG	2021.2.3	Win32	8.561643836			6.0	1.0	1.2491	0.0		2.0	5.0	69.0	7.0	1.0
					2.0	0.4287						images/313+42_32.png	images/313_32.png	1.0	←	32.0	44		男	21	2024-03-16_14h06.31.406	干预NG	2021.2.3	Win32	8.561643836			1.0	1.0	0.5232	0.0		2.0	6.0	70.0	31.0	1.0
					3.0	0.42						images/313+42_30.png	images/313_30.png	1.0	←	30.0	44		男	21	2024-03-16_14h06.31.406	干预NG	2021.2.3	Win32	8.561643836			1.0	1.0	0.4597	0.0		2.0	7.0	71.0	29.0	1.0
					5.0	0.3328						images/313_21.png	images/313+42_21.png	6.0	→	21.0	44		男	21	2024-03-16_14h06.31.406	干预NG	2021.2.3	Win32	8.561643836			6.0	1.0	0.6317	1.0		2.0	8.0	72.0	20.0	1.0
					5.0	0.2402						images/313_22.png	images/313+42_22.png	6.0	→	22.0	44		男	21	2024-03-16_14h06.31.406	干预NG	2021.2.3	Win32	8.561643836			6.0	1.0	0.4608	1.0		2.0	9.0	73.0	21.0	1.0
					4.0	0.4236						images/313_4.png	images/313+42_4.png	6.0	→	4.0	44		男	21	2024-03-16_14h06.31.406	干预NG	2021.2.3	Win32	8.561643836			6.0	1.0	0.4553	1.0		2.0	10.0	74.0	3.0	1.0
					2.0	0.4119						images/313_23.png	images/313+42_23.png	6.0	→	23.0	44		男	21	2024-03-16_14h06.31.406	干预NG	2021.2.3	Win32	8.561643836			1.0	0.0	0.7688	0.0		2.0	11.0	75.0	22.0	1.0
					3.0	0.6628						images/313+42_13.png	images/313_13.png	1.0	←	13.0	44		男	21	2024-03-16_14h06.31.406	干预NG	2021.2.3	Win32	8.561643836			6.0	0.0	0.9804	0.0		2.0	12.0	76.0	12.0	1.0
					5.0	0.1469						images/313_24.png	images/313+42_24.png	6.0	→	24.0	44		男	21	2024-03-16_14h06.31.406	干预NG	2021.2.3	Win32	8.561643836			6.0	1.0	0.2814	1.0		2.0	13.0	77.0	23.0	1.0
					3.0	0.7644						images/313+42_16.png	images/313_16.png	1.0	←	16.0	44		男	21	2024-03-16_14h06.31.406	干预NG	2021.2.3	Win32	8.561643836			1.0	1.0	0.5679	0.0		2.0	14.0	78.0	15.0	1.0
					2.0	0.8936						images/313+42_12.png	images/313_12.png	1.0	←	12.0	44		男	21	2024-03-16_14h06.31.406	干预NG	2021.2.3	Win32	8.561643836			1.0	1.0	1.5654	0.0	space	2.0	15.0	79.0	11.0	1.0	1.0698
					3.0	0.4525						images/313+42_25.png	images/313_25.png	1.0	←	25.0	44		男	21	2024-03-16_14h06.31.406	干预NG	2021.2.3	Win32	8.561643836			1.0	1.0	0.5083	0.0		2.0	16.0	80.0	24.0	1.0
					5.0	0.7787						images/313+42_26.png	images/313_26.png	1.0	←	26.0	44		男	21	2024-03-16_14h06.31.406	干预NG	2021.2.3	Win32	8.561643836			1.0	1.0	0.4529	1.0		2.0	17.0	81.0	25.0	1.0
					4.0	0.4736						images/313_6.png	images/313+42_6.png	6.0	→	6.0	44		男	21	2024-03-16_14h06.31.406	干预NG	2021.2.3	Win32	8.561643836			6.0	1.0	0.4914	1.0		2.0	18.0	82.0	5.0	1.0
					4.0	0.3818						images/313+42_28.png	images/313_28.png	1.0	←	28.0	44		男	21	2024-03-16_14h06.31.406	干预NG	2021.2.3	Win32	8.561643836			1.0	1.0	0.5963	1.0		2.0	19.0	83.0	27.0	1.0
					5.0	0.3054						images/313_3.png	images/313+42_3.png	6.0	→	3.0	44		男	21	2024-03-16_14h06.31.406	干预NG	2021.2.3	Win32	8.561643836			6.0	1.0	0.1621	1.0		2.0	20.0	84.0	2.0	1.0
					5.0	0.3315						images/313_17.png	images/313+42_17.png	6.0	→	17.0	44		男	21	2024-03-16_14h06.31.406	干预NG	2021.2.3	Win32	8.561643836			1.0	0.0	0.2832	1.0		2.0	21.0	85.0	16.0	1.0
					3.0	0.4114						images/313_5.png	images/313+42_5.png	6.0	→	5.0	44		男	21	2024-03-16_14h06.31.406	干预NG	2021.2.3	Win32	8.561643836			6.0	1.0	0.4126	0.0		2.0	22.0	86.0	4.0	1.0
					4.0	0.5277						images/313+42_29.png	images/313_29.png	1.0	←	29.0	44		男	21	2024-03-16_14h06.31.406	干预NG	2021.2.3	Win32	8.561643836			1.0	1.0	0.2135	1.0		2.0	23.0	87.0	28.0	1.0
					4.0	0.2267						images/313_19.png	images/313+42_19.png	6.0	→	19.0	44		男	21	2024-03-16_14h06.31.406	干预NG	2021.2.3	Win32	8.561643836			6.0	1.0	0.3475	1.0		2.0	24.0	88.0	18.0	1.0
					4.0	0.772						images/313+42_9.png	images/313_9.png	1.0	←	9.0	44		男	21	2024-03-16_14h06.31.406	干预NG	2021.2.3	Win32	8.561643836			1.0	1.0	0.7344	1.0		2.0	25.0	89.0	8.0	1.0
					4.0	0.5162						images/313_18.png	images/313+42_18.png	6.0	→	18.0	44		男	21	2024-03-16_14h06.31.406	干预NG	2021.2.3	Win32	8.561643836			1.0	0.0	0.3271	1.0		2.0	26.0	90.0	17.0	1.0
					2.0	0.4958						images/313_20.png	images/313+42_20.png	6.0	→	20.0	44		男	21	2024-03-16_14h06.31.406	干预NG	2021.2.3	Win32	8.561643836			6.0	1.0	0.3355	0.0		2.0	27.0	91.0	19.0	1.0
					6.0	0.2579						images/313+42_15.png	images/313_15.png	1.0	←	15.0	44		男	21	2024-03-16_14h06.31.406	干预NG	2021.2.3	Win32	8.561643836			1.0	1.0	0.3521	1.0		2.0	28.0	92.0	14.0	1.0
					5.0	0.5685						images/313+42_10.png	images/313_10.png	1.0	←	10.0	44		男	21	2024-03-16_14h06.31.406	干预NG	2021.2.3	Win32	8.561643836			1.0	1.0	0.4952	1.0		2.0	29.0	93.0	9.0	1.0
					2.0	0.1989						images/313_2.png	images/313+42_2.png	6.0	→	2.0	44		男	21	2024-03-16_14h06.31.406	干预NG	2021.2.3	Win32	8.561643836			6.0	1.0	1.1668	0.0		2.0	30.0	94.0	1.0	1.0
					3.0	0.4395						images/313_1.png	images/313+42_1.png	6.0	→	1.0	44		男	21	2024-03-16_14h06.31.406	干预NG	2021.2.3	Win32	8.561643836			1.0	0.0	0.3519	0.0		2.0	31.0	95.0	0.0	1.0
																	44		男	21	2024-03-16_14h06.31.406	干预NG	2021.2.3	Win32	8.561643836														5.981481905	3.6296
