# Supplementary material for: Perceptual metacognition and self-esteem: the role of feedback valence in local and global monitoring bias
Source: BMC Psychol. 2025 Sep 22;13:1114. doi: 10.1186/s40359-025-03089-x (PMC12506185; doi:10.1186/s40359-025-03089-x)
Supplement: Supplementary file 1 — Supplementary Material 1. [file 40359_2025_3089_MOESM1_ESM.zip › Data/Study3/Study3data/negative/45_干预NG_2024-03-16_14h58.40.731.csv]

key03.keys	key03.rt	response00.keys	response00.corr	response00.rt	response02.keys	response02.rt	prac2.thisRepN	prac2.thisTrialN	prac2.thisN	prac2.thisIndex	prac2.ran	dotLeft	dotRight	dotAns	cue	rows	被试编号	姓名	性别	年龄	date	expName	psychopyVersion	OS	frameRate	key04.keys	key04.rt	response01.keys	response01.corr	response01.rt	response02.corr	ret_res.keys	neg.thisRepN	neg.thisTrialN	neg.thisN	neg.thisIndex	neg.ran	slider.response	slider.rt
space	5.1527	6.0	1.0	1.4384	4.0	0.9618	0.0	0.0	0.0	5.0	1.0	images/313_6.png	images/313+12_6.png	6.0	→	6.0	45		女	22	2024-03-16_14h58.40.731	干预NG	2021.2.3	Win32	60.24096386
		6.0	0.0	1.4885	5.0	0.9405	0.0	1.0	1.0	8.0	1.0	images/313+12_9.png	images/313_9.png	1.0	←	9.0	45		女	22	2024-03-16_14h58.40.731	干预NG	2021.2.3	Win32	60.24096386
		6.0	1.0	1.2426	4.0	0.8641	0.0	2.0	2.0	0.0	1.0	images/313_1.png	images/313+12_1.png	6.0	→	1.0	45		女	22	2024-03-16_14h58.40.731	干预NG	2021.2.3	Win32	60.24096386
		6.0	1.0	0.5313	4.0	0.6906	0.0	3.0	3.0	2.0	1.0	images/313_3.png	images/313+12_3.png	6.0	→	3.0	45		女	22	2024-03-16_14h58.40.731	干预NG	2021.2.3	Win32	60.24096386
		1.0	1.0	0.6876	3.0	0.6176	0.0	4.0	4.0	10.0	1.0	images/313+12_11.png	images/313_11.png	1.0	←	11.0	45		女	22	2024-03-16_14h58.40.731	干预NG	2021.2.3	Win32	60.24096386
		1.0	0.0	0.5087	4.0	0.3754	0.0	5.0	5.0	6.0	1.0	images/313_7.png	images/313+12_7.png	6.0	→	7.0	45		女	22	2024-03-16_14h58.40.731	干预NG	2021.2.3	Win32	60.24096386
		1.0	1.0	1.8349	3.0	0.5435	0.0	6.0	6.0	14.0	1.0	images/313+12_15.png	images/313_15.png	1.0	←	15.0	45		女	22	2024-03-16_14h58.40.731	干预NG	2021.2.3	Win32	60.24096386
		1.0	1.0	1.9246	4.0	0.4332	0.0	7.0	7.0	12.0	1.0	images/313+12_13.png	images/313_13.png	1.0	←	13.0	45		女	22	2024-03-16_14h58.40.731	干预NG	2021.2.3	Win32	60.24096386
		1.0	1.0	0.5604	3.0	0.3178	0.0	8.0	8.0	15.0	1.0	images/313+12_16.png	images/313_16.png	1.0	←	16.0	45		女	22	2024-03-16_14h58.40.731	干预NG	2021.2.3	Win32	60.24096386
		6.0	0.0	1.5904	3.0	0.2634	0.0	9.0	9.0	11.0	1.0	images/313+12_12.png	images/313_12.png	1.0	←	12.0	45		女	22	2024-03-16_14h58.40.731	干预NG	2021.2.3	Win32	60.24096386
		1.0	1.0	0.5626	4.0	0.2965	0.0	10.0	10.0	9.0	1.0	images/313+12_10.png	images/313_10.png	1.0	←	10.0	45		女	22	2024-03-16_14h58.40.731	干预NG	2021.2.3	Win32	60.24096386
		6.0	0.0	0.8524	3.0	0.3811	0.0	11.0	11.0	13.0	1.0	images/313+12_14.png	images/313_14.png	1.0	←	14.0	45		女	22	2024-03-16_14h58.40.731	干预NG	2021.2.3	Win32	60.24096386
		6.0	1.0	1.2523	3.0	0.1752	0.0	12.0	12.0	1.0	1.0	images/313_2.png	images/313+12_2.png	6.0	→	2.0	45		女	22	2024-03-16_14h58.40.731	干预NG	2021.2.3	Win32	60.24096386
		6.0	1.0	0.628	4.0	0.3448	0.0	13.0	13.0	3.0	1.0	images/313_4.png	images/313+12_4.png	6.0	→	4.0	45		女	22	2024-03-16_14h58.40.731	干预NG	2021.2.3	Win32	60.24096386
		6.0	1.0	0.8455	4.0	0.2961	0.0	14.0	14.0	4.0	1.0	images/313_5.png	images/313+12_5.png	6.0	→	5.0	45		女	22	2024-03-16_14h58.40.731	干预NG	2021.2.3	Win32	60.24096386
		6.0	1.0	0.6869	4.0	0.3281	0.0	15.0	15.0	7.0	1.0	images/313_8.png	images/313+12_8.png	6.0	→	8.0	45		女	22	2024-03-16_14h58.40.731	干预NG	2021.2.3	Win32	60.24096386
		1.0	0.0	0.5349	4.0	0.3766	1.0	0.0	16.0	7.0	1.0	images/313_8.png	images/313+12_8.png	6.0	→	8.0	45		女	22	2024-03-16_14h58.40.731	干预NG	2021.2.3	Win32	60.24096386
		6.0	1.0	0.6486	4.0	0.4054	1.0	1.0	17.0	5.0	1.0	images/313_6.png	images/313+12_6.png	6.0	→	6.0	45		女	22	2024-03-16_14h58.40.731	干预NG	2021.2.3	Win32	60.24096386
		6.0	0.0	1.0905	4.0	0.4097	1.0	2.0	18.0	11.0	1.0	images/313+12_12.png	images/313_12.png	1.0	←	12.0	45		女	22	2024-03-16_14h58.40.731	干预NG	2021.2.3	Win32	60.24096386
		1.0	1.0	0.6628	4.0	0.8535	1.0	3.0	19.0	14.0	1.0	images/313+12_15.png	images/313_15.png	1.0	←	15.0	45		女	22	2024-03-16_14h58.40.731	干预NG	2021.2.3	Win32	60.24096386
		1.0	1.0	0.4798	5.0	0.6218	1.0	4.0	20.0	9.0	1.0	images/313+12_10.png	images/313_10.png	1.0	←	10.0	45		女	22	2024-03-16_14h58.40.731	干预NG	2021.2.3	Win32	60.24096386
		1.0	0.0	1.0728	4.0	0.2295	1.0	5.0	21.0	4.0	1.0	images/313_5.png	images/313+12_5.png	6.0	→	5.0	45		女	22	2024-03-16_14h58.40.731	干预NG	2021.2.3	Win32	60.24096386
		6.0	0.0	0.6221	4.0	0.2856	1.0	6.0	22.0	10.0	1.0	images/313+12_11.png	images/313_11.png	1.0	←	11.0	45		女	22	2024-03-16_14h58.40.731	干预NG	2021.2.3	Win32	60.24096386
		6.0	1.0	0.8765	4.0	0.3032	1.0	7.0	23.0	3.0	1.0	images/313_4.png	images/313+12_4.png	6.0	→	4.0	45		女	22	2024-03-16_14h58.40.731	干预NG	2021.2.3	Win32	60.24096386
		1.0	1.0	0.5241	4.0	0.4322	1.0	8.0	24.0	13.0	1.0	images/313+12_14.png	images/313_14.png	1.0	←	14.0	45		女	22	2024-03-16_14h58.40.731	干预NG	2021.2.3	Win32	60.24096386
		1.0	0.0	0.9884	3.0	0.461	1.0	9.0	25.0	0.0	1.0	images/313_1.png	images/313+12_1.png	6.0	→	1.0	45		女	22	2024-03-16_14h58.40.731	干预NG	2021.2.3	Win32	60.24096386
		1.0	0.0	0.4753	4.0	0.2901	1.0	10.0	26.0	6.0	1.0	images/313_7.png	images/313+12_7.png	6.0	→	7.0	45		女	22	2024-03-16_14h58.40.731	干预NG	2021.2.3	Win32	60.24096386
		6.0	1.0	1.5569	3.0	0.3817	1.0	11.0	27.0	2.0	1.0	images/313_3.png	images/313+12_3.png	6.0	→	3.0	45		女	22	2024-03-16_14h58.40.731	干预NG	2021.2.3	Win32	60.24096386
		1.0	0.0	1.5122	3.0	0.4044	1.0	12.0	28.0	1.0	1.0	images/313_2.png	images/313+12_2.png	6.0	→	2.0	45		女	22	2024-03-16_14h58.40.731	干预NG	2021.2.3	Win32	60.24096386
		1.0	1.0	0.6297	5.0	0.6667	1.0	13.0	29.0	15.0	1.0	images/313+12_16.png	images/313_16.png	1.0	←	16.0	45		女	22	2024-03-16_14h58.40.731	干预NG	2021.2.3	Win32	60.24096386
		1.0	1.0	0.4677	4.0	0.3394	1.0	14.0	30.0	12.0	1.0	images/313+12_13.png	images/313_13.png	1.0	←	13.0	45		女	22	2024-03-16_14h58.40.731	干预NG	2021.2.3	Win32	60.24096386
		1.0	1.0	1.1649	3.0	0.4345	1.0	15.0	31.0	8.0	1.0	images/313+12_9.png	images/313_9.png	1.0	←	9.0	45		女	22	2024-03-16_14h58.40.731	干预NG	2021.2.3	Win32	60.24096386
					4.0	0.4617						images/313+42_10.png	images/313_10.png	1.0	←	10.0	45		女	22	2024-03-16_14h58.40.731	干预NG	2021.2.3	Win32	60.24096386	space	7.1658	1.0	1.0	1.0257	1.0		0.0	0.0	0.0	9.0	1.0
					4.0	0.4275						images/313_2.png	images/313+42_2.png	6.0	→	2.0	45		女	22	2024-03-16_14h58.40.731	干预NG	2021.2.3	Win32	60.24096386			6.0	1.0	0.6607	1.0		0.0	1.0	1.0	1.0	1.0
					4.0	0.4299						images/313_8.png	images/313+42_8.png	6.0	→	8.0	45		女	22	2024-03-16_14h58.40.731	干预NG	2021.2.3	Win32	60.24096386			1.0	0.0	0.7766	1.0		0.0	2.0	2.0	7.0	1.0
					4.0	0.4691						images/313_18.png	images/313+42_18.png	6.0	→	18.0	45		女	22	2024-03-16_14h58.40.731	干预NG	2021.2.3	Win32	60.24096386			6.0	1.0	0.9399	1.0		0.0	3.0	3.0	17.0	1.0
					5.0	1.2906						images/313+42_15.png	images/313_15.png	1.0	←	15.0	45		女	22	2024-03-16_14h58.40.731	干预NG	2021.2.3	Win32	60.24096386			1.0	1.0	0.6686	1.0		0.0	4.0	4.0	14.0	1.0
					4.0	1.2532						images/313+42_27.png	images/313_27.png	1.0	←	27.0	45		女	22	2024-03-16_14h58.40.731	干预NG	2021.2.3	Win32	60.24096386			1.0	1.0	0.5776	1.0		0.0	5.0	5.0	26.0	1.0
					4.0	2.8468						images/313+42_30.png	images/313_30.png	1.0	←	30.0	45		女	22	2024-03-16_14h58.40.731	干预NG	2021.2.3	Win32	60.24096386			6.0	0.0	4.4131	1.0		0.0	6.0	6.0	29.0	1.0
					4.0	0.5493						images/313_23.png	images/313+42_23.png	6.0	→	23.0	45		女	22	2024-03-16_14h58.40.731	干预NG	2021.2.3	Win32	60.24096386			6.0	1.0	0.8322	1.0		0.0	7.0	7.0	22.0	1.0
					4.0	0.3083						images/313+42_12.png	images/313_12.png	1.0	←	12.0	45		女	22	2024-03-16_14h58.40.731	干预NG	2021.2.3	Win32	60.24096386			1.0	1.0	0.3808	1.0		0.0	8.0	8.0	11.0	1.0
					4.0	0.4231						images/313+42_32.png	images/313_32.png	1.0	←	32.0	45		女	22	2024-03-16_14h58.40.731	干预NG	2021.2.3	Win32	60.24096386			1.0	1.0	1.0659	1.0		0.0	9.0	9.0	31.0	1.0
					4.0	0.4833						images/313_17.png	images/313+42_17.png	6.0	→	17.0	45		女	22	2024-03-16_14h58.40.731	干预NG	2021.2.3	Win32	60.24096386			6.0	1.0	0.5982	1.0		0.0	10.0	10.0	16.0	1.0
					4.0	1.1089						images/313_6.png	images/313+42_6.png	6.0	→	6.0	45		女	22	2024-03-16_14h58.40.731	干预NG	2021.2.3	Win32	60.24096386			6.0	1.0	0.5999	1.0		0.0	11.0	11.0	5.0	1.0
					4.0	0.4964						images/313+42_16.png	images/313_16.png	1.0	←	16.0	45		女	22	2024-03-16_14h58.40.731	干预NG	2021.2.3	Win32	60.24096386			1.0	1.0	0.7157	1.0		0.0	12.0	12.0	15.0	1.0
					4.0	0.287						images/313+42_31.png	images/313_31.png	1.0	←	31.0	45		女	22	2024-03-16_14h58.40.731	干预NG	2021.2.3	Win32	60.24096386			6.0	0.0	0.753	1.0		0.0	13.0	13.0	30.0	1.0
					5.0	0.5734						images/313+42_14.png	images/313_14.png	1.0	←	14.0	45		女	22	2024-03-16_14h58.40.731	干预NG	2021.2.3	Win32	60.24096386			6.0	0.0	0.4259	1.0		0.0	14.0	14.0	13.0	1.0
					4.0	0.4687						images/313+42_11.png	images/313_11.png	1.0	←	11.0	45		女	22	2024-03-16_14h58.40.731	干预NG	2021.2.3	Win32	60.24096386			6.0	0.0	0.4774	1.0		0.0	15.0	15.0	10.0	1.0
					4.0	0.257						images/313+42_9.png	images/313_9.png	1.0	←	9.0	45		女	22	2024-03-16_14h58.40.731	干预NG	2021.2.3	Win32	60.24096386			1.0	1.0	0.7058	1.0		0.0	16.0	16.0	8.0	1.0
					4.0	0.5072						images/313+42_28.png	images/313_28.png	1.0	←	28.0	45		女	22	2024-03-16_14h58.40.731	干预NG	2021.2.3	Win32	60.24096386			1.0	1.0	0.5979	1.0		0.0	17.0	17.0	27.0	1.0
					4.0	0.3202						images/313_22.png	images/313+42_22.png	6.0	→	22.0	45		女	22	2024-03-16_14h58.40.731	干预NG	2021.2.3	Win32	60.24096386			1.0	0.0	0.5458	1.0		0.0	18.0	18.0	21.0	1.0
					4.0	0.2645						images/313_5.png	images/313+42_5.png	6.0	→	5.0	45		女	22	2024-03-16_14h58.40.731	干预NG	2021.2.3	Win32	60.24096386			6.0	1.0	0.6031	1.0		0.0	19.0	19.0	4.0	1.0
					4.0	0.2532						images/313_24.png	images/313+42_24.png	6.0	→	24.0	45		女	22	2024-03-16_14h58.40.731	干预NG	2021.2.3	Win32	60.24096386			6.0	1.0	0.3174	1.0		0.0	20.0	20.0	23.0	1.0
					4.0	0.2365						images/313+42_13.png	images/313_13.png	1.0	←	13.0	45		女	22	2024-03-16_14h58.40.731	干预NG	2021.2.3	Win32	60.24096386			6.0	0.0	0.5832	1.0		0.0	21.0	21.0	12.0	1.0
					4.0	0.1952						images/313_21.png	images/313+42_21.png	6.0	→	21.0	45		女	22	2024-03-16_14h58.40.731	干预NG	2021.2.3	Win32	60.24096386			6.0	1.0	0.5671	1.0		0.0	22.0	22.0	20.0	1.0
					4.0	0.1908						images/313+42_25.png	images/313_25.png	1.0	←	25.0	45		女	22	2024-03-16_14h58.40.731	干预NG	2021.2.3	Win32	60.24096386			1.0	1.0	0.4997	1.0		0.0	23.0	23.0	24.0	1.0
					4.0	0.199						images/313_19.png	images/313+42_19.png	6.0	→	19.0	45		女	22	2024-03-16_14h58.40.731	干预NG	2021.2.3	Win32	60.24096386			6.0	1.0	0.4413	1.0		0.0	24.0	24.0	18.0	1.0
					4.0	0.2202						images/313_3.png	images/313+42_3.png	6.0	→	3.0	45		女	22	2024-03-16_14h58.40.731	干预NG	2021.2.3	Win32	60.24096386			6.0	1.0	0.4061	1.0		0.0	25.0	25.0	2.0	1.0
					4.0	0.2174						images/313+42_26.png	images/313_26.png	1.0	←	26.0	45		女	22	2024-03-16_14h58.40.731	干预NG	2021.2.3	Win32	60.24096386			1.0	1.0	0.6158	1.0		0.0	26.0	26.0	25.0	1.0
					4.0	0.4308						images/313_4.png	images/313+42_4.png	6.0	→	4.0	45		女	22	2024-03-16_14h58.40.731	干预NG	2021.2.3	Win32	60.24096386			6.0	1.0	0.4194	1.0		0.0	27.0	27.0	3.0	1.0
					3.0	0.2281						images/313_1.png	images/313+42_1.png	6.0	→	1.0	45		女	22	2024-03-16_14h58.40.731	干预NG	2021.2.3	Win32	60.24096386			1.0	0.0	1.5449	0.0		0.0	28.0	28.0	0.0	1.0
					5.0	0.5111						images/313+42_29.png	images/313_29.png	1.0	←	29.0	45		女	22	2024-03-16_14h58.40.731	干预NG	2021.2.3	Win32	60.24096386			1.0	1.0	0.5914	1.0		0.0	29.0	29.0	28.0	1.0
					4.0	0.2692						images/313_20.png	images/313+42_20.png	6.0	→	20.0	45		女	22	2024-03-16_14h58.40.731	干预NG	2021.2.3	Win32	60.24096386			6.0	1.0	0.4712	1.0		0.0	30.0	30.0	19.0	1.0
					3.0	0.3344						images/313_7.png	images/313+42_7.png	6.0	→	7.0	45		女	22	2024-03-16_14h58.40.731	干预NG	2021.2.3	Win32	60.24096386			1.0	0.0	3.7507	0.0		0.0	31.0	31.0	6.0	1.0
					4.0	0.2329						images/313+42_25.png	images/313_25.png	1.0	←	25.0	45		女	22	2024-03-16_14h58.40.731	干预NG	2021.2.3	Win32	60.24096386			6.0	0.0	1.0622	1.0		1.0	0.0	32.0	24.0	1.0
					3.0	0.507						images/313+42_31.png	images/313_31.png	1.0	←	31.0	45		女	22	2024-03-16_14h58.40.731	干预NG	2021.2.3	Win32	60.24096386			6.0	0.0	1.0015	0.0		1.0	1.0	33.0	30.0	1.0
					4.0	0.4229						images/313+42_30.png	images/313_30.png	1.0	←	30.0	45		女	22	2024-03-16_14h58.40.731	干预NG	2021.2.3	Win32	60.24096386			1.0	1.0	1.0063	1.0		1.0	2.0	34.0	29.0	1.0
					4.0	0.6587						images/313_22.png	images/313+42_22.png	6.0	→	22.0	45		女	22	2024-03-16_14h58.40.731	干预NG	2021.2.3	Win32	60.24096386			6.0	1.0	0.6804	1.0		1.0	3.0	35.0	21.0	1.0
					5.0	2.2352						images/313+42_27.png	images/313_27.png	1.0	←	27.0	45		女	22	2024-03-16_14h58.40.731	干预NG	2021.2.3	Win32	60.24096386			6.0	0.0	0.937	1.0		1.0	4.0	36.0	26.0	1.0
					4.0	0.3958						images/313_6.png	images/313+42_6.png	6.0	→	6.0	45		女	22	2024-03-16_14h58.40.731	干预NG	2021.2.3	Win32	60.24096386			6.0	1.0	0.4005	1.0		1.0	5.0	37.0	5.0	1.0
					4.0	1.4749						images/313+42_11.png	images/313_11.png	1.0	←	11.0	45		女	22	2024-03-16_14h58.40.731	干预NG	2021.2.3	Win32	60.24096386			1.0	1.0	1.0619	1.0		1.0	6.0	38.0	10.0	1.0
					4.0	0.3789						images/313_7.png	images/313+42_7.png	6.0	→	7.0	45		女	22	2024-03-16_14h58.40.731	干预NG	2021.2.3	Win32	60.24096386			6.0	1.0	0.4774	1.0		1.0	7.0	39.0	6.0	1.0
					4.0	0.282						images/313_4.png	images/313+42_4.png	6.0	→	4.0	45		女	22	2024-03-16_14h58.40.731	干预NG	2021.2.3	Win32	60.24096386			6.0	1.0	0.4834	1.0		1.0	8.0	40.0	3.0	1.0
					3.0	0.3654						images/313_1.png	images/313+42_1.png	6.0	→	1.0	45		女	22	2024-03-16_14h58.40.731	干预NG	2021.2.3	Win32	60.24096386			6.0	1.0	1.224	0.0		1.0	9.0	41.0	0.0	1.0
					4.0	0.3237						images/313+42_32.png	images/313_32.png	1.0	←	32.0	45		女	22	2024-03-16_14h58.40.731	干预NG	2021.2.3	Win32	60.24096386			1.0	1.0	0.7017	1.0		1.0	10.0	42.0	31.0	1.0
					3.0	0.9515						images/313+42_12.png	images/313_12.png	1.0	←	12.0	45		女	22	2024-03-16_14h58.40.731	干预NG	2021.2.3	Win32	60.24096386			1.0	1.0	2.4325	0.0		1.0	11.0	43.0	11.0	1.0
					3.0	1.1912						images/313_18.png	images/313+42_18.png	6.0	→	18.0	45		女	22	2024-03-16_14h58.40.731	干预NG	2021.2.3	Win32	60.24096386			6.0	1.0	0.372	0.0		1.0	12.0	44.0	17.0	1.0
					4.0	0.344						images/313_23.png	images/313+42_23.png	6.0	→	23.0	45		女	22	2024-03-16_14h58.40.731	干预NG	2021.2.3	Win32	60.24096386			6.0	1.0	1.3133	1.0		1.0	13.0	45.0	22.0	1.0
					5.0	0.2445						images/313_17.png	images/313+42_17.png	6.0	→	17.0	45		女	22	2024-03-16_14h58.40.731	干预NG	2021.2.3	Win32	60.24096386			6.0	1.0	0.4338	1.0		1.0	14.0	46.0	16.0	1.0
					5.0	0.9878						images/313_24.png	images/313+42_24.png	6.0	→	24.0	45		女	22	2024-03-16_14h58.40.731	干预NG	2021.2.3	Win32	60.24096386			6.0	1.0	0.5384	1.0		1.0	15.0	47.0	23.0	1.0
					4.0	0.5265						images/313+42_16.png	images/313_16.png	1.0	←	16.0	45		女	22	2024-03-16_14h58.40.731	干预NG	2021.2.3	Win32	60.24096386			6.0	0.0	0.8351	1.0		1.0	16.0	48.0	15.0	1.0
					2.0	1.165						images/313_5.png	images/313+42_5.png	6.0	→	5.0	45		女	22	2024-03-16_14h58.40.731	干预NG	2021.2.3	Win32	60.24096386			6.0	1.0	0.4117	0.0		1.0	17.0	49.0	4.0	1.0
					3.0	0.5108						images/313+42_28.png	images/313_28.png	1.0	←	28.0	45		女	22	2024-03-16_14h58.40.731	干预NG	2021.2.3	Win32	60.24096386			1.0	1.0	0.9666	0.0		1.0	18.0	50.0	27.0	1.0
					3.0	1.5641						images/313+42_13.png	images/313_13.png	1.0	←	13.0	45		女	22	2024-03-16_14h58.40.731	干预NG	2021.2.3	Win32	60.24096386			6.0	0.0	0.6928	0.0		1.0	19.0	51.0	12.0	1.0
					4.0	0.7539						images/313+42_26.png	images/313_26.png	1.0	←	26.0	45		女	22	2024-03-16_14h58.40.731	干预NG	2021.2.3	Win32	60.24096386			6.0	0.0	1.157	1.0		1.0	20.0	52.0	25.0	1.0
					4.0	1.1902						images/313+42_29.png	images/313_29.png	1.0	←	29.0	45		女	22	2024-03-16_14h58.40.731	干预NG	2021.2.3	Win32	60.24096386			1.0	1.0	1.7516	1.0		1.0	21.0	53.0	28.0	1.0
					5.0	1.3805						images/313_21.png	images/313+42_21.png	6.0	→	21.0	45		女	22	2024-03-16_14h58.40.731	干预NG	2021.2.3	Win32	60.24096386			6.0	1.0	0.4927	1.0		1.0	22.0	54.0	20.0	1.0
					4.0	0.4402						images/313_8.png	images/313+42_8.png	6.0	→	8.0	45		女	22	2024-03-16_14h58.40.731	干预NG	2021.2.3	Win32	60.24096386			6.0	1.0	0.4399	1.0		1.0	23.0	55.0	7.0	1.0
					4.0	0.4149						images/313_19.png	images/313+42_19.png	6.0	→	19.0	45		女	22	2024-03-16_14h58.40.731	干预NG	2021.2.3	Win32	60.24096386			6.0	1.0	0.6381	1.0		1.0	24.0	56.0	18.0	1.0
					4.0	0.6148						images/313_20.png	images/313+42_20.png	6.0	→	20.0	45		女	22	2024-03-16_14h58.40.731	干预NG	2021.2.3	Win32	60.24096386			1.0	0.0	0.9992	1.0		1.0	25.0	57.0	19.0	1.0
					4.0	0.4803						images/313+42_14.png	images/313_14.png	1.0	←	14.0	45		女	22	2024-03-16_14h58.40.731	干预NG	2021.2.3	Win32	60.24096386			6.0	0.0	0.4609	1.0		1.0	26.0	58.0	13.0	1.0
					3.0	0.6768						images/313+42_10.png	images/313_10.png	1.0	←	10.0	45		女	22	2024-03-16_14h58.40.731	干预NG	2021.2.3	Win32	60.24096386			6.0	0.0	0.7334	0.0		1.0	27.0	59.0	9.0	1.0
					3.0	0.4304						images/313+42_15.png	images/313_15.png	1.0	←	15.0	45		女	22	2024-03-16_14h58.40.731	干预NG	2021.2.3	Win32	60.24096386			1.0	1.0	0.7339	0.0		1.0	28.0	60.0	14.0	1.0
					4.0	0.5337						images/313_3.png	images/313+42_3.png	6.0	→	3.0	45		女	22	2024-03-16_14h58.40.731	干预NG	2021.2.3	Win32	60.24096386			6.0	1.0	0.6759	1.0		1.0	29.0	61.0	2.0	1.0
					4.0	0.6326						images/313_2.png	images/313+42_2.png	6.0	→	2.0	45		女	22	2024-03-16_14h58.40.731	干预NG	2021.2.3	Win32	60.24096386			6.0	1.0	0.6495	1.0		1.0	30.0	62.0	1.0	1.0
					3.0	0.606						images/313+42_9.png	images/313_9.png	1.0	←	9.0	45		女	22	2024-03-16_14h58.40.731	干预NG	2021.2.3	Win32	60.24096386			1.0	1.0	2.1395	0.0		1.0	31.0	63.0	8.0	1.0
					4.0	0.7358						images/313_21.png	images/313+42_21.png	6.0	→	21.0	45		女	22	2024-03-16_14h58.40.731	干预NG	2021.2.3	Win32	60.24096386			6.0	1.0	0.4026	1.0		2.0	0.0	64.0	20.0	1.0
					4.0	0.3581						images/313_4.png	images/313+42_4.png	6.0	→	4.0	45		女	22	2024-03-16_14h58.40.731	干预NG	2021.2.3	Win32	60.24096386			6.0	1.0	0.3973	1.0		2.0	1.0	65.0	3.0	1.0
					4.0	0.4974						images/313_7.png	images/313+42_7.png	6.0	→	7.0	45		女	22	2024-03-16_14h58.40.731	干预NG	2021.2.3	Win32	60.24096386			6.0	1.0	1.5548	1.0		2.0	2.0	66.0	6.0	1.0
					5.0	0.4866						images/313_22.png	images/313+42_22.png	6.0	→	22.0	45		女	22	2024-03-16_14h58.40.731	干预NG	2021.2.3	Win32	60.24096386			6.0	1.0	0.4758	1.0		2.0	3.0	67.0	21.0	1.0
					4.0	1.2753						images/313_20.png	images/313+42_20.png	6.0	→	20.0	45		女	22	2024-03-16_14h58.40.731	干预NG	2021.2.3	Win32	60.24096386			6.0	1.0	2.4186	1.0		2.0	4.0	68.0	19.0	1.0
					4.0	0.5773						images/313_23.png	images/313+42_23.png	6.0	→	23.0	45		女	22	2024-03-16_14h58.40.731	干预NG	2021.2.3	Win32	60.24096386			1.0	0.0	3.142	1.0		2.0	5.0	69.0	22.0	1.0
					4.0	1.1552						images/313_2.png	images/313+42_2.png	6.0	→	2.0	45		女	22	2024-03-16_14h58.40.731	干预NG	2021.2.3	Win32	60.24096386			6.0	1.0	0.4446	1.0		2.0	6.0	70.0	1.0	1.0
					4.0	0.4002						images/313_8.png	images/313+42_8.png	6.0	→	8.0	45		女	22	2024-03-16_14h58.40.731	干预NG	2021.2.3	Win32	60.24096386			6.0	1.0	0.5901	1.0		2.0	7.0	71.0	7.0	1.0
					4.0	0.4882						images/313+42_10.png	images/313_10.png	1.0	←	10.0	45		女	22	2024-03-16_14h58.40.731	干预NG	2021.2.3	Win32	60.24096386			1.0	1.0	0.6545	1.0		2.0	8.0	72.0	9.0	1.0
					4.0	1.1387						images/313+42_25.png	images/313_25.png	1.0	←	25.0	45		女	22	2024-03-16_14h58.40.731	干预NG	2021.2.3	Win32	60.24096386			6.0	0.0	1.2886	1.0		2.0	9.0	73.0	24.0	1.0
					4.0	0.6687						images/313+42_31.png	images/313_31.png	1.0	←	31.0	45		女	22	2024-03-16_14h58.40.731	干预NG	2021.2.3	Win32	60.24096386			1.0	1.0	1.0041	1.0		2.0	10.0	74.0	30.0	1.0
					4.0	0.8611						images/313_6.png	images/313+42_6.png	6.0	→	6.0	45		女	22	2024-03-16_14h58.40.731	干预NG	2021.2.3	Win32	60.24096386			6.0	1.0	0.3818	1.0		2.0	11.0	75.0	5.0	1.0
					4.0	0.9163						images/313_24.png	images/313+42_24.png	6.0	→	24.0	45		女	22	2024-03-16_14h58.40.731	干预NG	2021.2.3	Win32	60.24096386			6.0	1.0	0.6207	1.0		2.0	12.0	76.0	23.0	1.0
					4.0	0.5672						images/313+42_29.png	images/313_29.png	1.0	←	29.0	45		女	22	2024-03-16_14h58.40.731	干预NG	2021.2.3	Win32	60.24096386			1.0	1.0	0.6336	1.0		2.0	13.0	77.0	28.0	1.0
					3.0	0.2913						images/313+42_27.png	images/313_27.png	1.0	←	27.0	45		女	22	2024-03-16_14h58.40.731	干预NG	2021.2.3	Win32	60.24096386			1.0	1.0	1.8036	0.0		2.0	14.0	78.0	26.0	1.0
					4.0	0.5117						images/313+42_28.png	images/313_28.png	1.0	←	28.0	45		女	22	2024-03-16_14h58.40.731	干预NG	2021.2.3	Win32	60.24096386			1.0	1.0	0.7114	1.0		2.0	15.0	79.0	27.0	1.0
					4.0	0.6547						images/313+42_11.png	images/313_11.png	1.0	←	11.0	45		女	22	2024-03-16_14h58.40.731	干预NG	2021.2.3	Win32	60.24096386			6.0	0.0	0.8939	1.0		2.0	16.0	80.0	10.0	1.0
					4.0	0.331						images/313+42_26.png	images/313_26.png	1.0	←	26.0	45		女	22	2024-03-16_14h58.40.731	干预NG	2021.2.3	Win32	60.24096386			1.0	1.0	0.7773	1.0		2.0	17.0	81.0	25.0	1.0
					4.0	0.5886						images/313+42_12.png	images/313_12.png	1.0	←	12.0	45		女	22	2024-03-16_14h58.40.731	干预NG	2021.2.3	Win32	60.24096386			1.0	1.0	1.1043	1.0		2.0	18.0	82.0	11.0	1.0
					5.0	0.6447						images/313+42_15.png	images/313_15.png	1.0	←	15.0	45		女	22	2024-03-16_14h58.40.731	干预NG	2021.2.3	Win32	60.24096386			1.0	1.0	0.516	1.0		2.0	19.0	83.0	14.0	1.0
					4.0	0.6587						images/313_5.png	images/313+42_5.png	6.0	→	5.0	45		女	22	2024-03-16_14h58.40.731	干预NG	2021.2.3	Win32	60.24096386			6.0	1.0	0.4546	1.0		2.0	20.0	84.0	4.0	1.0
					4.0	0.3006						images/313_18.png	images/313+42_18.png	6.0	→	18.0	45		女	22	2024-03-16_14h58.40.731	干预NG	2021.2.3	Win32	60.24096386			6.0	1.0	0.3086	1.0		2.0	21.0	85.0	17.0	1.0
					4.0	1.3276						images/313_17.png	images/313+42_17.png	6.0	→	17.0	45		女	22	2024-03-16_14h58.40.731	干预NG	2021.2.3	Win32	60.24096386			6.0	1.0	0.4	1.0		2.0	22.0	86.0	16.0	1.0
					3.0	0.3541						images/313+42_14.png	images/313_14.png	1.0	←	14.0	45		女	22	2024-03-16_14h58.40.731	干预NG	2021.2.3	Win32	60.24096386			1.0	1.0	1.472	0.0		2.0	23.0	87.0	13.0	1.0
					3.0	0.4931						images/313+42_30.png	images/313_30.png	1.0	←	30.0	45		女	22	2024-03-16_14h58.40.731	干预NG	2021.2.3	Win32	60.24096386			1.0	1.0	1.205	0.0		2.0	24.0	88.0	29.0	1.0
					4.0	1.0957						images/313+42_13.png	images/313_13.png	1.0	←	13.0	45		女	22	2024-03-16_14h58.40.731	干预NG	2021.2.3	Win32	60.24096386			6.0	0.0	0.496	1.0		2.0	25.0	89.0	12.0	1.0
					4.0	0.3671						images/313+42_9.png	images/313_9.png	1.0	←	9.0	45		女	22	2024-03-16_14h58.40.731	干预NG	2021.2.3	Win32	60.24096386			6.0	0.0	0.5769	1.0		2.0	26.0	90.0	8.0	1.0
					5.0	0.3852						images/313_19.png	images/313+42_19.png	6.0	→	19.0	45		女	22	2024-03-16_14h58.40.731	干预NG	2021.2.3	Win32	60.24096386			6.0	1.0	0.6453	1.0		2.0	27.0	91.0	18.0	1.0
					3.0	0.2913						images/313+42_32.png	images/313_32.png	1.0	←	32.0	45		女	22	2024-03-16_14h58.40.731	干预NG	2021.2.3	Win32	60.24096386			1.0	1.0	2.2912	0.0		2.0	28.0	92.0	31.0	1.0
					4.0	0.47						images/313+42_16.png	images/313_16.png	1.0	←	16.0	45		女	22	2024-03-16_14h58.40.731	干预NG	2021.2.3	Win32	60.24096386			1.0	1.0	0.8842	1.0		2.0	29.0	93.0	15.0	1.0
					4.0	0.5702						images/313_3.png	images/313+42_3.png	6.0	→	3.0	45		女	22	2024-03-16_14h58.40.731	干预NG	2021.2.3	Win32	60.24096386			6.0	1.0	0.4078	1.0		2.0	30.0	94.0	2.0	1.0
					5.0	1.0051						images/313_1.png	images/313+42_1.png	6.0	→	1.0	45		女	22	2024-03-16_14h58.40.731	干预NG	2021.2.3	Win32	60.24096386			6.0	1.0	0.3473	1.0		2.0	31.0	95.0	0.0	1.0
																	45		女	22	2024-03-16_14h58.40.731	干预NG	2021.2.3	Win32	60.24096386													5.972222081	7.7169
