# Supplementary material for: Perceptual metacognition and self-esteem: the role of feedback valence in local and global monitoring bias
Source: BMC Psychol. 2025 Sep 22;13:1114. doi: 10.1186/s40359-025-03089-x (PMC12506185; doi:10.1186/s40359-025-03089-x)
Supplement: Supplementary file 1 — Supplementary Material 1. [file 40359_2025_3089_MOESM1_ESM.zip › Data/Study3/Study3data/negative/46_干预NG_2024-03-16_14h57.59.884.csv]

key03.keys	key03.rt	response00.keys	response00.corr	response00.rt	response02.keys	response02.rt	prac2.thisRepN	prac2.thisTrialN	prac2.thisN	prac2.thisIndex	prac2.ran	dotLeft	dotRight	dotAns	cue	rows	被试编号	姓名	性别	年龄	date	expName	psychopyVersion	OS	frameRate	key04.keys	key04.rt	response01.keys	response01.corr	response01.rt	response02.corr	ret_res.keys	neg.thisRepN	neg.thisTrialN	neg.thisN	neg.thisIndex	neg.ran	ret_res.rt	slider.response	slider.rt
space	4.9923	6.0	0.0	0.7443	1.0	1.1358	0.0	0.0	0.0	12.0	1.0	images/313+12_13.png	images/313_13.png	1.0	←	13.0	46		女	22	2024-03-16_14h57.59.884	干预NG	2021.2.3	Win32	60.60606061
		6.0	1.0	0.7054	2.0	0.5736	0.0	1.0	1.0	3.0	1.0	images/313_4.png	images/313+12_4.png	6.0	→	4.0	46		女	22	2024-03-16_14h57.59.884	干预NG	2021.2.3	Win32	60.60606061
		6.0	0.0	0.519	4.0	1.0074	0.0	2.0	2.0	10.0	1.0	images/313+12_11.png	images/313_11.png	1.0	←	11.0	46		女	22	2024-03-16_14h57.59.884	干预NG	2021.2.3	Win32	60.60606061
		6.0	0.0	0.8513	2.0	0.6259	0.0	3.0	3.0	13.0	1.0	images/313+12_14.png	images/313_14.png	1.0	←	14.0	46		女	22	2024-03-16_14h57.59.884	干预NG	2021.2.3	Win32	60.60606061
		6.0	1.0	0.6535	1.0	0.9177	0.0	4.0	4.0	2.0	1.0	images/313_3.png	images/313+12_3.png	6.0	→	3.0	46		女	22	2024-03-16_14h57.59.884	干预NG	2021.2.3	Win32	60.60606061
		6.0	1.0	0.9193	2.0	0.924	0.0	5.0	5.0	7.0	1.0	images/313_8.png	images/313+12_8.png	6.0	→	8.0	46		女	22	2024-03-16_14h57.59.884	干预NG	2021.2.3	Win32	60.60606061
		6.0	1.0	0.5013	5.0	0.7688	0.0	6.0	6.0	5.0	1.0	images/313_6.png	images/313+12_6.png	6.0	→	6.0	46		女	22	2024-03-16_14h57.59.884	干预NG	2021.2.3	Win32	60.60606061
		6.0	1.0	0.7393	4.0	1.4706	0.0	7.0	7.0	0.0	1.0	images/313_1.png	images/313+12_1.png	6.0	→	1.0	46		女	22	2024-03-16_14h57.59.884	干预NG	2021.2.3	Win32	60.60606061
		1.0	1.0	1.2705	1.0	1.0698	0.0	8.0	8.0	8.0	1.0	images/313+12_9.png	images/313_9.png	1.0	←	9.0	46		女	22	2024-03-16_14h57.59.884	干预NG	2021.2.3	Win32	60.60606061
		6.0	0.0	1.2854	1.0	1.1386	0.0	9.0	9.0	11.0	1.0	images/313+12_12.png	images/313_12.png	1.0	←	12.0	46		女	22	2024-03-16_14h57.59.884	干预NG	2021.2.3	Win32	60.60606061
		6.0	0.0	0.8239	1.0	0.4008	0.0	10.0	10.0	14.0	1.0	images/313+12_15.png	images/313_15.png	1.0	←	15.0	46		女	22	2024-03-16_14h57.59.884	干预NG	2021.2.3	Win32	60.60606061
		1.0	0.0	1.0437	4.0	1.1103	0.0	11.0	11.0	1.0	1.0	images/313_2.png	images/313+12_2.png	6.0	→	2.0	46		女	22	2024-03-16_14h57.59.884	干预NG	2021.2.3	Win32	60.60606061
		6.0	0.0	1.0392	1.0	0.9199	0.0	12.0	12.0	15.0	1.0	images/313+12_16.png	images/313_16.png	1.0	←	16.0	46		女	22	2024-03-16_14h57.59.884	干预NG	2021.2.3	Win32	60.60606061
		6.0	1.0	0.7362	5.0	0.922	0.0	13.0	13.0	6.0	1.0	images/313_7.png	images/313+12_7.png	6.0	→	7.0	46		女	22	2024-03-16_14h57.59.884	干预NG	2021.2.3	Win32	60.60606061
		6.0	0.0	1.5492	2.0	0.9549	0.0	14.0	14.0	9.0	1.0	images/313+12_10.png	images/313_10.png	1.0	←	10.0	46		女	22	2024-03-16_14h57.59.884	干预NG	2021.2.3	Win32	60.60606061
		6.0	1.0	0.9346	2.0	0.7422	0.0	15.0	15.0	4.0	1.0	images/313_5.png	images/313+12_5.png	6.0	→	5.0	46		女	22	2024-03-16_14h57.59.884	干预NG	2021.2.3	Win32	60.60606061
		6.0	1.0	0.7881	2.0	0.6834	1.0	0.0	16.0	0.0	1.0	images/313_1.png	images/313+12_1.png	6.0	→	1.0	46		女	22	2024-03-16_14h57.59.884	干预NG	2021.2.3	Win32	60.60606061
		1.0	1.0	1.1431	1.0	0.8088	1.0	1.0	17.0	13.0	1.0	images/313+12_14.png	images/313_14.png	1.0	←	14.0	46		女	22	2024-03-16_14h57.59.884	干预NG	2021.2.3	Win32	60.60606061
		1.0	1.0	1.0181	5.0	0.8713	1.0	2.0	18.0	15.0	1.0	images/313+12_16.png	images/313_16.png	1.0	←	16.0	46		女	22	2024-03-16_14h57.59.884	干预NG	2021.2.3	Win32	60.60606061
		1.0	0.0	1.1341	4.0	1.2214	1.0	3.0	19.0	7.0	1.0	images/313_8.png	images/313+12_8.png	6.0	→	8.0	46		女	22	2024-03-16_14h57.59.884	干预NG	2021.2.3	Win32	60.60606061
		1.0	1.0	0.7088	2.0	0.8851	1.0	4.0	20.0	8.0	1.0	images/313+12_9.png	images/313_9.png	1.0	←	9.0	46		女	22	2024-03-16_14h57.59.884	干预NG	2021.2.3	Win32	60.60606061
		6.0	0.0	0.8074	2.0	0.9892	1.0	5.0	21.0	10.0	1.0	images/313+12_11.png	images/313_11.png	1.0	←	11.0	46		女	22	2024-03-16_14h57.59.884	干预NG	2021.2.3	Win32	60.60606061
		1.0	0.0	0.9884	2.0	0.6863	1.0	6.0	22.0	4.0	1.0	images/313_5.png	images/313+12_5.png	6.0	→	5.0	46		女	22	2024-03-16_14h57.59.884	干预NG	2021.2.3	Win32	60.60606061
		6.0	0.0	0.5639	5.0	1.0339	1.0	7.0	23.0	11.0	1.0	images/313+12_12.png	images/313_12.png	1.0	←	12.0	46		女	22	2024-03-16_14h57.59.884	干预NG	2021.2.3	Win32	60.60606061
		6.0	1.0	0.5093	4.0	1.0474	1.0	8.0	24.0	3.0	1.0	images/313_4.png	images/313+12_4.png	6.0	→	4.0	46		女	22	2024-03-16_14h57.59.884	干预NG	2021.2.3	Win32	60.60606061
		6.0	1.0	1.326	4.0	1.5844	1.0	9.0	25.0	2.0	1.0	images/313_3.png	images/313+12_3.png	6.0	→	3.0	46		女	22	2024-03-16_14h57.59.884	干预NG	2021.2.3	Win32	60.60606061
		6.0	0.0	0.904	2.0	1.0177	1.0	10.0	26.0	9.0	1.0	images/313+12_10.png	images/313_10.png	1.0	←	10.0	46		女	22	2024-03-16_14h57.59.884	干预NG	2021.2.3	Win32	60.60606061
		1.0	1.0	0.6255	5.0	1.0737	1.0	11.0	27.0	12.0	1.0	images/313+12_13.png	images/313_13.png	1.0	←	13.0	46		女	22	2024-03-16_14h57.59.884	干预NG	2021.2.3	Win32	60.60606061
		1.0	0.0	1.1877	2.0	0.671	1.0	12.0	28.0	1.0	1.0	images/313_2.png	images/313+12_2.png	6.0	→	2.0	46		女	22	2024-03-16_14h57.59.884	干预NG	2021.2.3	Win32	60.60606061
		6.0	1.0	0.8415	5.0	1.5526	1.0	13.0	29.0	6.0	1.0	images/313_7.png	images/313+12_7.png	6.0	→	7.0	46		女	22	2024-03-16_14h57.59.884	干预NG	2021.2.3	Win32	60.60606061
		1.0	1.0	0.7436	5.0	1.4557	1.0	14.0	30.0	14.0	1.0	images/313+12_15.png	images/313_15.png	1.0	←	15.0	46		女	22	2024-03-16_14h57.59.884	干预NG	2021.2.3	Win32	60.60606061
		6.0	1.0	0.8905	2.0	0.809	1.0	15.0	31.0	5.0	1.0	images/313_6.png	images/313+12_6.png	6.0	→	6.0	46		女	22	2024-03-16_14h57.59.884	干预NG	2021.2.3	Win32	60.60606061
					2.0	1.3603						images/313_20.png	images/313+42_20.png	6.0	→	20.0	46		女	22	2024-03-16_14h57.59.884	干预NG	2021.2.3	Win32	60.60606061	space	4.4204	1.0	0.0	0.8726	0.0		0.0	0.0	0.0	19.0	1.0
					5.0	0.7772						images/313_8.png	images/313+42_8.png	6.0	→	8.0	46		女	22	2024-03-16_14h57.59.884	干预NG	2021.2.3	Win32	60.60606061			6.0	1.0	0.7333	1.0		0.0	1.0	1.0	7.0	1.0
					4.0	1.3219						images/313_19.png	images/313+42_19.png	6.0	→	19.0	46		女	22	2024-03-16_14h57.59.884	干预NG	2021.2.3	Win32	60.60606061			6.0	1.0	0.5771	1.0		0.0	2.0	2.0	18.0	1.0
					2.0	0.9186						images/313_17.png	images/313+42_17.png	6.0	→	17.0	46		女	22	2024-03-16_14h57.59.884	干预NG	2021.2.3	Win32	60.60606061			6.0	1.0	0.9174	0.0		0.0	3.0	3.0	16.0	1.0
					1.0	0.4909						images/313+42_25.png	images/313_25.png	1.0	←	25.0	46		女	22	2024-03-16_14h57.59.884	干预NG	2021.2.3	Win32	60.60606061			1.0	1.0	1.1498	0.0		0.0	4.0	4.0	24.0	1.0
					2.0	0.9595						images/313+42_15.png	images/313_15.png	1.0	←	15.0	46		女	22	2024-03-16_14h57.59.884	干预NG	2021.2.3	Win32	60.60606061			6.0	0.0	0.9569	0.0		0.0	5.0	5.0	14.0	1.0
					2.0	0.6687						images/313+42_12.png	images/313_12.png	1.0	←	12.0	46		女	22	2024-03-16_14h57.59.884	干预NG	2021.2.3	Win32	60.60606061			1.0	1.0	0.9753	0.0		0.0	6.0	6.0	11.0	1.0
					2.0	1.5052						images/313_5.png	images/313+42_5.png	6.0	→	5.0	46		女	22	2024-03-16_14h57.59.884	干预NG	2021.2.3	Win32	60.60606061			6.0	1.0	0.533	0.0		0.0	7.0	7.0	4.0	1.0
					1.0	0.7365						images/313_22.png	images/313+42_22.png	6.0	→	22.0	46		女	22	2024-03-16_14h57.59.884	干预NG	2021.2.3	Win32	60.60606061			6.0	1.0	0.6699	0.0		0.0	8.0	8.0	21.0	1.0
					2.0	1.2393						images/313+42_32.png	images/313_32.png	1.0	←	32.0	46		女	22	2024-03-16_14h57.59.884	干预NG	2021.2.3	Win32	60.60606061			6.0	0.0	1.5213	0.0		0.0	9.0	9.0	31.0	1.0
					3.0	1.5645						images/313+42_28.png	images/313_28.png	1.0	←	28.0	46		女	22	2024-03-16_14h57.59.884	干预NG	2021.2.3	Win32	60.60606061			1.0	1.0	0.6913	0.0		0.0	10.0	10.0	27.0	1.0
					4.0	1.1926						images/313+42_11.png	images/313_11.png	1.0	←	11.0	46		女	22	2024-03-16_14h57.59.884	干预NG	2021.2.3	Win32	60.60606061			6.0	0.0	1.3703	1.0		0.0	11.0	11.0	10.0	1.0
					2.0	1.2167						images/313+42_9.png	images/313_9.png	1.0	←	9.0	46		女	22	2024-03-16_14h57.59.884	干预NG	2021.2.3	Win32	60.60606061			6.0	0.0	0.9036	0.0		0.0	12.0	12.0	8.0	1.0
					4.0	1.2669						images/313+42_31.png	images/313_31.png	1.0	←	31.0	46		女	22	2024-03-16_14h57.59.884	干预NG	2021.2.3	Win32	60.60606061			1.0	1.0	0.9193	1.0		0.0	13.0	13.0	30.0	1.0
					4.0	1.2133						images/313+42_13.png	images/313_13.png	1.0	←	13.0	46		女	22	2024-03-16_14h57.59.884	干预NG	2021.2.3	Win32	60.60606061			1.0	1.0	1.7563	1.0		0.0	14.0	14.0	12.0	1.0
					2.0	1.657						images/313_3.png	images/313+42_3.png	6.0	→	3.0	46		女	22	2024-03-16_14h57.59.884	干预NG	2021.2.3	Win32	60.60606061			1.0	0.0	1.3461	0.0		0.0	15.0	15.0	2.0	1.0
					5.0	0.8216						images/313+42_29.png	images/313_29.png	1.0	←	29.0	46		女	22	2024-03-16_14h57.59.884	干预NG	2021.2.3	Win32	60.60606061			1.0	1.0	0.5928	1.0		0.0	16.0	16.0	28.0	1.0
					5.0	1.3408						images/313+42_14.png	images/313_14.png	1.0	←	14.0	46		女	22	2024-03-16_14h57.59.884	干预NG	2021.2.3	Win32	60.60606061			1.0	1.0	1.5087	1.0		0.0	17.0	17.0	13.0	1.0
					2.0	0.5426						images/313+42_26.png	images/313_26.png	1.0	←	26.0	46		女	22	2024-03-16_14h57.59.884	干预NG	2021.2.3	Win32	60.60606061			1.0	1.0	0.8715	0.0		0.0	18.0	18.0	25.0	1.0
					2.0	0.7893						images/313_2.png	images/313+42_2.png	6.0	→	2.0	46		女	22	2024-03-16_14h57.59.884	干预NG	2021.2.3	Win32	60.60606061			6.0	1.0	0.8687	0.0		0.0	19.0	19.0	1.0	1.0
					2.0	1.076						images/313_7.png	images/313+42_7.png	6.0	→	7.0	46		女	22	2024-03-16_14h57.59.884	干预NG	2021.2.3	Win32	60.60606061			6.0	1.0	0.987	0.0		0.0	20.0	20.0	6.0	1.0
					1.0	2.1991						images/313_21.png	images/313+42_21.png	6.0	→	21.0	46		女	22	2024-03-16_14h57.59.884	干预NG	2021.2.3	Win32	60.60606061			6.0	1.0	2.2859	0.0		0.0	21.0	21.0	20.0	1.0
					2.0	1.5213						images/313_6.png	images/313+42_6.png	6.0	→	6.0	46		女	22	2024-03-16_14h57.59.884	干预NG	2021.2.3	Win32	60.60606061			6.0	1.0	0.8269	0.0		0.0	22.0	22.0	5.0	1.0
					3.0	1.1203						images/313+42_10.png	images/313_10.png	1.0	←	10.0	46		女	22	2024-03-16_14h57.59.884	干预NG	2021.2.3	Win32	60.60606061			6.0	0.0	1.1444	0.0		0.0	23.0	23.0	9.0	1.0
					2.0	0.5518						images/313_1.png	images/313+42_1.png	6.0	→	1.0	46		女	22	2024-03-16_14h57.59.884	干预NG	2021.2.3	Win32	60.60606061			6.0	1.0	0.8412	0.0		0.0	24.0	24.0	0.0	1.0
					2.0	0.5905						images/313_24.png	images/313+42_24.png	6.0	→	24.0	46		女	22	2024-03-16_14h57.59.884	干预NG	2021.2.3	Win32	60.60606061			1.0	0.0	1.0515	0.0		0.0	25.0	25.0	23.0	1.0
					2.0	0.6511						images/313_23.png	images/313+42_23.png	6.0	→	23.0	46		女	22	2024-03-16_14h57.59.884	干预NG	2021.2.3	Win32	60.60606061			6.0	1.0	0.7929	0.0		0.0	26.0	26.0	22.0	1.0
					1.0	1.422						images/313_18.png	images/313+42_18.png	6.0	→	18.0	46		女	22	2024-03-16_14h57.59.884	干预NG	2021.2.3	Win32	60.60606061			6.0	1.0	0.6849	0.0		0.0	27.0	27.0	17.0	1.0
					2.0	0.8281						images/313+42_16.png	images/313_16.png	1.0	←	16.0	46		女	22	2024-03-16_14h57.59.884	干预NG	2021.2.3	Win32	60.60606061			6.0	0.0	1.0337	0.0		0.0	28.0	28.0	15.0	1.0
					2.0	0.8439						images/313+42_30.png	images/313_30.png	1.0	←	30.0	46		女	22	2024-03-16_14h57.59.884	干预NG	2021.2.3	Win32	60.60606061			1.0	1.0	0.7704	0.0		0.0	29.0	29.0	29.0	1.0
					2.0	1.0076						images/313+42_27.png	images/313_27.png	1.0	←	27.0	46		女	22	2024-03-16_14h57.59.884	干预NG	2021.2.3	Win32	60.60606061			1.0	1.0	0.6005	0.0		0.0	30.0	30.0	26.0	1.0
					2.0	0.853						images/313_4.png	images/313+42_4.png	6.0	→	4.0	46		女	22	2024-03-16_14h57.59.884	干预NG	2021.2.3	Win32	60.60606061			1.0	0.0	0.9372	0.0		0.0	31.0	31.0	3.0	1.0
					2.0	1.1838						images/313_21.png	images/313+42_21.png	6.0	→	21.0	46		女	22	2024-03-16_14h57.59.884	干预NG	2021.2.3	Win32	60.60606061			1.0	0.0	1.4474	0.0		1.0	0.0	32.0	20.0	1.0
					2.0	1.3005						images/313_6.png	images/313+42_6.png	6.0	→	6.0	46		女	22	2024-03-16_14h57.59.884	干预NG	2021.2.3	Win32	60.60606061			6.0	1.0	0.6872	0.0		1.0	1.0	33.0	5.0	1.0
					4.0	1.3825						images/313_8.png	images/313+42_8.png	6.0	→	8.0	46		女	22	2024-03-16_14h57.59.884	干预NG	2021.2.3	Win32	60.60606061			6.0	1.0	1.3533	1.0		1.0	2.0	34.0	7.0	1.0
					2.0	0.7235						images/313_22.png	images/313+42_22.png	6.0	→	22.0	46		女	22	2024-03-16_14h57.59.884	干预NG	2021.2.3	Win32	60.60606061			6.0	1.0	0.701	0.0		1.0	3.0	35.0	21.0	1.0
					2.0	0.9575						images/313+42_25.png	images/313_25.png	1.0	←	25.0	46		女	22	2024-03-16_14h57.59.884	干预NG	2021.2.3	Win32	60.60606061			6.0	0.0	0.9719	0.0		1.0	4.0	36.0	24.0	1.0
					1.0	0.9847						images/313+42_26.png	images/313_26.png	1.0	←	26.0	46		女	22	2024-03-16_14h57.59.884	干预NG	2021.2.3	Win32	60.60606061			1.0	1.0	0.6674	0.0		1.0	5.0	37.0	25.0	1.0
					4.0	1.1773						images/313_4.png	images/313+42_4.png	6.0	→	4.0	46		女	22	2024-03-16_14h57.59.884	干预NG	2021.2.3	Win32	60.60606061			6.0	1.0	0.7672	1.0		1.0	6.0	38.0	3.0	1.0
					2.0	1.1561						images/313+42_27.png	images/313_27.png	1.0	←	27.0	46		女	22	2024-03-16_14h57.59.884	干预NG	2021.2.3	Win32	60.60606061			6.0	0.0	1.3439	0.0	space	1.0	7.0	39.0	26.0	1.0	2.5919
					2.0	1.5405						images/313+42_30.png	images/313_30.png	1.0	←	30.0	46		女	22	2024-03-16_14h57.59.884	干预NG	2021.2.3	Win32	60.60606061			1.0	1.0	0.7713	0.0		1.0	8.0	40.0	29.0	1.0
					4.0	1.4337						images/313_18.png	images/313+42_18.png	6.0	→	18.0	46		女	22	2024-03-16_14h57.59.884	干预NG	2021.2.3	Win32	60.60606061			6.0	1.0	0.9465	1.0		1.0	9.0	41.0	17.0	1.0
					2.0	0.7573						images/313+42_10.png	images/313_10.png	1.0	←	10.0	46		女	22	2024-03-16_14h57.59.884	干预NG	2021.2.3	Win32	60.60606061			1.0	1.0	1.1348	0.0		1.0	10.0	42.0	9.0	1.0
					5.0	1.0223						images/313_1.png	images/313+42_1.png	6.0	→	1.0	46		女	22	2024-03-16_14h57.59.884	干预NG	2021.2.3	Win32	60.60606061			6.0	1.0	0.5176	1.0		1.0	11.0	43.0	0.0	1.0
					2.0	1.3783						images/313_24.png	images/313+42_24.png	6.0	→	24.0	46		女	22	2024-03-16_14h57.59.884	干预NG	2021.2.3	Win32	60.60606061			6.0	1.0	1.2511	0.0		1.0	12.0	44.0	23.0	1.0
					5.0	1.3338						images/313_7.png	images/313+42_7.png	6.0	→	7.0	46		女	22	2024-03-16_14h57.59.884	干预NG	2021.2.3	Win32	60.60606061			6.0	1.0	0.5623	1.0		1.0	13.0	45.0	6.0	1.0
					2.0	1.3008						images/313+42_29.png	images/313_29.png	1.0	←	29.0	46		女	22	2024-03-16_14h57.59.884	干预NG	2021.2.3	Win32	60.60606061			1.0	1.0	0.8118	0.0		1.0	14.0	46.0	28.0	1.0
					2.0	0.5741						images/313_5.png	images/313+42_5.png	6.0	→	5.0	46		女	22	2024-03-16_14h57.59.884	干预NG	2021.2.3	Win32	60.60606061			6.0	1.0	0.8878	0.0		1.0	15.0	47.0	4.0	1.0
					1.0	0.8521						images/313+42_11.png	images/313_11.png	1.0	←	11.0	46		女	22	2024-03-16_14h57.59.884	干预NG	2021.2.3	Win32	60.60606061			1.0	1.0	0.9857	0.0		1.0	16.0	48.0	10.0	1.0
					2.0	0.5745						images/313+42_14.png	images/313_14.png	1.0	←	14.0	46		女	22	2024-03-16_14h57.59.884	干预NG	2021.2.3	Win32	60.60606061			6.0	0.0	0.851	0.0		1.0	17.0	49.0	13.0	1.0
					2.0	1.4952						images/313+42_32.png	images/313_32.png	1.0	←	32.0	46		女	22	2024-03-16_14h57.59.884	干预NG	2021.2.3	Win32	60.60606061			1.0	1.0	0.7513	0.0		1.0	18.0	50.0	31.0	1.0
					5.0	0.9939						images/313+42_16.png	images/313_16.png	1.0	←	16.0	46		女	22	2024-03-16_14h57.59.884	干预NG	2021.2.3	Win32	60.60606061			1.0	1.0	0.5391	1.0		1.0	19.0	51.0	15.0	1.0
					5.0	0.6698						images/313+42_28.png	images/313_28.png	1.0	←	28.0	46		女	22	2024-03-16_14h57.59.884	干预NG	2021.2.3	Win32	60.60606061			1.0	1.0	0.787	1.0		1.0	20.0	52.0	27.0	1.0
					5.0	0.897						images/313_3.png	images/313+42_3.png	6.0	→	3.0	46		女	22	2024-03-16_14h57.59.884	干预NG	2021.2.3	Win32	60.60606061			6.0	1.0	0.5515	1.0		1.0	21.0	53.0	2.0	1.0
					2.0	0.6458						images/313_23.png	images/313+42_23.png	6.0	→	23.0	46		女	22	2024-03-16_14h57.59.884	干预NG	2021.2.3	Win32	60.60606061			6.0	1.0	1.2984	0.0		1.0	22.0	54.0	22.0	1.0
					2.0	0.7699						images/313_19.png	images/313+42_19.png	6.0	→	19.0	46		女	22	2024-03-16_14h57.59.884	干预NG	2021.2.3	Win32	60.60606061			6.0	1.0	0.461	0.0		1.0	23.0	55.0	18.0	1.0
					2.0	1.1076						images/313+42_9.png	images/313_9.png	1.0	←	9.0	46		女	22	2024-03-16_14h57.59.884	干预NG	2021.2.3	Win32	60.60606061			1.0	1.0	0.6272	0.0		1.0	24.0	56.0	8.0	1.0
					2.0	0.6029						images/313_17.png	images/313+42_17.png	6.0	→	17.0	46		女	22	2024-03-16_14h57.59.884	干预NG	2021.2.3	Win32	60.60606061			6.0	1.0	0.8582	0.0		1.0	25.0	57.0	16.0	1.0
					2.0	0.6554						images/313+42_31.png	images/313_31.png	1.0	←	31.0	46		女	22	2024-03-16_14h57.59.884	干预NG	2021.2.3	Win32	60.60606061			1.0	1.0	1.1118	0.0		1.0	26.0	58.0	30.0	1.0
					1.0	1.0297						images/313+42_13.png	images/313_13.png	1.0	←	13.0	46		女	22	2024-03-16_14h57.59.884	干预NG	2021.2.3	Win32	60.60606061			1.0	1.0	0.8882	0.0		1.0	27.0	59.0	12.0	1.0
					2.0	0.7866						images/313_20.png	images/313+42_20.png	6.0	→	20.0	46		女	22	2024-03-16_14h57.59.884	干预NG	2021.2.3	Win32	60.60606061			1.0	0.0	1.0438	0.0		1.0	28.0	60.0	19.0	1.0
					5.0	1.3528						images/313_2.png	images/313+42_2.png	6.0	→	2.0	46		女	22	2024-03-16_14h57.59.884	干预NG	2021.2.3	Win32	60.60606061			1.0	0.0	0.8018	1.0		1.0	29.0	61.0	1.0	1.0
					5.0	0.7529						images/313+42_12.png	images/313_12.png	1.0	←	12.0	46		女	22	2024-03-16_14h57.59.884	干预NG	2021.2.3	Win32	60.60606061			1.0	1.0	0.5219	1.0		1.0	30.0	62.0	11.0	1.0
					4.0	0.9817						images/313+42_15.png	images/313_15.png	1.0	←	15.0	46		女	22	2024-03-16_14h57.59.884	干预NG	2021.2.3	Win32	60.60606061			1.0	1.0	0.8054	1.0		1.0	31.0	63.0	14.0	1.0
					2.0	0.5847						images/313_8.png	images/313+42_8.png	6.0	→	8.0	46		女	22	2024-03-16_14h57.59.884	干预NG	2021.2.3	Win32	60.60606061			1.0	0.0	1.1022	0.0		2.0	0.0	64.0	7.0	1.0
					2.0	0.6803						images/313+42_27.png	images/313_27.png	1.0	←	27.0	46		女	22	2024-03-16_14h57.59.884	干预NG	2021.2.3	Win32	60.60606061			1.0	1.0	0.6428	0.0		2.0	1.0	65.0	26.0	1.0
					2.0	0.6795						images/313+42_30.png	images/313_30.png	1.0	←	30.0	46		女	22	2024-03-16_14h57.59.884	干预NG	2021.2.3	Win32	60.60606061			6.0	0.0	0.9046	0.0		2.0	2.0	66.0	29.0	1.0
					5.0	0.9579						images/313+42_12.png	images/313_12.png	1.0	←	12.0	46		女	22	2024-03-16_14h57.59.884	干预NG	2021.2.3	Win32	60.60606061			1.0	1.0	0.5379	1.0		2.0	3.0	67.0	11.0	1.0
					4.0	1.0575						images/313+42_9.png	images/313_9.png	1.0	←	9.0	46		女	22	2024-03-16_14h57.59.884	干预NG	2021.2.3	Win32	60.60606061			1.0	1.0	1.1099	1.0		2.0	4.0	68.0	8.0	1.0
					5.0	1.0815						images/313_24.png	images/313+42_24.png	6.0	→	24.0	46		女	22	2024-03-16_14h57.59.884	干预NG	2021.2.3	Win32	60.60606061			6.0	1.0	0.8473	1.0		2.0	5.0	69.0	23.0	1.0
					2.0	0.9689						images/313+42_16.png	images/313_16.png	1.0	←	16.0	46		女	22	2024-03-16_14h57.59.884	干预NG	2021.2.3	Win32	60.60606061			1.0	1.0	0.4927	0.0		2.0	6.0	70.0	15.0	1.0
					4.0	1.1366						images/313_20.png	images/313+42_20.png	6.0	→	20.0	46		女	22	2024-03-16_14h57.59.884	干预NG	2021.2.3	Win32	60.60606061			1.0	0.0	0.9424	1.0		2.0	7.0	71.0	19.0	1.0
					2.0	0.7201						images/313_19.png	images/313+42_19.png	6.0	→	19.0	46		女	22	2024-03-16_14h57.59.884	干预NG	2021.2.3	Win32	60.60606061			6.0	1.0	0.5584	0.0		2.0	8.0	72.0	18.0	1.0
					2.0	0.5728						images/313_6.png	images/313+42_6.png	6.0	→	6.0	46		女	22	2024-03-16_14h57.59.884	干预NG	2021.2.3	Win32	60.60606061			6.0	1.0	1.0779	0.0		2.0	9.0	73.0	5.0	1.0
					2.0	0.5041						images/313+42_26.png	images/313_26.png	1.0	←	26.0	46		女	22	2024-03-16_14h57.59.884	干预NG	2021.2.3	Win32	60.60606061			1.0	1.0	0.7265	0.0		2.0	10.0	74.0	25.0	1.0
					2.0	0.5863						images/313+42_15.png	images/313_15.png	1.0	←	15.0	46		女	22	2024-03-16_14h57.59.884	干预NG	2021.2.3	Win32	60.60606061			1.0	1.0	1.226	0.0		2.0	11.0	75.0	14.0	1.0
					3.0	0.8761						images/313+42_13.png	images/313_13.png	1.0	←	13.0	46		女	22	2024-03-16_14h57.59.884	干预NG	2021.2.3	Win32	60.60606061			1.0	1.0	0.4675	0.0		2.0	12.0	76.0	12.0	1.0
					1.0	1.1879						images/313_7.png	images/313+42_7.png	6.0	→	7.0	46		女	22	2024-03-16_14h57.59.884	干预NG	2021.2.3	Win32	60.60606061			6.0	1.0	0.8283	0.0		2.0	13.0	77.0	6.0	1.0
					1.0	0.4597						images/313+42_14.png	images/313_14.png	1.0	←	14.0	46		女	22	2024-03-16_14h57.59.884	干预NG	2021.2.3	Win32	60.60606061			6.0	0.0	0.7832	0.0		2.0	14.0	78.0	13.0	1.0
					2.0	0.7602						images/313_1.png	images/313+42_1.png	6.0	→	1.0	46		女	22	2024-03-16_14h57.59.884	干预NG	2021.2.3	Win32	60.60606061			6.0	1.0	0.4044	0.0	space	2.0	15.0	79.0	0.0	1.0	2.343
					2.0	0.9264						images/313_22.png	images/313+42_22.png	6.0	→	22.0	46		女	22	2024-03-16_14h57.59.884	干预NG	2021.2.3	Win32	60.60606061			6.0	1.0	0.483	0.0		2.0	16.0	80.0	21.0	1.0
					2.0	0.635						images/313+42_29.png	images/313_29.png	1.0	←	29.0	46		女	22	2024-03-16_14h57.59.884	干预NG	2021.2.3	Win32	60.60606061			1.0	1.0	0.5691	0.0		2.0	17.0	81.0	28.0	1.0
					3.0	1.1538						images/313_2.png	images/313+42_2.png	6.0	→	2.0	46		女	22	2024-03-16_14h57.59.884	干预NG	2021.2.3	Win32	60.60606061			6.0	1.0	0.5375	0.0		2.0	18.0	82.0	1.0	1.0
					5.0	0.8359						images/313_4.png	images/313+42_4.png	6.0	→	4.0	46		女	22	2024-03-16_14h57.59.884	干预NG	2021.2.3	Win32	60.60606061			6.0	1.0	0.5762	1.0		2.0	19.0	83.0	3.0	1.0
					2.0	1.1192						images/313_3.png	images/313+42_3.png	6.0	→	3.0	46		女	22	2024-03-16_14h57.59.884	干预NG	2021.2.3	Win32	60.60606061			6.0	1.0	0.8916	0.0		2.0	20.0	84.0	2.0	1.0
					1.0	0.7537						images/313+42_32.png	images/313_32.png	1.0	←	32.0	46		女	22	2024-03-16_14h57.59.884	干预NG	2021.2.3	Win32	60.60606061			6.0	0.0	0.8712	0.0		2.0	21.0	85.0	31.0	1.0
					5.0	0.7218						images/313+42_25.png	images/313_25.png	1.0	←	25.0	46		女	22	2024-03-16_14h57.59.884	干预NG	2021.2.3	Win32	60.60606061			1.0	1.0	0.875	1.0		2.0	22.0	86.0	24.0	1.0
					2.0	0.5525						images/313+42_11.png	images/313_11.png	1.0	←	11.0	46		女	22	2024-03-16_14h57.59.884	干预NG	2021.2.3	Win32	60.60606061			6.0	0.0	1.1198	0.0		2.0	23.0	87.0	10.0	1.0
					5.0	0.9376						images/313+42_31.png	images/313_31.png	1.0	←	31.0	46		女	22	2024-03-16_14h57.59.884	干预NG	2021.2.3	Win32	60.60606061			1.0	1.0	0.6928	1.0		2.0	24.0	88.0	30.0	1.0
					2.0	0.4566						images/313_18.png	images/313+42_18.png	6.0	→	18.0	46		女	22	2024-03-16_14h57.59.884	干预NG	2021.2.3	Win32	60.60606061			1.0	0.0	0.68	0.0		2.0	25.0	89.0	17.0	1.0
					2.0	0.6752						images/313_17.png	images/313+42_17.png	6.0	→	17.0	46		女	22	2024-03-16_14h57.59.884	干预NG	2021.2.3	Win32	60.60606061			1.0	0.0	0.8878	0.0		2.0	26.0	90.0	16.0	1.0
					5.0	0.7936						images/313+42_10.png	images/313_10.png	1.0	←	10.0	46		女	22	2024-03-16_14h57.59.884	干预NG	2021.2.3	Win32	60.60606061			1.0	1.0	0.5676	1.0		2.0	27.0	91.0	9.0	1.0
					3.0	1.3908						images/313_23.png	images/313+42_23.png	6.0	→	23.0	46		女	22	2024-03-16_14h57.59.884	干预NG	2021.2.3	Win32	60.60606061			1.0	0.0	0.8901	0.0		2.0	28.0	92.0	22.0	1.0
					5.0	0.4828						images/313_5.png	images/313+42_5.png	6.0	→	5.0	46		女	22	2024-03-16_14h57.59.884	干预NG	2021.2.3	Win32	60.60606061			1.0	0.0	0.5665	1.0		2.0	29.0	93.0	4.0	1.0
					2.0	0.638						images/313+42_28.png	images/313_28.png	1.0	←	28.0	46		女	22	2024-03-16_14h57.59.884	干预NG	2021.2.3	Win32	60.60606061			1.0	1.0	1.2894	0.0		2.0	30.0	94.0	27.0	1.0
					2.0	0.6883						images/313_21.png	images/313+42_21.png	6.0	→	21.0	46		女	22	2024-03-16_14h57.59.884	干预NG	2021.2.3	Win32	60.60606061			6.0	1.0	0.4926	0.0		2.0	31.0	95.0	20.0	1.0
																	46		女	22	2024-03-16_14h57.59.884	干预NG	2021.2.3	Win32	60.60606061														4.425926208	5.9913
