# Supplementary material for: Perceptual metacognition and self-esteem: the role of feedback valence in local and global monitoring bias
Source: BMC Psychol. 2025 Sep 22;13:1114. doi: 10.1186/s40359-025-03089-x (PMC12506185; doi:10.1186/s40359-025-03089-x)
Supplement: Supplementary file 1 — Supplementary Material 1. [file 40359_2025_3089_MOESM1_ESM.zip › Data/Study3/Study3data/negative/47_干预NG_2024-03-17_09h19.20.891.csv]

key03.keys	key03.rt	response00.keys	response00.corr	response00.rt	response02.keys	response02.rt	prac2.thisRepN	prac2.thisTrialN	prac2.thisN	prac2.thisIndex	prac2.ran	dotLeft	dotRight	dotAns	cue	rows	被试编号	姓名	性别	年龄	date	expName	psychopyVersion	OS	frameRate	key04.keys	key04.rt	response01.keys	response01.corr	response01.rt	response02.corr	ret_res.keys	neg.thisRepN	neg.thisTrialN	neg.thisN	neg.thisIndex	neg.ran	ret_res.rt	slider.response	slider.rt
space	2.649	1.0	0.0	1.609	4.0	1.382	0.0	0.0	0.0	6.0	1.0	images/313_7.png	images/313+12_7.png	6.0	→	7.0	47		女	21	2024-03-17_09h19.20.891	干预NG	2021.2.3	Win32	29.9940012
		6.0	0.0	2.134	4.0	0.934	0.0	1.0	1.0	12.0	1.0	images/313+12_13.png	images/313_13.png	1.0	←	13.0	47		女	21	2024-03-17_09h19.20.891	干预NG	2021.2.3	Win32	29.9940012
		1.0	1.0	1.508	3.0	1.052	0.0	2.0	2.0	8.0	1.0	images/313+12_9.png	images/313_9.png	1.0	←	9.0	47		女	21	2024-03-17_09h19.20.891	干预NG	2021.2.3	Win32	29.9940012
		1.0	0.0	0.883	4.0	1.05	0.0	3.0	3.0	5.0	1.0	images/313_6.png	images/313+12_6.png	6.0	→	6.0	47		女	21	2024-03-17_09h19.20.891	干预NG	2021.2.3	Win32	29.9940012
		1.0	1.0	0.648	5.0	1.385	0.0	4.0	4.0	11.0	1.0	images/313+12_12.png	images/313_12.png	1.0	←	12.0	47		女	21	2024-03-17_09h19.20.891	干预NG	2021.2.3	Win32	29.9940012
		6.0	1.0	1.178	4.0	0.936	0.0	5.0	5.0	1.0	1.0	images/313_2.png	images/313+12_2.png	6.0	→	2.0	47		女	21	2024-03-17_09h19.20.891	干预NG	2021.2.3	Win32	29.9940012
		6.0	1.0	1.188	4.0	0.965	0.0	6.0	6.0	3.0	1.0	images/313_4.png	images/313+12_4.png	6.0	→	4.0	47		女	21	2024-03-17_09h19.20.891	干预NG	2021.2.3	Win32	29.9940012
		1.0	1.0	1.004	4.0	1.116	0.0	7.0	7.0	14.0	1.0	images/313+12_15.png	images/313_15.png	1.0	←	15.0	47		女	21	2024-03-17_09h19.20.891	干预NG	2021.2.3	Win32	29.9940012
		6.0	0.0	0.911	4.0	0.881	0.0	8.0	8.0	13.0	1.0	images/313+12_14.png	images/313_14.png	1.0	←	14.0	47		女	21	2024-03-17_09h19.20.891	干预NG	2021.2.3	Win32	29.9940012
		1.0	1.0	1.541	4.0	0.753	0.0	9.0	9.0	10.0	1.0	images/313+12_11.png	images/313_11.png	1.0	←	11.0	47		女	21	2024-03-17_09h19.20.891	干预NG	2021.2.3	Win32	29.9940012
		1.0	1.0	0.743	4.0	0.957	0.0	10.0	10.0	9.0	1.0	images/313+12_10.png	images/313_10.png	1.0	←	10.0	47		女	21	2024-03-17_09h19.20.891	干预NG	2021.2.3	Win32	29.9940012
		6.0	1.0	1.665	4.0	0.485	0.0	11.0	11.0	7.0	1.0	images/313_8.png	images/313+12_8.png	6.0	→	8.0	47		女	21	2024-03-17_09h19.20.891	干预NG	2021.2.3	Win32	29.9940012
		1.0	1.0	0.566	4.0	0.735	0.0	12.0	12.0	15.0	1.0	images/313+12_16.png	images/313_16.png	1.0	←	16.0	47		女	21	2024-03-17_09h19.20.891	干预NG	2021.2.3	Win32	29.9940012
		6.0	1.0	0.847	4.0	0.407	0.0	13.0	13.0	4.0	1.0	images/313_5.png	images/313+12_5.png	6.0	→	5.0	47		女	21	2024-03-17_09h19.20.891	干预NG	2021.2.3	Win32	29.9940012
		6.0	1.0	0.913	4.0	0.553	0.0	14.0	14.0	2.0	1.0	images/313_3.png	images/313+12_3.png	6.0	→	3.0	47		女	21	2024-03-17_09h19.20.891	干预NG	2021.2.3	Win32	29.9940012
		6.0	1.0	0.591	4.0	0.535	0.0	15.0	15.0	0.0	1.0	images/313_1.png	images/313+12_1.png	6.0	→	1.0	47		女	21	2024-03-17_09h19.20.891	干预NG	2021.2.3	Win32	29.9940012
		1.0	1.0	0.818	4.0	0.4	1.0	0.0	16.0	11.0	1.0	images/313+12_12.png	images/313_12.png	1.0	←	12.0	47		女	21	2024-03-17_09h19.20.891	干预NG	2021.2.3	Win32	29.9940012
		1.0	1.0	1.367	4.0	0.401	1.0	1.0	17.0	8.0	1.0	images/313+12_9.png	images/313_9.png	1.0	←	9.0	47		女	21	2024-03-17_09h19.20.891	干预NG	2021.2.3	Win32	29.9940012
		1.0	0.0	0.905	4.0	0.471	1.0	2.0	18.0	0.0	1.0	images/313_1.png	images/313+12_1.png	6.0	→	1.0	47		女	21	2024-03-17_09h19.20.891	干预NG	2021.2.3	Win32	29.9940012
		1.0	0.0	0.569	4.0	0.372	1.0	3.0	19.0	6.0	1.0	images/313_7.png	images/313+12_7.png	6.0	→	7.0	47		女	21	2024-03-17_09h19.20.891	干预NG	2021.2.3	Win32	29.9940012
		6.0	1.0	0.91	4.0	0.403	1.0	4.0	20.0	2.0	1.0	images/313_3.png	images/313+12_3.png	6.0	→	3.0	47		女	21	2024-03-17_09h19.20.891	干预NG	2021.2.3	Win32	29.9940012
		1.0	0.0	0.46	4.0	0.407	1.0	5.0	21.0	1.0	1.0	images/313_2.png	images/313+12_2.png	6.0	→	2.0	47		女	21	2024-03-17_09h19.20.891	干预NG	2021.2.3	Win32	29.9940012
		6.0	1.0	0.818	4.0	0.367	1.0	6.0	22.0	5.0	1.0	images/313_6.png	images/313+12_6.png	6.0	→	6.0	47		女	21	2024-03-17_09h19.20.891	干预NG	2021.2.3	Win32	29.9940012
		6.0	1.0	0.826	4.0	0.351	1.0	7.0	23.0	4.0	1.0	images/313_5.png	images/313+12_5.png	6.0	→	5.0	47		女	21	2024-03-17_09h19.20.891	干预NG	2021.2.3	Win32	29.9940012
		1.0	1.0	0.701	4.0	0.351	1.0	8.0	24.0	13.0	1.0	images/313+12_14.png	images/313_14.png	1.0	←	14.0	47		女	21	2024-03-17_09h19.20.891	干预NG	2021.2.3	Win32	29.9940012
		1.0	1.0	0.852	4.0	0.317	1.0	9.0	25.0	9.0	1.0	images/313+12_10.png	images/313_10.png	1.0	←	10.0	47		女	21	2024-03-17_09h19.20.891	干预NG	2021.2.3	Win32	29.9940012
		6.0	1.0	0.718	3.0	0.316	1.0	10.0	26.0	7.0	1.0	images/313_8.png	images/313+12_8.png	6.0	→	8.0	47		女	21	2024-03-17_09h19.20.891	干预NG	2021.2.3	Win32	29.9940012
		1.0	1.0	0.638	5.0	0.525	1.0	11.0	27.0	15.0	1.0	images/313+12_16.png	images/313_16.png	1.0	←	16.0	47		女	21	2024-03-17_09h19.20.891	干预NG	2021.2.3	Win32	29.9940012
		1.0	0.0	1.033	5.0	0.517	1.0	12.0	28.0	3.0	1.0	images/313_4.png	images/313+12_4.png	6.0	→	4.0	47		女	21	2024-03-17_09h19.20.891	干预NG	2021.2.3	Win32	29.9940012
		1.0	1.0	1.238	5.0	0.406	1.0	13.0	29.0	10.0	1.0	images/313+12_11.png	images/313_11.png	1.0	←	11.0	47		女	21	2024-03-17_09h19.20.891	干预NG	2021.2.3	Win32	29.9940012
		1.0	1.0	0.768	5.0	0.419	1.0	14.0	30.0	12.0	1.0	images/313+12_13.png	images/313_13.png	1.0	←	13.0	47		女	21	2024-03-17_09h19.20.891	干预NG	2021.2.3	Win32	29.9940012
		1.0	1.0	0.665	5.0	0.491	1.0	15.0	31.0	14.0	1.0	images/313+12_15.png	images/313_15.png	1.0	←	15.0	47		女	21	2024-03-17_09h19.20.891	干预NG	2021.2.3	Win32	29.9940012
					5.0	1.119						images/313+42_29.png	images/313_29.png	1.0	←	29.0	47		女	21	2024-03-17_09h19.20.891	干预NG	2021.2.3	Win32	29.9940012	space	9.237	1.0	1.0	0.934	1.0		0.0	0.0	0.0	28.0	1.0
					5.0	0.671						images/313+42_11.png	images/313_11.png	1.0	←	11.0	47		女	21	2024-03-17_09h19.20.891	干预NG	2021.2.3	Win32	29.9940012			6.0	0.0	0.767	1.0		0.0	1.0	1.0	10.0	1.0
					5.0	0.651						images/313+42_32.png	images/313_32.png	1.0	←	32.0	47		女	21	2024-03-17_09h19.20.891	干预NG	2021.2.3	Win32	29.9940012			1.0	1.0	0.804	1.0		0.0	2.0	2.0	31.0	1.0
					4.0	0.519						images/313+42_13.png	images/313_13.png	1.0	←	13.0	47		女	21	2024-03-17_09h19.20.891	干预NG	2021.2.3	Win32	29.9940012			1.0	1.0	0.589	1.0		0.0	3.0	3.0	12.0	1.0
					5.0	1.017						images/313+42_12.png	images/313_12.png	1.0	←	12.0	47		女	21	2024-03-17_09h19.20.891	干预NG	2021.2.3	Win32	29.9940012			1.0	1.0	0.381	1.0		0.0	4.0	4.0	11.0	1.0
					5.0	1.086						images/313+42_30.png	images/313_30.png	1.0	←	30.0	47		女	21	2024-03-17_09h19.20.891	干预NG	2021.2.3	Win32	29.9940012			1.0	1.0	0.55	1.0		0.0	5.0	5.0	29.0	1.0
					5.0	0.554						images/313_7.png	images/313+42_7.png	6.0	→	7.0	47		女	21	2024-03-17_09h19.20.891	干预NG	2021.2.3	Win32	29.9940012			1.0	0.0	1.107	1.0		0.0	6.0	6.0	6.0	1.0
					5.0	0.542						images/313_19.png	images/313+42_19.png	6.0	→	19.0	47		女	21	2024-03-17_09h19.20.891	干预NG	2021.2.3	Win32	29.9940012			6.0	1.0	0.505	1.0		0.0	7.0	7.0	18.0	1.0
					5.0	0.444						images/313_20.png	images/313+42_20.png	6.0	→	20.0	47		女	21	2024-03-17_09h19.20.891	干预NG	2021.2.3	Win32	29.9940012			1.0	0.0	0.553	1.0		0.0	8.0	8.0	19.0	1.0
					5.0	0.445						images/313_1.png	images/313+42_1.png	6.0	→	1.0	47		女	21	2024-03-17_09h19.20.891	干预NG	2021.2.3	Win32	29.9940012			6.0	1.0	0.613	1.0		0.0	9.0	9.0	0.0	1.0
					5.0	0.623						images/313+42_27.png	images/313_27.png	1.0	←	27.0	47		女	21	2024-03-17_09h19.20.891	干预NG	2021.2.3	Win32	29.9940012			1.0	1.0	0.443	1.0		0.0	10.0	10.0	26.0	1.0
					5.0	0.507						images/313_2.png	images/313+42_2.png	6.0	→	2.0	47		女	21	2024-03-17_09h19.20.891	干预NG	2021.2.3	Win32	29.9940012			6.0	1.0	0.416	1.0		0.0	11.0	11.0	1.0	1.0
					5.0	0.484						images/313_5.png	images/313+42_5.png	6.0	→	5.0	47		女	21	2024-03-17_09h19.20.891	干预NG	2021.2.3	Win32	29.9940012			6.0	1.0	0.837	1.0		0.0	12.0	12.0	4.0	1.0
					5.0	0.494						images/313+42_26.png	images/313_26.png	1.0	←	26.0	47		女	21	2024-03-17_09h19.20.891	干预NG	2021.2.3	Win32	29.9940012			1.0	1.0	0.311	1.0		0.0	13.0	13.0	25.0	1.0
					5.0	0.397						images/313+42_9.png	images/313_9.png	1.0	←	9.0	47		女	21	2024-03-17_09h19.20.891	干预NG	2021.2.3	Win32	29.9940012			1.0	1.0	0.632	1.0		0.0	14.0	14.0	8.0	1.0
					5.0	0.44						images/313_23.png	images/313+42_23.png	6.0	→	23.0	47		女	21	2024-03-17_09h19.20.891	干预NG	2021.2.3	Win32	29.9940012			1.0	0.0	0.346	1.0		0.0	15.0	15.0	22.0	1.0
					5.0	0.376						images/313+42_31.png	images/313_31.png	1.0	←	31.0	47		女	21	2024-03-17_09h19.20.891	干预NG	2021.2.3	Win32	29.9940012			1.0	1.0	0.819	1.0		0.0	16.0	16.0	30.0	1.0
					5.0	0.383						images/313+42_25.png	images/313_25.png	1.0	←	25.0	47		女	21	2024-03-17_09h19.20.891	干预NG	2021.2.3	Win32	29.9940012			1.0	1.0	0.474	1.0		0.0	17.0	17.0	24.0	1.0
					4.0	0.598						images/313_17.png	images/313+42_17.png	6.0	→	17.0	47		女	21	2024-03-17_09h19.20.891	干预NG	2021.2.3	Win32	29.9940012			6.0	1.0	0.54	1.0		0.0	18.0	18.0	16.0	1.0
					5.0	0.687						images/313_24.png	images/313+42_24.png	6.0	→	24.0	47		女	21	2024-03-17_09h19.20.891	干预NG	2021.2.3	Win32	29.9940012			1.0	0.0	0.701	1.0		0.0	19.0	19.0	23.0	1.0
					4.0	0.544						images/313+42_15.png	images/313_15.png	1.0	←	15.0	47		女	21	2024-03-17_09h19.20.891	干预NG	2021.2.3	Win32	29.9940012			1.0	1.0	0.218	1.0		0.0	20.0	20.0	14.0	1.0
					5.0	0.424						images/313_8.png	images/313+42_8.png	6.0	→	8.0	47		女	21	2024-03-17_09h19.20.891	干预NG	2021.2.3	Win32	29.9940012			1.0	0.0	0.568	1.0		0.0	21.0	21.0	7.0	1.0
					5.0	0.346						images/313_18.png	images/313+42_18.png	6.0	→	18.0	47		女	21	2024-03-17_09h19.20.891	干预NG	2021.2.3	Win32	29.9940012			1.0	0.0	0.418	1.0		0.0	22.0	22.0	17.0	1.0
					5.0	0.405						images/313+42_28.png	images/313_28.png	1.0	←	28.0	47		女	21	2024-03-17_09h19.20.891	干预NG	2021.2.3	Win32	29.9940012			1.0	1.0	0.419	1.0		0.0	23.0	23.0	27.0	1.0
					5.0	0.506						images/313_22.png	images/313+42_22.png	6.0	→	22.0	47		女	21	2024-03-17_09h19.20.891	干预NG	2021.2.3	Win32	29.9940012			6.0	1.0	0.5	1.0		0.0	24.0	24.0	21.0	1.0
					5.0	0.982						images/313_4.png	images/313+42_4.png	6.0	→	4.0	47		女	21	2024-03-17_09h19.20.891	干预NG	2021.2.3	Win32	29.9940012			1.0	0.0	0.267	1.0		0.0	25.0	25.0	3.0	1.0
					5.0	0.452						images/313_6.png	images/313+42_6.png	6.0	→	6.0	47		女	21	2024-03-17_09h19.20.891	干预NG	2021.2.3	Win32	29.9940012			6.0	1.0	0.664	1.0		0.0	26.0	26.0	5.0	1.0
					5.0	0.45						images/313+42_10.png	images/313_10.png	1.0	←	10.0	47		女	21	2024-03-17_09h19.20.891	干预NG	2021.2.3	Win32	29.9940012			1.0	1.0	0.198	1.0		0.0	27.0	27.0	9.0	1.0
					5.0	0.423						images/313_21.png	images/313+42_21.png	6.0	→	21.0	47		女	21	2024-03-17_09h19.20.891	干预NG	2021.2.3	Win32	29.9940012			6.0	1.0	0.481	1.0		0.0	28.0	28.0	20.0	1.0
					5.0	0.379						images/313_3.png	images/313+42_3.png	6.0	→	3.0	47		女	21	2024-03-17_09h19.20.891	干预NG	2021.2.3	Win32	29.9940012			6.0	1.0	0.368	1.0		0.0	29.0	29.0	2.0	1.0
					5.0	0.566						images/313+42_16.png	images/313_16.png	1.0	←	16.0	47		女	21	2024-03-17_09h19.20.891	干预NG	2021.2.3	Win32	29.9940012			1.0	1.0	0.316	1.0		0.0	30.0	30.0	15.0	1.0
					5.0	0.392						images/313+42_14.png	images/313_14.png	1.0	←	14.0	47		女	21	2024-03-17_09h19.20.891	干预NG	2021.2.3	Win32	29.9940012			1.0	1.0	0.287	1.0		0.0	31.0	31.0	13.0	1.0
					4.0	0.473						images/313_6.png	images/313+42_6.png	6.0	→	6.0	47		女	21	2024-03-17_09h19.20.891	干预NG	2021.2.3	Win32	29.9940012			1.0	0.0	0.78	1.0		1.0	0.0	32.0	5.0	1.0
					5.0	0.447						images/313_17.png	images/313+42_17.png	6.0	→	17.0	47		女	21	2024-03-17_09h19.20.891	干预NG	2021.2.3	Win32	29.9940012			1.0	0.0	0.534	1.0		1.0	1.0	33.0	16.0	1.0
					4.0	0.45						images/313+42_31.png	images/313_31.png	1.0	←	31.0	47		女	21	2024-03-17_09h19.20.891	干预NG	2021.2.3	Win32	29.9940012			1.0	1.0	0.401	1.0		1.0	2.0	34.0	30.0	1.0
					5.0	0.801						images/313_1.png	images/313+42_1.png	6.0	→	1.0	47		女	21	2024-03-17_09h19.20.891	干预NG	2021.2.3	Win32	29.9940012			6.0	1.0	0.52	1.0		1.0	3.0	35.0	0.0	1.0
					5.0	0.46						images/313+42_30.png	images/313_30.png	1.0	←	30.0	47		女	21	2024-03-17_09h19.20.891	干预NG	2021.2.3	Win32	29.9940012			1.0	1.0	0.35	1.0		1.0	4.0	36.0	29.0	1.0
					5.0	0.87						images/313_2.png	images/313+42_2.png	6.0	→	2.0	47		女	21	2024-03-17_09h19.20.891	干预NG	2021.2.3	Win32	29.9940012			1.0	0.0	0.789	1.0		1.0	5.0	37.0	1.0	1.0
					5.0	0.402						images/313+42_9.png	images/313_9.png	1.0	←	9.0	47		女	21	2024-03-17_09h19.20.891	干预NG	2021.2.3	Win32	29.9940012			1.0	1.0	0.529	1.0		1.0	6.0	38.0	8.0	1.0
					5.0	0.385						images/313+42_28.png	images/313_28.png	1.0	←	28.0	47		女	21	2024-03-17_09h19.20.891	干预NG	2021.2.3	Win32	29.9940012			1.0	1.0	0.589	1.0	space	1.0	7.0	39.0	27.0	1.0	6.81
					5.0	0.967						images/313+42_12.png	images/313_12.png	1.0	←	12.0	47		女	21	2024-03-17_09h19.20.891	干预NG	2021.2.3	Win32	29.9940012			1.0	1.0	0.34	1.0		1.0	8.0	40.0	11.0	1.0
					5.0	0.579						images/313_23.png	images/313+42_23.png	6.0	→	23.0	47		女	21	2024-03-17_09h19.20.891	干预NG	2021.2.3	Win32	29.9940012			1.0	0.0	0.649	1.0		1.0	9.0	41.0	22.0	1.0
					5.0	0.449						images/313_4.png	images/313+42_4.png	6.0	→	4.0	47		女	21	2024-03-17_09h19.20.891	干预NG	2021.2.3	Win32	29.9940012			1.0	0.0	0.463	1.0		1.0	10.0	42.0	3.0	1.0
					5.0	0.472						images/313_8.png	images/313+42_8.png	6.0	→	8.0	47		女	21	2024-03-17_09h19.20.891	干预NG	2021.2.3	Win32	29.9940012			6.0	1.0	0.525	1.0		1.0	11.0	43.0	7.0	1.0
					5.0	0.414						images/313_19.png	images/313+42_19.png	6.0	→	19.0	47		女	21	2024-03-17_09h19.20.891	干预NG	2021.2.3	Win32	29.9940012			1.0	0.0	0.471	1.0		1.0	12.0	44.0	18.0	1.0
					5.0	1.363						images/313_20.png	images/313+42_20.png	6.0	→	20.0	47		女	21	2024-03-17_09h19.20.891	干预NG	2021.2.3	Win32	29.9940012			1.0	0.0	0.534	1.0		1.0	13.0	45.0	19.0	1.0
					5.0	0.404						images/313+42_32.png	images/313_32.png	1.0	←	32.0	47		女	21	2024-03-17_09h19.20.891	干预NG	2021.2.3	Win32	29.9940012			1.0	1.0	0.488	1.0		1.0	14.0	46.0	31.0	1.0
					5.0	0.465						images/313_22.png	images/313+42_22.png	6.0	→	22.0	47		女	21	2024-03-17_09h19.20.891	干预NG	2021.2.3	Win32	29.9940012			6.0	1.0	0.552	1.0		1.0	15.0	47.0	21.0	1.0
					5.0	0.404						images/313_21.png	images/313+42_21.png	6.0	→	21.0	47		女	21	2024-03-17_09h19.20.891	干预NG	2021.2.3	Win32	29.9940012			6.0	1.0	0.476	1.0		1.0	16.0	48.0	20.0	1.0
					5.0	0.362						images/313+42_14.png	images/313_14.png	1.0	←	14.0	47		女	21	2024-03-17_09h19.20.891	干预NG	2021.2.3	Win32	29.9940012			1.0	1.0	0.287	1.0		1.0	17.0	49.0	13.0	1.0
					5.0	0.531						images/313_5.png	images/313+42_5.png	6.0	→	5.0	47		女	21	2024-03-17_09h19.20.891	干预NG	2021.2.3	Win32	29.9940012			1.0	0.0	0.47	1.0		1.0	18.0	50.0	4.0	1.0
					5.0	0.513						images/313+42_10.png	images/313_10.png	1.0	←	10.0	47		女	21	2024-03-17_09h19.20.891	干预NG	2021.2.3	Win32	29.9940012			1.0	1.0	0.572	1.0		1.0	19.0	51.0	9.0	1.0
					5.0	0.467						images/313+42_25.png	images/313_25.png	1.0	←	25.0	47		女	21	2024-03-17_09h19.20.891	干预NG	2021.2.3	Win32	29.9940012			1.0	1.0	0.405	1.0		1.0	20.0	52.0	24.0	1.0
					5.0	0.444						images/313+42_29.png	images/313_29.png	1.0	←	29.0	47		女	21	2024-03-17_09h19.20.891	干预NG	2021.2.3	Win32	29.9940012			1.0	1.0	0.354	1.0		1.0	21.0	53.0	28.0	1.0
					5.0	0.383						images/313+42_15.png	images/313_15.png	1.0	←	15.0	47		女	21	2024-03-17_09h19.20.891	干预NG	2021.2.3	Win32	29.9940012			1.0	1.0	0.403	1.0		1.0	22.0	54.0	14.0	1.0
					5.0	0.388						images/313+42_27.png	images/313_27.png	1.0	←	27.0	47		女	21	2024-03-17_09h19.20.891	干预NG	2021.2.3	Win32	29.9940012			1.0	1.0	0.385	1.0		1.0	23.0	55.0	26.0	1.0
					5.0	0.328						images/313+42_11.png	images/313_11.png	1.0	←	11.0	47		女	21	2024-03-17_09h19.20.891	干预NG	2021.2.3	Win32	29.9940012			1.0	1.0	0.321	1.0		1.0	24.0	56.0	10.0	1.0
					4.0	0.525						images/313_7.png	images/313+42_7.png	6.0	→	7.0	47		女	21	2024-03-17_09h19.20.891	干预NG	2021.2.3	Win32	29.9940012			1.0	0.0	0.692	1.0		1.0	25.0	57.0	6.0	1.0
					5.0	0.417						images/313_18.png	images/313+42_18.png	6.0	→	18.0	47		女	21	2024-03-17_09h19.20.891	干预NG	2021.2.3	Win32	29.9940012			1.0	0.0	0.471	1.0		1.0	26.0	58.0	17.0	1.0
					6.0	0.483						images/313+42_26.png	images/313_26.png	1.0	←	26.0	47		女	21	2024-03-17_09h19.20.891	干预NG	2021.2.3	Win32	29.9940012			1.0	1.0	0.379	1.0		1.0	27.0	59.0	25.0	1.0
					5.0	0.449						images/313+42_13.png	images/313_13.png	1.0	←	13.0	47		女	21	2024-03-17_09h19.20.891	干预NG	2021.2.3	Win32	29.9940012			1.0	1.0	0.19	1.0		1.0	28.0	60.0	12.0	1.0
					5.0	0.384						images/313_3.png	images/313+42_3.png	6.0	→	3.0	47		女	21	2024-03-17_09h19.20.891	干预NG	2021.2.3	Win32	29.9940012			6.0	1.0	0.469	1.0		1.0	29.0	61.0	2.0	1.0
					5.0	0.401						images/313_24.png	images/313+42_24.png	6.0	→	24.0	47		女	21	2024-03-17_09h19.20.891	干预NG	2021.2.3	Win32	29.9940012			6.0	1.0	0.635	1.0		1.0	30.0	62.0	23.0	1.0
					5.0	0.385						images/313+42_16.png	images/313_16.png	1.0	←	16.0	47		女	21	2024-03-17_09h19.20.891	干预NG	2021.2.3	Win32	29.9940012			1.0	1.0	0.289	1.0		1.0	31.0	63.0	15.0	1.0
					5.0	0.33						images/313_5.png	images/313+42_5.png	6.0	→	5.0	47		女	21	2024-03-17_09h19.20.891	干预NG	2021.2.3	Win32	29.9940012			1.0	0.0	0.487	1.0		2.0	0.0	64.0	4.0	1.0
					5.0	0.365						images/313+42_15.png	images/313_15.png	1.0	←	15.0	47		女	21	2024-03-17_09h19.20.891	干预NG	2021.2.3	Win32	29.9940012			1.0	1.0	0.286	1.0		2.0	1.0	65.0	14.0	1.0
					5.0	0.315						images/313+42_29.png	images/313_29.png	1.0	←	29.0	47		女	21	2024-03-17_09h19.20.891	干预NG	2021.2.3	Win32	29.9940012			1.0	1.0	0.283	1.0		2.0	2.0	66.0	28.0	1.0
					5.0	0.34						images/313+42_32.png	images/313_32.png	1.0	←	32.0	47		女	21	2024-03-17_09h19.20.891	干预NG	2021.2.3	Win32	29.9940012			1.0	1.0	0.399	1.0		2.0	3.0	67.0	31.0	1.0
					5.0	0.353						images/313_20.png	images/313+42_20.png	6.0	→	20.0	47		女	21	2024-03-17_09h19.20.891	干预NG	2021.2.3	Win32	29.9940012			1.0	0.0	0.405	1.0		2.0	4.0	68.0	19.0	1.0
					5.0	0.333						images/313_22.png	images/313+42_22.png	6.0	→	22.0	47		女	21	2024-03-17_09h19.20.891	干预NG	2021.2.3	Win32	29.9940012			1.0	0.0	0.588	1.0		2.0	5.0	69.0	21.0	1.0
					5.0	0.363						images/313+42_13.png	images/313_13.png	1.0	←	13.0	47		女	21	2024-03-17_09h19.20.891	干预NG	2021.2.3	Win32	29.9940012			1.0	1.0	0.295	1.0		2.0	6.0	70.0	12.0	1.0
					5.0	0.382						images/313_21.png	images/313+42_21.png	6.0	→	21.0	47		女	21	2024-03-17_09h19.20.891	干预NG	2021.2.3	Win32	29.9940012			6.0	1.0	0.383	1.0		2.0	7.0	71.0	20.0	1.0
					5.0	0.335						images/313+42_9.png	images/313_9.png	1.0	←	9.0	47		女	21	2024-03-17_09h19.20.891	干预NG	2021.2.3	Win32	29.9940012			1.0	1.0	0.369	1.0		2.0	8.0	72.0	8.0	1.0
					5.0	0.337						images/313_18.png	images/313+42_18.png	6.0	→	18.0	47		女	21	2024-03-17_09h19.20.891	干预NG	2021.2.3	Win32	29.9940012			1.0	0.0	0.417	1.0		2.0	9.0	73.0	17.0	1.0
					5.0	0.369						images/313_19.png	images/313+42_19.png	6.0	→	19.0	47		女	21	2024-03-17_09h19.20.891	干预NG	2021.2.3	Win32	29.9940012			6.0	1.0	0.475	1.0		2.0	10.0	74.0	18.0	1.0
					5.0	0.343						images/313_1.png	images/313+42_1.png	6.0	→	1.0	47		女	21	2024-03-17_09h19.20.891	干预NG	2021.2.3	Win32	29.9940012			1.0	0.0	0.309	1.0		2.0	11.0	75.0	0.0	1.0
					5.0	0.335						images/313+42_30.png	images/313_30.png	1.0	←	30.0	47		女	21	2024-03-17_09h19.20.891	干预NG	2021.2.3	Win32	29.9940012			1.0	1.0	0.235	1.0		2.0	12.0	76.0	29.0	1.0
					5.0	0.342						images/313_7.png	images/313+42_7.png	6.0	→	7.0	47		女	21	2024-03-17_09h19.20.891	干预NG	2021.2.3	Win32	29.9940012			1.0	0.0	0.309	1.0		2.0	13.0	77.0	6.0	1.0
					5.0	0.323						images/313+42_11.png	images/313_11.png	1.0	←	11.0	47		女	21	2024-03-17_09h19.20.891	干预NG	2021.2.3	Win32	29.9940012			1.0	1.0	0.38	1.0		2.0	14.0	78.0	10.0	1.0
					5.0	0.374						images/313_8.png	images/313+42_8.png	6.0	→	8.0	47		女	21	2024-03-17_09h19.20.891	干预NG	2021.2.3	Win32	29.9940012			1.0	0.0	0.601	1.0	space	2.0	15.0	79.0	7.0	1.0	3.999
					5.0	0.551						images/313+42_27.png	images/313_27.png	1.0	←	27.0	47		女	21	2024-03-17_09h19.20.891	干预NG	2021.2.3	Win32	29.9940012			1.0	1.0	0.35	1.0		2.0	16.0	80.0	26.0	1.0
					5.0	0.446						images/313+42_16.png	images/313_16.png	1.0	←	16.0	47		女	21	2024-03-17_09h19.20.891	干预NG	2021.2.3	Win32	29.9940012			1.0	1.0	0.32	1.0		2.0	17.0	81.0	15.0	1.0
					5.0	0.468						images/313+42_25.png	images/313_25.png	1.0	←	25.0	47		女	21	2024-03-17_09h19.20.891	干预NG	2021.2.3	Win32	29.9940012			1.0	1.0	0.401	1.0		2.0	18.0	82.0	24.0	1.0
					5.0	0.397						images/313_23.png	images/313+42_23.png	6.0	→	23.0	47		女	21	2024-03-17_09h19.20.891	干预NG	2021.2.3	Win32	29.9940012			1.0	0.0	0.598	1.0		2.0	19.0	83.0	22.0	1.0
					5.0	0.333						images/313_3.png	images/313+42_3.png	6.0	→	3.0	47		女	21	2024-03-17_09h19.20.891	干预NG	2021.2.3	Win32	29.9940012			1.0	0.0	0.681	1.0		2.0	20.0	84.0	2.0	1.0
					5.0	0.577						images/313_2.png	images/313+42_2.png	6.0	→	2.0	47		女	21	2024-03-17_09h19.20.891	干预NG	2021.2.3	Win32	29.9940012			6.0	1.0	0.489	1.0		2.0	21.0	85.0	1.0	1.0
					5.0	0.401						images/313_4.png	images/313+42_4.png	6.0	→	4.0	47		女	21	2024-03-17_09h19.20.891	干预NG	2021.2.3	Win32	29.9940012			6.0	1.0	0.334	1.0		2.0	22.0	86.0	3.0	1.0
					5.0	0.347						images/313_24.png	images/313+42_24.png	6.0	→	24.0	47		女	21	2024-03-17_09h19.20.891	干预NG	2021.2.3	Win32	29.9940012			1.0	0.0	0.795	1.0		2.0	23.0	87.0	23.0	1.0
					5.0	0.344						images/313+42_14.png	images/313_14.png	1.0	←	14.0	47		女	21	2024-03-17_09h19.20.891	干预NG	2021.2.3	Win32	29.9940012			1.0	1.0	0.601	1.0		2.0	24.0	88.0	13.0	1.0
					5.0	0.334						images/313+42_28.png	images/313_28.png	1.0	←	28.0	47		女	21	2024-03-17_09h19.20.891	干预NG	2021.2.3	Win32	29.9940012			1.0	1.0	0.469	1.0		2.0	25.0	89.0	27.0	1.0
					5.0	0.334						images/313+42_10.png	images/313_10.png	1.0	←	10.0	47		女	21	2024-03-17_09h19.20.891	干预NG	2021.2.3	Win32	29.9940012			1.0	1.0	0.283	1.0		2.0	26.0	90.0	9.0	1.0
					5.0	0.382						images/313_6.png	images/313+42_6.png	6.0	→	6.0	47		女	21	2024-03-17_09h19.20.891	干预NG	2021.2.3	Win32	29.9940012			6.0	1.0	0.466	1.0		2.0	27.0	91.0	5.0	1.0
					5.0	0.334						images/313_17.png	images/313+42_17.png	6.0	→	17.0	47		女	21	2024-03-17_09h19.20.891	干预NG	2021.2.3	Win32	29.9940012			1.0	0.0	0.283	1.0		2.0	28.0	92.0	16.0	1.0
					5.0	0.332						images/313+42_31.png	images/313_31.png	1.0	←	31.0	47		女	21	2024-03-17_09h19.20.891	干预NG	2021.2.3	Win32	29.9940012			1.0	1.0	0.373	1.0		2.0	29.0	93.0	30.0	1.0
					5.0	0.308						images/313+42_26.png	images/313_26.png	1.0	←	26.0	47		女	21	2024-03-17_09h19.20.891	干预NG	2021.2.3	Win32	29.9940012			1.0	1.0	0.223	1.0		2.0	30.0	94.0	25.0	1.0
					5.0	0.327						images/313+42_12.png	images/313_12.png	1.0	←	12.0	47		女	21	2024-03-17_09h19.20.891	干预NG	2021.2.3	Win32	29.9940012			1.0	1.0	0.273	1.0		2.0	31.0	95.0	11.0	1.0
																	47		女	21	2024-03-17_09h19.20.891	干预NG	2021.2.3	Win32	29.9940012														6.226190476	3.645
