# Supplementary material for: Perceptual metacognition and self-esteem: the role of feedback valence in local and global monitoring bias
Source: BMC Psychol. 2025 Sep 22;13:1114. doi: 10.1186/s40359-025-03089-x (PMC12506185; doi:10.1186/s40359-025-03089-x)
Supplement: Supplementary file 1 — Supplementary Material 1. [file 40359_2025_3089_MOESM1_ESM.zip › Data/Study3/Study3data/negative/48_干预NG_2024-03-17_09h20.08.977.csv]

key03.keys	key03.rt	response00.keys	response00.corr	response00.rt	response02.keys	response02.rt	prac2.thisRepN	prac2.thisTrialN	prac2.thisN	prac2.thisIndex	prac2.ran	dotLeft	dotRight	dotAns	cue	rows	被试编号	姓名	性别	年龄	date	expName	psychopyVersion	OS	frameRate	key04.keys	key04.rt	response01.keys	response01.corr	response01.rt	response02.corr	ret_res.keys	neg.thisRepN	neg.thisTrialN	neg.thisN	neg.thisIndex	neg.ran	ret_res.rt	slider.response	slider.rt
space	5.9186	6.0	1.0	0.489	2.0	1.0087	0.0	0.0	0.0	0.0	1.0	images/313_1.png	images/313+12_1.png	6.0	→	1.0	48		女	27	2024-03-17_09h20.08.977	干预NG	2021.2.3	Win32	60.97560976
		6.0	0.0	0.3914	2.0	0.346	0.0	1.0	1.0	10.0	1.0	images/313+12_11.png	images/313_11.png	1.0	←	11.0	48		女	27	2024-03-17_09h20.08.977	干预NG	2021.2.3	Win32	60.97560976
		6.0	1.0	0.3497	2.0	0.6134	0.0	2.0	2.0	3.0	1.0	images/313_4.png	images/313+12_4.png	6.0	→	4.0	48		女	27	2024-03-17_09h20.08.977	干预NG	2021.2.3	Win32	60.97560976
		1.0	1.0	0.7449	2.0	0.4355	0.0	3.0	3.0	13.0	1.0	images/313+12_14.png	images/313_14.png	1.0	←	14.0	48		女	27	2024-03-17_09h20.08.977	干预NG	2021.2.3	Win32	60.97560976
		1.0	1.0	0.775	2.0	0.2882	0.0	4.0	4.0	14.0	1.0	images/313+12_15.png	images/313_15.png	1.0	←	15.0	48		女	27	2024-03-17_09h20.08.977	干预NG	2021.2.3	Win32	60.97560976
		1.0	0.0	0.6885	3.0	0.4434	0.0	5.0	5.0	6.0	1.0	images/313_7.png	images/313+12_7.png	6.0	→	7.0	48		女	27	2024-03-17_09h20.08.977	干预NG	2021.2.3	Win32	60.97560976
		6.0	1.0	0.464	2.0	0.3534	0.0	6.0	6.0	5.0	1.0	images/313_6.png	images/313+12_6.png	6.0	→	6.0	48		女	27	2024-03-17_09h20.08.977	干预NG	2021.2.3	Win32	60.97560976
		1.0	1.0	0.3683	2.0	0.6761	0.0	7.0	7.0	8.0	1.0	images/313+12_9.png	images/313_9.png	1.0	←	9.0	48		女	27	2024-03-17_09h20.08.977	干预NG	2021.2.3	Win32	60.97560976
		1.0	1.0	0.5341	2.0	0.2987	0.0	8.0	8.0	9.0	1.0	images/313+12_10.png	images/313_10.png	1.0	←	10.0	48		女	27	2024-03-17_09h20.08.977	干预NG	2021.2.3	Win32	60.97560976
		6.0	1.0	0.7339	2.0	0.335	0.0	9.0	9.0	7.0	1.0	images/313_8.png	images/313+12_8.png	6.0	→	8.0	48		女	27	2024-03-17_09h20.08.977	干预NG	2021.2.3	Win32	60.97560976
		6.0	0.0	0.5904	2.0	0.4338	0.0	10.0	10.0	11.0	1.0	images/313+12_12.png	images/313_12.png	1.0	←	12.0	48		女	27	2024-03-17_09h20.08.977	干预NG	2021.2.3	Win32	60.97560976
		6.0	0.0	0.1844	2.0	0.5859	0.0	11.0	11.0	12.0	1.0	images/313+12_13.png	images/313_13.png	1.0	←	13.0	48		女	27	2024-03-17_09h20.08.977	干预NG	2021.2.3	Win32	60.97560976
		1.0	1.0	0.3383	2.0	0.2687	0.0	12.0	12.0	15.0	1.0	images/313+12_16.png	images/313_16.png	1.0	←	16.0	48		女	27	2024-03-17_09h20.08.977	干预NG	2021.2.3	Win32	60.97560976
		6.0	1.0	0.3635	2.0	0.2236	0.0	13.0	13.0	1.0	1.0	images/313_2.png	images/313+12_2.png	6.0	→	2.0	48		女	27	2024-03-17_09h20.08.977	干预NG	2021.2.3	Win32	60.97560976
		6.0	1.0	0.713	3.0	0.3191	0.0	14.0	14.0	4.0	1.0	images/313_5.png	images/313+12_5.png	6.0	→	5.0	48		女	27	2024-03-17_09h20.08.977	干预NG	2021.2.3	Win32	60.97560976
		6.0	1.0	0.5657	2.0	0.3131	0.0	15.0	15.0	2.0	1.0	images/313_3.png	images/313+12_3.png	6.0	→	3.0	48		女	27	2024-03-17_09h20.08.977	干预NG	2021.2.3	Win32	60.97560976
		6.0	0.0	0.4677	2.0	0.3569	1.0	0.0	16.0	14.0	1.0	images/313+12_15.png	images/313_15.png	1.0	←	15.0	48		女	27	2024-03-17_09h20.08.977	干预NG	2021.2.3	Win32	60.97560976
		6.0	1.0	0.4745	2.0	0.4188	1.0	1.0	17.0	4.0	1.0	images/313_5.png	images/313+12_5.png	6.0	→	5.0	48		女	27	2024-03-17_09h20.08.977	干预NG	2021.2.3	Win32	60.97560976
		6.0	0.0	0.2744	2.0	0.2633	1.0	2.0	18.0	15.0	1.0	images/313+12_16.png	images/313_16.png	1.0	←	16.0	48		女	27	2024-03-17_09h20.08.977	干预NG	2021.2.3	Win32	60.97560976
		1.0	0.0	0.663	3.0	0.2042	1.0	3.0	19.0	2.0	1.0	images/313_3.png	images/313+12_3.png	6.0	→	3.0	48		女	27	2024-03-17_09h20.08.977	干预NG	2021.2.3	Win32	60.97560976
		6.0	1.0	0.3663	3.0	0.2512	1.0	4.0	20.0	5.0	1.0	images/313_6.png	images/313+12_6.png	6.0	→	6.0	48		女	27	2024-03-17_09h20.08.977	干预NG	2021.2.3	Win32	60.97560976
		6.0	1.0	0.4357	2.0	0.3068	1.0	5.0	21.0	3.0	1.0	images/313_4.png	images/313+12_4.png	6.0	→	4.0	48		女	27	2024-03-17_09h20.08.977	干预NG	2021.2.3	Win32	60.97560976
		6.0	1.0	0.4065	2.0	0.3681	1.0	6.0	22.0	7.0	1.0	images/313_8.png	images/313+12_8.png	6.0	→	8.0	48		女	27	2024-03-17_09h20.08.977	干预NG	2021.2.3	Win32	60.97560976
		1.0	0.0	0.537	3.0	0.6183	1.0	7.0	23.0	1.0	1.0	images/313_2.png	images/313+12_2.png	6.0	→	2.0	48		女	27	2024-03-17_09h20.08.977	干预NG	2021.2.3	Win32	60.97560976
		6.0	0.0	0.5014	2.0	0.3785	1.0	8.0	24.0	12.0	1.0	images/313+12_13.png	images/313_13.png	1.0	←	13.0	48		女	27	2024-03-17_09h20.08.977	干预NG	2021.2.3	Win32	60.97560976
		1.0	0.0	0.9057	3.0	0.2532	1.0	9.0	25.0	6.0	1.0	images/313_7.png	images/313+12_7.png	6.0	→	7.0	48		女	27	2024-03-17_09h20.08.977	干预NG	2021.2.3	Win32	60.97560976
		1.0	1.0	0.5167	3.0	0.1594	1.0	10.0	26.0	13.0	1.0	images/313+12_14.png	images/313_14.png	1.0	←	14.0	48		女	27	2024-03-17_09h20.08.977	干预NG	2021.2.3	Win32	60.97560976
		6.0	0.0	0.5727	2.0	0.2527	1.0	11.0	27.0	9.0	1.0	images/313+12_10.png	images/313_10.png	1.0	←	10.0	48		女	27	2024-03-17_09h20.08.977	干预NG	2021.2.3	Win32	60.97560976
		1.0	1.0	0.9287	3.0	0.2156	1.0	12.0	28.0	11.0	1.0	images/313+12_12.png	images/313_12.png	1.0	←	12.0	48		女	27	2024-03-17_09h20.08.977	干预NG	2021.2.3	Win32	60.97560976
		1.0	1.0	0.5824	3.0	0.2406	1.0	13.0	29.0	8.0	1.0	images/313+12_9.png	images/313_9.png	1.0	←	9.0	48		女	27	2024-03-17_09h20.08.977	干预NG	2021.2.3	Win32	60.97560976
		6.0	0.0	0.8496	2.0	0.2346	1.0	14.0	30.0	10.0	1.0	images/313+12_11.png	images/313_11.png	1.0	←	11.0	48		女	27	2024-03-17_09h20.08.977	干预NG	2021.2.3	Win32	60.97560976
		6.0	1.0	0.5593	1.0	0.3514	1.0	15.0	31.0	0.0	1.0	images/313_1.png	images/313+12_1.png	6.0	→	1.0	48		女	27	2024-03-17_09h20.08.977	干预NG	2021.2.3	Win32	60.97560976
					2.0	0.2883						images/313+42_31.png	images/313_31.png	1.0	←	31.0	48		女	27	2024-03-17_09h20.08.977	干预NG	2021.2.3	Win32	60.97560976	space	1.3388	6.0	0.0	0.6154	0.0		0.0	0.0	0.0	30.0	1.0
					2.0	0.169						images/313_6.png	images/313+42_6.png	6.0	→	6.0	48		女	27	2024-03-17_09h20.08.977	干预NG	2021.2.3	Win32	60.97560976			6.0	1.0	0.4467	0.0		0.0	1.0	1.0	5.0	1.0
					3.0	0.243						images/313+42_27.png	images/313_27.png	1.0	←	27.0	48		女	27	2024-03-17_09h20.08.977	干预NG	2021.2.3	Win32	60.97560976			1.0	1.0	0.5496	0.0		0.0	2.0	2.0	26.0	1.0
					2.0	0.3152						images/313_2.png	images/313+42_2.png	6.0	→	2.0	48		女	27	2024-03-17_09h20.08.977	干预NG	2021.2.3	Win32	60.97560976			6.0	1.0	0.4581	0.0		0.0	3.0	3.0	1.0	1.0
					3.0	0.2571						images/313+42_10.png	images/313_10.png	1.0	←	10.0	48		女	27	2024-03-17_09h20.08.977	干预NG	2021.2.3	Win32	60.97560976			1.0	1.0	0.5434	0.0		0.0	4.0	4.0	9.0	1.0
					2.0	0.307						images/313+42_26.png	images/313_26.png	1.0	←	26.0	48		女	27	2024-03-17_09h20.08.977	干预NG	2021.2.3	Win32	60.97560976			6.0	0.0	0.7923	0.0		0.0	5.0	5.0	25.0	1.0
					2.0	0.1979						images/313_23.png	images/313+42_23.png	6.0	→	23.0	48		女	27	2024-03-17_09h20.08.977	干预NG	2021.2.3	Win32	60.97560976			1.0	0.0	0.5822	0.0		0.0	6.0	6.0	22.0	1.0
					2.0	0.3334						images/313+42_14.png	images/313_14.png	1.0	←	14.0	48		女	27	2024-03-17_09h20.08.977	干预NG	2021.2.3	Win32	60.97560976			6.0	0.0	0.5093	0.0		0.0	7.0	7.0	13.0	1.0
					2.0	0.3231						images/313+42_28.png	images/313_28.png	1.0	←	28.0	48		女	27	2024-03-17_09h20.08.977	干预NG	2021.2.3	Win32	60.97560976			6.0	0.0	0.6325	0.0		0.0	8.0	8.0	27.0	1.0
					2.0	0.3653						images/313_17.png	images/313+42_17.png	6.0	→	17.0	48		女	27	2024-03-17_09h20.08.977	干预NG	2021.2.3	Win32	60.97560976			6.0	1.0	0.5086	0.0		0.0	9.0	9.0	16.0	1.0
					1.0	0.4081						images/313+42_30.png	images/313_30.png	1.0	←	30.0	48		女	27	2024-03-17_09h20.08.977	干预NG	2021.2.3	Win32	60.97560976			6.0	0.0	0.5675	0.0		0.0	10.0	10.0	29.0	1.0
					1.0	0.4745						images/313+42_15.png	images/313_15.png	1.0	←	15.0	48		女	27	2024-03-17_09h20.08.977	干预NG	2021.2.3	Win32	60.97560976			6.0	0.0	0.4925	0.0		0.0	11.0	11.0	14.0	1.0
					1.0	0.3305						images/313_1.png	images/313+42_1.png	6.0	→	1.0	48		女	27	2024-03-17_09h20.08.977	干预NG	2021.2.3	Win32	60.97560976			6.0	1.0	0.5253	0.0		0.0	12.0	12.0	0.0	1.0
					1.0	0.2073						images/313_19.png	images/313+42_19.png	6.0	→	19.0	48		女	27	2024-03-17_09h20.08.977	干预NG	2021.2.3	Win32	60.97560976			6.0	1.0	0.4274	0.0		0.0	13.0	13.0	18.0	1.0
					1.0	0.2268						images/313_24.png	images/313+42_24.png	6.0	→	24.0	48		女	27	2024-03-17_09h20.08.977	干预NG	2021.2.3	Win32	60.97560976			6.0	1.0	0.3429	0.0		0.0	14.0	14.0	23.0	1.0
					1.0	0.2205						images/313_21.png	images/313+42_21.png	6.0	→	21.0	48		女	27	2024-03-17_09h20.08.977	干预NG	2021.2.3	Win32	60.97560976			6.0	1.0	0.5236	0.0		0.0	15.0	15.0	20.0	1.0
					1.0	0.3277						images/313+42_12.png	images/313_12.png	1.0	←	12.0	48		女	27	2024-03-17_09h20.08.977	干预NG	2021.2.3	Win32	60.97560976			1.0	1.0	0.9254	0.0		0.0	16.0	16.0	11.0	1.0
					1.0	0.1443						images/313+42_25.png	images/313_25.png	1.0	←	25.0	48		女	27	2024-03-17_09h20.08.977	干预NG	2021.2.3	Win32	60.97560976			1.0	1.0	0.3897	0.0		0.0	17.0	17.0	24.0	1.0
					1.0	0.1552						images/313+42_11.png	images/313_11.png	1.0	←	11.0	48		女	27	2024-03-17_09h20.08.977	干预NG	2021.2.3	Win32	60.97560976			6.0	0.0	0.6447	0.0		0.0	18.0	18.0	10.0	1.0
					1.0	0.1902						images/313+42_9.png	images/313_9.png	1.0	←	9.0	48		女	27	2024-03-17_09h20.08.977	干预NG	2021.2.3	Win32	60.97560976			6.0	0.0	0.494	0.0		0.0	19.0	19.0	8.0	1.0
					1.0	0.2209						images/313_5.png	images/313+42_5.png	6.0	→	5.0	48		女	27	2024-03-17_09h20.08.977	干预NG	2021.2.3	Win32	60.97560976			6.0	1.0	0.6447	0.0		0.0	20.0	20.0	4.0	1.0
					1.0	0.2026						images/313_8.png	images/313+42_8.png	6.0	→	8.0	48		女	27	2024-03-17_09h20.08.977	干预NG	2021.2.3	Win32	60.97560976			6.0	1.0	0.5539	0.0		0.0	21.0	21.0	7.0	1.0
					1.0	0.2406						images/313+42_13.png	images/313_13.png	1.0	←	13.0	48		女	27	2024-03-17_09h20.08.977	干预NG	2021.2.3	Win32	60.97560976			6.0	0.0	0.4028	0.0		0.0	22.0	22.0	12.0	1.0
					1.0	0.219						images/313_20.png	images/313+42_20.png	6.0	→	20.0	48		女	27	2024-03-17_09h20.08.977	干预NG	2021.2.3	Win32	60.97560976			6.0	1.0	0.299	0.0		0.0	23.0	23.0	19.0	1.0
					1.0	0.2644						images/313_22.png	images/313+42_22.png	6.0	→	22.0	48		女	27	2024-03-17_09h20.08.977	干预NG	2021.2.3	Win32	60.97560976			6.0	1.0	0.2177	0.0		0.0	24.0	24.0	21.0	1.0
					1.0	0.2598						images/313+42_16.png	images/313_16.png	1.0	←	16.0	48		女	27	2024-03-17_09h20.08.977	干预NG	2021.2.3	Win32	60.97560976			1.0	1.0	0.707	0.0		0.0	25.0	25.0	15.0	1.0
					1.0	0.1861						images/313+42_29.png	images/313_29.png	1.0	←	29.0	48		女	27	2024-03-17_09h20.08.977	干预NG	2021.2.3	Win32	60.97560976			1.0	1.0	0.5868	0.0		0.0	26.0	26.0	28.0	1.0
					1.0	0.1856						images/313_7.png	images/313+42_7.png	6.0	→	7.0	48		女	27	2024-03-17_09h20.08.977	干预NG	2021.2.3	Win32	60.97560976			6.0	1.0	0.3811	0.0		0.0	27.0	27.0	6.0	1.0
					1.0	0.2406						images/313_18.png	images/313+42_18.png	6.0	→	18.0	48		女	27	2024-03-17_09h20.08.977	干预NG	2021.2.3	Win32	60.97560976			6.0	1.0	0.1978	0.0		0.0	28.0	28.0	17.0	1.0
					1.0	0.1903						images/313+42_32.png	images/313_32.png	1.0	←	32.0	48		女	27	2024-03-17_09h20.08.977	干预NG	2021.2.3	Win32	60.97560976			1.0	1.0	0.7196	0.0		0.0	29.0	29.0	31.0	1.0
					1.0	0.1501						images/313_3.png	images/313+42_3.png	6.0	→	3.0	48		女	27	2024-03-17_09h20.08.977	干预NG	2021.2.3	Win32	60.97560976			6.0	1.0	0.5491	0.0		0.0	30.0	30.0	2.0	1.0
					1.0	0.2648						images/313_4.png	images/313+42_4.png	6.0	→	4.0	48		女	27	2024-03-17_09h20.08.977	干预NG	2021.2.3	Win32	60.97560976			6.0	1.0	0.4467	0.0		0.0	31.0	31.0	3.0	1.0
					1.0	0.1311						images/313+42_10.png	images/313_10.png	1.0	←	10.0	48		女	27	2024-03-17_09h20.08.977	干预NG	2021.2.3	Win32	60.97560976			6.0	0.0	0.4212	0.0		1.0	0.0	32.0	9.0	1.0
					1.0	0.1947						images/313+42_12.png	images/313_12.png	1.0	←	12.0	48		女	27	2024-03-17_09h20.08.977	干预NG	2021.2.3	Win32	60.97560976			6.0	0.0	0.4608	0.0		1.0	1.0	33.0	11.0	1.0
					1.0	0.1769						images/313_1.png	images/313+42_1.png	6.0	→	1.0	48		女	27	2024-03-17_09h20.08.977	干预NG	2021.2.3	Win32	60.97560976			6.0	1.0	0.6602	0.0		1.0	2.0	34.0	0.0	1.0
					1.0	0.2578						images/313_4.png	images/313+42_4.png	6.0	→	4.0	48		女	27	2024-03-17_09h20.08.977	干预NG	2021.2.3	Win32	60.97560976			6.0	1.0	0.4627	0.0		1.0	3.0	35.0	3.0	1.0
					1.0	0.2149						images/313_8.png	images/313+42_8.png	6.0	→	8.0	48		女	27	2024-03-17_09h20.08.977	干预NG	2021.2.3	Win32	60.97560976			6.0	1.0	0.6844	0.0		1.0	4.0	36.0	7.0	1.0
					1.0	0.2666						images/313+42_15.png	images/313_15.png	1.0	←	15.0	48		女	27	2024-03-17_09h20.08.977	干预NG	2021.2.3	Win32	60.97560976			6.0	0.0	0.426	0.0		1.0	5.0	37.0	14.0	1.0
					1.0	0.3002						images/313+42_9.png	images/313_9.png	1.0	←	9.0	48		女	27	2024-03-17_09h20.08.977	干预NG	2021.2.3	Win32	60.97560976			6.0	0.0	0.902	0.0		1.0	6.0	38.0	8.0	1.0
					1.0	0.2392						images/313+42_14.png	images/313_14.png	1.0	←	14.0	48		女	27	2024-03-17_09h20.08.977	干预NG	2021.2.3	Win32	60.97560976			6.0	0.0	0.653	0.0	space	1.0	7.0	39.0	13.0	1.0	1.2338
					1.0	0.1899						images/313+42_11.png	images/313_11.png	1.0	←	11.0	48		女	27	2024-03-17_09h20.08.977	干预NG	2021.2.3	Win32	60.97560976			6.0	0.0	0.8123	0.0		1.0	8.0	40.0	10.0	1.0
					1.0	0.1809						images/313+42_30.png	images/313_30.png	1.0	←	30.0	48		女	27	2024-03-17_09h20.08.977	干预NG	2021.2.3	Win32	60.97560976			1.0	1.0	0.4084	0.0		1.0	9.0	41.0	29.0	1.0
					1.0	0.1285						images/313_7.png	images/313+42_7.png	6.0	→	7.0	48		女	27	2024-03-17_09h20.08.977	干预NG	2021.2.3	Win32	60.97560976			6.0	1.0	0.4398	0.0		1.0	10.0	42.0	6.0	1.0
					1.0	0.1725						images/313_24.png	images/313+42_24.png	6.0	→	24.0	48		女	27	2024-03-17_09h20.08.977	干预NG	2021.2.3	Win32	60.97560976			6.0	1.0	0.4304	0.0		1.0	11.0	43.0	23.0	1.0
					1.0	0.1937						images/313+42_13.png	images/313_13.png	1.0	←	13.0	48		女	27	2024-03-17_09h20.08.977	干预NG	2021.2.3	Win32	60.97560976			6.0	0.0	0.4049	0.0		1.0	12.0	44.0	12.0	1.0
					1.0	0.1881						images/313_2.png	images/313+42_2.png	6.0	→	2.0	48		女	27	2024-03-17_09h20.08.977	干预NG	2021.2.3	Win32	60.97560976			6.0	1.0	0.4679	0.0		1.0	13.0	45.0	1.0	1.0
					1.0	0.2013						images/313_20.png	images/313+42_20.png	6.0	→	20.0	48		女	27	2024-03-17_09h20.08.977	干预NG	2021.2.3	Win32	60.97560976			6.0	1.0	0.6832	0.0		1.0	14.0	46.0	19.0	1.0
					1.0	0.1958						images/313_17.png	images/313+42_17.png	6.0	→	17.0	48		女	27	2024-03-17_09h20.08.977	干预NG	2021.2.3	Win32	60.97560976			6.0	1.0	0.4001	0.0		1.0	15.0	47.0	16.0	1.0
					1.0	0.2245						images/313+42_31.png	images/313_31.png	1.0	←	31.0	48		女	27	2024-03-17_09h20.08.977	干预NG	2021.2.3	Win32	60.97560976			6.0	0.0	0.6751	0.0		1.0	16.0	48.0	30.0	1.0
					1.0	0.2374						images/313_23.png	images/313+42_23.png	6.0	→	23.0	48		女	27	2024-03-17_09h20.08.977	干预NG	2021.2.3	Win32	60.97560976			6.0	1.0	0.5125	0.0		1.0	17.0	49.0	22.0	1.0
					1.0	0.1904						images/313_19.png	images/313+42_19.png	6.0	→	19.0	48		女	27	2024-03-17_09h20.08.977	干预NG	2021.2.3	Win32	60.97560976			6.0	1.0	0.3189	0.0		1.0	18.0	50.0	18.0	1.0
					1.0	0.19						images/313+42_27.png	images/313_27.png	1.0	←	27.0	48		女	27	2024-03-17_09h20.08.977	干预NG	2021.2.3	Win32	60.97560976			6.0	0.0	0.3694	0.0		1.0	19.0	51.0	26.0	1.0
					1.0	0.2187						images/313+42_29.png	images/313_29.png	1.0	←	29.0	48		女	27	2024-03-17_09h20.08.977	干预NG	2021.2.3	Win32	60.97560976			1.0	1.0	0.2519	0.0		1.0	20.0	52.0	28.0	1.0
					1.0	0.1729						images/313+42_26.png	images/313_26.png	1.0	←	26.0	48		女	27	2024-03-17_09h20.08.977	干预NG	2021.2.3	Win32	60.97560976			1.0	1.0	0.1893	0.0		1.0	21.0	53.0	25.0	1.0
					1.0	0.1673						images/313_21.png	images/313+42_21.png	6.0	→	21.0	48		女	27	2024-03-17_09h20.08.977	干预NG	2021.2.3	Win32	60.97560976			1.0	0.0	0.7177	0.0		1.0	22.0	54.0	20.0	1.0
					2.0	0.1853						images/313_22.png	images/313+42_22.png	6.0	→	22.0	48		女	27	2024-03-17_09h20.08.977	干预NG	2021.2.3	Win32	60.97560976			6.0	1.0	0.4659	0.0		1.0	23.0	55.0	21.0	1.0
					2.0	0.2026						images/313_18.png	images/313+42_18.png	6.0	→	18.0	48		女	27	2024-03-17_09h20.08.977	干预NG	2021.2.3	Win32	60.97560976			6.0	1.0	0.4217	0.0		1.0	24.0	56.0	17.0	1.0
					1.0	0.2393						images/313_3.png	images/313+42_3.png	6.0	→	3.0	48		女	27	2024-03-17_09h20.08.977	干预NG	2021.2.3	Win32	60.97560976			6.0	1.0	0.3855	0.0		1.0	25.0	57.0	2.0	1.0
					2.0	0.3011						images/313_6.png	images/313+42_6.png	6.0	→	6.0	48		女	27	2024-03-17_09h20.08.977	干预NG	2021.2.3	Win32	60.97560976			6.0	1.0	0.359	0.0		1.0	26.0	58.0	5.0	1.0
					2.0	0.3679						images/313+42_32.png	images/313_32.png	1.0	←	32.0	48		女	27	2024-03-17_09h20.08.977	干预NG	2021.2.3	Win32	60.97560976			1.0	1.0	0.655	0.0		1.0	27.0	59.0	31.0	1.0
					2.0	0.532						images/313+42_28.png	images/313_28.png	1.0	←	28.0	48		女	27	2024-03-17_09h20.08.977	干预NG	2021.2.3	Win32	60.97560976			6.0	0.0	0.3804	0.0		1.0	28.0	60.0	27.0	1.0
					2.0	0.2886						images/313+42_16.png	images/313_16.png	1.0	←	16.0	48		女	27	2024-03-17_09h20.08.977	干预NG	2021.2.3	Win32	60.97560976			1.0	1.0	0.3679	0.0		1.0	29.0	61.0	15.0	1.0
					2.0	0.1841						images/313_5.png	images/313+42_5.png	6.0	→	5.0	48		女	27	2024-03-17_09h20.08.977	干预NG	2021.2.3	Win32	60.97560976			1.0	0.0	0.453	0.0		1.0	30.0	62.0	4.0	1.0
					1.0	0.2555						images/313+42_25.png	images/313_25.png	1.0	←	25.0	48		女	27	2024-03-17_09h20.08.977	干预NG	2021.2.3	Win32	60.97560976			6.0	0.0	0.5161	0.0		1.0	31.0	63.0	24.0	1.0
					1.0	0.1982						images/313_22.png	images/313+42_22.png	6.0	→	22.0	48		女	27	2024-03-17_09h20.08.977	干预NG	2021.2.3	Win32	60.97560976			6.0	1.0	0.2698	0.0		2.0	0.0	64.0	21.0	1.0
					1.0	0.2225						images/313+42_25.png	images/313_25.png	1.0	←	25.0	48		女	27	2024-03-17_09h20.08.977	干预NG	2021.2.3	Win32	60.97560976			6.0	0.0	0.4054	0.0		2.0	1.0	65.0	24.0	1.0
					1.0	0.3424						images/313_17.png	images/313+42_17.png	6.0	→	17.0	48		女	27	2024-03-17_09h20.08.977	干预NG	2021.2.3	Win32	60.97560976			6.0	1.0	0.34	0.0		2.0	2.0	66.0	16.0	1.0
					1.0	0.1942						images/313+42_14.png	images/313_14.png	1.0	←	14.0	48		女	27	2024-03-17_09h20.08.977	干预NG	2021.2.3	Win32	60.97560976			1.0	1.0	0.4258	0.0		2.0	3.0	67.0	13.0	1.0
					1.0	0.1786						images/313+42_9.png	images/313_9.png	1.0	←	9.0	48		女	27	2024-03-17_09h20.08.977	干预NG	2021.2.3	Win32	60.97560976			6.0	0.0	0.6887	0.0		2.0	4.0	68.0	8.0	1.0
					1.0	0.1694						images/313_7.png	images/313+42_7.png	6.0	→	7.0	48		女	27	2024-03-17_09h20.08.977	干预NG	2021.2.3	Win32	60.97560976			6.0	1.0	0.2842	0.0		2.0	5.0	69.0	6.0	1.0
					1.0	0.184						images/313+42_10.png	images/313_10.png	1.0	←	10.0	48		女	27	2024-03-17_09h20.08.977	干预NG	2021.2.3	Win32	60.97560976			6.0	0.0	0.4126	0.0		2.0	6.0	70.0	9.0	1.0
					1.0	0.2177						images/313_20.png	images/313+42_20.png	6.0	→	20.0	48		女	27	2024-03-17_09h20.08.977	干预NG	2021.2.3	Win32	60.97560976			6.0	1.0	0.3314	0.0		2.0	7.0	71.0	19.0	1.0
					1.0	0.2464						images/313+42_15.png	images/313_15.png	1.0	←	15.0	48		女	27	2024-03-17_09h20.08.977	干预NG	2021.2.3	Win32	60.97560976			1.0	1.0	0.343	0.0		2.0	8.0	72.0	14.0	1.0
					5.0	1.2636						images/313_3.png	images/313+42_3.png	6.0	→	3.0	48		女	27	2024-03-17_09h20.08.977	干预NG	2021.2.3	Win32	60.97560976			6.0	1.0	0.5895	1.0		2.0	9.0	73.0	2.0	1.0
					5.0	0.2399						images/313_5.png	images/313+42_5.png	6.0	→	5.0	48		女	27	2024-03-17_09h20.08.977	干预NG	2021.2.3	Win32	60.97560976			6.0	1.0	0.7516	1.0		2.0	10.0	74.0	4.0	1.0
					2.0	0.2063						images/313+42_27.png	images/313_27.png	1.0	←	27.0	48		女	27	2024-03-17_09h20.08.977	干预NG	2021.2.3	Win32	60.97560976			6.0	0.0	0.5843	0.0		2.0	11.0	75.0	26.0	1.0
					2.0	0.2763						images/313+42_28.png	images/313_28.png	1.0	←	28.0	48		女	27	2024-03-17_09h20.08.977	干预NG	2021.2.3	Win32	60.97560976			6.0	0.0	0.2397	0.0		2.0	12.0	76.0	27.0	1.0
					2.0	1.0978						images/313+42_32.png	images/313_32.png	1.0	←	32.0	48		女	27	2024-03-17_09h20.08.977	干预NG	2021.2.3	Win32	60.97560976			6.0	0.0	0.2536	0.0		2.0	13.0	77.0	31.0	1.0
					1.0	0.2297						images/313+42_31.png	images/313_31.png	1.0	←	31.0	48		女	27	2024-03-17_09h20.08.977	干预NG	2021.2.3	Win32	60.97560976			1.0	1.0	0.4461	0.0		2.0	14.0	78.0	30.0	1.0
					2.0	0.2372						images/313_24.png	images/313+42_24.png	6.0	→	24.0	48		女	27	2024-03-17_09h20.08.977	干预NG	2021.2.3	Win32	60.97560976			6.0	1.0	0.39	0.0	space	2.0	15.0	79.0	23.0	1.0	0.9267
					1.0	0.188						images/313+42_16.png	images/313_16.png	1.0	←	16.0	48		女	27	2024-03-17_09h20.08.977	干预NG	2021.2.3	Win32	60.97560976			1.0	1.0	0.7074	0.0		2.0	16.0	80.0	15.0	1.0
					2.0	0.6574						images/313_19.png	images/313+42_19.png	6.0	→	19.0	48		女	27	2024-03-17_09h20.08.977	干预NG	2021.2.3	Win32	60.97560976			6.0	1.0	0.305	0.0		2.0	17.0	81.0	18.0	1.0
					1.0	0.1983						images/313_18.png	images/313+42_18.png	6.0	→	18.0	48		女	27	2024-03-17_09h20.08.977	干预NG	2021.2.3	Win32	60.97560976			1.0	0.0	0.5161	0.0		2.0	18.0	82.0	17.0	1.0
					1.0	0.4529						images/313_23.png	images/313+42_23.png	6.0	→	23.0	48		女	27	2024-03-17_09h20.08.977	干预NG	2021.2.3	Win32	60.97560976			6.0	1.0	0.1496	0.0		2.0	19.0	83.0	22.0	1.0
					1.0	0.2578						images/313+42_29.png	images/313_29.png	1.0	←	29.0	48		女	27	2024-03-17_09h20.08.977	干预NG	2021.2.3	Win32	60.97560976			6.0	0.0	0.3244	0.0		2.0	20.0	84.0	28.0	1.0
					2.0	0.3767						images/313_1.png	images/313+42_1.png	6.0	→	1.0	48		女	27	2024-03-17_09h20.08.977	干预NG	2021.2.3	Win32	60.97560976			6.0	1.0	0.4557	0.0		2.0	21.0	85.0	0.0	1.0
					2.0	0.2666						images/313_8.png	images/313+42_8.png	6.0	→	8.0	48		女	27	2024-03-17_09h20.08.977	干预NG	2021.2.3	Win32	60.97560976			6.0	1.0	0.3754	0.0		2.0	22.0	86.0	7.0	1.0
					2.0	0.2492						images/313_6.png	images/313+42_6.png	6.0	→	6.0	48		女	27	2024-03-17_09h20.08.977	干预NG	2021.2.3	Win32	60.97560976			6.0	1.0	0.4404	0.0		2.0	23.0	87.0	5.0	1.0
					2.0	0.253						images/313+42_13.png	images/313_13.png	1.0	←	13.0	48		女	27	2024-03-17_09h20.08.977	干预NG	2021.2.3	Win32	60.97560976			6.0	0.0	0.2543	0.0		2.0	24.0	88.0	12.0	1.0
					2.0	0.196						images/313+42_12.png	images/313_12.png	1.0	←	12.0	48		女	27	2024-03-17_09h20.08.977	干预NG	2021.2.3	Win32	60.97560976			6.0	0.0	0.3229	0.0		2.0	25.0	89.0	11.0	1.0
					2.0	0.2267						images/313+42_11.png	images/313_11.png	1.0	←	11.0	48		女	27	2024-03-17_09h20.08.977	干预NG	2021.2.3	Win32	60.97560976			6.0	0.0	0.4009	0.0		2.0	26.0	90.0	10.0	1.0
					2.0	0.2041						images/313+42_26.png	images/313_26.png	1.0	←	26.0	48		女	27	2024-03-17_09h20.08.977	干预NG	2021.2.3	Win32	60.97560976			6.0	0.0	0.3006	0.0		2.0	27.0	91.0	25.0	1.0
					2.0	0.2211						images/313_21.png	images/313+42_21.png	6.0	→	21.0	48		女	27	2024-03-17_09h20.08.977	干预NG	2021.2.3	Win32	60.97560976			6.0	1.0	0.454	0.0		2.0	28.0	92.0	20.0	1.0
					2.0	0.1897						images/313_2.png	images/313+42_2.png	6.0	→	2.0	48		女	27	2024-03-17_09h20.08.977	干预NG	2021.2.3	Win32	60.97560976			6.0	1.0	0.3401	0.0		2.0	29.0	93.0	1.0	1.0
					2.0	0.2752						images/313_4.png	images/313+42_4.png	6.0	→	4.0	48		女	27	2024-03-17_09h20.08.977	干预NG	2021.2.3	Win32	60.97560976			6.0	1.0	0.4625	0.0		2.0	30.0	94.0	3.0	1.0
					1.0	0.1943						images/313+42_30.png	images/313_30.png	1.0	←	30.0	48		女	27	2024-03-17_09h20.08.977	干预NG	2021.2.3	Win32	60.97560976			1.0	1.0	0.6428	0.0		2.0	31.0	95.0	29.0	1.0
																	48		女	27	2024-03-17_09h20.08.977	干预NG	2021.2.3	Win32	60.97560976														2.01851866	5.4452
