# Supplementary material for: Perceptual metacognition and self-esteem: the role of feedback valence in local and global monitoring bias
Source: BMC Psychol. 2025 Sep 22;13:1114. doi: 10.1186/s40359-025-03089-x (PMC12506185; doi:10.1186/s40359-025-03089-x)
Supplement: Supplementary file 1 — Supplementary Material 1. [file 40359_2025_3089_MOESM1_ESM.zip › Data/Study3/Study3data/negative/49_干预NG_2025-05-14_10h50.42.538.csv]

key03.keys	key03.rt	response00.keys	response00.corr	response00.rt	response02.keys	response02.rt	prac2.thisRepN	prac2.thisTrialN	prac2.thisN	prac2.thisIndex	prac2.ran	dotLeft	dotRight	dotAns	cue	rows	被试编号	姓名	性别	年龄	date	expName	psychopyVersion	OS	frameRate	key04.keys	key04.rt	response01.keys	response01.corr	response01.rt	response02.corr	ret_res.keys	neg.thisRepN	neg.thisTrialN	neg.thisN	neg.thisIndex	neg.ran	ret_res.rt	slider.response	slider.rt
space	2.5375	6.0	0.0	0.474	4.0	0.6227	0.0	0.0	0.0	10.0	1.0	images/313+12_11.png	images/313_11.png	1.0	←	11.0	49		女	25	2025-05-14_10h50.42.538	干预NG	2021.2.3	Win32	166.6666667
		6.0	0.0	1.1228	4.0	1.4961	0.0	1.0	1.0	15.0	1.0	images/313+12_16.png	images/313_16.png	1.0	←	16.0	49		女	25	2025-05-14_10h50.42.538	干预NG	2021.2.3	Win32	166.6666667
		1.0	0.0	0.3688	6.0	1.5732	0.0	2.0	2.0	1.0	1.0	images/313_2.png	images/313+12_2.png	6.0	→	2.0	49		女	25	2025-05-14_10h50.42.538	干预NG	2021.2.3	Win32	166.6666667
		1.0	1.0	0.5713	5.0	0.7094	0.0	3.0	3.0	8.0	1.0	images/313+12_9.png	images/313_9.png	1.0	←	9.0	49		女	25	2025-05-14_10h50.42.538	干预NG	2021.2.3	Win32	166.6666667
		1.0	1.0	0.4291	4.0	1.3758	0.0	4.0	4.0	9.0	1.0	images/313+12_10.png	images/313_10.png	1.0	←	10.0	49		女	25	2025-05-14_10h50.42.538	干预NG	2021.2.3	Win32	166.6666667
		6.0	0.0	1.6723	4.0	0.6049	0.0	5.0	5.0	11.0	1.0	images/313+12_12.png	images/313_12.png	1.0	←	12.0	49		女	25	2025-05-14_10h50.42.538	干预NG	2021.2.3	Win32	166.6666667
		1.0	1.0	0.5005	5.0	1.2141	0.0	6.0	6.0	14.0	1.0	images/313+12_15.png	images/313_15.png	1.0	←	15.0	49		女	25	2025-05-14_10h50.42.538	干预NG	2021.2.3	Win32	166.6666667
		6.0	1.0	3.8591	5.0	0.019	0.0	7.0	7.0	3.0	1.0	images/313_4.png	images/313+12_4.png	6.0	→	4.0	49		女	25	2025-05-14_10h50.42.538	干预NG	2021.2.3	Win32	166.6666667
		1.0	1.0	0.3396	4.0	0.6127	0.0	8.0	8.0	13.0	1.0	images/313+12_14.png	images/313_14.png	1.0	←	14.0	49		女	25	2025-05-14_10h50.42.538	干预NG	2021.2.3	Win32	166.6666667
		1.0	0.0	0.5769	4.0	0.8022	0.0	9.0	9.0	7.0	1.0	images/313_8.png	images/313+12_8.png	6.0	→	8.0	49		女	25	2025-05-14_10h50.42.538	干预NG	2021.2.3	Win32	166.6666667
		1.0	0.0	0.2442	5.0	0.4507	0.0	10.0	10.0	0.0	1.0	images/313_1.png	images/313+12_1.png	6.0	→	1.0	49		女	25	2025-05-14_10h50.42.538	干预NG	2021.2.3	Win32	166.6666667
		1.0	0.0	0.9609	4.0	0.9398	0.0	11.0	11.0	2.0	1.0	images/313_3.png	images/313+12_3.png	6.0	→	3.0	49		女	25	2025-05-14_10h50.42.538	干预NG	2021.2.3	Win32	166.6666667
		6.0	1.0	0.2697	5.0	0.5643	0.0	12.0	12.0	4.0	1.0	images/313_5.png	images/313+12_5.png	6.0	→	5.0	49		女	25	2025-05-14_10h50.42.538	干预NG	2021.2.3	Win32	166.6666667
		6.0	0.0	0.6843	4.0	0.5344	0.0	13.0	13.0	12.0	1.0	images/313+12_13.png	images/313_13.png	1.0	←	13.0	49		女	25	2025-05-14_10h50.42.538	干预NG	2021.2.3	Win32	166.6666667
		6.0	1.0	0.8848	4.0	0.5683	0.0	14.0	14.0	6.0	1.0	images/313_7.png	images/313+12_7.png	6.0	→	7.0	49		女	25	2025-05-14_10h50.42.538	干预NG	2021.2.3	Win32	166.6666667
		6.0	1.0	0.4707	4.0	0.6412	0.0	15.0	15.0	5.0	1.0	images/313_6.png	images/313+12_6.png	6.0	→	6.0	49		女	25	2025-05-14_10h50.42.538	干预NG	2021.2.3	Win32	166.6666667
		6.0	1.0	0.4054	4.0	0.7412	1.0	0.0	16.0	3.0	1.0	images/313_4.png	images/313+12_4.png	6.0	→	4.0	49		女	25	2025-05-14_10h50.42.538	干预NG	2021.2.3	Win32	166.6666667
		6.0	0.0	0.4947	5.0	0.5122	1.0	1.0	17.0	14.0	1.0	images/313+12_15.png	images/313_15.png	1.0	←	15.0	49		女	25	2025-05-14_10h50.42.538	干预NG	2021.2.3	Win32	166.6666667
		1.0	1.0	0.2914	3.0	0.5342	1.0	2.0	18.0	8.0	1.0	images/313+12_9.png	images/313_9.png	1.0	←	9.0	49		女	25	2025-05-14_10h50.42.538	干预NG	2021.2.3	Win32	166.6666667
		6.0	0.0	0.4076	4.0	0.5358	1.0	3.0	19.0	11.0	1.0	images/313+12_12.png	images/313_12.png	1.0	←	12.0	49		女	25	2025-05-14_10h50.42.538	干预NG	2021.2.3	Win32	166.6666667
		6.0	1.0	0.341	2.0	0.928	1.0	4.0	20.0	2.0	1.0	images/313_3.png	images/313+12_3.png	6.0	→	3.0	49		女	25	2025-05-14_10h50.42.538	干预NG	2021.2.3	Win32	166.6666667
		1.0	1.0	0.3218	5.0	0.4132	1.0	5.0	21.0	15.0	1.0	images/313+12_16.png	images/313_16.png	1.0	←	16.0	49		女	25	2025-05-14_10h50.42.538	干预NG	2021.2.3	Win32	166.6666667
		1.0	1.0	0.5794	3.0	0.5886	1.0	6.0	22.0	9.0	1.0	images/313+12_10.png	images/313_10.png	1.0	←	10.0	49		女	25	2025-05-14_10h50.42.538	干预NG	2021.2.3	Win32	166.6666667
		6.0	1.0	0.3849	4.0	0.5161	1.0	7.0	23.0	6.0	1.0	images/313_7.png	images/313+12_7.png	6.0	→	7.0	49		女	25	2025-05-14_10h50.42.538	干预NG	2021.2.3	Win32	166.6666667
		6.0	1.0	0.5667	4.0	0.4315	1.0	8.0	24.0	4.0	1.0	images/313_5.png	images/313+12_5.png	6.0	→	5.0	49		女	25	2025-05-14_10h50.42.538	干预NG	2021.2.3	Win32	166.6666667
		6.0	0.0	0.6181	5.0	1.3918	1.0	9.0	25.0	10.0	1.0	images/313+12_11.png	images/313_11.png	1.0	←	11.0	49		女	25	2025-05-14_10h50.42.538	干预NG	2021.2.3	Win32	166.6666667
		6.0	0.0	0.2436	5.0	0.397	1.0	10.0	26.0	13.0	1.0	images/313+12_14.png	images/313_14.png	1.0	←	14.0	49		女	25	2025-05-14_10h50.42.538	干预NG	2021.2.3	Win32	166.6666667
		6.0	1.0	0.4111	4.0	0.4067	1.0	11.0	27.0	1.0	1.0	images/313_2.png	images/313+12_2.png	6.0	→	2.0	49		女	25	2025-05-14_10h50.42.538	干预NG	2021.2.3	Win32	166.6666667
		1.0	0.0	0.5406	3.0	0.5266	1.0	12.0	28.0	0.0	1.0	images/313_1.png	images/313+12_1.png	6.0	→	1.0	49		女	25	2025-05-14_10h50.42.538	干预NG	2021.2.3	Win32	166.6666667
		6.0	1.0	0.327	4.0	0.3934	1.0	13.0	29.0	5.0	1.0	images/313_6.png	images/313+12_6.png	6.0	→	6.0	49		女	25	2025-05-14_10h50.42.538	干预NG	2021.2.3	Win32	166.6666667
		1.0	1.0	0.3551	3.0	0.4051	1.0	14.0	30.0	12.0	1.0	images/313+12_13.png	images/313_13.png	1.0	←	13.0	49		女	25	2025-05-14_10h50.42.538	干预NG	2021.2.3	Win32	166.6666667
		6.0	1.0	0.2108	4.0	0.4924	1.0	15.0	31.0	7.0	1.0	images/313_8.png	images/313+12_8.png	6.0	→	8.0	49		女	25	2025-05-14_10h50.42.538	干预NG	2021.2.3	Win32	166.6666667
					5.0	0.405						images/313+42_32.png	images/313_32.png	1.0	←	32.0	49		女	25	2025-05-14_10h50.42.538	干预NG	2021.2.3	Win32	166.6666667	space	1.3792	1.0	1.0	0.4195	1.0		0.0	0.0	0.0	31.0	1.0
					5.0	0.48						images/313+42_28.png	images/313_28.png	1.0	←	28.0	49		女	25	2025-05-14_10h50.42.538	干预NG	2021.2.3	Win32	166.6666667			1.0	1.0	0.3331	1.0		0.0	1.0	1.0	27.0	1.0
					4.0	0.4558						images/313_23.png	images/313+42_23.png	6.0	→	23.0	49		女	25	2025-05-14_10h50.42.538	干预NG	2021.2.3	Win32	166.6666667			6.0	1.0	0.7935	1.0		0.0	2.0	2.0	22.0	1.0
					5.0	0.3451						images/313_19.png	images/313+42_19.png	6.0	→	19.0	49		女	25	2025-05-14_10h50.42.538	干预NG	2021.2.3	Win32	166.6666667			6.0	1.0	0.4433	1.0		0.0	3.0	3.0	18.0	1.0
					5.0	0.8843						images/313+42_27.png	images/313_27.png	1.0	←	27.0	49		女	25	2025-05-14_10h50.42.538	干预NG	2021.2.3	Win32	166.6666667			1.0	1.0	0.3263	1.0		0.0	4.0	4.0	26.0	1.0
					5.0	0.2993						images/313_24.png	images/313+42_24.png	6.0	→	24.0	49		女	25	2025-05-14_10h50.42.538	干预NG	2021.2.3	Win32	166.6666667			6.0	1.0	0.2737	1.0		0.0	5.0	5.0	23.0	1.0
					4.0	0.4549						images/313_1.png	images/313+42_1.png	6.0	→	1.0	49		女	25	2025-05-14_10h50.42.538	干预NG	2021.2.3	Win32	166.6666667			6.0	1.0	0.5643	1.0		0.0	6.0	6.0	0.0	1.0
					3.0	0.5351						images/313+42_15.png	images/313_15.png	1.0	←	15.0	49		女	25	2025-05-14_10h50.42.538	干预NG	2021.2.3	Win32	166.6666667			1.0	1.0	0.2551	0.0		0.0	7.0	7.0	14.0	1.0
					6.0	0.6682						images/313+42_29.png	images/313_29.png	1.0	←	29.0	49		女	25	2025-05-14_10h50.42.538	干预NG	2021.2.3	Win32	166.6666667			1.0	1.0	0.3357	1.0		0.0	8.0	8.0	28.0	1.0
					5.0	0.3058						images/313+42_26.png	images/313_26.png	1.0	←	26.0	49		女	25	2025-05-14_10h50.42.538	干预NG	2021.2.3	Win32	166.6666667			1.0	1.0	0.3926	1.0		0.0	9.0	9.0	25.0	1.0
					5.0	0.4531						images/313_8.png	images/313+42_8.png	6.0	→	8.0	49		女	25	2025-05-14_10h50.42.538	干预NG	2021.2.3	Win32	166.6666667			6.0	1.0	0.4059	1.0		0.0	10.0	10.0	7.0	1.0
					4.0	0.8844						images/313_6.png	images/313+42_6.png	6.0	→	6.0	49		女	25	2025-05-14_10h50.42.538	干预NG	2021.2.3	Win32	166.6666667			6.0	1.0	0.6559	1.0		0.0	11.0	11.0	5.0	1.0
					5.0	0.3085						images/313_21.png	images/313+42_21.png	6.0	→	21.0	49		女	25	2025-05-14_10h50.42.538	干预NG	2021.2.3	Win32	166.6666667			6.0	1.0	0.2456	1.0		0.0	12.0	12.0	20.0	1.0
					6.0	0.4143						images/313+42_12.png	images/313_12.png	1.0	←	12.0	49		女	25	2025-05-14_10h50.42.538	干预NG	2021.2.3	Win32	166.6666667			1.0	1.0	0.3036	1.0		0.0	13.0	13.0	11.0	1.0
					5.0	0.5398						images/313+42_31.png	images/313_31.png	1.0	←	31.0	49		女	25	2025-05-14_10h50.42.538	干预NG	2021.2.3	Win32	166.6666667			1.0	1.0	0.5099	1.0		0.0	14.0	14.0	30.0	1.0
					5.0	0.3032						images/313+42_30.png	images/313_30.png	1.0	←	30.0	49		女	25	2025-05-14_10h50.42.538	干预NG	2021.2.3	Win32	166.6666667			1.0	1.0	0.4617	1.0		0.0	15.0	15.0	29.0	1.0
					5.0	0.2854						images/313_4.png	images/313+42_4.png	6.0	→	4.0	49		女	25	2025-05-14_10h50.42.538	干预NG	2021.2.3	Win32	166.6666667			6.0	1.0	0.3462	1.0		0.0	16.0	16.0	3.0	1.0
					5.0	0.3224						images/313+42_11.png	images/313_11.png	1.0	←	11.0	49		女	25	2025-05-14_10h50.42.538	干预NG	2021.2.3	Win32	166.6666667			1.0	1.0	0.2291	1.0		0.0	17.0	17.0	10.0	1.0
					4.0	0.6374						images/313_3.png	images/313+42_3.png	6.0	→	3.0	49		女	25	2025-05-14_10h50.42.538	干预NG	2021.2.3	Win32	166.6666667			6.0	1.0	0.6821	1.0		0.0	18.0	18.0	2.0	1.0
					5.0	0.3643						images/313+42_25.png	images/313_25.png	1.0	←	25.0	49		女	25	2025-05-14_10h50.42.538	干预NG	2021.2.3	Win32	166.6666667			1.0	1.0	0.299	1.0		0.0	19.0	19.0	24.0	1.0
					5.0	0.352						images/313+42_9.png	images/313_9.png	1.0	←	9.0	49		女	25	2025-05-14_10h50.42.538	干预NG	2021.2.3	Win32	166.6666667			1.0	1.0	0.3022	1.0		0.0	20.0	20.0	8.0	1.0
					4.0	0.4357						images/313_20.png	images/313+42_20.png	6.0	→	20.0	49		女	25	2025-05-14_10h50.42.538	干预NG	2021.2.3	Win32	166.6666667			1.0	0.0	0.6256	1.0		0.0	21.0	21.0	19.0	1.0
					5.0	0.4244						images/313_22.png	images/313+42_22.png	6.0	→	22.0	49		女	25	2025-05-14_10h50.42.538	干预NG	2021.2.3	Win32	166.6666667			6.0	1.0	0.5555	1.0		0.0	22.0	22.0	21.0	1.0
					4.0	0.3027						images/313_2.png	images/313+42_2.png	6.0	→	2.0	49		女	25	2025-05-14_10h50.42.538	干预NG	2021.2.3	Win32	166.6666667			6.0	1.0	0.5092	1.0		0.0	23.0	23.0	1.0	1.0
					4.0	0.2679						images/313_5.png	images/313+42_5.png	6.0	→	5.0	49		女	25	2025-05-14_10h50.42.538	干预NG	2021.2.3	Win32	166.6666667			6.0	1.0	0.2903	1.0		0.0	24.0	24.0	4.0	1.0
					5.0	0.3927						images/313_7.png	images/313+42_7.png	6.0	→	7.0	49		女	25	2025-05-14_10h50.42.538	干预NG	2021.2.3	Win32	166.6666667			6.0	1.0	0.2847	1.0		0.0	25.0	25.0	6.0	1.0
					4.0	0.5205						images/313+42_13.png	images/313_13.png	1.0	←	13.0	49		女	25	2025-05-14_10h50.42.538	干预NG	2021.2.3	Win32	166.6666667			1.0	1.0	0.3373	1.0		0.0	26.0	26.0	12.0	1.0
					4.0	0.4984						images/313+42_14.png	images/313_14.png	1.0	←	14.0	49		女	25	2025-05-14_10h50.42.538	干预NG	2021.2.3	Win32	166.6666667			1.0	1.0	0.7286	1.0		0.0	27.0	27.0	13.0	1.0
					4.0	0.2929						images/313+42_16.png	images/313_16.png	1.0	←	16.0	49		女	25	2025-05-14_10h50.42.538	干预NG	2021.2.3	Win32	166.6666667			1.0	1.0	0.3968	1.0		0.0	28.0	28.0	15.0	1.0
					5.0	0.5581						images/313+42_10.png	images/313_10.png	1.0	←	10.0	49		女	25	2025-05-14_10h50.42.538	干预NG	2021.2.3	Win32	166.6666667			1.0	1.0	0.3505	1.0		0.0	29.0	29.0	9.0	1.0
					5.0	0.2691						images/313_18.png	images/313+42_18.png	6.0	→	18.0	49		女	25	2025-05-14_10h50.42.538	干预NG	2021.2.3	Win32	166.6666667			6.0	1.0	0.3101	1.0		0.0	30.0	30.0	17.0	1.0
					5.0	0.2187						images/313_17.png	images/313+42_17.png	6.0	→	17.0	49		女	25	2025-05-14_10h50.42.538	干预NG	2021.2.3	Win32	166.6666667			6.0	1.0	0.3708	1.0		0.0	31.0	31.0	16.0	1.0
					4.0	0.4249						images/313+42_26.png	images/313_26.png	1.0	←	26.0	49		女	25	2025-05-14_10h50.42.538	干预NG	2021.2.3	Win32	166.6666667			1.0	1.0	0.4051	1.0		1.0	0.0	32.0	25.0	1.0
					4.0	0.3797						images/313+42_32.png	images/313_32.png	1.0	←	32.0	49		女	25	2025-05-14_10h50.42.538	干预NG	2021.2.3	Win32	166.6666667			1.0	1.0	0.2491	1.0		1.0	1.0	33.0	31.0	1.0
					5.0	0.2923						images/313_17.png	images/313+42_17.png	6.0	→	17.0	49		女	25	2025-05-14_10h50.42.538	干预NG	2021.2.3	Win32	166.6666667			6.0	1.0	0.806	1.0		1.0	2.0	34.0	16.0	1.0
					5.0	0.3464						images/313+42_12.png	images/313_12.png	1.0	←	12.0	49		女	25	2025-05-14_10h50.42.538	干预NG	2021.2.3	Win32	166.6666667			1.0	1.0	0.3756	1.0		1.0	3.0	35.0	11.0	1.0
					5.0	0.2001						images/313_8.png	images/313+42_8.png	6.0	→	8.0	49		女	25	2025-05-14_10h50.42.538	干预NG	2021.2.3	Win32	166.6666667			6.0	1.0	0.2473	1.0		1.0	4.0	36.0	7.0	1.0
					5.0	0.1945						images/313+42_16.png	images/313_16.png	1.0	←	16.0	49		女	25	2025-05-14_10h50.42.538	干预NG	2021.2.3	Win32	166.6666667			1.0	1.0	0.3153	1.0		1.0	5.0	37.0	15.0	1.0
					3.0	0.795						images/313+42_9.png	images/313_9.png	1.0	←	9.0	49		女	25	2025-05-14_10h50.42.538	干预NG	2021.2.3	Win32	166.6666667			1.0	1.0	1.7893	0.0		1.0	6.0	38.0	8.0	1.0
					4.0	0.3886						images/313+42_27.png	images/313_27.png	1.0	←	27.0	49		女	25	2025-05-14_10h50.42.538	干预NG	2021.2.3	Win32	166.6666667			1.0	1.0	0.4931	1.0	space	1.0	7.0	39.0	26.0	1.0	0.9694
					5.0	0.2219						images/313_6.png	images/313+42_6.png	6.0	→	6.0	49		女	25	2025-05-14_10h50.42.538	干预NG	2021.2.3	Win32	166.6666667			6.0	1.0	0.249	1.0		1.0	8.0	40.0	5.0	1.0
					5.0	0.1995						images/313_23.png	images/313+42_23.png	6.0	→	23.0	49		女	25	2025-05-14_10h50.42.538	干预NG	2021.2.3	Win32	166.6666667			6.0	1.0	0.3827	1.0		1.0	9.0	41.0	22.0	1.0
					4.0	0.6065						images/313_3.png	images/313+42_3.png	6.0	→	3.0	49		女	25	2025-05-14_10h50.42.538	干预NG	2021.2.3	Win32	166.6666667			6.0	1.0	0.2667	1.0		1.0	10.0	42.0	2.0	1.0
					4.0	1.0868						images/313_20.png	images/313+42_20.png	6.0	→	20.0	49		女	25	2025-05-14_10h50.42.538	干预NG	2021.2.3	Win32	166.6666667			1.0	0.0	0.8115	1.0		1.0	11.0	43.0	19.0	1.0
					5.0	0.2226						images/313_18.png	images/313+42_18.png	6.0	→	18.0	49		女	25	2025-05-14_10h50.42.538	干预NG	2021.2.3	Win32	166.6666667			6.0	1.0	0.2622	1.0		1.0	12.0	44.0	17.0	1.0
					5.0	0.6006						images/313+42_25.png	images/313_25.png	1.0	←	25.0	49		女	25	2025-05-14_10h50.42.538	干预NG	2021.2.3	Win32	166.6666667			6.0	0.0	0.3336	1.0		1.0	13.0	45.0	24.0	1.0
					5.0	0.3828						images/313_19.png	images/313+42_19.png	6.0	→	19.0	49		女	25	2025-05-14_10h50.42.538	干预NG	2021.2.3	Win32	166.6666667			6.0	1.0	0.2973	1.0		1.0	14.0	46.0	18.0	1.0
					4.0	0.5887						images/313+42_31.png	images/313_31.png	1.0	←	31.0	49		女	25	2025-05-14_10h50.42.538	干预NG	2021.2.3	Win32	166.6666667			1.0	1.0	0.3093	1.0		1.0	15.0	47.0	30.0	1.0
					6.0	0.3771						images/313+42_30.png	images/313_30.png	1.0	←	30.0	49		女	25	2025-05-14_10h50.42.538	干预NG	2021.2.3	Win32	166.6666667			1.0	1.0	0.2756	1.0		1.0	16.0	48.0	29.0	1.0
					5.0	0.552						images/313+42_28.png	images/313_28.png	1.0	←	28.0	49		女	25	2025-05-14_10h50.42.538	干预NG	2021.2.3	Win32	166.6666667			1.0	1.0	0.526	1.0		1.0	17.0	49.0	27.0	1.0
					5.0	0.4351						images/313_1.png	images/313+42_1.png	6.0	→	1.0	49		女	25	2025-05-14_10h50.42.538	干预NG	2021.2.3	Win32	166.6666667			6.0	1.0	0.5563	1.0		1.0	18.0	50.0	0.0	1.0
					4.0	0.4423						images/313_21.png	images/313+42_21.png	6.0	→	21.0	49		女	25	2025-05-14_10h50.42.538	干预NG	2021.2.3	Win32	166.6666667			6.0	1.0	1.2355	1.0		1.0	19.0	51.0	20.0	1.0
					6.0	0.2559						images/313+42_15.png	images/313_15.png	1.0	←	15.0	49		女	25	2025-05-14_10h50.42.538	干预NG	2021.2.3	Win32	166.6666667			1.0	1.0	0.3139	1.0		1.0	20.0	52.0	14.0	1.0
					4.0	0.6198						images/313_7.png	images/313+42_7.png	6.0	→	7.0	49		女	25	2025-05-14_10h50.42.538	干预NG	2021.2.3	Win32	166.6666667			6.0	1.0	0.4848	1.0		1.0	21.0	53.0	6.0	1.0
					5.0	0.3395						images/313_22.png	images/313+42_22.png	6.0	→	22.0	49		女	25	2025-05-14_10h50.42.538	干预NG	2021.2.3	Win32	166.6666667			6.0	1.0	0.4439	1.0		1.0	22.0	54.0	21.0	1.0
					5.0	0.3698						images/313_2.png	images/313+42_2.png	6.0	→	2.0	49		女	25	2025-05-14_10h50.42.538	干预NG	2021.2.3	Win32	166.6666667			6.0	1.0	0.2948	1.0		1.0	23.0	55.0	1.0	1.0
					4.0	0.4341						images/313_24.png	images/313+42_24.png	6.0	→	24.0	49		女	25	2025-05-14_10h50.42.538	干预NG	2021.2.3	Win32	166.6666667			6.0	1.0	0.28	1.0		1.0	24.0	56.0	23.0	1.0
					4.0	0.443						images/313+42_13.png	images/313_13.png	1.0	←	13.0	49		女	25	2025-05-14_10h50.42.538	干预NG	2021.2.3	Win32	166.6666667			1.0	1.0	0.3924	1.0		1.0	25.0	57.0	12.0	1.0
					5.0	0.2208						images/313_5.png	images/313+42_5.png	6.0	→	5.0	49		女	25	2025-05-14_10h50.42.538	干预NG	2021.2.3	Win32	166.6666667			6.0	1.0	0.3508	1.0		1.0	26.0	58.0	4.0	1.0
					5.0	0.3886						images/313+42_11.png	images/313_11.png	1.0	←	11.0	49		女	25	2025-05-14_10h50.42.538	干预NG	2021.2.3	Win32	166.6666667			1.0	1.0	0.2913	1.0		1.0	27.0	59.0	10.0	1.0
					4.0	0.8357						images/313+42_10.png	images/313_10.png	1.0	←	10.0	49		女	25	2025-05-14_10h50.42.538	干预NG	2021.2.3	Win32	166.6666667			1.0	1.0	0.3006	1.0		1.0	28.0	60.0	9.0	1.0
					5.0	0.3999						images/313+42_14.png	images/313_14.png	1.0	←	14.0	49		女	25	2025-05-14_10h50.42.538	干预NG	2021.2.3	Win32	166.6666667			1.0	1.0	0.2931	1.0		1.0	29.0	61.0	13.0	1.0
					5.0	0.3818						images/313_4.png	images/313+42_4.png	6.0	→	4.0	49		女	25	2025-05-14_10h50.42.538	干预NG	2021.2.3	Win32	166.6666667			6.0	1.0	0.3687	1.0		1.0	30.0	62.0	3.0	1.0
					5.0	0.3765						images/313+42_29.png	images/313_29.png	1.0	←	29.0	49		女	25	2025-05-14_10h50.42.538	干预NG	2021.2.3	Win32	166.6666667			1.0	1.0	0.2671	1.0		1.0	31.0	63.0	28.0	1.0
					5.0	0.3094						images/313_19.png	images/313+42_19.png	6.0	→	19.0	49		女	25	2025-05-14_10h50.42.538	干预NG	2021.2.3	Win32	166.6666667			6.0	1.0	0.2294	1.0		2.0	0.0	64.0	18.0	1.0
					5.0	0.3109						images/313_18.png	images/313+42_18.png	6.0	→	18.0	49		女	25	2025-05-14_10h50.42.538	干预NG	2021.2.3	Win32	166.6666667			6.0	1.0	0.2833	1.0		2.0	1.0	65.0	17.0	1.0
					5.0	0.2384						images/313+42_27.png	images/313_27.png	1.0	←	27.0	49		女	25	2025-05-14_10h50.42.538	干预NG	2021.2.3	Win32	166.6666667			1.0	1.0	0.2671	1.0		2.0	2.0	66.0	26.0	1.0
					5.0	0.5417						images/313_7.png	images/313+42_7.png	6.0	→	7.0	49		女	25	2025-05-14_10h50.42.538	干预NG	2021.2.3	Win32	166.6666667			6.0	1.0	0.5376	1.0		2.0	3.0	67.0	6.0	1.0
					5.0	0.3423						images/313+42_29.png	images/313_29.png	1.0	←	29.0	49		女	25	2025-05-14_10h50.42.538	干预NG	2021.2.3	Win32	166.6666667			1.0	1.0	0.2244	1.0		2.0	4.0	68.0	28.0	1.0
					5.0	0.2736						images/313+42_28.png	images/313_28.png	1.0	←	28.0	49		女	25	2025-05-14_10h50.42.538	干预NG	2021.2.3	Win32	166.6666667			1.0	1.0	0.2942	1.0		2.0	5.0	69.0	27.0	1.0
					5.0	0.2694						images/313+42_13.png	images/313_13.png	1.0	←	13.0	49		女	25	2025-05-14_10h50.42.538	干预NG	2021.2.3	Win32	166.6666667			1.0	1.0	0.4264	1.0		2.0	6.0	70.0	12.0	1.0
					5.0	0.37						images/313_20.png	images/313+42_20.png	6.0	→	20.0	49		女	25	2025-05-14_10h50.42.538	干预NG	2021.2.3	Win32	166.6666667			1.0	0.0	0.3179	1.0		2.0	7.0	71.0	19.0	1.0
					5.0	0.2504						images/313_3.png	images/313+42_3.png	6.0	→	3.0	49		女	25	2025-05-14_10h50.42.538	干预NG	2021.2.3	Win32	166.6666667			6.0	1.0	0.3798	1.0		2.0	8.0	72.0	2.0	1.0
					4.0	0.6971						images/313_17.png	images/313+42_17.png	6.0	→	17.0	49		女	25	2025-05-14_10h50.42.538	干预NG	2021.2.3	Win32	166.6666667			1.0	0.0	0.2956	1.0		2.0	9.0	73.0	16.0	1.0
					5.0	0.1885						images/313+42_31.png	images/313_31.png	1.0	←	31.0	49		女	25	2025-05-14_10h50.42.538	干预NG	2021.2.3	Win32	166.6666667			6.0	0.0	0.2674	1.0		2.0	10.0	74.0	30.0	1.0
					5.0	0.3107						images/313_2.png	images/313+42_2.png	6.0	→	2.0	49		女	25	2025-05-14_10h50.42.538	干预NG	2021.2.3	Win32	166.6666667			6.0	1.0	0.2819	1.0		2.0	11.0	75.0	1.0	1.0
					4.0	0.3596						images/313_8.png	images/313+42_8.png	6.0	→	8.0	49		女	25	2025-05-14_10h50.42.538	干预NG	2021.2.3	Win32	166.6666667			6.0	1.0	0.8848	1.0		2.0	12.0	76.0	7.0	1.0
					4.0	0.9271						images/313_24.png	images/313+42_24.png	6.0	→	24.0	49		女	25	2025-05-14_10h50.42.538	干预NG	2021.2.3	Win32	166.6666667			6.0	1.0	0.4365	1.0		2.0	13.0	77.0	23.0	1.0
					4.0	0.6177						images/313+42_30.png	images/313_30.png	1.0	←	30.0	49		女	25	2025-05-14_10h50.42.538	干预NG	2021.2.3	Win32	166.6666667			1.0	1.0	0.5448	1.0		2.0	14.0	78.0	29.0	1.0
					5.0	0.7803						images/313+42_14.png	images/313_14.png	1.0	←	14.0	49		女	25	2025-05-14_10h50.42.538	干预NG	2021.2.3	Win32	166.6666667			6.0	0.0	0.6062	1.0	space	2.0	15.0	79.0	13.0	1.0	0.8738
					5.0	0.3159						images/313+42_11.png	images/313_11.png	1.0	←	11.0	49		女	25	2025-05-14_10h50.42.538	干预NG	2021.2.3	Win32	166.6666667			1.0	1.0	0.3636	1.0		2.0	16.0	80.0	10.0	1.0
					5.0	0.3929						images/313+42_25.png	images/313_25.png	1.0	←	25.0	49		女	25	2025-05-14_10h50.42.538	干预NG	2021.2.3	Win32	166.6666667			1.0	1.0	0.3828	1.0		2.0	17.0	81.0	24.0	1.0
					5.0	0.431						images/313_23.png	images/313+42_23.png	6.0	→	23.0	49		女	25	2025-05-14_10h50.42.538	干预NG	2021.2.3	Win32	166.6666667			6.0	1.0	0.3829	1.0		2.0	18.0	82.0	22.0	1.0
					4.0	0.4561						images/313_4.png	images/313+42_4.png	6.0	→	4.0	49		女	25	2025-05-14_10h50.42.538	干预NG	2021.2.3	Win32	166.6666667			6.0	1.0	0.4767	1.0		2.0	19.0	83.0	3.0	1.0
					4.0	0.6292						images/313_6.png	images/313+42_6.png	6.0	→	6.0	49		女	25	2025-05-14_10h50.42.538	干预NG	2021.2.3	Win32	166.6666667			6.0	1.0	0.3241	1.0		2.0	20.0	84.0	5.0	1.0
					5.0	0.7963						images/313+42_9.png	images/313_9.png	1.0	←	9.0	49		女	25	2025-05-14_10h50.42.538	干预NG	2021.2.3	Win32	166.6666667			1.0	1.0	0.4903	1.0		2.0	21.0	85.0	8.0	1.0
					4.0	0.3969						images/313+42_10.png	images/313_10.png	1.0	←	10.0	49		女	25	2025-05-14_10h50.42.538	干预NG	2021.2.3	Win32	166.6666667			1.0	1.0	0.2612	1.0		2.0	22.0	86.0	9.0	1.0
					5.0	0.5715						images/313+42_16.png	images/313_16.png	1.0	←	16.0	49		女	25	2025-05-14_10h50.42.538	干预NG	2021.2.3	Win32	166.6666667			1.0	1.0	0.2476	1.0		2.0	23.0	87.0	15.0	1.0
					4.0	0.2859						images/313+42_32.png	images/313_32.png	1.0	←	32.0	49		女	25	2025-05-14_10h50.42.538	干预NG	2021.2.3	Win32	166.6666667			1.0	1.0	0.4992	1.0		2.0	24.0	88.0	31.0	1.0
					4.0	0.6673						images/313_22.png	images/313+42_22.png	6.0	→	22.0	49		女	25	2025-05-14_10h50.42.538	干预NG	2021.2.3	Win32	166.6666667			6.0	1.0	0.315	1.0		2.0	25.0	89.0	21.0	1.0
					4.0	0.6104						images/313+42_15.png	images/313_15.png	1.0	←	15.0	49		女	25	2025-05-14_10h50.42.538	干预NG	2021.2.3	Win32	166.6666667			1.0	1.0	0.2974	1.0		2.0	26.0	90.0	14.0	1.0
					5.0	0.2243						images/313_5.png	images/313+42_5.png	6.0	→	5.0	49		女	25	2025-05-14_10h50.42.538	干预NG	2021.2.3	Win32	166.6666667			6.0	1.0	0.3622	1.0		2.0	27.0	91.0	4.0	1.0
					4.0	0.2566						images/313+42_12.png	images/313_12.png	1.0	←	12.0	49		女	25	2025-05-14_10h50.42.538	干预NG	2021.2.3	Win32	166.6666667			1.0	1.0	0.3553	1.0		2.0	28.0	92.0	11.0	1.0
					5.0	0.5042						images/313_21.png	images/313+42_21.png	6.0	→	21.0	49		女	25	2025-05-14_10h50.42.538	干预NG	2021.2.3	Win32	166.6666667			6.0	1.0	0.5592	1.0		2.0	29.0	93.0	20.0	1.0
					5.0	0.3776						images/313+42_26.png	images/313_26.png	1.0	←	26.0	49		女	25	2025-05-14_10h50.42.538	干预NG	2021.2.3	Win32	166.6666667			1.0	1.0	0.3194	1.0		2.0	30.0	94.0	25.0	1.0
					5.0	0.3767						images/313_1.png	images/313+42_1.png	6.0	→	1.0	49		女	25	2025-05-14_10h50.42.538	干预NG	2021.2.3	Win32	166.6666667			6.0	1.0	0.3151	1.0		2.0	31.0	95.0	0.0	1.0
																	49		女	25	2025-05-14_10h50.42.538	干预NG	2021.2.3	Win32	166.6666667														7.329503871	2.0571
