# Supplementary material for: Perceptual metacognition and self-esteem: the role of feedback valence in local and global monitoring bias
Source: BMC Psychol. 2025 Sep 22;13:1114. doi: 10.1186/s40359-025-03089-x (PMC12506185; doi:10.1186/s40359-025-03089-x)
Supplement: Supplementary file 1 — Supplementary Material 1. [file 40359_2025_3089_MOESM1_ESM.zip › Data/Study3/Study3data/negative/50_干预NG_2025-05-14_12h56.08.181.csv]

key03.keys	key03.rt	response00.keys	response00.corr	response00.rt	response02.keys	response02.rt	prac2.thisRepN	prac2.thisTrialN	prac2.thisN	prac2.thisIndex	prac2.ran	dotLeft	dotRight	dotAns	cue	rows	被试编号	姓名	性别	年龄	date	expName	psychopyVersion	OS	frameRate	key04.keys	key04.rt	response01.keys	response01.corr	response01.rt	response02.corr	ret_res.keys	neg.thisRepN	neg.thisTrialN	neg.thisN	neg.thisIndex	neg.ran	ret_res.rt	slider.response	slider.rt
space	6.8232	6.0	0.0	0.5458	6.0	0.5502	0.0	0.0	0.0	8.0	1.0	images/313+12_9.png	images/313_9.png	1.0	←	9.0	50		男	20	2025-05-14_12h56.08.181	干预NG	2021.2.3	Win32	19.96007984
		1.0	1.0	0.4984	5.0	0.4234	0.0	1.0	1.0	14.0	1.0	images/313+12_15.png	images/313_15.png	1.0	←	15.0	50		男	20	2025-05-14_12h56.08.181	干预NG	2021.2.3	Win32	19.96007984
		6.0	1.0	0.5582	5.0	0.3821	0.0	2.0	2.0	1.0	1.0	images/313_2.png	images/313+12_2.png	6.0	→	2.0	50		男	20	2025-05-14_12h56.08.181	干预NG	2021.2.3	Win32	19.96007984
		6.0	1.0	0.3681	6.0	0.5481	0.0	3.0	3.0	4.0	1.0	images/313_5.png	images/313+12_5.png	6.0	→	5.0	50		男	20	2025-05-14_12h56.08.181	干预NG	2021.2.3	Win32	19.96007984
		6.0	0.0	0.4784	5.0	0.3569	0.0	4.0	4.0	13.0	1.0	images/313+12_14.png	images/313_14.png	1.0	←	14.0	50		男	20	2025-05-14_12h56.08.181	干预NG	2021.2.3	Win32	19.96007984
		6.0	0.0	0.3851	5.0	0.3507	0.0	5.0	5.0	9.0	1.0	images/313+12_10.png	images/313_10.png	1.0	←	10.0	50		男	20	2025-05-14_12h56.08.181	干预NG	2021.2.3	Win32	19.96007984
		6.0	0.0	0.5032	5.0	0.3034	0.0	6.0	6.0	15.0	1.0	images/313+12_16.png	images/313_16.png	1.0	←	16.0	50		男	20	2025-05-14_12h56.08.181	干预NG	2021.2.3	Win32	19.96007984
		1.0	1.0	0.3685	5.0	0.4819	0.0	7.0	7.0	10.0	1.0	images/313+12_11.png	images/313_11.png	1.0	←	11.0	50		男	20	2025-05-14_12h56.08.181	干预NG	2021.2.3	Win32	19.96007984
		6.0	0.0	0.5714	5.0	0.3583	0.0	8.0	8.0	11.0	1.0	images/313+12_12.png	images/313_12.png	1.0	←	12.0	50		男	20	2025-05-14_12h56.08.181	干预NG	2021.2.3	Win32	19.96007984
		6.0	1.0	0.5654	5.0	0.363	0.0	9.0	9.0	7.0	1.0	images/313_8.png	images/313+12_8.png	6.0	→	8.0	50		男	20	2025-05-14_12h56.08.181	干预NG	2021.2.3	Win32	19.96007984
		1.0	0.0	0.5632	5.0	0.251	0.0	10.0	10.0	5.0	1.0	images/313_6.png	images/313+12_6.png	6.0	→	6.0	50		男	20	2025-05-14_12h56.08.181	干预NG	2021.2.3	Win32	19.96007984
		6.0	1.0	0.5277	6.0	0.3303	0.0	11.0	11.0	6.0	1.0	images/313_7.png	images/313+12_7.png	6.0	→	7.0	50		男	20	2025-05-14_12h56.08.181	干预NG	2021.2.3	Win32	19.96007984
		6.0	0.0	0.6664	5.0	0.2317	0.0	12.0	12.0	12.0	1.0	images/313+12_13.png	images/313_13.png	1.0	←	13.0	50		男	20	2025-05-14_12h56.08.181	干预NG	2021.2.3	Win32	19.96007984
		6.0	1.0	1.0386	5.0	0.3684	0.0	13.0	13.0	2.0	1.0	images/313_3.png	images/313+12_3.png	6.0	→	3.0	50		男	20	2025-05-14_12h56.08.181	干预NG	2021.2.3	Win32	19.96007984
		6.0	1.0	0.4797	6.0	0.4198	0.0	14.0	14.0	3.0	1.0	images/313_4.png	images/313+12_4.png	6.0	→	4.0	50		男	20	2025-05-14_12h56.08.181	干预NG	2021.2.3	Win32	19.96007984
		6.0	1.0	0.4252	5.0	0.3552	0.0	15.0	15.0	0.0	1.0	images/313_1.png	images/313+12_1.png	6.0	→	1.0	50		男	20	2025-05-14_12h56.08.181	干预NG	2021.2.3	Win32	19.96007984
		6.0	0.0	0.449	5.0	0.3435	1.0	0.0	16.0	8.0	1.0	images/313+12_9.png	images/313_9.png	1.0	←	9.0	50		男	20	2025-05-14_12h56.08.181	干预NG	2021.2.3	Win32	19.96007984
		1.0	1.0	0.404	6.0	0.4073	1.0	1.0	17.0	13.0	1.0	images/313+12_14.png	images/313_14.png	1.0	←	14.0	50		男	20	2025-05-14_12h56.08.181	干预NG	2021.2.3	Win32	19.96007984
		6.0	1.0	0.3307	6.0	0.3783	1.0	2.0	18.0	0.0	1.0	images/313_1.png	images/313+12_1.png	6.0	→	1.0	50		男	20	2025-05-14_12h56.08.181	干预NG	2021.2.3	Win32	19.96007984
		6.0	1.0	0.6177	6.0	0.2804	1.0	3.0	19.0	5.0	1.0	images/313_6.png	images/313+12_6.png	6.0	→	6.0	50		男	20	2025-05-14_12h56.08.181	干预NG	2021.2.3	Win32	19.96007984
		6.0	0.0	0.3457	5.0	0.4284	1.0	4.0	20.0	9.0	1.0	images/313+12_10.png	images/313_10.png	1.0	←	10.0	50		男	20	2025-05-14_12h56.08.181	干预NG	2021.2.3	Win32	19.96007984
		6.0	0.0	0.5477	5.0	0.6798	1.0	5.0	21.0	11.0	1.0	images/313+12_12.png	images/313_12.png	1.0	←	12.0	50		男	20	2025-05-14_12h56.08.181	干预NG	2021.2.3	Win32	19.96007984
		6.0	1.0	0.5427	6.0	0.2764	1.0	6.0	22.0	6.0	1.0	images/313_7.png	images/313+12_7.png	6.0	→	7.0	50		男	20	2025-05-14_12h56.08.181	干预NG	2021.2.3	Win32	19.96007984
		6.0	0.0	0.4152	6.0	0.2942	1.0	7.0	23.0	12.0	1.0	images/313+12_13.png	images/313_13.png	1.0	←	13.0	50		男	20	2025-05-14_12h56.08.181	干预NG	2021.2.3	Win32	19.96007984
		6.0	1.0	0.5861	5.0	0.6079	1.0	8.0	24.0	4.0	1.0	images/313_5.png	images/313+12_5.png	6.0	→	5.0	50		男	20	2025-05-14_12h56.08.181	干预NG	2021.2.3	Win32	19.96007984
		6.0	1.0	0.3867	6.0	0.3422	1.0	9.0	25.0	3.0	1.0	images/313_4.png	images/313+12_4.png	6.0	→	4.0	50		男	20	2025-05-14_12h56.08.181	干预NG	2021.2.3	Win32	19.96007984
		6.0	0.0	0.7573	6.0	0.3514	1.0	10.0	26.0	15.0	1.0	images/313+12_16.png	images/313_16.png	1.0	←	16.0	50		男	20	2025-05-14_12h56.08.181	干预NG	2021.2.3	Win32	19.96007984
		6.0	0.0	0.4622	6.0	0.2951	1.0	11.0	27.0	10.0	1.0	images/313+12_11.png	images/313_11.png	1.0	←	11.0	50		男	20	2025-05-14_12h56.08.181	干预NG	2021.2.3	Win32	19.96007984
		1.0	1.0	0.4644	5.0	0.3664	1.0	12.0	28.0	14.0	1.0	images/313+12_15.png	images/313_15.png	1.0	←	15.0	50		男	20	2025-05-14_12h56.08.181	干预NG	2021.2.3	Win32	19.96007984
		6.0	1.0	0.5703	5.0	0.4373	1.0	13.0	29.0	7.0	1.0	images/313_8.png	images/313+12_8.png	6.0	→	8.0	50		男	20	2025-05-14_12h56.08.181	干预NG	2021.2.3	Win32	19.96007984
		6.0	1.0	0.3336	5.0	0.6752	1.0	14.0	30.0	1.0	1.0	images/313_2.png	images/313+12_2.png	6.0	→	2.0	50		男	20	2025-05-14_12h56.08.181	干预NG	2021.2.3	Win32	19.96007984
		6.0	1.0	0.6356	6.0	0.4904	1.0	15.0	31.0	2.0	1.0	images/313_3.png	images/313+12_3.png	6.0	→	3.0	50		男	20	2025-05-14_12h56.08.181	干预NG	2021.2.3	Win32	19.96007984
					6.0	0.3528						images/313_4.png	images/313+42_4.png	6.0	→	4.0	50		男	20	2025-05-14_12h56.08.181	干预NG	2021.2.3	Win32	19.96007984	space	2.1605	6.0	1.0	0.3844	1.0		0.0	0.0	0.0	3.0	1.0
					5.0	0.4231						images/313_17.png	images/313+42_17.png	6.0	→	17.0	50		男	20	2025-05-14_12h56.08.181	干预NG	2021.2.3	Win32	19.96007984			6.0	1.0	0.4006	1.0		0.0	1.0	1.0	16.0	1.0
					6.0	0.3102						images/313_24.png	images/313+42_24.png	6.0	→	24.0	50		男	20	2025-05-14_12h56.08.181	干预NG	2021.2.3	Win32	19.96007984			6.0	1.0	0.362	1.0		0.0	2.0	2.0	23.0	1.0
					5.0	0.3359						images/313+42_16.png	images/313_16.png	1.0	←	16.0	50		男	20	2025-05-14_12h56.08.181	干预NG	2021.2.3	Win32	19.96007984			1.0	1.0	0.661	1.0		0.0	3.0	3.0	15.0	1.0
					6.0	0.1451						images/313+42_25.png	images/313_25.png	1.0	←	25.0	50		男	20	2025-05-14_12h56.08.181	干预NG	2021.2.3	Win32	19.96007984			6.0	0.0	0.325	1.0		0.0	4.0	4.0	24.0	1.0
					6.0	0.3385						images/313_6.png	images/313+42_6.png	6.0	→	6.0	50		男	20	2025-05-14_12h56.08.181	干预NG	2021.2.3	Win32	19.96007984			6.0	1.0	0.3928	1.0		0.0	5.0	5.0	5.0	1.0
					6.0	0.3712						images/313_2.png	images/313+42_2.png	6.0	→	2.0	50		男	20	2025-05-14_12h56.08.181	干预NG	2021.2.3	Win32	19.96007984			6.0	1.0	0.3795	1.0		0.0	6.0	6.0	1.0	1.0
					5.0	0.1619						images/313+42_32.png	images/313_32.png	1.0	←	32.0	50		男	20	2025-05-14_12h56.08.181	干预NG	2021.2.3	Win32	19.96007984			1.0	1.0	0.5948	1.0		0.0	7.0	7.0	31.0	1.0
					6.0	0.3903						images/313_1.png	images/313+42_1.png	6.0	→	1.0	50		男	20	2025-05-14_12h56.08.181	干预NG	2021.2.3	Win32	19.96007984			6.0	1.0	0.2835	1.0		0.0	8.0	8.0	0.0	1.0
					5.0	0.3722						images/313+42_27.png	images/313_27.png	1.0	←	27.0	50		男	20	2025-05-14_12h56.08.181	干预NG	2021.2.3	Win32	19.96007984			6.0	0.0	0.4496	1.0		0.0	9.0	9.0	26.0	1.0
					5.0	0.3484						images/313_20.png	images/313+42_20.png	6.0	→	20.0	50		男	20	2025-05-14_12h56.08.181	干预NG	2021.2.3	Win32	19.96007984			1.0	0.0	0.6637	1.0		0.0	10.0	10.0	19.0	1.0
					5.0	0.4031						images/313_8.png	images/313+42_8.png	6.0	→	8.0	50		男	20	2025-05-14_12h56.08.181	干预NG	2021.2.3	Win32	19.96007984			6.0	1.0	0.3544	1.0		0.0	11.0	11.0	7.0	1.0
					6.0	0.0624						images/313_18.png	images/313+42_18.png	6.0	→	18.0	50		男	20	2025-05-14_12h56.08.181	干预NG	2021.2.3	Win32	19.96007984			6.0	1.0	0.9184	1.0		0.0	12.0	12.0	17.0	1.0
					5.0	0.4358						images/313_22.png	images/313+42_22.png	6.0	→	22.0	50		男	20	2025-05-14_12h56.08.181	干预NG	2021.2.3	Win32	19.96007984			6.0	1.0	0.5814	1.0		0.0	13.0	13.0	21.0	1.0
					6.0	0.3444						images/313_19.png	images/313+42_19.png	6.0	→	19.0	50		男	20	2025-05-14_12h56.08.181	干预NG	2021.2.3	Win32	19.96007984			6.0	1.0	0.4267	1.0		0.0	14.0	14.0	18.0	1.0
					5.0	0.3751						images/313+42_28.png	images/313_28.png	1.0	←	28.0	50		男	20	2025-05-14_12h56.08.181	干预NG	2021.2.3	Win32	19.96007984			6.0	0.0	0.2793	1.0		0.0	15.0	15.0	27.0	1.0
					6.0	0.4336						images/313+42_14.png	images/313_14.png	1.0	←	14.0	50		男	20	2025-05-14_12h56.08.181	干预NG	2021.2.3	Win32	19.96007984			6.0	0.0	0.4126	1.0		0.0	16.0	16.0	13.0	1.0
					4.0	0.5471						images/313+42_12.png	images/313_12.png	1.0	←	12.0	50		男	20	2025-05-14_12h56.08.181	干预NG	2021.2.3	Win32	19.96007984			1.0	1.0	0.5153	1.0		0.0	17.0	17.0	11.0	1.0
					4.0	0.6024						images/313+42_15.png	images/313_15.png	1.0	←	15.0	50		男	20	2025-05-14_12h56.08.181	干预NG	2021.2.3	Win32	19.96007984			1.0	1.0	0.5326	1.0		0.0	18.0	18.0	14.0	1.0
					5.0	0.4635						images/313+42_10.png	images/313_10.png	1.0	←	10.0	50		男	20	2025-05-14_12h56.08.181	干预NG	2021.2.3	Win32	19.96007984			6.0	0.0	0.7816	1.0		0.0	19.0	19.0	9.0	1.0
					5.0	0.5579						images/313_21.png	images/313+42_21.png	6.0	→	21.0	50		男	20	2025-05-14_12h56.08.181	干预NG	2021.2.3	Win32	19.96007984			6.0	1.0	0.4128	1.0		0.0	20.0	20.0	20.0	1.0
					4.0	0.5138						images/313+42_11.png	images/313_11.png	1.0	←	11.0	50		男	20	2025-05-14_12h56.08.181	干预NG	2021.2.3	Win32	19.96007984			1.0	1.0	0.5073	1.0		0.0	21.0	21.0	10.0	1.0
					5.0	0.5401						images/313_23.png	images/313+42_23.png	6.0	→	23.0	50		男	20	2025-05-14_12h56.08.181	干预NG	2021.2.3	Win32	19.96007984			6.0	1.0	1.1198	1.0		0.0	22.0	22.0	22.0	1.0
					5.0	0.6588						images/313_3.png	images/313+42_3.png	6.0	→	3.0	50		男	20	2025-05-14_12h56.08.181	干预NG	2021.2.3	Win32	19.96007984			6.0	1.0	1.128	1.0		0.0	23.0	23.0	2.0	1.0
					4.0	0.9831						images/313_5.png	images/313+42_5.png	6.0	→	5.0	50		男	20	2025-05-14_12h56.08.181	干预NG	2021.2.3	Win32	19.96007984			6.0	1.0	0.8724	1.0		0.0	24.0	24.0	4.0	1.0
					4.0	0.6978						images/313+42_9.png	images/313_9.png	1.0	←	9.0	50		男	20	2025-05-14_12h56.08.181	干预NG	2021.2.3	Win32	19.96007984			1.0	1.0	0.4757	1.0		0.0	25.0	25.0	8.0	1.0
					5.0	0.4109						images/313+42_13.png	images/313_13.png	1.0	←	13.0	50		男	20	2025-05-14_12h56.08.181	干预NG	2021.2.3	Win32	19.96007984			6.0	0.0	0.5991	1.0		0.0	26.0	26.0	12.0	1.0
					4.0	0.4605						images/313+42_26.png	images/313_26.png	1.0	←	26.0	50		男	20	2025-05-14_12h56.08.181	干预NG	2021.2.3	Win32	19.96007984			1.0	1.0	0.7825	1.0		0.0	27.0	27.0	25.0	1.0
					5.0	0.443						images/313+42_29.png	images/313_29.png	1.0	←	29.0	50		男	20	2025-05-14_12h56.08.181	干预NG	2021.2.3	Win32	19.96007984			6.0	0.0	1.08	1.0		0.0	28.0	28.0	28.0	1.0
					6.0	0.439						images/313_7.png	images/313+42_7.png	6.0	→	7.0	50		男	20	2025-05-14_12h56.08.181	干预NG	2021.2.3	Win32	19.96007984			6.0	1.0	0.5298	1.0		0.0	29.0	29.0	6.0	1.0
					5.0	0.4638						images/313+42_31.png	images/313_31.png	1.0	←	31.0	50		男	20	2025-05-14_12h56.08.181	干预NG	2021.2.3	Win32	19.96007984			6.0	0.0	0.7183	1.0		0.0	30.0	30.0	30.0	1.0
					4.0	0.4205						images/313+42_30.png	images/313_30.png	1.0	←	30.0	50		男	20	2025-05-14_12h56.08.181	干预NG	2021.2.3	Win32	19.96007984			1.0	1.0	0.5214	1.0		0.0	31.0	31.0	29.0	1.0
					5.0	0.361						images/313+42_13.png	images/313_13.png	1.0	←	13.0	50		男	20	2025-05-14_12h56.08.181	干预NG	2021.2.3	Win32	19.96007984			6.0	0.0	0.9992	1.0		1.0	0.0	32.0	12.0	1.0
					4.0	0.362						images/313_1.png	images/313+42_1.png	6.0	→	1.0	50		男	20	2025-05-14_12h56.08.181	干预NG	2021.2.3	Win32	19.96007984			6.0	1.0	0.6846	1.0		1.0	1.0	33.0	0.0	1.0
					4.0	0.439						images/313+42_28.png	images/313_28.png	1.0	←	28.0	50		男	20	2025-05-14_12h56.08.181	干预NG	2021.2.3	Win32	19.96007984			1.0	1.0	0.53	1.0		1.0	2.0	34.0	27.0	1.0
					4.0	0.4916						images/313_20.png	images/313+42_20.png	6.0	→	20.0	50		男	20	2025-05-14_12h56.08.181	干预NG	2021.2.3	Win32	19.96007984			1.0	0.0	0.5269	1.0		1.0	3.0	35.0	19.0	1.0
					5.0	0.3486						images/313+42_25.png	images/313_25.png	1.0	←	25.0	50		男	20	2025-05-14_12h56.08.181	干预NG	2021.2.3	Win32	19.96007984			6.0	0.0	0.6033	1.0		1.0	4.0	36.0	24.0	1.0
					4.0	1.2884						images/313_7.png	images/313+42_7.png	6.0	→	7.0	50		男	20	2025-05-14_12h56.08.181	干预NG	2021.2.3	Win32	19.96007984			6.0	1.0	0.5187	1.0		1.0	5.0	37.0	6.0	1.0
					6.0	0.4294						images/313_2.png	images/313+42_2.png	6.0	→	2.0	50		男	20	2025-05-14_12h56.08.181	干预NG	2021.2.3	Win32	19.96007984			6.0	1.0	0.6756	1.0		1.0	6.0	38.0	1.0	1.0
					4.0	0.4587						images/313+42_11.png	images/313_11.png	1.0	←	11.0	50		男	20	2025-05-14_12h56.08.181	干预NG	2021.2.3	Win32	19.96007984			1.0	1.0	0.4965	1.0	space	1.0	7.0	39.0	10.0	1.0	2.7242
					5.0	0.6429						images/313+42_9.png	images/313_9.png	1.0	←	9.0	50		男	20	2025-05-14_12h56.08.181	干预NG	2021.2.3	Win32	19.96007984			6.0	0.0	0.7513	1.0		1.0	8.0	40.0	8.0	1.0
					4.0	0.3834						images/313+42_32.png	images/313_32.png	1.0	←	32.0	50		男	20	2025-05-14_12h56.08.181	干预NG	2021.2.3	Win32	19.96007984			1.0	1.0	0.4578	1.0		1.0	9.0	41.0	31.0	1.0
					4.0	0.61						images/313_4.png	images/313+42_4.png	6.0	→	4.0	50		男	20	2025-05-14_12h56.08.181	干预NG	2021.2.3	Win32	19.96007984			6.0	1.0	0.4555	1.0		1.0	10.0	42.0	3.0	1.0
					5.0	0.7753						images/313_24.png	images/313+42_24.png	6.0	→	24.0	50		男	20	2025-05-14_12h56.08.181	干预NG	2021.2.3	Win32	19.96007984			6.0	1.0	0.717	1.0		1.0	11.0	43.0	23.0	1.0
					3.0	0.6404						images/313_18.png	images/313+42_18.png	6.0	→	18.0	50		男	20	2025-05-14_12h56.08.181	干预NG	2021.2.3	Win32	19.96007984			6.0	1.0	0.5544	0.0		1.0	12.0	44.0	17.0	1.0
					3.0	1.2158						images/313+42_31.png	images/313_31.png	1.0	←	31.0	50		男	20	2025-05-14_12h56.08.181	干预NG	2021.2.3	Win32	19.96007984			1.0	1.0	0.6985	0.0		1.0	13.0	45.0	30.0	1.0
					5.0	0.9257						images/313_23.png	images/313+42_23.png	6.0	→	23.0	50		男	20	2025-05-14_12h56.08.181	干预NG	2021.2.3	Win32	19.96007984			6.0	1.0	0.4204	1.0		1.0	14.0	46.0	22.0	1.0
					5.0	0.6697						images/313+42_26.png	images/313_26.png	1.0	←	26.0	50		男	20	2025-05-14_12h56.08.181	干预NG	2021.2.3	Win32	19.96007984			6.0	0.0	0.6304	1.0		1.0	15.0	47.0	25.0	1.0
					4.0	0.4035						images/313+42_27.png	images/313_27.png	1.0	←	27.0	50		男	20	2025-05-14_12h56.08.181	干预NG	2021.2.3	Win32	19.96007984			1.0	1.0	0.386	1.0		1.0	16.0	48.0	26.0	1.0
					5.0	0.4722						images/313+42_15.png	images/313_15.png	1.0	←	15.0	50		男	20	2025-05-14_12h56.08.181	干预NG	2021.2.3	Win32	19.96007984			1.0	1.0	0.3824	1.0		1.0	17.0	49.0	14.0	1.0
					4.0	0.6454						images/313_5.png	images/313+42_5.png	6.0	→	5.0	50		男	20	2025-05-14_12h56.08.181	干预NG	2021.2.3	Win32	19.96007984			1.0	0.0	0.4363	1.0		1.0	18.0	50.0	4.0	1.0
					5.0	0.4737						images/313+42_29.png	images/313_29.png	1.0	←	29.0	50		男	20	2025-05-14_12h56.08.181	干预NG	2021.2.3	Win32	19.96007984			1.0	1.0	0.5049	1.0		1.0	19.0	51.0	28.0	1.0
					5.0	0.4907						images/313_17.png	images/313+42_17.png	6.0	→	17.0	50		男	20	2025-05-14_12h56.08.181	干预NG	2021.2.3	Win32	19.96007984			6.0	1.0	0.4625	1.0		1.0	20.0	52.0	16.0	1.0
					4.0	0.5744						images/313+42_16.png	images/313_16.png	1.0	←	16.0	50		男	20	2025-05-14_12h56.08.181	干预NG	2021.2.3	Win32	19.96007984			1.0	1.0	0.641	1.0		1.0	21.0	53.0	15.0	1.0
					5.0	0.488						images/313+42_14.png	images/313_14.png	1.0	←	14.0	50		男	20	2025-05-14_12h56.08.181	干预NG	2021.2.3	Win32	19.96007984			6.0	0.0	0.4201	1.0		1.0	22.0	54.0	13.0	1.0
					6.0	0.432						images/313_3.png	images/313+42_3.png	6.0	→	3.0	50		男	20	2025-05-14_12h56.08.181	干预NG	2021.2.3	Win32	19.96007984			6.0	1.0	0.434	1.0		1.0	23.0	55.0	2.0	1.0
					6.0	0.3104						images/313_19.png	images/313+42_19.png	6.0	→	19.0	50		男	20	2025-05-14_12h56.08.181	干预NG	2021.2.3	Win32	19.96007984			6.0	1.0	0.4222	1.0		1.0	24.0	56.0	18.0	1.0
					5.0	0.4262						images/313_6.png	images/313+42_6.png	6.0	→	6.0	50		男	20	2025-05-14_12h56.08.181	干预NG	2021.2.3	Win32	19.96007984			6.0	1.0	0.438	1.0		1.0	25.0	57.0	5.0	1.0
					5.0	0.4175						images/313+42_10.png	images/313_10.png	1.0	←	10.0	50		男	20	2025-05-14_12h56.08.181	干预NG	2021.2.3	Win32	19.96007984			6.0	0.0	0.5071	1.0		1.0	26.0	58.0	9.0	1.0
					4.0	0.5275						images/313+42_30.png	images/313_30.png	1.0	←	30.0	50		男	20	2025-05-14_12h56.08.181	干预NG	2021.2.3	Win32	19.96007984			6.0	0.0	0.3864	1.0		1.0	27.0	59.0	29.0	1.0
					4.0	0.4745						images/313+42_12.png	images/313_12.png	1.0	←	12.0	50		男	20	2025-05-14_12h56.08.181	干预NG	2021.2.3	Win32	19.96007984			1.0	1.0	0.5005	1.0		1.0	28.0	60.0	11.0	1.0
					3.0	0.6018						images/313_8.png	images/313+42_8.png	6.0	→	8.0	50		男	20	2025-05-14_12h56.08.181	干预NG	2021.2.3	Win32	19.96007984			6.0	1.0	0.4683	0.0		1.0	29.0	61.0	7.0	1.0
					5.0	0.4014						images/313_22.png	images/313+42_22.png	6.0	→	22.0	50		男	20	2025-05-14_12h56.08.181	干预NG	2021.2.3	Win32	19.96007984			6.0	1.0	0.394	1.0		1.0	30.0	62.0	21.0	1.0
					5.0	0.5962						images/313_21.png	images/313+42_21.png	6.0	→	21.0	50		男	20	2025-05-14_12h56.08.181	干预NG	2021.2.3	Win32	19.96007984			6.0	1.0	0.2768	1.0		1.0	31.0	63.0	20.0	1.0
					4.0	0.6729						images/313+42_30.png	images/313_30.png	1.0	←	30.0	50		男	20	2025-05-14_12h56.08.181	干预NG	2021.2.3	Win32	19.96007984			6.0	0.0	0.6481	1.0		2.0	0.0	64.0	29.0	1.0
					5.0	0.5667						images/313_4.png	images/313+42_4.png	6.0	→	4.0	50		男	20	2025-05-14_12h56.08.181	干预NG	2021.2.3	Win32	19.96007984			6.0	1.0	0.3093	1.0		2.0	1.0	65.0	3.0	1.0
					3.0	0.4449						images/313_8.png	images/313+42_8.png	6.0	→	8.0	50		男	20	2025-05-14_12h56.08.181	干预NG	2021.2.3	Win32	19.96007984			6.0	1.0	0.4558	0.0		2.0	2.0	66.0	7.0	1.0
					5.0	0.4642						images/313_21.png	images/313+42_21.png	6.0	→	21.0	50		男	20	2025-05-14_12h56.08.181	干预NG	2021.2.3	Win32	19.96007984			6.0	1.0	0.3031	1.0		2.0	3.0	67.0	20.0	1.0
					5.0	0.4659						images/313_17.png	images/313+42_17.png	6.0	→	17.0	50		男	20	2025-05-14_12h56.08.181	干预NG	2021.2.3	Win32	19.96007984			6.0	1.0	0.3363	1.0		2.0	4.0	68.0	16.0	1.0
					6.0	0.3621						images/313_1.png	images/313+42_1.png	6.0	→	1.0	50		男	20	2025-05-14_12h56.08.181	干预NG	2021.2.3	Win32	19.96007984			6.0	1.0	0.3595	1.0		2.0	5.0	69.0	0.0	1.0
					5.0	0.3763						images/313+42_16.png	images/313_16.png	1.0	←	16.0	50		男	20	2025-05-14_12h56.08.181	干预NG	2021.2.3	Win32	19.96007984			1.0	1.0	0.4672	1.0		2.0	6.0	70.0	15.0	1.0
					4.0	0.6351						images/313_23.png	images/313+42_23.png	6.0	→	23.0	50		男	20	2025-05-14_12h56.08.181	干预NG	2021.2.3	Win32	19.96007984			6.0	1.0	0.21	1.0		2.0	7.0	71.0	22.0	1.0
					5.0	0.419						images/313+42_31.png	images/313_31.png	1.0	←	31.0	50		男	20	2025-05-14_12h56.08.181	干预NG	2021.2.3	Win32	19.96007984			6.0	0.0	0.2724	1.0		2.0	8.0	72.0	30.0	1.0
					4.0	0.4547						images/313+42_13.png	images/313_13.png	1.0	←	13.0	50		男	20	2025-05-14_12h56.08.181	干预NG	2021.2.3	Win32	19.96007984			1.0	1.0	0.7133	1.0		2.0	9.0	73.0	12.0	1.0
					5.0	0.4683						images/313_24.png	images/313+42_24.png	6.0	→	24.0	50		男	20	2025-05-14_12h56.08.181	干预NG	2021.2.3	Win32	19.96007984			6.0	1.0	0.5983	1.0		2.0	10.0	74.0	23.0	1.0
					4.0	0.4396						images/313+42_28.png	images/313_28.png	1.0	←	28.0	50		男	20	2025-05-14_12h56.08.181	干预NG	2021.2.3	Win32	19.96007984			1.0	1.0	0.4901	1.0		2.0	11.0	75.0	27.0	1.0
					5.0	0.4163						images/313_2.png	images/313+42_2.png	6.0	→	2.0	50		男	20	2025-05-14_12h56.08.181	干预NG	2021.2.3	Win32	19.96007984			6.0	1.0	0.3409	1.0		2.0	12.0	76.0	1.0	1.0
					5.0	0.6505						images/313+42_11.png	images/313_11.png	1.0	←	11.0	50		男	20	2025-05-14_12h56.08.181	干预NG	2021.2.3	Win32	19.96007984			6.0	0.0	0.252	1.0		2.0	13.0	77.0	10.0	1.0
					5.0	0.3702						images/313+42_15.png	images/313_15.png	1.0	←	15.0	50		男	20	2025-05-14_12h56.08.181	干预NG	2021.2.3	Win32	19.96007984			1.0	1.0	0.4711	1.0		2.0	14.0	78.0	14.0	1.0
					5.0	0.6574						images/313+42_9.png	images/313_9.png	1.0	←	9.0	50		男	20	2025-05-14_12h56.08.181	干预NG	2021.2.3	Win32	19.96007984			6.0	0.0	0.2068	1.0	space	2.0	15.0	79.0	8.0	1.0	1.8839
					6.0	0.441						images/313_6.png	images/313+42_6.png	6.0	→	6.0	50		男	20	2025-05-14_12h56.08.181	干预NG	2021.2.3	Win32	19.96007984			6.0	1.0	0.3335	1.0		2.0	16.0	80.0	5.0	1.0
					4.0	0.419						images/313_20.png	images/313+42_20.png	6.0	→	20.0	50		男	20	2025-05-14_12h56.08.181	干预NG	2021.2.3	Win32	19.96007984			1.0	0.0	0.4349	1.0		2.0	17.0	81.0	19.0	1.0
					5.0	0.4078						images/313_22.png	images/313+42_22.png	6.0	→	22.0	50		男	20	2025-05-14_12h56.08.181	干预NG	2021.2.3	Win32	19.96007984			6.0	1.0	0.2493	1.0		2.0	18.0	82.0	21.0	1.0
					5.0	0.3956						images/313+42_14.png	images/313_14.png	1.0	←	14.0	50		男	20	2025-05-14_12h56.08.181	干预NG	2021.2.3	Win32	19.96007984			6.0	0.0	0.3336	1.0		2.0	19.0	83.0	13.0	1.0
					4.0	0.4836						images/313+42_25.png	images/313_25.png	1.0	←	25.0	50		男	20	2025-05-14_12h56.08.181	干预NG	2021.2.3	Win32	19.96007984			6.0	0.0	0.4252	1.0		2.0	20.0	84.0	24.0	1.0
					5.0	0.4794						images/313_3.png	images/313+42_3.png	6.0	→	3.0	50		男	20	2025-05-14_12h56.08.181	干预NG	2021.2.3	Win32	19.96007984			6.0	1.0	0.2695	1.0		2.0	21.0	85.0	2.0	1.0
					6.0	0.4458						images/313_7.png	images/313+42_7.png	6.0	→	7.0	50		男	20	2025-05-14_12h56.08.181	干预NG	2021.2.3	Win32	19.96007984			6.0	1.0	0.649	1.0		2.0	22.0	86.0	6.0	1.0
					5.0	0.4537						images/313+42_10.png	images/313_10.png	1.0	←	10.0	50		男	20	2025-05-14_12h56.08.181	干预NG	2021.2.3	Win32	19.96007984			6.0	0.0	0.8139	1.0		2.0	23.0	87.0	9.0	1.0
					5.0	0.4804						images/313_18.png	images/313+42_18.png	6.0	→	18.0	50		男	20	2025-05-14_12h56.08.181	干预NG	2021.2.3	Win32	19.96007984			6.0	1.0	0.6162	1.0		2.0	24.0	88.0	17.0	1.0
					4.0	0.4442						images/313+42_29.png	images/313_29.png	1.0	←	29.0	50		男	20	2025-05-14_12h56.08.181	干预NG	2021.2.3	Win32	19.96007984			1.0	1.0	0.4561	1.0		2.0	25.0	89.0	28.0	1.0
					4.0	0.4133						images/313+42_12.png	images/313_12.png	1.0	←	12.0	50		男	20	2025-05-14_12h56.08.181	干预NG	2021.2.3	Win32	19.96007984			1.0	1.0	0.4992	1.0		2.0	26.0	90.0	11.0	1.0
					4.0	0.5588						images/313+42_26.png	images/313_26.png	1.0	←	26.0	50		男	20	2025-05-14_12h56.08.181	干预NG	2021.2.3	Win32	19.96007984			1.0	1.0	0.38	1.0		2.0	27.0	91.0	25.0	1.0
					5.0	0.3568						images/313_19.png	images/313+42_19.png	6.0	→	19.0	50		男	20	2025-05-14_12h56.08.181	干预NG	2021.2.3	Win32	19.96007984			6.0	1.0	0.2692	1.0		2.0	28.0	92.0	18.0	1.0
					5.0	0.3694						images/313_5.png	images/313+42_5.png	6.0	→	5.0	50		男	20	2025-05-14_12h56.08.181	干预NG	2021.2.3	Win32	19.96007984			6.0	1.0	0.3216	1.0		2.0	29.0	93.0	4.0	1.0
					6.0	0.3858						images/313+42_27.png	images/313_27.png	1.0	←	27.0	50		男	20	2025-05-14_12h56.08.181	干预NG	2021.2.3	Win32	19.96007984			1.0	1.0	0.4315	1.0		2.0	30.0	94.0	26.0	1.0
					6.0	0.4523						images/313+42_32.png	images/313_32.png	1.0	←	32.0	50		男	20	2025-05-14_12h56.08.181	干预NG	2021.2.3	Win32	19.96007984			1.0	1.0	0.3677	1.0		2.0	31.0	95.0	31.0	1.0
																	50		男	20	2025-05-14_12h56.08.181	干预NG	2021.2.3	Win32	19.96007984														6.258621141	5.7099
