# Supplementary material for: Perceptual metacognition and self-esteem: the role of feedback valence in local and global monitoring bias
Source: BMC Psychol. 2025 Sep 22;13:1114. doi: 10.1186/s40359-025-03089-x (PMC12506185; doi:10.1186/s40359-025-03089-x)
Supplement: Supplementary file 1 — Supplementary Material 1. [file 40359_2025_3089_MOESM1_ESM.zip › Data/Study3/Study3data/negative/51_干预NG_2025-05-14_16h29.46.008.csv]

key03.keys	key03.rt	response00.keys	response00.corr	response00.rt	response02.keys	response02.rt	prac2.thisRepN	prac2.thisTrialN	prac2.thisN	prac2.thisIndex	prac2.ran	dotLeft	dotRight	dotAns	cue	rows	被试编号	姓名	性别	年龄	date	expName	psychopyVersion	OS	frameRate	key04.keys	key04.rt	response01.keys	response01.corr	response01.rt	response02.corr	ret_res.keys	neg.thisRepN	neg.thisTrialN	neg.thisN	neg.thisIndex	neg.ran	slider.response	slider.rt
space	7.1545	1.0	1.0	0.736900001	3.0	0.3242	0.0	0.0	0.0	11.0	1.0	images/313+12_12.png	images/313_12.png	1.0	←	12.0	51		女	22	2025-05-14_16h29.46.008	干预NG	2021.2.3	Win32	60.24096386
		6.0	1.0	0.910900001	5.0	0.2025	0.0	1.0	1.0	3.0	1.0	images/313_4.png	images/313+12_4.png	6.0	→	4.0	51		女	22	2025-05-14_16h29.46.008	干预NG	2021.2.3	Win32	60.24096386
		6.0	1.0	1.0538	3.0	0.328099999	0.0	2.0	2.0	0.0	1.0	images/313_1.png	images/313+12_1.png	6.0	→	1.0	51		女	22	2025-05-14_16h29.46.008	干预NG	2021.2.3	Win32	60.24096386
		1.0	0.0	1.0031	4.0	0.318599999	0.0	3.0	3.0	7.0	1.0	images/313_8.png	images/313+12_8.png	6.0	→	8.0	51		女	22	2025-05-14_16h29.46.008	干预NG	2021.2.3	Win32	60.24096386
		1.0	1.0	0.6383	4.0	0.3567	0.0	4.0	4.0	9.0	1.0	images/313+12_10.png	images/313_10.png	1.0	←	10.0	51		女	22	2025-05-14_16h29.46.008	干预NG	2021.2.3	Win32	60.24096386
		6.0	0.0	0.666200001	5.0	0.2558	0.0	5.0	5.0	14.0	1.0	images/313+12_15.png	images/313_15.png	1.0	←	15.0	51		女	22	2025-05-14_16h29.46.008	干预NG	2021.2.3	Win32	60.24096386
		1.0	1.0	0.7595	2.0	0.2018	0.0	6.0	6.0	12.0	1.0	images/313+12_13.png	images/313_13.png	1.0	←	13.0	51		女	22	2025-05-14_16h29.46.008	干预NG	2021.2.3	Win32	60.24096386
		6.0	0.0	0.7842	4.0	0.278	0.0	7.0	7.0	15.0	1.0	images/313+12_16.png	images/313_16.png	1.0	←	16.0	51		女	22	2025-05-14_16h29.46.008	干预NG	2021.2.3	Win32	60.24096386
		6.0	0.0	0.685099999	4.0	0.2674	0.0	8.0	8.0	13.0	1.0	images/313+12_14.png	images/313_14.png	1.0	←	14.0	51		女	22	2025-05-14_16h29.46.008	干预NG	2021.2.3	Win32	60.24096386
		1.0	0.0	0.951	2.0	0.4522	0.0	9.0	9.0	6.0	1.0	images/313_7.png	images/313+12_7.png	6.0	→	7.0	51		女	22	2025-05-14_16h29.46.008	干预NG	2021.2.3	Win32	60.24096386
		6.0	1.0	0.7076	4.0	0.2217	0.0	10.0	10.0	1.0	1.0	images/313_2.png	images/313+12_2.png	6.0	→	2.0	51		女	22	2025-05-14_16h29.46.008	干预NG	2021.2.3	Win32	60.24096386
		6.0	1.0	0.687	5.0	0.2592	0.0	11.0	11.0	2.0	1.0	images/313_3.png	images/313+12_3.png	6.0	→	3.0	51		女	22	2025-05-14_16h29.46.008	干预NG	2021.2.3	Win32	60.24096386
		1.0	1.0	0.96	4.0	0.3033	0.0	12.0	12.0	10.0	1.0	images/313+12_11.png	images/313_11.png	1.0	←	11.0	51		女	22	2025-05-14_16h29.46.008	干预NG	2021.2.3	Win32	60.24096386
		6.0	1.0	0.657099999	5.0	0.2505	0.0	13.0	13.0	4.0	1.0	images/313_5.png	images/313+12_5.png	6.0	→	5.0	51		女	22	2025-05-14_16h29.46.008	干预NG	2021.2.3	Win32	60.24096386
		1.0	1.0	0.8341	4.0	0.3192	0.0	14.0	14.0	8.0	1.0	images/313+12_9.png	images/313_9.png	1.0	←	9.0	51		女	22	2025-05-14_16h29.46.008	干预NG	2021.2.3	Win32	60.24096386
		6.0	1.0	0.6546	6.0	0.216900001	0.0	15.0	15.0	5.0	1.0	images/313_6.png	images/313+12_6.png	6.0	→	6.0	51		女	22	2025-05-14_16h29.46.008	干预NG	2021.2.3	Win32	60.24096386
		1.0	0.0	0.964099999	4.0	0.3039	1.0	0.0	16.0	0.0	1.0	images/313_1.png	images/313+12_1.png	6.0	→	1.0	51		女	22	2025-05-14_16h29.46.008	干预NG	2021.2.3	Win32	60.24096386
		6.0	0.0	0.9395	2.0	0.1907	1.0	1.0	17.0	13.0	1.0	images/313+12_14.png	images/313_14.png	1.0	←	14.0	51		女	22	2025-05-14_16h29.46.008	干预NG	2021.2.3	Win32	60.24096386
		6.0	0.0	1.136599999	4.0	0.1809	1.0	2.0	18.0	10.0	1.0	images/313+12_11.png	images/313_11.png	1.0	←	11.0	51		女	22	2025-05-14_16h29.46.008	干预NG	2021.2.3	Win32	60.24096386
		6.0	1.0	0.670799999	4.0	0.209799999	1.0	3.0	19.0	4.0	1.0	images/313_5.png	images/313+12_5.png	6.0	→	5.0	51		女	22	2025-05-14_16h29.46.008	干预NG	2021.2.3	Win32	60.24096386
		6.0	0.0	0.7153	5.0	0.2898	1.0	4.0	20.0	8.0	1.0	images/313+12_9.png	images/313_9.png	1.0	←	9.0	51		女	22	2025-05-14_16h29.46.008	干预NG	2021.2.3	Win32	60.24096386
		6.0	1.0	0.9712	5.0	0.2525	1.0	5.0	21.0	5.0	1.0	images/313_6.png	images/313+12_6.png	6.0	→	6.0	51		女	22	2025-05-14_16h29.46.008	干预NG	2021.2.3	Win32	60.24096386
		1.0	1.0	0.904400001	3.0	0.3532	1.0	6.0	22.0	9.0	1.0	images/313+12_10.png	images/313_10.png	1.0	←	10.0	51		女	22	2025-05-14_16h29.46.008	干预NG	2021.2.3	Win32	60.24096386
		6.0	1.0	0.8953	3.0	0.298900001	1.0	7.0	23.0	3.0	1.0	images/313_4.png	images/313+12_4.png	6.0	→	4.0	51		女	22	2025-05-14_16h29.46.008	干预NG	2021.2.3	Win32	60.24096386
		1.0	1.0	1.2625	2.0	0.543	1.0	8.0	24.0	15.0	1.0	images/313+12_16.png	images/313_16.png	1.0	←	16.0	51		女	22	2025-05-14_16h29.46.008	干预NG	2021.2.3	Win32	60.24096386
		6.0	1.0	0.738599999	4.0	0.2205	1.0	9.0	25.0	2.0	1.0	images/313_3.png	images/313+12_3.png	6.0	→	3.0	51		女	22	2025-05-14_16h29.46.008	干预NG	2021.2.3	Win32	60.24096386
		6.0	1.0	1.092099999	3.0	0.2245	1.0	10.0	26.0	1.0	1.0	images/313_2.png	images/313+12_2.png	6.0	→	2.0	51		女	22	2025-05-14_16h29.46.008	干预NG	2021.2.3	Win32	60.24096386
		6.0	1.0	0.8203	3.0	0.2722	1.0	11.0	27.0	7.0	1.0	images/313_8.png	images/313+12_8.png	6.0	→	8.0	51		女	22	2025-05-14_16h29.46.008	干预NG	2021.2.3	Win32	60.24096386
		1.0	0.0	0.883799999	2.0	0.1968	1.0	12.0	28.0	6.0	1.0	images/313_7.png	images/313+12_7.png	6.0	→	7.0	51		女	22	2025-05-14_16h29.46.008	干预NG	2021.2.3	Win32	60.24096386
		6.0	0.0	0.9796	2.0	0.2081	1.0	13.0	29.0	14.0	1.0	images/313+12_15.png	images/313_15.png	1.0	←	15.0	51		女	22	2025-05-14_16h29.46.008	干预NG	2021.2.3	Win32	60.24096386
		1.0	1.0	0.7576	2.0	0.440400001	1.0	14.0	30.0	12.0	1.0	images/313+12_13.png	images/313_13.png	1.0	←	13.0	51		女	22	2025-05-14_16h29.46.008	干预NG	2021.2.3	Win32	60.24096386
		6.0	0.0	0.6792	4.0	0.2958	1.0	15.0	31.0	11.0	1.0	images/313+12_12.png	images/313_12.png	1.0	←	12.0	51		女	22	2025-05-14_16h29.46.008	干预NG	2021.2.3	Win32	60.24096386
					4.0	0.196						images/313+42_30.png	images/313_30.png	1.0	←	30.0	51		女	22	2025-05-14_16h29.46.008	干预NG	2021.2.3	Win32	60.24096386	space	2.777700001	6.0	0.0	0.905200001	1.0		0.0	0.0	0.0	29.0	1.0
					6.0	0.2567						images/313_3.png	images/313+42_3.png	6.0	→	3.0	51		女	22	2025-05-14_16h29.46.008	干预NG	2021.2.3	Win32	60.24096386			6.0	1.0	0.6165	1.0		0.0	1.0	1.0	2.0	1.0
					3.0	0.2547						images/313+42_10.png	images/313_10.png	1.0	←	10.0	51		女	22	2025-05-14_16h29.46.008	干预NG	2021.2.3	Win32	60.24096386			6.0	0.0	0.7688	0.0		0.0	2.0	2.0	9.0	1.0
					2.0	0.1952						images/313_18.png	images/313+42_18.png	6.0	→	18.0	51		女	22	2025-05-14_16h29.46.008	干预NG	2021.2.3	Win32	60.24096386			6.0	1.0	0.9031	0.0		0.0	3.0	3.0	17.0	1.0
					2.0	0.2392						images/313+42_15.png	images/313_15.png	1.0	←	15.0	51		女	22	2025-05-14_16h29.46.008	干预NG	2021.2.3	Win32	60.24096386			1.0	1.0	0.6491	0.0		0.0	4.0	4.0	14.0	1.0
					4.0	0.2555						images/313+42_25.png	images/313_25.png	1.0	←	25.0	51		女	22	2025-05-14_16h29.46.008	干预NG	2021.2.3	Win32	60.24096386			6.0	0.0	0.8225	1.0		0.0	5.0	5.0	24.0	1.0
					6.0	0.2036						images/313_21.png	images/313+42_21.png	6.0	→	21.0	51		女	22	2025-05-14_16h29.46.008	干预NG	2021.2.3	Win32	60.24096386			6.0	1.0	0.6397	1.0		0.0	6.0	6.0	20.0	1.0
					5.0	0.237						images/313_1.png	images/313+42_1.png	6.0	→	1.0	51		女	22	2025-05-14_16h29.46.008	干预NG	2021.2.3	Win32	60.24096386			6.0	1.0	0.768	1.0		0.0	7.0	7.0	0.0	1.0
					2.0	0.201400001						images/313_20.png	images/313+42_20.png	6.0	→	20.0	51		女	22	2025-05-14_16h29.46.008	干预NG	2021.2.3	Win32	60.24096386			6.0	1.0	0.7911	0.0		0.0	8.0	8.0	19.0	1.0
					2.0	0.468						images/313+42_26.png	images/313_26.png	1.0	←	26.0	51		女	22	2025-05-14_16h29.46.008	干预NG	2021.2.3	Win32	60.24096386			6.0	0.0	0.936	0.0		0.0	9.0	9.0	25.0	1.0
					3.0	0.3779						images/313+42_13.png	images/313_13.png	1.0	←	13.0	51		女	22	2025-05-14_16h29.46.008	干预NG	2021.2.3	Win32	60.24096386			6.0	0.0	0.716	0.0		0.0	10.0	10.0	12.0	1.0
					4.0	0.200200001						images/313+42_12.png	images/313_12.png	1.0	←	12.0	51		女	22	2025-05-14_16h29.46.008	干预NG	2021.2.3	Win32	60.24096386			6.0	0.0	0.7382	1.0		0.0	11.0	11.0	11.0	1.0
					5.0	0.2572						images/313_22.png	images/313+42_22.png	6.0	→	22.0	51		女	22	2025-05-14_16h29.46.008	干预NG	2021.2.3	Win32	60.24096386			6.0	1.0	0.684599999	1.0		0.0	12.0	12.0	21.0	1.0
					6.0	0.1675						images/313_24.png	images/313+42_24.png	6.0	→	24.0	51		女	22	2025-05-14_16h29.46.008	干预NG	2021.2.3	Win32	60.24096386			6.0	1.0	0.6396	1.0		0.0	13.0	13.0	23.0	1.0
					6.0	0.1503						images/313_5.png	images/313+42_5.png	6.0	→	5.0	51		女	22	2025-05-14_16h29.46.008	干预NG	2021.2.3	Win32	60.24096386			6.0	1.0	0.6866	1.0		0.0	14.0	14.0	4.0	1.0
					4.0	0.2679						images/313_4.png	images/313+42_4.png	6.0	→	4.0	51		女	22	2025-05-14_16h29.46.008	干预NG	2021.2.3	Win32	60.24096386			6.0	1.0	0.7023	1.0		0.0	15.0	15.0	3.0	1.0
					3.0	0.2179						images/313+42_32.png	images/313_32.png	1.0	←	32.0	51		女	22	2025-05-14_16h29.46.008	干预NG	2021.2.3	Win32	60.24096386			6.0	0.0	0.6505	0.0		0.0	16.0	16.0	31.0	1.0
					5.0	0.284400001						images/313_6.png	images/313+42_6.png	6.0	→	6.0	51		女	22	2025-05-14_16h29.46.008	干预NG	2021.2.3	Win32	60.24096386			6.0	1.0	0.7265	1.0		0.0	17.0	17.0	5.0	1.0
					3.0	0.2505						images/313_7.png	images/313+42_7.png	6.0	→	7.0	51		女	22	2025-05-14_16h29.46.008	干预NG	2021.2.3	Win32	60.24096386			6.0	1.0	0.7768	0.0		0.0	18.0	18.0	6.0	1.0
					5.0	0.8084						images/313_23.png	images/313+42_23.png	6.0	→	23.0	51		女	22	2025-05-14_16h29.46.008	干预NG	2021.2.3	Win32	60.24096386			6.0	1.0	0.844900001	1.0		0.0	19.0	19.0	22.0	1.0
					2.0	0.186						images/313+42_11.png	images/313_11.png	1.0	←	11.0	51		女	22	2025-05-14_16h29.46.008	干预NG	2021.2.3	Win32	60.24096386			6.0	0.0	0.767900001	0.0		0.0	20.0	20.0	10.0	1.0
					2.0	0.180400001						images/313_17.png	images/313+42_17.png	6.0	→	17.0	51		女	22	2025-05-14_16h29.46.008	干预NG	2021.2.3	Win32	60.24096386			6.0	1.0	0.796200001	0.0		0.0	21.0	21.0	16.0	1.0
					3.0	0.3521						images/313+42_29.png	images/313_29.png	1.0	←	29.0	51		女	22	2025-05-14_16h29.46.008	干预NG	2021.2.3	Win32	60.24096386			1.0	1.0	0.7244	0.0		0.0	22.0	22.0	28.0	1.0
					4.0	0.234						images/313+42_27.png	images/313_27.png	1.0	←	27.0	51		女	22	2025-05-14_16h29.46.008	干预NG	2021.2.3	Win32	60.24096386			1.0	1.0	1.036	1.0		0.0	23.0	23.0	26.0	1.0
					4.0	0.2847						images/313_2.png	images/313+42_2.png	6.0	→	2.0	51		女	22	2025-05-14_16h29.46.008	干预NG	2021.2.3	Win32	60.24096386			6.0	1.0	0.8021	1.0		0.0	24.0	24.0	1.0	1.0
					2.0	0.1665						images/313+42_31.png	images/313_31.png	1.0	←	31.0	51		女	22	2025-05-14_16h29.46.008	干预NG	2021.2.3	Win32	60.24096386			6.0	0.0	0.701700001	0.0		0.0	25.0	25.0	30.0	1.0
					4.0	0.2675						images/313+42_16.png	images/313_16.png	1.0	←	16.0	51		女	22	2025-05-14_16h29.46.008	干预NG	2021.2.3	Win32	60.24096386			6.0	0.0	0.713799999	1.0		0.0	26.0	26.0	15.0	1.0
					2.0	0.2346						images/313+42_9.png	images/313_9.png	1.0	←	9.0	51		女	22	2025-05-14_16h29.46.008	干预NG	2021.2.3	Win32	60.24096386			6.0	0.0	0.7389	0.0		0.0	27.0	27.0	8.0	1.0
					1.0	0.1856						images/313+42_14.png	images/313_14.png	1.0	←	14.0	51		女	22	2025-05-14_16h29.46.008	干预NG	2021.2.3	Win32	60.24096386			6.0	0.0	1.073400001	0.0		0.0	28.0	28.0	13.0	1.0
					1.0	0.2352						images/313_19.png	images/313+42_19.png	6.0	→	19.0	51		女	22	2025-05-14_16h29.46.008	干预NG	2021.2.3	Win32	60.24096386			6.0	1.0	1.2313	0.0		0.0	29.0	29.0	18.0	1.0
					4.0	0.2285						images/313_8.png	images/313+42_8.png	6.0	→	8.0	51		女	22	2025-05-14_16h29.46.008	干预NG	2021.2.3	Win32	60.24096386			6.0	1.0	0.7061	1.0		0.0	30.0	30.0	7.0	1.0
					2.0	0.2507						images/313+42_28.png	images/313_28.png	1.0	←	28.0	51		女	22	2025-05-14_16h29.46.008	干预NG	2021.2.3	Win32	60.24096386			1.0	1.0	0.674	0.0		0.0	31.0	31.0	27.0	1.0
					4.0	0.2638						images/313_8.png	images/313+42_8.png	6.0	→	8.0	51		女	22	2025-05-14_16h29.46.008	干预NG	2021.2.3	Win32	60.24096386			6.0	1.0	0.7105	1.0		1.0	0.0	32.0	7.0	1.0
					5.0	0.1846						images/313_24.png	images/313+42_24.png	6.0	→	24.0	51		女	22	2025-05-14_16h29.46.008	干预NG	2021.2.3	Win32	60.24096386			6.0	1.0	0.8673	1.0		1.0	1.0	33.0	23.0	1.0
					6.0	0.1714						images/313_7.png	images/313+42_7.png	6.0	→	7.0	51		女	22	2025-05-14_16h29.46.008	干预NG	2021.2.3	Win32	60.24096386			6.0	1.0	0.518	1.0		1.0	2.0	34.0	6.0	1.0
					2.0	0.2177						images/313+42_10.png	images/313_10.png	1.0	←	10.0	51		女	22	2025-05-14_16h29.46.008	干预NG	2021.2.3	Win32	60.24096386			6.0	0.0	0.893	0.0		1.0	3.0	35.0	9.0	1.0
					5.0	0.2568						images/313_23.png	images/313+42_23.png	6.0	→	23.0	51		女	22	2025-05-14_16h29.46.008	干预NG	2021.2.3	Win32	60.24096386			6.0	1.0	0.5708	1.0		1.0	4.0	36.0	22.0	1.0
					4.0	0.2496						images/313+42_31.png	images/313_31.png	1.0	←	31.0	51		女	22	2025-05-14_16h29.46.008	干预NG	2021.2.3	Win32	60.24096386			6.0	0.0	0.684700001	1.0		1.0	5.0	37.0	30.0	1.0
					2.0	0.219900001						images/313_20.png	images/313+42_20.png	6.0	→	20.0	51		女	22	2025-05-14_16h29.46.008	干预NG	2021.2.3	Win32	60.24096386			6.0	1.0	0.7734	0.0		1.0	6.0	38.0	19.0	1.0
					3.0	0.2885						images/313+42_14.png	images/313_14.png	1.0	←	14.0	51		女	22	2025-05-14_16h29.46.008	干预NG	2021.2.3	Win32	60.24096386			6.0	0.0	0.6942	0.0		1.0	7.0	39.0	13.0	1.0
					2.0	0.1964						images/313+42_13.png	images/313_13.png	1.0	←	13.0	51		女	22	2025-05-14_16h29.46.008	干预NG	2021.2.3	Win32	60.24096386			6.0	0.0	0.7897	0.0		1.0	8.0	40.0	12.0	1.0
					3.0	0.2539						images/313+42_30.png	images/313_30.png	1.0	←	30.0	51		女	22	2025-05-14_16h29.46.008	干预NG	2021.2.3	Win32	60.24096386			1.0	1.0	0.65	0.0		1.0	9.0	41.0	29.0	1.0
					5.0	0.2737						images/313_17.png	images/313+42_17.png	6.0	→	17.0	51		女	22	2025-05-14_16h29.46.008	干预NG	2021.2.3	Win32	60.24096386			6.0	1.0	0.5944	1.0		1.0	10.0	42.0	16.0	1.0
					3.0	0.2201						images/313+42_9.png	images/313_9.png	1.0	←	9.0	51		女	22	2025-05-14_16h29.46.008	干预NG	2021.2.3	Win32	60.24096386			6.0	0.0	0.7232	0.0		1.0	11.0	43.0	8.0	1.0
					5.0	0.2677						images/313_18.png	images/313+42_18.png	6.0	→	18.0	51		女	22	2025-05-14_16h29.46.008	干预NG	2021.2.3	Win32	60.24096386			6.0	1.0	0.6655	1.0		1.0	12.0	44.0	17.0	1.0
					2.0	0.2169						images/313+42_32.png	images/313_32.png	1.0	←	32.0	51		女	22	2025-05-14_16h29.46.008	干预NG	2021.2.3	Win32	60.24096386			6.0	0.0	0.7427	0.0		1.0	13.0	45.0	31.0	1.0
					5.0	0.3452						images/313_19.png	images/313+42_19.png	6.0	→	19.0	51		女	22	2025-05-14_16h29.46.008	干预NG	2021.2.3	Win32	60.24096386			6.0	1.0	0.4673	1.0		1.0	14.0	46.0	18.0	1.0
					5.0	0.6405						images/313+42_29.png	images/313_29.png	1.0	←	29.0	51		女	22	2025-05-14_16h29.46.008	干预NG	2021.2.3	Win32	60.24096386			1.0	1.0	0.7534	1.0		1.0	15.0	47.0	28.0	1.0
					6.0	0.2004						images/313_22.png	images/313+42_22.png	6.0	→	22.0	51		女	22	2025-05-14_16h29.46.008	干预NG	2021.2.3	Win32	60.24096386			6.0	1.0	0.6897	1.0		1.0	16.0	48.0	21.0	1.0
					4.0	0.3999						images/313+42_16.png	images/313_16.png	1.0	←	16.0	51		女	22	2025-05-14_16h29.46.008	干预NG	2021.2.3	Win32	60.24096386			1.0	1.0	1.1266	1.0		1.0	17.0	49.0	15.0	1.0
					4.0	0.2788						images/313+42_28.png	images/313_28.png	1.0	←	28.0	51		女	22	2025-05-14_16h29.46.008	干预NG	2021.2.3	Win32	60.24096386			1.0	1.0	0.7017	1.0		1.0	18.0	50.0	27.0	1.0
					5.0	0.2242						images/313_4.png	images/313+42_4.png	6.0	→	4.0	51		女	22	2025-05-14_16h29.46.008	干预NG	2021.2.3	Win32	60.24096386			6.0	1.0	0.679400001	1.0		1.0	19.0	51.0	3.0	1.0
					3.0	0.1688						images/313_2.png	images/313+42_2.png	6.0	→	2.0	51		女	22	2025-05-14_16h29.46.008	干预NG	2021.2.3	Win32	60.24096386			6.0	1.0	0.905599999	0.0		1.0	20.0	52.0	1.0	1.0
					5.0	0.2172						images/313_6.png	images/313+42_6.png	6.0	→	6.0	51		女	22	2025-05-14_16h29.46.008	干预NG	2021.2.3	Win32	60.24096386			6.0	1.0	0.7174	1.0		1.0	21.0	53.0	5.0	1.0
					4.0	0.1836						images/313_1.png	images/313+42_1.png	6.0	→	1.0	51		女	22	2025-05-14_16h29.46.008	干预NG	2021.2.3	Win32	60.24096386			6.0	1.0	0.6242	1.0		1.0	22.0	54.0	0.0	1.0
					3.0	0.3769						images/313_3.png	images/313+42_3.png	6.0	→	3.0	51		女	22	2025-05-14_16h29.46.008	干预NG	2021.2.3	Win32	60.24096386			1.0	0.0	0.7137	0.0		1.0	23.0	55.0	2.0	1.0
					4.0	0.2504						images/313_5.png	images/313+42_5.png	6.0	→	5.0	51		女	22	2025-05-14_16h29.46.008	干预NG	2021.2.3	Win32	60.24096386			6.0	1.0	0.627099999	1.0		1.0	24.0	56.0	4.0	1.0
					4.0	0.4568						images/313+42_27.png	images/313_27.png	1.0	←	27.0	51		女	22	2025-05-14_16h29.46.008	干预NG	2021.2.3	Win32	60.24096386			1.0	1.0	0.7007	1.0		1.0	25.0	57.0	26.0	1.0
					3.0	0.233700001						images/313+42_11.png	images/313_11.png	1.0	←	11.0	51		女	22	2025-05-14_16h29.46.008	干预NG	2021.2.3	Win32	60.24096386			1.0	1.0	0.6582	0.0		1.0	26.0	58.0	10.0	1.0
					3.0	0.1775						images/313+42_15.png	images/313_15.png	1.0	←	15.0	51		女	22	2025-05-14_16h29.46.008	干预NG	2021.2.3	Win32	60.24096386			6.0	0.0	0.8225	0.0		1.0	27.0	59.0	14.0	1.0
					4.0	0.235200001						images/313+42_12.png	images/313_12.png	1.0	←	12.0	51		女	22	2025-05-14_16h29.46.008	干预NG	2021.2.3	Win32	60.24096386			1.0	1.0	0.8732	1.0		1.0	28.0	60.0	11.0	1.0
					2.0	0.5678						images/313+42_25.png	images/313_25.png	1.0	←	25.0	51		女	22	2025-05-14_16h29.46.008	干预NG	2021.2.3	Win32	60.24096386			6.0	0.0	0.7112	0.0		1.0	29.0	61.0	24.0	1.0
					3.0	0.2848						images/313+42_26.png	images/313_26.png	1.0	←	26.0	51		女	22	2025-05-14_16h29.46.008	干预NG	2021.2.3	Win32	60.24096386			1.0	1.0	0.6675	0.0		1.0	30.0	62.0	25.0	1.0
					4.0	0.1976						images/313_21.png	images/313+42_21.png	6.0	→	21.0	51		女	22	2025-05-14_16h29.46.008	干预NG	2021.2.3	Win32	60.24096386			6.0	1.0	0.721799999	1.0		1.0	31.0	63.0	20.0	1.0
					5.0	0.3851						images/313_5.png	images/313+42_5.png	6.0	→	5.0	51		女	22	2025-05-14_16h29.46.008	干预NG	2021.2.3	Win32	60.24096386			6.0	1.0	0.8278	1.0		2.0	0.0	64.0	4.0	1.0
					5.0	0.2681						images/313_21.png	images/313+42_21.png	6.0	→	21.0	51		女	22	2025-05-14_16h29.46.008	干预NG	2021.2.3	Win32	60.24096386			6.0	1.0	0.696900001	1.0		2.0	1.0	65.0	20.0	1.0
					5.0	0.328400001						images/313_22.png	images/313+42_22.png	6.0	→	22.0	51		女	22	2025-05-14_16h29.46.008	干预NG	2021.2.3	Win32	60.24096386			6.0	1.0	0.5955	1.0		2.0	2.0	66.0	21.0	1.0
					2.0	0.2185						images/313+42_27.png	images/313_27.png	1.0	←	27.0	51		女	22	2025-05-14_16h29.46.008	干预NG	2021.2.3	Win32	60.24096386			6.0	0.0	0.6828	0.0		2.0	3.0	67.0	26.0	1.0
					2.0	0.2349						images/313+42_26.png	images/313_26.png	1.0	←	26.0	51		女	22	2025-05-14_16h29.46.008	干预NG	2021.2.3	Win32	60.24096386			6.0	0.0	0.7168	0.0		2.0	4.0	68.0	25.0	1.0
					4.0	0.2685						images/313_4.png	images/313+42_4.png	6.0	→	4.0	51		女	22	2025-05-14_16h29.46.008	干预NG	2021.2.3	Win32	60.24096386			6.0	1.0	0.922299999	1.0		2.0	5.0	69.0	3.0	1.0
					3.0	0.172400001						images/313_20.png	images/313+42_20.png	6.0	→	20.0	51		女	22	2025-05-14_16h29.46.008	干预NG	2021.2.3	Win32	60.24096386			6.0	1.0	1.0952	0.0		2.0	6.0	70.0	19.0	1.0
					4.0	0.224						images/313_23.png	images/313+42_23.png	6.0	→	23.0	51		女	22	2025-05-14_16h29.46.008	干预NG	2021.2.3	Win32	60.24096386			6.0	1.0	0.7	1.0		2.0	7.0	71.0	22.0	1.0
					3.0	0.3277						images/313+42_31.png	images/313_31.png	1.0	←	31.0	51		女	22	2025-05-14_16h29.46.008	干预NG	2021.2.3	Win32	60.24096386			6.0	0.0	0.5844	0.0		2.0	8.0	72.0	30.0	1.0
					6.0	0.1513						images/313_24.png	images/313+42_24.png	6.0	→	24.0	51		女	22	2025-05-14_16h29.46.008	干预NG	2021.2.3	Win32	60.24096386			6.0	1.0	0.694	1.0		2.0	9.0	73.0	23.0	1.0
					5.0	0.2763						images/313+42_11.png	images/313_11.png	1.0	←	11.0	51		女	22	2025-05-14_16h29.46.008	干预NG	2021.2.3	Win32	60.24096386			6.0	0.0	0.8419	1.0		2.0	10.0	74.0	10.0	1.0
					4.0	0.3187						images/313+42_29.png	images/313_29.png	1.0	←	29.0	51		女	22	2025-05-14_16h29.46.008	干预NG	2021.2.3	Win32	60.24096386			1.0	1.0	0.668400001	1.0		2.0	11.0	75.0	28.0	1.0
					5.0	0.184599999						images/313+42_28.png	images/313_28.png	1.0	←	28.0	51		女	22	2025-05-14_16h29.46.008	干预NG	2021.2.3	Win32	60.24096386			6.0	0.0	0.8707	1.0		2.0	12.0	76.0	27.0	1.0
					3.0	0.2797						images/313+42_16.png	images/313_16.png	1.0	←	16.0	51		女	22	2025-05-14_16h29.46.008	干预NG	2021.2.3	Win32	60.24096386			6.0	0.0	0.8394	0.0		2.0	13.0	77.0	15.0	1.0
					5.0	0.1945						images/313_8.png	images/313+42_8.png	6.0	→	8.0	51		女	22	2025-05-14_16h29.46.008	干预NG	2021.2.3	Win32	60.24096386			6.0	1.0	1.0384	1.0		2.0	14.0	78.0	7.0	1.0
					5.0	0.2555						images/313_17.png	images/313+42_17.png	6.0	→	17.0	51		女	22	2025-05-14_16h29.46.008	干预NG	2021.2.3	Win32	60.24096386			6.0	1.0	0.8043	1.0		2.0	15.0	79.0	16.0	1.0
					3.0	0.2365						images/313+42_30.png	images/313_30.png	1.0	←	30.0	51		女	22	2025-05-14_16h29.46.008	干预NG	2021.2.3	Win32	60.24096386			1.0	1.0	0.8558	0.0		2.0	16.0	80.0	29.0	1.0
					4.0	0.2505						images/313_7.png	images/313+42_7.png	6.0	→	7.0	51		女	22	2025-05-14_16h29.46.008	干预NG	2021.2.3	Win32	60.24096386			6.0	1.0	0.7808	1.0		2.0	17.0	81.0	6.0	1.0
					6.0	0.1755						images/313_3.png	images/313+42_3.png	6.0	→	3.0	51		女	22	2025-05-14_16h29.46.008	干预NG	2021.2.3	Win32	60.24096386			6.0	1.0	0.6983	1.0		2.0	18.0	82.0	2.0	1.0
					5.0	0.221099999						images/313+42_9.png	images/313_9.png	1.0	←	9.0	51		女	22	2025-05-14_16h29.46.008	干预NG	2021.2.3	Win32	60.24096386			6.0	0.0	0.7568	1.0		2.0	19.0	83.0	8.0	1.0
					4.0	0.302299999						images/313+42_12.png	images/313_12.png	1.0	←	12.0	51		女	22	2025-05-14_16h29.46.008	干预NG	2021.2.3	Win32	60.24096386			1.0	1.0	0.6862	1.0		2.0	20.0	84.0	11.0	1.0
					4.0	0.2339						images/313+42_25.png	images/313_25.png	1.0	←	25.0	51		女	22	2025-05-14_16h29.46.008	干预NG	2021.2.3	Win32	60.24096386			6.0	0.0	0.7945	1.0		2.0	21.0	85.0	24.0	1.0
					3.0	0.1966						images/313_2.png	images/313+42_2.png	6.0	→	2.0	51		女	22	2025-05-14_16h29.46.008	干预NG	2021.2.3	Win32	60.24096386			6.0	1.0	0.750400001	0.0		2.0	22.0	86.0	1.0	1.0
					3.0	0.1915						images/313+42_10.png	images/313_10.png	1.0	←	10.0	51		女	22	2025-05-14_16h29.46.008	干预NG	2021.2.3	Win32	60.24096386			6.0	0.0	0.816799999	0.0		2.0	23.0	87.0	9.0	1.0
					5.0	0.2654						images/313_18.png	images/313+42_18.png	6.0	→	18.0	51		女	22	2025-05-14_16h29.46.008	干预NG	2021.2.3	Win32	60.24096386			6.0	1.0	0.7551	1.0		2.0	24.0	88.0	17.0	1.0
					6.0	0.201099999						images/313_6.png	images/313+42_6.png	6.0	→	6.0	51		女	22	2025-05-14_16h29.46.008	干预NG	2021.2.3	Win32	60.24096386			6.0	1.0	0.6373	1.0		2.0	25.0	89.0	5.0	1.0
					4.0	0.260299999						images/313+42_32.png	images/313_32.png	1.0	←	32.0	51		女	22	2025-05-14_16h29.46.008	干预NG	2021.2.3	Win32	60.24096386			6.0	0.0	0.9398	1.0		2.0	26.0	90.0	31.0	1.0
					4.0	0.271099999						images/313_1.png	images/313+42_1.png	6.0	→	1.0	51		女	22	2025-05-14_16h29.46.008	干预NG	2021.2.3	Win32	60.24096386			1.0	0.0	0.8343	1.0		2.0	27.0	91.0	0.0	1.0
					3.0	0.2174						images/313+42_13.png	images/313_13.png	1.0	←	13.0	51		女	22	2025-05-14_16h29.46.008	干预NG	2021.2.3	Win32	60.24096386			1.0	1.0	0.712	0.0		2.0	28.0	92.0	12.0	1.0
					2.0	0.1701						images/313+42_14.png	images/313_14.png	1.0	←	14.0	51		女	22	2025-05-14_16h29.46.008	干预NG	2021.2.3	Win32	60.24096386			6.0	0.0	1.2628	0.0		2.0	29.0	93.0	13.0	1.0
					4.0	0.1397						images/313_19.png	images/313+42_19.png	6.0	→	19.0	51		女	22	2025-05-14_16h29.46.008	干预NG	2021.2.3	Win32	60.24096386			6.0	1.0	0.906	1.0		2.0	30.0	94.0	18.0	1.0
					3.0	0.2668						images/313+42_15.png	images/313_15.png	1.0	←	15.0	51		女	22	2025-05-14_16h29.46.008	干预NG	2021.2.3	Win32	60.24096386			1.0	1.0	0.761	0.0		2.0	31.0	95.0	14.0	1.0
																	51		女	22	2025-05-14_16h29.46.008	干预NG	2021.2.3	Win32	60.24096386													4.416666667	3.7833
