# Supplementary material for: Perceptual metacognition and self-esteem: the role of feedback valence in local and global monitoring bias
Source: BMC Psychol. 2025 Sep 22;13:1114. doi: 10.1186/s40359-025-03089-x (PMC12506185; doi:10.1186/s40359-025-03089-x)
Supplement: Supplementary file 1 — Supplementary Material 1. [file 40359_2025_3089_MOESM1_ESM.zip › Data/Study3/Study3data/negative/52_干预NG_2025-05-14_16h30.50.740.csv]

key03.keys	key03.rt	response00.keys	response00.corr	response00.rt	response02.keys	response02.rt	prac2.thisRepN	prac2.thisTrialN	prac2.thisN	prac2.thisIndex	prac2.ran	dotLeft	dotRight	dotAns	cue	rows	被试编号	姓名	性别	年龄	date	expName	psychopyVersion	OS	frameRate	key04.keys	key04.rt	response01.keys	response01.corr	response01.rt	response02.corr	ret_res.keys	neg.thisRepN	neg.thisTrialN	neg.thisN	neg.thisIndex	neg.ran	ret_res.rt	slider.response	slider.rt
space	7.8983	6.0	1.0	0.9383	6.0	0.9264	0.0	0.0	0.0	4.0	1.0	images/313_5.png	images/313+12_5.png	6.0	→	5.0	52		女	22	2025-05-14_16h30.50.740	干预NG	2021.2.3	Win32	59.88023952
		6.0	1.0	0.4118	6.0	0.418	0.0	1.0	1.0	7.0	1.0	images/313_8.png	images/313+12_8.png	6.0	→	8.0	52		女	22	2025-05-14_16h30.50.740	干预NG	2021.2.3	Win32	59.88023952
		6.0	1.0	0.3572	6.0	0.533	0.0	2.0	2.0	5.0	1.0	images/313_6.png	images/313+12_6.png	6.0	→	6.0	52		女	22	2025-05-14_16h30.50.740	干预NG	2021.2.3	Win32	59.88023952
		6.0	0.0	0.3794	6.0	0.401	0.0	3.0	3.0	15.0	1.0	images/313+12_16.png	images/313_16.png	1.0	←	16.0	52		女	22	2025-05-14_16h30.50.740	干预NG	2021.2.3	Win32	59.88023952
		1.0	0.0	0.5425	6.0	0.7679	0.0	4.0	4.0	0.0	1.0	images/313_1.png	images/313+12_1.png	6.0	→	1.0	52		女	22	2025-05-14_16h30.50.740	干预NG	2021.2.3	Win32	59.88023952
		6.0	0.0	0.4175	6.0	0.437	0.0	5.0	5.0	8.0	1.0	images/313+12_9.png	images/313_9.png	1.0	←	9.0	52		女	22	2025-05-14_16h30.50.740	干预NG	2021.2.3	Win32	59.88023952
		1.0	1.0	0.2861	6.0	0.5125	0.0	6.0	6.0	14.0	1.0	images/313+12_15.png	images/313_15.png	1.0	←	15.0	52		女	22	2025-05-14_16h30.50.740	干预NG	2021.2.3	Win32	59.88023952
		1.0	1.0	0.3703	6.0	0.5132	0.0	7.0	7.0	9.0	1.0	images/313+12_10.png	images/313_10.png	1.0	←	10.0	52		女	22	2025-05-14_16h30.50.740	干预NG	2021.2.3	Win32	59.88023952
		6.0	0.0	0.1656	6.0	0.7501	0.0	8.0	8.0	10.0	1.0	images/313+12_11.png	images/313_11.png	1.0	←	11.0	52		女	22	2025-05-14_16h30.50.740	干预NG	2021.2.3	Win32	59.88023952
		1.0	1.0	0.2248	6.0	0.5007	0.0	9.0	9.0	11.0	1.0	images/313+12_12.png	images/313_12.png	1.0	←	12.0	52		女	22	2025-05-14_16h30.50.740	干预NG	2021.2.3	Win32	59.88023952
		1.0	1.0	0.2853	6.0	0.5603	0.0	10.0	10.0	12.0	1.0	images/313+12_13.png	images/313_13.png	1.0	←	13.0	52		女	22	2025-05-14_16h30.50.740	干预NG	2021.2.3	Win32	59.88023952
		6.0	1.0	0.2512	1.0	0.3864	0.0	11.0	11.0	6.0	1.0	images/313_7.png	images/313+12_7.png	6.0	→	7.0	52		女	22	2025-05-14_16h30.50.740	干预NG	2021.2.3	Win32	59.88023952
		6.0	1.0	0.2218	1.0	0.6815	0.0	12.0	12.0	3.0	1.0	images/313_4.png	images/313+12_4.png	6.0	→	4.0	52		女	22	2025-05-14_16h30.50.740	干预NG	2021.2.3	Win32	59.88023952
		6.0	1.0	0.0477	1.0	0.4955	0.0	13.0	13.0	1.0	1.0	images/313_2.png	images/313+12_2.png	6.0	→	2.0	52		女	22	2025-05-14_16h30.50.740	干预NG	2021.2.3	Win32	59.88023952
		1.0	1.0	0.4132	6.0	2.2411	0.0	14.0	14.0	13.0	1.0	images/313+12_14.png	images/313_14.png	1.0	←	14.0	52		女	22	2025-05-14_16h30.50.740	干预NG	2021.2.3	Win32	59.88023952
		6.0	1.0	0.7905	6.0	0.702	0.0	15.0	15.0	2.0	1.0	images/313_3.png	images/313+12_3.png	6.0	→	3.0	52		女	22	2025-05-14_16h30.50.740	干预NG	2021.2.3	Win32	59.88023952
		6.0	1.0	0.4644	6.0	0.5233	1.0	0.0	16.0	2.0	1.0	images/313_3.png	images/313+12_3.png	6.0	→	3.0	52		女	22	2025-05-14_16h30.50.740	干预NG	2021.2.3	Win32	59.88023952
		6.0	1.0	0.4471	6.0	0.2441	1.0	1.0	17.0	1.0	1.0	images/313_2.png	images/313+12_2.png	6.0	→	2.0	52		女	22	2025-05-14_16h30.50.740	干预NG	2021.2.3	Win32	59.88023952
		6.0	0.0	0.5368	6.0	0.2345	1.0	2.0	18.0	12.0	1.0	images/313+12_13.png	images/313_13.png	1.0	←	13.0	52		女	22	2025-05-14_16h30.50.740	干预NG	2021.2.3	Win32	59.88023952
		1.0	1.0	0.3666	6.0	0.4578	1.0	3.0	19.0	8.0	1.0	images/313+12_9.png	images/313_9.png	1.0	←	9.0	52		女	22	2025-05-14_16h30.50.740	干预NG	2021.2.3	Win32	59.88023952
		6.0	1.0	0.3361	6.0	0.3808	1.0	4.0	20.0	6.0	1.0	images/313_7.png	images/313+12_7.png	6.0	→	7.0	52		女	22	2025-05-14_16h30.50.740	干预NG	2021.2.3	Win32	59.88023952
		6.0	1.0	0.4942	6.0	0.2913	1.0	5.0	21.0	7.0	1.0	images/313_8.png	images/313+12_8.png	6.0	→	8.0	52		女	22	2025-05-14_16h30.50.740	干预NG	2021.2.3	Win32	59.88023952
		6.0	1.0	0.5971	6.0	0.3653	1.0	6.0	22.0	5.0	1.0	images/313_6.png	images/313+12_6.png	6.0	→	6.0	52		女	22	2025-05-14_16h30.50.740	干预NG	2021.2.3	Win32	59.88023952
		1.0	1.0	0.4002	6.0	0.4538	1.0	7.0	23.0	9.0	1.0	images/313+12_10.png	images/313_10.png	1.0	←	10.0	52		女	22	2025-05-14_16h30.50.740	干预NG	2021.2.3	Win32	59.88023952
		6.0	1.0	0.5253	6.0	0.3673	1.0	8.0	24.0	0.0	1.0	images/313_1.png	images/313+12_1.png	6.0	→	1.0	52		女	22	2025-05-14_16h30.50.740	干预NG	2021.2.3	Win32	59.88023952
		1.0	1.0	0.2604	6.0	0.5169	1.0	9.0	25.0	14.0	1.0	images/313+12_15.png	images/313_15.png	1.0	←	15.0	52		女	22	2025-05-14_16h30.50.740	干预NG	2021.2.3	Win32	59.88023952
		6.0	0.0	0.3483	6.0	0.3331	1.0	10.0	26.0	11.0	1.0	images/313+12_12.png	images/313_12.png	1.0	←	12.0	52		女	22	2025-05-14_16h30.50.740	干预NG	2021.2.3	Win32	59.88023952
		1.0	1.0	0.2804	6.0	0.5131	1.0	11.0	27.0	15.0	1.0	images/313+12_16.png	images/313_16.png	1.0	←	16.0	52		女	22	2025-05-14_16h30.50.740	干预NG	2021.2.3	Win32	59.88023952
		6.0	1.0	0.3472	6.0	0.2887	1.0	12.0	28.0	3.0	1.0	images/313_4.png	images/313+12_4.png	6.0	→	4.0	52		女	22	2025-05-14_16h30.50.740	干预NG	2021.2.3	Win32	59.88023952
		1.0	0.0	0.2461	6.0	0.4834	1.0	13.0	29.0	4.0	1.0	images/313_5.png	images/313+12_5.png	6.0	→	5.0	52		女	22	2025-05-14_16h30.50.740	干预NG	2021.2.3	Win32	59.88023952
		1.0	1.0	0.5171	6.0	0.4667	1.0	14.0	30.0	13.0	1.0	images/313+12_14.png	images/313_14.png	1.0	←	14.0	52		女	22	2025-05-14_16h30.50.740	干预NG	2021.2.3	Win32	59.88023952
		6.0	0.0	0.6247	6.0	0.3711	1.0	15.0	31.0	10.0	1.0	images/313+12_11.png	images/313_11.png	1.0	←	11.0	52		女	22	2025-05-14_16h30.50.740	干预NG	2021.2.3	Win32	59.88023952
					6.0	0.3979						images/313_4.png	images/313+42_4.png	6.0	→	4.0	52		女	22	2025-05-14_16h30.50.740	干预NG	2021.2.3	Win32	59.88023952	space	24.8354	6.0	1.0	0.4503	1.0		0.0	0.0	0.0	3.0	1.0
					6.0	0.2791						images/313_24.png	images/313+42_24.png	6.0	→	24.0	52		女	22	2025-05-14_16h30.50.740	干预NG	2021.2.3	Win32	59.88023952			6.0	1.0	0.2323	1.0		0.0	1.0	1.0	23.0	1.0
					6.0	0.2803						images/313+42_13.png	images/313_13.png	1.0	←	13.0	52		女	22	2025-05-14_16h30.50.740	干预NG	2021.2.3	Win32	59.88023952			6.0	0.0	0.2365	1.0		0.0	2.0	2.0	12.0	1.0
					6.0	0.9676						images/313+42_27.png	images/313_27.png	1.0	←	27.0	52		女	22	2025-05-14_16h30.50.740	干预NG	2021.2.3	Win32	59.88023952			6.0	0.0	0.5766	1.0		0.0	3.0	3.0	26.0	1.0
					5.0	1.1484						images/313+42_26.png	images/313_26.png	1.0	←	26.0	52		女	22	2025-05-14_16h30.50.740	干预NG	2021.2.3	Win32	59.88023952			1.0	1.0	0.2037	1.0		0.0	4.0	4.0	25.0	1.0
					5.0	0.7551						images/313_18.png	images/313+42_18.png	6.0	→	18.0	52		女	22	2025-05-14_16h30.50.740	干预NG	2021.2.3	Win32	59.88023952			6.0	1.0	0.3517	1.0		0.0	5.0	5.0	17.0	1.0
					5.0	0.4665						images/313+42_28.png	images/313_28.png	1.0	←	28.0	52		女	22	2025-05-14_16h30.50.740	干预NG	2021.2.3	Win32	59.88023952			1.0	1.0	0.4677	1.0		0.0	6.0	6.0	27.0	1.0
					5.0	0.4402						images/313+42_30.png	images/313_30.png	1.0	←	30.0	52		女	22	2025-05-14_16h30.50.740	干预NG	2021.2.3	Win32	59.88023952			1.0	1.0	0.3346	1.0		0.0	7.0	7.0	29.0	1.0
					5.0	0.4525						images/313+42_14.png	images/313_14.png	1.0	←	14.0	52		女	22	2025-05-14_16h30.50.740	干预NG	2021.2.3	Win32	59.88023952			6.0	0.0	0.2147	1.0		0.0	8.0	8.0	13.0	1.0
					5.0	0.4459						images/313_23.png	images/313+42_23.png	6.0	→	23.0	52		女	22	2025-05-14_16h30.50.740	干预NG	2021.2.3	Win32	59.88023952			1.0	0.0	0.434	1.0		0.0	9.0	9.0	22.0	1.0
					6.0	0.4861						images/313_2.png	images/313+42_2.png	6.0	→	2.0	52		女	22	2025-05-14_16h30.50.740	干预NG	2021.2.3	Win32	59.88023952			6.0	1.0	0.3191	1.0		0.0	10.0	10.0	1.0	1.0
					6.0	0.4212						images/313+42_11.png	images/313_11.png	1.0	←	11.0	52		女	22	2025-05-14_16h30.50.740	干预NG	2021.2.3	Win32	59.88023952			6.0	0.0	0.4588	1.0		0.0	11.0	11.0	10.0	1.0
					6.0	0.3828						images/313+42_25.png	images/313_25.png	1.0	←	25.0	52		女	22	2025-05-14_16h30.50.740	干预NG	2021.2.3	Win32	59.88023952			6.0	0.0	0.4163	1.0		0.0	12.0	12.0	24.0	1.0
					6.0	0.466						images/313_7.png	images/313+42_7.png	6.0	→	7.0	52		女	22	2025-05-14_16h30.50.740	干预NG	2021.2.3	Win32	59.88023952			6.0	1.0	0.2843	1.0		0.0	13.0	13.0	6.0	1.0
					6.0	0.4484						images/313_17.png	images/313+42_17.png	6.0	→	17.0	52		女	22	2025-05-14_16h30.50.740	干预NG	2021.2.3	Win32	59.88023952			6.0	1.0	0.3123	1.0		0.0	14.0	14.0	16.0	1.0
					6.0	0.4539						images/313_6.png	images/313+42_6.png	6.0	→	6.0	52		女	22	2025-05-14_16h30.50.740	干预NG	2021.2.3	Win32	59.88023952			6.0	1.0	0.5716	1.0		0.0	15.0	15.0	5.0	1.0
					6.0	0.3394						images/313_3.png	images/313+42_3.png	6.0	→	3.0	52		女	22	2025-05-14_16h30.50.740	干预NG	2021.2.3	Win32	59.88023952			6.0	1.0	0.5197	1.0		0.0	16.0	16.0	2.0	1.0
					6.0	0.4699						images/313+42_31.png	images/313_31.png	1.0	←	31.0	52		女	22	2025-05-14_16h30.50.740	干预NG	2021.2.3	Win32	59.88023952			6.0	0.0	0.601	1.0		0.0	17.0	17.0	30.0	1.0
					5.0	0.5993						images/313+42_16.png	images/313_16.png	1.0	←	16.0	52		女	22	2025-05-14_16h30.50.740	干预NG	2021.2.3	Win32	59.88023952			1.0	1.0	0.2819	1.0		0.0	18.0	18.0	15.0	1.0
					6.0	0.775						images/313_1.png	images/313+42_1.png	6.0	→	1.0	52		女	22	2025-05-14_16h30.50.740	干预NG	2021.2.3	Win32	59.88023952			6.0	1.0	0.5084	1.0		0.0	19.0	19.0	0.0	1.0
					6.0	0.1808						images/313_22.png	images/313+42_22.png	6.0	→	22.0	52		女	22	2025-05-14_16h30.50.740	干预NG	2021.2.3	Win32	59.88023952			6.0	1.0	0.3115	1.0		0.0	20.0	20.0	21.0	1.0
					6.0	0.5557						images/313_20.png	images/313+42_20.png	6.0	→	20.0	52		女	22	2025-05-14_16h30.50.740	干预NG	2021.2.3	Win32	59.88023952			6.0	1.0	0.545	1.0		0.0	21.0	21.0	19.0	1.0
					6.0	0.4904						images/313_5.png	images/313+42_5.png	6.0	→	5.0	52		女	22	2025-05-14_16h30.50.740	干预NG	2021.2.3	Win32	59.88023952			6.0	1.0	0.429	1.0		0.0	22.0	22.0	4.0	1.0
					6.0	0.5161						images/313+42_12.png	images/313_12.png	1.0	←	12.0	52		女	22	2025-05-14_16h30.50.740	干预NG	2021.2.3	Win32	59.88023952			6.0	0.0	0.4938	1.0		0.0	23.0	23.0	11.0	1.0
					6.0	0.4413						images/313_21.png	images/313+42_21.png	6.0	→	21.0	52		女	22	2025-05-14_16h30.50.740	干预NG	2021.2.3	Win32	59.88023952			6.0	1.0	0.4777	1.0		0.0	24.0	24.0	20.0	1.0
					6.0	0.6169						images/313+42_32.png	images/313_32.png	1.0	←	32.0	52		女	22	2025-05-14_16h30.50.740	干预NG	2021.2.3	Win32	59.88023952			6.0	0.0	0.7642	1.0		0.0	25.0	25.0	31.0	1.0
					6.0	0.3886						images/313_19.png	images/313+42_19.png	6.0	→	19.0	52		女	22	2025-05-14_16h30.50.740	干预NG	2021.2.3	Win32	59.88023952			6.0	1.0	0.5851	1.0		0.0	26.0	26.0	18.0	1.0
					6.0	0.3332						images/313_8.png	images/313+42_8.png	6.0	→	8.0	52		女	22	2025-05-14_16h30.50.740	干预NG	2021.2.3	Win32	59.88023952			6.0	1.0	0.3516	1.0		0.0	27.0	27.0	7.0	1.0
					5.0	0.4333						images/313+42_10.png	images/313_10.png	1.0	←	10.0	52		女	22	2025-05-14_16h30.50.740	干预NG	2021.2.3	Win32	59.88023952			1.0	1.0	0.4031	1.0		0.0	28.0	28.0	9.0	1.0
					6.0	0.4343						images/313+42_9.png	images/313_9.png	1.0	←	9.0	52		女	22	2025-05-14_16h30.50.740	干预NG	2021.2.3	Win32	59.88023952			6.0	0.0	0.4757	1.0		0.0	29.0	29.0	8.0	1.0
					6.0	0.3811						images/313+42_29.png	images/313_29.png	1.0	←	29.0	52		女	22	2025-05-14_16h30.50.740	干预NG	2021.2.3	Win32	59.88023952			1.0	1.0	0.3752	1.0		0.0	30.0	30.0	28.0	1.0
					6.0	0.5991						images/313+42_15.png	images/313_15.png	1.0	←	15.0	52		女	22	2025-05-14_16h30.50.740	干预NG	2021.2.3	Win32	59.88023952			6.0	0.0	0.2324	1.0		0.0	31.0	31.0	14.0	1.0
					5.0	0.5785						images/313+42_27.png	images/313_27.png	1.0	←	27.0	52		女	22	2025-05-14_16h30.50.740	干预NG	2021.2.3	Win32	59.88023952			1.0	1.0	0.0243	1.0		1.0	0.0	32.0	26.0	1.0
					5.0	0.5704						images/313+42_26.png	images/313_26.png	1.0	←	26.0	52		女	22	2025-05-14_16h30.50.740	干预NG	2021.2.3	Win32	59.88023952			6.0	0.0	0.0153	1.0		1.0	1.0	33.0	25.0	1.0
					1.0	2.7174						images/313+42_32.png	images/313_32.png	1.0	←	32.0	52		女	22	2025-05-14_16h30.50.740	干预NG	2021.2.3	Win32	59.88023952			6.0	0.0	0.1342	0.0		1.0	2.0	34.0	31.0	1.0
					6.0	10.1992						images/313+42_10.png	images/313_10.png	1.0	←	10.0	52		女	22	2025-05-14_16h30.50.740	干预NG	2021.2.3	Win32	59.88023952				0.0		1.0		1.0	3.0	35.0	9.0	1.0
					6.0	0.4958						images/313+42_12.png	images/313_12.png	1.0	←	12.0	52		女	22	2025-05-14_16h30.50.740	干预NG	2021.2.3	Win32	59.88023952			1.0	1.0	0.4379	1.0		1.0	4.0	36.0	11.0	1.0
					5.0	0.5346						images/313+42_31.png	images/313_31.png	1.0	←	31.0	52		女	22	2025-05-14_16h30.50.740	干预NG	2021.2.3	Win32	59.88023952			6.0	0.0	0.4526	1.0		1.0	5.0	37.0	30.0	1.0
					5.0	0.6839						images/313+42_14.png	images/313_14.png	1.0	←	14.0	52		女	22	2025-05-14_16h30.50.740	干预NG	2021.2.3	Win32	59.88023952			6.0	0.0	0.2286	1.0		1.0	6.0	38.0	13.0	1.0
					5.0	0.5213						images/313_19.png	images/313+42_19.png	6.0	→	19.0	52		女	22	2025-05-14_16h30.50.740	干预NG	2021.2.3	Win32	59.88023952			1.0	0.0	0.0763	1.0		1.0	7.0	39.0	18.0	1.0
					5.0	0.7553						images/313+42_28.png	images/313_28.png	1.0	←	28.0	52		女	22	2025-05-14_16h30.50.740	干预NG	2021.2.3	Win32	59.88023952			6.0	0.0	0.2195	1.0		1.0	8.0	40.0	27.0	1.0
					6.0	0.3377						images/313_23.png	images/313+42_23.png	6.0	→	23.0	52		女	22	2025-05-14_16h30.50.740	干预NG	2021.2.3	Win32	59.88023952			6.0	1.0	0.5935	1.0		1.0	9.0	41.0	22.0	1.0
					6.0	0.3167						images/313_21.png	images/313+42_21.png	6.0	→	21.0	52		女	22	2025-05-14_16h30.50.740	干预NG	2021.2.3	Win32	59.88023952			6.0	1.0	0.3256	1.0		1.0	10.0	42.0	20.0	1.0
					6.0	0.2991						images/313_17.png	images/313+42_17.png	6.0	→	17.0	52		女	22	2025-05-14_16h30.50.740	干预NG	2021.2.3	Win32	59.88023952			6.0	1.0	0.2789	1.0		1.0	11.0	43.0	16.0	1.0
					5.0	0.6549						images/313+42_13.png	images/313_13.png	1.0	←	13.0	52		女	22	2025-05-14_16h30.50.740	干预NG	2021.2.3	Win32	59.88023952			6.0	0.0	1.2095	1.0		1.0	12.0	44.0	12.0	1.0
					5.0	0.358						images/313_1.png	images/313+42_1.png	6.0	→	1.0	52		女	22	2025-05-14_16h30.50.740	干预NG	2021.2.3	Win32	59.88023952			6.0	1.0	0.4574	1.0		1.0	13.0	45.0	0.0	1.0
					6.0	0.5374						images/313_8.png	images/313+42_8.png	6.0	→	8.0	52		女	22	2025-05-14_16h30.50.740	干预NG	2021.2.3	Win32	59.88023952			6.0	1.0	1.1141	1.0		1.0	14.0	46.0	7.0	1.0
					6.0	0.4705						images/313_7.png	images/313+42_7.png	6.0	→	7.0	52		女	22	2025-05-14_16h30.50.740	干预NG	2021.2.3	Win32	59.88023952			6.0	1.0	0.2064	1.0		1.0	15.0	47.0	6.0	1.0
					1.0	0.8852						images/313+42_25.png	images/313_25.png	1.0	←	25.0	52		女	22	2025-05-14_16h30.50.740	干预NG	2021.2.3	Win32	59.88023952			1.0	1.0	0.4774	0.0		1.0	16.0	48.0	24.0	1.0
					5.0	0.541						images/313_5.png	images/313+42_5.png	6.0	→	5.0	52		女	22	2025-05-14_16h30.50.740	干预NG	2021.2.3	Win32	59.88023952			6.0	1.0	0.9088	1.0		1.0	17.0	49.0	4.0	1.0
					5.0	0.5943						images/313_3.png	images/313+42_3.png	6.0	→	3.0	52		女	22	2025-05-14_16h30.50.740	干预NG	2021.2.3	Win32	59.88023952			6.0	1.0	1.344	1.0		1.0	18.0	50.0	2.0	1.0
					6.0	0.6722						images/313_6.png	images/313+42_6.png	6.0	→	6.0	52		女	22	2025-05-14_16h30.50.740	干预NG	2021.2.3	Win32	59.88023952			6.0	1.0	0.4074	1.0		1.0	19.0	51.0	5.0	1.0
					6.0	0.3162						images/313_22.png	images/313+42_22.png	6.0	→	22.0	52		女	22	2025-05-14_16h30.50.740	干预NG	2021.2.3	Win32	59.88023952			6.0	1.0	0.5336	1.0		1.0	20.0	52.0	21.0	1.0
					5.0	0.4669						images/313+42_11.png	images/313_11.png	1.0	←	11.0	52		女	22	2025-05-14_16h30.50.740	干预NG	2021.2.3	Win32	59.88023952			1.0	1.0	0.3739	1.0		1.0	21.0	53.0	10.0	1.0
					5.0	0.5363						images/313+42_16.png	images/313_16.png	1.0	←	16.0	52		女	22	2025-05-14_16h30.50.740	干预NG	2021.2.3	Win32	59.88023952			6.0	0.0	1.543	1.0		1.0	22.0	54.0	15.0	1.0
					5.0	0.5541						images/313_24.png	images/313+42_24.png	6.0	→	24.0	52		女	22	2025-05-14_16h30.50.740	干预NG	2021.2.3	Win32	59.88023952			6.0	1.0	0.3366	1.0		1.0	23.0	55.0	23.0	1.0
					5.0	0.4511						images/313+42_9.png	images/313_9.png	1.0	←	9.0	52		女	22	2025-05-14_16h30.50.740	干预NG	2021.2.3	Win32	59.88023952			1.0	1.0	0.4937	1.0		1.0	24.0	56.0	8.0	1.0
					5.0	0.4952						images/313_4.png	images/313+42_4.png	6.0	→	4.0	52		女	22	2025-05-14_16h30.50.740	干预NG	2021.2.3	Win32	59.88023952			6.0	1.0	0.3152	1.0		1.0	25.0	57.0	3.0	1.0
					5.0	1.366						images/313_2.png	images/313+42_2.png	6.0	→	2.0	52		女	22	2025-05-14_16h30.50.740	干预NG	2021.2.3	Win32	59.88023952			6.0	1.0	1.4477	1.0		1.0	26.0	58.0	1.0	1.0
					5.0	0.7424						images/313_18.png	images/313+42_18.png	6.0	→	18.0	52		女	22	2025-05-14_16h30.50.740	干预NG	2021.2.3	Win32	59.88023952			1.0	0.0	0.5606	1.0		1.0	27.0	59.0	17.0	1.0
					6.0	0.4257						images/313+42_30.png	images/313_30.png	1.0	←	30.0	52		女	22	2025-05-14_16h30.50.740	干预NG	2021.2.3	Win32	59.88023952			1.0	1.0	0.4297	1.0		1.0	28.0	60.0	29.0	1.0
					6.0	0.4938						images/313+42_29.png	images/313_29.png	1.0	←	29.0	52		女	22	2025-05-14_16h30.50.740	干预NG	2021.2.3	Win32	59.88023952			6.0	0.0	0.6386	1.0		1.0	29.0	61.0	28.0	1.0
					6.0	0.4505						images/313+42_15.png	images/313_15.png	1.0	←	15.0	52		女	22	2025-05-14_16h30.50.740	干预NG	2021.2.3	Win32	59.88023952			1.0	1.0	0.5426	1.0		1.0	30.0	62.0	14.0	1.0
					6.0	0.5377						images/313_20.png	images/313+42_20.png	6.0	→	20.0	52		女	22	2025-05-14_16h30.50.740	干预NG	2021.2.3	Win32	59.88023952			6.0	1.0	0.7563	1.0		1.0	31.0	63.0	19.0	1.0
					6.0	0.51						images/313_2.png	images/313+42_2.png	6.0	→	2.0	52		女	22	2025-05-14_16h30.50.740	干预NG	2021.2.3	Win32	59.88023952			1.0	0.0	0.4824	1.0		2.0	0.0	64.0	1.0	1.0
					5.0	0.5104						images/313+42_31.png	images/313_31.png	1.0	←	31.0	52		女	22	2025-05-14_16h30.50.740	干预NG	2021.2.3	Win32	59.88023952			6.0	0.0	0.0685	1.0		2.0	1.0	65.0	30.0	1.0
					5.0	0.7963						images/313_17.png	images/313+42_17.png	6.0	→	17.0	52		女	22	2025-05-14_16h30.50.740	干预NG	2021.2.3	Win32	59.88023952			6.0	1.0	0.1506	1.0		2.0	2.0	66.0	16.0	1.0
					1.0	0.414						images/313_1.png	images/313+42_1.png	6.0	→	1.0	52		女	22	2025-05-14_16h30.50.740	干预NG	2021.2.3	Win32	59.88023952			6.0	1.0	0.1675	0.0		2.0	3.0	67.0	0.0	1.0
					6.0	0.5495						images/313+42_9.png	images/313_9.png	1.0	←	9.0	52		女	22	2025-05-14_16h30.50.740	干预NG	2021.2.3	Win32	59.88023952			6.0	0.0	0.4783	1.0		2.0	4.0	68.0	8.0	1.0
					6.0	0.7019						images/313+42_29.png	images/313_29.png	1.0	←	29.0	52		女	22	2025-05-14_16h30.50.740	干预NG	2021.2.3	Win32	59.88023952			6.0	0.0	1.2487	1.0		2.0	5.0	69.0	28.0	1.0
					5.0	0.8623						images/313_21.png	images/313+42_21.png	6.0	→	21.0	52		女	22	2025-05-14_16h30.50.740	干预NG	2021.2.3	Win32	59.88023952			6.0	1.0	0.2163	1.0		2.0	6.0	70.0	20.0	1.0
					5.0	0.5053						images/313+42_32.png	images/313_32.png	1.0	←	32.0	52		女	22	2025-05-14_16h30.50.740	干预NG	2021.2.3	Win32	59.88023952			1.0	1.0	0.0256	1.0		2.0	7.0	71.0	31.0	1.0
					1.0	0.393						images/313+42_11.png	images/313_11.png	1.0	←	11.0	52		女	22	2025-05-14_16h30.50.740	干预NG	2021.2.3	Win32	59.88023952			6.0	0.0	0.1681	0.0		2.0	8.0	72.0	10.0	1.0
					1.0	0.4529						images/313_5.png	images/313+42_5.png	6.0	→	5.0	52		女	22	2025-05-14_16h30.50.740	干预NG	2021.2.3	Win32	59.88023952			6.0	1.0	0.2437	0.0		2.0	9.0	73.0	4.0	1.0
					1.0	0.5047						images/313_20.png	images/313+42_20.png	6.0	→	20.0	52		女	22	2025-05-14_16h30.50.740	干预NG	2021.2.3	Win32	59.88023952			6.0	1.0	0.3939	0.0		2.0	10.0	74.0	19.0	1.0
					5.0	0.5044						images/313+42_10.png	images/313_10.png	1.0	←	10.0	52		女	22	2025-05-14_16h30.50.740	干预NG	2021.2.3	Win32	59.88023952			6.0	0.0	0.585	1.0		2.0	11.0	75.0	9.0	1.0
					5.0	0.5423						images/313_6.png	images/313+42_6.png	6.0	→	6.0	52		女	22	2025-05-14_16h30.50.740	干预NG	2021.2.3	Win32	59.88023952			6.0	1.0	0.1755	1.0		2.0	12.0	76.0	5.0	1.0
					5.0	0.5508						images/313+42_15.png	images/313_15.png	1.0	←	15.0	52		女	22	2025-05-14_16h30.50.740	干预NG	2021.2.3	Win32	59.88023952			1.0	1.0	0.1513	1.0		2.0	13.0	77.0	14.0	1.0
					5.0	0.833						images/313_3.png	images/313+42_3.png	6.0	→	3.0	52		女	22	2025-05-14_16h30.50.740	干预NG	2021.2.3	Win32	59.88023952			6.0	1.0	0.0209	1.0		2.0	14.0	78.0	2.0	1.0
					5.0	0.5031						images/313_4.png	images/313+42_4.png	6.0	→	4.0	52		女	22	2025-05-14_16h30.50.740	干预NG	2021.2.3	Win32	59.88023952			6.0	1.0	0.0512	1.0	space	2.0	15.0	79.0	3.0	1.0	1.9764
					5.0	0.5742						images/313+42_13.png	images/313_13.png	1.0	←	13.0	52		女	22	2025-05-14_16h30.50.740	干预NG	2021.2.3	Win32	59.88023952			6.0	0.0	0.6712	1.0		2.0	16.0	80.0	12.0	1.0
					5.0	0.6703						images/313+42_14.png	images/313_14.png	1.0	←	14.0	52		女	22	2025-05-14_16h30.50.740	干预NG	2021.2.3	Win32	59.88023952			6.0	0.0	1.1608	1.0		2.0	17.0	81.0	13.0	1.0
					6.0	0.5093						images/313+42_16.png	images/313_16.png	1.0	←	16.0	52		女	22	2025-05-14_16h30.50.740	干预NG	2021.2.3	Win32	59.88023952			6.0	0.0	0.6787	1.0		2.0	18.0	82.0	15.0	1.0
					6.0	0.5171						images/313_23.png	images/313+42_23.png	6.0	→	23.0	52		女	22	2025-05-14_16h30.50.740	干预NG	2021.2.3	Win32	59.88023952			1.0	0.0	0.0664	1.0		2.0	19.0	83.0	22.0	1.0
					1.0	1.3813						images/313+42_26.png	images/313_26.png	1.0	←	26.0	52		女	22	2025-05-14_16h30.50.740	干预NG	2021.2.3	Win32	59.88023952			6.0	0.0	2.6021	0.0		2.0	20.0	84.0	25.0	1.0
					1.0	0.6598						images/313+42_30.png	images/313_30.png	1.0	←	30.0	52		女	22	2025-05-14_16h30.50.740	干预NG	2021.2.3	Win32	59.88023952			6.0	0.0	0.4904	0.0		2.0	21.0	85.0	29.0	1.0
					5.0	0.5709						images/313+42_28.png	images/313_28.png	1.0	←	28.0	52		女	22	2025-05-14_16h30.50.740	干预NG	2021.2.3	Win32	59.88023952			6.0	0.0	0.3274	1.0		2.0	22.0	86.0	27.0	1.0
					5.0	0.7507						images/313_24.png	images/313+42_24.png	6.0	→	24.0	52		女	22	2025-05-14_16h30.50.740	干预NG	2021.2.3	Win32	59.88023952			6.0	1.0	0.4334	1.0		2.0	23.0	87.0	23.0	1.0
					2.0	0.8443						images/313_22.png	images/313+42_22.png	6.0	→	22.0	52		女	22	2025-05-14_16h30.50.740	干预NG	2021.2.3	Win32	59.88023952			1.0	0.0	1.0339	0.0		2.0	24.0	88.0	21.0	1.0
					5.0	0.5611						images/313+42_27.png	images/313_27.png	1.0	←	27.0	52		女	22	2025-05-14_16h30.50.740	干预NG	2021.2.3	Win32	59.88023952			6.0	0.0	0.4289	1.0		2.0	25.0	89.0	26.0	1.0
					5.0	0.7017						images/313_8.png	images/313+42_8.png	6.0	→	8.0	52		女	22	2025-05-14_16h30.50.740	干预NG	2021.2.3	Win32	59.88023952			6.0	1.0	0.4488	1.0		2.0	26.0	90.0	7.0	1.0
					6.0	0.5834						images/313+42_25.png	images/313_25.png	1.0	←	25.0	52		女	22	2025-05-14_16h30.50.740	干预NG	2021.2.3	Win32	59.88023952			1.0	1.0	0.3507	1.0		2.0	27.0	91.0	24.0	1.0
					6.0	0.3829						images/313+42_12.png	images/313_12.png	1.0	←	12.0	52		女	22	2025-05-14_16h30.50.740	干预NG	2021.2.3	Win32	59.88023952			1.0	1.0	0.2917	1.0		2.0	28.0	92.0	11.0	1.0
					6.0	0.4671						images/313_19.png	images/313+42_19.png	6.0	→	19.0	52		女	22	2025-05-14_16h30.50.740	干预NG	2021.2.3	Win32	59.88023952			6.0	1.0	0.3127	1.0		2.0	29.0	93.0	18.0	1.0
					6.0	0.3218						images/313_18.png	images/313+42_18.png	6.0	→	18.0	52		女	22	2025-05-14_16h30.50.740	干预NG	2021.2.3	Win32	59.88023952			1.0	0.0	0.737	1.0		2.0	30.0	94.0	17.0	1.0
					5.0	0.5099						images/313_7.png	images/313+42_7.png	6.0	→	7.0	52		女	22	2025-05-14_16h30.50.740	干预NG	2021.2.3	Win32	59.88023952			6.0	1.0	0.4391	1.0		2.0	31.0	95.0	6.0	1.0
																	52		女	22	2025-05-14_16h30.50.740	干预NG	2021.2.3	Win32	59.88023952														3.962566845	4.6833
