# Supplementary material for: Perceptual metacognition and self-esteem: the role of feedback valence in local and global monitoring bias
Source: BMC Psychol. 2025 Sep 22;13:1114. doi: 10.1186/s40359-025-03089-x (PMC12506185; doi:10.1186/s40359-025-03089-x)
Supplement: Supplementary file 1 — Supplementary Material 1. [file 40359_2025_3089_MOESM1_ESM.zip › Data/Study3/Study3data/negative/53_干预NG_2025-05-14_16h28.14.681.csv]

key03.keys	key03.rt	response00.keys	response00.corr	response00.rt	response02.keys	response02.rt	prac2.thisRepN	prac2.thisTrialN	prac2.thisN	prac2.thisIndex	prac2.ran	dotLeft	dotRight	dotAns	cue	rows	被试编号	姓名	性别	年龄	date	expName	psychopyVersion	OS	frameRate	key04.keys	key04.rt	response01.keys	response01.corr	response01.rt	response02.corr	ret_res.keys	neg.thisRepN	neg.thisTrialN	neg.thisN	neg.thisIndex	neg.ran	ret_res.rt	slider.response	slider.rt
space	12.3504	6.0	0.0	1.2983	5.0	0.4343	0.0	0.0	0.0	12.0	1.0	images/313+12_13.png	images/313_13.png	1.0	←	13.0	53		女	25	2025-05-14_16h28.14.681	干预NG	2021.2.3	Win32	59.88023952
		1.0	1.0	0.5422	5.0	0.7316	0.0	1.0	1.0	11.0	1.0	images/313+12_12.png	images/313_12.png	1.0	←	12.0	53		女	25	2025-05-14_16h28.14.681	干预NG	2021.2.3	Win32	59.88023952
		6.0	1.0	0.6127	5.0	0.4227	0.0	2.0	2.0	5.0	1.0	images/313_6.png	images/313+12_6.png	6.0	→	6.0	53		女	25	2025-05-14_16h28.14.681	干预NG	2021.2.3	Win32	59.88023952
		1.0	0.0	0.6438	5.0	0.4264	0.0	3.0	3.0	1.0	1.0	images/313_2.png	images/313+12_2.png	6.0	→	2.0	53		女	25	2025-05-14_16h28.14.681	干预NG	2021.2.3	Win32	59.88023952
		6.0	0.0	0.5057	4.0	0.865	0.0	4.0	4.0	8.0	1.0	images/313+12_9.png	images/313_9.png	1.0	←	9.0	53		女	25	2025-05-14_16h28.14.681	干预NG	2021.2.3	Win32	59.88023952
		1.0	1.0	0.8906	4.0	0.4498	0.0	5.0	5.0	13.0	1.0	images/313+12_14.png	images/313_14.png	1.0	←	14.0	53		女	25	2025-05-14_16h28.14.681	干预NG	2021.2.3	Win32	59.88023952
		1.0	0.0	0.9024	4.0	0.5172	0.0	6.0	6.0	0.0	1.0	images/313_1.png	images/313+12_1.png	6.0	→	1.0	53		女	25	2025-05-14_16h28.14.681	干预NG	2021.2.3	Win32	59.88023952
		1.0	1.0	0.4764	6.0	0.3511	0.0	7.0	7.0	15.0	1.0	images/313+12_16.png	images/313_16.png	1.0	←	16.0	53		女	25	2025-05-14_16h28.14.681	干预NG	2021.2.3	Win32	59.88023952
		1.0	1.0	0.4725	5.0	0.5156	0.0	8.0	8.0	14.0	1.0	images/313+12_15.png	images/313_15.png	1.0	←	15.0	53		女	25	2025-05-14_16h28.14.681	干预NG	2021.2.3	Win32	59.88023952
		1.0	1.0	0.5833	5.0	0.3382	0.0	9.0	9.0	9.0	1.0	images/313+12_10.png	images/313_10.png	1.0	←	10.0	53		女	25	2025-05-14_16h28.14.681	干预NG	2021.2.3	Win32	59.88023952
		1.0	0.0	0.5916	5.0	0.3409	0.0	10.0	10.0	6.0	1.0	images/313_7.png	images/313+12_7.png	6.0	→	7.0	53		女	25	2025-05-14_16h28.14.681	干预NG	2021.2.3	Win32	59.88023952
		6.0	1.0	0.5632	6.0	0.3642	0.0	11.0	11.0	2.0	1.0	images/313_3.png	images/313+12_3.png	6.0	→	3.0	53		女	25	2025-05-14_16h28.14.681	干预NG	2021.2.3	Win32	59.88023952
		1.0	0.0	0.4997	5.0	0.3973	0.0	12.0	12.0	4.0	1.0	images/313_5.png	images/313+12_5.png	6.0	→	5.0	53		女	25	2025-05-14_16h28.14.681	干预NG	2021.2.3	Win32	59.88023952
		1.0	0.0	0.6233	5.0	0.4257	0.0	13.0	13.0	7.0	1.0	images/313_8.png	images/313+12_8.png	6.0	→	8.0	53		女	25	2025-05-14_16h28.14.681	干预NG	2021.2.3	Win32	59.88023952
		6.0	1.0	0.6081	5.0	0.3851	0.0	14.0	14.0	3.0	1.0	images/313_4.png	images/313+12_4.png	6.0	→	4.0	53		女	25	2025-05-14_16h28.14.681	干预NG	2021.2.3	Win32	59.88023952
		1.0	1.0	0.5207	4.0	0.4027	0.0	15.0	15.0	10.0	1.0	images/313+12_11.png	images/313_11.png	1.0	←	11.0	53		女	25	2025-05-14_16h28.14.681	干预NG	2021.2.3	Win32	59.88023952
		1.0	0.0	0.5699	5.0	0.3266	1.0	0.0	16.0	0.0	1.0	images/313_1.png	images/313+12_1.png	6.0	→	1.0	53		女	25	2025-05-14_16h28.14.681	干预NG	2021.2.3	Win32	59.88023952
		1.0	1.0	1.3084	4.0	0.4724	1.0	1.0	17.0	9.0	1.0	images/313+12_10.png	images/313_10.png	1.0	←	10.0	53		女	25	2025-05-14_16h28.14.681	干预NG	2021.2.3	Win32	59.88023952
		1.0	1.0	2.1022	4.0	0.4391	1.0	2.0	18.0	12.0	1.0	images/313+12_13.png	images/313_13.png	1.0	←	13.0	53		女	25	2025-05-14_16h28.14.681	干预NG	2021.2.3	Win32	59.88023952
		6.0	1.0	0.6182	5.0	0.4336	1.0	3.0	19.0	5.0	1.0	images/313_6.png	images/313+12_6.png	6.0	→	6.0	53		女	25	2025-05-14_16h28.14.681	干预NG	2021.2.3	Win32	59.88023952
		6.0	1.0	0.5896	6.0	0.3794	1.0	4.0	20.0	2.0	1.0	images/313_3.png	images/313+12_3.png	6.0	→	3.0	53		女	25	2025-05-14_16h28.14.681	干预NG	2021.2.3	Win32	59.88023952
		1.0	0.0	0.8992	4.0	0.3629	1.0	5.0	21.0	4.0	1.0	images/313_5.png	images/313+12_5.png	6.0	→	5.0	53		女	25	2025-05-14_16h28.14.681	干预NG	2021.2.3	Win32	59.88023952
		6.0	0.0	2.0814	4.0	0.5109	1.0	6.0	22.0	14.0	1.0	images/313+12_15.png	images/313_15.png	1.0	←	15.0	53		女	25	2025-05-14_16h28.14.681	干预NG	2021.2.3	Win32	59.88023952
		1.0	0.0	1.1529	4.0	0.4668	1.0	7.0	23.0	3.0	1.0	images/313_4.png	images/313+12_4.png	6.0	→	4.0	53		女	25	2025-05-14_16h28.14.681	干预NG	2021.2.3	Win32	59.88023952
		1.0	0.0	0.7838	4.0	0.3784	1.0	8.0	24.0	6.0	1.0	images/313_7.png	images/313+12_7.png	6.0	→	7.0	53		女	25	2025-05-14_16h28.14.681	干预NG	2021.2.3	Win32	59.88023952
		1.0	1.0	0.4926	6.0	0.3506	1.0	9.0	25.0	8.0	1.0	images/313+12_9.png	images/313_9.png	1.0	←	9.0	53		女	25	2025-05-14_16h28.14.681	干预NG	2021.2.3	Win32	59.88023952
		6.0	0.0	1.5843	5.0	0.4022	1.0	10.0	26.0	10.0	1.0	images/313+12_11.png	images/313_11.png	1.0	←	11.0	53		女	25	2025-05-14_16h28.14.681	干预NG	2021.2.3	Win32	59.88023952
		1.0	1.0	0.9682	6.0	0.579	1.0	11.0	27.0	15.0	1.0	images/313+12_16.png	images/313_16.png	1.0	←	16.0	53		女	25	2025-05-14_16h28.14.681	干预NG	2021.2.3	Win32	59.88023952
		6.0	1.0	0.5899	4.0	0.8484	1.0	12.0	28.0	1.0	1.0	images/313_2.png	images/313+12_2.png	6.0	→	2.0	53		女	25	2025-05-14_16h28.14.681	干预NG	2021.2.3	Win32	59.88023952
		6.0	0.0	1.2888	4.0	0.5417	1.0	13.0	29.0	11.0	1.0	images/313+12_12.png	images/313_12.png	1.0	←	12.0	53		女	25	2025-05-14_16h28.14.681	干预NG	2021.2.3	Win32	59.88023952
		1.0	1.0	1.3829	5.0	2.0078	1.0	14.0	30.0	13.0	1.0	images/313+12_14.png	images/313_14.png	1.0	←	14.0	53		女	25	2025-05-14_16h28.14.681	干预NG	2021.2.3	Win32	59.88023952
		6.0	1.0	0.6862	5.0	1.0858	1.0	15.0	31.0	7.0	1.0	images/313_8.png	images/313+12_8.png	6.0	→	8.0	53		女	25	2025-05-14_16h28.14.681	干预NG	2021.2.3	Win32	59.88023952
					5.0	1.0405						images/313_8.png	images/313+42_8.png	6.0	→	8.0	53		女	25	2025-05-14_16h28.14.681	干预NG	2021.2.3	Win32	59.88023952	space	13.657	6.0	1.0	0.6668	1.0		0.0	0.0	0.0	7.0	1.0
					5.0	0.5132						images/313_6.png	images/313+42_6.png	6.0	→	6.0	53		女	25	2025-05-14_16h28.14.681	干预NG	2021.2.3	Win32	59.88023952			6.0	1.0	0.5488	1.0		0.0	1.0	1.0	5.0	1.0
					4.0	0.6455						images/313+42_30.png	images/313_30.png	1.0	←	30.0	53		女	25	2025-05-14_16h28.14.681	干预NG	2021.2.3	Win32	59.88023952			6.0	0.0	1.7734	1.0		0.0	2.0	2.0	29.0	1.0
					4.0	0.9834						images/313+42_25.png	images/313_25.png	1.0	←	25.0	53		女	25	2025-05-14_16h28.14.681	干预NG	2021.2.3	Win32	59.88023952			6.0	0.0	0.6434	1.0		0.0	3.0	3.0	24.0	1.0
					4.0	0.5332						images/313_17.png	images/313+42_17.png	6.0	→	17.0	53		女	25	2025-05-14_16h28.14.681	干预NG	2021.2.3	Win32	59.88023952			6.0	1.0	0.6698	1.0		0.0	4.0	4.0	16.0	1.0
					5.0	0.8781						images/313_2.png	images/313+42_2.png	6.0	→	2.0	53		女	25	2025-05-14_16h28.14.681	干预NG	2021.2.3	Win32	59.88023952			6.0	1.0	0.8953	1.0		0.0	5.0	5.0	1.0	1.0
					4.0	0.5929						images/313+42_15.png	images/313_15.png	1.0	←	15.0	53		女	25	2025-05-14_16h28.14.681	干预NG	2021.2.3	Win32	59.88023952			1.0	1.0	0.6779	1.0		0.0	6.0	6.0	14.0	1.0
					5.0	0.5004						images/313+42_9.png	images/313_9.png	1.0	←	9.0	53		女	25	2025-05-14_16h28.14.681	干预NG	2021.2.3	Win32	59.88023952			6.0	0.0	0.6932	1.0		0.0	7.0	7.0	8.0	1.0
					2.0	0.5839						images/313+42_13.png	images/313_13.png	1.0	←	13.0	53		女	25	2025-05-14_16h28.14.681	干预NG	2021.2.3	Win32	59.88023952			1.0	1.0	2.1471	0.0		0.0	8.0	8.0	12.0	1.0
					5.0	0.7351						images/313+42_31.png	images/313_31.png	1.0	←	31.0	53		女	25	2025-05-14_16h28.14.681	干预NG	2021.2.3	Win32	59.88023952			1.0	1.0	0.7748	1.0		0.0	9.0	9.0	30.0	1.0
					5.0	0.8209						images/313_1.png	images/313+42_1.png	6.0	→	1.0	53		女	25	2025-05-14_16h28.14.681	干预NG	2021.2.3	Win32	59.88023952			6.0	1.0	0.5371	1.0		0.0	10.0	10.0	0.0	1.0
					4.0	0.4348						images/313+42_14.png	images/313_14.png	1.0	←	14.0	53		女	25	2025-05-14_16h28.14.681	干预NG	2021.2.3	Win32	59.88023952			1.0	1.0	1.2917	1.0		0.0	11.0	11.0	13.0	1.0
					5.0	0.5242						images/313_24.png	images/313+42_24.png	6.0	→	24.0	53		女	25	2025-05-14_16h28.14.681	干预NG	2021.2.3	Win32	59.88023952			6.0	1.0	0.5098	1.0		0.0	12.0	12.0	23.0	1.0
					4.0	0.4311						images/313_20.png	images/313+42_20.png	6.0	→	20.0	53		女	25	2025-05-14_16h28.14.681	干预NG	2021.2.3	Win32	59.88023952			1.0	0.0	1.0469	1.0		0.0	13.0	13.0	19.0	1.0
					3.0	0.4851						images/313+42_28.png	images/313_28.png	1.0	←	28.0	53		女	25	2025-05-14_16h28.14.681	干预NG	2021.2.3	Win32	59.88023952			1.0	1.0	1.0118	0.0		0.0	14.0	14.0	27.0	1.0
					3.0	0.6047						images/313+42_16.png	images/313_16.png	1.0	←	16.0	53		女	25	2025-05-14_16h28.14.681	干预NG	2021.2.3	Win32	59.88023952			1.0	1.0	0.6835	0.0		0.0	15.0	15.0	15.0	1.0
					4.0	0.5281						images/313_5.png	images/313+42_5.png	6.0	→	5.0	53		女	25	2025-05-14_16h28.14.681	干预NG	2021.2.3	Win32	59.88023952			6.0	1.0	0.4406	1.0		0.0	16.0	16.0	4.0	1.0
					4.0	0.429						images/313+42_27.png	images/313_27.png	1.0	←	27.0	53		女	25	2025-05-14_16h28.14.681	干预NG	2021.2.3	Win32	59.88023952			1.0	1.0	0.7857	1.0		0.0	17.0	17.0	26.0	1.0
					4.0	0.4229						images/313_7.png	images/313+42_7.png	6.0	→	7.0	53		女	25	2025-05-14_16h28.14.681	干预NG	2021.2.3	Win32	59.88023952			1.0	0.0	0.8003	1.0		0.0	18.0	18.0	6.0	1.0
					5.0	1.1699						images/313_3.png	images/313+42_3.png	6.0	→	3.0	53		女	25	2025-05-14_16h28.14.681	干预NG	2021.2.3	Win32	59.88023952			6.0	1.0	0.9494	1.0		0.0	19.0	19.0	2.0	1.0
					5.0	0.8691						images/313_19.png	images/313+42_19.png	6.0	→	19.0	53		女	25	2025-05-14_16h28.14.681	干预NG	2021.2.3	Win32	59.88023952			6.0	1.0	0.4366	1.0		0.0	20.0	20.0	18.0	1.0
					4.0	0.5936						images/313_4.png	images/313+42_4.png	6.0	→	4.0	53		女	25	2025-05-14_16h28.14.681	干预NG	2021.2.3	Win32	59.88023952			6.0	1.0	0.4594	1.0		0.0	21.0	21.0	3.0	1.0
					4.0	0.5304						images/313_21.png	images/313+42_21.png	6.0	→	21.0	53		女	25	2025-05-14_16h28.14.681	干预NG	2021.2.3	Win32	59.88023952			6.0	1.0	0.6048	1.0		0.0	22.0	22.0	20.0	1.0
					4.0	0.4522						images/313+42_10.png	images/313_10.png	1.0	←	10.0	53		女	25	2025-05-14_16h28.14.681	干预NG	2021.2.3	Win32	59.88023952			1.0	1.0	0.8937	1.0		0.0	23.0	23.0	9.0	1.0
					4.0	0.4769						images/313+42_29.png	images/313_29.png	1.0	←	29.0	53		女	25	2025-05-14_16h28.14.681	干预NG	2021.2.3	Win32	59.88023952			1.0	1.0	0.5465	1.0		0.0	24.0	24.0	28.0	1.0
					5.0	0.9719						images/313_22.png	images/313+42_22.png	6.0	→	22.0	53		女	25	2025-05-14_16h28.14.681	干预NG	2021.2.3	Win32	59.88023952			6.0	1.0	0.6342	1.0		0.0	25.0	25.0	21.0	1.0
					5.0	0.4459						images/313_18.png	images/313+42_18.png	6.0	→	18.0	53		女	25	2025-05-14_16h28.14.681	干预NG	2021.2.3	Win32	59.88023952			6.0	1.0	0.9752	1.0		0.0	26.0	26.0	17.0	1.0
					4.0	0.4383						images/313+42_12.png	images/313_12.png	1.0	←	12.0	53		女	25	2025-05-14_16h28.14.681	干预NG	2021.2.3	Win32	59.88023952			1.0	1.0	0.5792	1.0		0.0	27.0	27.0	11.0	1.0
					6.0	0.4827						images/313+42_11.png	images/313_11.png	1.0	←	11.0	53		女	25	2025-05-14_16h28.14.681	干预NG	2021.2.3	Win32	59.88023952			1.0	1.0	0.5465	1.0		0.0	28.0	28.0	10.0	1.0
					5.0	0.3354						images/313_23.png	images/313+42_23.png	6.0	→	23.0	53		女	25	2025-05-14_16h28.14.681	干预NG	2021.2.3	Win32	59.88023952			1.0	0.0	0.8598	1.0		0.0	29.0	29.0	22.0	1.0
					5.0	0.3837						images/313+42_26.png	images/313_26.png	1.0	←	26.0	53		女	25	2025-05-14_16h28.14.681	干预NG	2021.2.3	Win32	59.88023952			1.0	1.0	0.5237	1.0		0.0	30.0	30.0	25.0	1.0
					5.0	0.3902						images/313+42_32.png	images/313_32.png	1.0	←	32.0	53		女	25	2025-05-14_16h28.14.681	干预NG	2021.2.3	Win32	59.88023952			1.0	1.0	1.0305	1.0		0.0	31.0	31.0	31.0	1.0
					4.0	0.4161						images/313+42_25.png	images/313_25.png	1.0	←	25.0	53		女	25	2025-05-14_16h28.14.681	干预NG	2021.2.3	Win32	59.88023952			1.0	1.0	0.64	1.0		1.0	0.0	32.0	24.0	1.0
					4.0	0.3783						images/313+42_13.png	images/313_13.png	1.0	←	13.0	53		女	25	2025-05-14_16h28.14.681	干预NG	2021.2.3	Win32	59.88023952			1.0	1.0	1.7842	1.0		1.0	1.0	33.0	12.0	1.0
					5.0	0.5243						images/313_2.png	images/313+42_2.png	6.0	→	2.0	53		女	25	2025-05-14_16h28.14.681	干预NG	2021.2.3	Win32	59.88023952			6.0	1.0	1.1917	1.0		1.0	2.0	34.0	1.0	1.0
					5.0	0.9532						images/313_20.png	images/313+42_20.png	6.0	→	20.0	53		女	25	2025-05-14_16h28.14.681	干预NG	2021.2.3	Win32	59.88023952			6.0	1.0	1.6215	1.0		1.0	3.0	35.0	19.0	1.0
					5.0	0.5899						images/313_21.png	images/313+42_21.png	6.0	→	21.0	53		女	25	2025-05-14_16h28.14.681	干预NG	2021.2.3	Win32	59.88023952			6.0	1.0	0.5072	1.0		1.0	4.0	36.0	20.0	1.0
					6.0	0.4178						images/313_7.png	images/313+42_7.png	6.0	→	7.0	53		女	25	2025-05-14_16h28.14.681	干预NG	2021.2.3	Win32	59.88023952			1.0	0.0	0.5978	1.0		1.0	5.0	37.0	6.0	1.0
					6.0	0.4174						images/313+42_26.png	images/313_26.png	1.0	←	26.0	53		女	25	2025-05-14_16h28.14.681	干预NG	2021.2.3	Win32	59.88023952			1.0	1.0	0.7494	1.0		1.0	6.0	38.0	25.0	1.0
					6.0	0.4117						images/313_5.png	images/313+42_5.png	6.0	→	5.0	53		女	25	2025-05-14_16h28.14.681	干预NG	2021.2.3	Win32	59.88023952			6.0	1.0	0.4989	1.0	space	1.0	7.0	39.0	4.0	1.0	9.3269
					5.0	0.4246						images/313_18.png	images/313+42_18.png	6.0	→	18.0	53		女	25	2025-05-14_16h28.14.681	干预NG	2021.2.3	Win32	59.88023952			6.0	1.0	0.4909	1.0		1.0	8.0	40.0	17.0	1.0
					6.0	0.3883						images/313_22.png	images/313+42_22.png	6.0	→	22.0	53		女	25	2025-05-14_16h28.14.681	干预NG	2021.2.3	Win32	59.88023952			6.0	1.0	0.3854	1.0		1.0	9.0	41.0	21.0	1.0
					4.0	0.4442						images/313+42_16.png	images/313_16.png	1.0	←	16.0	53		女	25	2025-05-14_16h28.14.681	干预NG	2021.2.3	Win32	59.88023952			1.0	1.0	0.4877	1.0		1.0	10.0	42.0	15.0	1.0
					6.0	0.3884						images/313+42_9.png	images/313_9.png	1.0	←	9.0	53		女	25	2025-05-14_16h28.14.681	干预NG	2021.2.3	Win32	59.88023952			1.0	1.0	0.4701	1.0		1.0	11.0	43.0	8.0	1.0
					6.0	0.4161						images/313+42_29.png	images/313_29.png	1.0	←	29.0	53		女	25	2025-05-14_16h28.14.681	干预NG	2021.2.3	Win32	59.88023952			1.0	1.0	0.4534	1.0		1.0	12.0	44.0	28.0	1.0
					5.0	0.3376						images/313+42_28.png	images/313_28.png	1.0	←	28.0	53		女	25	2025-05-14_16h28.14.681	干预NG	2021.2.3	Win32	59.88023952			1.0	1.0	0.725	1.0		1.0	13.0	45.0	27.0	1.0
					5.0	0.3834						images/313_8.png	images/313+42_8.png	6.0	→	8.0	53		女	25	2025-05-14_16h28.14.681	干预NG	2021.2.3	Win32	59.88023952			6.0	1.0	0.5181	1.0		1.0	14.0	46.0	7.0	1.0
					6.0	0.825						images/313_17.png	images/313+42_17.png	6.0	→	17.0	53		女	25	2025-05-14_16h28.14.681	干预NG	2021.2.3	Win32	59.88023952			1.0	0.0	0.4363	1.0		1.0	15.0	47.0	16.0	1.0
					4.0	0.2903						images/313+42_11.png	images/313_11.png	1.0	←	11.0	53		女	25	2025-05-14_16h28.14.681	干预NG	2021.2.3	Win32	59.88023952			1.0	1.0	0.6934	1.0		1.0	16.0	48.0	10.0	1.0
					5.0	0.3747						images/313+42_14.png	images/313_14.png	1.0	←	14.0	53		女	25	2025-05-14_16h28.14.681	干预NG	2021.2.3	Win32	59.88023952			6.0	0.0	1.2828	1.0		1.0	17.0	49.0	13.0	1.0
					5.0	0.4022						images/313+42_31.png	images/313_31.png	1.0	←	31.0	53		女	25	2025-05-14_16h28.14.681	干预NG	2021.2.3	Win32	59.88023952			1.0	1.0	0.7173	1.0		1.0	18.0	50.0	30.0	1.0
					5.0	0.4828						images/313_23.png	images/313+42_23.png	6.0	→	23.0	53		女	25	2025-05-14_16h28.14.681	干预NG	2021.2.3	Win32	59.88023952			6.0	1.0	0.519	1.0		1.0	19.0	51.0	22.0	1.0
					5.0	0.4295						images/313+42_27.png	images/313_27.png	1.0	←	27.0	53		女	25	2025-05-14_16h28.14.681	干预NG	2021.2.3	Win32	59.88023952			1.0	1.0	0.4842	1.0		1.0	20.0	52.0	26.0	1.0
					5.0	0.4161						images/313_1.png	images/313+42_1.png	6.0	→	1.0	53		女	25	2025-05-14_16h28.14.681	干预NG	2021.2.3	Win32	59.88023952			6.0	1.0	0.553	1.0		1.0	21.0	53.0	0.0	1.0
					4.0	0.4562						images/313+42_32.png	images/313_32.png	1.0	←	32.0	53		女	25	2025-05-14_16h28.14.681	干预NG	2021.2.3	Win32	59.88023952			1.0	1.0	0.9507	1.0		1.0	22.0	54.0	31.0	1.0
					6.0	0.6354						images/313_6.png	images/313+42_6.png	6.0	→	6.0	53		女	25	2025-05-14_16h28.14.681	干预NG	2021.2.3	Win32	59.88023952			6.0	1.0	0.4399	1.0		1.0	23.0	55.0	5.0	1.0
					6.0	0.3391						images/313_4.png	images/313+42_4.png	6.0	→	4.0	53		女	25	2025-05-14_16h28.14.681	干预NG	2021.2.3	Win32	59.88023952			6.0	1.0	0.456	1.0		1.0	24.0	56.0	3.0	1.0
					4.0	0.3646						images/313_3.png	images/313+42_3.png	6.0	→	3.0	53		女	25	2025-05-14_16h28.14.681	干预NG	2021.2.3	Win32	59.88023952			1.0	0.0	1.174	1.0		1.0	25.0	57.0	2.0	1.0
					5.0	0.4498						images/313+42_15.png	images/313_15.png	1.0	←	15.0	53		女	25	2025-05-14_16h28.14.681	干预NG	2021.2.3	Win32	59.88023952			6.0	0.0	0.4936	1.0		1.0	26.0	58.0	14.0	1.0
					4.0	0.3578						images/313+42_30.png	images/313_30.png	1.0	←	30.0	53		女	25	2025-05-14_16h28.14.681	干预NG	2021.2.3	Win32	59.88023952			1.0	1.0	0.7846	1.0		1.0	27.0	59.0	29.0	1.0
					6.0	0.3635						images/313_19.png	images/313+42_19.png	6.0	→	19.0	53		女	25	2025-05-14_16h28.14.681	干预NG	2021.2.3	Win32	59.88023952			6.0	1.0	0.3433	1.0		1.0	28.0	60.0	18.0	1.0
					6.0	0.3165						images/313+42_10.png	images/313_10.png	1.0	←	10.0	53		女	25	2025-05-14_16h28.14.681	干预NG	2021.2.3	Win32	59.88023952			6.0	0.0	0.4873	1.0		1.0	29.0	61.0	9.0	1.0
					5.0	0.3913						images/313_24.png	images/313+42_24.png	6.0	→	24.0	53		女	25	2025-05-14_16h28.14.681	干预NG	2021.2.3	Win32	59.88023952			6.0	1.0	0.815	1.0		1.0	30.0	62.0	23.0	1.0
					4.0	0.3688						images/313+42_12.png	images/313_12.png	1.0	←	12.0	53		女	25	2025-05-14_16h28.14.681	干预NG	2021.2.3	Win32	59.88023952			1.0	1.0	0.893	1.0		1.0	31.0	63.0	11.0	1.0
					5.0	0.3581						images/313_23.png	images/313+42_23.png	6.0	→	23.0	53		女	25	2025-05-14_16h28.14.681	干预NG	2021.2.3	Win32	59.88023952			6.0	1.0	0.4376	1.0		2.0	0.0	64.0	22.0	1.0
					5.0	0.3739						images/313+42_12.png	images/313_12.png	1.0	←	12.0	53		女	25	2025-05-14_16h28.14.681	干预NG	2021.2.3	Win32	59.88023952			1.0	1.0	0.6631	1.0		2.0	1.0	65.0	11.0	1.0
					6.0	0.3509						images/313_2.png	images/313+42_2.png	6.0	→	2.0	53		女	25	2025-05-14_16h28.14.681	干预NG	2021.2.3	Win32	59.88023952			6.0	1.0	0.4755	1.0		2.0	2.0	66.0	1.0	1.0
					6.0	0.3102						images/313_21.png	images/313+42_21.png	6.0	→	21.0	53		女	25	2025-05-14_16h28.14.681	干预NG	2021.2.3	Win32	59.88023952			6.0	1.0	0.3792	1.0		2.0	3.0	67.0	20.0	1.0
					5.0	0.3342						images/313+42_27.png	images/313_27.png	1.0	←	27.0	53		女	25	2025-05-14_16h28.14.681	干预NG	2021.2.3	Win32	59.88023952			1.0	1.0	0.7514	1.0		2.0	4.0	68.0	26.0	1.0
					5.0	0.3432						images/313_22.png	images/313+42_22.png	6.0	→	22.0	53		女	25	2025-05-14_16h28.14.681	干预NG	2021.2.3	Win32	59.88023952			6.0	1.0	0.4169	1.0		2.0	5.0	69.0	21.0	1.0
					5.0	0.3334						images/313_18.png	images/313+42_18.png	6.0	→	18.0	53		女	25	2025-05-14_16h28.14.681	干预NG	2021.2.3	Win32	59.88023952			6.0	1.0	0.4246	1.0		2.0	6.0	70.0	17.0	1.0
					6.0	0.5292						images/313_19.png	images/313+42_19.png	6.0	→	19.0	53		女	25	2025-05-14_16h28.14.681	干预NG	2021.2.3	Win32	59.88023952			6.0	1.0	0.2931	1.0		2.0	7.0	71.0	18.0	1.0
					4.0	0.3375						images/313+42_25.png	images/313_25.png	1.0	←	25.0	53		女	25	2025-05-14_16h28.14.681	干预NG	2021.2.3	Win32	59.88023952			1.0	1.0	1.1193	1.0		2.0	8.0	72.0	24.0	1.0
					4.0	0.3337						images/313+42_31.png	images/313_31.png	1.0	←	31.0	53		女	25	2025-05-14_16h28.14.681	干预NG	2021.2.3	Win32	59.88023952			1.0	1.0	0.4941	1.0		2.0	9.0	73.0	30.0	1.0
					5.0	0.3572						images/313_20.png	images/313+42_20.png	6.0	→	20.0	53		女	25	2025-05-14_16h28.14.681	干预NG	2021.2.3	Win32	59.88023952			6.0	1.0	0.4586	1.0		2.0	10.0	74.0	19.0	1.0
					5.0	0.3217						images/313+42_15.png	images/313_15.png	1.0	←	15.0	53		女	25	2025-05-14_16h28.14.681	干预NG	2021.2.3	Win32	59.88023952			1.0	1.0	0.5848	1.0		2.0	11.0	75.0	14.0	1.0
					5.0	0.4891						images/313_5.png	images/313+42_5.png	6.0	→	5.0	53		女	25	2025-05-14_16h28.14.681	干预NG	2021.2.3	Win32	59.88023952			6.0	1.0	0.5108	1.0		2.0	12.0	76.0	4.0	1.0
					5.0	0.3033						images/313+42_32.png	images/313_32.png	1.0	←	32.0	53		女	25	2025-05-14_16h28.14.681	干预NG	2021.2.3	Win32	59.88023952			1.0	1.0	0.4327	1.0		2.0	13.0	77.0	31.0	1.0
					5.0	0.494						images/313+42_28.png	images/313_28.png	1.0	←	28.0	53		女	25	2025-05-14_16h28.14.681	干预NG	2021.2.3	Win32	59.88023952			1.0	1.0	0.503	1.0		2.0	14.0	78.0	27.0	1.0
					5.0	0.3836						images/313+42_16.png	images/313_16.png	1.0	←	16.0	53		女	25	2025-05-14_16h28.14.681	干预NG	2021.2.3	Win32	59.88023952			1.0	1.0	0.4094	1.0	space	2.0	15.0	79.0	15.0	1.0	4.3573
					5.0	0.4409						images/313_7.png	images/313+42_7.png	6.0	→	7.0	53		女	25	2025-05-14_16h28.14.681	干预NG	2021.2.3	Win32	59.88023952			6.0	1.0	0.42	1.0		2.0	16.0	80.0	6.0	1.0
					5.0	0.3539						images/313_6.png	images/313+42_6.png	6.0	→	6.0	53		女	25	2025-05-14_16h28.14.681	干预NG	2021.2.3	Win32	59.88023952			6.0	1.0	0.4394	1.0		2.0	17.0	81.0	5.0	1.0
					5.0	0.394						images/313+42_10.png	images/313_10.png	1.0	←	10.0	53		女	25	2025-05-14_16h28.14.681	干预NG	2021.2.3	Win32	59.88023952			6.0	0.0	0.3163	1.0		2.0	18.0	82.0	9.0	1.0
					6.0	0.3618						images/313_3.png	images/313+42_3.png	6.0	→	3.0	53		女	25	2025-05-14_16h28.14.681	干预NG	2021.2.3	Win32	59.88023952			6.0	1.0	0.6223	1.0		2.0	19.0	83.0	2.0	1.0
					4.0	0.6779						images/313_1.png	images/313+42_1.png	6.0	→	1.0	53		女	25	2025-05-14_16h28.14.681	干预NG	2021.2.3	Win32	59.88023952			6.0	1.0	1.002	1.0		2.0	20.0	84.0	0.0	1.0
					5.0	0.4471						images/313+42_9.png	images/313_9.png	1.0	←	9.0	53		女	25	2025-05-14_16h28.14.681	干预NG	2021.2.3	Win32	59.88023952			6.0	0.0	1.3066	1.0		2.0	21.0	85.0	8.0	1.0
					5.0	0.4402						images/313+42_26.png	images/313_26.png	1.0	←	26.0	53		女	25	2025-05-14_16h28.14.681	干预NG	2021.2.3	Win32	59.88023952			1.0	1.0	0.3506	1.0		2.0	22.0	86.0	25.0	1.0
					5.0	0.2587						images/313_8.png	images/313+42_8.png	6.0	→	8.0	53		女	25	2025-05-14_16h28.14.681	干预NG	2021.2.3	Win32	59.88023952			1.0	0.0	0.5695	1.0		2.0	23.0	87.0	7.0	1.0
					5.0	0.3565						images/313+42_29.png	images/313_29.png	1.0	←	29.0	53		女	25	2025-05-14_16h28.14.681	干预NG	2021.2.3	Win32	59.88023952			1.0	1.0	0.2829	1.0		2.0	24.0	88.0	28.0	1.0
					5.0	0.417						images/313_4.png	images/313+42_4.png	6.0	→	4.0	53		女	25	2025-05-14_16h28.14.681	干预NG	2021.2.3	Win32	59.88023952			6.0	1.0	1.5774	1.0		2.0	25.0	89.0	3.0	1.0
					5.0	0.3273						images/313+42_14.png	images/313_14.png	1.0	←	14.0	53		女	25	2025-05-14_16h28.14.681	干预NG	2021.2.3	Win32	59.88023952			1.0	1.0	0.4501	1.0		2.0	26.0	90.0	13.0	1.0
					5.0	0.6414						images/313_17.png	images/313+42_17.png	6.0	→	17.0	53		女	25	2025-05-14_16h28.14.681	干预NG	2021.2.3	Win32	59.88023952			6.0	1.0	1.0433	1.0		2.0	27.0	91.0	16.0	1.0
					5.0	0.5072						images/313+42_30.png	images/313_30.png	1.0	←	30.0	53		女	25	2025-05-14_16h28.14.681	干预NG	2021.2.3	Win32	59.88023952			1.0	1.0	0.5053	1.0		2.0	28.0	92.0	29.0	1.0
					6.0	0.4598						images/313_24.png	images/313+42_24.png	6.0	→	24.0	53		女	25	2025-05-14_16h28.14.681	干预NG	2021.2.3	Win32	59.88023952			6.0	1.0	0.411	1.0		2.0	29.0	93.0	23.0	1.0
					4.0	0.3839						images/313+42_11.png	images/313_11.png	1.0	←	11.0	53		女	25	2025-05-14_16h28.14.681	干预NG	2021.2.3	Win32	59.88023952			1.0	1.0	0.6384	1.0		2.0	30.0	94.0	10.0	1.0
					5.0	0.4491						images/313+42_13.png	images/313_13.png	1.0	←	13.0	53		女	25	2025-05-14_16h28.14.681	干预NG	2021.2.3	Win32	59.88023952			1.0	1.0	0.528	1.0		2.0	31.0	95.0	12.0	1.0
																	53		女	25	2025-05-14_16h28.14.681	干预NG	2021.2.3	Win32	59.88023952														7.97053588	13.0622
