# Supplementary material for: Perceptual metacognition and self-esteem: the role of feedback valence in local and global monitoring bias
Source: BMC Psychol. 2025 Sep 22;13:1114. doi: 10.1186/s40359-025-03089-x (PMC12506185; doi:10.1186/s40359-025-03089-x)
Supplement: Supplementary file 1 — Supplementary Material 1. [file 40359_2025_3089_MOESM1_ESM.zip › Data/Study3/Study3data/negative/54_干预NG_2025-05-14_17h06.49.627.csv]

key03.keys	key03.rt	response00.keys	response00.corr	response00.rt	response02.keys	response02.rt	prac2.thisRepN	prac2.thisTrialN	prac2.thisN	prac2.thisIndex	prac2.ran	dotLeft	dotRight	dotAns	cue	rows	被试编号	姓名	性别	年龄	date	expName	psychopyVersion	OS	frameRate	key04.keys	key04.rt	response01.keys	response01.corr	response01.rt	response02.corr	ret_res.keys	neg.thisRepN	neg.thisTrialN	neg.thisN	neg.thisIndex	neg.ran	ret_res.rt	slider.response	slider.rt
space	3.3052	1.0	0.0	0.5938	4.0	0.4926	0.0	0.0	0.0	0.0	1.0	images/313_1.png	images/313+12_1.png	6.0	→	1.0	54		女	19	2025-05-14_17h06.49.627	干预NG	2021.2.3	Win32	59.88023952
		6.0	1.0	1.2088	4.0	0.4343	0.0	1.0	1.0	1.0	1.0	images/313_2.png	images/313+12_2.png	6.0	→	2.0	54		女	19	2025-05-14_17h06.49.627	干预NG	2021.2.3	Win32	59.88023952
		6.0	1.0	0.2814	6.0	0.303	0.0	2.0	2.0	2.0	1.0	images/313_3.png	images/313+12_3.png	6.0	→	3.0	54		女	19	2025-05-14_17h06.49.627	干预NG	2021.2.3	Win32	59.88023952
		6.0	1.0	0.2036	5.0	0.3	0.0	3.0	3.0	5.0	1.0	images/313_6.png	images/313+12_6.png	6.0	→	6.0	54		女	19	2025-05-14_17h06.49.627	干预NG	2021.2.3	Win32	59.88023952
		6.0	0.0	0.2875	5.0	0.3512	0.0	4.0	4.0	10.0	1.0	images/313+12_11.png	images/313_11.png	1.0	←	11.0	54		女	19	2025-05-14_17h06.49.627	干预NG	2021.2.3	Win32	59.88023952
		6.0	1.0	0.2866	5.0	0.3015	0.0	5.0	5.0	6.0	1.0	images/313_7.png	images/313+12_7.png	6.0	→	7.0	54		女	19	2025-05-14_17h06.49.627	干预NG	2021.2.3	Win32	59.88023952
		6.0	0.0	0.3298	5.0	0.3176	0.0	6.0	6.0	13.0	1.0	images/313+12_14.png	images/313_14.png	1.0	←	14.0	54		女	19	2025-05-14_17h06.49.627	干预NG	2021.2.3	Win32	59.88023952
		1.0	1.0	0.2904	5.0	0.3205	0.0	7.0	7.0	8.0	1.0	images/313+12_9.png	images/313_9.png	1.0	←	9.0	54		女	19	2025-05-14_17h06.49.627	干预NG	2021.2.3	Win32	59.88023952
		1.0	1.0	0.27	5.0	0.3168	0.0	8.0	8.0	9.0	1.0	images/313+12_10.png	images/313_10.png	1.0	←	10.0	54		女	19	2025-05-14_17h06.49.627	干预NG	2021.2.3	Win32	59.88023952
		6.0	0.0	0.2181	5.0	0.3336	0.0	9.0	9.0	11.0	1.0	images/313+12_12.png	images/313_12.png	1.0	←	12.0	54		女	19	2025-05-14_17h06.49.627	干预NG	2021.2.3	Win32	59.88023952
		1.0	0.0	0.272	5.0	0.3634	0.0	10.0	10.0	7.0	1.0	images/313_8.png	images/313+12_8.png	6.0	→	8.0	54		女	19	2025-05-14_17h06.49.627	干预NG	2021.2.3	Win32	59.88023952
		6.0	0.0	0.3516	4.0	0.4076	0.0	11.0	11.0	15.0	1.0	images/313+12_16.png	images/313_16.png	1.0	←	16.0	54		女	19	2025-05-14_17h06.49.627	干预NG	2021.2.3	Win32	59.88023952
		6.0	1.0	0.3335	5.0	0.3497	0.0	12.0	12.0	4.0	1.0	images/313_5.png	images/313+12_5.png	6.0	→	5.0	54		女	19	2025-05-14_17h06.49.627	干预NG	2021.2.3	Win32	59.88023952
		1.0	1.0	0.3143	3.0	0.9289	0.0	13.0	13.0	12.0	1.0	images/313+12_13.png	images/313_13.png	1.0	←	13.0	54		女	19	2025-05-14_17h06.49.627	干预NG	2021.2.3	Win32	59.88023952
		1.0	1.0	0.6834	5.0	0.7882	0.0	14.0	14.0	14.0	1.0	images/313+12_15.png	images/313_15.png	1.0	←	15.0	54		女	19	2025-05-14_17h06.49.627	干预NG	2021.2.3	Win32	59.88023952
		6.0	1.0	0.4178	4.0	0.3373	0.0	15.0	15.0	3.0	1.0	images/313_4.png	images/313+12_4.png	6.0	→	4.0	54		女	19	2025-05-14_17h06.49.627	干预NG	2021.2.3	Win32	59.88023952
		6.0	0.0	0.6386	5.0	0.3154	1.0	0.0	16.0	12.0	1.0	images/313+12_13.png	images/313_13.png	1.0	←	13.0	54		女	19	2025-05-14_17h06.49.627	干预NG	2021.2.3	Win32	59.88023952
		6.0	0.0	0.3095	5.0	0.3717	1.0	1.0	17.0	11.0	1.0	images/313+12_12.png	images/313_12.png	1.0	←	12.0	54		女	19	2025-05-14_17h06.49.627	干预NG	2021.2.3	Win32	59.88023952
		1.0	0.0	1.1345	2.0	0.4517	1.0	2.0	18.0	6.0	1.0	images/313_7.png	images/313+12_7.png	6.0	→	7.0	54		女	19	2025-05-14_17h06.49.627	干预NG	2021.2.3	Win32	59.88023952
		6.0	1.0	0.2611	5.0	0.3682	1.0	3.0	19.0	7.0	1.0	images/313_8.png	images/313+12_8.png	6.0	→	8.0	54		女	19	2025-05-14_17h06.49.627	干预NG	2021.2.3	Win32	59.88023952
		6.0	1.0	0.2971	5.0	0.3266	1.0	4.0	20.0	3.0	1.0	images/313_4.png	images/313+12_4.png	6.0	→	4.0	54		女	19	2025-05-14_17h06.49.627	干预NG	2021.2.3	Win32	59.88023952
		1.0	1.0	0.4647	5.0	0.384	1.0	5.0	21.0	9.0	1.0	images/313+12_10.png	images/313_10.png	1.0	←	10.0	54		女	19	2025-05-14_17h06.49.627	干预NG	2021.2.3	Win32	59.88023952
		6.0	0.0	0.6554	4.0	0.4673	1.0	6.0	22.0	15.0	1.0	images/313+12_16.png	images/313_16.png	1.0	←	16.0	54		女	19	2025-05-14_17h06.49.627	干预NG	2021.2.3	Win32	59.88023952
		6.0	1.0	0.3002	5.0	0.3876	1.0	7.0	23.0	0.0	1.0	images/313_1.png	images/313+12_1.png	6.0	→	1.0	54		女	19	2025-05-14_17h06.49.627	干预NG	2021.2.3	Win32	59.88023952
		6.0	0.0	0.4206	5.0	0.3548	1.0	8.0	24.0	10.0	1.0	images/313+12_11.png	images/313_11.png	1.0	←	11.0	54		女	19	2025-05-14_17h06.49.627	干预NG	2021.2.3	Win32	59.88023952
		6.0	1.0	0.2954	5.0	0.3879	1.0	9.0	25.0	1.0	1.0	images/313_2.png	images/313+12_2.png	6.0	→	2.0	54		女	19	2025-05-14_17h06.49.627	干预NG	2021.2.3	Win32	59.88023952
		1.0	1.0	0.4811	4.0	0.3961	1.0	10.0	26.0	8.0	1.0	images/313+12_9.png	images/313_9.png	1.0	←	9.0	54		女	19	2025-05-14_17h06.49.627	干预NG	2021.2.3	Win32	59.88023952
		6.0	1.0	0.2439	5.0	0.3521	1.0	11.0	27.0	5.0	1.0	images/313_6.png	images/313+12_6.png	6.0	→	6.0	54		女	19	2025-05-14_17h06.49.627	干预NG	2021.2.3	Win32	59.88023952
		6.0	1.0	0.2644	5.0	0.3626	1.0	12.0	28.0	4.0	1.0	images/313_5.png	images/313+12_5.png	6.0	→	5.0	54		女	19	2025-05-14_17h06.49.627	干预NG	2021.2.3	Win32	59.88023952
		6.0	0.0	0.4444	5.0	0.3399	1.0	13.0	29.0	14.0	1.0	images/313+12_15.png	images/313_15.png	1.0	←	15.0	54		女	19	2025-05-14_17h06.49.627	干预NG	2021.2.3	Win32	59.88023952
		6.0	1.0	0.3188	5.0	0.369	1.0	14.0	30.0	2.0	1.0	images/313_3.png	images/313+12_3.png	6.0	→	3.0	54		女	19	2025-05-14_17h06.49.627	干预NG	2021.2.3	Win32	59.88023952
		1.0	1.0	0.3635	4.0	0.3584	1.0	15.0	31.0	13.0	1.0	images/313+12_14.png	images/313_14.png	1.0	←	14.0	54		女	19	2025-05-14_17h06.49.627	干预NG	2021.2.3	Win32	59.88023952
					4.0	0.4598						images/313+42_12.png	images/313_12.png	1.0	←	12.0	54		女	19	2025-05-14_17h06.49.627	干预NG	2021.2.3	Win32	59.88023952	space	7.0021	6.0	0.0	0.4173	1.0		0.0	0.0	0.0	11.0	1.0
					5.0	0.4307						images/313_8.png	images/313+42_8.png	6.0	→	8.0	54		女	19	2025-05-14_17h06.49.627	干预NG	2021.2.3	Win32	59.88023952			6.0	1.0	0.2632	1.0		0.0	1.0	1.0	7.0	1.0
					5.0	0.3229						images/313+42_27.png	images/313_27.png	1.0	←	27.0	54		女	19	2025-05-14_17h06.49.627	干预NG	2021.2.3	Win32	59.88023952			1.0	1.0	0.6547	1.0		0.0	2.0	2.0	26.0	1.0
					4.0	0.3778						images/313+42_15.png	images/313_15.png	1.0	←	15.0	54		女	19	2025-05-14_17h06.49.627	干预NG	2021.2.3	Win32	59.88023952			1.0	1.0	0.4158	1.0		0.0	3.0	3.0	14.0	1.0
					5.0	0.3264						images/313+42_31.png	images/313_31.png	1.0	←	31.0	54		女	19	2025-05-14_17h06.49.627	干预NG	2021.2.3	Win32	59.88023952			6.0	0.0	0.2997	1.0		0.0	4.0	4.0	30.0	1.0
					5.0	0.371						images/313+42_16.png	images/313_16.png	1.0	←	16.0	54		女	19	2025-05-14_17h06.49.627	干预NG	2021.2.3	Win32	59.88023952			1.0	1.0	0.4157	1.0		0.0	5.0	5.0	15.0	1.0
					4.0	0.5234						images/313+42_26.png	images/313_26.png	1.0	←	26.0	54		女	19	2025-05-14_17h06.49.627	干预NG	2021.2.3	Win32	59.88023952			6.0	0.0	0.2241	1.0		0.0	6.0	6.0	25.0	1.0
					5.0	0.4524						images/313+42_30.png	images/313_30.png	1.0	←	30.0	54		女	19	2025-05-14_17h06.49.627	干预NG	2021.2.3	Win32	59.88023952			1.0	1.0	0.3819	1.0		0.0	7.0	7.0	29.0	1.0
					4.0	0.4176						images/313+42_25.png	images/313_25.png	1.0	←	25.0	54		女	19	2025-05-14_17h06.49.627	干预NG	2021.2.3	Win32	59.88023952			1.0	1.0	0.3384	1.0		0.0	8.0	8.0	24.0	1.0
					5.0	0.4439						images/313_20.png	images/313+42_20.png	6.0	→	20.0	54		女	19	2025-05-14_17h06.49.627	干预NG	2021.2.3	Win32	59.88023952			1.0	0.0	0.4513	1.0		0.0	9.0	9.0	19.0	1.0
					4.0	0.5841						images/313_21.png	images/313+42_21.png	6.0	→	21.0	54		女	19	2025-05-14_17h06.49.627	干预NG	2021.2.3	Win32	59.88023952			6.0	1.0	1.6396	1.0		0.0	10.0	10.0	20.0	1.0
					5.0	0.4025						images/313_5.png	images/313+42_5.png	6.0	→	5.0	54		女	19	2025-05-14_17h06.49.627	干预NG	2021.2.3	Win32	59.88023952			1.0	0.0	0.422	1.0		0.0	11.0	11.0	4.0	1.0
					5.0	0.4524						images/313+42_29.png	images/313_29.png	1.0	←	29.0	54		女	19	2025-05-14_17h06.49.627	干预NG	2021.2.3	Win32	59.88023952			1.0	1.0	0.3166	1.0		0.0	12.0	12.0	28.0	1.0
					4.0	0.8266						images/313_19.png	images/313+42_19.png	6.0	→	19.0	54		女	19	2025-05-14_17h06.49.627	干预NG	2021.2.3	Win32	59.88023952			6.0	1.0	0.3695	1.0		0.0	13.0	13.0	18.0	1.0
					6.0	1.2556						images/313+42_11.png	images/313_11.png	1.0	←	11.0	54		女	19	2025-05-14_17h06.49.627	干预NG	2021.2.3	Win32	59.88023952			1.0	1.0	0.3733	1.0		0.0	14.0	14.0	10.0	1.0
					4.0	0.4496						images/313_1.png	images/313+42_1.png	6.0	→	1.0	54		女	19	2025-05-14_17h06.49.627	干预NG	2021.2.3	Win32	59.88023952			6.0	1.0	0.3985	1.0		0.0	15.0	15.0	0.0	1.0
					6.0	0.3986						images/313_6.png	images/313+42_6.png	6.0	→	6.0	54		女	19	2025-05-14_17h06.49.627	干预NG	2021.2.3	Win32	59.88023952			6.0	1.0	0.2985	1.0		0.0	16.0	16.0	5.0	1.0
					6.0	0.4374						images/313_4.png	images/313+42_4.png	6.0	→	4.0	54		女	19	2025-05-14_17h06.49.627	干预NG	2021.2.3	Win32	59.88023952			6.0	1.0	0.4686	1.0		0.0	17.0	17.0	3.0	1.0
					5.0	0.4374						images/313_24.png	images/313+42_24.png	6.0	→	24.0	54		女	19	2025-05-14_17h06.49.627	干预NG	2021.2.3	Win32	59.88023952			6.0	1.0	0.3551	1.0		0.0	18.0	18.0	23.0	1.0
					5.0	0.3852						images/313_2.png	images/313+42_2.png	6.0	→	2.0	54		女	19	2025-05-14_17h06.49.627	干预NG	2021.2.3	Win32	59.88023952			6.0	1.0	0.7334	1.0		0.0	19.0	19.0	1.0	1.0
					5.0	0.4677						images/313_23.png	images/313+42_23.png	6.0	→	23.0	54		女	19	2025-05-14_17h06.49.627	干预NG	2021.2.3	Win32	59.88023952			6.0	1.0	0.6451	1.0		0.0	20.0	20.0	22.0	1.0
					5.0	0.3582						images/313+42_28.png	images/313_28.png	1.0	←	28.0	54		女	19	2025-05-14_17h06.49.627	干预NG	2021.2.3	Win32	59.88023952			6.0	0.0	0.4281	1.0		0.0	21.0	21.0	27.0	1.0
					5.0	0.3509						images/313_3.png	images/313+42_3.png	6.0	→	3.0	54		女	19	2025-05-14_17h06.49.627	干预NG	2021.2.3	Win32	59.88023952			6.0	1.0	0.2735	1.0		0.0	22.0	22.0	2.0	1.0
					6.0	0.3359						images/313_22.png	images/313+42_22.png	6.0	→	22.0	54		女	19	2025-05-14_17h06.49.627	干预NG	2021.2.3	Win32	59.88023952			6.0	1.0	0.2982	1.0		0.0	23.0	23.0	21.0	1.0
					5.0	0.3838						images/313+42_10.png	images/313_10.png	1.0	←	10.0	54		女	19	2025-05-14_17h06.49.627	干预NG	2021.2.3	Win32	59.88023952			1.0	1.0	0.2978	1.0		0.0	24.0	24.0	9.0	1.0
					5.0	0.3721						images/313_17.png	images/313+42_17.png	6.0	→	17.0	54		女	19	2025-05-14_17h06.49.627	干预NG	2021.2.3	Win32	59.88023952			6.0	1.0	0.3066	1.0		0.0	25.0	25.0	16.0	1.0
					5.0	0.3795						images/313+42_14.png	images/313_14.png	1.0	←	14.0	54		女	19	2025-05-14_17h06.49.627	干预NG	2021.2.3	Win32	59.88023952			1.0	1.0	0.4962	1.0		0.0	26.0	26.0	13.0	1.0
					1.0	1.1015						images/313+42_13.png	images/313_13.png	1.0	←	13.0	54		女	19	2025-05-14_17h06.49.627	干预NG	2021.2.3	Win32	59.88023952			6.0	0.0	0.2803	0.0		0.0	27.0	27.0	12.0	1.0
					5.0	0.3512						images/313_7.png	images/313+42_7.png	6.0	→	7.0	54		女	19	2025-05-14_17h06.49.627	干预NG	2021.2.3	Win32	59.88023952			6.0	1.0	0.3173	1.0		0.0	28.0	28.0	6.0	1.0
					5.0	0.4102						images/313_18.png	images/313+42_18.png	6.0	→	18.0	54		女	19	2025-05-14_17h06.49.627	干预NG	2021.2.3	Win32	59.88023952			1.0	0.0	0.4826	1.0		0.0	29.0	29.0	17.0	1.0
					5.0	0.3292						images/313+42_9.png	images/313_9.png	1.0	←	9.0	54		女	19	2025-05-14_17h06.49.627	干预NG	2021.2.3	Win32	59.88023952			1.0	1.0	0.3737	1.0		0.0	30.0	30.0	8.0	1.0
					5.0	0.6						images/313+42_32.png	images/313_32.png	1.0	←	32.0	54		女	19	2025-05-14_17h06.49.627	干预NG	2021.2.3	Win32	59.88023952			1.0	1.0	1.0748	1.0		0.0	31.0	31.0	31.0	1.0
					5.0	0.3828						images/313+42_9.png	images/313_9.png	1.0	←	9.0	54		女	19	2025-05-14_17h06.49.627	干预NG	2021.2.3	Win32	59.88023952			1.0	1.0	0.4126	1.0		1.0	0.0	32.0	8.0	1.0
					5.0	0.3713						images/313+42_11.png	images/313_11.png	1.0	←	11.0	54		女	19	2025-05-14_17h06.49.627	干预NG	2021.2.3	Win32	59.88023952			1.0	1.0	0.3472	1.0		1.0	1.0	33.0	10.0	1.0
					5.0	0.3627						images/313+42_12.png	images/313_12.png	1.0	←	12.0	54		女	19	2025-05-14_17h06.49.627	干预NG	2021.2.3	Win32	59.88023952			1.0	1.0	0.3482	1.0		1.0	2.0	34.0	11.0	1.0
					5.0	0.3194						images/313+42_32.png	images/313_32.png	1.0	←	32.0	54		女	19	2025-05-14_17h06.49.627	干预NG	2021.2.3	Win32	59.88023952			1.0	1.0	0.4038	1.0		1.0	3.0	35.0	31.0	1.0
					5.0	0.3194						images/313+42_16.png	images/313_16.png	1.0	←	16.0	54		女	19	2025-05-14_17h06.49.627	干预NG	2021.2.3	Win32	59.88023952			1.0	1.0	0.2647	1.0		1.0	4.0	36.0	15.0	1.0
					5.0	0.4207						images/313+42_27.png	images/313_27.png	1.0	←	27.0	54		女	19	2025-05-14_17h06.49.627	干预NG	2021.2.3	Win32	59.88023952			1.0	1.0	0.3403	1.0		1.0	5.0	37.0	26.0	1.0
					5.0	0.3505						images/313_22.png	images/313+42_22.png	6.0	→	22.0	54		女	19	2025-05-14_17h06.49.627	干预NG	2021.2.3	Win32	59.88023952			6.0	1.0	1.033	1.0		1.0	6.0	38.0	21.0	1.0
					5.0	0.368						images/313_8.png	images/313+42_8.png	6.0	→	8.0	54		女	19	2025-05-14_17h06.49.627	干预NG	2021.2.3	Win32	59.88023952			1.0	0.0	0.4024	1.0	space	1.0	7.0	39.0	7.0	1.0	3.0525
					5.0	0.3355						images/313+42_25.png	images/313_25.png	1.0	←	25.0	54		女	19	2025-05-14_17h06.49.627	干预NG	2021.2.3	Win32	59.88023952			1.0	1.0	0.4049	1.0		1.0	8.0	40.0	24.0	1.0
					6.0	0.5039						images/313+42_15.png	images/313_15.png	1.0	←	15.0	54		女	19	2025-05-14_17h06.49.627	干预NG	2021.2.3	Win32	59.88023952			1.0	1.0	0.2883	1.0		1.0	9.0	41.0	14.0	1.0
					5.0	0.3471						images/313+42_29.png	images/313_29.png	1.0	←	29.0	54		女	19	2025-05-14_17h06.49.627	干预NG	2021.2.3	Win32	59.88023952			1.0	1.0	0.3343	1.0		1.0	10.0	42.0	28.0	1.0
					5.0	0.3303						images/313+42_10.png	images/313_10.png	1.0	←	10.0	54		女	19	2025-05-14_17h06.49.627	干预NG	2021.2.3	Win32	59.88023952			1.0	1.0	0.3153	1.0		1.0	11.0	43.0	9.0	1.0
					5.0	0.3189						images/313_3.png	images/313+42_3.png	6.0	→	3.0	54		女	19	2025-05-14_17h06.49.627	干预NG	2021.2.3	Win32	59.88023952			6.0	1.0	0.3337	1.0		1.0	12.0	44.0	2.0	1.0
					5.0	0.3193						images/313+42_28.png	images/313_28.png	1.0	←	28.0	54		女	19	2025-05-14_17h06.49.627	干预NG	2021.2.3	Win32	59.88023952			1.0	1.0	0.3836	1.0		1.0	13.0	45.0	27.0	1.0
					5.0	0.308						images/313+42_14.png	images/313_14.png	1.0	←	14.0	54		女	19	2025-05-14_17h06.49.627	干预NG	2021.2.3	Win32	59.88023952			1.0	1.0	0.4479	1.0		1.0	14.0	46.0	13.0	1.0
					5.0	0.3079						images/313_19.png	images/313+42_19.png	6.0	→	19.0	54		女	19	2025-05-14_17h06.49.627	干预NG	2021.2.3	Win32	59.88023952			6.0	1.0	0.2414	1.0		1.0	15.0	47.0	18.0	1.0
					5.0	0.3176						images/313_17.png	images/313+42_17.png	6.0	→	17.0	54		女	19	2025-05-14_17h06.49.627	干预NG	2021.2.3	Win32	59.88023952			6.0	1.0	0.3065	1.0		1.0	16.0	48.0	16.0	1.0
					5.0	0.3642						images/313_6.png	images/313+42_6.png	6.0	→	6.0	54		女	19	2025-05-14_17h06.49.627	干预NG	2021.2.3	Win32	59.88023952			1.0	0.0	0.3151	1.0		1.0	17.0	49.0	5.0	1.0
					6.0	0.3348						images/313_2.png	images/313+42_2.png	6.0	→	2.0	54		女	19	2025-05-14_17h06.49.627	干预NG	2021.2.3	Win32	59.88023952			6.0	1.0	0.2342	1.0		1.0	18.0	50.0	1.0	1.0
					5.0	0.3335						images/313_21.png	images/313+42_21.png	6.0	→	21.0	54		女	19	2025-05-14_17h06.49.627	干预NG	2021.2.3	Win32	59.88023952			6.0	1.0	0.3029	1.0		1.0	19.0	51.0	20.0	1.0
					5.0	0.315						images/313+42_13.png	images/313_13.png	1.0	←	13.0	54		女	19	2025-05-14_17h06.49.627	干预NG	2021.2.3	Win32	59.88023952			1.0	1.0	0.4403	1.0		1.0	20.0	52.0	12.0	1.0
					5.0	0.2781						images/313_5.png	images/313+42_5.png	6.0	→	5.0	54		女	19	2025-05-14_17h06.49.627	干预NG	2021.2.3	Win32	59.88023952			6.0	1.0	0.2491	1.0		1.0	21.0	53.0	4.0	1.0
					6.0	0.2675						images/313_24.png	images/313+42_24.png	6.0	→	24.0	54		女	19	2025-05-14_17h06.49.627	干预NG	2021.2.3	Win32	59.88023952			6.0	1.0	0.2665	1.0		1.0	22.0	54.0	23.0	1.0
					5.0	0.283						images/313_20.png	images/313+42_20.png	6.0	→	20.0	54		女	19	2025-05-14_17h06.49.627	干预NG	2021.2.3	Win32	59.88023952			1.0	0.0	0.3871	1.0		1.0	23.0	55.0	19.0	1.0
					5.0	0.2911						images/313_23.png	images/313+42_23.png	6.0	→	23.0	54		女	19	2025-05-14_17h06.49.627	干预NG	2021.2.3	Win32	59.88023952			1.0	0.0	0.4618	1.0		1.0	24.0	56.0	22.0	1.0
					5.0	0.2859						images/313_7.png	images/313+42_7.png	6.0	→	7.0	54		女	19	2025-05-14_17h06.49.627	干预NG	2021.2.3	Win32	59.88023952			6.0	1.0	0.7125	1.0		1.0	25.0	57.0	6.0	1.0
					5.0	0.2706						images/313_18.png	images/313+42_18.png	6.0	→	18.0	54		女	19	2025-05-14_17h06.49.627	干预NG	2021.2.3	Win32	59.88023952			6.0	1.0	0.296	1.0		1.0	26.0	58.0	17.0	1.0
					5.0	0.2819						images/313_4.png	images/313+42_4.png	6.0	→	4.0	54		女	19	2025-05-14_17h06.49.627	干预NG	2021.2.3	Win32	59.88023952			6.0	1.0	0.6166	1.0		1.0	27.0	59.0	3.0	1.0
					5.0	0.2545						images/313+42_30.png	images/313_30.png	1.0	←	30.0	54		女	19	2025-05-14_17h06.49.627	干预NG	2021.2.3	Win32	59.88023952			1.0	1.0	0.2606	1.0		1.0	28.0	60.0	29.0	1.0
					5.0	0.3037						images/313+42_26.png	images/313_26.png	1.0	←	26.0	54		女	19	2025-05-14_17h06.49.627	干预NG	2021.2.3	Win32	59.88023952			6.0	0.0	0.4586	1.0		1.0	29.0	61.0	25.0	1.0
					5.0	0.2464						images/313_1.png	images/313+42_1.png	6.0	→	1.0	54		女	19	2025-05-14_17h06.49.627	干预NG	2021.2.3	Win32	59.88023952			6.0	1.0	0.3012	1.0		1.0	30.0	62.0	0.0	1.0
					5.0	0.2671						images/313+42_31.png	images/313_31.png	1.0	←	31.0	54		女	19	2025-05-14_17h06.49.627	干预NG	2021.2.3	Win32	59.88023952			1.0	1.0	0.4519	1.0		1.0	31.0	63.0	30.0	1.0
					6.0	0.3367						images/313+42_28.png	images/313_28.png	1.0	←	28.0	54		女	19	2025-05-14_17h06.49.627	干预NG	2021.2.3	Win32	59.88023952			1.0	1.0	0.3999	1.0		2.0	0.0	64.0	27.0	1.0
					5.0	0.288						images/313+42_9.png	images/313_9.png	1.0	←	9.0	54		女	19	2025-05-14_17h06.49.627	干预NG	2021.2.3	Win32	59.88023952			6.0	0.0	0.4931	1.0		2.0	1.0	65.0	8.0	1.0
					5.0	0.2504						images/313_24.png	images/313+42_24.png	6.0	→	24.0	54		女	19	2025-05-14_17h06.49.627	干预NG	2021.2.3	Win32	59.88023952			6.0	1.0	0.2396	1.0		2.0	2.0	66.0	23.0	1.0
					5.0	0.294						images/313_7.png	images/313+42_7.png	6.0	→	7.0	54		女	19	2025-05-14_17h06.49.627	干预NG	2021.2.3	Win32	59.88023952			6.0	1.0	0.4161	1.0		2.0	3.0	67.0	6.0	1.0
					5.0	0.2662						images/313+42_27.png	images/313_27.png	1.0	←	27.0	54		女	19	2025-05-14_17h06.49.627	干预NG	2021.2.3	Win32	59.88023952			1.0	1.0	0.3195	1.0		2.0	4.0	68.0	26.0	1.0
					5.0	0.239						images/313_20.png	images/313+42_20.png	6.0	→	20.0	54		女	19	2025-05-14_17h06.49.627	干预NG	2021.2.3	Win32	59.88023952			6.0	1.0	0.4012	1.0		2.0	5.0	69.0	19.0	1.0
					5.0	0.2344						images/313_22.png	images/313+42_22.png	6.0	→	22.0	54		女	19	2025-05-14_17h06.49.627	干预NG	2021.2.3	Win32	59.88023952			6.0	1.0	0.2891	1.0		2.0	6.0	70.0	21.0	1.0
					6.0	0.2385						images/313_21.png	images/313+42_21.png	6.0	→	21.0	54		女	19	2025-05-14_17h06.49.627	干预NG	2021.2.3	Win32	59.88023952			6.0	1.0	0.2763	1.0		2.0	7.0	71.0	20.0	1.0
					5.0	0.25						images/313_6.png	images/313+42_6.png	6.0	→	6.0	54		女	19	2025-05-14_17h06.49.627	干预NG	2021.2.3	Win32	59.88023952			6.0	1.0	0.3005	1.0		2.0	8.0	72.0	5.0	1.0
					5.0	0.2343						images/313_2.png	images/313+42_2.png	6.0	→	2.0	54		女	19	2025-05-14_17h06.49.627	干预NG	2021.2.3	Win32	59.88023952			6.0	1.0	0.235	1.0		2.0	9.0	73.0	1.0	1.0
					5.0	0.2535						images/313+42_10.png	images/313_10.png	1.0	←	10.0	54		女	19	2025-05-14_17h06.49.627	干预NG	2021.2.3	Win32	59.88023952			1.0	1.0	0.4187	1.0		2.0	10.0	74.0	9.0	1.0
					5.0	0.2505						images/313+42_16.png	images/313_16.png	1.0	←	16.0	54		女	19	2025-05-14_17h06.49.627	干预NG	2021.2.3	Win32	59.88023952			1.0	1.0	0.2614	1.0		2.0	11.0	75.0	15.0	1.0
					5.0	0.2677						images/313_23.png	images/313+42_23.png	6.0	→	23.0	54		女	19	2025-05-14_17h06.49.627	干预NG	2021.2.3	Win32	59.88023952			6.0	1.0	0.3843	1.0		2.0	12.0	76.0	22.0	1.0
					5.0	0.2655						images/313_3.png	images/313+42_3.png	6.0	→	3.0	54		女	19	2025-05-14_17h06.49.627	干预NG	2021.2.3	Win32	59.88023952			6.0	1.0	0.3035	1.0		2.0	13.0	77.0	2.0	1.0
					5.0	0.251						images/313+42_11.png	images/313_11.png	1.0	←	11.0	54		女	19	2025-05-14_17h06.49.627	干预NG	2021.2.3	Win32	59.88023952			6.0	0.0	0.3738	1.0		2.0	14.0	78.0	10.0	1.0
					5.0	0.2727						images/313+42_30.png	images/313_30.png	1.0	←	30.0	54		女	19	2025-05-14_17h06.49.627	干预NG	2021.2.3	Win32	59.88023952			1.0	1.0	0.2995	1.0	space	2.0	15.0	79.0	29.0	1.0	2.3586
					5.0	0.2548						images/313+42_26.png	images/313_26.png	1.0	←	26.0	54		女	19	2025-05-14_17h06.49.627	干预NG	2021.2.3	Win32	59.88023952			1.0	1.0	0.3793	1.0		2.0	16.0	80.0	25.0	1.0
					5.0	0.2891						images/313+42_12.png	images/313_12.png	1.0	←	12.0	54		女	19	2025-05-14_17h06.49.627	干预NG	2021.2.3	Win32	59.88023952			6.0	0.0	0.2999	1.0		2.0	17.0	81.0	11.0	1.0
					5.0	0.2375						images/313+42_32.png	images/313_32.png	1.0	←	32.0	54		女	19	2025-05-14_17h06.49.627	干预NG	2021.2.3	Win32	59.88023952			6.0	0.0	0.4192	1.0		2.0	18.0	82.0	31.0	1.0
					5.0	0.2378						images/313_8.png	images/313+42_8.png	6.0	→	8.0	54		女	19	2025-05-14_17h06.49.627	干预NG	2021.2.3	Win32	59.88023952			6.0	1.0	0.8853	1.0		2.0	19.0	83.0	7.0	1.0
					5.0	0.2217						images/313_1.png	images/313+42_1.png	6.0	→	1.0	54		女	19	2025-05-14_17h06.49.627	干预NG	2021.2.3	Win32	59.88023952			6.0	1.0	0.4729	1.0		2.0	20.0	84.0	0.0	1.0
					5.0	0.2159						images/313+42_31.png	images/313_31.png	1.0	←	31.0	54		女	19	2025-05-14_17h06.49.627	干预NG	2021.2.3	Win32	59.88023952			1.0	1.0	0.5308	1.0		2.0	21.0	85.0	30.0	1.0
					5.0	0.2491						images/313_18.png	images/313+42_18.png	6.0	→	18.0	54		女	19	2025-05-14_17h06.49.627	干预NG	2021.2.3	Win32	59.88023952			6.0	1.0	0.3833	1.0		2.0	22.0	86.0	17.0	1.0
					5.0	0.2338						images/313+42_25.png	images/313_25.png	1.0	←	25.0	54		女	19	2025-05-14_17h06.49.627	干预NG	2021.2.3	Win32	59.88023952			1.0	1.0	0.565	1.0		2.0	23.0	87.0	24.0	1.0
					5.0	0.2259						images/313+42_29.png	images/313_29.png	1.0	←	29.0	54		女	19	2025-05-14_17h06.49.627	干预NG	2021.2.3	Win32	59.88023952			1.0	1.0	0.3783	1.0		2.0	24.0	88.0	28.0	1.0
					5.0	0.2317						images/313+42_13.png	images/313_13.png	1.0	←	13.0	54		女	19	2025-05-14_17h06.49.627	干预NG	2021.2.3	Win32	59.88023952			6.0	0.0	0.3148	1.0		2.0	25.0	89.0	12.0	1.0
					5.0	0.2305						images/313+42_14.png	images/313_14.png	1.0	←	14.0	54		女	19	2025-05-14_17h06.49.627	干预NG	2021.2.3	Win32	59.88023952			6.0	0.0	0.3508	1.0		2.0	26.0	90.0	13.0	1.0
					5.0	0.218						images/313_19.png	images/313+42_19.png	6.0	→	19.0	54		女	19	2025-05-14_17h06.49.627	干预NG	2021.2.3	Win32	59.88023952			6.0	1.0	0.2613	1.0		2.0	27.0	91.0	18.0	1.0
					5.0	0.201						images/313_4.png	images/313+42_4.png	6.0	→	4.0	54		女	19	2025-05-14_17h06.49.627	干预NG	2021.2.3	Win32	59.88023952			6.0	1.0	0.5882	1.0		2.0	28.0	92.0	3.0	1.0
					5.0	0.2346						images/313+42_15.png	images/313_15.png	1.0	←	15.0	54		女	19	2025-05-14_17h06.49.627	干预NG	2021.2.3	Win32	59.88023952			1.0	1.0	0.2567	1.0		2.0	29.0	93.0	14.0	1.0
					5.0	0.2391						images/313_17.png	images/313+42_17.png	6.0	→	17.0	54		女	19	2025-05-14_17h06.49.627	干预NG	2021.2.3	Win32	59.88023952			6.0	1.0	0.3805	1.0		2.0	30.0	94.0	16.0	1.0
					5.0	0.241						images/313_5.png	images/313+42_5.png	6.0	→	5.0	54		女	19	2025-05-14_17h06.49.627	干预NG	2021.2.3	Win32	59.88023952			6.0	1.0	0.3674	1.0		2.0	31.0	95.0	4.0	1.0
																	54		女	19	2025-05-14_17h06.49.627	干预NG	2021.2.3	Win32	59.88023952														3.71875	2.7093
