# Supplementary material for: Perceptual metacognition and self-esteem: the role of feedback valence in local and global monitoring bias
Source: BMC Psychol. 2025 Sep 22;13:1114. doi: 10.1186/s40359-025-03089-x (PMC12506185; doi:10.1186/s40359-025-03089-x)
Supplement: Supplementary file 1 — Supplementary Material 1. [file 40359_2025_3089_MOESM1_ESM.zip › Data/Study3/Study3data/negative/55_干预NG_2025-05-14_17h09.13.178.csv]

key03.keys	key03.rt	response00.keys	response00.corr	response00.rt	response02.keys	response02.rt	prac2.thisRepN	prac2.thisTrialN	prac2.thisN	prac2.thisIndex	prac2.ran	dotLeft	dotRight	dotAns	cue	rows	被试编号	姓名	性别	年龄	date	expName	psychopyVersion	OS	frameRate	key04.keys	key04.rt	response01.keys	response01.corr	response01.rt	response02.corr	ret_res.keys	neg.thisRepN	neg.thisTrialN	neg.thisN	neg.thisIndex	neg.ran	ret_res.rt	slider.response	slider.rt
space	6.6976	6.0	0.0	1.0842	5.0	0.8646	0.0	0.0	0.0	14.0	1.0	images/313+12_15.png	images/313_15.png	1.0	←	15.0	55		女	20	2025-05-14_17h09.13.178	干预NG	2021.2.3	Win32	60.24096386
		6.0	1.0	0.8934	5.0	0.2997	0.0	1.0	1.0	7.0	1.0	images/313_8.png	images/313+12_8.png	6.0	→	8.0	55		女	20	2025-05-14_17h09.13.178	干预NG	2021.2.3	Win32	60.24096386
		6.0	1.0	0.8186	5.0	0.2856	0.0	2.0	2.0	3.0	1.0	images/313_4.png	images/313+12_4.png	6.0	→	4.0	55		女	20	2025-05-14_17h09.13.178	干预NG	2021.2.3	Win32	60.24096386
		1.0	1.0	0.9697	5.0	0.5356	0.0	3.0	3.0	9.0	1.0	images/313+12_10.png	images/313_10.png	1.0	←	10.0	55		女	20	2025-05-14_17h09.13.178	干预NG	2021.2.3	Win32	60.24096386
		6.0	1.0	0.7481	5.0	0.2348	0.0	4.0	4.0	4.0	1.0	images/313_5.png	images/313+12_5.png	6.0	→	5.0	55		女	20	2025-05-14_17h09.13.178	干预NG	2021.2.3	Win32	60.24096386
		1.0	1.0	0.7179	5.0	0.5723	0.0	5.0	5.0	13.0	1.0	images/313+12_14.png	images/313_14.png	1.0	←	14.0	55		女	20	2025-05-14_17h09.13.178	干预NG	2021.2.3	Win32	60.24096386
		6.0	0.0	0.7652	5.0	0.2633	0.0	6.0	6.0	12.0	1.0	images/313+12_13.png	images/313_13.png	1.0	←	13.0	55		女	20	2025-05-14_17h09.13.178	干预NG	2021.2.3	Win32	60.24096386
		6.0	0.0	0.7525	5.0	0.2364	0.0	7.0	7.0	8.0	1.0	images/313+12_9.png	images/313_9.png	1.0	←	9.0	55		女	20	2025-05-14_17h09.13.178	干预NG	2021.2.3	Win32	60.24096386
		6.0	0.0	0.7808	5.0	0.2637	0.0	8.0	8.0	10.0	1.0	images/313+12_11.png	images/313_11.png	1.0	←	11.0	55		女	20	2025-05-14_17h09.13.178	干预NG	2021.2.3	Win32	60.24096386
		6.0	1.0	0.6157	5.0	0.2167	0.0	9.0	9.0	0.0	1.0	images/313_1.png	images/313+12_1.png	6.0	→	1.0	55		女	20	2025-05-14_17h09.13.178	干预NG	2021.2.3	Win32	60.24096386
		6.0	0.0	0.6576	5.0	0.3005	0.0	10.0	10.0	15.0	1.0	images/313+12_16.png	images/313_16.png	1.0	←	16.0	55		女	20	2025-05-14_17h09.13.178	干预NG	2021.2.3	Win32	60.24096386
		6.0	0.0	0.7095	5.0	0.3642	0.0	11.0	11.0	11.0	1.0	images/313+12_12.png	images/313_12.png	1.0	←	12.0	55		女	20	2025-05-14_17h09.13.178	干预NG	2021.2.3	Win32	60.24096386
		6.0	1.0	0.6366	5.0	0.2597	0.0	12.0	12.0	1.0	1.0	images/313_2.png	images/313+12_2.png	6.0	→	2.0	55		女	20	2025-05-14_17h09.13.178	干预NG	2021.2.3	Win32	60.24096386
		1.0	0.0	1.2333	5.0	0.2831	0.0	13.0	13.0	6.0	1.0	images/313_7.png	images/313+12_7.png	6.0	→	7.0	55		女	20	2025-05-14_17h09.13.178	干预NG	2021.2.3	Win32	60.24096386
		6.0	1.0	0.7857	5.0	0.2641	0.0	14.0	14.0	5.0	1.0	images/313_6.png	images/313+12_6.png	6.0	→	6.0	55		女	20	2025-05-14_17h09.13.178	干预NG	2021.2.3	Win32	60.24096386
		6.0	1.0	0.6648	5.0	0.2872	0.0	15.0	15.0	2.0	1.0	images/313_3.png	images/313+12_3.png	6.0	→	3.0	55		女	20	2025-05-14_17h09.13.178	干预NG	2021.2.3	Win32	60.24096386
		6.0	1.0	2.147	5.0	0.2808	1.0	0.0	16.0	5.0	1.0	images/313_6.png	images/313+12_6.png	6.0	→	6.0	55		女	20	2025-05-14_17h09.13.178	干预NG	2021.2.3	Win32	60.24096386
		6.0	1.0	0.9476	5.0	0.2877	1.0	1.0	17.0	4.0	1.0	images/313_5.png	images/313+12_5.png	6.0	→	5.0	55		女	20	2025-05-14_17h09.13.178	干预NG	2021.2.3	Win32	60.24096386
		1.0	1.0	1.1986	5.0	0.3096	1.0	2.0	18.0	14.0	1.0	images/313+12_15.png	images/313_15.png	1.0	←	15.0	55		女	20	2025-05-14_17h09.13.178	干预NG	2021.2.3	Win32	60.24096386
		6.0	1.0	0.8611	5.0	0.2857	1.0	3.0	19.0	0.0	1.0	images/313_1.png	images/313+12_1.png	6.0	→	1.0	55		女	20	2025-05-14_17h09.13.178	干预NG	2021.2.3	Win32	60.24096386
		6.0	0.0	1.0014	5.0	0.2665	1.0	4.0	20.0	11.0	1.0	images/313+12_12.png	images/313_12.png	1.0	←	12.0	55		女	20	2025-05-14_17h09.13.178	干预NG	2021.2.3	Win32	60.24096386
		1.0	1.0	0.7316	5.0	0.2614	1.0	5.0	21.0	13.0	1.0	images/313+12_14.png	images/313_14.png	1.0	←	14.0	55		女	20	2025-05-14_17h09.13.178	干预NG	2021.2.3	Win32	60.24096386
		6.0	0.0	0.6709	5.0	0.2604	1.0	6.0	22.0	10.0	1.0	images/313+12_11.png	images/313_11.png	1.0	←	11.0	55		女	20	2025-05-14_17h09.13.178	干预NG	2021.2.3	Win32	60.24096386
		6.0	1.0	0.6606	5.0	0.2984	1.0	7.0	23.0	1.0	1.0	images/313_2.png	images/313+12_2.png	6.0	→	2.0	55		女	20	2025-05-14_17h09.13.178	干预NG	2021.2.3	Win32	60.24096386
		6.0	1.0	0.7162	5.0	0.284	1.0	8.0	24.0	6.0	1.0	images/313_7.png	images/313+12_7.png	6.0	→	7.0	55		女	20	2025-05-14_17h09.13.178	干预NG	2021.2.3	Win32	60.24096386
		1.0	1.0	0.7092	5.0	0.3034	1.0	9.0	25.0	9.0	1.0	images/313+12_10.png	images/313_10.png	1.0	←	10.0	55		女	20	2025-05-14_17h09.13.178	干预NG	2021.2.3	Win32	60.24096386
		6.0	0.0	0.6412	5.0	0.2709	1.0	10.0	26.0	12.0	1.0	images/313+12_13.png	images/313_13.png	1.0	←	13.0	55		女	20	2025-05-14_17h09.13.178	干预NG	2021.2.3	Win32	60.24096386
		6.0	0.0	0.6857	5.0	0.2649	1.0	11.0	27.0	15.0	1.0	images/313+12_16.png	images/313_16.png	1.0	←	16.0	55		女	20	2025-05-14_17h09.13.178	干预NG	2021.2.3	Win32	60.24096386
		6.0	1.0	0.6464	5.0	0.2673	1.0	12.0	28.0	2.0	1.0	images/313_3.png	images/313+12_3.png	6.0	→	3.0	55		女	20	2025-05-14_17h09.13.178	干预NG	2021.2.3	Win32	60.24096386
		6.0	0.0	0.6584	5.0	0.2345	1.0	13.0	29.0	8.0	1.0	images/313+12_9.png	images/313_9.png	1.0	←	9.0	55		女	20	2025-05-14_17h09.13.178	干预NG	2021.2.3	Win32	60.24096386
		1.0	0.0	0.708	5.0	0.3353	1.0	14.0	30.0	7.0	1.0	images/313_8.png	images/313+12_8.png	6.0	→	8.0	55		女	20	2025-05-14_17h09.13.178	干预NG	2021.2.3	Win32	60.24096386
		6.0	1.0	0.7419	5.0	0.224	1.0	15.0	31.0	3.0	1.0	images/313_4.png	images/313+12_4.png	6.0	→	4.0	55		女	20	2025-05-14_17h09.13.178	干预NG	2021.2.3	Win32	60.24096386
					5.0	0.4538						images/313_20.png	images/313+42_20.png	6.0	→	20.0	55		女	20	2025-05-14_17h09.13.178	干预NG	2021.2.3	Win32	60.24096386	space	13.5467	1.0	0.0	0.7986	1.0		0.0	0.0	0.0	19.0	1.0
					5.0	0.3193						images/313+42_27.png	images/313_27.png	1.0	←	27.0	55		女	20	2025-05-14_17h09.13.178	干预NG	2021.2.3	Win32	60.24096386			6.0	0.0	0.7471	1.0		0.0	1.0	1.0	26.0	1.0
					5.0	0.4629						images/313_17.png	images/313+42_17.png	6.0	→	17.0	55		女	20	2025-05-14_17h09.13.178	干预NG	2021.2.3	Win32	60.24096386			1.0	0.0	0.8306	1.0		0.0	2.0	2.0	16.0	1.0
					5.0	0.2537						images/313+42_11.png	images/313_11.png	1.0	←	11.0	55		女	20	2025-05-14_17h09.13.178	干预NG	2021.2.3	Win32	60.24096386			6.0	0.0	0.9264	1.0		0.0	3.0	3.0	10.0	1.0
					5.0	0.347						images/313+42_26.png	images/313_26.png	1.0	←	26.0	55		女	20	2025-05-14_17h09.13.178	干预NG	2021.2.3	Win32	60.24096386			1.0	1.0	0.6336	1.0		0.0	4.0	4.0	25.0	1.0
					5.0	0.2767						images/313_8.png	images/313+42_8.png	6.0	→	8.0	55		女	20	2025-05-14_17h09.13.178	干预NG	2021.2.3	Win32	60.24096386			6.0	1.0	0.7759	1.0		0.0	5.0	5.0	7.0	1.0
					5.0	0.3176						images/313_1.png	images/313+42_1.png	6.0	→	1.0	55		女	20	2025-05-14_17h09.13.178	干预NG	2021.2.3	Win32	60.24096386			6.0	1.0	0.728	1.0		0.0	6.0	6.0	0.0	1.0
					5.0	0.2853						images/313_4.png	images/313+42_4.png	6.0	→	4.0	55		女	20	2025-05-14_17h09.13.178	干预NG	2021.2.3	Win32	60.24096386			6.0	1.0	0.6697	1.0		0.0	7.0	7.0	3.0	1.0
					5.0	0.3497						images/313+42_29.png	images/313_29.png	1.0	←	29.0	55		女	20	2025-05-14_17h09.13.178	干预NG	2021.2.3	Win32	60.24096386			1.0	1.0	0.6688	1.0		0.0	8.0	8.0	28.0	1.0
					5.0	0.5193						images/313+42_15.png	images/313_15.png	1.0	←	15.0	55		女	20	2025-05-14_17h09.13.178	干预NG	2021.2.3	Win32	60.24096386			1.0	1.0	0.4736	1.0		0.0	9.0	9.0	14.0	1.0
					5.0	0.2933						images/313_6.png	images/313+42_6.png	6.0	→	6.0	55		女	20	2025-05-14_17h09.13.178	干预NG	2021.2.3	Win32	60.24096386			6.0	1.0	0.8027	1.0		0.0	10.0	10.0	5.0	1.0
					5.0	0.2537						images/313_24.png	images/313+42_24.png	6.0	→	24.0	55		女	20	2025-05-14_17h09.13.178	干预NG	2021.2.3	Win32	60.24096386			6.0	1.0	0.7736	1.0		0.0	11.0	11.0	23.0	1.0
					5.0	0.3347						images/313_18.png	images/313+42_18.png	6.0	→	18.0	55		女	20	2025-05-14_17h09.13.178	干预NG	2021.2.3	Win32	60.24096386			1.0	0.0	0.6708	1.0		0.0	12.0	12.0	17.0	1.0
					5.0	0.3744						images/313_23.png	images/313+42_23.png	6.0	→	23.0	55		女	20	2025-05-14_17h09.13.178	干预NG	2021.2.3	Win32	60.24096386			1.0	0.0	0.6621	1.0		0.0	13.0	13.0	22.0	1.0
					5.0	0.4267						images/313+42_12.png	images/313_12.png	1.0	←	12.0	55		女	20	2025-05-14_17h09.13.178	干预NG	2021.2.3	Win32	60.24096386			1.0	1.0	0.6014	1.0		0.0	14.0	14.0	11.0	1.0
					5.0	0.3081						images/313+42_10.png	images/313_10.png	1.0	←	10.0	55		女	20	2025-05-14_17h09.13.178	干预NG	2021.2.3	Win32	60.24096386			1.0	1.0	0.8384	1.0		0.0	15.0	15.0	9.0	1.0
					5.0	0.2508						images/313+42_9.png	images/313_9.png	1.0	←	9.0	55		女	20	2025-05-14_17h09.13.178	干预NG	2021.2.3	Win32	60.24096386			6.0	0.0	0.9015	1.0		0.0	16.0	16.0	8.0	1.0
					5.0	0.3608						images/313+42_28.png	images/313_28.png	1.0	←	28.0	55		女	20	2025-05-14_17h09.13.178	干预NG	2021.2.3	Win32	60.24096386			1.0	1.0	0.7806	1.0		0.0	17.0	17.0	27.0	1.0
					5.0	0.2644						images/313_19.png	images/313+42_19.png	6.0	→	19.0	55		女	20	2025-05-14_17h09.13.178	干预NG	2021.2.3	Win32	60.24096386			6.0	1.0	0.7336	1.0		0.0	18.0	18.0	18.0	1.0
					5.0	0.3691						images/313_5.png	images/313+42_5.png	6.0	→	5.0	55		女	20	2025-05-14_17h09.13.178	干预NG	2021.2.3	Win32	60.24096386			1.0	0.0	0.6494	1.0		0.0	19.0	19.0	4.0	1.0
					5.0	0.267						images/313+42_31.png	images/313_31.png	1.0	←	31.0	55		女	20	2025-05-14_17h09.13.178	干预NG	2021.2.3	Win32	60.24096386			6.0	0.0	0.8203	1.0		0.0	20.0	20.0	30.0	1.0
					5.0	0.2886						images/313_3.png	images/313+42_3.png	6.0	→	3.0	55		女	20	2025-05-14_17h09.13.178	干预NG	2021.2.3	Win32	60.24096386			6.0	1.0	0.6151	1.0		0.0	21.0	21.0	2.0	1.0
					5.0	0.2461						images/313_21.png	images/313+42_21.png	6.0	→	21.0	55		女	20	2025-05-14_17h09.13.178	干预NG	2021.2.3	Win32	60.24096386			1.0	0.0	1.0204	1.0		0.0	22.0	22.0	20.0	1.0
					5.0	0.4827						images/313+42_30.png	images/313_30.png	1.0	←	30.0	55		女	20	2025-05-14_17h09.13.178	干预NG	2021.2.3	Win32	60.24096386			1.0	1.0	0.417	1.0		0.0	23.0	23.0	29.0	1.0
					5.0	0.3928						images/313+42_16.png	images/313_16.png	1.0	←	16.0	55		女	20	2025-05-14_17h09.13.178	干预NG	2021.2.3	Win32	60.24096386			1.0	1.0	0.7026	1.0		0.0	24.0	24.0	15.0	1.0
					5.0	0.3064						images/313+42_25.png	images/313_25.png	1.0	←	25.0	55		女	20	2025-05-14_17h09.13.178	干预NG	2021.2.3	Win32	60.24096386			1.0	1.0	0.816	1.0		0.0	25.0	25.0	24.0	1.0
					5.0	0.2876						images/313_7.png	images/313+42_7.png	6.0	→	7.0	55		女	20	2025-05-14_17h09.13.178	干预NG	2021.2.3	Win32	60.24096386			6.0	1.0	0.7084	1.0		0.0	26.0	26.0	6.0	1.0
					5.0	0.2701						images/313_2.png	images/313+42_2.png	6.0	→	2.0	55		女	20	2025-05-14_17h09.13.178	干预NG	2021.2.3	Win32	60.24096386			6.0	1.0	0.6669	1.0		0.0	27.0	27.0	1.0	1.0
					5.0	0.3615						images/313+42_32.png	images/313_32.png	1.0	←	32.0	55		女	20	2025-05-14_17h09.13.178	干预NG	2021.2.3	Win32	60.24096386			1.0	1.0	0.6312	1.0		0.0	28.0	28.0	31.0	1.0
					5.0	0.4041						images/313+42_14.png	images/313_14.png	1.0	←	14.0	55		女	20	2025-05-14_17h09.13.178	干预NG	2021.2.3	Win32	60.24096386			1.0	1.0	0.5667	1.0		0.0	29.0	29.0	13.0	1.0
					5.0	0.3689						images/313_22.png	images/313+42_22.png	6.0	→	22.0	55		女	20	2025-05-14_17h09.13.178	干预NG	2021.2.3	Win32	60.24096386			1.0	0.0	0.7001	1.0		0.0	30.0	30.0	21.0	1.0
					5.0	0.2381						images/313+42_13.png	images/313_13.png	1.0	←	13.0	55		女	20	2025-05-14_17h09.13.178	干预NG	2021.2.3	Win32	60.24096386			6.0	0.0	0.8349	1.0		0.0	31.0	31.0	12.0	1.0
					5.0	0.2551						images/313_2.png	images/313+42_2.png	6.0	→	2.0	55		女	20	2025-05-14_17h09.13.178	干预NG	2021.2.3	Win32	60.24096386			6.0	1.0	0.7195	1.0		1.0	0.0	32.0	1.0	1.0
					5.0	0.2856						images/313_1.png	images/313+42_1.png	6.0	→	1.0	55		女	20	2025-05-14_17h09.13.178	干预NG	2021.2.3	Win32	60.24096386			6.0	1.0	0.6582	1.0		1.0	1.0	33.0	0.0	1.0
					5.0	0.3269						images/313_19.png	images/313+42_19.png	6.0	→	19.0	55		女	20	2025-05-14_17h09.13.178	干预NG	2021.2.3	Win32	60.24096386			1.0	0.0	0.5558	1.0		1.0	2.0	34.0	18.0	1.0
					5.0	0.2395						images/313+42_11.png	images/313_11.png	1.0	←	11.0	55		女	20	2025-05-14_17h09.13.178	干预NG	2021.2.3	Win32	60.24096386			1.0	1.0	1.2734	1.0		1.0	3.0	35.0	10.0	1.0
					5.0	0.2267						images/313_22.png	images/313+42_22.png	6.0	→	22.0	55		女	20	2025-05-14_17h09.13.178	干预NG	2021.2.3	Win32	60.24096386			6.0	1.0	0.7765	1.0		1.0	4.0	36.0	21.0	1.0
					5.0	0.2575						images/313+42_13.png	images/313_13.png	1.0	←	13.0	55		女	20	2025-05-14_17h09.13.178	干预NG	2021.2.3	Win32	60.24096386			6.0	0.0	0.8857	1.0		1.0	5.0	37.0	12.0	1.0
					5.0	0.2767						images/313+42_32.png	images/313_32.png	1.0	←	32.0	55		女	20	2025-05-14_17h09.13.178	干预NG	2021.2.3	Win32	60.24096386			1.0	1.0	0.7509	1.0		1.0	6.0	38.0	31.0	1.0
					5.0	0.2424						images/313_6.png	images/313+42_6.png	6.0	→	6.0	55		女	20	2025-05-14_17h09.13.178	干预NG	2021.2.3	Win32	60.24096386			6.0	1.0	0.6369	1.0	space	1.0	7.0	39.0	5.0	1.0	1.4971
					5.0	0.2538						images/313_18.png	images/313+42_18.png	6.0	→	18.0	55		女	20	2025-05-14_17h09.13.178	干预NG	2021.2.3	Win32	60.24096386			6.0	1.0	0.7439	1.0		1.0	8.0	40.0	17.0	1.0
					5.0	0.3358						images/313+42_26.png	images/313_26.png	1.0	←	26.0	55		女	20	2025-05-14_17h09.13.178	干预NG	2021.2.3	Win32	60.24096386			1.0	1.0	0.7886	1.0		1.0	9.0	41.0	25.0	1.0
					5.0	0.305						images/313+42_29.png	images/313_29.png	1.0	←	29.0	55		女	20	2025-05-14_17h09.13.178	干预NG	2021.2.3	Win32	60.24096386			1.0	1.0	0.7016	1.0		1.0	10.0	42.0	28.0	1.0
					5.0	0.2496						images/313_8.png	images/313+42_8.png	6.0	→	8.0	55		女	20	2025-05-14_17h09.13.178	干预NG	2021.2.3	Win32	60.24096386			6.0	1.0	0.6847	1.0		1.0	11.0	43.0	7.0	1.0
					5.0	0.2527						images/313_17.png	images/313+42_17.png	6.0	→	17.0	55		女	20	2025-05-14_17h09.13.178	干预NG	2021.2.3	Win32	60.24096386			6.0	1.0	0.6366	1.0		1.0	12.0	44.0	16.0	1.0
					5.0	0.2346						images/313_23.png	images/313+42_23.png	6.0	→	23.0	55		女	20	2025-05-14_17h09.13.178	干预NG	2021.2.3	Win32	60.24096386			6.0	1.0	0.7047	1.0		1.0	13.0	45.0	22.0	1.0
					5.0	0.2368						images/313_7.png	images/313+42_7.png	6.0	→	7.0	55		女	20	2025-05-14_17h09.13.178	干预NG	2021.2.3	Win32	60.24096386			6.0	1.0	1.033	1.0		1.0	14.0	46.0	6.0	1.0
					5.0	0.2803						images/313+42_9.png	images/313_9.png	1.0	←	9.0	55		女	20	2025-05-14_17h09.13.178	干预NG	2021.2.3	Win32	60.24096386			1.0	1.0	0.7234	1.0		1.0	15.0	47.0	8.0	1.0
					5.0	0.2511						images/313+42_12.png	images/313_12.png	1.0	←	12.0	55		女	20	2025-05-14_17h09.13.178	干预NG	2021.2.3	Win32	60.24096386			1.0	1.0	0.7236	1.0		1.0	16.0	48.0	11.0	1.0
					5.0	0.204						images/313+42_15.png	images/313_15.png	1.0	←	15.0	55		女	20	2025-05-14_17h09.13.178	干预NG	2021.2.3	Win32	60.24096386			6.0	0.0	0.7568	1.0		1.0	17.0	49.0	14.0	1.0
					5.0	0.2731						images/313_4.png	images/313+42_4.png	6.0	→	4.0	55		女	20	2025-05-14_17h09.13.178	干预NG	2021.2.3	Win32	60.24096386			6.0	1.0	0.7521	1.0		1.0	18.0	50.0	3.0	1.0
					5.0	0.2416						images/313+42_25.png	images/313_25.png	1.0	←	25.0	55		女	20	2025-05-14_17h09.13.178	干预NG	2021.2.3	Win32	60.24096386			1.0	1.0	0.7025	1.0		1.0	19.0	51.0	24.0	1.0
					5.0	0.3177						images/313+42_30.png	images/313_30.png	1.0	←	30.0	55		女	20	2025-05-14_17h09.13.178	干预NG	2021.2.3	Win32	60.24096386			1.0	1.0	0.4712	1.0		1.0	20.0	52.0	29.0	1.0
					5.0	0.2182						images/313_21.png	images/313+42_21.png	6.0	→	21.0	55		女	20	2025-05-14_17h09.13.178	干预NG	2021.2.3	Win32	60.24096386			6.0	1.0	0.6053	1.0		1.0	21.0	53.0	20.0	1.0
					5.0	0.2335						images/313_20.png	images/313+42_20.png	6.0	→	20.0	55		女	20	2025-05-14_17h09.13.178	干预NG	2021.2.3	Win32	60.24096386			6.0	1.0	0.8438	1.0		1.0	22.0	54.0	19.0	1.0
					5.0	0.2652						images/313+42_10.png	images/313_10.png	1.0	←	10.0	55		女	20	2025-05-14_17h09.13.178	干预NG	2021.2.3	Win32	60.24096386			1.0	1.0	0.7147	1.0		1.0	23.0	55.0	9.0	1.0
					5.0	0.2247						images/313_5.png	images/313+42_5.png	6.0	→	5.0	55		女	20	2025-05-14_17h09.13.178	干预NG	2021.2.3	Win32	60.24096386			6.0	1.0	0.6405	1.0		1.0	24.0	56.0	4.0	1.0
					5.0	0.237						images/313_3.png	images/313+42_3.png	6.0	→	3.0	55		女	20	2025-05-14_17h09.13.178	干预NG	2021.2.3	Win32	60.24096386			6.0	1.0	0.6224	1.0		1.0	25.0	57.0	2.0	1.0
					5.0	0.274						images/313+42_14.png	images/313_14.png	1.0	←	14.0	55		女	20	2025-05-14_17h09.13.178	干预NG	2021.2.3	Win32	60.24096386			1.0	1.0	0.6806	1.0		1.0	26.0	58.0	13.0	1.0
					5.0	0.3443						images/313+42_16.png	images/313_16.png	1.0	←	16.0	55		女	20	2025-05-14_17h09.13.178	干预NG	2021.2.3	Win32	60.24096386			1.0	1.0	0.481	1.0		1.0	27.0	59.0	15.0	1.0
					5.0	0.282						images/313+42_28.png	images/313_28.png	1.0	←	28.0	55		女	20	2025-05-14_17h09.13.178	干预NG	2021.2.3	Win32	60.24096386			1.0	1.0	0.707	1.0		1.0	28.0	60.0	27.0	1.0
					5.0	0.3431						images/313+42_27.png	images/313_27.png	1.0	←	27.0	55		女	20	2025-05-14_17h09.13.178	干预NG	2021.2.3	Win32	60.24096386			1.0	1.0	0.4526	1.0		1.0	29.0	61.0	26.0	1.0
					5.0	0.2378						images/313+42_31.png	images/313_31.png	1.0	←	31.0	55		女	20	2025-05-14_17h09.13.178	干预NG	2021.2.3	Win32	60.24096386			6.0	0.0	0.7099	1.0		1.0	30.0	62.0	30.0	1.0
					5.0	0.223						images/313_24.png	images/313+42_24.png	6.0	→	24.0	55		女	20	2025-05-14_17h09.13.178	干预NG	2021.2.3	Win32	60.24096386			6.0	1.0	0.6143	1.0		1.0	31.0	63.0	23.0	1.0
					5.0	0.2997						images/313+42_25.png	images/313_25.png	1.0	←	25.0	55		女	20	2025-05-14_17h09.13.178	干预NG	2021.2.3	Win32	60.24096386			1.0	1.0	0.9179	1.0		2.0	0.0	64.0	24.0	1.0
					5.0	0.2318						images/313_18.png	images/313+42_18.png	6.0	→	18.0	55		女	20	2025-05-14_17h09.13.178	干预NG	2021.2.3	Win32	60.24096386			6.0	1.0	0.7222	1.0		2.0	1.0	65.0	17.0	1.0
					5.0	0.2654						images/313+42_30.png	images/313_30.png	1.0	←	30.0	55		女	20	2025-05-14_17h09.13.178	干预NG	2021.2.3	Win32	60.24096386			1.0	1.0	0.6332	1.0		2.0	2.0	66.0	29.0	1.0
					5.0	0.2753						images/313_17.png	images/313+42_17.png	6.0	→	17.0	55		女	20	2025-05-14_17h09.13.178	干预NG	2021.2.3	Win32	60.24096386			6.0	1.0	0.6673	1.0		2.0	3.0	67.0	16.0	1.0
					5.0	0.257						images/313_20.png	images/313+42_20.png	6.0	→	20.0	55		女	20	2025-05-14_17h09.13.178	干预NG	2021.2.3	Win32	60.24096386			6.0	1.0	0.6882	1.0		2.0	4.0	68.0	19.0	1.0
					5.0	0.2314						images/313+42_28.png	images/313_28.png	1.0	←	28.0	55		女	20	2025-05-14_17h09.13.178	干预NG	2021.2.3	Win32	60.24096386			6.0	0.0	0.6866	1.0		2.0	5.0	69.0	27.0	1.0
					5.0	0.2498						images/313+42_32.png	images/313_32.png	1.0	←	32.0	55		女	20	2025-05-14_17h09.13.178	干预NG	2021.2.3	Win32	60.24096386			1.0	1.0	0.6516	1.0		2.0	6.0	70.0	31.0	1.0
					5.0	0.4045						images/313+42_29.png	images/313_29.png	1.0	←	29.0	55		女	20	2025-05-14_17h09.13.178	干预NG	2021.2.3	Win32	60.24096386			1.0	1.0	0.2908	1.0		2.0	7.0	71.0	28.0	1.0
					5.0	0.2377						images/313+42_13.png	images/313_13.png	1.0	←	13.0	55		女	20	2025-05-14_17h09.13.178	干预NG	2021.2.3	Win32	60.24096386			6.0	0.0	0.6673	1.0		2.0	8.0	72.0	12.0	1.0
					5.0	0.2027						images/313_19.png	images/313+42_19.png	6.0	→	19.0	55		女	20	2025-05-14_17h09.13.178	干预NG	2021.2.3	Win32	60.24096386			6.0	1.0	0.6398	1.0		2.0	9.0	73.0	18.0	1.0
					5.0	0.2673						images/313_4.png	images/313+42_4.png	6.0	→	4.0	55		女	20	2025-05-14_17h09.13.178	干预NG	2021.2.3	Win32	60.24096386			6.0	1.0	0.6513	1.0		2.0	10.0	74.0	3.0	1.0
					5.0	0.2542						images/313+42_15.png	images/313_15.png	1.0	←	15.0	55		女	20	2025-05-14_17h09.13.178	干预NG	2021.2.3	Win32	60.24096386			1.0	1.0	0.8	1.0		2.0	11.0	75.0	14.0	1.0
					5.0	0.236						images/313_8.png	images/313+42_8.png	6.0	→	8.0	55		女	20	2025-05-14_17h09.13.178	干预NG	2021.2.3	Win32	60.24096386			6.0	1.0	0.6675	1.0		2.0	12.0	76.0	7.0	1.0
					5.0	0.2485						images/313+42_14.png	images/313_14.png	1.0	←	14.0	55		女	20	2025-05-14_17h09.13.178	干预NG	2021.2.3	Win32	60.24096386			6.0	0.0	0.6499	1.0		2.0	13.0	77.0	13.0	1.0
					5.0	0.2535						images/313+42_31.png	images/313_31.png	1.0	←	31.0	55		女	20	2025-05-14_17h09.13.178	干预NG	2021.2.3	Win32	60.24096386			6.0	0.0	0.632	1.0		2.0	14.0	78.0	30.0	1.0
					5.0	0.2727						images/313_23.png	images/313+42_23.png	6.0	→	23.0	55		女	20	2025-05-14_17h09.13.178	干预NG	2021.2.3	Win32	60.24096386			6.0	1.0	0.5719	1.0	space	2.0	15.0	79.0	22.0	1.0	1.3512
					5.0	0.2114						images/313+42_16.png	images/313_16.png	1.0	←	16.0	55		女	20	2025-05-14_17h09.13.178	干预NG	2021.2.3	Win32	60.24096386			6.0	0.0	0.7814	1.0		2.0	16.0	80.0	15.0	1.0
					5.0	0.2405						images/313_22.png	images/313+42_22.png	6.0	→	22.0	55		女	20	2025-05-14_17h09.13.178	干预NG	2021.2.3	Win32	60.24096386			6.0	1.0	0.6715	1.0		2.0	17.0	81.0	21.0	1.0
					4.0	0.3606						images/313_2.png	images/313+42_2.png	6.0	→	2.0	55		女	20	2025-05-14_17h09.13.178	干预NG	2021.2.3	Win32	60.24096386			6.0	1.0	0.6678	1.0		2.0	18.0	82.0	1.0	1.0
					5.0	0.2663						images/313+42_10.png	images/313_10.png	1.0	←	10.0	55		女	20	2025-05-14_17h09.13.178	干预NG	2021.2.3	Win32	60.24096386			6.0	0.0	1.0658	1.0		2.0	19.0	83.0	9.0	1.0
					5.0	0.2022						images/313_7.png	images/313+42_7.png	6.0	→	7.0	55		女	20	2025-05-14_17h09.13.178	干预NG	2021.2.3	Win32	60.24096386			1.0	0.0	0.7401	1.0		2.0	20.0	84.0	6.0	1.0
					5.0	0.3926						images/313+42_12.png	images/313_12.png	1.0	←	12.0	55		女	20	2025-05-14_17h09.13.178	干预NG	2021.2.3	Win32	60.24096386			1.0	1.0	0.8012	1.0		2.0	21.0	85.0	11.0	1.0
					5.0	0.3687						images/313_21.png	images/313+42_21.png	6.0	→	21.0	55		女	20	2025-05-14_17h09.13.178	干预NG	2021.2.3	Win32	60.24096386			1.0	0.0	0.7239	1.0		2.0	22.0	86.0	20.0	1.0
					5.0	0.2166						images/313_6.png	images/313+42_6.png	6.0	→	6.0	55		女	20	2025-05-14_17h09.13.178	干预NG	2021.2.3	Win32	60.24096386			6.0	1.0	0.7669	1.0		2.0	23.0	87.0	5.0	1.0
					5.0	0.2063						images/313+42_27.png	images/313_27.png	1.0	←	27.0	55		女	20	2025-05-14_17h09.13.178	干预NG	2021.2.3	Win32	60.24096386			6.0	0.0	1.1505	1.0		2.0	24.0	88.0	26.0	1.0
					5.0	0.2196						images/313_24.png	images/313+42_24.png	6.0	→	24.0	55		女	20	2025-05-14_17h09.13.178	干预NG	2021.2.3	Win32	60.24096386			6.0	1.0	0.705	1.0		2.0	25.0	89.0	23.0	1.0
					5.0	0.3396						images/313+42_26.png	images/313_26.png	1.0	←	26.0	55		女	20	2025-05-14_17h09.13.178	干预NG	2021.2.3	Win32	60.24096386			1.0	1.0	0.7167	1.0		2.0	26.0	90.0	25.0	1.0
					5.0	0.2294						images/313+42_11.png	images/313_11.png	1.0	←	11.0	55		女	20	2025-05-14_17h09.13.178	干预NG	2021.2.3	Win32	60.24096386			6.0	0.0	0.8531	1.0		2.0	27.0	91.0	10.0	1.0
					5.0	0.2146						images/313_1.png	images/313+42_1.png	6.0	→	1.0	55		女	20	2025-05-14_17h09.13.178	干预NG	2021.2.3	Win32	60.24096386			6.0	1.0	0.6322	1.0		2.0	28.0	92.0	0.0	1.0
					5.0	0.2354						images/313+42_9.png	images/313_9.png	1.0	←	9.0	55		女	20	2025-05-14_17h09.13.178	干预NG	2021.2.3	Win32	60.24096386			6.0	0.0	0.6483	1.0		2.0	29.0	93.0	8.0	1.0
					5.0	0.5028						images/313_3.png	images/313+42_3.png	6.0	→	3.0	55		女	20	2025-05-14_17h09.13.178	干预NG	2021.2.3	Win32	60.24096386			1.0	0.0	0.7381	1.0		2.0	30.0	94.0	2.0	1.0
					5.0	0.251						images/313_5.png	images/313+42_5.png	6.0	→	5.0	55		女	20	2025-05-14_17h09.13.178	干预NG	2021.2.3	Win32	60.24096386			6.0	1.0	0.9012	1.0		2.0	31.0	95.0	4.0	1.0
																	55		女	20	2025-05-14_17h09.13.178	干预NG	2021.2.3	Win32	60.24096386														6.828421068	3.0151
