# Supplementary material for: Perceptual metacognition and self-esteem: the role of feedback valence in local and global monitoring bias
Source: BMC Psychol. 2025 Sep 22;13:1114. doi: 10.1186/s40359-025-03089-x (PMC12506185; doi:10.1186/s40359-025-03089-x)
Supplement: Supplementary file 1 — Supplementary Material 1. [file 40359_2025_3089_MOESM1_ESM.zip › Data/Study3/Study3data/negative/56_干预NG_2025-05-14_18h22.50.747.csv]

key03.keys	key03.rt	response00.keys	response00.corr	response00.rt	response02.keys	response02.rt	prac2.thisRepN	prac2.thisTrialN	prac2.thisN	prac2.thisIndex	prac2.ran	dotLeft	dotRight	dotAns	cue	rows	被试编号	姓名	性别	年龄	date	expName	psychopyVersion	OS	frameRate	key04.keys	key04.rt	response01.keys	response01.corr	response01.rt	response02.corr	ret_res.keys	neg.thisRepN	neg.thisTrialN	neg.thisN	neg.thisIndex	neg.ran	ret_res.rt	slider.response	slider.rt
space	3.7421	1.0	1.0	0.5584	6.0	0.2999	0.0	0.0	0.0	12.0	1.0	images/313+12_13.png	images/313_13.png	1.0	←	13.0	56		男	24	2025-05-14_18h22.50.747	干预NG	2021.2.3	Win32	60.24096386
		1.0	1.0	0.485	5.0	0.4709	0.0	1.0	1.0	9.0	1.0	images/313+12_10.png	images/313_10.png	1.0	←	10.0	56		男	24	2025-05-14_18h22.50.747	干预NG	2021.2.3	Win32	60.24096386
		6.0	1.0	0.6026	2.0	0.5444	0.0	2.0	2.0	1.0	1.0	images/313_2.png	images/313+12_2.png	6.0	→	2.0	56		男	24	2025-05-14_18h22.50.747	干预NG	2021.2.3	Win32	60.24096386
		6.0	1.0	0.7623	2.0	0.3628	0.0	3.0	3.0	7.0	1.0	images/313_8.png	images/313+12_8.png	6.0	→	8.0	56		男	24	2025-05-14_18h22.50.747	干预NG	2021.2.3	Win32	60.24096386
		6.0	1.0	0.7008	4.0	0.4843	0.0	4.0	4.0	6.0	1.0	images/313_7.png	images/313+12_7.png	6.0	→	7.0	56		男	24	2025-05-14_18h22.50.747	干预NG	2021.2.3	Win32	60.24096386
		1.0	1.0	0.3921	5.0	0.3399	0.0	5.0	5.0	14.0	1.0	images/313+12_15.png	images/313_15.png	1.0	←	15.0	56		男	24	2025-05-14_18h22.50.747	干预NG	2021.2.3	Win32	60.24096386
		6.0	0.0	0.4467	2.0	0.3044	0.0	6.0	6.0	15.0	1.0	images/313+12_16.png	images/313_16.png	1.0	←	16.0	56		男	24	2025-05-14_18h22.50.747	干预NG	2021.2.3	Win32	60.24096386
		6.0	0.0	0.3536	2.0	0.3308	0.0	7.0	7.0	13.0	1.0	images/313+12_14.png	images/313_14.png	1.0	←	14.0	56		男	24	2025-05-14_18h22.50.747	干预NG	2021.2.3	Win32	60.24096386
		6.0	1.0	0.3607	1.0	0.4649	0.0	8.0	8.0	3.0	1.0	images/313_4.png	images/313+12_4.png	6.0	→	4.0	56		男	24	2025-05-14_18h22.50.747	干预NG	2021.2.3	Win32	60.24096386
		6.0	0.0	0.4247	2.0	0.3164	0.0	9.0	9.0	8.0	1.0	images/313+12_9.png	images/313_9.png	1.0	←	9.0	56		男	24	2025-05-14_18h22.50.747	干预NG	2021.2.3	Win32	60.24096386
		6.0	0.0	0.4303	2.0	0.4069	0.0	10.0	10.0	11.0	1.0	images/313+12_12.png	images/313_12.png	1.0	←	12.0	56		男	24	2025-05-14_18h22.50.747	干预NG	2021.2.3	Win32	60.24096386
		6.0	1.0	0.5626	5.0	0.5236	0.0	11.0	11.0	2.0	1.0	images/313_3.png	images/313+12_3.png	6.0	→	3.0	56		男	24	2025-05-14_18h22.50.747	干预NG	2021.2.3	Win32	60.24096386
		1.0	1.0	0.4913	5.0	0.4359	0.0	12.0	12.0	10.0	1.0	images/313+12_11.png	images/313_11.png	1.0	←	11.0	56		男	24	2025-05-14_18h22.50.747	干预NG	2021.2.3	Win32	60.24096386
		6.0	1.0	0.3874	2.0	0.4003	0.0	13.0	13.0	5.0	1.0	images/313_6.png	images/313+12_6.png	6.0	→	6.0	56		男	24	2025-05-14_18h22.50.747	干预NG	2021.2.3	Win32	60.24096386
		6.0	1.0	0.3631	5.0	0.2451	0.0	14.0	14.0	0.0	1.0	images/313_1.png	images/313+12_1.png	6.0	→	1.0	56		男	24	2025-05-14_18h22.50.747	干预NG	2021.2.3	Win32	60.24096386
		6.0	1.0	0.4427	6.0	0.3725	0.0	15.0	15.0	4.0	1.0	images/313_5.png	images/313+12_5.png	6.0	→	5.0	56		男	24	2025-05-14_18h22.50.747	干预NG	2021.2.3	Win32	60.24096386
		6.0	1.0	0.3645	2.0	0.3349	1.0	0.0	16.0	0.0	1.0	images/313_1.png	images/313+12_1.png	6.0	→	1.0	56		男	24	2025-05-14_18h22.50.747	干预NG	2021.2.3	Win32	60.24096386
		6.0	1.0	0.4874	3.0	0.7637	1.0	1.0	17.0	2.0	1.0	images/313_3.png	images/313+12_3.png	6.0	→	3.0	56		男	24	2025-05-14_18h22.50.747	干预NG	2021.2.3	Win32	60.24096386
		1.0	1.0	0.5693	6.0	0.3163	1.0	2.0	18.0	15.0	1.0	images/313+12_16.png	images/313_16.png	1.0	←	16.0	56		男	24	2025-05-14_18h22.50.747	干预NG	2021.2.3	Win32	60.24096386
		1.0	1.0	1.1408	4.0	0.4687	1.0	3.0	19.0	11.0	1.0	images/313+12_12.png	images/313_12.png	1.0	←	12.0	56		男	24	2025-05-14_18h22.50.747	干预NG	2021.2.3	Win32	60.24096386
		6.0	0.0	0.4188	2.0	0.4054	1.0	4.0	20.0	14.0	1.0	images/313+12_15.png	images/313_15.png	1.0	←	15.0	56		男	24	2025-05-14_18h22.50.747	干预NG	2021.2.3	Win32	60.24096386
		6.0	0.0	0.4957	2.0	0.2966	1.0	5.0	21.0	13.0	1.0	images/313+12_14.png	images/313_14.png	1.0	←	14.0	56		男	24	2025-05-14_18h22.50.747	干预NG	2021.2.3	Win32	60.24096386
		1.0	0.0	0.4942	6.0	0.297	1.0	6.0	22.0	7.0	1.0	images/313_8.png	images/313+12_8.png	6.0	→	8.0	56		男	24	2025-05-14_18h22.50.747	干预NG	2021.2.3	Win32	60.24096386
		1.0	0.0	0.9677	4.0	0.4572	1.0	7.0	23.0	5.0	1.0	images/313_6.png	images/313+12_6.png	6.0	→	6.0	56		男	24	2025-05-14_18h22.50.747	干预NG	2021.2.3	Win32	60.24096386
		1.0	1.0	0.5673	2.0	0.4083	1.0	8.0	24.0	12.0	1.0	images/313+12_13.png	images/313_13.png	1.0	←	13.0	56		男	24	2025-05-14_18h22.50.747	干预NG	2021.2.3	Win32	60.24096386
		6.0	1.0	0.4882	6.0	0.2813	1.0	9.0	25.0	1.0	1.0	images/313_2.png	images/313+12_2.png	6.0	→	2.0	56		男	24	2025-05-14_18h22.50.747	干预NG	2021.2.3	Win32	60.24096386
		6.0	0.0	0.646	6.0	0.3273	1.0	10.0	26.0	9.0	1.0	images/313+12_10.png	images/313_10.png	1.0	←	10.0	56		男	24	2025-05-14_18h22.50.747	干预NG	2021.2.3	Win32	60.24096386
		6.0	0.0	0.5046	2.0	0.539	1.0	11.0	27.0	8.0	1.0	images/313+12_9.png	images/313_9.png	1.0	←	9.0	56		男	24	2025-05-14_18h22.50.747	干预NG	2021.2.3	Win32	60.24096386
		6.0	1.0	0.4177	6.0	0.3181	1.0	12.0	28.0	4.0	1.0	images/313_5.png	images/313+12_5.png	6.0	→	5.0	56		男	24	2025-05-14_18h22.50.747	干预NG	2021.2.3	Win32	60.24096386
		6.0	1.0	0.7128	2.0	0.3219	1.0	13.0	29.0	6.0	1.0	images/313_7.png	images/313+12_7.png	6.0	→	7.0	56		男	24	2025-05-14_18h22.50.747	干预NG	2021.2.3	Win32	60.24096386
		6.0	1.0	0.4174	6.0	0.2731	1.0	14.0	30.0	3.0	1.0	images/313_4.png	images/313+12_4.png	6.0	→	4.0	56		男	24	2025-05-14_18h22.50.747	干预NG	2021.2.3	Win32	60.24096386
		6.0	0.0	0.3315	2.0	0.2513	1.0	15.0	31.0	10.0	1.0	images/313+12_11.png	images/313_11.png	1.0	←	11.0	56		男	24	2025-05-14_18h22.50.747	干预NG	2021.2.3	Win32	60.24096386
					5.0	0.2674						images/313+42_26.png	images/313_26.png	1.0	←	26.0	56		男	24	2025-05-14_18h22.50.747	干预NG	2021.2.3	Win32	60.24096386	space	1.2342	1.0	1.0	0.6291	1.0		0.0	0.0	0.0	25.0	1.0
					2.0	0.3851						images/313_17.png	images/313+42_17.png	6.0	→	17.0	56		男	24	2025-05-14_18h22.50.747	干预NG	2021.2.3	Win32	60.24096386			6.0	1.0	0.3981	0.0		0.0	1.0	1.0	16.0	1.0
					5.0	0.6986						images/313_3.png	images/313+42_3.png	6.0	→	3.0	56		男	24	2025-05-14_18h22.50.747	干预NG	2021.2.3	Win32	60.24096386			6.0	1.0	0.3595	1.0		0.0	2.0	2.0	2.0	1.0
					2.0	0.3304						images/313_5.png	images/313+42_5.png	6.0	→	5.0	56		男	24	2025-05-14_18h22.50.747	干预NG	2021.2.3	Win32	60.24096386			1.0	0.0	0.7861	0.0		0.0	3.0	3.0	4.0	1.0
					4.0	0.351						images/313+42_16.png	images/313_16.png	1.0	←	16.0	56		男	24	2025-05-14_18h22.50.747	干预NG	2021.2.3	Win32	60.24096386			1.0	1.0	0.8964	1.0		0.0	4.0	4.0	15.0	1.0
					5.0	0.4866						images/313_24.png	images/313+42_24.png	6.0	→	24.0	56		男	24	2025-05-14_18h22.50.747	干预NG	2021.2.3	Win32	60.24096386			6.0	1.0	0.8095	1.0		0.0	5.0	5.0	23.0	1.0
					3.0	0.399						images/313+42_27.png	images/313_27.png	1.0	←	27.0	56		男	24	2025-05-14_18h22.50.747	干预NG	2021.2.3	Win32	60.24096386			1.0	1.0	0.6186	0.0		0.0	6.0	6.0	26.0	1.0
					5.0	0.3657						images/313_23.png	images/313+42_23.png	6.0	→	23.0	56		男	24	2025-05-14_18h22.50.747	干预NG	2021.2.3	Win32	60.24096386			6.0	1.0	0.5896	1.0		0.0	7.0	7.0	22.0	1.0
					6.0	0.2977						images/313_6.png	images/313+42_6.png	6.0	→	6.0	56		男	24	2025-05-14_18h22.50.747	干预NG	2021.2.3	Win32	60.24096386			6.0	1.0	0.4855	1.0		0.0	8.0	8.0	5.0	1.0
					5.0	0.2961						images/313_2.png	images/313+42_2.png	6.0	→	2.0	56		男	24	2025-05-14_18h22.50.747	干预NG	2021.2.3	Win32	60.24096386			1.0	0.0	0.4941	1.0		0.0	9.0	9.0	1.0	1.0
					6.0	0.22						images/313+42_14.png	images/313_14.png	1.0	←	14.0	56		男	24	2025-05-14_18h22.50.747	干预NG	2021.2.3	Win32	60.24096386			1.0	1.0	0.4744	1.0		0.0	10.0	10.0	13.0	1.0
					6.0	0.2415						images/313+42_28.png	images/313_28.png	1.0	←	28.0	56		男	24	2025-05-14_18h22.50.747	干预NG	2021.2.3	Win32	60.24096386			6.0	0.0	0.6501	1.0		0.0	11.0	11.0	27.0	1.0
					6.0	0.2059						images/313+42_10.png	images/313_10.png	1.0	←	10.0	56		男	24	2025-05-14_18h22.50.747	干预NG	2021.2.3	Win32	60.24096386			1.0	1.0	0.5558	1.0		0.0	12.0	12.0	9.0	1.0
					2.0	0.3845						images/313_19.png	images/313+42_19.png	6.0	→	19.0	56		男	24	2025-05-14_18h22.50.747	干预NG	2021.2.3	Win32	60.24096386			6.0	1.0	0.7529	0.0		0.0	13.0	13.0	18.0	1.0
					2.0	0.6027						images/313+42_29.png	images/313_29.png	1.0	←	29.0	56		男	24	2025-05-14_18h22.50.747	干预NG	2021.2.3	Win32	60.24096386			1.0	1.0	0.5037	0.0		0.0	14.0	14.0	28.0	1.0
					5.0	0.4097						images/313_22.png	images/313+42_22.png	6.0	→	22.0	56		男	24	2025-05-14_18h22.50.747	干预NG	2021.2.3	Win32	60.24096386			6.0	1.0	0.7061	1.0		0.0	15.0	15.0	21.0	1.0
					2.0	0.3851						images/313+42_31.png	images/313_31.png	1.0	←	31.0	56		男	24	2025-05-14_18h22.50.747	干预NG	2021.2.3	Win32	60.24096386			6.0	0.0	0.8172	0.0		0.0	16.0	16.0	30.0	1.0
					2.0	0.3464						images/313_1.png	images/313+42_1.png	6.0	→	1.0	56		男	24	2025-05-14_18h22.50.747	干预NG	2021.2.3	Win32	60.24096386			6.0	1.0	0.7149	0.0		0.0	17.0	17.0	0.0	1.0
					2.0	0.5001						images/313_18.png	images/313+42_18.png	6.0	→	18.0	56		男	24	2025-05-14_18h22.50.747	干预NG	2021.2.3	Win32	60.24096386			6.0	1.0	0.6735	0.0		0.0	18.0	18.0	17.0	1.0
					2.0	0.4509						images/313_7.png	images/313+42_7.png	6.0	→	7.0	56		男	24	2025-05-14_18h22.50.747	干预NG	2021.2.3	Win32	60.24096386			6.0	1.0	0.471	0.0		0.0	19.0	19.0	6.0	1.0
					3.0	0.5224						images/313+42_25.png	images/313_25.png	1.0	←	25.0	56		男	24	2025-05-14_18h22.50.747	干预NG	2021.2.3	Win32	60.24096386			6.0	0.0	0.584	0.0		0.0	20.0	20.0	24.0	1.0
					3.0	0.3146						images/313_4.png	images/313+42_4.png	6.0	→	4.0	56		男	24	2025-05-14_18h22.50.747	干预NG	2021.2.3	Win32	60.24096386			6.0	1.0	0.5558	0.0		0.0	21.0	21.0	3.0	1.0
					2.0	0.7506						images/313+42_32.png	images/313_32.png	1.0	←	32.0	56		男	24	2025-05-14_18h22.50.747	干预NG	2021.2.3	Win32	60.24096386			6.0	0.0	0.6547	0.0		0.0	22.0	22.0	31.0	1.0
					3.0	0.6026						images/313_8.png	images/313+42_8.png	6.0	→	8.0	56		男	24	2025-05-14_18h22.50.747	干预NG	2021.2.3	Win32	60.24096386			6.0	1.0	0.4577	0.0		0.0	23.0	23.0	7.0	1.0
					5.0	0.5264						images/313+42_13.png	images/313_13.png	1.0	←	13.0	56		男	24	2025-05-14_18h22.50.747	干预NG	2021.2.3	Win32	60.24096386			6.0	0.0	0.6558	1.0		0.0	24.0	24.0	12.0	1.0
					6.0	0.2465						images/313+42_30.png	images/313_30.png	1.0	←	30.0	56		男	24	2025-05-14_18h22.50.747	干预NG	2021.2.3	Win32	60.24096386			1.0	1.0	0.4703	1.0		0.0	25.0	25.0	29.0	1.0
					4.0	0.4347						images/313_20.png	images/313+42_20.png	6.0	→	20.0	56		男	24	2025-05-14_18h22.50.747	干预NG	2021.2.3	Win32	60.24096386			6.0	1.0	0.4135	1.0		0.0	26.0	26.0	19.0	1.0
					2.0	0.3654						images/313_21.png	images/313+42_21.png	6.0	→	21.0	56		男	24	2025-05-14_18h22.50.747	干预NG	2021.2.3	Win32	60.24096386			6.0	1.0	0.4051	0.0		0.0	27.0	27.0	20.0	1.0
					4.0	0.3717						images/313+42_15.png	images/313_15.png	1.0	←	15.0	56		男	24	2025-05-14_18h22.50.747	干预NG	2021.2.3	Win32	60.24096386			1.0	1.0	0.7633	1.0		0.0	28.0	28.0	14.0	1.0
					2.0	0.382						images/313+42_9.png	images/313_9.png	1.0	←	9.0	56		男	24	2025-05-14_18h22.50.747	干预NG	2021.2.3	Win32	60.24096386			6.0	0.0	0.4915	0.0		0.0	29.0	29.0	8.0	1.0
					2.0	0.3293						images/313+42_11.png	images/313_11.png	1.0	←	11.0	56		男	24	2025-05-14_18h22.50.747	干预NG	2021.2.3	Win32	60.24096386			6.0	0.0	0.5897	0.0		0.0	30.0	30.0	10.0	1.0
					4.0	0.2976						images/313+42_12.png	images/313_12.png	1.0	←	12.0	56		男	24	2025-05-14_18h22.50.747	干预NG	2021.2.3	Win32	60.24096386			1.0	1.0	0.5362	1.0		0.0	31.0	31.0	11.0	1.0
					4.0	0.3576						images/313+42_30.png	images/313_30.png	1.0	←	30.0	56		男	24	2025-05-14_18h22.50.747	干预NG	2021.2.3	Win32	60.24096386			1.0	1.0	0.7238	1.0		1.0	0.0	32.0	29.0	1.0
					2.0	0.621						images/313+42_13.png	images/313_13.png	1.0	←	13.0	56		男	24	2025-05-14_18h22.50.747	干预NG	2021.2.3	Win32	60.24096386			1.0	1.0	0.441	0.0		1.0	1.0	33.0	12.0	1.0
					5.0	0.4326						images/313_5.png	images/313+42_5.png	6.0	→	5.0	56		男	24	2025-05-14_18h22.50.747	干预NG	2021.2.3	Win32	60.24096386			6.0	1.0	0.4888	1.0		1.0	2.0	34.0	4.0	1.0
					5.0	0.3713						images/313_23.png	images/313+42_23.png	6.0	→	23.0	56		男	24	2025-05-14_18h22.50.747	干预NG	2021.2.3	Win32	60.24096386			6.0	1.0	0.4266	1.0		1.0	3.0	35.0	22.0	1.0
					5.0	0.2						images/313+42_29.png	images/313_29.png	1.0	←	29.0	56		男	24	2025-05-14_18h22.50.747	干预NG	2021.2.3	Win32	60.24096386			1.0	1.0	0.7574	1.0		1.0	4.0	36.0	28.0	1.0
					5.0	0.4716						images/313_22.png	images/313+42_22.png	6.0	→	22.0	56		男	24	2025-05-14_18h22.50.747	干预NG	2021.2.3	Win32	60.24096386			6.0	1.0	0.5298	1.0		1.0	5.0	37.0	21.0	1.0
					6.0	0.2343						images/313_19.png	images/313+42_19.png	6.0	→	19.0	56		男	24	2025-05-14_18h22.50.747	干预NG	2021.2.3	Win32	60.24096386			6.0	1.0	0.4833	1.0		1.0	6.0	38.0	18.0	1.0
					6.0	0.2298						images/313_24.png	images/313+42_24.png	6.0	→	24.0	56		男	24	2025-05-14_18h22.50.747	干预NG	2021.2.3	Win32	60.24096386			6.0	1.0	0.477	1.0	space	1.0	7.0	39.0	23.0	1.0	1.1536
					6.0	0.1975						images/313+42_31.png	images/313_31.png	1.0	←	31.0	56		男	24	2025-05-14_18h22.50.747	干预NG	2021.2.3	Win32	60.24096386			1.0	1.0	0.363	1.0		1.0	8.0	40.0	30.0	1.0
					6.0	0.1964						images/313_21.png	images/313+42_21.png	6.0	→	21.0	56		男	24	2025-05-14_18h22.50.747	干预NG	2021.2.3	Win32	60.24096386			6.0	1.0	0.3558	1.0		1.0	9.0	41.0	20.0	1.0
					6.0	0.142						images/313+42_12.png	images/313_12.png	1.0	←	12.0	56		男	24	2025-05-14_18h22.50.747	干预NG	2021.2.3	Win32	60.24096386			1.0	1.0	0.3722	1.0		1.0	10.0	42.0	11.0	1.0
					6.0	0.1875						images/313_3.png	images/313+42_3.png	6.0	→	3.0	56		男	24	2025-05-14_18h22.50.747	干预NG	2021.2.3	Win32	60.24096386			6.0	1.0	0.3103	1.0		1.0	11.0	43.0	2.0	1.0
					6.0	0.1712						images/313_17.png	images/313+42_17.png	6.0	→	17.0	56		男	24	2025-05-14_18h22.50.747	干预NG	2021.2.3	Win32	60.24096386			6.0	1.0	0.4342	1.0		1.0	12.0	44.0	16.0	1.0
					6.0	0.2154						images/313+42_16.png	images/313_16.png	1.0	←	16.0	56		男	24	2025-05-14_18h22.50.747	干预NG	2021.2.3	Win32	60.24096386			6.0	0.0	0.5548	1.0		1.0	13.0	45.0	15.0	1.0
					6.0	0.2422						images/313+42_14.png	images/313_14.png	1.0	←	14.0	56		男	24	2025-05-14_18h22.50.747	干预NG	2021.2.3	Win32	60.24096386			6.0	0.0	0.4788	1.0		1.0	14.0	46.0	13.0	1.0
					6.0	0.2042						images/313_2.png	images/313+42_2.png	6.0	→	2.0	56		男	24	2025-05-14_18h22.50.747	干预NG	2021.2.3	Win32	60.24096386			6.0	1.0	0.418	1.0		1.0	15.0	47.0	1.0	1.0
					6.0	0.1575						images/313_20.png	images/313+42_20.png	6.0	→	20.0	56		男	24	2025-05-14_18h22.50.747	干预NG	2021.2.3	Win32	60.24096386			1.0	0.0	0.3751	1.0		1.0	16.0	48.0	19.0	1.0
					6.0	0.1451						images/313+42_10.png	images/313_10.png	1.0	←	10.0	56		男	24	2025-05-14_18h22.50.747	干预NG	2021.2.3	Win32	60.24096386			1.0	1.0	0.4198	1.0		1.0	17.0	49.0	9.0	1.0
					6.0	0.3173						images/313+42_11.png	images/313_11.png	1.0	←	11.0	56		男	24	2025-05-14_18h22.50.747	干预NG	2021.2.3	Win32	60.24096386			6.0	0.0	0.8264	1.0		1.0	18.0	50.0	10.0	1.0
					6.0	0.1859						images/313+42_26.png	images/313_26.png	1.0	←	26.0	56		男	24	2025-05-14_18h22.50.747	干预NG	2021.2.3	Win32	60.24096386			1.0	1.0	0.386	1.0		1.0	19.0	51.0	25.0	1.0
					2.0	0.7107						images/313+42_27.png	images/313_27.png	1.0	←	27.0	56		男	24	2025-05-14_18h22.50.747	干预NG	2021.2.3	Win32	60.24096386			1.0	1.0	0.7208	0.0		1.0	20.0	52.0	26.0	1.0
					2.0	0.3893						images/313_8.png	images/313+42_8.png	6.0	→	8.0	56		男	24	2025-05-14_18h22.50.747	干预NG	2021.2.3	Win32	60.24096386			6.0	1.0	1.0507	0.0		1.0	21.0	53.0	7.0	1.0
					2.0	0.3554						images/313_1.png	images/313+42_1.png	6.0	→	1.0	56		男	24	2025-05-14_18h22.50.747	干预NG	2021.2.3	Win32	60.24096386			6.0	1.0	0.455	0.0		1.0	22.0	54.0	0.0	1.0
					2.0	0.2545						images/313_7.png	images/313+42_7.png	6.0	→	7.0	56		男	24	2025-05-14_18h22.50.747	干预NG	2021.2.3	Win32	60.24096386			6.0	1.0	0.5023	0.0		1.0	23.0	55.0	6.0	1.0
					2.0	0.2341						images/313_6.png	images/313+42_6.png	6.0	→	6.0	56		男	24	2025-05-14_18h22.50.747	干预NG	2021.2.3	Win32	60.24096386			6.0	1.0	0.4338	0.0		1.0	24.0	56.0	5.0	1.0
					6.0	0.2673						images/313+42_28.png	images/313_28.png	1.0	←	28.0	56		男	24	2025-05-14_18h22.50.747	干预NG	2021.2.3	Win32	60.24096386			1.0	1.0	0.4625	1.0		1.0	25.0	57.0	27.0	1.0
					2.0	0.3563						images/313_4.png	images/313+42_4.png	6.0	→	4.0	56		男	24	2025-05-14_18h22.50.747	干预NG	2021.2.3	Win32	60.24096386			6.0	1.0	0.7746	0.0		1.0	26.0	58.0	3.0	1.0
					4.0	0.367						images/313+42_32.png	images/313_32.png	1.0	←	32.0	56		男	24	2025-05-14_18h22.50.747	干预NG	2021.2.3	Win32	60.24096386			1.0	1.0	0.5141	1.0		1.0	27.0	59.0	31.0	1.0
					2.0	0.2676						images/313+42_25.png	images/313_25.png	1.0	←	25.0	56		男	24	2025-05-14_18h22.50.747	干预NG	2021.2.3	Win32	60.24096386			1.0	1.0	0.451	0.0		1.0	28.0	60.0	24.0	1.0
					5.0	0.6022						images/313+42_15.png	images/313_15.png	1.0	←	15.0	56		男	24	2025-05-14_18h22.50.747	干预NG	2021.2.3	Win32	60.24096386			1.0	1.0	0.4335	1.0		1.0	29.0	61.0	14.0	1.0
					5.0	0.4435						images/313_18.png	images/313+42_18.png	6.0	→	18.0	56		男	24	2025-05-14_18h22.50.747	干预NG	2021.2.3	Win32	60.24096386			6.0	1.0	0.851	1.0		1.0	30.0	62.0	17.0	1.0
					4.0	0.4056						images/313+42_9.png	images/313_9.png	1.0	←	9.0	56		男	24	2025-05-14_18h22.50.747	干预NG	2021.2.3	Win32	60.24096386			1.0	1.0	0.6898	1.0		1.0	31.0	63.0	8.0	1.0
					5.0	0.3356						images/313_2.png	images/313+42_2.png	6.0	→	2.0	56		男	24	2025-05-14_18h22.50.747	干预NG	2021.2.3	Win32	60.24096386			1.0	0.0	0.5424	1.0		2.0	0.0	64.0	1.0	1.0
					3.0	0.452						images/313_22.png	images/313+42_22.png	6.0	→	22.0	56		男	24	2025-05-14_18h22.50.747	干预NG	2021.2.3	Win32	60.24096386			1.0	0.0	0.4203	0.0		2.0	1.0	65.0	21.0	1.0
					2.0	0.7031						images/313_20.png	images/313+42_20.png	6.0	→	20.0	56		男	24	2025-05-14_18h22.50.747	干预NG	2021.2.3	Win32	60.24096386			6.0	1.0	0.8218	0.0		2.0	2.0	66.0	19.0	1.0
					5.0	0.3241						images/313+42_28.png	images/313_28.png	1.0	←	28.0	56		男	24	2025-05-14_18h22.50.747	干预NG	2021.2.3	Win32	60.24096386			1.0	1.0	0.3771	1.0		2.0	3.0	67.0	27.0	1.0
					2.0	0.4255						images/313+42_25.png	images/313_25.png	1.0	←	25.0	56		男	24	2025-05-14_18h22.50.747	干预NG	2021.2.3	Win32	60.24096386			6.0	0.0	0.7174	0.0		2.0	4.0	68.0	24.0	1.0
					5.0	0.4343						images/313_7.png	images/313+42_7.png	6.0	→	7.0	56		男	24	2025-05-14_18h22.50.747	干预NG	2021.2.3	Win32	60.24096386			6.0	1.0	0.7516	1.0		2.0	5.0	69.0	6.0	1.0
					2.0	0.246						images/313+42_16.png	images/313_16.png	1.0	←	16.0	56		男	24	2025-05-14_18h22.50.747	干预NG	2021.2.3	Win32	60.24096386			1.0	1.0	0.4901	0.0		2.0	6.0	70.0	15.0	1.0
					3.0	0.4387						images/313+42_29.png	images/313_29.png	1.0	←	29.0	56		男	24	2025-05-14_18h22.50.747	干预NG	2021.2.3	Win32	60.24096386			1.0	1.0	0.7321	0.0		2.0	7.0	71.0	28.0	1.0
					2.0	0.3673						images/313+42_14.png	images/313_14.png	1.0	←	14.0	56		男	24	2025-05-14_18h22.50.747	干预NG	2021.2.3	Win32	60.24096386			6.0	0.0	0.4902	0.0		2.0	8.0	72.0	13.0	1.0
					4.0	0.3677						images/313+42_30.png	images/313_30.png	1.0	←	30.0	56		男	24	2025-05-14_18h22.50.747	干预NG	2021.2.3	Win32	60.24096386			1.0	1.0	0.5789	1.0		2.0	9.0	73.0	29.0	1.0
					5.0	0.3745						images/313_21.png	images/313+42_21.png	6.0	→	21.0	56		男	24	2025-05-14_18h22.50.747	干预NG	2021.2.3	Win32	60.24096386			6.0	1.0	0.4345	1.0		2.0	10.0	74.0	20.0	1.0
					3.0	0.2717						images/313_17.png	images/313+42_17.png	6.0	→	17.0	56		男	24	2025-05-14_18h22.50.747	干预NG	2021.2.3	Win32	60.24096386			1.0	0.0	0.6094	0.0		2.0	11.0	75.0	16.0	1.0
					5.0	0.3535						images/313_18.png	images/313+42_18.png	6.0	→	18.0	56		男	24	2025-05-14_18h22.50.747	干预NG	2021.2.3	Win32	60.24096386			6.0	1.0	0.3925	1.0		2.0	12.0	76.0	17.0	1.0
					2.0	0.3277						images/313_23.png	images/313+42_23.png	6.0	→	23.0	56		男	24	2025-05-14_18h22.50.747	干预NG	2021.2.3	Win32	60.24096386			6.0	1.0	0.4233	0.0		2.0	13.0	77.0	22.0	1.0
					4.0	0.5347						images/313+42_27.png	images/313_27.png	1.0	←	27.0	56		男	24	2025-05-14_18h22.50.747	干预NG	2021.2.3	Win32	60.24096386			1.0	1.0	0.6829	1.0		2.0	14.0	78.0	26.0	1.0
					2.0	0.4144						images/313_19.png	images/313+42_19.png	6.0	→	19.0	56		男	24	2025-05-14_18h22.50.747	干预NG	2021.2.3	Win32	60.24096386			6.0	1.0	0.3703	0.0	space	2.0	15.0	79.0	18.0	1.0	1.2604
					2.0	0.2311						images/313+42_26.png	images/313_26.png	1.0	←	26.0	56		男	24	2025-05-14_18h22.50.747	干预NG	2021.2.3	Win32	60.24096386			6.0	0.0	0.3793	0.0		2.0	16.0	80.0	25.0	1.0
					3.0	0.4734						images/313+42_32.png	images/313_32.png	1.0	←	32.0	56		男	24	2025-05-14_18h22.50.747	干预NG	2021.2.3	Win32	60.24096386			1.0	1.0	0.4718	0.0		2.0	17.0	81.0	31.0	1.0
					2.0	0.346						images/313+42_31.png	images/313_31.png	1.0	←	31.0	56		男	24	2025-05-14_18h22.50.747	干预NG	2021.2.3	Win32	60.24096386			6.0	0.0	0.4681	0.0		2.0	18.0	82.0	30.0	1.0
					2.0	0.326						images/313_6.png	images/313+42_6.png	6.0	→	6.0	56		男	24	2025-05-14_18h22.50.747	干预NG	2021.2.3	Win32	60.24096386			6.0	1.0	0.5253	0.0		2.0	19.0	83.0	5.0	1.0
					2.0	0.2878						images/313+42_10.png	images/313_10.png	1.0	←	10.0	56		男	24	2025-05-14_18h22.50.747	干预NG	2021.2.3	Win32	60.24096386			6.0	0.0	0.5223	0.0		2.0	20.0	84.0	9.0	1.0
					3.0	0.4201						images/313+42_11.png	images/313_11.png	1.0	←	11.0	56		男	24	2025-05-14_18h22.50.747	干预NG	2021.2.3	Win32	60.24096386			1.0	1.0	0.8119	0.0		2.0	21.0	85.0	10.0	1.0
					6.0	0.4673						images/313_1.png	images/313+42_1.png	6.0	→	1.0	56		男	24	2025-05-14_18h22.50.747	干预NG	2021.2.3	Win32	60.24096386			6.0	1.0	0.4363	1.0		2.0	22.0	86.0	0.0	1.0
					2.0	0.2646						images/313+42_15.png	images/313_15.png	1.0	←	15.0	56		男	24	2025-05-14_18h22.50.747	干预NG	2021.2.3	Win32	60.24096386			6.0	0.0	0.5893	0.0		2.0	23.0	87.0	14.0	1.0
					2.0	0.2679						images/313_4.png	images/313+42_4.png	6.0	→	4.0	56		男	24	2025-05-14_18h22.50.747	干预NG	2021.2.3	Win32	60.24096386			6.0	1.0	0.4643	0.0		2.0	24.0	88.0	3.0	1.0
					5.0	0.7166						images/313+42_13.png	images/313_13.png	1.0	←	13.0	56		男	24	2025-05-14_18h22.50.747	干预NG	2021.2.3	Win32	60.24096386			1.0	1.0	0.3405	1.0		2.0	25.0	89.0	12.0	1.0
					5.0	0.2563						images/313+42_12.png	images/313_12.png	1.0	←	12.0	56		男	24	2025-05-14_18h22.50.747	干预NG	2021.2.3	Win32	60.24096386			1.0	1.0	0.3852	1.0		2.0	26.0	90.0	11.0	1.0
					2.0	0.3538						images/313_24.png	images/313+42_24.png	6.0	→	24.0	56		男	24	2025-05-14_18h22.50.747	干预NG	2021.2.3	Win32	60.24096386			6.0	1.0	0.6014	0.0		2.0	27.0	91.0	23.0	1.0
					2.0	0.284						images/313_5.png	images/313+42_5.png	6.0	→	5.0	56		男	24	2025-05-14_18h22.50.747	干预NG	2021.2.3	Win32	60.24096386			6.0	1.0	0.451	0.0		2.0	28.0	92.0	4.0	1.0
					2.0	0.2455						images/313+42_9.png	images/313_9.png	1.0	←	9.0	56		男	24	2025-05-14_18h22.50.747	干预NG	2021.2.3	Win32	60.24096386			6.0	0.0	0.6561	0.0		2.0	29.0	93.0	8.0	1.0
					5.0	0.6362						images/313_3.png	images/313+42_3.png	6.0	→	3.0	56		男	24	2025-05-14_18h22.50.747	干预NG	2021.2.3	Win32	60.24096386			6.0	1.0	0.4565	1.0		2.0	30.0	94.0	2.0	1.0
					2.0	0.2799						images/313_8.png	images/313+42_8.png	6.0	→	8.0	56		男	24	2025-05-14_18h22.50.747	干预NG	2021.2.3	Win32	60.24096386			6.0	1.0	0.3734	0.0		2.0	31.0	95.0	7.0	1.0
																	56		男	24	2025-05-14_18h22.50.747	干预NG	2021.2.3	Win32	60.24096386														3.51851866	3.1961
