# Supplementary material for: Perceptual metacognition and self-esteem: the role of feedback valence in local and global monitoring bias
Source: BMC Psychol. 2025 Sep 22;13:1114. doi: 10.1186/s40359-025-03089-x (PMC12506185; doi:10.1186/s40359-025-03089-x)
Supplement: Supplementary file 1 — Supplementary Material 1. [file 40359_2025_3089_MOESM1_ESM.zip › Data/Study3/Study3data/negative/57_干预NG_2025-05-14_18h22.56.446.csv]

key03.keys	key03.rt	response00.keys	response00.corr	response00.rt	response02.keys	response02.rt	prac2.thisRepN	prac2.thisTrialN	prac2.thisN	prac2.thisIndex	prac2.ran	dotLeft	dotRight	dotAns	cue	rows	被试编号	姓名	性别	年龄	date	expName	psychopyVersion	OS	frameRate	key04.keys	key04.rt	response01.keys	response01.corr	response01.rt	response02.corr	ret_res.keys	neg.thisRepN	neg.thisTrialN	neg.thisN	neg.thisIndex	neg.ran	ret_res.rt	slider.response	slider.rt
space	6.2622	6.0	0.0	0.7413	3.0	0.4858	0.0	0.0	0.0	14.0	1.0	images/313+12_15.png	images/313_15.png	1.0	←	15.0	57		女	19	2025-05-14_18h22.56.446	干预NG	2021.2.3	Win32	59.52380952
		1.0	0.0	0.3628	4.0	0.5115	0.0	1.0	1.0	6.0	1.0	images/313_7.png	images/313+12_7.png	6.0	→	7.0	57		女	19	2025-05-14_18h22.56.446	干预NG	2021.2.3	Win32	59.52380952
		6.0	1.0	0.3877	5.0	0.4859	0.0	2.0	2.0	2.0	1.0	images/313_3.png	images/313+12_3.png	6.0	→	3.0	57		女	19	2025-05-14_18h22.56.446	干预NG	2021.2.3	Win32	59.52380952
		6.0	0.0	0.3753	4.0	0.3729	0.0	3.0	3.0	10.0	1.0	images/313+12_11.png	images/313_11.png	1.0	←	11.0	57		女	19	2025-05-14_18h22.56.446	干预NG	2021.2.3	Win32	59.52380952
		6.0	1.0	0.5556	6.0	0.2414	0.0	4.0	4.0	5.0	1.0	images/313_6.png	images/313+12_6.png	6.0	→	6.0	57		女	19	2025-05-14_18h22.56.446	干预NG	2021.2.3	Win32	59.52380952
		6.0	0.0	0.4466	6.0	0.5943	0.0	5.0	5.0	12.0	1.0	images/313+12_13.png	images/313_13.png	1.0	←	13.0	57		女	19	2025-05-14_18h22.56.446	干预NG	2021.2.3	Win32	59.52380952
		6.0	1.0	0.306	5.0	0.607	0.0	6.0	6.0	3.0	1.0	images/313_4.png	images/313+12_4.png	6.0	→	4.0	57		女	19	2025-05-14_18h22.56.446	干预NG	2021.2.3	Win32	59.52380952
		6.0	1.0	1.0314	4.0	0.6989	0.0	7.0	7.0	1.0	1.0	images/313_2.png	images/313+12_2.png	6.0	→	2.0	57		女	19	2025-05-14_18h22.56.446	干预NG	2021.2.3	Win32	59.52380952
		6.0	1.0	0.3912	6.0	0.3367	0.0	8.0	8.0	7.0	1.0	images/313_8.png	images/313+12_8.png	6.0	→	8.0	57		女	19	2025-05-14_18h22.56.446	干预NG	2021.2.3	Win32	59.52380952
		6.0	1.0	0.5354	4.0	0.449	0.0	9.0	9.0	0.0	1.0	images/313_1.png	images/313+12_1.png	6.0	→	1.0	57		女	19	2025-05-14_18h22.56.446	干预NG	2021.2.3	Win32	59.52380952
		1.0	1.0	0.3614	6.0	0.3492	0.0	10.0	10.0	8.0	1.0	images/313+12_9.png	images/313_9.png	1.0	←	9.0	57		女	19	2025-05-14_18h22.56.446	干预NG	2021.2.3	Win32	59.52380952
		6.0	0.0	0.4841	6.0	0.2144	0.0	11.0	11.0	13.0	1.0	images/313+12_14.png	images/313_14.png	1.0	←	14.0	57		女	19	2025-05-14_18h22.56.446	干预NG	2021.2.3	Win32	59.52380952
		6.0	0.0	0.388	5.0	0.3494	0.0	12.0	12.0	11.0	1.0	images/313+12_12.png	images/313_12.png	1.0	←	12.0	57		女	19	2025-05-14_18h22.56.446	干预NG	2021.2.3	Win32	59.52380952
		1.0	1.0	0.4108	6.0	0.2306	0.0	13.0	13.0	9.0	1.0	images/313+12_10.png	images/313_10.png	1.0	←	10.0	57		女	19	2025-05-14_18h22.56.446	干预NG	2021.2.3	Win32	59.52380952
		1.0	1.0	0.3416	4.0	0.3368	0.0	14.0	14.0	15.0	1.0	images/313+12_16.png	images/313_16.png	1.0	←	16.0	57		女	19	2025-05-14_18h22.56.446	干预NG	2021.2.3	Win32	59.52380952
		6.0	1.0	0.2837	4.0	0.489	0.0	15.0	15.0	4.0	1.0	images/313_5.png	images/313+12_5.png	6.0	→	5.0	57		女	19	2025-05-14_18h22.56.446	干预NG	2021.2.3	Win32	59.52380952
		6.0	1.0	0.2463	4.0	0.4438	1.0	0.0	16.0	5.0	1.0	images/313_6.png	images/313+12_6.png	6.0	→	6.0	57		女	19	2025-05-14_18h22.56.446	干预NG	2021.2.3	Win32	59.52380952
		1.0	0.0	0.4635	5.0	0.4673	1.0	1.0	17.0	7.0	1.0	images/313_8.png	images/313+12_8.png	6.0	→	8.0	57		女	19	2025-05-14_18h22.56.446	干预NG	2021.2.3	Win32	59.52380952
		6.0	0.0	0.7834	4.0	0.4283	1.0	2.0	18.0	12.0	1.0	images/313+12_13.png	images/313_13.png	1.0	←	13.0	57		女	19	2025-05-14_18h22.56.446	干预NG	2021.2.3	Win32	59.52380952
		1.0	0.0	0.5426	4.0	0.3495	1.0	3.0	19.0	0.0	1.0	images/313_1.png	images/313+12_1.png	6.0	→	1.0	57		女	19	2025-05-14_18h22.56.446	干预NG	2021.2.3	Win32	59.52380952
		6.0	0.0	0.4111	4.0	0.4253	1.0	4.0	20.0	11.0	1.0	images/313+12_12.png	images/313_12.png	1.0	←	12.0	57		女	19	2025-05-14_18h22.56.446	干预NG	2021.2.3	Win32	59.52380952
		1.0	0.0	0.285	6.0	0.3141	1.0	5.0	21.0	1.0	1.0	images/313_2.png	images/313+12_2.png	6.0	→	2.0	57		女	19	2025-05-14_18h22.56.446	干预NG	2021.2.3	Win32	59.52380952
		1.0	0.0	0.3555	4.0	0.3353	1.0	6.0	22.0	3.0	1.0	images/313_4.png	images/313+12_4.png	6.0	→	4.0	57		女	19	2025-05-14_18h22.56.446	干预NG	2021.2.3	Win32	59.52380952
		1.0	1.0	0.5616	4.0	0.6523	1.0	7.0	23.0	9.0	1.0	images/313+12_10.png	images/313_10.png	1.0	←	10.0	57		女	19	2025-05-14_18h22.56.446	干预NG	2021.2.3	Win32	59.52380952
		1.0	0.0	0.5788	4.0	0.6174	1.0	8.0	24.0	6.0	1.0	images/313_7.png	images/313+12_7.png	6.0	→	7.0	57		女	19	2025-05-14_18h22.56.446	干预NG	2021.2.3	Win32	59.52380952
		6.0	0.0	0.4033	5.0	0.3972	1.0	9.0	25.0	15.0	1.0	images/313+12_16.png	images/313_16.png	1.0	←	16.0	57		女	19	2025-05-14_18h22.56.446	干预NG	2021.2.3	Win32	59.52380952
		6.0	0.0	0.3958	6.0	0.2501	1.0	10.0	26.0	10.0	1.0	images/313+12_11.png	images/313_11.png	1.0	←	11.0	57		女	19	2025-05-14_18h22.56.446	干预NG	2021.2.3	Win32	59.52380952
		6.0	1.0	0.3199	6.0	0.2207	1.0	11.0	27.0	2.0	1.0	images/313_3.png	images/313+12_3.png	6.0	→	3.0	57		女	19	2025-05-14_18h22.56.446	干预NG	2021.2.3	Win32	59.52380952
		1.0	0.0	0.4514	6.0	0.2249	1.0	12.0	28.0	4.0	1.0	images/313_5.png	images/313+12_5.png	6.0	→	5.0	57		女	19	2025-05-14_18h22.56.446	干预NG	2021.2.3	Win32	59.52380952
		1.0	1.0	0.4375	4.0	0.4779	1.0	13.0	29.0	13.0	1.0	images/313+12_14.png	images/313_14.png	1.0	←	14.0	57		女	19	2025-05-14_18h22.56.446	干预NG	2021.2.3	Win32	59.52380952
		1.0	1.0	0.2706	4.0	0.573	1.0	14.0	30.0	8.0	1.0	images/313+12_9.png	images/313_9.png	1.0	←	9.0	57		女	19	2025-05-14_18h22.56.446	干预NG	2021.2.3	Win32	59.52380952
		1.0	1.0	0.2304	6.0	0.3508	1.0	15.0	31.0	14.0	1.0	images/313+12_15.png	images/313_15.png	1.0	←	15.0	57		女	19	2025-05-14_18h22.56.446	干预NG	2021.2.3	Win32	59.52380952
					6.0	0.6202						images/313+42_15.png	images/313_15.png	1.0	←	15.0	57		女	19	2025-05-14_18h22.56.446	干预NG	2021.2.3	Win32	59.52380952	space	14.7149	1.0	1.0	0.7122	1.0		0.0	0.0	0.0	14.0	1.0
					6.0	0.5723						images/313_6.png	images/313+42_6.png	6.0	→	6.0	57		女	19	2025-05-14_18h22.56.446	干预NG	2021.2.3	Win32	59.52380952			6.0	1.0	0.7558	1.0		0.0	1.0	1.0	5.0	1.0
					6.0	0.3787						images/313+42_16.png	images/313_16.png	1.0	←	16.0	57		女	19	2025-05-14_18h22.56.446	干预NG	2021.2.3	Win32	59.52380952			1.0	1.0	0.3301	1.0		0.0	2.0	2.0	15.0	1.0
					4.0	0.6525						images/313_22.png	images/313+42_22.png	6.0	→	22.0	57		女	19	2025-05-14_18h22.56.446	干预NG	2021.2.3	Win32	59.52380952			6.0	1.0	0.4942	1.0		0.0	3.0	3.0	21.0	1.0
					4.0	0.4416						images/313_5.png	images/313+42_5.png	6.0	→	5.0	57		女	19	2025-05-14_18h22.56.446	干预NG	2021.2.3	Win32	59.52380952			1.0	0.0	0.3033	1.0		0.0	4.0	4.0	4.0	1.0
					5.0	0.5191						images/313+42_14.png	images/313_14.png	1.0	←	14.0	57		女	19	2025-05-14_18h22.56.446	干预NG	2021.2.3	Win32	59.52380952			6.0	0.0	0.4484	1.0		0.0	5.0	5.0	13.0	1.0
					4.0	0.3783						images/313+42_13.png	images/313_13.png	1.0	←	13.0	57		女	19	2025-05-14_18h22.56.446	干预NG	2021.2.3	Win32	59.52380952			1.0	1.0	0.5507	1.0		0.0	6.0	6.0	12.0	1.0
					4.0	0.4737						images/313+42_12.png	images/313_12.png	1.0	←	12.0	57		女	19	2025-05-14_18h22.56.446	干预NG	2021.2.3	Win32	59.52380952			6.0	0.0	0.4338	1.0		0.0	7.0	7.0	11.0	1.0
					4.0	0.3323						images/313_20.png	images/313+42_20.png	6.0	→	20.0	57		女	19	2025-05-14_18h22.56.446	干预NG	2021.2.3	Win32	59.52380952			1.0	0.0	0.3274	1.0		0.0	8.0	8.0	19.0	1.0
					4.0	0.39						images/313+42_10.png	images/313_10.png	1.0	←	10.0	57		女	19	2025-05-14_18h22.56.446	干预NG	2021.2.3	Win32	59.52380952			1.0	1.0	0.3588	1.0		0.0	9.0	9.0	9.0	1.0
					6.0	0.4146						images/313_1.png	images/313+42_1.png	6.0	→	1.0	57		女	19	2025-05-14_18h22.56.446	干预NG	2021.2.3	Win32	59.52380952			6.0	1.0	0.435	1.0		0.0	10.0	10.0	0.0	1.0
					6.0	0.2642						images/313+42_28.png	images/313_28.png	1.0	←	28.0	57		女	19	2025-05-14_18h22.56.446	干预NG	2021.2.3	Win32	59.52380952			1.0	1.0	0.4679	1.0		0.0	11.0	11.0	27.0	1.0
					6.0	0.3794						images/313+42_29.png	images/313_29.png	1.0	←	29.0	57		女	19	2025-05-14_18h22.56.446	干预NG	2021.2.3	Win32	59.52380952			1.0	1.0	0.3073	1.0		0.0	12.0	12.0	28.0	1.0
					6.0	0.4038						images/313_2.png	images/313+42_2.png	6.0	→	2.0	57		女	19	2025-05-14_18h22.56.446	干预NG	2021.2.3	Win32	59.52380952			6.0	1.0	0.7574	1.0		0.0	13.0	13.0	1.0	1.0
					6.0	0.2703						images/313_18.png	images/313+42_18.png	6.0	→	18.0	57		女	19	2025-05-14_18h22.56.446	干预NG	2021.2.3	Win32	59.52380952			6.0	1.0	0.3565	1.0		0.0	14.0	14.0	17.0	1.0
					4.0	0.3364						images/313+42_32.png	images/313_32.png	1.0	←	32.0	57		女	19	2025-05-14_18h22.56.446	干预NG	2021.2.3	Win32	59.52380952			1.0	1.0	0.3638	1.0		0.0	15.0	15.0	31.0	1.0
					5.0	0.6437						images/313+42_11.png	images/313_11.png	1.0	←	11.0	57		女	19	2025-05-14_18h22.56.446	干预NG	2021.2.3	Win32	59.52380952			1.0	1.0	0.3152	1.0		0.0	16.0	16.0	10.0	1.0
					6.0	0.4362						images/313+42_27.png	images/313_27.png	1.0	←	27.0	57		女	19	2025-05-14_18h22.56.446	干预NG	2021.2.3	Win32	59.52380952			1.0	1.0	0.3866	1.0		0.0	17.0	17.0	26.0	1.0
					6.0	0.2709						images/313_17.png	images/313+42_17.png	6.0	→	17.0	57		女	19	2025-05-14_18h22.56.446	干预NG	2021.2.3	Win32	59.52380952			6.0	1.0	0.2937	1.0		0.0	18.0	18.0	16.0	1.0
					4.0	0.3471						images/313+42_25.png	images/313_25.png	1.0	←	25.0	57		女	19	2025-05-14_18h22.56.446	干预NG	2021.2.3	Win32	59.52380952			1.0	1.0	0.2271	1.0		0.0	19.0	19.0	24.0	1.0
					6.0	0.2695						images/313_4.png	images/313+42_4.png	6.0	→	4.0	57		女	19	2025-05-14_18h22.56.446	干预NG	2021.2.3	Win32	59.52380952			6.0	1.0	0.3249	1.0		0.0	20.0	20.0	3.0	1.0
					4.0	0.5518						images/313_23.png	images/313+42_23.png	6.0	→	23.0	57		女	19	2025-05-14_18h22.56.446	干预NG	2021.2.3	Win32	59.52380952			1.0	0.0	0.3825	1.0		0.0	21.0	21.0	22.0	1.0
					6.0	0.3079						images/313+42_9.png	images/313_9.png	1.0	←	9.0	57		女	19	2025-05-14_18h22.56.446	干预NG	2021.2.3	Win32	59.52380952			6.0	0.0	0.3843	1.0		0.0	22.0	22.0	8.0	1.0
					4.0	0.6269						images/313+42_26.png	images/313_26.png	1.0	←	26.0	57		女	19	2025-05-14_18h22.56.446	干预NG	2021.2.3	Win32	59.52380952			1.0	1.0	0.3826	1.0		0.0	23.0	23.0	25.0	1.0
					6.0	0.3238						images/313_21.png	images/313+42_21.png	6.0	→	21.0	57		女	19	2025-05-14_18h22.56.446	干预NG	2021.2.3	Win32	59.52380952			6.0	1.0	0.4502	1.0		0.0	24.0	24.0	20.0	1.0
					6.0	0.2506						images/313_24.png	images/313+42_24.png	6.0	→	24.0	57		女	19	2025-05-14_18h22.56.446	干预NG	2021.2.3	Win32	59.52380952			6.0	1.0	0.3545	1.0		0.0	25.0	25.0	23.0	1.0
					6.0	0.2252						images/313_7.png	images/313+42_7.png	6.0	→	7.0	57		女	19	2025-05-14_18h22.56.446	干预NG	2021.2.3	Win32	59.52380952			1.0	0.0	0.333	1.0		0.0	26.0	26.0	6.0	1.0
					4.0	0.4836						images/313_19.png	images/313+42_19.png	6.0	→	19.0	57		女	19	2025-05-14_18h22.56.446	干预NG	2021.2.3	Win32	59.52380952			6.0	1.0	0.8207	1.0		0.0	27.0	27.0	18.0	1.0
					6.0	0.2537						images/313_3.png	images/313+42_3.png	6.0	→	3.0	57		女	19	2025-05-14_18h22.56.446	干预NG	2021.2.3	Win32	59.52380952			6.0	1.0	0.2274	1.0		0.0	28.0	28.0	2.0	1.0
					6.0	0.1572						images/313+42_30.png	images/313_30.png	1.0	←	30.0	57		女	19	2025-05-14_18h22.56.446	干预NG	2021.2.3	Win32	59.52380952			1.0	1.0	0.2856	1.0		0.0	29.0	29.0	29.0	1.0
					4.0	0.5095						images/313+42_31.png	images/313_31.png	1.0	←	31.0	57		女	19	2025-05-14_18h22.56.446	干预NG	2021.2.3	Win32	59.52380952			6.0	0.0	0.3184	1.0		0.0	30.0	30.0	30.0	1.0
					6.0	0.1795						images/313_8.png	images/313+42_8.png	6.0	→	8.0	57		女	19	2025-05-14_18h22.56.446	干预NG	2021.2.3	Win32	59.52380952			1.0	0.0	0.2607	1.0		0.0	31.0	31.0	7.0	1.0
					5.0	0.369						images/313_6.png	images/313+42_6.png	6.0	→	6.0	57		女	19	2025-05-14_18h22.56.446	干预NG	2021.2.3	Win32	59.52380952			1.0	0.0	0.3737	1.0		1.0	0.0	32.0	5.0	1.0
					5.0	0.9769						images/313_3.png	images/313+42_3.png	6.0	→	3.0	57		女	19	2025-05-14_18h22.56.446	干预NG	2021.2.3	Win32	59.52380952			6.0	1.0	1.0247	1.0		1.0	1.0	33.0	2.0	1.0
					4.0	0.537						images/313+42_13.png	images/313_13.png	1.0	←	13.0	57		女	19	2025-05-14_18h22.56.446	干预NG	2021.2.3	Win32	59.52380952			1.0	1.0	0.1964	1.0		1.0	2.0	34.0	12.0	1.0
					6.0	0.2881						images/313_18.png	images/313+42_18.png	6.0	→	18.0	57		女	19	2025-05-14_18h22.56.446	干预NG	2021.2.3	Win32	59.52380952			6.0	1.0	0.3999	1.0		1.0	3.0	35.0	17.0	1.0
					6.0	0.2494						images/313+42_11.png	images/313_11.png	1.0	←	11.0	57		女	19	2025-05-14_18h22.56.446	干预NG	2021.2.3	Win32	59.52380952			1.0	1.0	0.3738	1.0		1.0	4.0	36.0	10.0	1.0
					4.0	0.3125						images/313_7.png	images/313+42_7.png	6.0	→	7.0	57		女	19	2025-05-14_18h22.56.446	干预NG	2021.2.3	Win32	59.52380952			1.0	0.0	0.512	1.0		1.0	5.0	37.0	6.0	1.0
					2.0	0.7646						images/313_21.png	images/313+42_21.png	6.0	→	21.0	57		女	19	2025-05-14_18h22.56.446	干预NG	2021.2.3	Win32	59.52380952			1.0	0.0	0.2242	0.0		1.0	6.0	38.0	20.0	1.0
					6.0	0.3474						images/313_23.png	images/313+42_23.png	6.0	→	23.0	57		女	19	2025-05-14_18h22.56.446	干预NG	2021.2.3	Win32	59.52380952			6.0	1.0	0.4896	1.0	space	1.0	7.0	39.0	22.0	1.0	1.7208
					6.0	0.2739						images/313+42_25.png	images/313_25.png	1.0	←	25.0	57		女	19	2025-05-14_18h22.56.446	干预NG	2021.2.3	Win32	59.52380952			1.0	1.0	0.3281	1.0		1.0	8.0	40.0	24.0	1.0
					4.0	0.2962						images/313+42_15.png	images/313_15.png	1.0	←	15.0	57		女	19	2025-05-14_18h22.56.446	干预NG	2021.2.3	Win32	59.52380952			1.0	1.0	0.6474	1.0		1.0	9.0	41.0	14.0	1.0
					6.0	0.2676						images/313+42_32.png	images/313_32.png	1.0	←	32.0	57		女	19	2025-05-14_18h22.56.446	干预NG	2021.2.3	Win32	59.52380952			1.0	1.0	0.2285	1.0		1.0	10.0	42.0	31.0	1.0
					6.0	0.2231						images/313_19.png	images/313+42_19.png	6.0	→	19.0	57		女	19	2025-05-14_18h22.56.446	干预NG	2021.2.3	Win32	59.52380952			6.0	1.0	0.2792	1.0		1.0	11.0	43.0	18.0	1.0
					6.0	0.4396						images/313+42_10.png	images/313_10.png	1.0	←	10.0	57		女	19	2025-05-14_18h22.56.446	干预NG	2021.2.3	Win32	59.52380952			1.0	1.0	0.2956	1.0		1.0	12.0	44.0	9.0	1.0
					6.0	0.2596						images/313_22.png	images/313+42_22.png	6.0	→	22.0	57		女	19	2025-05-14_18h22.56.446	干预NG	2021.2.3	Win32	59.52380952			6.0	1.0	0.4245	1.0		1.0	13.0	45.0	21.0	1.0
					6.0	0.187						images/313_17.png	images/313+42_17.png	6.0	→	17.0	57		女	19	2025-05-14_18h22.56.446	干预NG	2021.2.3	Win32	59.52380952			6.0	1.0	0.2462	1.0		1.0	14.0	46.0	16.0	1.0
					6.0	0.2139						images/313_2.png	images/313+42_2.png	6.0	→	2.0	57		女	19	2025-05-14_18h22.56.446	干预NG	2021.2.3	Win32	59.52380952			6.0	1.0	0.227	1.0		1.0	15.0	47.0	1.0	1.0
					6.0	0.1539						images/313+42_26.png	images/313_26.png	1.0	←	26.0	57		女	19	2025-05-14_18h22.56.446	干预NG	2021.2.3	Win32	59.52380952			1.0	1.0	0.3133	1.0		1.0	16.0	48.0	25.0	1.0
					4.0	0.475						images/313_20.png	images/313+42_20.png	6.0	→	20.0	57		女	19	2025-05-14_18h22.56.446	干预NG	2021.2.3	Win32	59.52380952			1.0	0.0	0.2908	1.0		1.0	17.0	49.0	19.0	1.0
					6.0	0.2906						images/313+42_30.png	images/313_30.png	1.0	←	30.0	57		女	19	2025-05-14_18h22.56.446	干预NG	2021.2.3	Win32	59.52380952			1.0	1.0	0.2335	1.0		1.0	18.0	50.0	29.0	1.0
					4.0	0.3013						images/313+42_27.png	images/313_27.png	1.0	←	27.0	57		女	19	2025-05-14_18h22.56.446	干预NG	2021.2.3	Win32	59.52380952			1.0	1.0	0.4179	1.0		1.0	19.0	51.0	26.0	1.0
					4.0	0.5493						images/313+42_14.png	images/313_14.png	1.0	←	14.0	57		女	19	2025-05-14_18h22.56.446	干预NG	2021.2.3	Win32	59.52380952			1.0	1.0	0.2949	1.0		1.0	20.0	52.0	13.0	1.0
					5.0	0.4536						images/313_1.png	images/313+42_1.png	6.0	→	1.0	57		女	19	2025-05-14_18h22.56.446	干预NG	2021.2.3	Win32	59.52380952			6.0	1.0	0.437	1.0		1.0	21.0	53.0	0.0	1.0
					4.0	0.5047						images/313+42_16.png	images/313_16.png	1.0	←	16.0	57		女	19	2025-05-14_18h22.56.446	干预NG	2021.2.3	Win32	59.52380952			1.0	1.0	0.4607	1.0		1.0	22.0	54.0	15.0	1.0
					6.0	0.2499						images/313+42_29.png	images/313_29.png	1.0	←	29.0	57		女	19	2025-05-14_18h22.56.446	干预NG	2021.2.3	Win32	59.52380952			1.0	1.0	0.223	1.0		1.0	23.0	55.0	28.0	1.0
					4.0	0.4135						images/313+42_12.png	images/313_12.png	1.0	←	12.0	57		女	19	2025-05-14_18h22.56.446	干预NG	2021.2.3	Win32	59.52380952			1.0	1.0	0.0891	1.0		1.0	24.0	56.0	11.0	1.0
					4.0	0.6121						images/313_8.png	images/313+42_8.png	6.0	→	8.0	57		女	19	2025-05-14_18h22.56.446	干预NG	2021.2.3	Win32	59.52380952			6.0	1.0	0.5252	1.0		1.0	25.0	57.0	7.0	1.0
					4.0	0.4673						images/313+42_31.png	images/313_31.png	1.0	←	31.0	57		女	19	2025-05-14_18h22.56.446	干预NG	2021.2.3	Win32	59.52380952			1.0	1.0	0.2629	1.0		1.0	26.0	58.0	30.0	1.0
					6.0	0.2395						images/313+42_28.png	images/313_28.png	1.0	←	28.0	57		女	19	2025-05-14_18h22.56.446	干预NG	2021.2.3	Win32	59.52380952			1.0	1.0	0.2641	1.0		1.0	27.0	59.0	27.0	1.0
					6.0	0.2617						images/313_5.png	images/313+42_5.png	6.0	→	5.0	57		女	19	2025-05-14_18h22.56.446	干预NG	2021.2.3	Win32	59.52380952			6.0	1.0	0.3328	1.0		1.0	28.0	60.0	4.0	1.0
					6.0	0.2575						images/313+42_9.png	images/313_9.png	1.0	←	9.0	57		女	19	2025-05-14_18h22.56.446	干预NG	2021.2.3	Win32	59.52380952			6.0	0.0	0.311	1.0		1.0	29.0	61.0	8.0	1.0
					6.0	0.2297						images/313_4.png	images/313+42_4.png	6.0	→	4.0	57		女	19	2025-05-14_18h22.56.446	干预NG	2021.2.3	Win32	59.52380952			6.0	1.0	0.2682	1.0		1.0	30.0	62.0	3.0	1.0
					4.0	0.2604						images/313_24.png	images/313+42_24.png	6.0	→	24.0	57		女	19	2025-05-14_18h22.56.446	干预NG	2021.2.3	Win32	59.52380952			1.0	0.0	0.3725	1.0		1.0	31.0	63.0	23.0	1.0
					4.0	0.4509						images/313+42_12.png	images/313_12.png	1.0	←	12.0	57		女	19	2025-05-14_18h22.56.446	干预NG	2021.2.3	Win32	59.52380952			6.0	0.0	1.1485	1.0		2.0	0.0	64.0	11.0	1.0
					6.0	0.2295						images/313_20.png	images/313+42_20.png	6.0	→	20.0	57		女	19	2025-05-14_18h22.56.446	干预NG	2021.2.3	Win32	59.52380952			6.0	1.0	0.3015	1.0		2.0	1.0	65.0	19.0	1.0
					4.0	0.2763						images/313+42_28.png	images/313_28.png	1.0	←	28.0	57		女	19	2025-05-14_18h22.56.446	干预NG	2021.2.3	Win32	59.52380952			1.0	1.0	0.3428	1.0		2.0	2.0	66.0	27.0	1.0
					4.0	0.7473						images/313+42_11.png	images/313_11.png	1.0	←	11.0	57		女	19	2025-05-14_18h22.56.446	干预NG	2021.2.3	Win32	59.52380952			1.0	1.0	0.6588	1.0		2.0	3.0	67.0	10.0	1.0
					5.0	0.7645						images/313+42_26.png	images/313_26.png	1.0	←	26.0	57		女	19	2025-05-14_18h22.56.446	干预NG	2021.2.3	Win32	59.52380952			1.0	1.0	0.3619	1.0		2.0	4.0	68.0	25.0	1.0
					6.0	0.4291						images/313_19.png	images/313+42_19.png	6.0	→	19.0	57		女	19	2025-05-14_18h22.56.446	干预NG	2021.2.3	Win32	59.52380952			6.0	1.0	0.2386	1.0		2.0	5.0	69.0	18.0	1.0
					1.0	0.6935						images/313+42_27.png	images/313_27.png	1.0	←	27.0	57		女	19	2025-05-14_18h22.56.446	干预NG	2021.2.3	Win32	59.52380952			6.0	0.0	0.2871	0.0		2.0	6.0	70.0	26.0	1.0
					4.0	0.7677						images/313+42_15.png	images/313_15.png	1.0	←	15.0	57		女	19	2025-05-14_18h22.56.446	干预NG	2021.2.3	Win32	59.52380952			6.0	0.0	0.4381	1.0		2.0	7.0	71.0	14.0	1.0
					4.0	0.6948						images/313_1.png	images/313+42_1.png	6.0	→	1.0	57		女	19	2025-05-14_18h22.56.446	干预NG	2021.2.3	Win32	59.52380952			6.0	1.0	0.3217	1.0		2.0	8.0	72.0	0.0	1.0
					6.0	0.2226						images/313_6.png	images/313+42_6.png	6.0	→	6.0	57		女	19	2025-05-14_18h22.56.446	干预NG	2021.2.3	Win32	59.52380952			6.0	1.0	0.367	1.0		2.0	9.0	73.0	5.0	1.0
					6.0	0.2562						images/313+42_9.png	images/313_9.png	1.0	←	9.0	57		女	19	2025-05-14_18h22.56.446	干预NG	2021.2.3	Win32	59.52380952			1.0	1.0	0.3669	1.0		2.0	10.0	74.0	8.0	1.0
					6.0	0.2678						images/313_3.png	images/313+42_3.png	6.0	→	3.0	57		女	19	2025-05-14_18h22.56.446	干预NG	2021.2.3	Win32	59.52380952			6.0	1.0	0.2574	1.0		2.0	11.0	75.0	2.0	1.0
					6.0	0.3149						images/313+42_16.png	images/313_16.png	1.0	←	16.0	57		女	19	2025-05-14_18h22.56.446	干预NG	2021.2.3	Win32	59.52380952			1.0	1.0	0.3221	1.0		2.0	12.0	76.0	15.0	1.0
					6.0	0.283						images/313_21.png	images/313+42_21.png	6.0	→	21.0	57		女	19	2025-05-14_18h22.56.446	干预NG	2021.2.3	Win32	59.52380952			6.0	1.0	0.2442	1.0		2.0	13.0	77.0	20.0	1.0
					6.0	0.2218						images/313+42_29.png	images/313_29.png	1.0	←	29.0	57		女	19	2025-05-14_18h22.56.446	干预NG	2021.2.3	Win32	59.52380952			1.0	1.0	0.2314	1.0		2.0	14.0	78.0	28.0	1.0
					6.0	0.2236						images/313_2.png	images/313+42_2.png	6.0	→	2.0	57		女	19	2025-05-14_18h22.56.446	干预NG	2021.2.3	Win32	59.52380952			6.0	1.0	0.333	1.0	space	2.0	15.0	79.0	1.0	1.0	1.6766
					5.0	0.315						images/313+42_10.png	images/313_10.png	1.0	←	10.0	57		女	19	2025-05-14_18h22.56.446	干预NG	2021.2.3	Win32	59.52380952			1.0	1.0	0.2816	1.0		2.0	16.0	80.0	9.0	1.0
					6.0	0.3424						images/313+42_25.png	images/313_25.png	1.0	←	25.0	57		女	19	2025-05-14_18h22.56.446	干预NG	2021.2.3	Win32	59.52380952			6.0	0.0	0.3537	1.0		2.0	17.0	81.0	24.0	1.0
					6.0	0.2242						images/313_5.png	images/313+42_5.png	6.0	→	5.0	57		女	19	2025-05-14_18h22.56.446	干预NG	2021.2.3	Win32	59.52380952			6.0	1.0	0.3345	1.0		2.0	18.0	82.0	4.0	1.0
					4.0	0.3365						images/313_17.png	images/313+42_17.png	6.0	→	17.0	57		女	19	2025-05-14_18h22.56.446	干预NG	2021.2.3	Win32	59.52380952			1.0	0.0	0.2755	1.0		2.0	19.0	83.0	16.0	1.0
					4.0	0.5693						images/313_4.png	images/313+42_4.png	6.0	→	4.0	57		女	19	2025-05-14_18h22.56.446	干预NG	2021.2.3	Win32	59.52380952			6.0	1.0	0.6149	1.0		2.0	20.0	84.0	3.0	1.0
					4.0	0.3201						images/313+42_30.png	images/313_30.png	1.0	←	30.0	57		女	19	2025-05-14_18h22.56.446	干预NG	2021.2.3	Win32	59.52380952			1.0	1.0	0.258	1.0		2.0	21.0	85.0	29.0	1.0
					5.0	0.3851						images/313_23.png	images/313+42_23.png	6.0	→	23.0	57		女	19	2025-05-14_18h22.56.446	干预NG	2021.2.3	Win32	59.52380952			6.0	1.0	0.2452	1.0		2.0	22.0	86.0	22.0	1.0
					4.0	0.3451						images/313+42_32.png	images/313_32.png	1.0	←	32.0	57		女	19	2025-05-14_18h22.56.446	干预NG	2021.2.3	Win32	59.52380952			1.0	1.0	0.283	1.0		2.0	23.0	87.0	31.0	1.0
					4.0	0.2908						images/313_8.png	images/313+42_8.png	6.0	→	8.0	57		女	19	2025-05-14_18h22.56.446	干预NG	2021.2.3	Win32	59.52380952			6.0	1.0	0.3467	1.0		2.0	24.0	88.0	7.0	1.0
					4.0	0.4599						images/313_18.png	images/313+42_18.png	6.0	→	18.0	57		女	19	2025-05-14_18h22.56.446	干预NG	2021.2.3	Win32	59.52380952			1.0	0.0	0.3137	1.0		2.0	25.0	89.0	17.0	1.0
					6.0	0.3267						images/313+42_31.png	images/313_31.png	1.0	←	31.0	57		女	19	2025-05-14_18h22.56.446	干预NG	2021.2.3	Win32	59.52380952			6.0	0.0	0.4107	1.0		2.0	26.0	90.0	30.0	1.0
					5.0	0.2607						images/313_22.png	images/313+42_22.png	6.0	→	22.0	57		女	19	2025-05-14_18h22.56.446	干预NG	2021.2.3	Win32	59.52380952			6.0	1.0	0.259	1.0		2.0	27.0	91.0	21.0	1.0
					5.0	0.3106						images/313_7.png	images/313+42_7.png	6.0	→	7.0	57		女	19	2025-05-14_18h22.56.446	干预NG	2021.2.3	Win32	59.52380952			6.0	1.0	0.2952	1.0		2.0	28.0	92.0	6.0	1.0
					4.0	0.3971						images/313+42_14.png	images/313_14.png	1.0	←	14.0	57		女	19	2025-05-14_18h22.56.446	干预NG	2021.2.3	Win32	59.52380952			6.0	0.0	0.3549	1.0		2.0	29.0	93.0	13.0	1.0
					5.0	0.3491						images/313+42_13.png	images/313_13.png	1.0	←	13.0	57		女	19	2025-05-14_18h22.56.446	干预NG	2021.2.3	Win32	59.52380952			6.0	0.0	0.9519	1.0		2.0	30.0	94.0	12.0	1.0
					6.0	0.3617						images/313_24.png	images/313+42_24.png	6.0	→	24.0	57		女	19	2025-05-14_18h22.56.446	干预NG	2021.2.3	Win32	59.52380952			6.0	1.0	0.2725	1.0		2.0	31.0	95.0	23.0	1.0
																	57		女	19	2025-05-14_18h22.56.446	干预NG	2021.2.3	Win32	59.52380952														5.596359743	4.3281
