# Supplementary material for: Perceptual metacognition and self-esteem: the role of feedback valence in local and global monitoring bias
Source: BMC Psychol. 2025 Sep 22;13:1114. doi: 10.1186/s40359-025-03089-x (PMC12506185; doi:10.1186/s40359-025-03089-x)
Supplement: Supplementary file 1 — Supplementary Material 1. [file 40359_2025_3089_MOESM1_ESM.zip › Data/Study3/Study3data/negative/58_干预NG_2025-05-14_18h24.52.837.csv]

key03.keys	key03.rt	response00.keys	response00.corr	response00.rt	response02.keys	response02.rt	prac2.thisRepN	prac2.thisTrialN	prac2.thisN	prac2.thisIndex	prac2.ran	dotLeft	dotRight	dotAns	cue	rows	被试编号	姓名	性别	年龄	date	expName	psychopyVersion	OS	frameRate	key04.keys	key04.rt	response01.keys	response01.corr	response01.rt	response02.corr	ret_res.keys	neg.thisRepN	neg.thisTrialN	neg.thisN	neg.thisIndex	neg.ran	ret_res.rt	slider.response	slider.rt
space	3.152	1.0	1.0	0.411	6.0	0.985	0.0	0.0	0.0	10.0	1.0	images/313+12_11.png	images/313_11.png	1.0	←	11.0	58		女	23	2025-05-14_18h24.52.837	干预NG	2021.2.3	Win32	60.0240096
		6.0	1.0	1.548	5.0	0.524	0.0	1.0	1.0	2.0	1.0	images/313_3.png	images/313+12_3.png	6.0	→	3.0	58		女	23	2025-05-14_18h24.52.837	干预NG	2021.2.3	Win32	60.0240096
		1.0	0.0	0.422	5.0	0.31	0.0	2.0	2.0	5.0	1.0	images/313_6.png	images/313+12_6.png	6.0	→	6.0	58		女	23	2025-05-14_18h24.52.837	干预NG	2021.2.3	Win32	60.0240096
		1.0	1.0	0.738	5.0	0.316	0.0	3.0	3.0	13.0	1.0	images/313+12_14.png	images/313_14.png	1.0	←	14.0	58		女	23	2025-05-14_18h24.52.837	干预NG	2021.2.3	Win32	60.0240096
		1.0	0.0	0.916	5.0	0.3	0.0	4.0	4.0	6.0	1.0	images/313_7.png	images/313+12_7.png	6.0	→	7.0	58		女	23	2025-05-14_18h24.52.837	干预NG	2021.2.3	Win32	60.0240096
		1.0	0.0	0.439	4.0	0.417	0.0	5.0	5.0	1.0	1.0	images/313_2.png	images/313+12_2.png	6.0	→	2.0	58		女	23	2025-05-14_18h24.52.837	干预NG	2021.2.3	Win32	60.0240096
		1.0	1.0	0.312	4.0	0.64	0.0	6.0	6.0	15.0	1.0	images/313+12_16.png	images/313_16.png	1.0	←	16.0	58		女	23	2025-05-14_18h24.52.837	干预NG	2021.2.3	Win32	60.0240096
		1.0	0.0	0.429	4.0	0.228	0.0	7.0	7.0	7.0	1.0	images/313_8.png	images/313+12_8.png	6.0	→	8.0	58		女	23	2025-05-14_18h24.52.837	干预NG	2021.2.3	Win32	60.0240096
		1.0	1.0	0.539	4.0	0.147	0.0	8.0	8.0	11.0	1.0	images/313+12_12.png	images/313_12.png	1.0	←	12.0	58		女	23	2025-05-14_18h24.52.837	干预NG	2021.2.3	Win32	60.0240096
		1.0	0.0	0.337	4.0	0.279	0.0	9.0	9.0	3.0	1.0	images/313_4.png	images/313+12_4.png	6.0	→	4.0	58		女	23	2025-05-14_18h24.52.837	干预NG	2021.2.3	Win32	60.0240096
		1.0	0.0	0.287	5.0	0.305	0.0	10.0	10.0	4.0	1.0	images/313_5.png	images/313+12_5.png	6.0	→	5.0	58		女	23	2025-05-14_18h24.52.837	干预NG	2021.2.3	Win32	60.0240096
		1.0	1.0	0.51	4.0	0.75	0.0	11.0	11.0	9.0	1.0	images/313+12_10.png	images/313_10.png	1.0	←	10.0	58		女	23	2025-05-14_18h24.52.837	干预NG	2021.2.3	Win32	60.0240096
		1.0	1.0	0.327	5.0	0.411	0.0	12.0	12.0	8.0	1.0	images/313+12_9.png	images/313_9.png	1.0	←	9.0	58		女	23	2025-05-14_18h24.52.837	干预NG	2021.2.3	Win32	60.0240096
		1.0	0.0	0.546	4.0	0.422	0.0	13.0	13.0	0.0	1.0	images/313_1.png	images/313+12_1.png	6.0	→	1.0	58		女	23	2025-05-14_18h24.52.837	干预NG	2021.2.3	Win32	60.0240096
		1.0	1.0	0.441	4.0	0.312	0.0	14.0	14.0	12.0	1.0	images/313+12_13.png	images/313_13.png	1.0	←	13.0	58		女	23	2025-05-14_18h24.52.837	干预NG	2021.2.3	Win32	60.0240096
		1.0	1.0	0.352	4.0	0.319	0.0	15.0	15.0	14.0	1.0	images/313+12_15.png	images/313_15.png	1.0	←	15.0	58		女	23	2025-05-14_18h24.52.837	干预NG	2021.2.3	Win32	60.0240096
		1.0	1.0	0.453	4.0	0.292	1.0	0.0	16.0	9.0	1.0	images/313+12_10.png	images/313_10.png	1.0	←	10.0	58		女	23	2025-05-14_18h24.52.837	干预NG	2021.2.3	Win32	60.0240096
		1.0	0.0	1.039	4.0	0.163	1.0	1.0	17.0	3.0	1.0	images/313_4.png	images/313+12_4.png	6.0	→	4.0	58		女	23	2025-05-14_18h24.52.837	干预NG	2021.2.3	Win32	60.0240096
		1.0	1.0	0.667	4.0	0.882	1.0	2.0	18.0	11.0	1.0	images/313+12_12.png	images/313_12.png	1.0	←	12.0	58		女	23	2025-05-14_18h24.52.837	干预NG	2021.2.3	Win32	60.0240096
		1.0	1.0	0.648	4.0	0.332	1.0	3.0	19.0	12.0	1.0	images/313+12_13.png	images/313_13.png	1.0	←	13.0	58		女	23	2025-05-14_18h24.52.837	干预NG	2021.2.3	Win32	60.0240096
		1.0	1.0	0.384	4.0	0.262	1.0	4.0	20.0	13.0	1.0	images/313+12_14.png	images/313_14.png	1.0	←	14.0	58		女	23	2025-05-14_18h24.52.837	干预NG	2021.2.3	Win32	60.0240096
		1.0	0.0	0.604	4.0	1.619	1.0	5.0	21.0	0.0	1.0	images/313_1.png	images/313+12_1.png	6.0	→	1.0	58		女	23	2025-05-14_18h24.52.837	干预NG	2021.2.3	Win32	60.0240096
		1.0	0.0	0.395	4.0	0.29	1.0	6.0	22.0	2.0	1.0	images/313_3.png	images/313+12_3.png	6.0	→	3.0	58		女	23	2025-05-14_18h24.52.837	干预NG	2021.2.3	Win32	60.0240096
		1.0	0.0	0.464	5.0	0.297	1.0	7.0	23.0	1.0	1.0	images/313_2.png	images/313+12_2.png	6.0	→	2.0	58		女	23	2025-05-14_18h24.52.837	干预NG	2021.2.3	Win32	60.0240096
		1.0	1.0	0.348	4.0	0.625	1.0	8.0	24.0	10.0	1.0	images/313+12_11.png	images/313_11.png	1.0	←	11.0	58		女	23	2025-05-14_18h24.52.837	干预NG	2021.2.3	Win32	60.0240096
		1.0	0.0	0.49	4.0	0.304	1.0	9.0	25.0	7.0	1.0	images/313_8.png	images/313+12_8.png	6.0	→	8.0	58		女	23	2025-05-14_18h24.52.837	干预NG	2021.2.3	Win32	60.0240096
		1.0	0.0	0.527	4.0	0.641	1.0	10.0	26.0	6.0	1.0	images/313_7.png	images/313+12_7.png	6.0	→	7.0	58		女	23	2025-05-14_18h24.52.837	干预NG	2021.2.3	Win32	60.0240096
		1.0	0.0	0.428	5.0	0.25	1.0	11.0	27.0	5.0	1.0	images/313_6.png	images/313+12_6.png	6.0	→	6.0	58		女	23	2025-05-14_18h24.52.837	干预NG	2021.2.3	Win32	60.0240096
		1.0	1.0	0.364	5.0	0.281	1.0	12.0	28.0	15.0	1.0	images/313+12_16.png	images/313_16.png	1.0	←	16.0	58		女	23	2025-05-14_18h24.52.837	干预NG	2021.2.3	Win32	60.0240096
		1.0	1.0	0.304	5.0	0.251	1.0	13.0	29.0	8.0	1.0	images/313+12_9.png	images/313_9.png	1.0	←	9.0	58		女	23	2025-05-14_18h24.52.837	干预NG	2021.2.3	Win32	60.0240096
		1.0	1.0	0.388	5.0	0.266	1.0	14.0	30.0	14.0	1.0	images/313+12_15.png	images/313_15.png	1.0	←	15.0	58		女	23	2025-05-14_18h24.52.837	干预NG	2021.2.3	Win32	60.0240096
		1.0	0.0	0.602	5.0	0.186	1.0	15.0	31.0	4.0	1.0	images/313_5.png	images/313+12_5.png	6.0	→	5.0	58		女	23	2025-05-14_18h24.52.837	干预NG	2021.2.3	Win32	60.0240096
					3.0	0.843						images/313_23.png	images/313+42_23.png	6.0	→	23.0	58		女	23	2025-05-14_18h24.52.837	干预NG	2021.2.3	Win32	60.0240096	space	1.684	1.0	0.0	0.772	0.0		0.0	0.0	0.0	22.0	1.0
					4.0	1.113						images/313_22.png	images/313+42_22.png	6.0	→	22.0	58		女	23	2025-05-14_18h24.52.837	干预NG	2021.2.3	Win32	60.0240096			6.0	1.0	1.218	1.0		0.0	1.0	1.0	21.0	1.0
					4.0	0.318						images/313_2.png	images/313+42_2.png	6.0	→	2.0	58		女	23	2025-05-14_18h24.52.837	干预NG	2021.2.3	Win32	60.0240096			1.0	0.0	0.423	1.0		0.0	2.0	2.0	1.0	1.0
					5.0	0.166						images/313+42_27.png	images/313_27.png	1.0	←	27.0	58		女	23	2025-05-14_18h24.52.837	干预NG	2021.2.3	Win32	60.0240096			1.0	1.0	1.127	1.0		0.0	3.0	3.0	26.0	1.0
					4.0	0.201						images/313_3.png	images/313+42_3.png	6.0	→	3.0	58		女	23	2025-05-14_18h24.52.837	干预NG	2021.2.3	Win32	60.0240096			1.0	0.0	0.564	1.0		0.0	4.0	4.0	2.0	1.0
					4.0	0.459						images/313_17.png	images/313+42_17.png	6.0	→	17.0	58		女	23	2025-05-14_18h24.52.837	干预NG	2021.2.3	Win32	60.0240096			1.0	0.0	0.736	1.0		0.0	5.0	5.0	16.0	1.0
					4.0	0.194						images/313+42_25.png	images/313_25.png	1.0	←	25.0	58		女	23	2025-05-14_18h24.52.837	干预NG	2021.2.3	Win32	60.0240096			1.0	1.0	0.497	1.0		0.0	6.0	6.0	24.0	1.0
					4.0	0.206						images/313_8.png	images/313+42_8.png	6.0	→	8.0	58		女	23	2025-05-14_18h24.52.837	干预NG	2021.2.3	Win32	60.0240096			1.0	0.0	0.482	1.0		0.0	7.0	7.0	7.0	1.0
					5.0	0.342						images/313+42_13.png	images/313_13.png	1.0	←	13.0	58		女	23	2025-05-14_18h24.52.837	干预NG	2021.2.3	Win32	60.0240096			1.0	1.0	0.477	1.0		0.0	8.0	8.0	12.0	1.0
					5.0	0.278						images/313+42_32.png	images/313_32.png	1.0	←	32.0	58		女	23	2025-05-14_18h24.52.837	干预NG	2021.2.3	Win32	60.0240096			1.0	1.0	0.387	1.0		0.0	9.0	9.0	31.0	1.0
					4.0	0.449						images/313+42_16.png	images/313_16.png	1.0	←	16.0	58		女	23	2025-05-14_18h24.52.837	干预NG	2021.2.3	Win32	60.0240096			1.0	1.0	0.48	1.0		0.0	10.0	10.0	15.0	1.0
					4.0	0.905						images/313_18.png	images/313+42_18.png	6.0	→	18.0	58		女	23	2025-05-14_18h24.52.837	干预NG	2021.2.3	Win32	60.0240096			6.0	1.0	1.484	1.0		0.0	11.0	11.0	17.0	1.0
					5.0	0.35						images/313+42_11.png	images/313_11.png	1.0	←	11.0	58		女	23	2025-05-14_18h24.52.837	干预NG	2021.2.3	Win32	60.0240096			1.0	1.0	0.378	1.0		0.0	12.0	12.0	10.0	1.0
					4.0	0.748						images/313_4.png	images/313+42_4.png	6.0	→	4.0	58		女	23	2025-05-14_18h24.52.837	干预NG	2021.2.3	Win32	60.0240096			6.0	1.0	0.804	1.0		0.0	13.0	13.0	3.0	1.0
					5.0	0.306						images/313+42_30.png	images/313_30.png	1.0	←	30.0	58		女	23	2025-05-14_18h24.52.837	干预NG	2021.2.3	Win32	60.0240096			1.0	1.0	0.422	1.0		0.0	14.0	14.0	29.0	1.0
					6.0	1.522						images/313_6.png	images/313+42_6.png	6.0	→	6.0	58		女	23	2025-05-14_18h24.52.837	干预NG	2021.2.3	Win32	60.0240096			6.0	1.0	0.504	1.0		0.0	15.0	15.0	5.0	1.0
					5.0	0.422						images/313_7.png	images/313+42_7.png	6.0	→	7.0	58		女	23	2025-05-14_18h24.52.837	干预NG	2021.2.3	Win32	60.0240096			1.0	0.0	1.357	1.0		0.0	16.0	16.0	6.0	1.0
					5.0	0.381						images/313+42_14.png	images/313_14.png	1.0	←	14.0	58		女	23	2025-05-14_18h24.52.837	干预NG	2021.2.3	Win32	60.0240096			1.0	1.0	0.666	1.0		0.0	17.0	17.0	13.0	1.0
					5.0	0.324						images/313+42_28.png	images/313_28.png	1.0	←	28.0	58		女	23	2025-05-14_18h24.52.837	干预NG	2021.2.3	Win32	60.0240096			1.0	1.0	0.516	1.0		0.0	18.0	18.0	27.0	1.0
					5.0	0.299						images/313+42_10.png	images/313_10.png	1.0	←	10.0	58		女	23	2025-05-14_18h24.52.837	干预NG	2021.2.3	Win32	60.0240096			1.0	1.0	0.469	1.0		0.0	19.0	19.0	9.0	1.0
					4.0	0.848						images/313_1.png	images/313+42_1.png	6.0	→	1.0	58		女	23	2025-05-14_18h24.52.837	干预NG	2021.2.3	Win32	60.0240096			6.0	1.0	0.976	1.0		0.0	20.0	20.0	0.0	1.0
					5.0	0.773						images/313+42_29.png	images/313_29.png	1.0	←	29.0	58		女	23	2025-05-14_18h24.52.837	干预NG	2021.2.3	Win32	60.0240096			1.0	1.0	0.434	1.0		0.0	21.0	21.0	28.0	1.0
					4.0	0.369						images/313_5.png	images/313+42_5.png	6.0	→	5.0	58		女	23	2025-05-14_18h24.52.837	干预NG	2021.2.3	Win32	60.0240096			1.0	0.0	0.687	1.0		0.0	22.0	22.0	4.0	1.0
					4.0	0.235						images/313+42_15.png	images/313_15.png	1.0	←	15.0	58		女	23	2025-05-14_18h24.52.837	干预NG	2021.2.3	Win32	60.0240096			1.0	1.0	0.5	1.0		0.0	23.0	23.0	14.0	1.0
					6.0	0.518						images/313_21.png	images/313+42_21.png	6.0	→	21.0	58		女	23	2025-05-14_18h24.52.837	干预NG	2021.2.3	Win32	60.0240096			6.0	1.0	0.442	1.0		0.0	24.0	24.0	20.0	1.0
					5.0	1.047						images/313_24.png	images/313+42_24.png	6.0	→	24.0	58		女	23	2025-05-14_18h24.52.837	干预NG	2021.2.3	Win32	60.0240096			6.0	1.0	0.499	1.0		0.0	25.0	25.0	23.0	1.0
					5.0	0.346						images/313+42_26.png	images/313_26.png	1.0	←	26.0	58		女	23	2025-05-14_18h24.52.837	干预NG	2021.2.3	Win32	60.0240096			1.0	1.0	0.504	1.0		0.0	26.0	26.0	25.0	1.0
					5.0	3.207						images/313+42_31.png	images/313_31.png	1.0	←	31.0	58		女	23	2025-05-14_18h24.52.837	干预NG	2021.2.3	Win32	60.0240096			1.0	1.0	0.883	1.0		0.0	27.0	27.0	30.0	1.0
					5.0	0.359						images/313_20.png	images/313+42_20.png	6.0	→	20.0	58		女	23	2025-05-14_18h24.52.837	干预NG	2021.2.3	Win32	60.0240096			1.0	0.0	0.339	1.0		0.0	28.0	28.0	19.0	1.0
					5.0	0.443						images/313_19.png	images/313+42_19.png	6.0	→	19.0	58		女	23	2025-05-14_18h24.52.837	干预NG	2021.2.3	Win32	60.0240096			6.0	1.0	1.669	1.0		0.0	29.0	29.0	18.0	1.0
					5.0	0.381						images/313+42_12.png	images/313_12.png	1.0	←	12.0	58		女	23	2025-05-14_18h24.52.837	干预NG	2021.2.3	Win32	60.0240096			1.0	1.0	0.386	1.0		0.0	30.0	30.0	11.0	1.0
					5.0	0.191						images/313+42_9.png	images/313_9.png	1.0	←	9.0	58		女	23	2025-05-14_18h24.52.837	干预NG	2021.2.3	Win32	60.0240096			1.0	1.0	0.47	1.0		0.0	31.0	31.0	8.0	1.0
					5.0	0.205						images/313+42_10.png	images/313_10.png	1.0	←	10.0	58		女	23	2025-05-14_18h24.52.837	干预NG	2021.2.3	Win32	60.0240096			1.0	1.0	0.403	1.0		1.0	0.0	32.0	9.0	1.0
					5.0	0.162						images/313_7.png	images/313+42_7.png	6.0	→	7.0	58		女	23	2025-05-14_18h24.52.837	干预NG	2021.2.3	Win32	60.0240096			1.0	0.0	0.522	1.0		1.0	1.0	33.0	6.0	1.0
					5.0	0.175						images/313_5.png	images/313+42_5.png	6.0	→	5.0	58		女	23	2025-05-14_18h24.52.837	干预NG	2021.2.3	Win32	60.0240096			1.0	0.0	0.382	1.0		1.0	2.0	34.0	4.0	1.0
					4.0	0.781						images/313_3.png	images/313+42_3.png	6.0	→	3.0	58		女	23	2025-05-14_18h24.52.837	干预NG	2021.2.3	Win32	60.0240096			6.0	1.0	1.084	1.0		1.0	3.0	35.0	2.0	1.0
					4.0	0.316						images/313_1.png	images/313+42_1.png	6.0	→	1.0	58		女	23	2025-05-14_18h24.52.837	干预NG	2021.2.3	Win32	60.0240096			6.0	1.0	0.462	1.0		1.0	4.0	36.0	0.0	1.0
					5.0	0.327						images/313+42_29.png	images/313_29.png	1.0	←	29.0	58		女	23	2025-05-14_18h24.52.837	干预NG	2021.2.3	Win32	60.0240096			1.0	1.0	0.422	1.0		1.0	5.0	37.0	28.0	1.0
					5.0	0.257						images/313+42_12.png	images/313_12.png	1.0	←	12.0	58		女	23	2025-05-14_18h24.52.837	干预NG	2021.2.3	Win32	60.0240096			1.0	1.0	0.365	1.0		1.0	6.0	38.0	11.0	1.0
					5.0	0.128						images/313+42_9.png	images/313_9.png	1.0	←	9.0	58		女	23	2025-05-14_18h24.52.837	干预NG	2021.2.3	Win32	60.0240096			1.0	1.0	0.53	1.0	space	1.0	7.0	39.0	8.0	1.0	8.716
					4.0	0.672						images/313_6.png	images/313+42_6.png	6.0	→	6.0	58		女	23	2025-05-14_18h24.52.837	干预NG	2021.2.3	Win32	60.0240096			6.0	1.0	0.764	1.0		1.0	8.0	40.0	5.0	1.0
					5.0	0.428						images/313_21.png	images/313+42_21.png	6.0	→	21.0	58		女	23	2025-05-14_18h24.52.837	干预NG	2021.2.3	Win32	60.0240096			6.0	1.0	0.49	1.0		1.0	9.0	41.0	20.0	1.0
					4.0	0.793						images/313_2.png	images/313+42_2.png	6.0	→	2.0	58		女	23	2025-05-14_18h24.52.837	干预NG	2021.2.3	Win32	60.0240096			6.0	1.0	0.474	1.0		1.0	10.0	42.0	1.0	1.0
					5.0	0.414						images/313+42_26.png	images/313_26.png	1.0	←	26.0	58		女	23	2025-05-14_18h24.52.837	干预NG	2021.2.3	Win32	60.0240096			1.0	1.0	0.567	1.0		1.0	11.0	43.0	25.0	1.0
					5.0	0.456						images/313_19.png	images/313+42_19.png	6.0	→	19.0	58		女	23	2025-05-14_18h24.52.837	干预NG	2021.2.3	Win32	60.0240096			6.0	1.0	0.503	1.0		1.0	12.0	44.0	18.0	1.0
					4.0	0.35						images/313+42_28.png	images/313_28.png	1.0	←	28.0	58		女	23	2025-05-14_18h24.52.837	干预NG	2021.2.3	Win32	60.0240096			1.0	1.0	0.72	1.0		1.0	13.0	45.0	27.0	1.0
					4.0	0.271						images/313+42_16.png	images/313_16.png	1.0	←	16.0	58		女	23	2025-05-14_18h24.52.837	干预NG	2021.2.3	Win32	60.0240096			1.0	1.0	0.53	1.0		1.0	14.0	46.0	15.0	1.0
					4.0	0.253						images/313_22.png	images/313+42_22.png	6.0	→	22.0	58		女	23	2025-05-14_18h24.52.837	干预NG	2021.2.3	Win32	60.0240096			6.0	1.0	0.875	1.0		1.0	15.0	47.0	21.0	1.0
					4.0	0.383						images/313+42_13.png	images/313_13.png	1.0	←	13.0	58		女	23	2025-05-14_18h24.52.837	干预NG	2021.2.3	Win32	60.0240096			6.0	0.0	0.432	1.0		1.0	16.0	48.0	12.0	1.0
					5.0	0.598						images/313_8.png	images/313+42_8.png	6.0	→	8.0	58		女	23	2025-05-14_18h24.52.837	干预NG	2021.2.3	Win32	60.0240096			6.0	1.0	0.569	1.0		1.0	17.0	49.0	7.0	1.0
					5.0	0.526						images/313+42_31.png	images/313_31.png	1.0	←	31.0	58		女	23	2025-05-14_18h24.52.837	干预NG	2021.2.3	Win32	60.0240096			1.0	1.0	0.519	1.0		1.0	18.0	50.0	30.0	1.0
					5.0	0.398						images/313_24.png	images/313+42_24.png	6.0	→	24.0	58		女	23	2025-05-14_18h24.52.837	干预NG	2021.2.3	Win32	60.0240096			6.0	1.0	0.428	1.0		1.0	19.0	51.0	23.0	1.0
					5.0	0.284						images/313_18.png	images/313+42_18.png	6.0	→	18.0	58		女	23	2025-05-14_18h24.52.837	干预NG	2021.2.3	Win32	60.0240096			6.0	1.0	0.444	1.0		1.0	20.0	52.0	17.0	1.0
					4.0	0.219						images/313+42_15.png	images/313_15.png	1.0	←	15.0	58		女	23	2025-05-14_18h24.52.837	干预NG	2021.2.3	Win32	60.0240096			1.0	1.0	0.784	1.0		1.0	21.0	53.0	14.0	1.0
					5.0	0.242						images/313+42_27.png	images/313_27.png	1.0	←	27.0	58		女	23	2025-05-14_18h24.52.837	干预NG	2021.2.3	Win32	60.0240096			1.0	1.0	0.444	1.0		1.0	22.0	54.0	26.0	1.0
					5.0	0.165						images/313+42_14.png	images/313_14.png	1.0	←	14.0	58		女	23	2025-05-14_18h24.52.837	干预NG	2021.2.3	Win32	60.0240096			1.0	1.0	0.48	1.0		1.0	23.0	55.0	13.0	1.0
					5.0	0.181						images/313+42_32.png	images/313_32.png	1.0	←	32.0	58		女	23	2025-05-14_18h24.52.837	干预NG	2021.2.3	Win32	60.0240096			1.0	1.0	0.409	1.0		1.0	24.0	56.0	31.0	1.0
					4.0	0.224						images/313+42_25.png	images/313_25.png	1.0	←	25.0	58		女	23	2025-05-14_18h24.52.837	干预NG	2021.2.3	Win32	60.0240096			1.0	1.0	0.648	1.0		1.0	25.0	57.0	24.0	1.0
					4.0	0.336						images/313_23.png	images/313+42_23.png	6.0	→	23.0	58		女	23	2025-05-14_18h24.52.837	干预NG	2021.2.3	Win32	60.0240096			6.0	1.0	0.885	1.0		1.0	26.0	58.0	22.0	1.0
					5.0	0.266						images/313+42_30.png	images/313_30.png	1.0	←	30.0	58		女	23	2025-05-14_18h24.52.837	干预NG	2021.2.3	Win32	60.0240096			1.0	1.0	0.405	1.0		1.0	27.0	59.0	29.0	1.0
					4.0	0.163						images/313+42_11.png	images/313_11.png	1.0	←	11.0	58		女	23	2025-05-14_18h24.52.837	干预NG	2021.2.3	Win32	60.0240096			1.0	1.0	0.677	1.0		1.0	28.0	60.0	10.0	1.0
					4.0	0.224						images/313_17.png	images/313+42_17.png	6.0	→	17.0	58		女	23	2025-05-14_18h24.52.837	干预NG	2021.2.3	Win32	60.0240096			6.0	1.0	0.402	1.0		1.0	29.0	61.0	16.0	1.0
					5.0	0.432						images/313_20.png	images/313+42_20.png	6.0	→	20.0	58		女	23	2025-05-14_18h24.52.837	干预NG	2021.2.3	Win32	60.0240096			6.0	1.0	0.413	1.0		1.0	30.0	62.0	19.0	1.0
					6.0	0.138						images/313_4.png	images/313+42_4.png	6.0	→	4.0	58		女	23	2025-05-14_18h24.52.837	干预NG	2021.2.3	Win32	60.0240096			6.0	1.0	0.387	1.0		1.0	31.0	63.0	3.0	1.0
					5.0	0.291						images/313+42_12.png	images/313_12.png	1.0	←	12.0	58		女	23	2025-05-14_18h24.52.837	干预NG	2021.2.3	Win32	60.0240096			1.0	1.0	0.734	1.0		2.0	0.0	64.0	11.0	1.0
					4.0	0.614						images/313_22.png	images/313+42_22.png	6.0	→	22.0	58		女	23	2025-05-14_18h24.52.837	干预NG	2021.2.3	Win32	60.0240096			6.0	1.0	0.513	1.0		2.0	1.0	65.0	21.0	1.0
					4.0	0.323						images/313_8.png	images/313+42_8.png	6.0	→	8.0	58		女	23	2025-05-14_18h24.52.837	干预NG	2021.2.3	Win32	60.0240096			1.0	0.0	0.554	1.0		2.0	2.0	66.0	7.0	1.0
					4.0	0.423						images/313_2.png	images/313+42_2.png	6.0	→	2.0	58		女	23	2025-05-14_18h24.52.837	干预NG	2021.2.3	Win32	60.0240096			6.0	1.0	0.43	1.0		2.0	3.0	67.0	1.0	1.0
					6.0	0.267						images/313_3.png	images/313+42_3.png	6.0	→	3.0	58		女	23	2025-05-14_18h24.52.837	干预NG	2021.2.3	Win32	60.0240096			6.0	1.0	0.448	1.0		2.0	4.0	68.0	2.0	1.0
					5.0	0.399						images/313_4.png	images/313+42_4.png	6.0	→	4.0	58		女	23	2025-05-14_18h24.52.837	干预NG	2021.2.3	Win32	60.0240096			6.0	1.0	0.404	1.0		2.0	5.0	69.0	3.0	1.0
					4.0	0.355						images/313_7.png	images/313+42_7.png	6.0	→	7.0	58		女	23	2025-05-14_18h24.52.837	干预NG	2021.2.3	Win32	60.0240096			6.0	1.0	0.32	1.0		2.0	6.0	70.0	6.0	1.0
					4.0	0.335						images/313_19.png	images/313+42_19.png	6.0	→	19.0	58		女	23	2025-05-14_18h24.52.837	干预NG	2021.2.3	Win32	60.0240096			6.0	1.0	0.391	1.0		2.0	7.0	71.0	18.0	1.0
					3.0	1.354						images/313+42_32.png	images/313_32.png	1.0	←	32.0	58		女	23	2025-05-14_18h24.52.837	干预NG	2021.2.3	Win32	60.0240096			6.0	0.0	1.093	0.0		2.0	8.0	72.0	31.0	1.0
					3.0	0.432						images/313_1.png	images/313+42_1.png	6.0	→	1.0	58		女	23	2025-05-14_18h24.52.837	干预NG	2021.2.3	Win32	60.0240096			6.0	1.0	0.633	0.0		2.0	9.0	73.0	0.0	1.0
					3.0	0.283						images/313_20.png	images/313+42_20.png	6.0	→	20.0	58		女	23	2025-05-14_18h24.52.837	干预NG	2021.2.3	Win32	60.0240096			6.0	1.0	0.354	0.0		2.0	10.0	74.0	19.0	1.0
					3.0	0.419						images/313_6.png	images/313+42_6.png	6.0	→	6.0	58		女	23	2025-05-14_18h24.52.837	干预NG	2021.2.3	Win32	60.0240096			6.0	1.0	0.505	0.0		2.0	11.0	75.0	5.0	1.0
					3.0	0.173						images/313+42_15.png	images/313_15.png	1.0	←	15.0	58		女	23	2025-05-14_18h24.52.837	干预NG	2021.2.3	Win32	60.0240096			1.0	1.0	1.117	0.0		2.0	12.0	76.0	14.0	1.0
					3.0	0.298						images/313_23.png	images/313+42_23.png	6.0	→	23.0	58		女	23	2025-05-14_18h24.52.837	干预NG	2021.2.3	Win32	60.0240096			6.0	1.0	0.414	0.0		2.0	13.0	77.0	22.0	1.0
					5.0	0.441						images/313_21.png	images/313+42_21.png	6.0	→	21.0	58		女	23	2025-05-14_18h24.52.837	干预NG	2021.2.3	Win32	60.0240096			6.0	1.0	0.394	1.0		2.0	14.0	78.0	20.0	1.0
					5.0	0.701						images/313_5.png	images/313+42_5.png	6.0	→	5.0	58		女	23	2025-05-14_18h24.52.837	干预NG	2021.2.3	Win32	60.0240096			6.0	1.0	0.71	1.0	space	2.0	15.0	79.0	4.0	1.0	4.432
					4.0	0.218						images/313_18.png	images/313+42_18.png	6.0	→	18.0	58		女	23	2025-05-14_18h24.52.837	干预NG	2021.2.3	Win32	60.0240096			1.0	0.0	0.437	1.0		2.0	16.0	80.0	17.0	1.0
					4.0	0.203						images/313+42_28.png	images/313_28.png	1.0	←	28.0	58		女	23	2025-05-14_18h24.52.837	干预NG	2021.2.3	Win32	60.0240096			1.0	1.0	0.479	1.0		2.0	17.0	81.0	27.0	1.0
					4.0	0.187						images/313+42_10.png	images/313_10.png	1.0	←	10.0	58		女	23	2025-05-14_18h24.52.837	干预NG	2021.2.3	Win32	60.0240096			1.0	1.0	0.411	1.0		2.0	18.0	82.0	9.0	1.0
					5.0	0.241						images/313+42_30.png	images/313_30.png	1.0	←	30.0	58		女	23	2025-05-14_18h24.52.837	干预NG	2021.2.3	Win32	60.0240096			1.0	1.0	0.417	1.0		2.0	19.0	83.0	29.0	1.0
					5.0	0.445						images/313_24.png	images/313+42_24.png	6.0	→	24.0	58		女	23	2025-05-14_18h24.52.837	干预NG	2021.2.3	Win32	60.0240096			6.0	1.0	0.661	1.0		2.0	20.0	84.0	23.0	1.0
					5.0	0.533						images/313+42_25.png	images/313_25.png	1.0	←	25.0	58		女	23	2025-05-14_18h24.52.837	干预NG	2021.2.3	Win32	60.0240096			1.0	1.0	0.492	1.0		2.0	21.0	85.0	24.0	1.0
					5.0	0.162						images/313+42_11.png	images/313_11.png	1.0	←	11.0	58		女	23	2025-05-14_18h24.52.837	干预NG	2021.2.3	Win32	60.0240096			1.0	1.0	0.352	1.0		2.0	22.0	86.0	10.0	1.0
					5.0	0.149						images/313+42_9.png	images/313_9.png	1.0	←	9.0	58		女	23	2025-05-14_18h24.52.837	干预NG	2021.2.3	Win32	60.0240096			1.0	1.0	0.452	1.0		2.0	23.0	87.0	8.0	1.0
					4.0	0.297						images/313+42_14.png	images/313_14.png	1.0	←	14.0	58		女	23	2025-05-14_18h24.52.837	干预NG	2021.2.3	Win32	60.0240096			6.0	0.0	0.482	1.0		2.0	24.0	88.0	13.0	1.0
					4.0	0.316						images/313+42_27.png	images/313_27.png	1.0	←	27.0	58		女	23	2025-05-14_18h24.52.837	干预NG	2021.2.3	Win32	60.0240096			1.0	1.0	0.385	1.0		2.0	25.0	89.0	26.0	1.0
					4.0	0.33						images/313+42_29.png	images/313_29.png	1.0	←	29.0	58		女	23	2025-05-14_18h24.52.837	干预NG	2021.2.3	Win32	60.0240096			1.0	1.0	0.362	1.0		2.0	26.0	90.0	28.0	1.0
					4.0	0.174						images/313+42_16.png	images/313_16.png	1.0	←	16.0	58		女	23	2025-05-14_18h24.52.837	干预NG	2021.2.3	Win32	60.0240096			1.0	1.0	0.353	1.0		2.0	27.0	91.0	15.0	1.0
					4.0	0.232						images/313_17.png	images/313+42_17.png	6.0	→	17.0	58		女	23	2025-05-14_18h24.52.837	干预NG	2021.2.3	Win32	60.0240096			6.0	1.0	0.698	1.0		2.0	28.0	92.0	16.0	1.0
					4.0	0.128						images/313+42_13.png	images/313_13.png	1.0	←	13.0	58		女	23	2025-05-14_18h24.52.837	干预NG	2021.2.3	Win32	60.0240096			1.0	1.0	0.555	1.0		2.0	29.0	93.0	12.0	1.0
					4.0	0.251						images/313+42_26.png	images/313_26.png	1.0	←	26.0	58		女	23	2025-05-14_18h24.52.837	干预NG	2021.2.3	Win32	60.0240096			1.0	1.0	0.33	1.0		2.0	30.0	94.0	25.0	1.0
					4.0	0.128						images/313+42_31.png	images/313_31.png	1.0	←	31.0	58		女	23	2025-05-14_18h24.52.837	干预NG	2021.2.3	Win32	60.0240096			1.0	1.0	0.844	1.0		2.0	31.0	95.0	30.0	1.0
																	58		女	23	2025-05-14_18h24.52.837	干预NG	2021.2.3	Win32	60.0240096														6.398148431	2.709
