# Supplementary material for: Perceptual metacognition and self-esteem: the role of feedback valence in local and global monitoring bias
Source: BMC Psychol. 2025 Sep 22;13:1114. doi: 10.1186/s40359-025-03089-x (PMC12506185; doi:10.1186/s40359-025-03089-x)
Supplement: Supplementary file 1 — Supplementary Material 1. [file 40359_2025_3089_MOESM1_ESM.zip › Data/Study3/Study3data/negative/59_干预NG_2025-05-14_19h26.29.119.csv]

key03.keys	key03.rt	response00.keys	response00.corr	response00.rt	response02.keys	response02.rt	prac2.thisRepN	prac2.thisTrialN	prac2.thisN	prac2.thisIndex	prac2.ran	dotLeft	dotRight	dotAns	cue	rows	被试编号	姓名	性别	年龄	date	expName	psychopyVersion	OS	frameRate	key04.keys	key04.rt	response01.keys	response01.corr	response01.rt	response02.corr	ret_res.keys	neg.thisRepN	neg.thisTrialN	neg.thisN	neg.thisIndex	neg.ran	slider.response	slider.rt
space	13.1791	6.0	0.0	1.5768	5.0	2.8002	0.0	0.0	0.0	13.0	1.0	images/313+12_14.png	images/313_14.png	1.0	←	14.0	59		女	22	2025-05-14_19h26.29.119	干预NG	2021.2.3	Win32	59.88023952
		6.0	1.0	0.7322	4.0	1.6347	0.0	1.0	1.0	6.0	1.0	images/313_7.png	images/313+12_7.png	6.0	→	7.0	59		女	22	2025-05-14_19h26.29.119	干预NG	2021.2.3	Win32	59.88023952
		1.0	0.0	0.9477	4.0	1.9994	0.0	2.0	2.0	7.0	1.0	images/313_8.png	images/313+12_8.png	6.0	→	8.0	59		女	22	2025-05-14_19h26.29.119	干预NG	2021.2.3	Win32	59.88023952
		6.0	0.0	1.1333	4.0	1.8407	0.0	3.0	3.0	11.0	1.0	images/313+12_12.png	images/313_12.png	1.0	←	12.0	59		女	22	2025-05-14_19h26.29.119	干预NG	2021.2.3	Win32	59.88023952
		6.0	0.0	0.9851	5.0	1.5491	0.0	4.0	4.0	15.0	1.0	images/313+12_16.png	images/313_16.png	1.0	←	16.0	59		女	22	2025-05-14_19h26.29.119	干预NG	2021.2.3	Win32	59.88023952
		6.0	1.0	1.1034	5.0	1.8999	0.0	5.0	5.0	4.0	1.0	images/313_5.png	images/313+12_5.png	6.0	→	5.0	59		女	22	2025-05-14_19h26.29.119	干预NG	2021.2.3	Win32	59.88023952
		1.0	0.0	1.5694	4.0	1.3097	0.0	6.0	6.0	0.0	1.0	images/313_1.png	images/313+12_1.png	6.0	→	1.0	59		女	22	2025-05-14_19h26.29.119	干预NG	2021.2.3	Win32	59.88023952
		1.0	1.0	2.4699	4.0	2.2364	0.0	7.0	7.0	12.0	1.0	images/313+12_13.png	images/313_13.png	1.0	←	13.0	59		女	22	2025-05-14_19h26.29.119	干预NG	2021.2.3	Win32	59.88023952
		1.0	1.0	1.4849	4.0	1.9583	0.0	8.0	8.0	9.0	1.0	images/313+12_10.png	images/313_10.png	1.0	←	10.0	59		女	22	2025-05-14_19h26.29.119	干预NG	2021.2.3	Win32	59.88023952
		6.0	1.0	1.4391	5.0	2.8835	0.0	9.0	9.0	2.0	1.0	images/313_3.png	images/313+12_3.png	6.0	→	3.0	59		女	22	2025-05-14_19h26.29.119	干预NG	2021.2.3	Win32	59.88023952
		1.0	0.0	2.0011	3.0	2.1988	0.0	10.0	10.0	5.0	1.0	images/313_6.png	images/313+12_6.png	6.0	→	6.0	59		女	22	2025-05-14_19h26.29.119	干预NG	2021.2.3	Win32	59.88023952
		6.0	0.0	2.4767	4.0	2.1174	0.0	11.0	11.0	8.0	1.0	images/313+12_9.png	images/313_9.png	1.0	←	9.0	59		女	22	2025-05-14_19h26.29.119	干预NG	2021.2.3	Win32	59.88023952
		1.0	0.0	2.3065	3.0	3.4265	0.0	12.0	12.0	1.0	1.0	images/313_2.png	images/313+12_2.png	6.0	→	2.0	59		女	22	2025-05-14_19h26.29.119	干预NG	2021.2.3	Win32	59.88023952
		1.0	1.0	1.2516	4.0	1.2515	0.0	13.0	13.0	14.0	1.0	images/313+12_15.png	images/313_15.png	1.0	←	15.0	59		女	22	2025-05-14_19h26.29.119	干预NG	2021.2.3	Win32	59.88023952
		1.0	1.0	2.4926	4.0	2.4339	0.0	14.0	14.0	10.0	1.0	images/313+12_11.png	images/313_11.png	1.0	←	11.0	59		女	22	2025-05-14_19h26.29.119	干预NG	2021.2.3	Win32	59.88023952
		1.0	0.0	1.6544	5.0	2.0527	0.0	15.0	15.0	3.0	1.0	images/313_4.png	images/313+12_4.png	6.0	→	4.0	59		女	22	2025-05-14_19h26.29.119	干预NG	2021.2.3	Win32	59.88023952
		1.0	0.0	2.3634	3.0	1.64	1.0	0.0	16.0	4.0	1.0	images/313_5.png	images/313+12_5.png	6.0	→	5.0	59		女	22	2025-05-14_19h26.29.119	干预NG	2021.2.3	Win32	59.88023952
		1.0	1.0	1.8555	3.0	2.3008	1.0	1.0	17.0	10.0	1.0	images/313+12_11.png	images/313_11.png	1.0	←	11.0	59		女	22	2025-05-14_19h26.29.119	干预NG	2021.2.3	Win32	59.88023952
		1.0	0.0	1.8434	4.0	2.282	1.0	2.0	18.0	2.0	1.0	images/313_3.png	images/313+12_3.png	6.0	→	3.0	59		女	22	2025-05-14_19h26.29.119	干预NG	2021.2.3	Win32	59.88023952
		1.0	1.0	1.6391	4.0	1.9518	1.0	3.0	19.0	15.0	1.0	images/313+12_16.png	images/313_16.png	1.0	←	16.0	59		女	22	2025-05-14_19h26.29.119	干预NG	2021.2.3	Win32	59.88023952
		6.0	1.0	2.5053	4.0	1.215	1.0	4.0	20.0	6.0	1.0	images/313_7.png	images/313+12_7.png	6.0	→	7.0	59		女	22	2025-05-14_19h26.29.119	干预NG	2021.2.3	Win32	59.88023952
		1.0	0.0	1.5529	4.0	1.6571	1.0	5.0	21.0	1.0	1.0	images/313_2.png	images/313+12_2.png	6.0	→	2.0	59		女	22	2025-05-14_19h26.29.119	干预NG	2021.2.3	Win32	59.88023952
		6.0	0.0	1.3347	5.0	1.9641	1.0	6.0	22.0	12.0	1.0	images/313+12_13.png	images/313_13.png	1.0	←	13.0	59		女	22	2025-05-14_19h26.29.119	干预NG	2021.2.3	Win32	59.88023952
		1.0	1.0	1.8437	3.0	1.8899	1.0	7.0	23.0	8.0	1.0	images/313+12_9.png	images/313_9.png	1.0	←	9.0	59		女	22	2025-05-14_19h26.29.119	干预NG	2021.2.3	Win32	59.88023952
		6.0	1.0	2.38	5.0	1.9888	1.0	8.0	24.0	0.0	1.0	images/313_1.png	images/313+12_1.png	6.0	→	1.0	59		女	22	2025-05-14_19h26.29.119	干预NG	2021.2.3	Win32	59.88023952
		1.0	1.0	2.1716	5.0	1.8046	1.0	9.0	25.0	13.0	1.0	images/313+12_14.png	images/313_14.png	1.0	←	14.0	59		女	22	2025-05-14_19h26.29.119	干预NG	2021.2.3	Win32	59.88023952
		1.0	0.0	1.7374	5.0	1.6498	1.0	10.0	26.0	3.0	1.0	images/313_4.png	images/313+12_4.png	6.0	→	4.0	59		女	22	2025-05-14_19h26.29.119	干预NG	2021.2.3	Win32	59.88023952
		6.0	1.0	2.0014	5.0	1.9103	1.0	11.0	27.0	5.0	1.0	images/313_6.png	images/313+12_6.png	6.0	→	6.0	59		女	22	2025-05-14_19h26.29.119	干预NG	2021.2.3	Win32	59.88023952
		1.0	1.0	1.3838	5.0	2.6543	1.0	12.0	28.0	11.0	1.0	images/313+12_12.png	images/313_12.png	1.0	←	12.0	59		女	22	2025-05-14_19h26.29.119	干预NG	2021.2.3	Win32	59.88023952
		1.0	1.0	0.91	6.0	1.2064	1.0	13.0	29.0	9.0	1.0	images/313+12_10.png	images/313_10.png	1.0	←	10.0	59		女	22	2025-05-14_19h26.29.119	干预NG	2021.2.3	Win32	59.88023952
		1.0	0.0	1.5036	5.0	1.3559	1.0	14.0	30.0	7.0	1.0	images/313_8.png	images/313+12_8.png	6.0	→	8.0	59		女	22	2025-05-14_19h26.29.119	干预NG	2021.2.3	Win32	59.88023952
		1.0	1.0	1.188	5.0	1.7499	1.0	15.0	31.0	14.0	1.0	images/313+12_15.png	images/313_15.png	1.0	←	15.0	59		女	22	2025-05-14_19h26.29.119	干预NG	2021.2.3	Win32	59.88023952
					5.0	1.9034						images/313_6.png	images/313+42_6.png	6.0	→	6.0	59		女	22	2025-05-14_19h26.29.119	干预NG	2021.2.3	Win32	59.88023952	space	15.3636	6.0	1.0	0.8824	1.0		0.0	0.0	0.0	5.0	1.0
					5.0	1.6149						images/313_24.png	images/313+42_24.png	6.0	→	24.0	59		女	22	2025-05-14_19h26.29.119	干预NG	2021.2.3	Win32	59.88023952			6.0	1.0	0.9406	1.0		0.0	1.0	1.0	23.0	1.0
					5.0	1.5434						images/313_21.png	images/313+42_21.png	6.0	→	21.0	59		女	22	2025-05-14_19h26.29.119	干预NG	2021.2.3	Win32	59.88023952			6.0	1.0	1.3176	1.0		0.0	2.0	2.0	20.0	1.0
					3.0	1.7865						images/313_17.png	images/313+42_17.png	6.0	→	17.0	59		女	22	2025-05-14_19h26.29.119	干预NG	2021.2.3	Win32	59.88023952			1.0	0.0	1.628	0.0		0.0	3.0	3.0	16.0	1.0
					5.0	2.0558						images/313+42_32.png	images/313_32.png	1.0	←	32.0	59		女	22	2025-05-14_19h26.29.119	干预NG	2021.2.3	Win32	59.88023952			1.0	1.0	1.3355	1.0		0.0	4.0	4.0	31.0	1.0
					5.0	1.4724						images/313_19.png	images/313+42_19.png	6.0	→	19.0	59		女	22	2025-05-14_19h26.29.119	干预NG	2021.2.3	Win32	59.88023952			6.0	1.0	1.0347	1.0		0.0	5.0	5.0	18.0	1.0
					4.0	1.4385						images/313_22.png	images/313+42_22.png	6.0	→	22.0	59		女	22	2025-05-14_19h26.29.119	干预NG	2021.2.3	Win32	59.88023952			6.0	1.0	1.7711	1.0		0.0	6.0	6.0	21.0	1.0
					4.0	1.9379						images/313_8.png	images/313+42_8.png	6.0	→	8.0	59		女	22	2025-05-14_19h26.29.119	干预NG	2021.2.3	Win32	59.88023952			6.0	1.0	1.4734	1.0		0.0	7.0	7.0	7.0	1.0
					2.0	3.214						images/313_2.png	images/313+42_2.png	6.0	→	2.0	59		女	22	2025-05-14_19h26.29.119	干预NG	2021.2.3	Win32	59.88023952			1.0	0.0	1.7847	0.0		0.0	8.0	8.0	1.0	1.0
					5.0	1.277						images/313+42_15.png	images/313_15.png	1.0	←	15.0	59		女	22	2025-05-14_19h26.29.119	干预NG	2021.2.3	Win32	59.88023952			1.0	1.0	0.8353	1.0		0.0	9.0	9.0	14.0	1.0
					6.0	1.2674						images/313+42_26.png	images/313_26.png	1.0	←	26.0	59		女	22	2025-05-14_19h26.29.119	干预NG	2021.2.3	Win32	59.88023952			1.0	1.0	0.4833	1.0		0.0	10.0	10.0	25.0	1.0
					6.0	1.4544						images/313+42_29.png	images/313_29.png	1.0	←	29.0	59		女	22	2025-05-14_19h26.29.119	干预NG	2021.2.3	Win32	59.88023952			1.0	1.0	0.7655	1.0		0.0	11.0	11.0	28.0	1.0
					4.0	1.4432						images/313+42_16.png	images/313_16.png	1.0	←	16.0	59		女	22	2025-05-14_19h26.29.119	干预NG	2021.2.3	Win32	59.88023952			1.0	1.0	1.5076	1.0		0.0	12.0	12.0	15.0	1.0
					4.0	1.1482						images/313_5.png	images/313+42_5.png	6.0	→	5.0	59		女	22	2025-05-14_19h26.29.119	干预NG	2021.2.3	Win32	59.88023952			6.0	1.0	2.0246	1.0		0.0	13.0	13.0	4.0	1.0
					5.0	0.9648						images/313_20.png	images/313+42_20.png	6.0	→	20.0	59		女	22	2025-05-14_19h26.29.119	干预NG	2021.2.3	Win32	59.88023952			6.0	1.0	2.0322	1.0		0.0	14.0	14.0	19.0	1.0
					5.0	1.4037						images/313+42_28.png	images/313_28.png	1.0	←	28.0	59		女	22	2025-05-14_19h26.29.119	干预NG	2021.2.3	Win32	59.88023952			1.0	1.0	0.6	1.0		0.0	15.0	15.0	27.0	1.0
					6.0	1.1771						images/313+42_12.png	images/313_12.png	1.0	←	12.0	59		女	22	2025-05-14_19h26.29.119	干预NG	2021.2.3	Win32	59.88023952			1.0	1.0	0.6571	1.0		0.0	16.0	16.0	11.0	1.0
					4.0	0.9565						images/313_1.png	images/313+42_1.png	6.0	→	1.0	59		女	22	2025-05-14_19h26.29.119	干预NG	2021.2.3	Win32	59.88023952			6.0	1.0	1.1028	1.0		0.0	17.0	17.0	0.0	1.0
					4.0	1.1766						images/313_7.png	images/313+42_7.png	6.0	→	7.0	59		女	22	2025-05-14_19h26.29.119	干预NG	2021.2.3	Win32	59.88023952			6.0	1.0	1.5416	1.0		0.0	18.0	18.0	6.0	1.0
					4.0	2.568						images/313_4.png	images/313+42_4.png	6.0	→	4.0	59		女	22	2025-05-14_19h26.29.119	干预NG	2021.2.3	Win32	59.88023952			1.0	0.0	1.465	1.0		0.0	19.0	19.0	3.0	1.0
					4.0	1.1728						images/313+42_31.png	images/313_31.png	1.0	←	31.0	59		女	22	2025-05-14_19h26.29.119	干预NG	2021.2.3	Win32	59.88023952			1.0	1.0	0.9187	1.0		0.0	20.0	20.0	30.0	1.0
					4.0	1.2897						images/313+42_25.png	images/313_25.png	1.0	←	25.0	59		女	22	2025-05-14_19h26.29.119	干预NG	2021.2.3	Win32	59.88023952			6.0	0.0	1.6243	1.0		0.0	21.0	21.0	24.0	1.0
					3.0	1.4651						images/313+42_10.png	images/313_10.png	1.0	←	10.0	59		女	22	2025-05-14_19h26.29.119	干预NG	2021.2.3	Win32	59.88023952			1.0	1.0	1.4206	0.0		0.0	22.0	22.0	9.0	1.0
					3.0	2.102						images/313+42_30.png	images/313_30.png	1.0	←	30.0	59		女	22	2025-05-14_19h26.29.119	干预NG	2021.2.3	Win32	59.88023952			1.0	1.0	1.1334	0.0		0.0	23.0	23.0	29.0	1.0
					5.0	1.3022						images/313_3.png	images/313+42_3.png	6.0	→	3.0	59		女	22	2025-05-14_19h26.29.119	干预NG	2021.2.3	Win32	59.88023952			6.0	1.0	0.8129	1.0		0.0	24.0	24.0	2.0	1.0
					4.0	1.3768						images/313+42_14.png	images/313_14.png	1.0	←	14.0	59		女	22	2025-05-14_19h26.29.119	干预NG	2021.2.3	Win32	59.88023952			1.0	1.0	0.6054	1.0		0.0	25.0	25.0	13.0	1.0
					4.0	1.1934						images/313+42_9.png	images/313_9.png	1.0	←	9.0	59		女	22	2025-05-14_19h26.29.119	干预NG	2021.2.3	Win32	59.88023952			6.0	0.0	0.8284	1.0		0.0	26.0	26.0	8.0	1.0
					3.0	1.5736						images/313+42_13.png	images/313_13.png	1.0	←	13.0	59		女	22	2025-05-14_19h26.29.119	干预NG	2021.2.3	Win32	59.88023952			1.0	1.0	1.3809	0.0		0.0	27.0	27.0	12.0	1.0
					6.0	1.5119						images/313_18.png	images/313+42_18.png	6.0	→	18.0	59		女	22	2025-05-14_19h26.29.119	干预NG	2021.2.3	Win32	59.88023952			6.0	1.0	0.6899	1.0		0.0	28.0	28.0	17.0	1.0
					4.0	1.4013						images/313+42_11.png	images/313_11.png	1.0	←	11.0	59		女	22	2025-05-14_19h26.29.119	干预NG	2021.2.3	Win32	59.88023952			1.0	1.0	0.9589	1.0		0.0	29.0	29.0	10.0	1.0
					5.0	0.9899						images/313_23.png	images/313+42_23.png	6.0	→	23.0	59		女	22	2025-05-14_19h26.29.119	干预NG	2021.2.3	Win32	59.88023952			6.0	1.0	0.6956	1.0		0.0	30.0	30.0	22.0	1.0
					4.0	1.5523						images/313+42_27.png	images/313_27.png	1.0	←	27.0	59		女	22	2025-05-14_19h26.29.119	干预NG	2021.2.3	Win32	59.88023952			1.0	1.0	1.16	1.0		0.0	31.0	31.0	26.0	1.0
					4.0	1.3988						images/313_5.png	images/313+42_5.png	6.0	→	5.0	59		女	22	2025-05-14_19h26.29.119	干预NG	2021.2.3	Win32	59.88023952			6.0	1.0	1.0835	1.0		1.0	0.0	32.0	4.0	1.0
					5.0	0.8687						images/313_17.png	images/313+42_17.png	6.0	→	17.0	59		女	22	2025-05-14_19h26.29.119	干预NG	2021.2.3	Win32	59.88023952			6.0	1.0	0.9912	1.0		1.0	1.0	33.0	16.0	1.0
					6.0	0.8985						images/313_4.png	images/313+42_4.png	6.0	→	4.0	59		女	22	2025-05-14_19h26.29.119	干预NG	2021.2.3	Win32	59.88023952			6.0	1.0	0.7519	1.0		1.0	2.0	34.0	3.0	1.0
					5.0	0.9478						images/313+42_15.png	images/313_15.png	1.0	←	15.0	59		女	22	2025-05-14_19h26.29.119	干预NG	2021.2.3	Win32	59.88023952			1.0	1.0	0.403	1.0		1.0	3.0	35.0	14.0	1.0
					5.0	0.9155						images/313+42_31.png	images/313_31.png	1.0	←	31.0	59		女	22	2025-05-14_19h26.29.119	干预NG	2021.2.3	Win32	59.88023952			1.0	1.0	0.7033	1.0		1.0	4.0	36.0	30.0	1.0
					5.0	1.2671						images/313_19.png	images/313+42_19.png	6.0	→	19.0	59		女	22	2025-05-14_19h26.29.119	干预NG	2021.2.3	Win32	59.88023952			6.0	1.0	0.7409	1.0		1.0	5.0	37.0	18.0	1.0
					4.0	1.0846						images/313_21.png	images/313+42_21.png	6.0	→	21.0	59		女	22	2025-05-14_19h26.29.119	干预NG	2021.2.3	Win32	59.88023952			6.0	1.0	1.3323	1.0		1.0	6.0	38.0	20.0	1.0
					4.0	1.052						images/313_18.png	images/313+42_18.png	6.0	→	18.0	59		女	22	2025-05-14_19h26.29.119	干预NG	2021.2.3	Win32	59.88023952			1.0	0.0	0.9373	1.0		1.0	7.0	39.0	17.0	1.0
					2.0	1.5366						images/313_22.png	images/313+42_22.png	6.0	→	22.0	59		女	22	2025-05-14_19h26.29.119	干预NG	2021.2.3	Win32	59.88023952			6.0	1.0	0.4675	0.0		1.0	8.0	40.0	21.0	1.0
					4.0	1.5352						images/313+42_27.png	images/313_27.png	1.0	←	27.0	59		女	22	2025-05-14_19h26.29.119	干预NG	2021.2.3	Win32	59.88023952			1.0	1.0	0.9191	1.0		1.0	9.0	41.0	26.0	1.0
					5.0	1.504						images/313_23.png	images/313+42_23.png	6.0	→	23.0	59		女	22	2025-05-14_19h26.29.119	干预NG	2021.2.3	Win32	59.88023952			6.0	1.0	1.083	1.0		1.0	10.0	42.0	22.0	1.0
					4.0	1.0669						images/313+42_28.png	images/313_28.png	1.0	←	28.0	59		女	22	2025-05-14_19h26.29.119	干预NG	2021.2.3	Win32	59.88023952			1.0	1.0	1.2989	1.0		1.0	11.0	43.0	27.0	1.0
					4.0	1.3062						images/313+42_9.png	images/313_9.png	1.0	←	9.0	59		女	22	2025-05-14_19h26.29.119	干预NG	2021.2.3	Win32	59.88023952			1.0	1.0	0.9672	1.0		1.0	12.0	44.0	8.0	1.0
					5.0	1.577						images/313_1.png	images/313+42_1.png	6.0	→	1.0	59		女	22	2025-05-14_19h26.29.119	干预NG	2021.2.3	Win32	59.88023952			6.0	1.0	0.4202	1.0		1.0	13.0	45.0	0.0	1.0
					5.0	1.5904						images/313_3.png	images/313+42_3.png	6.0	→	3.0	59		女	22	2025-05-14_19h26.29.119	干预NG	2021.2.3	Win32	59.88023952			6.0	1.0	0.6406	1.0		1.0	14.0	46.0	2.0	1.0
					5.0	1.9944						images/313+42_25.png	images/313_25.png	1.0	←	25.0	59		女	22	2025-05-14_19h26.29.119	干预NG	2021.2.3	Win32	59.88023952			1.0	1.0	0.6135	1.0		1.0	15.0	47.0	24.0	1.0
					5.0	1.3572						images/313+42_14.png	images/313_14.png	1.0	←	14.0	59		女	22	2025-05-14_19h26.29.119	干预NG	2021.2.3	Win32	59.88023952			6.0	0.0	0.617	1.0		1.0	16.0	48.0	13.0	1.0
					6.0	1.0325						images/313+42_26.png	images/313_26.png	1.0	←	26.0	59		女	22	2025-05-14_19h26.29.119	干预NG	2021.2.3	Win32	59.88023952			1.0	1.0	0.518	1.0		1.0	17.0	49.0	25.0	1.0
					3.0	1.5904						images/313+42_11.png	images/313_11.png	1.0	←	11.0	59		女	22	2025-05-14_19h26.29.119	干预NG	2021.2.3	Win32	59.88023952			6.0	0.0	0.3889	0.0		1.0	18.0	50.0	10.0	1.0
					5.0	1.1247						images/313_6.png	images/313+42_6.png	6.0	→	6.0	59		女	22	2025-05-14_19h26.29.119	干预NG	2021.2.3	Win32	59.88023952			6.0	1.0	0.7329	1.0		1.0	19.0	51.0	5.0	1.0
					5.0	1.7009						images/313+42_32.png	images/313_32.png	1.0	←	32.0	59		女	22	2025-05-14_19h26.29.119	干预NG	2021.2.3	Win32	59.88023952			1.0	1.0	0.8523	1.0		1.0	20.0	52.0	31.0	1.0
					5.0	2.1069						images/313+42_13.png	images/313_13.png	1.0	←	13.0	59		女	22	2025-05-14_19h26.29.119	干预NG	2021.2.3	Win32	59.88023952			1.0	1.0	0.9209	1.0		1.0	21.0	53.0	12.0	1.0
					4.0	1.6739						images/313+42_29.png	images/313_29.png	1.0	←	29.0	59		女	22	2025-05-14_19h26.29.119	干预NG	2021.2.3	Win32	59.88023952			1.0	1.0	1.4352	1.0		1.0	22.0	54.0	28.0	1.0
					5.0	1.2868						images/313+42_30.png	images/313_30.png	1.0	←	30.0	59		女	22	2025-05-14_19h26.29.119	干预NG	2021.2.3	Win32	59.88023952			1.0	1.0	0.6159	1.0		1.0	23.0	55.0	29.0	1.0
					4.0	2.2865						images/313+42_10.png	images/313_10.png	1.0	←	10.0	59		女	22	2025-05-14_19h26.29.119	干预NG	2021.2.3	Win32	59.88023952			1.0	1.0	1.0302	1.0		1.0	24.0	56.0	9.0	1.0
					5.0	2.1173						images/313_2.png	images/313+42_2.png	6.0	→	2.0	59		女	22	2025-05-14_19h26.29.119	干预NG	2021.2.3	Win32	59.88023952			1.0	0.0	1.021	1.0		1.0	25.0	57.0	1.0	1.0
					5.0	1.0154						images/313+42_16.png	images/313_16.png	1.0	←	16.0	59		女	22	2025-05-14_19h26.29.119	干预NG	2021.2.3	Win32	59.88023952			1.0	1.0	0.7811	1.0		1.0	26.0	58.0	15.0	1.0
					4.0	1.389						images/313+42_12.png	images/313_12.png	1.0	←	12.0	59		女	22	2025-05-14_19h26.29.119	干预NG	2021.2.3	Win32	59.88023952			6.0	0.0	1.7701	1.0		1.0	27.0	59.0	11.0	1.0
					5.0	0.8379						images/313_7.png	images/313+42_7.png	6.0	→	7.0	59		女	22	2025-05-14_19h26.29.119	干预NG	2021.2.3	Win32	59.88023952			6.0	1.0	0.524	1.0		1.0	28.0	60.0	6.0	1.0
					5.0	0.7243						images/313_20.png	images/313+42_20.png	6.0	→	20.0	59		女	22	2025-05-14_19h26.29.119	干预NG	2021.2.3	Win32	59.88023952			6.0	1.0	0.6818	1.0		1.0	29.0	61.0	19.0	1.0
					4.0	1.2161						images/313_8.png	images/313+42_8.png	6.0	→	8.0	59		女	22	2025-05-14_19h26.29.119	干预NG	2021.2.3	Win32	59.88023952			1.0	0.0	0.7225	1.0		1.0	30.0	62.0	7.0	1.0
					5.0	1.0808						images/313_24.png	images/313+42_24.png	6.0	→	24.0	59		女	22	2025-05-14_19h26.29.119	干预NG	2021.2.3	Win32	59.88023952			6.0	1.0	0.4897	1.0		1.0	31.0	63.0	23.0	1.0
					4.0	1.1334						images/313_22.png	images/313+42_22.png	6.0	→	22.0	59		女	22	2025-05-14_19h26.29.119	干预NG	2021.2.3	Win32	59.88023952			1.0	0.0	0.8751	1.0		2.0	0.0	64.0	21.0	1.0
					3.0	1.72						images/313_18.png	images/313+42_18.png	6.0	→	18.0	59		女	22	2025-05-14_19h26.29.119	干预NG	2021.2.3	Win32	59.88023952			6.0	1.0	0.6537	0.0		2.0	1.0	65.0	17.0	1.0
					4.0	2.0155						images/313_8.png	images/313+42_8.png	6.0	→	8.0	59		女	22	2025-05-14_19h26.29.119	干预NG	2021.2.3	Win32	59.88023952			1.0	0.0	1.2542	1.0		2.0	2.0	66.0	7.0	1.0
					4.0	1.9195						images/313+42_10.png	images/313_10.png	1.0	←	10.0	59		女	22	2025-05-14_19h26.29.119	干预NG	2021.2.3	Win32	59.88023952			6.0	0.0	1.4586	1.0		2.0	3.0	67.0	9.0	1.0
					4.0	1.2675						images/313_6.png	images/313+42_6.png	6.0	→	6.0	59		女	22	2025-05-14_19h26.29.119	干预NG	2021.2.3	Win32	59.88023952			1.0	0.0	1.5365	1.0		2.0	4.0	68.0	5.0	1.0
					5.0	1.0575						images/313+42_25.png	images/313_25.png	1.0	←	25.0	59		女	22	2025-05-14_19h26.29.119	干预NG	2021.2.3	Win32	59.88023952			1.0	1.0	1.079	1.0		2.0	5.0	69.0	24.0	1.0
					5.0	1.7575						images/313_20.png	images/313+42_20.png	6.0	→	20.0	59		女	22	2025-05-14_19h26.29.119	干预NG	2021.2.3	Win32	59.88023952			6.0	1.0	0.8525	1.0		2.0	6.0	70.0	19.0	1.0
					6.0	1.0161						images/313_24.png	images/313+42_24.png	6.0	→	24.0	59		女	22	2025-05-14_19h26.29.119	干预NG	2021.2.3	Win32	59.88023952			6.0	1.0	0.5228	1.0		2.0	7.0	71.0	23.0	1.0
					5.0	1.3235						images/313+42_14.png	images/313_14.png	1.0	←	14.0	59		女	22	2025-05-14_19h26.29.119	干预NG	2021.2.3	Win32	59.88023952			1.0	1.0	1.0704	1.0		2.0	8.0	72.0	13.0	1.0
					5.0	2.3688						images/313+42_12.png	images/313_12.png	1.0	←	12.0	59		女	22	2025-05-14_19h26.29.119	干预NG	2021.2.3	Win32	59.88023952			1.0	1.0	0.7158	1.0		2.0	9.0	73.0	11.0	1.0
					5.0	1.3003						images/313+42_16.png	images/313_16.png	1.0	←	16.0	59		女	22	2025-05-14_19h26.29.119	干预NG	2021.2.3	Win32	59.88023952			1.0	1.0	0.9016	1.0		2.0	10.0	74.0	15.0	1.0
					4.0	1.1721						images/313+42_11.png	images/313_11.png	1.0	←	11.0	59		女	22	2025-05-14_19h26.29.119	干预NG	2021.2.3	Win32	59.88023952			6.0	0.0	1.7473	1.0		2.0	11.0	75.0	10.0	1.0
					5.0	1.2002						images/313+42_9.png	images/313_9.png	1.0	←	9.0	59		女	22	2025-05-14_19h26.29.119	干预NG	2021.2.3	Win32	59.88023952			1.0	1.0	0.7641	1.0		2.0	12.0	76.0	8.0	1.0
					3.0	1.2569						images/313+42_28.png	images/313_28.png	1.0	←	28.0	59		女	22	2025-05-14_19h26.29.119	干预NG	2021.2.3	Win32	59.88023952			1.0	1.0	1.0973	0.0		2.0	13.0	77.0	27.0	1.0
					4.0	1.3084						images/313+42_13.png	images/313_13.png	1.0	←	13.0	59		女	22	2025-05-14_19h26.29.119	干预NG	2021.2.3	Win32	59.88023952			6.0	0.0	1.8066	1.0		2.0	14.0	78.0	12.0	1.0
					4.0	0.9336						images/313_7.png	images/313+42_7.png	6.0	→	7.0	59		女	22	2025-05-14_19h26.29.119	干预NG	2021.2.3	Win32	59.88023952			6.0	1.0	1.2316	1.0		2.0	15.0	79.0	6.0	1.0
					3.0	1.3844						images/313_23.png	images/313+42_23.png	6.0	→	23.0	59		女	22	2025-05-14_19h26.29.119	干预NG	2021.2.3	Win32	59.88023952			6.0	1.0	0.8938	0.0		2.0	16.0	80.0	22.0	1.0
					5.0	1.7902						images/313_3.png	images/313+42_3.png	6.0	→	3.0	59		女	22	2025-05-14_19h26.29.119	干预NG	2021.2.3	Win32	59.88023952			6.0	1.0	0.5751	1.0		2.0	17.0	81.0	2.0	1.0
					5.0	1.1866						images/313_21.png	images/313+42_21.png	6.0	→	21.0	59		女	22	2025-05-14_19h26.29.119	干预NG	2021.2.3	Win32	59.88023952			6.0	1.0	0.8821	1.0		2.0	18.0	82.0	20.0	1.0
					4.0	1.1358						images/313_19.png	images/313+42_19.png	6.0	→	19.0	59		女	22	2025-05-14_19h26.29.119	干预NG	2021.2.3	Win32	59.88023952			6.0	1.0	1.5642	1.0		2.0	19.0	83.0	18.0	1.0
					5.0	1.2674						images/313+42_27.png	images/313_27.png	1.0	←	27.0	59		女	22	2025-05-14_19h26.29.119	干预NG	2021.2.3	Win32	59.88023952			1.0	1.0	0.9171	1.0		2.0	20.0	84.0	26.0	1.0
					4.0	2.037						images/313+42_31.png	images/313_31.png	1.0	←	31.0	59		女	22	2025-05-14_19h26.29.119	干预NG	2021.2.3	Win32	59.88023952			1.0	1.0	0.5144	1.0		2.0	21.0	85.0	30.0	1.0
					5.0	1.1572						images/313+42_15.png	images/313_15.png	1.0	←	15.0	59		女	22	2025-05-14_19h26.29.119	干预NG	2021.2.3	Win32	59.88023952			1.0	1.0	1.0548	1.0		2.0	22.0	86.0	14.0	1.0
					4.0	1.8001						images/313+42_32.png	images/313_32.png	1.0	←	32.0	59		女	22	2025-05-14_19h26.29.119	干预NG	2021.2.3	Win32	59.88023952			1.0	1.0	1.4882	1.0		2.0	23.0	87.0	31.0	1.0
					4.0	1.5077						images/313_1.png	images/313+42_1.png	6.0	→	1.0	59		女	22	2025-05-14_19h26.29.119	干预NG	2021.2.3	Win32	59.88023952			6.0	1.0	1.2299	1.0		2.0	24.0	88.0	0.0	1.0
					3.0	1.4193						images/313+42_29.png	images/313_29.png	1.0	←	29.0	59		女	22	2025-05-14_19h26.29.119	干预NG	2021.2.3	Win32	59.88023952			1.0	1.0	1.3603	0.0		2.0	25.0	89.0	28.0	1.0
					6.0	1.1355						images/313_17.png	images/313+42_17.png	6.0	→	17.0	59		女	22	2025-05-14_19h26.29.119	干预NG	2021.2.3	Win32	59.88023952			6.0	1.0	0.6035	1.0		2.0	26.0	90.0	16.0	1.0
					4.0	1.0663						images/313_4.png	images/313+42_4.png	6.0	→	4.0	59		女	22	2025-05-14_19h26.29.119	干预NG	2021.2.3	Win32	59.88023952			6.0	1.0	1.0337	1.0		2.0	27.0	91.0	3.0	1.0
					3.0	1.546						images/313+42_26.png	images/313_26.png	1.0	←	26.0	59		女	22	2025-05-14_19h26.29.119	干预NG	2021.2.3	Win32	59.88023952			6.0	0.0	1.2038	0.0		2.0	28.0	92.0	25.0	1.0
					5.0	1.0672						images/313+42_30.png	images/313_30.png	1.0	←	30.0	59		女	22	2025-05-14_19h26.29.119	干预NG	2021.2.3	Win32	59.88023952			1.0	1.0	1.0588	1.0		2.0	29.0	93.0	29.0	1.0
					5.0	1.7347						images/313_5.png	images/313+42_5.png	6.0	→	5.0	59		女	22	2025-05-14_19h26.29.119	干预NG	2021.2.3	Win32	59.88023952			6.0	1.0	1.102	1.0		2.0	30.0	94.0	4.0	1.0
					5.0	0.8367						images/313_2.png	images/313+42_2.png	6.0	→	2.0	59		女	22	2025-05-14_19h26.29.119	干预NG	2021.2.3	Win32	59.88023952			6.0	1.0	0.4986	1.0		2.0	31.0	95.0	1.0	1.0
																	59		女	22	2025-05-14_19h26.29.119	干预NG	2021.2.3	Win32	59.88023952													6.807291985	10.6429
