# Supplementary material for: Perceptual metacognition and self-esteem: the role of feedback valence in local and global monitoring bias
Source: BMC Psychol. 2025 Sep 22;13:1114. doi: 10.1186/s40359-025-03089-x (PMC12506185; doi:10.1186/s40359-025-03089-x)
Supplement: Supplementary file 1 — Supplementary Material 1. [file 40359_2025_3089_MOESM1_ESM.zip › Data/Study3/Study3data/negative/60_干预NG_2025-05-14_19h25.10.095.csv]

key03.keys	key03.rt	response00.keys	response00.corr	response00.rt	response02.keys	response02.rt	prac2.thisRepN	prac2.thisTrialN	prac2.thisN	prac2.thisIndex	prac2.ran	dotLeft	dotRight	dotAns	cue	rows	被试编号	姓名	性别	年龄	date	expName	psychopyVersion	OS	frameRate	key04.keys	key04.rt	response01.keys	response01.corr	response01.rt	response02.corr	ret_res.keys	neg.thisRepN	neg.thisTrialN	neg.thisN	neg.thisIndex	neg.ran	ret_res.rt	slider.response	slider.rt
space	8.1326	6.0	0.0	0.457	3.0	1.6689	0.0	0.0	0.0	8.0	1.0	images/313+12_9.png	images/313_9.png	1.0	←	9.0	60		女	18	2025-05-14_19h25.10.095	干预NG	2021.2.3	Win32	59.88023952
		1.0	0.0	1.7772	3.0	1.5333	0.0	1.0	1.0	1.0	1.0	images/313_2.png	images/313+12_2.png	6.0	→	2.0	60		女	18	2025-05-14_19h25.10.095	干预NG	2021.2.3	Win32	59.88023952
		6.0	1.0	1.0715	3.0	1.1338	0.0	2.0	2.0	6.0	1.0	images/313_7.png	images/313+12_7.png	6.0	→	7.0	60		女	18	2025-05-14_19h25.10.095	干预NG	2021.2.3	Win32	59.88023952
		6.0	0.0	1.8008	3.0	1.3725	0.0	3.0	3.0	11.0	1.0	images/313+12_12.png	images/313_12.png	1.0	←	12.0	60		女	18	2025-05-14_19h25.10.095	干预NG	2021.2.3	Win32	59.88023952
		1.0	0.0	1.0836	2.0	1.5939	0.0	4.0	4.0	0.0	1.0	images/313_1.png	images/313+12_1.png	6.0	→	1.0	60		女	18	2025-05-14_19h25.10.095	干预NG	2021.2.3	Win32	59.88023952
		6.0	0.0	1.7846	3.0	1.0832	0.0	5.0	5.0	15.0	1.0	images/313+12_16.png	images/313_16.png	1.0	←	16.0	60		女	18	2025-05-14_19h25.10.095	干预NG	2021.2.3	Win32	59.88023952
		6.0	1.0	0.5355	3.0	0.9719	0.0	6.0	6.0	5.0	1.0	images/313_6.png	images/313+12_6.png	6.0	→	6.0	60		女	18	2025-05-14_19h25.10.095	干预NG	2021.2.3	Win32	59.88023952
		6.0	1.0	0.4295	3.0	0.5207	0.0	7.0	7.0	3.0	1.0	images/313_4.png	images/313+12_4.png	6.0	→	4.0	60		女	18	2025-05-14_19h25.10.095	干预NG	2021.2.3	Win32	59.88023952
		1.0	1.0	0.8579	3.0	0.7173	0.0	8.0	8.0	14.0	1.0	images/313+12_15.png	images/313_15.png	1.0	←	15.0	60		女	18	2025-05-14_19h25.10.095	干预NG	2021.2.3	Win32	59.88023952
		6.0	0.0	0.6426	3.0	1.0008	0.0	9.0	9.0	13.0	1.0	images/313+12_14.png	images/313_14.png	1.0	←	14.0	60		女	18	2025-05-14_19h25.10.095	干预NG	2021.2.3	Win32	59.88023952
		6.0	1.0	0.9844	3.0	0.7244	0.0	10.0	10.0	7.0	1.0	images/313_8.png	images/313+12_8.png	6.0	→	8.0	60		女	18	2025-05-14_19h25.10.095	干预NG	2021.2.3	Win32	59.88023952
		6.0	1.0	0.4397	3.0	1.8158	0.0	11.0	11.0	2.0	1.0	images/313_3.png	images/313+12_3.png	6.0	→	3.0	60		女	18	2025-05-14_19h25.10.095	干预NG	2021.2.3	Win32	59.88023952
		6.0	1.0	0.9552	3.0	0.5025	0.0	12.0	12.0	4.0	1.0	images/313_5.png	images/313+12_5.png	6.0	→	5.0	60		女	18	2025-05-14_19h25.10.095	干预NG	2021.2.3	Win32	59.88023952
		1.0	1.0	0.5033	3.0	0.6005	0.0	13.0	13.0	9.0	1.0	images/313+12_10.png	images/313_10.png	1.0	←	10.0	60		女	18	2025-05-14_19h25.10.095	干预NG	2021.2.3	Win32	59.88023952
		6.0	0.0	0.607	3.0	0.9258	0.0	14.0	14.0	12.0	1.0	images/313+12_13.png	images/313_13.png	1.0	←	13.0	60		女	18	2025-05-14_19h25.10.095	干预NG	2021.2.3	Win32	59.88023952
		1.0	1.0	1.769	3.0	0.6884	0.0	15.0	15.0	10.0	1.0	images/313+12_11.png	images/313_11.png	1.0	←	11.0	60		女	18	2025-05-14_19h25.10.095	干预NG	2021.2.3	Win32	59.88023952
		1.0	0.0	1.4933	3.0	0.5162	1.0	0.0	16.0	3.0	1.0	images/313_4.png	images/313+12_4.png	6.0	→	4.0	60		女	18	2025-05-14_19h25.10.095	干预NG	2021.2.3	Win32	59.88023952
		6.0	1.0	0.5888	3.0	1.0402	1.0	1.0	17.0	6.0	1.0	images/313_7.png	images/313+12_7.png	6.0	→	7.0	60		女	18	2025-05-14_19h25.10.095	干预NG	2021.2.3	Win32	59.88023952
		6.0	1.0	0.8689	3.0	1.0401	1.0	2.0	18.0	5.0	1.0	images/313_6.png	images/313+12_6.png	6.0	→	6.0	60		女	18	2025-05-14_19h25.10.095	干预NG	2021.2.3	Win32	59.88023952
		1.0	1.0	0.7669	3.0	0.5686	1.0	3.0	19.0	10.0	1.0	images/313+12_11.png	images/313_11.png	1.0	←	11.0	60		女	18	2025-05-14_19h25.10.095	干预NG	2021.2.3	Win32	59.88023952
		6.0	0.0	0.8655	3.0	0.5496	1.0	4.0	20.0	9.0	1.0	images/313+12_10.png	images/313_10.png	1.0	←	10.0	60		女	18	2025-05-14_19h25.10.095	干预NG	2021.2.3	Win32	59.88023952
		1.0	0.0	0.6117	3.0	0.5005	1.0	5.0	21.0	0.0	1.0	images/313_1.png	images/313+12_1.png	6.0	→	1.0	60		女	18	2025-05-14_19h25.10.095	干预NG	2021.2.3	Win32	59.88023952
		6.0	0.0	0.4474	3.0	0.4897	1.0	6.0	22.0	13.0	1.0	images/313+12_14.png	images/313_14.png	1.0	←	14.0	60		女	18	2025-05-14_19h25.10.095	干预NG	2021.2.3	Win32	59.88023952
		1.0	1.0	0.3578	3.0	0.4137	1.0	7.0	23.0	12.0	1.0	images/313+12_13.png	images/313_13.png	1.0	←	13.0	60		女	18	2025-05-14_19h25.10.095	干预NG	2021.2.3	Win32	59.88023952
		1.0	0.0	0.6801	3.0	0.3231	1.0	8.0	24.0	4.0	1.0	images/313_5.png	images/313+12_5.png	6.0	→	5.0	60		女	18	2025-05-14_19h25.10.095	干预NG	2021.2.3	Win32	59.88023952
		1.0	0.0	0.922	3.0	0.4494	1.0	9.0	25.0	7.0	1.0	images/313_8.png	images/313+12_8.png	6.0	→	8.0	60		女	18	2025-05-14_19h25.10.095	干预NG	2021.2.3	Win32	59.88023952
		6.0	1.0	0.4796	3.0	1.0179	1.0	10.0	26.0	2.0	1.0	images/313_3.png	images/313+12_3.png	6.0	→	3.0	60		女	18	2025-05-14_19h25.10.095	干预NG	2021.2.3	Win32	59.88023952
		6.0	0.0	0.5553	4.0	1.4006	1.0	11.0	27.0	11.0	1.0	images/313+12_12.png	images/313_12.png	1.0	←	12.0	60		女	18	2025-05-14_19h25.10.095	干预NG	2021.2.3	Win32	59.88023952
		1.0	1.0	0.9639	3.0	0.4994	1.0	12.0	28.0	14.0	1.0	images/313+12_15.png	images/313_15.png	1.0	←	15.0	60		女	18	2025-05-14_19h25.10.095	干预NG	2021.2.3	Win32	59.88023952
		6.0	0.0	0.9915	3.0	1.1872	1.0	13.0	29.0	15.0	1.0	images/313+12_16.png	images/313_16.png	1.0	←	16.0	60		女	18	2025-05-14_19h25.10.095	干预NG	2021.2.3	Win32	59.88023952
		6.0	1.0	0.9636	3.0	0.7862	1.0	14.0	30.0	1.0	1.0	images/313_2.png	images/313+12_2.png	6.0	→	2.0	60		女	18	2025-05-14_19h25.10.095	干预NG	2021.2.3	Win32	59.88023952
		1.0	1.0	1.6208	3.0	0.8584	1.0	15.0	31.0	8.0	1.0	images/313+12_9.png	images/313_9.png	1.0	←	9.0	60		女	18	2025-05-14_19h25.10.095	干预NG	2021.2.3	Win32	59.88023952
					3.0	1.0852						images/313+42_25.png	images/313_25.png	1.0	←	25.0	60		女	18	2025-05-14_19h25.10.095	干预NG	2021.2.3	Win32	59.88023952	space	15.8763	1.0	1.0	0.7511	0.0		0.0	0.0	0.0	24.0	1.0
					3.0	0.5953						images/313+42_11.png	images/313_11.png	1.0	←	11.0	60		女	18	2025-05-14_19h25.10.095	干预NG	2021.2.3	Win32	59.88023952			1.0	1.0	0.627	0.0		0.0	1.0	1.0	10.0	1.0
					3.0	0.6015						images/313+42_13.png	images/313_13.png	1.0	←	13.0	60		女	18	2025-05-14_19h25.10.095	干预NG	2021.2.3	Win32	59.88023952			6.0	0.0	0.8207	0.0		0.0	2.0	2.0	12.0	1.0
					3.0	0.5003						images/313_5.png	images/313+42_5.png	6.0	→	5.0	60		女	18	2025-05-14_19h25.10.095	干预NG	2021.2.3	Win32	59.88023952			6.0	1.0	0.7299	0.0		0.0	3.0	3.0	4.0	1.0
					3.0	0.8895						images/313_4.png	images/313+42_4.png	6.0	→	4.0	60		女	18	2025-05-14_19h25.10.095	干预NG	2021.2.3	Win32	59.88023952			6.0	1.0	1.0188	0.0		0.0	4.0	4.0	3.0	1.0
					3.0	0.6758						images/313+42_15.png	images/313_15.png	1.0	←	15.0	60		女	18	2025-05-14_19h25.10.095	干预NG	2021.2.3	Win32	59.88023952			1.0	1.0	0.9052	0.0		0.0	5.0	5.0	14.0	1.0
					3.0	0.6571						images/313+42_28.png	images/313_28.png	1.0	←	28.0	60		女	18	2025-05-14_19h25.10.095	干预NG	2021.2.3	Win32	59.88023952			6.0	0.0	0.6509	0.0		0.0	6.0	6.0	27.0	1.0
					3.0	1.2163						images/313+42_14.png	images/313_14.png	1.0	←	14.0	60		女	18	2025-05-14_19h25.10.095	干预NG	2021.2.3	Win32	59.88023952			6.0	0.0	0.6948	0.0		0.0	7.0	7.0	13.0	1.0
					6.0	0.9646						images/313_2.png	images/313+42_2.png	6.0	→	2.0	60		女	18	2025-05-14_19h25.10.095	干预NG	2021.2.3	Win32	59.88023952			6.0	1.0	0.4341	1.0		0.0	8.0	8.0	1.0	1.0
					3.0	0.7395						images/313+42_30.png	images/313_30.png	1.0	←	30.0	60		女	18	2025-05-14_19h25.10.095	干预NG	2021.2.3	Win32	59.88023952			1.0	1.0	0.824	0.0		0.0	9.0	9.0	29.0	1.0
					3.0	1.1075						images/313_1.png	images/313+42_1.png	6.0	→	1.0	60		女	18	2025-05-14_19h25.10.095	干预NG	2021.2.3	Win32	59.88023952			6.0	1.0	0.6863	0.0		0.0	10.0	10.0	0.0	1.0
					3.0	0.8794						images/313_24.png	images/313+42_24.png	6.0	→	24.0	60		女	18	2025-05-14_19h25.10.095	干预NG	2021.2.3	Win32	59.88023952			6.0	1.0	0.4245	0.0		0.0	11.0	11.0	23.0	1.0
					3.0	0.7393						images/313+42_10.png	images/313_10.png	1.0	←	10.0	60		女	18	2025-05-14_19h25.10.095	干预NG	2021.2.3	Win32	59.88023952			1.0	1.0	0.7204	0.0		0.0	12.0	12.0	9.0	1.0
					3.0	0.5647						images/313_6.png	images/313+42_6.png	6.0	→	6.0	60		女	18	2025-05-14_19h25.10.095	干预NG	2021.2.3	Win32	59.88023952			6.0	1.0	0.4405	0.0		0.0	13.0	13.0	5.0	1.0
					3.0	0.4844						images/313_7.png	images/313+42_7.png	6.0	→	7.0	60		女	18	2025-05-14_19h25.10.095	干预NG	2021.2.3	Win32	59.88023952			6.0	1.0	0.4831	0.0		0.0	14.0	14.0	6.0	1.0
					3.0	0.9647						images/313+42_12.png	images/313_12.png	1.0	←	12.0	60		女	18	2025-05-14_19h25.10.095	干预NG	2021.2.3	Win32	59.88023952			1.0	1.0	0.7976	0.0		0.0	15.0	15.0	11.0	1.0
					3.0	0.5716						images/313_22.png	images/313+42_22.png	6.0	→	22.0	60		女	18	2025-05-14_19h25.10.095	干预NG	2021.2.3	Win32	59.88023952			6.0	1.0	0.3888	0.0		0.0	16.0	16.0	21.0	1.0
					3.0	0.5003						images/313+42_27.png	images/313_27.png	1.0	←	27.0	60		女	18	2025-05-14_19h25.10.095	干预NG	2021.2.3	Win32	59.88023952			6.0	0.0	0.4915	0.0		0.0	17.0	17.0	26.0	1.0
					3.0	0.7029						images/313_17.png	images/313+42_17.png	6.0	→	17.0	60		女	18	2025-05-14_19h25.10.095	干预NG	2021.2.3	Win32	59.88023952			6.0	1.0	0.5703	0.0		0.0	18.0	18.0	16.0	1.0
					3.0	0.5502						images/313_19.png	images/313+42_19.png	6.0	→	19.0	60		女	18	2025-05-14_19h25.10.095	干预NG	2021.2.3	Win32	59.88023952			6.0	1.0	0.5466	0.0		0.0	19.0	19.0	18.0	1.0
					2.0	1.1327						images/313+42_31.png	images/313_31.png	1.0	←	31.0	60		女	18	2025-05-14_19h25.10.095	干预NG	2021.2.3	Win32	59.88023952			6.0	0.0	0.6831	0.0		0.0	20.0	20.0	30.0	1.0
					3.0	0.8683						images/313_23.png	images/313+42_23.png	6.0	→	23.0	60		女	18	2025-05-14_19h25.10.095	干预NG	2021.2.3	Win32	59.88023952			6.0	1.0	0.4994	0.0		0.0	21.0	21.0	22.0	1.0
					2.0	0.8022						images/313_8.png	images/313+42_8.png	6.0	→	8.0	60		女	18	2025-05-14_19h25.10.095	干预NG	2021.2.3	Win32	59.88023952			6.0	1.0	0.9835	0.0		0.0	22.0	22.0	7.0	1.0
					3.0	0.6648						images/313_3.png	images/313+42_3.png	6.0	→	3.0	60		女	18	2025-05-14_19h25.10.095	干预NG	2021.2.3	Win32	59.88023952			6.0	1.0	0.4491	0.0		0.0	23.0	23.0	2.0	1.0
					3.0	0.6181						images/313+42_26.png	images/313_26.png	1.0	←	26.0	60		女	18	2025-05-14_19h25.10.095	干预NG	2021.2.3	Win32	59.88023952			1.0	1.0	0.645	0.0		0.0	24.0	24.0	25.0	1.0
					3.0	0.5598						images/313_18.png	images/313+42_18.png	6.0	→	18.0	60		女	18	2025-05-14_19h25.10.095	干预NG	2021.2.3	Win32	59.88023952			1.0	0.0	2.2986	0.0		0.0	25.0	25.0	17.0	1.0
					2.0	0.8983						images/313+42_32.png	images/313_32.png	1.0	←	32.0	60		女	18	2025-05-14_19h25.10.095	干预NG	2021.2.3	Win32	59.88023952			1.0	1.0	1.4771	0.0		0.0	26.0	26.0	31.0	1.0
					2.0	0.7331						images/313_21.png	images/313+42_21.png	6.0	→	21.0	60		女	18	2025-05-14_19h25.10.095	干预NG	2021.2.3	Win32	59.88023952			6.0	1.0	0.5063	0.0		0.0	27.0	27.0	20.0	1.0
					2.0	0.3921						images/313_20.png	images/313+42_20.png	6.0	→	20.0	60		女	18	2025-05-14_19h25.10.095	干预NG	2021.2.3	Win32	59.88023952			6.0	1.0	0.8215	0.0		0.0	28.0	28.0	19.0	1.0
					2.0	0.4326						images/313+42_29.png	images/313_29.png	1.0	←	29.0	60		女	18	2025-05-14_19h25.10.095	干预NG	2021.2.3	Win32	59.88023952			1.0	1.0	0.664	0.0		0.0	29.0	29.0	28.0	1.0
					2.0	0.9975						images/313+42_9.png	images/313_9.png	1.0	←	9.0	60		女	18	2025-05-14_19h25.10.095	干预NG	2021.2.3	Win32	59.88023952			1.0	1.0	0.9199	0.0		0.0	30.0	30.0	8.0	1.0
					2.0	1.0683						images/313+42_16.png	images/313_16.png	1.0	←	16.0	60		女	18	2025-05-14_19h25.10.095	干预NG	2021.2.3	Win32	59.88023952			1.0	1.0	0.8371	0.0		0.0	31.0	31.0	15.0	1.0
					3.0	0.4804						images/313+42_11.png	images/313_11.png	1.0	←	11.0	60		女	18	2025-05-14_19h25.10.095	干预NG	2021.2.3	Win32	59.88023952			6.0	0.0	0.7271	0.0		1.0	0.0	32.0	10.0	1.0
					3.0	0.5053						images/313+42_16.png	images/313_16.png	1.0	←	16.0	60		女	18	2025-05-14_19h25.10.095	干预NG	2021.2.3	Win32	59.88023952			1.0	1.0	1.8881	0.0		1.0	1.0	33.0	15.0	1.0
					3.0	0.5162						images/313_5.png	images/313+42_5.png	6.0	→	5.0	60		女	18	2025-05-14_19h25.10.095	干预NG	2021.2.3	Win32	59.88023952			6.0	1.0	1.5141	0.0		1.0	2.0	34.0	4.0	1.0
					3.0	0.4199						images/313_1.png	images/313+42_1.png	6.0	→	1.0	60		女	18	2025-05-14_19h25.10.095	干预NG	2021.2.3	Win32	59.88023952			6.0	1.0	1.0004	0.0		1.0	3.0	35.0	0.0	1.0
					3.0	0.5723						images/313+42_25.png	images/313_25.png	1.0	←	25.0	60		女	18	2025-05-14_19h25.10.095	干预NG	2021.2.3	Win32	59.88023952			1.0	1.0	0.7833	0.0		1.0	4.0	36.0	24.0	1.0
					3.0	0.4019						images/313_19.png	images/313+42_19.png	6.0	→	19.0	60		女	18	2025-05-14_19h25.10.095	干预NG	2021.2.3	Win32	59.88023952			6.0	1.0	1.2827	0.0		1.0	5.0	37.0	18.0	1.0
					2.0	1.0598						images/313+42_10.png	images/313_10.png	1.0	←	10.0	60		女	18	2025-05-14_19h25.10.095	干预NG	2021.2.3	Win32	59.88023952			1.0	1.0	0.5695	0.0		1.0	6.0	38.0	9.0	1.0
					3.0	0.6198						images/313_4.png	images/313+42_4.png	6.0	→	4.0	60		女	18	2025-05-14_19h25.10.095	干预NG	2021.2.3	Win32	59.88023952			6.0	1.0	0.5475	0.0	space	1.0	7.0	39.0	3.0	1.0	4.6168
					3.0	0.8587						images/313_17.png	images/313+42_17.png	6.0	→	17.0	60		女	18	2025-05-14_19h25.10.095	干预NG	2021.2.3	Win32	59.88023952			6.0	1.0	0.4997	0.0		1.0	8.0	40.0	16.0	1.0
					3.0	0.487						images/313_24.png	images/313+42_24.png	6.0	→	24.0	60		女	18	2025-05-14_19h25.10.095	干预NG	2021.2.3	Win32	59.88023952			6.0	1.0	0.3365	0.0		1.0	9.0	41.0	23.0	1.0
					3.0	0.4148						images/313+42_31.png	images/313_31.png	1.0	←	31.0	60		女	18	2025-05-14_19h25.10.095	干预NG	2021.2.3	Win32	59.88023952			1.0	1.0	0.867	0.0		1.0	10.0	42.0	30.0	1.0
					3.0	0.4329						images/313+42_27.png	images/313_27.png	1.0	←	27.0	60		女	18	2025-05-14_19h25.10.095	干预NG	2021.2.3	Win32	59.88023952			1.0	1.0	1.1413	0.0		1.0	11.0	43.0	26.0	1.0
					3.0	0.4518						images/313+42_15.png	images/313_15.png	1.0	←	15.0	60		女	18	2025-05-14_19h25.10.095	干预NG	2021.2.3	Win32	59.88023952			1.0	1.0	0.5176	0.0		1.0	12.0	44.0	14.0	1.0
					3.0	0.3502						images/313_2.png	images/313+42_2.png	6.0	→	2.0	60		女	18	2025-05-14_19h25.10.095	干预NG	2021.2.3	Win32	59.88023952			6.0	1.0	0.5974	0.0		1.0	13.0	45.0	1.0	1.0
					3.0	0.4376						images/313+42_26.png	images/313_26.png	1.0	←	26.0	60		女	18	2025-05-14_19h25.10.095	干预NG	2021.2.3	Win32	59.88023952			1.0	1.0	0.4666	0.0		1.0	14.0	46.0	25.0	1.0
					3.0	0.4729						images/313_7.png	images/313+42_7.png	6.0	→	7.0	60		女	18	2025-05-14_19h25.10.095	干预NG	2021.2.3	Win32	59.88023952			6.0	1.0	0.8444	0.0		1.0	15.0	47.0	6.0	1.0
					3.0	0.384						images/313+42_14.png	images/313_14.png	1.0	←	14.0	60		女	18	2025-05-14_19h25.10.095	干预NG	2021.2.3	Win32	59.88023952			6.0	0.0	0.4895	0.0		1.0	16.0	48.0	13.0	1.0
					3.0	0.3345						images/313_3.png	images/313+42_3.png	6.0	→	3.0	60		女	18	2025-05-14_19h25.10.095	干预NG	2021.2.3	Win32	59.88023952			6.0	1.0	0.388	0.0		1.0	17.0	49.0	2.0	1.0
					3.0	0.385						images/313_22.png	images/313+42_22.png	6.0	→	22.0	60		女	18	2025-05-14_19h25.10.095	干预NG	2021.2.3	Win32	59.88023952			6.0	1.0	0.3904	0.0		1.0	18.0	50.0	21.0	1.0
					3.0	0.4167						images/313+42_28.png	images/313_28.png	1.0	←	28.0	60		女	18	2025-05-14_19h25.10.095	干预NG	2021.2.3	Win32	59.88023952			1.0	1.0	0.4836	0.0		1.0	19.0	51.0	27.0	1.0
					3.0	0.3845						images/313+42_32.png	images/313_32.png	1.0	←	32.0	60		女	18	2025-05-14_19h25.10.095	干预NG	2021.2.3	Win32	59.88023952			6.0	0.0	1.3239	0.0		1.0	20.0	52.0	31.0	1.0
					3.0	0.344						images/313+42_9.png	images/313_9.png	1.0	←	9.0	60		女	18	2025-05-14_19h25.10.095	干预NG	2021.2.3	Win32	59.88023952			1.0	1.0	0.7673	0.0		1.0	21.0	53.0	8.0	1.0
					3.0	0.3835						images/313+42_29.png	images/313_29.png	1.0	←	29.0	60		女	18	2025-05-14_19h25.10.095	干预NG	2021.2.3	Win32	59.88023952			1.0	1.0	1.3538	0.0		1.0	22.0	54.0	28.0	1.0
					3.0	0.4003						images/313_8.png	images/313+42_8.png	6.0	→	8.0	60		女	18	2025-05-14_19h25.10.095	干预NG	2021.2.3	Win32	59.88023952			6.0	1.0	0.3686	0.0		1.0	23.0	55.0	7.0	1.0
					3.0	0.6177						images/313_21.png	images/313+42_21.png	6.0	→	21.0	60		女	18	2025-05-14_19h25.10.095	干预NG	2021.2.3	Win32	59.88023952			6.0	1.0	0.5714	0.0		1.0	24.0	56.0	20.0	1.0
					6.0	0.4945						images/313_6.png	images/313+42_6.png	6.0	→	6.0	60		女	18	2025-05-14_19h25.10.095	干预NG	2021.2.3	Win32	59.88023952			6.0	1.0	0.7691	1.0		1.0	25.0	57.0	5.0	1.0
					3.0	0.4351						images/313+42_12.png	images/313_12.png	1.0	←	12.0	60		女	18	2025-05-14_19h25.10.095	干预NG	2021.2.3	Win32	59.88023952			1.0	1.0	0.7088	0.0		1.0	26.0	58.0	11.0	1.0
					3.0	0.4336						images/313+42_13.png	images/313_13.png	1.0	←	13.0	60		女	18	2025-05-14_19h25.10.095	干预NG	2021.2.3	Win32	59.88023952			6.0	0.0	1.4011	0.0		1.0	27.0	59.0	12.0	1.0
					3.0	0.4193						images/313_23.png	images/313+42_23.png	6.0	→	23.0	60		女	18	2025-05-14_19h25.10.095	干预NG	2021.2.3	Win32	59.88023952			6.0	1.0	0.3532	0.0		1.0	28.0	60.0	22.0	1.0
					3.0	0.4005						images/313_18.png	images/313+42_18.png	6.0	→	18.0	60		女	18	2025-05-14_19h25.10.095	干预NG	2021.2.3	Win32	59.88023952			6.0	1.0	0.3448	0.0		1.0	29.0	61.0	17.0	1.0
					3.0	0.3939						images/313+42_30.png	images/313_30.png	1.0	←	30.0	60		女	18	2025-05-14_19h25.10.095	干预NG	2021.2.3	Win32	59.88023952			1.0	1.0	0.4242	0.0		1.0	30.0	62.0	29.0	1.0
					3.0	0.5324						images/313_20.png	images/313+42_20.png	6.0	→	20.0	60		女	18	2025-05-14_19h25.10.095	干预NG	2021.2.3	Win32	59.88023952			6.0	1.0	0.3187	0.0		1.0	31.0	63.0	19.0	1.0
					3.0	0.3846						images/313+42_12.png	images/313_12.png	1.0	←	12.0	60		女	18	2025-05-14_19h25.10.095	干预NG	2021.2.3	Win32	59.88023952			1.0	1.0	0.5371	0.0		2.0	0.0	64.0	11.0	1.0
					3.0	0.4265						images/313_17.png	images/313+42_17.png	6.0	→	17.0	60		女	18	2025-05-14_19h25.10.095	干预NG	2021.2.3	Win32	59.88023952			6.0	1.0	0.3711	0.0		2.0	1.0	65.0	16.0	1.0
					3.0	0.5836						images/313_24.png	images/313+42_24.png	6.0	→	24.0	60		女	18	2025-05-14_19h25.10.095	干预NG	2021.2.3	Win32	59.88023952			6.0	1.0	0.4332	0.0		2.0	2.0	66.0	23.0	1.0
					3.0	0.4012						images/313_3.png	images/313+42_3.png	6.0	→	3.0	60		女	18	2025-05-14_19h25.10.095	干预NG	2021.2.3	Win32	59.88023952			6.0	1.0	0.4998	0.0		2.0	3.0	67.0	2.0	1.0
					3.0	0.3206						images/313+42_25.png	images/313_25.png	1.0	←	25.0	60		女	18	2025-05-14_19h25.10.095	干预NG	2021.2.3	Win32	59.88023952			6.0	0.0	0.6996	0.0		2.0	4.0	68.0	24.0	1.0
					3.0	0.3314						images/313+42_11.png	images/313_11.png	1.0	←	11.0	60		女	18	2025-05-14_19h25.10.095	干预NG	2021.2.3	Win32	59.88023952			6.0	0.0	0.7582	0.0		2.0	5.0	69.0	10.0	1.0
					3.0	0.403						images/313+42_15.png	images/313_15.png	1.0	←	15.0	60		女	18	2025-05-14_19h25.10.095	干预NG	2021.2.3	Win32	59.88023952			1.0	1.0	1.9679	0.0		2.0	6.0	70.0	14.0	1.0
					3.0	0.401						images/313_4.png	images/313+42_4.png	6.0	→	4.0	60		女	18	2025-05-14_19h25.10.095	干预NG	2021.2.3	Win32	59.88023952			6.0	1.0	0.4106	0.0		2.0	7.0	71.0	3.0	1.0
					3.0	0.4172						images/313_18.png	images/313+42_18.png	6.0	→	18.0	60		女	18	2025-05-14_19h25.10.095	干预NG	2021.2.3	Win32	59.88023952			6.0	1.0	0.384	0.0		2.0	8.0	72.0	17.0	1.0
					3.0	0.4901						images/313_23.png	images/313+42_23.png	6.0	→	23.0	60		女	18	2025-05-14_19h25.10.095	干预NG	2021.2.3	Win32	59.88023952			6.0	1.0	0.3639	0.0		2.0	9.0	73.0	22.0	1.0
					3.0	0.2867						images/313+42_28.png	images/313_28.png	1.0	←	28.0	60		女	18	2025-05-14_19h25.10.095	干预NG	2021.2.3	Win32	59.88023952			6.0	0.0	0.4005	0.0		2.0	10.0	74.0	27.0	1.0
					3.0	0.5708						images/313+42_27.png	images/313_27.png	1.0	←	27.0	60		女	18	2025-05-14_19h25.10.095	干预NG	2021.2.3	Win32	59.88023952			1.0	1.0	0.8239	0.0		2.0	11.0	75.0	26.0	1.0
					3.0	0.3712						images/313+42_26.png	images/313_26.png	1.0	←	26.0	60		女	18	2025-05-14_19h25.10.095	干预NG	2021.2.3	Win32	59.88023952			1.0	1.0	0.5629	0.0		2.0	12.0	76.0	25.0	1.0
					3.0	0.2151						images/313+42_16.png	images/313_16.png	1.0	←	16.0	60		女	18	2025-05-14_19h25.10.095	干预NG	2021.2.3	Win32	59.88023952			1.0	1.0	0.8817	0.0		2.0	13.0	77.0	15.0	1.0
					3.0	0.4035						images/313_1.png	images/313+42_1.png	6.0	→	1.0	60		女	18	2025-05-14_19h25.10.095	干预NG	2021.2.3	Win32	59.88023952			6.0	1.0	0.3664	0.0		2.0	14.0	78.0	0.0	1.0
					3.0	0.249						images/313+42_13.png	images/313_13.png	1.0	←	13.0	60		女	18	2025-05-14_19h25.10.095	干预NG	2021.2.3	Win32	59.88023952			1.0	1.0	0.4877	0.0	space	2.0	15.0	79.0	12.0	1.0	8.2849
					3.0	0.5378						images/313+42_14.png	images/313_14.png	1.0	←	14.0	60		女	18	2025-05-14_19h25.10.095	干预NG	2021.2.3	Win32	59.88023952			6.0	0.0	1.1999	0.0		2.0	16.0	80.0	13.0	1.0
					3.0	0.2539						images/313+42_30.png	images/313_30.png	1.0	←	30.0	60		女	18	2025-05-14_19h25.10.095	干预NG	2021.2.3	Win32	59.88023952			1.0	1.0	0.5488	0.0		2.0	17.0	81.0	29.0	1.0
					3.0	0.4476						images/313_2.png	images/313+42_2.png	6.0	→	2.0	60		女	18	2025-05-14_19h25.10.095	干预NG	2021.2.3	Win32	59.88023952			6.0	1.0	0.4973	0.0		2.0	18.0	82.0	1.0	1.0
					3.0	0.3703						images/313_19.png	images/313+42_19.png	6.0	→	19.0	60		女	18	2025-05-14_19h25.10.095	干预NG	2021.2.3	Win32	59.88023952			6.0	1.0	1.227	0.0		2.0	19.0	83.0	18.0	1.0
					3.0	0.273						images/313+42_31.png	images/313_31.png	1.0	←	31.0	60		女	18	2025-05-14_19h25.10.095	干预NG	2021.2.3	Win32	59.88023952			1.0	1.0	0.7335	0.0		2.0	20.0	84.0	30.0	1.0
					3.0	0.3163						images/313+42_32.png	images/313_32.png	1.0	←	32.0	60		女	18	2025-05-14_19h25.10.095	干预NG	2021.2.3	Win32	59.88023952			1.0	1.0	0.5326	0.0		2.0	21.0	85.0	31.0	1.0
					3.0	0.2533						images/313+42_10.png	images/313_10.png	1.0	←	10.0	60		女	18	2025-05-14_19h25.10.095	干预NG	2021.2.3	Win32	59.88023952			1.0	1.0	0.4193	0.0		2.0	22.0	86.0	9.0	1.0
					3.0	0.2342						images/313+42_9.png	images/313_9.png	1.0	←	9.0	60		女	18	2025-05-14_19h25.10.095	干预NG	2021.2.3	Win32	59.88023952			1.0	1.0	0.9848	0.0		2.0	23.0	87.0	8.0	1.0
					3.0	0.3337						images/313_21.png	images/313+42_21.png	6.0	→	21.0	60		女	18	2025-05-14_19h25.10.095	干预NG	2021.2.3	Win32	59.88023952			6.0	1.0	0.4031	0.0		2.0	24.0	88.0	20.0	1.0
					3.0	0.2068						images/313+42_29.png	images/313_29.png	1.0	←	29.0	60		女	18	2025-05-14_19h25.10.095	干预NG	2021.2.3	Win32	59.88023952			1.0	1.0	0.6101	0.0		2.0	25.0	89.0	28.0	1.0
					3.0	0.3824						images/313_6.png	images/313+42_6.png	6.0	→	6.0	60		女	18	2025-05-14_19h25.10.095	干预NG	2021.2.3	Win32	59.88023952			6.0	1.0	0.466	0.0		2.0	26.0	90.0	5.0	1.0
					3.0	0.2103						images/313_22.png	images/313+42_22.png	6.0	→	22.0	60		女	18	2025-05-14_19h25.10.095	干预NG	2021.2.3	Win32	59.88023952			6.0	1.0	0.3661	0.0		2.0	27.0	91.0	21.0	1.0
					3.0	0.25						images/313_5.png	images/313+42_5.png	6.0	→	5.0	60		女	18	2025-05-14_19h25.10.095	干预NG	2021.2.3	Win32	59.88023952			6.0	1.0	0.5505	0.0		2.0	28.0	92.0	4.0	1.0
					3.0	0.2624						images/313_8.png	images/313+42_8.png	6.0	→	8.0	60		女	18	2025-05-14_19h25.10.095	干预NG	2021.2.3	Win32	59.88023952			6.0	1.0	0.3295	0.0		2.0	29.0	93.0	7.0	1.0
					3.0	0.1724						images/313_20.png	images/313+42_20.png	6.0	→	20.0	60		女	18	2025-05-14_19h25.10.095	干预NG	2021.2.3	Win32	59.88023952			6.0	1.0	0.5899	0.0		2.0	30.0	94.0	19.0	1.0
					3.0	0.2047						images/313_7.png	images/313+42_7.png	6.0	→	7.0	60		女	18	2025-05-14_19h25.10.095	干预NG	2021.2.3	Win32	59.88023952			6.0	1.0	0.4191	0.0		2.0	31.0	95.0	6.0	1.0
																	60		女	18	2025-05-14_19h25.10.095	干预NG	2021.2.3	Win32	59.88023952														6.117358057	11.5784
