# Supplementary material for: Perceptual metacognition and self-esteem: the role of feedback valence in local and global monitoring bias
Source: BMC Psychol. 2025 Sep 22;13:1114. doi: 10.1186/s40359-025-03089-x (PMC12506185; doi:10.1186/s40359-025-03089-x)
Supplement: Supplementary file 1 — Supplementary Material 1. [file 40359_2025_3089_MOESM1_ESM.zip › Data/Study3/Study3data/negative/61_干预NG_2025-05-14_19h25.28.671.csv]

key03.keys	key03.rt	response00.keys	response00.corr	response00.rt	response02.keys	response02.rt	prac2.thisRepN	prac2.thisTrialN	prac2.thisN	prac2.thisIndex	prac2.ran	dotLeft	dotRight	dotAns	cue	rows	被试编号	姓名	性别	年龄	date	expName	psychopyVersion	OS	frameRate	key04.keys	key04.rt	response01.keys	response01.corr	response01.rt	response02.corr	ret_res.keys	neg.thisRepN	neg.thisTrialN	neg.thisN	neg.thisIndex	neg.ran	ret_res.rt	slider.response	slider.rt
space	11.9695	1.0	0.0	1.6722	2.0	4.1168	0.0	0.0	0.0	6.0	1.0	images/313_7.png	images/313+12_7.png	6.0	→	7.0	61		女	18	2025-05-14_19h25.28.671	干预NG	2021.2.3	Win32	59.88023952
		6.0	0.0	1.9937	4.0	2.1045	0.0	1.0	1.0	11.0	1.0	images/313+12_12.png	images/313_12.png	1.0	←	12.0	61		女	18	2025-05-14_19h25.28.671	干预NG	2021.2.3	Win32	59.88023952
		6.0	1.0	1.8979	4.0	1.405	0.0	2.0	2.0	4.0	1.0	images/313_5.png	images/313+12_5.png	6.0	→	5.0	61		女	18	2025-05-14_19h25.28.671	干预NG	2021.2.3	Win32	59.88023952
		1.0	1.0	1.5879	3.0	1.8228	0.0	3.0	3.0	12.0	1.0	images/313+12_13.png	images/313_13.png	1.0	←	13.0	61		女	18	2025-05-14_19h25.28.671	干预NG	2021.2.3	Win32	59.88023952
		1.0	0.0	1.5977	4.0	2.8132	0.0	4.0	4.0	3.0	1.0	images/313_4.png	images/313+12_4.png	6.0	→	4.0	61		女	18	2025-05-14_19h25.28.671	干预NG	2021.2.3	Win32	59.88023952
		1.0	1.0	1.1445	4.0	1.5712	0.0	5.0	5.0	9.0	1.0	images/313+12_10.png	images/313_10.png	1.0	←	10.0	61		女	18	2025-05-14_19h25.28.671	干预NG	2021.2.3	Win32	59.88023952
		1.0	1.0	0.6394	5.0	1.184	0.0	6.0	6.0	8.0	1.0	images/313+12_9.png	images/313_9.png	1.0	←	9.0	61		女	18	2025-05-14_19h25.28.671	干预NG	2021.2.3	Win32	59.88023952
		1.0	1.0	1.3601	4.0	1.0751	0.0	7.0	7.0	15.0	1.0	images/313+12_16.png	images/313_16.png	1.0	←	16.0	61		女	18	2025-05-14_19h25.28.671	干预NG	2021.2.3	Win32	59.88023952
		1.0	1.0	0.6791	4.0	1.1222	0.0	8.0	8.0	13.0	1.0	images/313+12_14.png	images/313_14.png	1.0	←	14.0	61		女	18	2025-05-14_19h25.28.671	干预NG	2021.2.3	Win32	59.88023952
		1.0	0.0	1.5487	3.0	1.0735	0.0	9.0	9.0	0.0	1.0	images/313_1.png	images/313+12_1.png	6.0	→	1.0	61		女	18	2025-05-14_19h25.28.671	干预NG	2021.2.3	Win32	59.88023952
		1.0	1.0	0.681	4.0	1.2891	0.0	10.0	10.0	14.0	1.0	images/313+12_15.png	images/313_15.png	1.0	←	15.0	61		女	18	2025-05-14_19h25.28.671	干预NG	2021.2.3	Win32	59.88023952
		6.0	1.0	0.5373	4.0	1.1762	0.0	11.0	11.0	2.0	1.0	images/313_3.png	images/313+12_3.png	6.0	→	3.0	61		女	18	2025-05-14_19h25.28.671	干预NG	2021.2.3	Win32	59.88023952
		1.0	0.0	0.7215	4.0	1.3	0.0	12.0	12.0	5.0	1.0	images/313_6.png	images/313+12_6.png	6.0	→	6.0	61		女	18	2025-05-14_19h25.28.671	干预NG	2021.2.3	Win32	59.88023952
		6.0	1.0	0.5793	4.0	1.2901	0.0	13.0	13.0	7.0	1.0	images/313_8.png	images/313+12_8.png	6.0	→	8.0	61		女	18	2025-05-14_19h25.28.671	干预NG	2021.2.3	Win32	59.88023952
		1.0	0.0	0.6249	3.0	2.4834	0.0	14.0	14.0	1.0	1.0	images/313_2.png	images/313+12_2.png	6.0	→	2.0	61		女	18	2025-05-14_19h25.28.671	干预NG	2021.2.3	Win32	59.88023952
		6.0	0.0	2.104	4.0	2.0466	0.0	15.0	15.0	10.0	1.0	images/313+12_11.png	images/313_11.png	1.0	←	11.0	61		女	18	2025-05-14_19h25.28.671	干预NG	2021.2.3	Win32	59.88023952
		1.0	0.0	0.454	4.0	1.0234	1.0	0.0	16.0	6.0	1.0	images/313_7.png	images/313+12_7.png	6.0	→	7.0	61		女	18	2025-05-14_19h25.28.671	干预NG	2021.2.3	Win32	59.88023952
		6.0	0.0	0.7952	3.0	1.3002	1.0	1.0	17.0	8.0	1.0	images/313+12_9.png	images/313_9.png	1.0	←	9.0	61		女	18	2025-05-14_19h25.28.671	干预NG	2021.2.3	Win32	59.88023952
		6.0	0.0	0.9363	4.0	0.7811	1.0	2.0	18.0	9.0	1.0	images/313+12_10.png	images/313_10.png	1.0	←	10.0	61		女	18	2025-05-14_19h25.28.671	干预NG	2021.2.3	Win32	59.88023952
		6.0	1.0	0.5853	4.0	0.6209	1.0	3.0	19.0	4.0	1.0	images/313_5.png	images/313+12_5.png	6.0	→	5.0	61		女	18	2025-05-14_19h25.28.671	干预NG	2021.2.3	Win32	59.88023952
		6.0	0.0	0.7011	4.0	0.4348	1.0	4.0	20.0	12.0	1.0	images/313+12_13.png	images/313_13.png	1.0	←	13.0	61		女	18	2025-05-14_19h25.28.671	干预NG	2021.2.3	Win32	59.88023952
		1.0	0.0	0.9515	4.0	1.0726	1.0	5.0	21.0	1.0	1.0	images/313_2.png	images/313+12_2.png	6.0	→	2.0	61		女	18	2025-05-14_19h25.28.671	干预NG	2021.2.3	Win32	59.88023952
		6.0	0.0	0.7792	4.0	1.3107	1.0	6.0	22.0	15.0	1.0	images/313+12_16.png	images/313_16.png	1.0	←	16.0	61		女	18	2025-05-14_19h25.28.671	干预NG	2021.2.3	Win32	59.88023952
		6.0	1.0	0.5651	4.0	0.5844	1.0	7.0	23.0	5.0	1.0	images/313_6.png	images/313+12_6.png	6.0	→	6.0	61		女	18	2025-05-14_19h25.28.671	干预NG	2021.2.3	Win32	59.88023952
		6.0	1.0	0.4789	4.0	0.4914	1.0	8.0	24.0	2.0	1.0	images/313_3.png	images/313+12_3.png	6.0	→	3.0	61		女	18	2025-05-14_19h25.28.671	干预NG	2021.2.3	Win32	59.88023952
		1.0	0.0	0.5417	4.0	0.6821	1.0	9.0	25.0	7.0	1.0	images/313_8.png	images/313+12_8.png	6.0	→	8.0	61		女	18	2025-05-14_19h25.28.671	干预NG	2021.2.3	Win32	59.88023952
		6.0	0.0	0.4633	4.0	0.5189	1.0	10.0	26.0	13.0	1.0	images/313+12_14.png	images/313_14.png	1.0	←	14.0	61		女	18	2025-05-14_19h25.28.671	干预NG	2021.2.3	Win32	59.88023952
		1.0	0.0	0.5891	3.0	1.232	1.0	11.0	27.0	0.0	1.0	images/313_1.png	images/313+12_1.png	6.0	→	1.0	61		女	18	2025-05-14_19h25.28.671	干预NG	2021.2.3	Win32	59.88023952
		6.0	0.0	0.5206	4.0	0.785	1.0	12.0	28.0	10.0	1.0	images/313+12_11.png	images/313_11.png	1.0	←	11.0	61		女	18	2025-05-14_19h25.28.671	干预NG	2021.2.3	Win32	59.88023952
		6.0	1.0	0.4262	4.0	0.5075	1.0	13.0	29.0	3.0	1.0	images/313_4.png	images/313+12_4.png	6.0	→	4.0	61		女	18	2025-05-14_19h25.28.671	干预NG	2021.2.3	Win32	59.88023952
		6.0	0.0	1.0958	5.0	0.6883	1.0	14.0	30.0	11.0	1.0	images/313+12_12.png	images/313_12.png	1.0	←	12.0	61		女	18	2025-05-14_19h25.28.671	干预NG	2021.2.3	Win32	59.88023952
		1.0	1.0	0.4897	5.0	0.4622	1.0	15.0	31.0	14.0	1.0	images/313+12_15.png	images/313_15.png	1.0	←	15.0	61		女	18	2025-05-14_19h25.28.671	干预NG	2021.2.3	Win32	59.88023952
					4.0	1.4002						images/313+42_10.png	images/313_10.png	1.0	←	10.0	61		女	18	2025-05-14_19h25.28.671	干预NG	2021.2.3	Win32	59.88023952	space	15.3151	1.0	1.0	1.0629	1.0		0.0	0.0	0.0	9.0	1.0
					5.0	0.8473						images/313+42_25.png	images/313_25.png	1.0	←	25.0	61		女	18	2025-05-14_19h25.28.671	干预NG	2021.2.3	Win32	59.88023952			1.0	1.0	0.4945	1.0		0.0	1.0	1.0	24.0	1.0
					5.0	0.5943						images/313_21.png	images/313+42_21.png	6.0	→	21.0	61		女	18	2025-05-14_19h25.28.671	干预NG	2021.2.3	Win32	59.88023952			6.0	1.0	0.4671	1.0		0.0	2.0	2.0	20.0	1.0
					5.0	0.9402						images/313+42_15.png	images/313_15.png	1.0	←	15.0	61		女	18	2025-05-14_19h25.28.671	干预NG	2021.2.3	Win32	59.88023952			1.0	1.0	0.5458	1.0		0.0	3.0	3.0	14.0	1.0
					4.0	0.9653						images/313+42_11.png	images/313_11.png	1.0	←	11.0	61		女	18	2025-05-14_19h25.28.671	干预NG	2021.2.3	Win32	59.88023952			6.0	0.0	1.5465	1.0		0.0	4.0	4.0	10.0	1.0
					4.0	2.6583						images/313_22.png	images/313+42_22.png	6.0	→	22.0	61		女	18	2025-05-14_19h25.28.671	干预NG	2021.2.3	Win32	59.88023952			1.0	0.0	0.7504	1.0		0.0	5.0	5.0	21.0	1.0
					4.0	0.8042						images/313_2.png	images/313+42_2.png	6.0	→	2.0	61		女	18	2025-05-14_19h25.28.671	干预NG	2021.2.3	Win32	59.88023952			6.0	1.0	0.4763	1.0		0.0	6.0	6.0	1.0	1.0
					4.0	0.5316						images/313_3.png	images/313+42_3.png	6.0	→	3.0	61		女	18	2025-05-14_19h25.28.671	干预NG	2021.2.3	Win32	59.88023952			1.0	0.0	0.4167	1.0		0.0	7.0	7.0	2.0	1.0
					4.0	1.3254						images/313_24.png	images/313+42_24.png	6.0	→	24.0	61		女	18	2025-05-14_19h25.28.671	干预NG	2021.2.3	Win32	59.88023952			6.0	1.0	0.437	1.0		0.0	8.0	8.0	23.0	1.0
					4.0	0.4718						images/313+42_27.png	images/313_27.png	1.0	←	27.0	61		女	18	2025-05-14_19h25.28.671	干预NG	2021.2.3	Win32	59.88023952			1.0	1.0	0.846	1.0		0.0	9.0	9.0	26.0	1.0
					4.0	0.6881						images/313_23.png	images/313+42_23.png	6.0	→	23.0	61		女	18	2025-05-14_19h25.28.671	干预NG	2021.2.3	Win32	59.88023952			6.0	1.0	0.4397	1.0		0.0	10.0	10.0	22.0	1.0
					4.0	1.5704						images/313+42_16.png	images/313_16.png	1.0	←	16.0	61		女	18	2025-05-14_19h25.28.671	干预NG	2021.2.3	Win32	59.88023952			1.0	1.0	0.4902	1.0		0.0	11.0	11.0	15.0	1.0
					3.0	0.4772						images/313_7.png	images/313+42_7.png	6.0	→	7.0	61		女	18	2025-05-14_19h25.28.671	干预NG	2021.2.3	Win32	59.88023952			1.0	0.0	1.724	0.0		0.0	12.0	12.0	6.0	1.0
					4.0	0.9327						images/313_20.png	images/313+42_20.png	6.0	→	20.0	61		女	18	2025-05-14_19h25.28.671	干预NG	2021.2.3	Win32	59.88023952			6.0	1.0	0.4597	1.0		0.0	13.0	13.0	19.0	1.0
					4.0	0.5098						images/313+42_28.png	images/313_28.png	1.0	←	28.0	61		女	18	2025-05-14_19h25.28.671	干预NG	2021.2.3	Win32	59.88023952			1.0	1.0	0.4731	1.0		0.0	14.0	14.0	27.0	1.0
					3.0	1.069						images/313+42_32.png	images/313_32.png	1.0	←	32.0	61		女	18	2025-05-14_19h25.28.671	干预NG	2021.2.3	Win32	59.88023952			1.0	1.0	1.1076	0.0		0.0	15.0	15.0	31.0	1.0
					3.0	0.4309						images/313+42_30.png	images/313_30.png	1.0	←	30.0	61		女	18	2025-05-14_19h25.28.671	干预NG	2021.2.3	Win32	59.88023952			1.0	1.0	0.8799	0.0		0.0	16.0	16.0	29.0	1.0
					3.0	0.3931						images/313+42_13.png	images/313_13.png	1.0	←	13.0	61		女	18	2025-05-14_19h25.28.671	干预NG	2021.2.3	Win32	59.88023952			1.0	1.0	0.7364	0.0		0.0	17.0	17.0	12.0	1.0
					3.0	0.8789						images/313+42_26.png	images/313_26.png	1.0	←	26.0	61		女	18	2025-05-14_19h25.28.671	干预NG	2021.2.3	Win32	59.88023952			6.0	0.0	0.6452	0.0		0.0	18.0	18.0	25.0	1.0
					3.0	0.6412						images/313_8.png	images/313+42_8.png	6.0	→	8.0	61		女	18	2025-05-14_19h25.28.671	干预NG	2021.2.3	Win32	59.88023952			1.0	0.0	0.5345	0.0		0.0	19.0	19.0	7.0	1.0
					3.0	0.8051						images/313+42_12.png	images/313_12.png	1.0	←	12.0	61		女	18	2025-05-14_19h25.28.671	干预NG	2021.2.3	Win32	59.88023952			1.0	1.0	0.3767	0.0		0.0	20.0	20.0	11.0	1.0
					3.0	0.5287						images/313_1.png	images/313+42_1.png	6.0	→	1.0	61		女	18	2025-05-14_19h25.28.671	干预NG	2021.2.3	Win32	59.88023952			6.0	1.0	0.4868	0.0		0.0	21.0	21.0	0.0	1.0
					4.0	0.8758						images/313_6.png	images/313+42_6.png	6.0	→	6.0	61		女	18	2025-05-14_19h25.28.671	干预NG	2021.2.3	Win32	59.88023952			6.0	1.0	0.3735	1.0		0.0	22.0	22.0	5.0	1.0
					4.0	0.522						images/313_17.png	images/313+42_17.png	6.0	→	17.0	61		女	18	2025-05-14_19h25.28.671	干预NG	2021.2.3	Win32	59.88023952			1.0	0.0	0.4945	1.0		0.0	23.0	23.0	16.0	1.0
					4.0	0.3304						images/313+42_9.png	images/313_9.png	1.0	←	9.0	61		女	18	2025-05-14_19h25.28.671	干预NG	2021.2.3	Win32	59.88023952			6.0	0.0	0.4699	1.0		0.0	24.0	24.0	8.0	1.0
					4.0	0.7403						images/313_5.png	images/313+42_5.png	6.0	→	5.0	61		女	18	2025-05-14_19h25.28.671	干预NG	2021.2.3	Win32	59.88023952			1.0	0.0	0.4708	1.0		0.0	25.0	25.0	4.0	1.0
					4.0	0.5919						images/313+42_29.png	images/313_29.png	1.0	←	29.0	61		女	18	2025-05-14_19h25.28.671	干预NG	2021.2.3	Win32	59.88023952			1.0	1.0	1.6934	1.0		0.0	26.0	26.0	28.0	1.0
					4.0	0.5347						images/313+42_14.png	images/313_14.png	1.0	←	14.0	61		女	18	2025-05-14_19h25.28.671	干预NG	2021.2.3	Win32	59.88023952			6.0	0.0	0.5313	1.0		0.0	27.0	27.0	13.0	1.0
					3.0	0.4254						images/313+42_31.png	images/313_31.png	1.0	←	31.0	61		女	18	2025-05-14_19h25.28.671	干预NG	2021.2.3	Win32	59.88023952			6.0	0.0	2.4459	0.0		0.0	28.0	28.0	30.0	1.0
					4.0	0.7317						images/313_18.png	images/313+42_18.png	6.0	→	18.0	61		女	18	2025-05-14_19h25.28.671	干预NG	2021.2.3	Win32	59.88023952			6.0	1.0	0.3918	1.0		0.0	29.0	29.0	17.0	1.0
					4.0	0.7655						images/313_19.png	images/313+42_19.png	6.0	→	19.0	61		女	18	2025-05-14_19h25.28.671	干预NG	2021.2.3	Win32	59.88023952			6.0	1.0	0.4168	1.0		0.0	30.0	30.0	18.0	1.0
					4.0	1.4967						images/313_4.png	images/313+42_4.png	6.0	→	4.0	61		女	18	2025-05-14_19h25.28.671	干预NG	2021.2.3	Win32	59.88023952			6.0	1.0	1.3738	1.0		0.0	31.0	31.0	3.0	1.0
					4.0	0.3531						images/313+42_11.png	images/313_11.png	1.0	←	11.0	61		女	18	2025-05-14_19h25.28.671	干预NG	2021.2.3	Win32	59.88023952			6.0	0.0	0.6391	1.0		1.0	0.0	32.0	10.0	1.0
					4.0	0.3457						images/313_1.png	images/313+42_1.png	6.0	→	1.0	61		女	18	2025-05-14_19h25.28.671	干预NG	2021.2.3	Win32	59.88023952			6.0	1.0	0.5224	1.0		1.0	1.0	33.0	0.0	1.0
					4.0	0.3702						images/313_2.png	images/313+42_2.png	6.0	→	2.0	61		女	18	2025-05-14_19h25.28.671	干预NG	2021.2.3	Win32	59.88023952			1.0	0.0	0.42	1.0		1.0	2.0	34.0	1.0	1.0
					4.0	0.5558						images/313+42_28.png	images/313_28.png	1.0	←	28.0	61		女	18	2025-05-14_19h25.28.671	干预NG	2021.2.3	Win32	59.88023952			6.0	0.0	0.417	1.0		1.0	3.0	35.0	27.0	1.0
					4.0	0.4979						images/313_22.png	images/313+42_22.png	6.0	→	22.0	61		女	18	2025-05-14_19h25.28.671	干预NG	2021.2.3	Win32	59.88023952			6.0	1.0	0.4346	1.0		1.0	4.0	36.0	21.0	1.0
					4.0	0.7422						images/313_17.png	images/313+42_17.png	6.0	→	17.0	61		女	18	2025-05-14_19h25.28.671	干预NG	2021.2.3	Win32	59.88023952			1.0	0.0	0.722	1.0		1.0	5.0	37.0	16.0	1.0
					4.0	0.3751						images/313_8.png	images/313+42_8.png	6.0	→	8.0	61		女	18	2025-05-14_19h25.28.671	干预NG	2021.2.3	Win32	59.88023952			6.0	1.0	0.4132	1.0		1.0	6.0	38.0	7.0	1.0
					3.0	0.4649						images/313_24.png	images/313+42_24.png	6.0	→	24.0	61		女	18	2025-05-14_19h25.28.671	干预NG	2021.2.3	Win32	59.88023952			6.0	1.0	0.6389	0.0		1.0	7.0	39.0	23.0	1.0
					4.0	0.8967						images/313_21.png	images/313+42_21.png	6.0	→	21.0	61		女	18	2025-05-14_19h25.28.671	干预NG	2021.2.3	Win32	59.88023952			6.0	1.0	0.7257	1.0		1.0	8.0	40.0	20.0	1.0
					4.0	0.4483						images/313+42_13.png	images/313_13.png	1.0	←	13.0	61		女	18	2025-05-14_19h25.28.671	干预NG	2021.2.3	Win32	59.88023952			1.0	1.0	0.4215	1.0		1.0	9.0	41.0	12.0	1.0
					5.0	0.4979						images/313_7.png	images/313+42_7.png	6.0	→	7.0	61		女	18	2025-05-14_19h25.28.671	干预NG	2021.2.3	Win32	59.88023952			6.0	1.0	0.389	1.0		1.0	10.0	42.0	6.0	1.0
					4.0	0.5854						images/313+42_9.png	images/313_9.png	1.0	←	9.0	61		女	18	2025-05-14_19h25.28.671	干预NG	2021.2.3	Win32	59.88023952			1.0	1.0	0.8743	1.0		1.0	11.0	43.0	8.0	1.0
					3.0	0.4894						images/313_18.png	images/313+42_18.png	6.0	→	18.0	61		女	18	2025-05-14_19h25.28.671	干预NG	2021.2.3	Win32	59.88023952			6.0	1.0	0.3985	0.0		1.0	12.0	44.0	17.0	1.0
					4.0	1.1221						images/313+42_15.png	images/313_15.png	1.0	←	15.0	61		女	18	2025-05-14_19h25.28.671	干预NG	2021.2.3	Win32	59.88023952			1.0	1.0	0.4139	1.0		1.0	13.0	45.0	14.0	1.0
					4.0	0.3532						images/313_20.png	images/313+42_20.png	6.0	→	20.0	61		女	18	2025-05-14_19h25.28.671	干预NG	2021.2.3	Win32	59.88023952			1.0	0.0	0.5571	1.0		1.0	14.0	46.0	19.0	1.0
					4.0	0.3577						images/313+42_25.png	images/313_25.png	1.0	←	25.0	61		女	18	2025-05-14_19h25.28.671	干预NG	2021.2.3	Win32	59.88023952			6.0	0.0	0.7415	1.0		1.0	15.0	47.0	24.0	1.0
					3.0	1.2468						images/313+42_10.png	images/313_10.png	1.0	←	10.0	61		女	18	2025-05-14_19h25.28.671	干预NG	2021.2.3	Win32	59.88023952			1.0	1.0	0.668	0.0		1.0	16.0	48.0	9.0	1.0
					3.0	0.5246						images/313+42_26.png	images/313_26.png	1.0	←	26.0	61		女	18	2025-05-14_19h25.28.671	干预NG	2021.2.3	Win32	59.88023952			1.0	1.0	0.5101	0.0		1.0	17.0	49.0	25.0	1.0
					3.0	0.8835						images/313+42_27.png	images/313_27.png	1.0	←	27.0	61		女	18	2025-05-14_19h25.28.671	干预NG	2021.2.3	Win32	59.88023952			6.0	0.0	0.6806	0.0		1.0	18.0	50.0	26.0	1.0
					4.0	0.6254						images/313+42_32.png	images/313_32.png	1.0	←	32.0	61		女	18	2025-05-14_19h25.28.671	干预NG	2021.2.3	Win32	59.88023952			1.0	1.0	0.4184	1.0		1.0	19.0	51.0	31.0	1.0
					4.0	0.3239						images/313_5.png	images/313+42_5.png	6.0	→	5.0	61		女	18	2025-05-14_19h25.28.671	干预NG	2021.2.3	Win32	59.88023952			1.0	0.0	0.5932	1.0		1.0	20.0	52.0	4.0	1.0
					4.0	0.3877						images/313_3.png	images/313+42_3.png	6.0	→	3.0	61		女	18	2025-05-14_19h25.28.671	干预NG	2021.2.3	Win32	59.88023952			6.0	1.0	0.512	1.0		1.0	21.0	53.0	2.0	1.0
					4.0	0.6216						images/313+42_12.png	images/313_12.png	1.0	←	12.0	61		女	18	2025-05-14_19h25.28.671	干预NG	2021.2.3	Win32	59.88023952			1.0	1.0	0.3589	1.0		1.0	22.0	54.0	11.0	1.0
					4.0	5.5783						images/313_6.png	images/313+42_6.png	6.0	→	6.0	61		女	18	2025-05-14_19h25.28.671	干预NG	2021.2.3	Win32	59.88023952			6.0	1.0	0.7902	1.0		1.0	23.0	55.0	5.0	1.0
					3.0	1.0728						images/313_4.png	images/313+42_4.png	6.0	→	4.0	61		女	18	2025-05-14_19h25.28.671	干预NG	2021.2.3	Win32	59.88023952			1.0	0.0	0.6722	0.0		1.0	24.0	56.0	3.0	1.0
					4.0	1.3828						images/313_19.png	images/313+42_19.png	6.0	→	19.0	61		女	18	2025-05-14_19h25.28.671	干预NG	2021.2.3	Win32	59.88023952			6.0	1.0	1.1372	1.0		1.0	25.0	57.0	18.0	1.0
					4.0	0.5154						images/313+42_30.png	images/313_30.png	1.0	←	30.0	61		女	18	2025-05-14_19h25.28.671	干预NG	2021.2.3	Win32	59.88023952			1.0	1.0	0.4989	1.0		1.0	26.0	58.0	29.0	1.0
					4.0	0.4196						images/313+42_14.png	images/313_14.png	1.0	←	14.0	61		女	18	2025-05-14_19h25.28.671	干预NG	2021.2.3	Win32	59.88023952			6.0	0.0	0.4895	1.0		1.0	27.0	59.0	13.0	1.0
					4.0	1.2958						images/313+42_29.png	images/313_29.png	1.0	←	29.0	61		女	18	2025-05-14_19h25.28.671	干预NG	2021.2.3	Win32	59.88023952			1.0	1.0	0.4296	1.0		1.0	28.0	60.0	28.0	1.0
					4.0	0.353						images/313+42_16.png	images/313_16.png	1.0	←	16.0	61		女	18	2025-05-14_19h25.28.671	干预NG	2021.2.3	Win32	59.88023952			6.0	0.0	0.6672	1.0		1.0	29.0	61.0	15.0	1.0
					4.0	0.4274						images/313+42_31.png	images/313_31.png	1.0	←	31.0	61		女	18	2025-05-14_19h25.28.671	干预NG	2021.2.3	Win32	59.88023952			1.0	1.0	0.3122	1.0		1.0	30.0	62.0	30.0	1.0
					4.0	0.5295						images/313_23.png	images/313+42_23.png	6.0	→	23.0	61		女	18	2025-05-14_19h25.28.671	干预NG	2021.2.3	Win32	59.88023952			6.0	1.0	0.4732	1.0		1.0	31.0	63.0	22.0	1.0
					4.0	0.4104						images/313_8.png	images/313+42_8.png	6.0	→	8.0	61		女	18	2025-05-14_19h25.28.671	干预NG	2021.2.3	Win32	59.88023952			1.0	0.0	0.5274	1.0		2.0	0.0	64.0	7.0	1.0
					4.0	0.3882						images/313+42_12.png	images/313_12.png	1.0	←	12.0	61		女	18	2025-05-14_19h25.28.671	干预NG	2021.2.3	Win32	59.88023952			1.0	1.0	0.3211	1.0		2.0	1.0	65.0	11.0	1.0
					4.0	0.2787						images/313+42_15.png	images/313_15.png	1.0	←	15.0	61		女	18	2025-05-14_19h25.28.671	干预NG	2021.2.3	Win32	59.88023952			1.0	1.0	0.4546	1.0		2.0	2.0	66.0	14.0	1.0
					4.0	0.6126						images/313_7.png	images/313+42_7.png	6.0	→	7.0	61		女	18	2025-05-14_19h25.28.671	干预NG	2021.2.3	Win32	59.88023952			6.0	1.0	0.3944	1.0		2.0	3.0	67.0	6.0	1.0
					4.0	0.4081						images/313+42_30.png	images/313_30.png	1.0	←	30.0	61		女	18	2025-05-14_19h25.28.671	干预NG	2021.2.3	Win32	59.88023952			1.0	1.0	0.344	1.0		2.0	4.0	68.0	29.0	1.0
					4.0	0.4267						images/313_22.png	images/313+42_22.png	6.0	→	22.0	61		女	18	2025-05-14_19h25.28.671	干预NG	2021.2.3	Win32	59.88023952			6.0	1.0	0.3786	1.0		2.0	5.0	69.0	21.0	1.0
					4.0	0.3519						images/313+42_10.png	images/313_10.png	1.0	←	10.0	61		女	18	2025-05-14_19h25.28.671	干预NG	2021.2.3	Win32	59.88023952			1.0	1.0	0.6424	1.0		2.0	6.0	70.0	9.0	1.0
					4.0	0.3347						images/313_6.png	images/313+42_6.png	6.0	→	6.0	61		女	18	2025-05-14_19h25.28.671	干预NG	2021.2.3	Win32	59.88023952			6.0	1.0	0.2862	1.0		2.0	7.0	71.0	5.0	1.0
					4.0	0.3049						images/313+42_26.png	images/313_26.png	1.0	←	26.0	61		女	18	2025-05-14_19h25.28.671	干预NG	2021.2.3	Win32	59.88023952			6.0	0.0	0.3752	1.0		2.0	8.0	72.0	25.0	1.0
					4.0	0.6004						images/313+42_29.png	images/313_29.png	1.0	←	29.0	61		女	18	2025-05-14_19h25.28.671	干预NG	2021.2.3	Win32	59.88023952			1.0	1.0	0.4471	1.0		2.0	9.0	73.0	28.0	1.0
					4.0	0.2746						images/313+42_9.png	images/313_9.png	1.0	←	9.0	61		女	18	2025-05-14_19h25.28.671	干预NG	2021.2.3	Win32	59.88023952			1.0	1.0	0.8347	1.0		2.0	10.0	74.0	8.0	1.0
					4.0	0.3161						images/313_23.png	images/313+42_23.png	6.0	→	23.0	61		女	18	2025-05-14_19h25.28.671	干预NG	2021.2.3	Win32	59.88023952			1.0	0.0	0.479	1.0		2.0	11.0	75.0	22.0	1.0
					3.0	0.4428						images/313_21.png	images/313+42_21.png	6.0	→	21.0	61		女	18	2025-05-14_19h25.28.671	干预NG	2021.2.3	Win32	59.88023952			6.0	1.0	1.0671	0.0		2.0	12.0	76.0	20.0	1.0
					3.0	0.2857						images/313_1.png	images/313+42_1.png	6.0	→	1.0	61		女	18	2025-05-14_19h25.28.671	干预NG	2021.2.3	Win32	59.88023952			6.0	1.0	0.4596	0.0		2.0	13.0	77.0	0.0	1.0
					4.0	0.4129						images/313_19.png	images/313+42_19.png	6.0	→	19.0	61		女	18	2025-05-14_19h25.28.671	干预NG	2021.2.3	Win32	59.88023952			6.0	1.0	0.6623	1.0		2.0	14.0	78.0	18.0	1.0
					4.0	0.6049						images/313_24.png	images/313+42_24.png	6.0	→	24.0	61		女	18	2025-05-14_19h25.28.671	干预NG	2021.2.3	Win32	59.88023952			6.0	1.0	1.0075	1.0	space	2.0	15.0	79.0	23.0	1.0	3.004
					4.0	0.9586						images/313_17.png	images/313+42_17.png	6.0	→	17.0	61		女	18	2025-05-14_19h25.28.671	干预NG	2021.2.3	Win32	59.88023952			6.0	1.0	0.8382	1.0		2.0	16.0	80.0	16.0	1.0
					4.0	0.3844						images/313_20.png	images/313+42_20.png	6.0	→	20.0	61		女	18	2025-05-14_19h25.28.671	干预NG	2021.2.3	Win32	59.88023952			6.0	1.0	0.6299	1.0		2.0	17.0	81.0	19.0	1.0
					4.0	0.3742						images/313+42_14.png	images/313_14.png	1.0	←	14.0	61		女	18	2025-05-14_19h25.28.671	干预NG	2021.2.3	Win32	59.88023952			1.0	1.0	0.369	1.0		2.0	18.0	82.0	13.0	1.0
					4.0	0.331						images/313_5.png	images/313+42_5.png	6.0	→	5.0	61		女	18	2025-05-14_19h25.28.671	干预NG	2021.2.3	Win32	59.88023952			6.0	1.0	0.3194	1.0		2.0	19.0	83.0	4.0	1.0
					4.0	0.4605						images/313_18.png	images/313+42_18.png	6.0	→	18.0	61		女	18	2025-05-14_19h25.28.671	干预NG	2021.2.3	Win32	59.88023952			6.0	1.0	1.1913	1.0		2.0	20.0	84.0	17.0	1.0
					4.0	0.3916						images/313+42_13.png	images/313_13.png	1.0	←	13.0	61		女	18	2025-05-14_19h25.28.671	干预NG	2021.2.3	Win32	59.88023952			1.0	1.0	1.3911	1.0		2.0	21.0	85.0	12.0	1.0
					4.0	0.3478						images/313_4.png	images/313+42_4.png	6.0	→	4.0	61		女	18	2025-05-14_19h25.28.671	干预NG	2021.2.3	Win32	59.88023952			6.0	1.0	0.5257	1.0		2.0	22.0	86.0	3.0	1.0
					4.0	0.2723						images/313_2.png	images/313+42_2.png	6.0	→	2.0	61		女	18	2025-05-14_19h25.28.671	干预NG	2021.2.3	Win32	59.88023952			6.0	1.0	0.3853	1.0		2.0	23.0	87.0	1.0	1.0
					4.0	0.2545						images/313+42_32.png	images/313_32.png	1.0	←	32.0	61		女	18	2025-05-14_19h25.28.671	干预NG	2021.2.3	Win32	59.88023952			6.0	0.0	0.4	1.0		2.0	24.0	88.0	31.0	1.0
					4.0	0.2481						images/313+42_27.png	images/313_27.png	1.0	←	27.0	61		女	18	2025-05-14_19h25.28.671	干预NG	2021.2.3	Win32	59.88023952			6.0	0.0	0.5321	1.0		2.0	25.0	89.0	26.0	1.0
					4.0	0.3383						images/313+42_31.png	images/313_31.png	1.0	←	31.0	61		女	18	2025-05-14_19h25.28.671	干预NG	2021.2.3	Win32	59.88023952			1.0	1.0	0.3765	1.0		2.0	26.0	90.0	30.0	1.0
					4.0	0.2924						images/313+42_25.png	images/313_25.png	1.0	←	25.0	61		女	18	2025-05-14_19h25.28.671	干预NG	2021.2.3	Win32	59.88023952			6.0	0.0	0.5591	1.0		2.0	27.0	91.0	24.0	1.0
					4.0	0.2727						images/313+42_28.png	images/313_28.png	1.0	←	28.0	61		女	18	2025-05-14_19h25.28.671	干预NG	2021.2.3	Win32	59.88023952			1.0	1.0	0.2556	1.0		2.0	28.0	92.0	27.0	1.0
					4.0	0.3348						images/313_3.png	images/313+42_3.png	6.0	→	3.0	61		女	18	2025-05-14_19h25.28.671	干预NG	2021.2.3	Win32	59.88023952			6.0	1.0	0.322	1.0		2.0	29.0	93.0	2.0	1.0
					4.0	0.3014						images/313+42_16.png	images/313_16.png	1.0	←	16.0	61		女	18	2025-05-14_19h25.28.671	干预NG	2021.2.3	Win32	59.88023952			1.0	1.0	0.389	1.0		2.0	30.0	94.0	15.0	1.0
					4.0	0.3588						images/313+42_11.png	images/313_11.png	1.0	←	11.0	61		女	18	2025-05-14_19h25.28.671	干预NG	2021.2.3	Win32	59.88023952			1.0	1.0	0.3735	1.0		2.0	31.0	95.0	10.0	1.0
																	61		女	18	2025-05-14_19h25.28.671	干预NG	2021.2.3	Win32	59.88023952														3.027777778	7.97
