# Supplementary material for: Perceptual metacognition and self-esteem: the role of feedback valence in local and global monitoring bias
Source: BMC Psychol. 2025 Sep 22;13:1114. doi: 10.1186/s40359-025-03089-x (PMC12506185; doi:10.1186/s40359-025-03089-x)
Supplement: Supplementary file 1 — Supplementary Material 1. [file 40359_2025_3089_MOESM1_ESM.zip › Data/Study3/Study3data/negative/62_干预NG_2025-05-14_20h27.39.722.csv]

key03.keys	key03.rt	response00.keys	response00.corr	response00.rt	response02.keys	response02.rt	prac2.thisRepN	prac2.thisTrialN	prac2.thisN	prac2.thisIndex	prac2.ran	dotLeft	dotRight	dotAns	cue	rows	被试编号	姓名	性别	年龄	date	expName	psychopyVersion	OS	frameRate	key04.keys	key04.rt	response01.keys	response01.corr	response01.rt	response02.corr	ret_res.keys	neg.thisRepN	neg.thisTrialN	neg.thisN	neg.thisIndex	neg.ran	ret_res.rt	slider.response	slider.rt
space	2.039	6.0	0.0	2.083	4.0	0.7123	0.0	0.0	0.0	12.0	1.0	images/313+12_13.png	images/313_13.png	1.0	←	13.0	62		女	23	2025-05-14_20h27.39.722	干预NG	2021.2.3	Win32	60.24096386
		1.0	1.0	0.5702	4.0	0.5168	0.0	1.0	1.0	11.0	1.0	images/313+12_12.png	images/313_12.png	1.0	←	12.0	62		女	23	2025-05-14_20h27.39.722	干预NG	2021.2.3	Win32	60.24096386
		1.0	0.0	0.5678	5.0	0.4208	0.0	2.0	2.0	6.0	1.0	images/313_7.png	images/313+12_7.png	6.0	→	7.0	62		女	23	2025-05-14_20h27.39.722	干预NG	2021.2.3	Win32	60.24096386
		1.0	1.0	0.5352	5.0	0.4425	0.0	3.0	3.0	14.0	1.0	images/313+12_15.png	images/313_15.png	1.0	←	15.0	62		女	23	2025-05-14_20h27.39.722	干预NG	2021.2.3	Win32	60.24096386
		6.0	0.0	0.8957	5.0	0.2526	0.0	4.0	4.0	13.0	1.0	images/313+12_14.png	images/313_14.png	1.0	←	14.0	62		女	23	2025-05-14_20h27.39.722	干预NG	2021.2.3	Win32	60.24096386
		1.0	0.0	0.406	5.0	0.3001	0.0	5.0	5.0	1.0	1.0	images/313_2.png	images/313+12_2.png	6.0	→	2.0	62		女	23	2025-05-14_20h27.39.722	干预NG	2021.2.3	Win32	60.24096386
		6.0	0.0	0.5532	5.0	0.2517	0.0	6.0	6.0	10.0	1.0	images/313+12_11.png	images/313_11.png	1.0	←	11.0	62		女	23	2025-05-14_20h27.39.722	干预NG	2021.2.3	Win32	60.24096386
		6.0	1.0	0.849	5.0	0.2322	0.0	7.0	7.0	3.0	1.0	images/313_4.png	images/313+12_4.png	6.0	→	4.0	62		女	23	2025-05-14_20h27.39.722	干预NG	2021.2.3	Win32	60.24096386
		6.0	1.0	0.4855	5.0	0.2335	0.0	8.0	8.0	2.0	1.0	images/313_3.png	images/313+12_3.png	6.0	→	3.0	62		女	23	2025-05-14_20h27.39.722	干预NG	2021.2.3	Win32	60.24096386
		1.0	0.0	0.964	6.0	0.7841	0.0	9.0	9.0	0.0	1.0	images/313_1.png	images/313+12_1.png	6.0	→	1.0	62		女	23	2025-05-14_20h27.39.722	干预NG	2021.2.3	Win32	60.24096386
		6.0	1.0	0.5189	6.0	0.4671	0.0	10.0	10.0	5.0	1.0	images/313_6.png	images/313+12_6.png	6.0	→	6.0	62		女	23	2025-05-14_20h27.39.722	干预NG	2021.2.3	Win32	60.24096386
		6.0	1.0	1.3016	6.0	0.2185	0.0	11.0	11.0	4.0	1.0	images/313_5.png	images/313+12_5.png	6.0	→	5.0	62		女	23	2025-05-14_20h27.39.722	干预NG	2021.2.3	Win32	60.24096386
		1.0	1.0	0.6908	6.0	0.4865	0.0	12.0	12.0	9.0	1.0	images/313+12_10.png	images/313_10.png	1.0	←	10.0	62		女	23	2025-05-14_20h27.39.722	干预NG	2021.2.3	Win32	60.24096386
		6.0	1.0	0.7179	6.0	0.3876	0.0	13.0	13.0	7.0	1.0	images/313_8.png	images/313+12_8.png	6.0	→	8.0	62		女	23	2025-05-14_20h27.39.722	干预NG	2021.2.3	Win32	60.24096386
		1.0	1.0	1.6177	5.0	1.0853	0.0	14.0	14.0	8.0	1.0	images/313+12_9.png	images/313_9.png	1.0	←	9.0	62		女	23	2025-05-14_20h27.39.722	干预NG	2021.2.3	Win32	60.24096386
		6.0	0.0	1.1371	5.0	0.3096	0.0	15.0	15.0	15.0	1.0	images/313+12_16.png	images/313_16.png	1.0	←	16.0	62		女	23	2025-05-14_20h27.39.722	干预NG	2021.2.3	Win32	60.24096386
		6.0	1.0	0.682	6.0	0.3042	1.0	0.0	16.0	6.0	1.0	images/313_7.png	images/313+12_7.png	6.0	→	7.0	62		女	23	2025-05-14_20h27.39.722	干预NG	2021.2.3	Win32	60.24096386
		1.0	0.0	0.9853	6.0	0.2538	1.0	1.0	17.0	4.0	1.0	images/313_5.png	images/313+12_5.png	6.0	→	5.0	62		女	23	2025-05-14_20h27.39.722	干预NG	2021.2.3	Win32	60.24096386
		6.0	1.0	0.5014	5.0	0.8171	1.0	2.0	18.0	0.0	1.0	images/313_1.png	images/313+12_1.png	6.0	→	1.0	62		女	23	2025-05-14_20h27.39.722	干预NG	2021.2.3	Win32	60.24096386
		6.0	0.0	0.8176	5.0	0.7059	1.0	3.0	19.0	12.0	1.0	images/313+12_13.png	images/313_13.png	1.0	←	13.0	62		女	23	2025-05-14_20h27.39.722	干预NG	2021.2.3	Win32	60.24096386
		1.0	1.0	0.5988	6.0	0.3726	1.0	4.0	20.0	13.0	1.0	images/313+12_14.png	images/313_14.png	1.0	←	14.0	62		女	23	2025-05-14_20h27.39.722	干预NG	2021.2.3	Win32	60.24096386
		1.0	1.0	1.2167	6.0	0.1925	1.0	5.0	21.0	14.0	1.0	images/313+12_15.png	images/313_15.png	1.0	←	15.0	62		女	23	2025-05-14_20h27.39.722	干预NG	2021.2.3	Win32	60.24096386
		6.0	1.0	0.783	5.0	0.2504	1.0	6.0	22.0	5.0	1.0	images/313_6.png	images/313+12_6.png	6.0	→	6.0	62		女	23	2025-05-14_20h27.39.722	干预NG	2021.2.3	Win32	60.24096386
		6.0	1.0	0.4939	5.0	0.3934	1.0	7.0	23.0	3.0	1.0	images/313_4.png	images/313+12_4.png	6.0	→	4.0	62		女	23	2025-05-14_20h27.39.722	干预NG	2021.2.3	Win32	60.24096386
		1.0	1.0	0.6845	6.0	0.1756	1.0	8.0	24.0	15.0	1.0	images/313+12_16.png	images/313_16.png	1.0	←	16.0	62		女	23	2025-05-14_20h27.39.722	干预NG	2021.2.3	Win32	60.24096386
		6.0	1.0	0.4526	6.0	0.3507	1.0	9.0	25.0	2.0	1.0	images/313_3.png	images/313+12_3.png	6.0	→	3.0	62		女	23	2025-05-14_20h27.39.722	干预NG	2021.2.3	Win32	60.24096386
		1.0	1.0	0.8152	6.0	0.1881	1.0	10.0	26.0	9.0	1.0	images/313+12_10.png	images/313_10.png	1.0	←	10.0	62		女	23	2025-05-14_20h27.39.722	干预NG	2021.2.3	Win32	60.24096386
		6.0	0.0	0.4397	6.0	0.3054	1.0	11.0	27.0	10.0	1.0	images/313+12_11.png	images/313_11.png	1.0	←	11.0	62		女	23	2025-05-14_20h27.39.722	干预NG	2021.2.3	Win32	60.24096386
		6.0	0.0	0.4095	6.0	0.2097	1.0	12.0	28.0	11.0	1.0	images/313+12_12.png	images/313_12.png	1.0	←	12.0	62		女	23	2025-05-14_20h27.39.722	干预NG	2021.2.3	Win32	60.24096386
		6.0	1.0	0.5149	6.0	0.6153	1.0	13.0	29.0	7.0	1.0	images/313_8.png	images/313+12_8.png	6.0	→	8.0	62		女	23	2025-05-14_20h27.39.722	干预NG	2021.2.3	Win32	60.24096386
		6.0	1.0	0.4891	6.0	0.1916	1.0	14.0	30.0	1.0	1.0	images/313_2.png	images/313+12_2.png	6.0	→	2.0	62		女	23	2025-05-14_20h27.39.722	干预NG	2021.2.3	Win32	60.24096386
		6.0	0.0	0.4783	6.0	0.1521	1.0	15.0	31.0	8.0	1.0	images/313+12_9.png	images/313_9.png	1.0	←	9.0	62		女	23	2025-05-14_20h27.39.722	干预NG	2021.2.3	Win32	60.24096386
					6.0	0.319						images/313_20.png	images/313+42_20.png	6.0	→	20.0	62		女	23	2025-05-14_20h27.39.722	干预NG	2021.2.3	Win32	60.24096386	space	7.7691	6.0	1.0	0.5857	1.0		0.0	0.0	0.0	19.0	1.0
					6.0	0.2192						images/313_6.png	images/313+42_6.png	6.0	→	6.0	62		女	23	2025-05-14_20h27.39.722	干预NG	2021.2.3	Win32	60.24096386			6.0	1.0	0.4844	1.0		0.0	1.0	1.0	5.0	1.0
					1.0	0.5167						images/313+42_32.png	images/313_32.png	1.0	←	32.0	62		女	23	2025-05-14_20h27.39.722	干预NG	2021.2.3	Win32	60.24096386			1.0	1.0	0.5153	0.0		0.0	2.0	2.0	31.0	1.0
					6.0	0.2024						images/313+42_26.png	images/313_26.png	1.0	←	26.0	62		女	23	2025-05-14_20h27.39.722	干预NG	2021.2.3	Win32	60.24096386			6.0	0.0	0.4231	1.0		0.0	3.0	3.0	25.0	1.0
					6.0	0.2319						images/313+42_16.png	images/313_16.png	1.0	←	16.0	62		女	23	2025-05-14_20h27.39.722	干预NG	2021.2.3	Win32	60.24096386			1.0	1.0	0.5926	1.0		0.0	4.0	4.0	15.0	1.0
					6.0	0.4501						images/313+42_29.png	images/313_29.png	1.0	←	29.0	62		女	23	2025-05-14_20h27.39.722	干预NG	2021.2.3	Win32	60.24096386			1.0	1.0	0.8673	1.0		0.0	5.0	5.0	28.0	1.0
					6.0	0.4871						images/313_18.png	images/313+42_18.png	6.0	→	18.0	62		女	23	2025-05-14_20h27.39.722	干预NG	2021.2.3	Win32	60.24096386			6.0	1.0	1.0172	1.0		0.0	6.0	6.0	17.0	1.0
					6.0	0.1999						images/313+42_11.png	images/313_11.png	1.0	←	11.0	62		女	23	2025-05-14_20h27.39.722	干预NG	2021.2.3	Win32	60.24096386			1.0	1.0	0.6349	1.0		0.0	7.0	7.0	10.0	1.0
					6.0	0.4677						images/313+42_12.png	images/313_12.png	1.0	←	12.0	62		女	23	2025-05-14_20h27.39.722	干预NG	2021.2.3	Win32	60.24096386			1.0	1.0	0.7114	1.0		0.0	8.0	8.0	11.0	1.0
					6.0	0.1899						images/313_7.png	images/313+42_7.png	6.0	→	7.0	62		女	23	2025-05-14_20h27.39.722	干预NG	2021.2.3	Win32	60.24096386			6.0	1.0	0.5176	1.0		0.0	9.0	9.0	6.0	1.0
					6.0	0.771						images/313_1.png	images/313+42_1.png	6.0	→	1.0	62		女	23	2025-05-14_20h27.39.722	干预NG	2021.2.3	Win32	60.24096386			6.0	1.0	0.5978	1.0		0.0	10.0	10.0	0.0	1.0
					2.0	1.7504						images/313+42_9.png	images/313_9.png	1.0	←	9.0	62		女	23	2025-05-14_20h27.39.722	干预NG	2021.2.3	Win32	60.24096386			6.0	0.0	0.7604	0.0		0.0	11.0	11.0	8.0	1.0
					6.0	0.2876						images/313+42_28.png	images/313_28.png	1.0	←	28.0	62		女	23	2025-05-14_20h27.39.722	干预NG	2021.2.3	Win32	60.24096386			1.0	1.0	0.9649	1.0		0.0	12.0	12.0	27.0	1.0
					6.0	0.2285						images/313_5.png	images/313+42_5.png	6.0	→	5.0	62		女	23	2025-05-14_20h27.39.722	干预NG	2021.2.3	Win32	60.24096386			6.0	1.0	0.4004	1.0		0.0	13.0	13.0	4.0	1.0
					6.0	0.1741						images/313+42_25.png	images/313_25.png	1.0	←	25.0	62		女	23	2025-05-14_20h27.39.722	干预NG	2021.2.3	Win32	60.24096386			1.0	1.0	0.59	1.0		0.0	14.0	14.0	24.0	1.0
					6.0	0.2344						images/313_21.png	images/313+42_21.png	6.0	→	21.0	62		女	23	2025-05-14_20h27.39.722	干预NG	2021.2.3	Win32	60.24096386			6.0	1.0	0.4849	1.0		0.0	15.0	15.0	20.0	1.0
					6.0	0.206						images/313_3.png	images/313+42_3.png	6.0	→	3.0	62		女	23	2025-05-14_20h27.39.722	干预NG	2021.2.3	Win32	60.24096386			6.0	1.0	0.4052	1.0		0.0	16.0	16.0	2.0	1.0
					6.0	0.1904						images/313+42_14.png	images/313_14.png	1.0	←	14.0	62		女	23	2025-05-14_20h27.39.722	干预NG	2021.2.3	Win32	60.24096386			6.0	0.0	0.451	1.0		0.0	17.0	17.0	13.0	1.0
					1.0	0.4348						images/313_8.png	images/313+42_8.png	6.0	→	8.0	62		女	23	2025-05-14_20h27.39.722	干预NG	2021.2.3	Win32	60.24096386			6.0	1.0	0.4343	0.0		0.0	18.0	18.0	7.0	1.0
					6.0	0.3808						images/313+42_27.png	images/313_27.png	1.0	←	27.0	62		女	23	2025-05-14_20h27.39.722	干预NG	2021.2.3	Win32	60.24096386			1.0	1.0	0.5304	1.0		0.0	19.0	19.0	26.0	1.0
					6.0	0.279						images/313_4.png	images/313+42_4.png	6.0	→	4.0	62		女	23	2025-05-14_20h27.39.722	干预NG	2021.2.3	Win32	60.24096386			6.0	1.0	0.5892	1.0		0.0	20.0	20.0	3.0	1.0
					6.0	0.1681						images/313_23.png	images/313+42_23.png	6.0	→	23.0	62		女	23	2025-05-14_20h27.39.722	干预NG	2021.2.3	Win32	60.24096386			6.0	1.0	0.4499	1.0		0.0	21.0	21.0	22.0	1.0
					1.0	0.3337						images/313+42_10.png	images/313_10.png	1.0	←	10.0	62		女	23	2025-05-14_20h27.39.722	干预NG	2021.2.3	Win32	60.24096386			1.0	1.0	0.7985	0.0		0.0	22.0	22.0	9.0	1.0
					6.0	0.2338						images/313_22.png	images/313+42_22.png	6.0	→	22.0	62		女	23	2025-05-14_20h27.39.722	干预NG	2021.2.3	Win32	60.24096386			6.0	1.0	0.4698	1.0		0.0	23.0	23.0	21.0	1.0
					6.0	0.5869						images/313+42_30.png	images/313_30.png	1.0	←	30.0	62		女	23	2025-05-14_20h27.39.722	干预NG	2021.2.3	Win32	60.24096386			1.0	1.0	0.5692	1.0		0.0	24.0	24.0	29.0	1.0
					6.0	0.3654						images/313_2.png	images/313+42_2.png	6.0	→	2.0	62		女	23	2025-05-14_20h27.39.722	干预NG	2021.2.3	Win32	60.24096386			6.0	1.0	0.6718	1.0		0.0	25.0	25.0	1.0	1.0
					6.0	0.6425						images/313+42_15.png	images/313_15.png	1.0	←	15.0	62		女	23	2025-05-14_20h27.39.722	干预NG	2021.2.3	Win32	60.24096386			1.0	1.0	0.683	1.0		0.0	26.0	26.0	14.0	1.0
					6.0	0.2357						images/313_24.png	images/313+42_24.png	6.0	→	24.0	62		女	23	2025-05-14_20h27.39.722	干预NG	2021.2.3	Win32	60.24096386			6.0	1.0	0.4754	1.0		0.0	27.0	27.0	23.0	1.0
					6.0	0.5375						images/313+42_13.png	images/313_13.png	1.0	←	13.0	62		女	23	2025-05-14_20h27.39.722	干预NG	2021.2.3	Win32	60.24096386			6.0	0.0	0.6012	1.0		0.0	28.0	28.0	12.0	1.0
					6.0	0.3837						images/313_17.png	images/313+42_17.png	6.0	→	17.0	62		女	23	2025-05-14_20h27.39.722	干预NG	2021.2.3	Win32	60.24096386			6.0	1.0	0.5695	1.0		0.0	29.0	29.0	16.0	1.0
					6.0	0.3034						images/313+42_31.png	images/313_31.png	1.0	←	31.0	62		女	23	2025-05-14_20h27.39.722	干预NG	2021.2.3	Win32	60.24096386			6.0	0.0	0.4794	1.0		0.0	30.0	30.0	30.0	1.0
					6.0	0.2541						images/313_19.png	images/313+42_19.png	6.0	→	19.0	62		女	23	2025-05-14_20h27.39.722	干预NG	2021.2.3	Win32	60.24096386			6.0	1.0	0.4499	1.0		0.0	31.0	31.0	18.0	1.0
					6.0	0.2177						images/313_5.png	images/313+42_5.png	6.0	→	5.0	62		女	23	2025-05-14_20h27.39.722	干预NG	2021.2.3	Win32	60.24096386			6.0	1.0	0.5534	1.0		1.0	0.0	32.0	4.0	1.0
					5.0	0.8001						images/313+42_31.png	images/313_31.png	1.0	←	31.0	62		女	23	2025-05-14_20h27.39.722	干预NG	2021.2.3	Win32	60.24096386			6.0	0.0	1.0174	1.0		1.0	1.0	33.0	30.0	1.0
					6.0	0.218						images/313_21.png	images/313+42_21.png	6.0	→	21.0	62		女	23	2025-05-14_20h27.39.722	干预NG	2021.2.3	Win32	60.24096386			6.0	1.0	0.5105	1.0		1.0	2.0	34.0	20.0	1.0
					6.0	0.2524						images/313_19.png	images/313+42_19.png	6.0	→	19.0	62		女	23	2025-05-14_20h27.39.722	干预NG	2021.2.3	Win32	60.24096386			6.0	1.0	0.5011	1.0		1.0	3.0	35.0	18.0	1.0
					6.0	0.209						images/313+42_12.png	images/313_12.png	1.0	←	12.0	62		女	23	2025-05-14_20h27.39.722	干预NG	2021.2.3	Win32	60.24096386			1.0	1.0	0.9669	1.0		1.0	4.0	36.0	11.0	1.0
					6.0	0.1999						images/313_22.png	images/313+42_22.png	6.0	→	22.0	62		女	23	2025-05-14_20h27.39.722	干预NG	2021.2.3	Win32	60.24096386			6.0	1.0	0.4169	1.0		1.0	5.0	37.0	21.0	1.0
					6.0	0.1997						images/313_8.png	images/313+42_8.png	6.0	→	8.0	62		女	23	2025-05-14_20h27.39.722	干预NG	2021.2.3	Win32	60.24096386			6.0	1.0	0.5327	1.0		1.0	6.0	38.0	7.0	1.0
					6.0	0.587						images/313+42_11.png	images/313_11.png	1.0	←	11.0	62		女	23	2025-05-14_20h27.39.722	干预NG	2021.2.3	Win32	60.24096386			6.0	0.0	0.5696	1.0	space	1.0	7.0	39.0	10.0	1.0	5.0659
					5.0	0.689						images/313+42_30.png	images/313_30.png	1.0	←	30.0	62		女	23	2025-05-14_20h27.39.722	干预NG	2021.2.3	Win32	60.24096386			6.0	0.0	0.8435	1.0		1.0	8.0	40.0	29.0	1.0
					6.0	0.4544						images/313+42_29.png	images/313_29.png	1.0	←	29.0	62		女	23	2025-05-14_20h27.39.722	干预NG	2021.2.3	Win32	60.24096386			1.0	1.0	0.4401	1.0		1.0	9.0	41.0	28.0	1.0
					6.0	0.2158						images/313+42_25.png	images/313_25.png	1.0	←	25.0	62		女	23	2025-05-14_20h27.39.722	干预NG	2021.2.3	Win32	60.24096386			1.0	1.0	0.7349	1.0		1.0	10.0	42.0	24.0	1.0
					6.0	0.2012						images/313_17.png	images/313+42_17.png	6.0	→	17.0	62		女	23	2025-05-14_20h27.39.722	干预NG	2021.2.3	Win32	60.24096386			6.0	1.0	0.5531	1.0		1.0	11.0	43.0	16.0	1.0
					6.0	0.1777						images/313+42_15.png	images/313_15.png	1.0	←	15.0	62		女	23	2025-05-14_20h27.39.722	干预NG	2021.2.3	Win32	60.24096386			1.0	1.0	0.4934	1.0		1.0	12.0	44.0	14.0	1.0
					6.0	0.1675						images/313+42_28.png	images/313_28.png	1.0	←	28.0	62		女	23	2025-05-14_20h27.39.722	干预NG	2021.2.3	Win32	60.24096386			1.0	1.0	0.5525	1.0		1.0	13.0	45.0	27.0	1.0
					6.0	0.3613						images/313+42_10.png	images/313_10.png	1.0	←	10.0	62		女	23	2025-05-14_20h27.39.722	干预NG	2021.2.3	Win32	60.24096386			1.0	1.0	0.4416	1.0		1.0	14.0	46.0	9.0	1.0
					6.0	0.1899						images/313_2.png	images/313+42_2.png	6.0	→	2.0	62		女	23	2025-05-14_20h27.39.722	干预NG	2021.2.3	Win32	60.24096386			6.0	1.0	0.6138	1.0		1.0	15.0	47.0	1.0	1.0
					6.0	0.1238						images/313_20.png	images/313+42_20.png	6.0	→	20.0	62		女	23	2025-05-14_20h27.39.722	干预NG	2021.2.3	Win32	60.24096386			1.0	0.0	0.717	1.0		1.0	16.0	48.0	19.0	1.0
					6.0	0.1327						images/313_7.png	images/313+42_7.png	6.0	→	7.0	62		女	23	2025-05-14_20h27.39.722	干预NG	2021.2.3	Win32	60.24096386			1.0	0.0	0.613	1.0		1.0	17.0	49.0	6.0	1.0
					6.0	0.2323						images/313+42_26.png	images/313_26.png	1.0	←	26.0	62		女	23	2025-05-14_20h27.39.722	干预NG	2021.2.3	Win32	60.24096386			1.0	1.0	0.5902	1.0		1.0	18.0	50.0	25.0	1.0
					6.0	0.1837						images/313+42_13.png	images/313_13.png	1.0	←	13.0	62		女	23	2025-05-14_20h27.39.722	干预NG	2021.2.3	Win32	60.24096386			1.0	1.0	0.6841	1.0		1.0	19.0	51.0	12.0	1.0
					6.0	0.5681						images/313+42_27.png	images/313_27.png	1.0	←	27.0	62		女	23	2025-05-14_20h27.39.722	干预NG	2021.2.3	Win32	60.24096386			1.0	1.0	0.7324	1.0		1.0	20.0	52.0	26.0	1.0
					6.0	0.1667						images/313_1.png	images/313+42_1.png	6.0	→	1.0	62		女	23	2025-05-14_20h27.39.722	干预NG	2021.2.3	Win32	60.24096386			6.0	1.0	0.5342	1.0		1.0	21.0	53.0	0.0	1.0
					6.0	0.5505						images/313_23.png	images/313+42_23.png	6.0	→	23.0	62		女	23	2025-05-14_20h27.39.722	干预NG	2021.2.3	Win32	60.24096386			1.0	0.0	0.5349	1.0		1.0	22.0	54.0	22.0	1.0
					6.0	0.3647						images/313+42_9.png	images/313_9.png	1.0	←	9.0	62		女	23	2025-05-14_20h27.39.722	干预NG	2021.2.3	Win32	60.24096386			1.0	1.0	0.6253	1.0		1.0	23.0	55.0	8.0	1.0
					5.0	0.3514						images/313_3.png	images/313+42_3.png	6.0	→	3.0	62		女	23	2025-05-14_20h27.39.722	干预NG	2021.2.3	Win32	60.24096386			6.0	1.0	0.5003	1.0		1.0	24.0	56.0	2.0	1.0
					6.0	0.2831						images/313_24.png	images/313+42_24.png	6.0	→	24.0	62		女	23	2025-05-14_20h27.39.722	干预NG	2021.2.3	Win32	60.24096386			6.0	1.0	0.7874	1.0		1.0	25.0	57.0	23.0	1.0
					4.0	1.0051						images/313+42_14.png	images/313_14.png	1.0	←	14.0	62		女	23	2025-05-14_20h27.39.722	干预NG	2021.2.3	Win32	60.24096386			6.0	0.0	1.356	1.0		1.0	26.0	58.0	13.0	1.0
					5.0	0.387						images/313+42_32.png	images/313_32.png	1.0	←	32.0	62		女	23	2025-05-14_20h27.39.722	干预NG	2021.2.3	Win32	60.24096386			1.0	1.0	0.9933	1.0		1.0	27.0	59.0	31.0	1.0
					5.0	0.3669						images/313_18.png	images/313+42_18.png	6.0	→	18.0	62		女	23	2025-05-14_20h27.39.722	干预NG	2021.2.3	Win32	60.24096386			1.0	0.0	1.14	1.0		1.0	28.0	60.0	17.0	1.0
					6.0	0.3207						images/313_4.png	images/313+42_4.png	6.0	→	4.0	62		女	23	2025-05-14_20h27.39.722	干预NG	2021.2.3	Win32	60.24096386			6.0	1.0	0.7833	1.0		1.0	29.0	61.0	3.0	1.0
					5.0	0.2674						images/313+42_16.png	images/313_16.png	1.0	←	16.0	62		女	23	2025-05-14_20h27.39.722	干预NG	2021.2.3	Win32	60.24096386			1.0	1.0	0.8482	1.0		1.0	30.0	62.0	15.0	1.0
					5.0	0.2204						images/313_6.png	images/313+42_6.png	6.0	→	6.0	62		女	23	2025-05-14_20h27.39.722	干预NG	2021.2.3	Win32	60.24096386			6.0	1.0	0.4812	1.0		1.0	31.0	63.0	5.0	1.0
					6.0	0.2243						images/313_3.png	images/313+42_3.png	6.0	→	3.0	62		女	23	2025-05-14_20h27.39.722	干预NG	2021.2.3	Win32	60.24096386			6.0	1.0	0.7059	1.0		2.0	0.0	64.0	2.0	1.0
					5.0	0.2393						images/313_2.png	images/313+42_2.png	6.0	→	2.0	62		女	23	2025-05-14_20h27.39.722	干预NG	2021.2.3	Win32	60.24096386			6.0	1.0	0.4394	1.0		2.0	1.0	65.0	1.0	1.0
					6.0	0.2362						images/313_19.png	images/313+42_19.png	6.0	→	19.0	62		女	23	2025-05-14_20h27.39.722	干预NG	2021.2.3	Win32	60.24096386			6.0	1.0	0.5311	1.0		2.0	2.0	66.0	18.0	1.0
					6.0	0.1871						images/313_8.png	images/313+42_8.png	6.0	→	8.0	62		女	23	2025-05-14_20h27.39.722	干预NG	2021.2.3	Win32	60.24096386			6.0	1.0	0.3205	1.0		2.0	3.0	67.0	7.0	1.0
					5.0	0.2567						images/313_6.png	images/313+42_6.png	6.0	→	6.0	62		女	23	2025-05-14_20h27.39.722	干预NG	2021.2.3	Win32	60.24096386			6.0	1.0	0.3675	1.0		2.0	4.0	68.0	5.0	1.0
					5.0	0.2012						images/313+42_13.png	images/313_13.png	1.0	←	13.0	62		女	23	2025-05-14_20h27.39.722	干预NG	2021.2.3	Win32	60.24096386			1.0	1.0	0.5828	1.0		2.0	5.0	69.0	12.0	1.0
					5.0	0.3831						images/313+42_29.png	images/313_29.png	1.0	←	29.0	62		女	23	2025-05-14_20h27.39.722	干预NG	2021.2.3	Win32	60.24096386			1.0	1.0	0.5995	1.0		2.0	6.0	70.0	28.0	1.0
					5.0	0.2014						images/313+42_14.png	images/313_14.png	1.0	←	14.0	62		女	23	2025-05-14_20h27.39.722	干预NG	2021.2.3	Win32	60.24096386			6.0	0.0	0.6656	1.0		2.0	7.0	71.0	13.0	1.0
					5.0	0.2362						images/313_24.png	images/313+42_24.png	6.0	→	24.0	62		女	23	2025-05-14_20h27.39.722	干预NG	2021.2.3	Win32	60.24096386			6.0	1.0	0.4316	1.0		2.0	8.0	72.0	23.0	1.0
					6.0	0.2006						images/313_1.png	images/313+42_1.png	6.0	→	1.0	62		女	23	2025-05-14_20h27.39.722	干预NG	2021.2.3	Win32	60.24096386			6.0	1.0	0.5884	1.0		2.0	9.0	73.0	0.0	1.0
					5.0	0.1837						images/313+42_9.png	images/313_9.png	1.0	←	9.0	62		女	23	2025-05-14_20h27.39.722	干预NG	2021.2.3	Win32	60.24096386			1.0	1.0	0.5505	1.0		2.0	10.0	74.0	8.0	1.0
					5.0	0.2668						images/313_5.png	images/313+42_5.png	6.0	→	5.0	62		女	23	2025-05-14_20h27.39.722	干预NG	2021.2.3	Win32	60.24096386			1.0	0.0	0.9795	1.0		2.0	11.0	75.0	4.0	1.0
					6.0	0.6205						images/313+42_27.png	images/313_27.png	1.0	←	27.0	62		女	23	2025-05-14_20h27.39.722	干预NG	2021.2.3	Win32	60.24096386			1.0	1.0	0.4834	1.0		2.0	12.0	76.0	26.0	1.0
					5.0	0.2667						images/313_7.png	images/313+42_7.png	6.0	→	7.0	62		女	23	2025-05-14_20h27.39.722	干预NG	2021.2.3	Win32	60.24096386			6.0	1.0	0.6484	1.0		2.0	13.0	77.0	6.0	1.0
					6.0	0.4003						images/313+42_25.png	images/313_25.png	1.0	←	25.0	62		女	23	2025-05-14_20h27.39.722	干预NG	2021.2.3	Win32	60.24096386			1.0	1.0	0.7198	1.0		2.0	14.0	78.0	24.0	1.0
					6.0	0.3418						images/313+42_28.png	images/313_28.png	1.0	←	28.0	62		女	23	2025-05-14_20h27.39.722	干预NG	2021.2.3	Win32	60.24096386			1.0	1.0	0.4569	1.0	space	2.0	15.0	79.0	27.0	1.0	1.7649
					5.0	0.2197						images/313_18.png	images/313+42_18.png	6.0	→	18.0	62		女	23	2025-05-14_20h27.39.722	干预NG	2021.2.3	Win32	60.24096386			6.0	1.0	0.6019	1.0		2.0	16.0	80.0	17.0	1.0
					6.0	0.2783						images/313+42_16.png	images/313_16.png	1.0	←	16.0	62		女	23	2025-05-14_20h27.39.722	干预NG	2021.2.3	Win32	60.24096386			1.0	1.0	0.416	1.0		2.0	17.0	81.0	15.0	1.0
					5.0	0.3005						images/313+42_30.png	images/313_30.png	1.0	←	30.0	62		女	23	2025-05-14_20h27.39.722	干预NG	2021.2.3	Win32	60.24096386			1.0	1.0	0.5035	1.0		2.0	18.0	82.0	29.0	1.0
					5.0	0.2418						images/313+42_15.png	images/313_15.png	1.0	←	15.0	62		女	23	2025-05-14_20h27.39.722	干预NG	2021.2.3	Win32	60.24096386			1.0	1.0	0.506	1.0		2.0	19.0	83.0	14.0	1.0
					5.0	0.6008						images/313_22.png	images/313+42_22.png	6.0	→	22.0	62		女	23	2025-05-14_20h27.39.722	干预NG	2021.2.3	Win32	60.24096386			6.0	1.0	0.4337	1.0		2.0	20.0	84.0	21.0	1.0
					5.0	0.3048						images/313_4.png	images/313+42_4.png	6.0	→	4.0	62		女	23	2025-05-14_20h27.39.722	干预NG	2021.2.3	Win32	60.24096386			6.0	1.0	0.6135	1.0		2.0	21.0	85.0	3.0	1.0
					5.0	0.2321						images/313+42_10.png	images/313_10.png	1.0	←	10.0	62		女	23	2025-05-14_20h27.39.722	干预NG	2021.2.3	Win32	60.24096386			6.0	0.0	0.6601	1.0		2.0	22.0	86.0	9.0	1.0
					5.0	0.2857						images/313+42_11.png	images/313_11.png	1.0	←	11.0	62		女	23	2025-05-14_20h27.39.722	干预NG	2021.2.3	Win32	60.24096386			6.0	0.0	1.0817	1.0		2.0	23.0	87.0	10.0	1.0
					5.0	0.436						images/313_17.png	images/313+42_17.png	6.0	→	17.0	62		女	23	2025-05-14_20h27.39.722	干预NG	2021.2.3	Win32	60.24096386			6.0	1.0	1.001	1.0		2.0	24.0	88.0	16.0	1.0
					4.0	2.9365						images/313+42_12.png	images/313_12.png	1.0	←	12.0	62		女	23	2025-05-14_20h27.39.722	干预NG	2021.2.3	Win32	60.24096386			1.0	1.0	0.5908	1.0		2.0	25.0	89.0	11.0	1.0
					5.0	0.2688						images/313+42_26.png	images/313_26.png	1.0	←	26.0	62		女	23	2025-05-14_20h27.39.722	干预NG	2021.2.3	Win32	60.24096386			1.0	1.0	0.8353	1.0		2.0	26.0	90.0	25.0	1.0
					5.0	0.3319						images/313_23.png	images/313+42_23.png	6.0	→	23.0	62		女	23	2025-05-14_20h27.39.722	干预NG	2021.2.3	Win32	60.24096386			6.0	1.0	0.5508	1.0		2.0	27.0	91.0	22.0	1.0
					5.0	0.2574						images/313_21.png	images/313+42_21.png	6.0	→	21.0	62		女	23	2025-05-14_20h27.39.722	干预NG	2021.2.3	Win32	60.24096386			6.0	1.0	0.4337	1.0		2.0	28.0	92.0	20.0	1.0
					5.0	0.288						images/313_20.png	images/313+42_20.png	6.0	→	20.0	62		女	23	2025-05-14_20h27.39.722	干预NG	2021.2.3	Win32	60.24096386			1.0	0.0	0.9931	1.0		2.0	29.0	93.0	19.0	1.0
					5.0	0.2217						images/313+42_32.png	images/313_32.png	1.0	←	32.0	62		女	23	2025-05-14_20h27.39.722	干预NG	2021.2.3	Win32	60.24096386			1.0	1.0	0.832	1.0		2.0	30.0	94.0	31.0	1.0
					5.0	0.3685						images/313+42_31.png	images/313_31.png	1.0	←	31.0	62		女	23	2025-05-14_20h27.39.722	干预NG	2021.2.3	Win32	60.24096386			1.0	1.0	0.82	1.0		2.0	31.0	95.0	30.0	1.0
																	62		女	23	2025-05-14_20h27.39.722	干预NG	2021.2.3	Win32	60.24096386														3.898148148	3.9076
