# Supplementary material for: Perceptual metacognition and self-esteem: the role of feedback valence in local and global monitoring bias
Source: BMC Psychol. 2025 Sep 22;13:1114. doi: 10.1186/s40359-025-03089-x (PMC12506185; doi:10.1186/s40359-025-03089-x)
Supplement: Supplementary file 1 — Supplementary Material 1. [file 40359_2025_3089_MOESM1_ESM.zip › Data/Study3/Study3data/negative/63_干预NG_2025-05-14_20h25.31.734.csv]

key03.keys	key03.rt	response00.keys	response00.corr	response00.rt	response02.keys	response02.rt	prac2.thisRepN	prac2.thisTrialN	prac2.thisN	prac2.thisIndex	prac2.ran	dotLeft	dotRight	dotAns	cue	rows	被试编号	姓名	性别	年龄	date	expName	psychopyVersion	OS	frameRate	key04.keys	key04.rt	response01.keys	response01.corr	response01.rt	response02.corr	ret_res.keys	neg.thisRepN	neg.thisTrialN	neg.thisN	neg.thisIndex	neg.ran	ret_res.rt	slider.response	slider.rt
space	7.6329	1.0	1.0	0.4605	2.0	0.643	0.0	0.0	0.0	12.0	1.0	images/313+12_13.png	images/313_13.png	1.0	←	13.0	63		女	21	2025-05-14_20h25.31.734	干预NG	2021.2.3	Win32	142.8571429
		6.0	0.0	0.6168	4.0	0.8755	0.0	1.0	1.0	10.0	1.0	images/313+12_11.png	images/313_11.png	1.0	←	11.0	63		女	21	2025-05-14_20h25.31.734	干预NG	2021.2.3	Win32	142.8571429
		1.0	1.0	0.4463	2.0	0.607	0.0	2.0	2.0	8.0	1.0	images/313+12_9.png	images/313_9.png	1.0	←	9.0	63		女	21	2025-05-14_20h25.31.734	干预NG	2021.2.3	Win32	142.8571429
		6.0	0.0	0.4836	2.0	0.576	0.0	3.0	3.0	15.0	1.0	images/313+12_16.png	images/313_16.png	1.0	←	16.0	63		女	21	2025-05-14_20h25.31.734	干预NG	2021.2.3	Win32	142.8571429
		1.0	0.0	0.5219	2.0	0.6799	0.0	4.0	4.0	5.0	1.0	images/313_6.png	images/313+12_6.png	6.0	→	6.0	63		女	21	2025-05-14_20h25.31.734	干预NG	2021.2.3	Win32	142.8571429
		6.0	1.0	0.7779	2.0	0.7853	0.0	5.0	5.0	2.0	1.0	images/313_3.png	images/313+12_3.png	6.0	→	3.0	63		女	21	2025-05-14_20h25.31.734	干预NG	2021.2.3	Win32	142.8571429
		6.0	1.0	0.5274	3.0	0.6348	0.0	6.0	6.0	7.0	1.0	images/313_8.png	images/313+12_8.png	6.0	→	8.0	63		女	21	2025-05-14_20h25.31.734	干预NG	2021.2.3	Win32	142.8571429
		6.0	1.0	0.3648	5.0	0.5715	0.0	7.0	7.0	6.0	1.0	images/313_7.png	images/313+12_7.png	6.0	→	7.0	63		女	21	2025-05-14_20h25.31.734	干预NG	2021.2.3	Win32	142.8571429
		1.0	1.0	0.5031	4.0	0.8222	0.0	8.0	8.0	9.0	1.0	images/313+12_10.png	images/313_10.png	1.0	←	10.0	63		女	21	2025-05-14_20h25.31.734	干预NG	2021.2.3	Win32	142.8571429
		6.0	0.0	0.4097	4.0	0.6391	0.0	9.0	9.0	14.0	1.0	images/313+12_15.png	images/313_15.png	1.0	←	15.0	63		女	21	2025-05-14_20h25.31.734	干预NG	2021.2.3	Win32	142.8571429
		6.0	1.0	0.5136	2.0	0.6493	0.0	10.0	10.0	0.0	1.0	images/313_1.png	images/313+12_1.png	6.0	→	1.0	63		女	21	2025-05-14_20h25.31.734	干预NG	2021.2.3	Win32	142.8571429
		6.0	1.0	0.5206	5.0	0.6749	0.0	11.0	11.0	4.0	1.0	images/313_5.png	images/313+12_5.png	6.0	→	5.0	63		女	21	2025-05-14_20h25.31.734	干预NG	2021.2.3	Win32	142.8571429
		6.0	0.0	0.5284	5.0	0.7227	0.0	12.0	12.0	13.0	1.0	images/313+12_14.png	images/313_14.png	1.0	←	14.0	63		女	21	2025-05-14_20h25.31.734	干预NG	2021.2.3	Win32	142.8571429
		6.0	0.0	0.5136	5.0	0.5297	0.0	13.0	13.0	11.0	1.0	images/313+12_12.png	images/313_12.png	1.0	←	12.0	63		女	21	2025-05-14_20h25.31.734	干预NG	2021.2.3	Win32	142.8571429
		6.0	1.0	0.6531	2.0	0.6744	0.0	14.0	14.0	3.0	1.0	images/313_4.png	images/313+12_4.png	6.0	→	4.0	63		女	21	2025-05-14_20h25.31.734	干预NG	2021.2.3	Win32	142.8571429
		6.0	1.0	0.8136	2.0	0.5991	0.0	15.0	15.0	1.0	1.0	images/313_2.png	images/313+12_2.png	6.0	→	2.0	63		女	21	2025-05-14_20h25.31.734	干预NG	2021.2.3	Win32	142.8571429
		6.0	0.0	0.6221	4.0	0.4517	1.0	0.0	16.0	9.0	1.0	images/313+12_10.png	images/313_10.png	1.0	←	10.0	63		女	21	2025-05-14_20h25.31.734	干预NG	2021.2.3	Win32	142.8571429
		6.0	1.0	0.4343	4.0	0.7574	1.0	1.0	17.0	1.0	1.0	images/313_2.png	images/313+12_2.png	6.0	→	2.0	63		女	21	2025-05-14_20h25.31.734	干预NG	2021.2.3	Win32	142.8571429
		6.0	1.0	0.3815	4.0	0.6045	1.0	2.0	18.0	2.0	1.0	images/313_3.png	images/313+12_3.png	6.0	→	3.0	63		女	21	2025-05-14_20h25.31.734	干预NG	2021.2.3	Win32	142.8571429
		6.0	0.0	0.3052	4.0	0.4382	1.0	3.0	19.0	15.0	1.0	images/313+12_16.png	images/313_16.png	1.0	←	16.0	63		女	21	2025-05-14_20h25.31.734	干预NG	2021.2.3	Win32	142.8571429
		6.0	0.0	0.4732	4.0	0.5363	1.0	4.0	20.0	8.0	1.0	images/313+12_9.png	images/313_9.png	1.0	←	9.0	63		女	21	2025-05-14_20h25.31.734	干预NG	2021.2.3	Win32	142.8571429
		6.0	0.0	0.5826	5.0	0.7578	1.0	5.0	21.0	12.0	1.0	images/313+12_13.png	images/313_13.png	1.0	←	13.0	63		女	21	2025-05-14_20h25.31.734	干预NG	2021.2.3	Win32	142.8571429
		6.0	0.0	0.471	4.0	0.6184	1.0	6.0	22.0	10.0	1.0	images/313+12_11.png	images/313_11.png	1.0	←	11.0	63		女	21	2025-05-14_20h25.31.734	干预NG	2021.2.3	Win32	142.8571429
		6.0	1.0	0.4726	3.0	0.3951	1.0	7.0	23.0	0.0	1.0	images/313_1.png	images/313+12_1.png	6.0	→	1.0	63		女	21	2025-05-14_20h25.31.734	干预NG	2021.2.3	Win32	142.8571429
		6.0	0.0	0.4404	5.0	0.5836	1.0	8.0	24.0	13.0	1.0	images/313+12_14.png	images/313_14.png	1.0	←	14.0	63		女	21	2025-05-14_20h25.31.734	干预NG	2021.2.3	Win32	142.8571429
		6.0	1.0	0.3678	3.0	0.5685	1.0	9.0	25.0	4.0	1.0	images/313_5.png	images/313+12_5.png	6.0	→	5.0	63		女	21	2025-05-14_20h25.31.734	干预NG	2021.2.3	Win32	142.8571429
		6.0	1.0	0.5064	5.0	0.6381	1.0	10.0	26.0	7.0	1.0	images/313_8.png	images/313+12_8.png	6.0	→	8.0	63		女	21	2025-05-14_20h25.31.734	干预NG	2021.2.3	Win32	142.8571429
		6.0	1.0	0.438	5.0	0.5587	1.0	11.0	27.0	6.0	1.0	images/313_7.png	images/313+12_7.png	6.0	→	7.0	63		女	21	2025-05-14_20h25.31.734	干预NG	2021.2.3	Win32	142.8571429
		6.0	1.0	0.6678	2.0	0.8521	1.0	12.0	28.0	3.0	1.0	images/313_4.png	images/313+12_4.png	6.0	→	4.0	63		女	21	2025-05-14_20h25.31.734	干预NG	2021.2.3	Win32	142.8571429
		6.0	1.0	0.6121	2.0	0.8431	1.0	13.0	29.0	5.0	1.0	images/313_6.png	images/313+12_6.png	6.0	→	6.0	63		女	21	2025-05-14_20h25.31.734	干预NG	2021.2.3	Win32	142.8571429
		6.0	0.0	0.8145	2.0	0.7914	1.0	14.0	30.0	14.0	1.0	images/313+12_15.png	images/313_15.png	1.0	←	15.0	63		女	21	2025-05-14_20h25.31.734	干预NG	2021.2.3	Win32	142.8571429
		1.0	1.0	0.8216	2.0	0.6352	1.0	15.0	31.0	11.0	1.0	images/313+12_12.png	images/313_12.png	1.0	←	12.0	63		女	21	2025-05-14_20h25.31.734	干预NG	2021.2.3	Win32	142.8571429
					2.0	0.7383						images/313+42_28.png	images/313_28.png	1.0	←	28.0	63		女	21	2025-05-14_20h25.31.734	干预NG	2021.2.3	Win32	142.8571429	space	1.8124	6.0	0.0	0.3112	0.0		0.0	0.0	0.0	27.0	1.0
					2.0	0.5005						images/313+42_30.png	images/313_30.png	1.0	←	30.0	63		女	21	2025-05-14_20h25.31.734	干预NG	2021.2.3	Win32	142.8571429			6.0	0.0	0.3301	0.0		0.0	1.0	1.0	29.0	1.0
					2.0	0.7961						images/313_6.png	images/313+42_6.png	6.0	→	6.0	63		女	21	2025-05-14_20h25.31.734	干预NG	2021.2.3	Win32	142.8571429			6.0	1.0	0.3683	0.0		0.0	2.0	2.0	5.0	1.0
					2.0	0.5873						images/313_19.png	images/313+42_19.png	6.0	→	19.0	63		女	21	2025-05-14_20h25.31.734	干预NG	2021.2.3	Win32	142.8571429			6.0	1.0	0.4029	0.0		0.0	3.0	3.0	18.0	1.0
					3.0	0.686						images/313_2.png	images/313+42_2.png	6.0	→	2.0	63		女	21	2025-05-14_20h25.31.734	干预NG	2021.2.3	Win32	142.8571429			6.0	1.0	0.9703	0.0		0.0	4.0	4.0	1.0	1.0
					2.0	0.6929						images/313+42_15.png	images/313_15.png	1.0	←	15.0	63		女	21	2025-05-14_20h25.31.734	干预NG	2021.2.3	Win32	142.8571429			6.0	0.0	0.3125	0.0		0.0	5.0	5.0	14.0	1.0
					4.0	0.6777						images/313_24.png	images/313+42_24.png	6.0	→	24.0	63		女	21	2025-05-14_20h25.31.734	干预NG	2021.2.3	Win32	142.8571429			6.0	1.0	0.4298	1.0		0.0	6.0	6.0	23.0	1.0
					4.0	0.6484						images/313+42_9.png	images/313_9.png	1.0	←	9.0	63		女	21	2025-05-14_20h25.31.734	干预NG	2021.2.3	Win32	142.8571429			6.0	0.0	0.5229	1.0		0.0	7.0	7.0	8.0	1.0
					4.0	0.5297						images/313_18.png	images/313+42_18.png	6.0	→	18.0	63		女	21	2025-05-14_20h25.31.734	干预NG	2021.2.3	Win32	142.8571429			6.0	1.0	0.4971	1.0		0.0	8.0	8.0	17.0	1.0
					4.0	0.6463						images/313+42_16.png	images/313_16.png	1.0	←	16.0	63		女	21	2025-05-14_20h25.31.734	干预NG	2021.2.3	Win32	142.8571429			6.0	0.0	0.4933	1.0		0.0	9.0	9.0	15.0	1.0
					2.0	0.6051						images/313+42_10.png	images/313_10.png	1.0	←	10.0	63		女	21	2025-05-14_20h25.31.734	干预NG	2021.2.3	Win32	142.8571429			6.0	0.0	0.5753	0.0		0.0	10.0	10.0	9.0	1.0
					2.0	0.5411						images/313_17.png	images/313+42_17.png	6.0	→	17.0	63		女	21	2025-05-14_20h25.31.734	干预NG	2021.2.3	Win32	142.8571429			6.0	1.0	0.4796	0.0		0.0	11.0	11.0	16.0	1.0
					2.0	0.7533						images/313+42_32.png	images/313_32.png	1.0	←	32.0	63		女	21	2025-05-14_20h25.31.734	干预NG	2021.2.3	Win32	142.8571429			1.0	1.0	0.5527	0.0		0.0	12.0	12.0	31.0	1.0
					4.0	0.6334						images/313_20.png	images/313+42_20.png	6.0	→	20.0	63		女	21	2025-05-14_20h25.31.734	干预NG	2021.2.3	Win32	142.8571429			6.0	1.0	0.4709	1.0		0.0	13.0	13.0	19.0	1.0
					2.0	0.8251						images/313_1.png	images/313+42_1.png	6.0	→	1.0	63		女	21	2025-05-14_20h25.31.734	干预NG	2021.2.3	Win32	142.8571429			6.0	1.0	0.4658	0.0		0.0	14.0	14.0	0.0	1.0
					2.0	0.709						images/313+42_29.png	images/313_29.png	1.0	←	29.0	63		女	21	2025-05-14_20h25.31.734	干预NG	2021.2.3	Win32	142.8571429			6.0	0.0	0.8058	0.0		0.0	15.0	15.0	28.0	1.0
					2.0	0.7505						images/313_3.png	images/313+42_3.png	6.0	→	3.0	63		女	21	2025-05-14_20h25.31.734	干预NG	2021.2.3	Win32	142.8571429			6.0	1.0	0.5284	0.0		0.0	16.0	16.0	2.0	1.0
					2.0	0.7873						images/313+42_25.png	images/313_25.png	1.0	←	25.0	63		女	21	2025-05-14_20h25.31.734	干预NG	2021.2.3	Win32	142.8571429			1.0	1.0	0.7594	0.0		0.0	17.0	17.0	24.0	1.0
					2.0	0.6935						images/313_21.png	images/313+42_21.png	6.0	→	21.0	63		女	21	2025-05-14_20h25.31.734	干预NG	2021.2.3	Win32	142.8571429			6.0	1.0	0.5157	0.0		0.0	18.0	18.0	20.0	1.0
					1.0	0.6546						images/313+42_31.png	images/313_31.png	1.0	←	31.0	63		女	21	2025-05-14_20h25.31.734	干预NG	2021.2.3	Win32	142.8571429			6.0	0.0	0.6309	0.0		0.0	19.0	19.0	30.0	1.0
					2.0	0.8037						images/313_23.png	images/313+42_23.png	6.0	→	23.0	63		女	21	2025-05-14_20h25.31.734	干预NG	2021.2.3	Win32	142.8571429			6.0	1.0	0.4945	0.0		0.0	20.0	20.0	22.0	1.0
					2.0	0.5795						images/313+42_14.png	images/313_14.png	1.0	←	14.0	63		女	21	2025-05-14_20h25.31.734	干预NG	2021.2.3	Win32	142.8571429			1.0	1.0	0.6028	0.0		0.0	21.0	21.0	13.0	1.0
					2.0	0.52						images/313+42_26.png	images/313_26.png	1.0	←	26.0	63		女	21	2025-05-14_20h25.31.734	干预NG	2021.2.3	Win32	142.8571429			6.0	0.0	0.5307	0.0		0.0	22.0	22.0	25.0	1.0
					2.0	0.4727						images/313_5.png	images/313+42_5.png	6.0	→	5.0	63		女	21	2025-05-14_20h25.31.734	干预NG	2021.2.3	Win32	142.8571429			6.0	1.0	0.6834	0.0		0.0	23.0	23.0	4.0	1.0
					2.0	0.643						images/313_4.png	images/313+42_4.png	6.0	→	4.0	63		女	21	2025-05-14_20h25.31.734	干预NG	2021.2.3	Win32	142.8571429			6.0	1.0	0.4379	0.0		0.0	24.0	24.0	3.0	1.0
					2.0	0.7179						images/313+42_27.png	images/313_27.png	1.0	←	27.0	63		女	21	2025-05-14_20h25.31.734	干预NG	2021.2.3	Win32	142.8571429			6.0	0.0	0.6957	0.0		0.0	25.0	25.0	26.0	1.0
					2.0	0.5089						images/313_22.png	images/313+42_22.png	6.0	→	22.0	63		女	21	2025-05-14_20h25.31.734	干预NG	2021.2.3	Win32	142.8571429			6.0	1.0	0.4021	0.0		0.0	26.0	26.0	21.0	1.0
					2.0	0.4183						images/313+42_11.png	images/313_11.png	1.0	←	11.0	63		女	21	2025-05-14_20h25.31.734	干预NG	2021.2.3	Win32	142.8571429			6.0	0.0	0.7561	0.0		0.0	27.0	27.0	10.0	1.0
					2.0	0.464						images/313_7.png	images/313+42_7.png	6.0	→	7.0	63		女	21	2025-05-14_20h25.31.734	干预NG	2021.2.3	Win32	142.8571429			6.0	1.0	0.3687	0.0		0.0	28.0	28.0	6.0	1.0
					2.0	0.5171						images/313_8.png	images/313+42_8.png	6.0	→	8.0	63		女	21	2025-05-14_20h25.31.734	干预NG	2021.2.3	Win32	142.8571429			6.0	1.0	0.5373	0.0		0.0	29.0	29.0	7.0	1.0
					2.0	0.6422						images/313+42_12.png	images/313_12.png	1.0	←	12.0	63		女	21	2025-05-14_20h25.31.734	干预NG	2021.2.3	Win32	142.8571429			1.0	1.0	0.5071	0.0		0.0	30.0	30.0	11.0	1.0
					2.0	0.5288						images/313+42_13.png	images/313_13.png	1.0	←	13.0	63		女	21	2025-05-14_20h25.31.734	干预NG	2021.2.3	Win32	142.8571429			6.0	0.0	0.5524	0.0		0.0	31.0	31.0	12.0	1.0
					2.0	0.5129						images/313+42_11.png	images/313_11.png	1.0	←	11.0	63		女	21	2025-05-14_20h25.31.734	干预NG	2021.2.3	Win32	142.8571429			1.0	1.0	0.6241	0.0		1.0	0.0	32.0	10.0	1.0
					2.0	0.4229						images/313_6.png	images/313+42_6.png	6.0	→	6.0	63		女	21	2025-05-14_20h25.31.734	干预NG	2021.2.3	Win32	142.8571429			6.0	1.0	0.4022	0.0		1.0	1.0	33.0	5.0	1.0
					2.0	0.4122						images/313_3.png	images/313+42_3.png	6.0	→	3.0	63		女	21	2025-05-14_20h25.31.734	干预NG	2021.2.3	Win32	142.8571429			6.0	1.0	0.4411	0.0		1.0	2.0	34.0	2.0	1.0
					1.0	0.8843						images/313_1.png	images/313+42_1.png	6.0	→	1.0	63		女	21	2025-05-14_20h25.31.734	干预NG	2021.2.3	Win32	142.8571429			6.0	1.0	0.4997	0.0		1.0	3.0	35.0	0.0	1.0
					2.0	0.4734						images/313_19.png	images/313+42_19.png	6.0	→	19.0	63		女	21	2025-05-14_20h25.31.734	干预NG	2021.2.3	Win32	142.8571429			6.0	1.0	0.2726	0.0		1.0	4.0	36.0	18.0	1.0
					2.0	0.6164						images/313_5.png	images/313+42_5.png	6.0	→	5.0	63		女	21	2025-05-14_20h25.31.734	干预NG	2021.2.3	Win32	142.8571429			6.0	1.0	0.494	0.0		1.0	5.0	37.0	4.0	1.0
					2.0	0.5359						images/313_8.png	images/313+42_8.png	6.0	→	8.0	63		女	21	2025-05-14_20h25.31.734	干预NG	2021.2.3	Win32	142.8571429			1.0	0.0	0.6053	0.0		1.0	6.0	38.0	7.0	1.0
					2.0	0.4188						images/313+42_13.png	images/313_13.png	1.0	←	13.0	63		女	21	2025-05-14_20h25.31.734	干预NG	2021.2.3	Win32	142.8571429			6.0	0.0	0.819	0.0	space	1.0	7.0	39.0	12.0	1.0	2.6358
					2.0	0.6622						images/313_20.png	images/313+42_20.png	6.0	→	20.0	63		女	21	2025-05-14_20h25.31.734	干预NG	2021.2.3	Win32	142.8571429			6.0	1.0	0.4013	0.0		1.0	8.0	40.0	19.0	1.0
					2.0	0.4451						images/313_4.png	images/313+42_4.png	6.0	→	4.0	63		女	21	2025-05-14_20h25.31.734	干预NG	2021.2.3	Win32	142.8571429			6.0	1.0	0.4626	0.0		1.0	9.0	41.0	3.0	1.0
					2.0	0.4394						images/313+42_27.png	images/313_27.png	1.0	←	27.0	63		女	21	2025-05-14_20h25.31.734	干预NG	2021.2.3	Win32	142.8571429			6.0	0.0	0.6123	0.0		1.0	10.0	42.0	26.0	1.0
					2.0	0.4728						images/313+42_12.png	images/313_12.png	1.0	←	12.0	63		女	21	2025-05-14_20h25.31.734	干预NG	2021.2.3	Win32	142.8571429			1.0	1.0	0.5606	0.0		1.0	11.0	43.0	11.0	1.0
					2.0	0.5763						images/313+42_14.png	images/313_14.png	1.0	←	14.0	63		女	21	2025-05-14_20h25.31.734	干预NG	2021.2.3	Win32	142.8571429			6.0	0.0	0.3648	0.0		1.0	12.0	44.0	13.0	1.0
					2.0	0.7315						images/313+42_10.png	images/313_10.png	1.0	←	10.0	63		女	21	2025-05-14_20h25.31.734	干预NG	2021.2.3	Win32	142.8571429			6.0	0.0	0.371	0.0		1.0	13.0	45.0	9.0	1.0
					2.0	0.5983						images/313+42_9.png	images/313_9.png	1.0	←	9.0	63		女	21	2025-05-14_20h25.31.734	干预NG	2021.2.3	Win32	142.8571429			6.0	0.0	0.4657	0.0		1.0	14.0	46.0	8.0	1.0
					1.0	0.3939						images/313+42_31.png	images/313_31.png	1.0	←	31.0	63		女	21	2025-05-14_20h25.31.734	干预NG	2021.2.3	Win32	142.8571429			6.0	0.0	0.5616	0.0		1.0	15.0	47.0	30.0	1.0
					2.0	0.6391						images/313_7.png	images/313+42_7.png	6.0	→	7.0	63		女	21	2025-05-14_20h25.31.734	干预NG	2021.2.3	Win32	142.8571429			1.0	0.0	0.4338	0.0		1.0	16.0	48.0	6.0	1.0
					2.0	0.4512						images/313_2.png	images/313+42_2.png	6.0	→	2.0	63		女	21	2025-05-14_20h25.31.734	干预NG	2021.2.3	Win32	142.8571429			6.0	1.0	0.5099	0.0		1.0	17.0	49.0	1.0	1.0
					2.0	0.5968						images/313_23.png	images/313+42_23.png	6.0	→	23.0	63		女	21	2025-05-14_20h25.31.734	干预NG	2021.2.3	Win32	142.8571429			6.0	1.0	0.5326	0.0		1.0	18.0	50.0	22.0	1.0
					2.0	0.4783						images/313+42_16.png	images/313_16.png	1.0	←	16.0	63		女	21	2025-05-14_20h25.31.734	干预NG	2021.2.3	Win32	142.8571429			6.0	0.0	0.5347	0.0		1.0	19.0	51.0	15.0	1.0
					2.0	0.5596						images/313_17.png	images/313+42_17.png	6.0	→	17.0	63		女	21	2025-05-14_20h25.31.734	干预NG	2021.2.3	Win32	142.8571429			6.0	1.0	0.5243	0.0		1.0	20.0	52.0	16.0	1.0
					2.0	0.4844						images/313_21.png	images/313+42_21.png	6.0	→	21.0	63		女	21	2025-05-14_20h25.31.734	干预NG	2021.2.3	Win32	142.8571429			6.0	1.0	0.4956	0.0		1.0	21.0	53.0	20.0	1.0
					2.0	0.4793						images/313_18.png	images/313+42_18.png	6.0	→	18.0	63		女	21	2025-05-14_20h25.31.734	干预NG	2021.2.3	Win32	142.8571429			6.0	1.0	0.3335	0.0		1.0	22.0	54.0	17.0	1.0
					2.0	0.4893						images/313+42_26.png	images/313_26.png	1.0	←	26.0	63		女	21	2025-05-14_20h25.31.734	干预NG	2021.2.3	Win32	142.8571429			6.0	0.0	0.4326	0.0		1.0	23.0	55.0	25.0	1.0
					2.0	0.4402						images/313+42_32.png	images/313_32.png	1.0	←	32.0	63		女	21	2025-05-14_20h25.31.734	干预NG	2021.2.3	Win32	142.8571429			6.0	0.0	0.5307	0.0		1.0	24.0	56.0	31.0	1.0
					2.0	0.4254						images/313_24.png	images/313+42_24.png	6.0	→	24.0	63		女	21	2025-05-14_20h25.31.734	干预NG	2021.2.3	Win32	142.8571429			6.0	1.0	0.3107	0.0		1.0	25.0	57.0	23.0	1.0
					2.0	0.3099						images/313+42_15.png	images/313_15.png	1.0	←	15.0	63		女	21	2025-05-14_20h25.31.734	干预NG	2021.2.3	Win32	142.8571429			6.0	0.0	0.3622	0.0		1.0	26.0	58.0	14.0	1.0
					2.0	0.3895						images/313+42_28.png	images/313_28.png	1.0	←	28.0	63		女	21	2025-05-14_20h25.31.734	干预NG	2021.2.3	Win32	142.8571429			6.0	0.0	0.3203	0.0		1.0	27.0	59.0	27.0	1.0
					2.0	0.5347						images/313+42_30.png	images/313_30.png	1.0	←	30.0	63		女	21	2025-05-14_20h25.31.734	干预NG	2021.2.3	Win32	142.8571429			6.0	0.0	0.3853	0.0		1.0	28.0	60.0	29.0	1.0
					2.0	0.3941						images/313+42_25.png	images/313_25.png	1.0	←	25.0	63		女	21	2025-05-14_20h25.31.734	干预NG	2021.2.3	Win32	142.8571429			6.0	0.0	0.1536	0.0		1.0	29.0	61.0	24.0	1.0
					2.0	0.4528						images/313_22.png	images/313+42_22.png	6.0	→	22.0	63		女	21	2025-05-14_20h25.31.734	干预NG	2021.2.3	Win32	142.8571429			6.0	1.0	0.3681	0.0		1.0	30.0	62.0	21.0	1.0
					5.0	0.5969						images/313+42_29.png	images/313_29.png	1.0	←	29.0	63		女	21	2025-05-14_20h25.31.734	干预NG	2021.2.3	Win32	142.8571429			1.0	1.0	0.4333	1.0		1.0	31.0	63.0	28.0	1.0
					2.0	0.475						images/313+42_29.png	images/313_29.png	1.0	←	29.0	63		女	21	2025-05-14_20h25.31.734	干预NG	2021.2.3	Win32	142.8571429			1.0	1.0	0.7016	0.0		2.0	0.0	64.0	28.0	1.0
					2.0	0.5762						images/313+42_12.png	images/313_12.png	1.0	←	12.0	63		女	21	2025-05-14_20h25.31.734	干预NG	2021.2.3	Win32	142.8571429			6.0	0.0	0.3778	0.0		2.0	1.0	65.0	11.0	1.0
					2.0	0.4214						images/313_7.png	images/313+42_7.png	6.0	→	7.0	63		女	21	2025-05-14_20h25.31.734	干预NG	2021.2.3	Win32	142.8571429			6.0	1.0	0.3481	0.0		2.0	2.0	66.0	6.0	1.0
					3.0	0.7154						images/313+42_10.png	images/313_10.png	1.0	←	10.0	63		女	21	2025-05-14_20h25.31.734	干预NG	2021.2.3	Win32	142.8571429			6.0	0.0	0.3544	0.0		2.0	3.0	67.0	9.0	1.0
					2.0	0.5236						images/313+42_25.png	images/313_25.png	1.0	←	25.0	63		女	21	2025-05-14_20h25.31.734	干预NG	2021.2.3	Win32	142.8571429			6.0	0.0	0.5038	0.0		2.0	4.0	68.0	24.0	1.0
					2.0	0.3595						images/313+42_30.png	images/313_30.png	1.0	←	30.0	63		女	21	2025-05-14_20h25.31.734	干预NG	2021.2.3	Win32	142.8571429			1.0	1.0	0.5699	0.0		2.0	5.0	69.0	29.0	1.0
					2.0	0.6708						images/313+42_31.png	images/313_31.png	1.0	←	31.0	63		女	21	2025-05-14_20h25.31.734	干预NG	2021.2.3	Win32	142.8571429			6.0	0.0	0.3806	0.0		2.0	6.0	70.0	30.0	1.0
					2.0	0.586						images/313+42_15.png	images/313_15.png	1.0	←	15.0	63		女	21	2025-05-14_20h25.31.734	干预NG	2021.2.3	Win32	142.8571429			6.0	0.0	0.5783	0.0		2.0	7.0	71.0	14.0	1.0
					2.0	0.3476						images/313_1.png	images/313+42_1.png	6.0	→	1.0	63		女	21	2025-05-14_20h25.31.734	干预NG	2021.2.3	Win32	142.8571429			6.0	1.0	0.257	0.0		2.0	8.0	72.0	0.0	1.0
					2.0	0.367						images/313_4.png	images/313+42_4.png	6.0	→	4.0	63		女	21	2025-05-14_20h25.31.734	干预NG	2021.2.3	Win32	142.8571429			6.0	1.0	0.2488	0.0		2.0	9.0	73.0	3.0	1.0
					2.0	0.3823						images/313_20.png	images/313+42_20.png	6.0	→	20.0	63		女	21	2025-05-14_20h25.31.734	干预NG	2021.2.3	Win32	142.8571429			6.0	1.0	0.1944	0.0		2.0	10.0	74.0	19.0	1.0
					2.0	0.4902						images/313+42_26.png	images/313_26.png	1.0	←	26.0	63		女	21	2025-05-14_20h25.31.734	干预NG	2021.2.3	Win32	142.8571429			1.0	1.0	0.4596	0.0		2.0	11.0	75.0	25.0	1.0
					2.0	0.41						images/313+42_14.png	images/313_14.png	1.0	←	14.0	63		女	21	2025-05-14_20h25.31.734	干预NG	2021.2.3	Win32	142.8571429			6.0	0.0	0.3129	0.0		2.0	12.0	76.0	13.0	1.0
					2.0	0.3848						images/313_21.png	images/313+42_21.png	6.0	→	21.0	63		女	21	2025-05-14_20h25.31.734	干预NG	2021.2.3	Win32	142.8571429			6.0	1.0	0.3032	0.0		2.0	13.0	77.0	20.0	1.0
					2.0	0.3963						images/313+42_16.png	images/313_16.png	1.0	←	16.0	63		女	21	2025-05-14_20h25.31.734	干预NG	2021.2.3	Win32	142.8571429			6.0	0.0	0.2566	0.0		2.0	14.0	78.0	15.0	1.0
					2.0	0.3671						images/313+42_27.png	images/313_27.png	1.0	←	27.0	63		女	21	2025-05-14_20h25.31.734	干预NG	2021.2.3	Win32	142.8571429			1.0	1.0	0.4523	0.0	space	2.0	15.0	79.0	26.0	1.0	1.7605
					2.0	0.4251						images/313_18.png	images/313+42_18.png	6.0	→	18.0	63		女	21	2025-05-14_20h25.31.734	干预NG	2021.2.3	Win32	142.8571429			6.0	1.0	0.273	0.0		2.0	16.0	80.0	17.0	1.0
					2.0	0.3657						images/313_3.png	images/313+42_3.png	6.0	→	3.0	63		女	21	2025-05-14_20h25.31.734	干预NG	2021.2.3	Win32	142.8571429			6.0	1.0	0.1149	0.0		2.0	17.0	81.0	2.0	1.0
					2.0	0.3633						images/313_5.png	images/313+42_5.png	6.0	→	5.0	63		女	21	2025-05-14_20h25.31.734	干预NG	2021.2.3	Win32	142.8571429			6.0	1.0	0.279	0.0		2.0	18.0	82.0	4.0	1.0
					3.0	0.5908						images/313_17.png	images/313+42_17.png	6.0	→	17.0	63		女	21	2025-05-14_20h25.31.734	干预NG	2021.2.3	Win32	142.8571429			6.0	1.0	0.2256	0.0		2.0	19.0	83.0	16.0	1.0
					2.0	0.41						images/313_23.png	images/313+42_23.png	6.0	→	23.0	63		女	21	2025-05-14_20h25.31.734	干预NG	2021.2.3	Win32	142.8571429			6.0	1.0	0.3184	0.0		2.0	20.0	84.0	22.0	1.0
					2.0	0.6875						images/313+42_11.png	images/313_11.png	1.0	←	11.0	63		女	21	2025-05-14_20h25.31.734	干预NG	2021.2.3	Win32	142.8571429			6.0	0.0	0.3441	0.0		2.0	21.0	85.0	10.0	1.0
					2.0	0.3852						images/313_8.png	images/313+42_8.png	6.0	→	8.0	63		女	21	2025-05-14_20h25.31.734	干预NG	2021.2.3	Win32	142.8571429			6.0	1.0	0.425	0.0		2.0	22.0	86.0	7.0	1.0
					2.0	0.456						images/313_2.png	images/313+42_2.png	6.0	→	2.0	63		女	21	2025-05-14_20h25.31.734	干预NG	2021.2.3	Win32	142.8571429			6.0	1.0	0.3678	0.0		2.0	23.0	87.0	1.0	1.0
					2.0	0.4522						images/313_6.png	images/313+42_6.png	6.0	→	6.0	63		女	21	2025-05-14_20h25.31.734	干预NG	2021.2.3	Win32	142.8571429			6.0	1.0	0.422	0.0		2.0	24.0	88.0	5.0	1.0
					3.0	0.7027						images/313+42_9.png	images/313_9.png	1.0	←	9.0	63		女	21	2025-05-14_20h25.31.734	干预NG	2021.2.3	Win32	142.8571429			6.0	0.0	0.4357	0.0		2.0	25.0	89.0	8.0	1.0
					2.0	0.5712						images/313_19.png	images/313+42_19.png	6.0	→	19.0	63		女	21	2025-05-14_20h25.31.734	干预NG	2021.2.3	Win32	142.8571429			6.0	1.0	0.3966	0.0		2.0	26.0	90.0	18.0	1.0
					2.0	0.4485						images/313_24.png	images/313+42_24.png	6.0	→	24.0	63		女	21	2025-05-14_20h25.31.734	干预NG	2021.2.3	Win32	142.8571429			6.0	1.0	0.2902	0.0		2.0	27.0	91.0	23.0	1.0
					3.0	0.7013						images/313+42_32.png	images/313_32.png	1.0	←	32.0	63		女	21	2025-05-14_20h25.31.734	干预NG	2021.2.3	Win32	142.8571429			6.0	0.0	0.2777	0.0		2.0	28.0	92.0	31.0	1.0
					2.0	0.4192						images/313+42_13.png	images/313_13.png	1.0	←	13.0	63		女	21	2025-05-14_20h25.31.734	干预NG	2021.2.3	Win32	142.8571429			6.0	0.0	0.5667	0.0		2.0	29.0	93.0	12.0	1.0
					2.0	0.3553						images/313+42_28.png	images/313_28.png	1.0	←	28.0	63		女	21	2025-05-14_20h25.31.734	干预NG	2021.2.3	Win32	142.8571429			1.0	1.0	0.5221	0.0		2.0	30.0	94.0	27.0	1.0
					2.0	0.5352						images/313_22.png	images/313+42_22.png	6.0	→	22.0	63		女	21	2025-05-14_20h25.31.734	干预NG	2021.2.3	Win32	142.8571429			6.0	1.0	0.3826	0.0		2.0	31.0	95.0	21.0	1.0
																	63		女	21	2025-05-14_20h25.31.734	干预NG	2021.2.3	Win32	142.8571429														2.574073856	3.7696
