# Supplementary material for: Perceptual metacognition and self-esteem: the role of feedback valence in local and global monitoring bias
Source: BMC Psychol. 2025 Sep 22;13:1114. doi: 10.1186/s40359-025-03089-x (PMC12506185; doi:10.1186/s40359-025-03089-x)
Supplement: Supplementary file 1 — Supplementary Material 1. [file 40359_2025_3089_MOESM1_ESM.zip › Data/Study3/Study3data/negative/64_干预NG_2025-05-15_12h42.27.182.csv]

key03.keys	key03.rt	response00.keys	response00.corr	response00.rt	response02.keys	response02.rt	prac2.thisRepN	prac2.thisTrialN	prac2.thisN	prac2.thisIndex	prac2.ran	dotLeft	dotRight	dotAns	cue	rows	被试编号	姓名	性别	年龄	date	expName	psychopyVersion	OS	frameRate	key04.keys	key04.rt	response01.keys	response01.corr	response01.rt	response02.corr	ret_res.keys	neg.thisRepN	neg.thisTrialN	neg.thisN	neg.thisIndex	neg.ran	ret_res.rt	slider.response	slider.rt
space	4.6466	1.0	1.0	0.2938	5.0	0.259	0.0	0.0	0.0	13.0	1.0	images/313+12_14.png	images/313_14.png	1.0	←	14.0	64		女	22	2025-05-15_12h42.27.182	干预NG	2021.2.3	Win32	60.24096386
		1.0	1.0	0.3745	5.0	0.1814	0.0	1.0	1.0	12.0	1.0	images/313+12_13.png	images/313_13.png	1.0	←	13.0	64		女	22	2025-05-15_12h42.27.182	干预NG	2021.2.3	Win32	60.24096386
		1.0	0.0	0.268	5.0	0.137	0.0	2.0	2.0	0.0	1.0	images/313_1.png	images/313+12_1.png	6.0	→	1.0	64		女	22	2025-05-15_12h42.27.182	干预NG	2021.2.3	Win32	60.24096386
		6.0	0.0	0.6509	4.0	0.3928	0.0	3.0	3.0	11.0	1.0	images/313+12_12.png	images/313_12.png	1.0	←	12.0	64		女	22	2025-05-15_12h42.27.182	干预NG	2021.2.3	Win32	60.24096386
		1.0	1.0	0.4797	3.0	0.4721	0.0	4.0	4.0	9.0	1.0	images/313+12_10.png	images/313_10.png	1.0	←	10.0	64		女	22	2025-05-15_12h42.27.182	干预NG	2021.2.3	Win32	60.24096386
		1.0	0.0	0.4901	5.0	0.2417	0.0	5.0	5.0	7.0	1.0	images/313_8.png	images/313+12_8.png	6.0	→	8.0	64		女	22	2025-05-15_12h42.27.182	干预NG	2021.2.3	Win32	60.24096386
		6.0	1.0	0.4092	5.0	0.1836	0.0	6.0	6.0	3.0	1.0	images/313_4.png	images/313+12_4.png	6.0	→	4.0	64		女	22	2025-05-15_12h42.27.182	干预NG	2021.2.3	Win32	60.24096386
		6.0	1.0	0.6547	4.0	0.4209	0.0	7.0	7.0	6.0	1.0	images/313_7.png	images/313+12_7.png	6.0	→	7.0	64		女	22	2025-05-15_12h42.27.182	干预NG	2021.2.3	Win32	60.24096386
		1.0	0.0	0.9818	4.0	0.1555	0.0	8.0	8.0	1.0	1.0	images/313_2.png	images/313+12_2.png	6.0	→	2.0	64		女	22	2025-05-15_12h42.27.182	干预NG	2021.2.3	Win32	60.24096386
		1.0	0.0	0.9346	3.0	0.3467	0.0	9.0	9.0	2.0	1.0	images/313_3.png	images/313+12_3.png	6.0	→	3.0	64		女	22	2025-05-15_12h42.27.182	干预NG	2021.2.3	Win32	60.24096386
		6.0	1.0	0.4396	3.0	0.2803	0.0	10.0	10.0	5.0	1.0	images/313_6.png	images/313+12_6.png	6.0	→	6.0	64		女	22	2025-05-15_12h42.27.182	干预NG	2021.2.3	Win32	60.24096386
		1.0	1.0	0.6287	5.0	0.3181	0.0	11.0	11.0	10.0	1.0	images/313+12_11.png	images/313_11.png	1.0	←	11.0	64		女	22	2025-05-15_12h42.27.182	干预NG	2021.2.3	Win32	60.24096386
		6.0	0.0	0.4667	3.0	0.303	0.0	12.0	12.0	8.0	1.0	images/313+12_9.png	images/313_9.png	1.0	←	9.0	64		女	22	2025-05-15_12h42.27.182	干预NG	2021.2.3	Win32	60.24096386
		1.0	1.0	1.1557	3.0	0.3346	0.0	13.0	13.0	15.0	1.0	images/313+12_16.png	images/313_16.png	1.0	←	16.0	64		女	22	2025-05-15_12h42.27.182	干预NG	2021.2.3	Win32	60.24096386
		1.0	1.0	0.5349	3.0	0.1365	0.0	14.0	14.0	14.0	1.0	images/313+12_15.png	images/313_15.png	1.0	←	15.0	64		女	22	2025-05-15_12h42.27.182	干预NG	2021.2.3	Win32	60.24096386
		6.0	1.0	1.1571	3.0	0.1324	0.0	15.0	15.0	4.0	1.0	images/313_5.png	images/313+12_5.png	6.0	→	5.0	64		女	22	2025-05-15_12h42.27.182	干预NG	2021.2.3	Win32	60.24096386
		6.0	1.0	0.4194	3.0	0.1252	1.0	0.0	16.0	5.0	1.0	images/313_6.png	images/313+12_6.png	6.0	→	6.0	64		女	22	2025-05-15_12h42.27.182	干预NG	2021.2.3	Win32	60.24096386
		6.0	1.0	0.4578	5.0	0.1677	1.0	1.0	17.0	4.0	1.0	images/313_5.png	images/313+12_5.png	6.0	→	5.0	64		女	22	2025-05-15_12h42.27.182	干预NG	2021.2.3	Win32	60.24096386
		6.0	1.0	0.5175	5.0	0.1979	1.0	2.0	18.0	3.0	1.0	images/313_4.png	images/313+12_4.png	6.0	→	4.0	64		女	22	2025-05-15_12h42.27.182	干预NG	2021.2.3	Win32	60.24096386
		6.0	0.0	0.6331	5.0	0.204	1.0	3.0	19.0	11.0	1.0	images/313+12_12.png	images/313_12.png	1.0	←	12.0	64		女	22	2025-05-15_12h42.27.182	干预NG	2021.2.3	Win32	60.24096386
		1.0	1.0	0.2986	5.0	0.1542	1.0	4.0	20.0	12.0	1.0	images/313+12_13.png	images/313_13.png	1.0	←	13.0	64		女	22	2025-05-15_12h42.27.182	干预NG	2021.2.3	Win32	60.24096386
		6.0	1.0	0.8477	5.0	0.2049	1.0	5.0	21.0	7.0	1.0	images/313_8.png	images/313+12_8.png	6.0	→	8.0	64		女	22	2025-05-15_12h42.27.182	干预NG	2021.2.3	Win32	60.24096386
		6.0	1.0	0.6682	5.0	0.1703	1.0	6.0	22.0	6.0	1.0	images/313_7.png	images/313+12_7.png	6.0	→	7.0	64		女	22	2025-05-15_12h42.27.182	干预NG	2021.2.3	Win32	60.24096386
		6.0	1.0	0.7237	5.0	0.1422	1.0	7.0	23.0	2.0	1.0	images/313_3.png	images/313+12_3.png	6.0	→	3.0	64		女	22	2025-05-15_12h42.27.182	干预NG	2021.2.3	Win32	60.24096386
		1.0	0.0	0.2583	5.0	0.1539	1.0	8.0	24.0	1.0	1.0	images/313_2.png	images/313+12_2.png	6.0	→	2.0	64		女	22	2025-05-15_12h42.27.182	干预NG	2021.2.3	Win32	60.24096386
		1.0	1.0	0.4053	3.0	0.2998	1.0	9.0	25.0	15.0	1.0	images/313+12_16.png	images/313_16.png	1.0	←	16.0	64		女	22	2025-05-15_12h42.27.182	干预NG	2021.2.3	Win32	60.24096386
		6.0	0.0	0.5037	5.0	0.1889	1.0	10.0	26.0	14.0	1.0	images/313+12_15.png	images/313_15.png	1.0	←	15.0	64		女	22	2025-05-15_12h42.27.182	干预NG	2021.2.3	Win32	60.24096386
		1.0	1.0	0.2749	5.0	0.1909	1.0	11.0	27.0	9.0	1.0	images/313+12_10.png	images/313_10.png	1.0	←	10.0	64		女	22	2025-05-15_12h42.27.182	干预NG	2021.2.3	Win32	60.24096386
		6.0	1.0	0.5357	3.0	0.3539	1.0	12.0	28.0	0.0	1.0	images/313_1.png	images/313+12_1.png	6.0	→	1.0	64		女	22	2025-05-15_12h42.27.182	干预NG	2021.2.3	Win32	60.24096386
		1.0	1.0	0.3346	5.0	0.1922	1.0	13.0	29.0	8.0	1.0	images/313+12_9.png	images/313_9.png	1.0	←	9.0	64		女	22	2025-05-15_12h42.27.182	干预NG	2021.2.3	Win32	60.24096386
		6.0	0.0	0.8652	5.0	0.1746	1.0	14.0	30.0	13.0	1.0	images/313+12_14.png	images/313_14.png	1.0	←	14.0	64		女	22	2025-05-15_12h42.27.182	干预NG	2021.2.3	Win32	60.24096386
		6.0	0.0	0.4498	5.0	0.1683	1.0	15.0	31.0	10.0	1.0	images/313+12_11.png	images/313_11.png	1.0	←	11.0	64		女	22	2025-05-15_12h42.27.182	干预NG	2021.2.3	Win32	60.24096386
					5.0	0.7316						images/313+42_9.png	images/313_9.png	1.0	←	9.0	64		女	22	2025-05-15_12h42.27.182	干预NG	2021.2.3	Win32	60.24096386	space	8.2098	1.0	1.0	0.386	1.0		0.0	0.0	0.0	8.0	1.0
					5.0	0.1833						images/313_7.png	images/313+42_7.png	6.0	→	7.0	64		女	22	2025-05-15_12h42.27.182	干预NG	2021.2.3	Win32	60.24096386			6.0	1.0	0.3692	1.0		0.0	1.0	1.0	6.0	1.0
					5.0	0.1863						images/313_20.png	images/313+42_20.png	6.0	→	20.0	64		女	22	2025-05-15_12h42.27.182	干预NG	2021.2.3	Win32	60.24096386			6.0	1.0	0.3858	1.0		0.0	2.0	2.0	19.0	1.0
					5.0	0.1695						images/313_4.png	images/313+42_4.png	6.0	→	4.0	64		女	22	2025-05-15_12h42.27.182	干预NG	2021.2.3	Win32	60.24096386			6.0	1.0	0.3693	1.0		0.0	3.0	3.0	3.0	1.0
					5.0	0.1729						images/313+42_29.png	images/313_29.png	1.0	←	29.0	64		女	22	2025-05-15_12h42.27.182	干预NG	2021.2.3	Win32	60.24096386			1.0	1.0	0.3245	1.0		0.0	4.0	4.0	28.0	1.0
					5.0	0.1794						images/313_21.png	images/313+42_21.png	6.0	→	21.0	64		女	22	2025-05-15_12h42.27.182	干预NG	2021.2.3	Win32	60.24096386			6.0	1.0	0.4008	1.0		0.0	5.0	5.0	20.0	1.0
					5.0	0.2263						images/313_6.png	images/313+42_6.png	6.0	→	6.0	64		女	22	2025-05-15_12h42.27.182	干预NG	2021.2.3	Win32	60.24096386			6.0	1.0	0.3307	1.0		0.0	6.0	6.0	5.0	1.0
					5.0	0.2211						images/313+42_13.png	images/313_13.png	1.0	←	13.0	64		女	22	2025-05-15_12h42.27.182	干预NG	2021.2.3	Win32	60.24096386			1.0	1.0	0.3961	1.0		0.0	7.0	7.0	12.0	1.0
					5.0	0.2175						images/313+42_30.png	images/313_30.png	1.0	←	30.0	64		女	22	2025-05-15_12h42.27.182	干预NG	2021.2.3	Win32	60.24096386			1.0	1.0	0.5974	1.0		0.0	8.0	8.0	29.0	1.0
					5.0	0.1827						images/313_23.png	images/313+42_23.png	6.0	→	23.0	64		女	22	2025-05-15_12h42.27.182	干预NG	2021.2.3	Win32	60.24096386			6.0	1.0	0.3655	1.0		0.0	9.0	9.0	22.0	1.0
					3.0	0.7142						images/313+42_31.png	images/313_31.png	1.0	←	31.0	64		女	22	2025-05-15_12h42.27.182	干预NG	2021.2.3	Win32	60.24096386			1.0	1.0	0.6319	0.0		0.0	10.0	10.0	30.0	1.0
					5.0	0.445						images/313+42_16.png	images/313_16.png	1.0	←	16.0	64		女	22	2025-05-15_12h42.27.182	干预NG	2021.2.3	Win32	60.24096386			1.0	1.0	0.6001	1.0		0.0	11.0	11.0	15.0	1.0
					5.0	0.1988						images/313+42_15.png	images/313_15.png	1.0	←	15.0	64		女	22	2025-05-15_12h42.27.182	干预NG	2021.2.3	Win32	60.24096386			1.0	1.0	0.4977	1.0		0.0	12.0	12.0	14.0	1.0
					5.0	0.1897						images/313+42_27.png	images/313_27.png	1.0	←	27.0	64		女	22	2025-05-15_12h42.27.182	干预NG	2021.2.3	Win32	60.24096386			1.0	1.0	0.6079	1.0		0.0	13.0	13.0	26.0	1.0
					3.0	0.2604						images/313+42_25.png	images/313_25.png	1.0	←	25.0	64		女	22	2025-05-15_12h42.27.182	干预NG	2021.2.3	Win32	60.24096386			1.0	1.0	0.7648	0.0		0.0	14.0	14.0	24.0	1.0
					5.0	0.2184						images/313_3.png	images/313+42_3.png	6.0	→	3.0	64		女	22	2025-05-15_12h42.27.182	干预NG	2021.2.3	Win32	60.24096386			6.0	1.0	0.3373	1.0		0.0	15.0	15.0	2.0	1.0
					5.0	0.2784						images/313+42_28.png	images/313_28.png	1.0	←	28.0	64		女	22	2025-05-15_12h42.27.182	干预NG	2021.2.3	Win32	60.24096386			1.0	1.0	0.6295	1.0		0.0	16.0	16.0	27.0	1.0
					3.0	0.1917						images/313_8.png	images/313+42_8.png	6.0	→	8.0	64		女	22	2025-05-15_12h42.27.182	干预NG	2021.2.3	Win32	60.24096386			1.0	0.0	0.8056	0.0		0.0	17.0	17.0	7.0	1.0
					3.0	0.3841						images/313+42_10.png	images/313_10.png	1.0	←	10.0	64		女	22	2025-05-15_12h42.27.182	干预NG	2021.2.3	Win32	60.24096386			1.0	1.0	0.7836	0.0		0.0	18.0	18.0	9.0	1.0
					4.0	0.6503						images/313_18.png	images/313+42_18.png	6.0	→	18.0	64		女	22	2025-05-15_12h42.27.182	干预NG	2021.2.3	Win32	60.24096386			6.0	1.0	0.8223	1.0		0.0	19.0	19.0	17.0	1.0
					4.0	1.7017						images/313+42_32.png	images/313_32.png	1.0	←	32.0	64		女	22	2025-05-15_12h42.27.182	干预NG	2021.2.3	Win32	60.24096386			1.0	1.0	0.4999	1.0		0.0	20.0	20.0	31.0	1.0
					5.0	0.2445						images/313_19.png	images/313+42_19.png	6.0	→	19.0	64		女	22	2025-05-15_12h42.27.182	干预NG	2021.2.3	Win32	60.24096386			6.0	1.0	0.4187	1.0		0.0	21.0	21.0	18.0	1.0
					5.0	0.2149						images/313+42_26.png	images/313_26.png	1.0	←	26.0	64		女	22	2025-05-15_12h42.27.182	干预NG	2021.2.3	Win32	60.24096386			1.0	1.0	0.5118	1.0		0.0	22.0	22.0	25.0	1.0
					5.0	0.7715						images/313_5.png	images/313+42_5.png	6.0	→	5.0	64		女	22	2025-05-15_12h42.27.182	干预NG	2021.2.3	Win32	60.24096386			6.0	1.0	0.407	1.0		0.0	23.0	23.0	4.0	1.0
					5.0	0.4182						images/313_17.png	images/313+42_17.png	6.0	→	17.0	64		女	22	2025-05-15_12h42.27.182	干预NG	2021.2.3	Win32	60.24096386			6.0	1.0	0.4213	1.0		0.0	24.0	24.0	16.0	1.0
					4.0	0.504						images/313+42_14.png	images/313_14.png	1.0	←	14.0	64		女	22	2025-05-15_12h42.27.182	干预NG	2021.2.3	Win32	60.24096386			6.0	0.0	0.8031	1.0		0.0	25.0	25.0	13.0	1.0
					5.0	0.192						images/313_22.png	images/313+42_22.png	6.0	→	22.0	64		女	22	2025-05-15_12h42.27.182	干预NG	2021.2.3	Win32	60.24096386			6.0	1.0	0.4342	1.0		0.0	26.0	26.0	21.0	1.0
					5.0	0.1819						images/313_24.png	images/313+42_24.png	6.0	→	24.0	64		女	22	2025-05-15_12h42.27.182	干预NG	2021.2.3	Win32	60.24096386			6.0	1.0	0.3866	1.0		0.0	27.0	27.0	23.0	1.0
					5.0	0.1844						images/313+42_12.png	images/313_12.png	1.0	←	12.0	64		女	22	2025-05-15_12h42.27.182	干预NG	2021.2.3	Win32	60.24096386			1.0	1.0	0.4504	1.0		0.0	28.0	28.0	11.0	1.0
					5.0	0.1696						images/313_1.png	images/313+42_1.png	6.0	→	1.0	64		女	22	2025-05-15_12h42.27.182	干预NG	2021.2.3	Win32	60.24096386			6.0	1.0	0.4179	1.0		0.0	29.0	29.0	0.0	1.0
					4.0	0.3855						images/313+42_11.png	images/313_11.png	1.0	←	11.0	64		女	22	2025-05-15_12h42.27.182	干预NG	2021.2.3	Win32	60.24096386			6.0	0.0	0.895	1.0		0.0	30.0	30.0	10.0	1.0
					5.0	0.2342						images/313_2.png	images/313+42_2.png	6.0	→	2.0	64		女	22	2025-05-15_12h42.27.182	干预NG	2021.2.3	Win32	60.24096386			6.0	1.0	0.531	1.0		0.0	31.0	31.0	1.0	1.0
					5.0	0.2063						images/313+42_28.png	images/313_28.png	1.0	←	28.0	64		女	22	2025-05-15_12h42.27.182	干预NG	2021.2.3	Win32	60.24096386			1.0	1.0	0.3595	1.0		1.0	0.0	32.0	27.0	1.0
					5.0	0.1511						images/313_4.png	images/313+42_4.png	6.0	→	4.0	64		女	22	2025-05-15_12h42.27.182	干预NG	2021.2.3	Win32	60.24096386			6.0	1.0	0.3845	1.0		1.0	1.0	33.0	3.0	1.0
					5.0	0.2033						images/313_2.png	images/313+42_2.png	6.0	→	2.0	64		女	22	2025-05-15_12h42.27.182	干预NG	2021.2.3	Win32	60.24096386			6.0	1.0	0.3688	1.0		1.0	2.0	34.0	1.0	1.0
					5.0	0.1997						images/313_19.png	images/313+42_19.png	6.0	→	19.0	64		女	22	2025-05-15_12h42.27.182	干预NG	2021.2.3	Win32	60.24096386			6.0	1.0	0.4331	1.0		1.0	3.0	35.0	18.0	1.0
					5.0	0.1851						images/313_24.png	images/313+42_24.png	6.0	→	24.0	64		女	22	2025-05-15_12h42.27.182	干预NG	2021.2.3	Win32	60.24096386			6.0	1.0	0.2985	1.0		1.0	4.0	36.0	23.0	1.0
					5.0	0.1965						images/313_22.png	images/313+42_22.png	6.0	→	22.0	64		女	22	2025-05-15_12h42.27.182	干预NG	2021.2.3	Win32	60.24096386			6.0	1.0	0.4148	1.0		1.0	5.0	37.0	21.0	1.0
					5.0	0.1376						images/313+42_16.png	images/313_16.png	1.0	←	16.0	64		女	22	2025-05-15_12h42.27.182	干预NG	2021.2.3	Win32	60.24096386			1.0	1.0	0.3735	1.0		1.0	6.0	38.0	15.0	1.0
					5.0	0.133						images/313+42_26.png	images/313_26.png	1.0	←	26.0	64		女	22	2025-05-15_12h42.27.182	干预NG	2021.2.3	Win32	60.24096386			1.0	1.0	0.4509	1.0	space	1.0	7.0	39.0	25.0	1.0	8.3705
					5.0	0.1686						images/313_8.png	images/313+42_8.png	6.0	→	8.0	64		女	22	2025-05-15_12h42.27.182	干预NG	2021.2.3	Win32	60.24096386			6.0	1.0	0.3817	1.0		1.0	8.0	40.0	7.0	1.0
					5.0	0.149						images/313+42_9.png	images/313_9.png	1.0	←	9.0	64		女	22	2025-05-15_12h42.27.182	干预NG	2021.2.3	Win32	60.24096386			1.0	1.0	0.5485	1.0		1.0	9.0	41.0	8.0	1.0
					5.0	0.1217						images/313+42_10.png	images/313_10.png	1.0	←	10.0	64		女	22	2025-05-15_12h42.27.182	干预NG	2021.2.3	Win32	60.24096386			1.0	1.0	0.5989	1.0		1.0	10.0	42.0	9.0	1.0
					5.0	0.1469						images/313+42_29.png	images/313_29.png	1.0	←	29.0	64		女	22	2025-05-15_12h42.27.182	干预NG	2021.2.3	Win32	60.24096386			1.0	1.0	0.7024	1.0		1.0	11.0	43.0	28.0	1.0
					5.0	0.1775						images/313_6.png	images/313+42_6.png	6.0	→	6.0	64		女	22	2025-05-15_12h42.27.182	干预NG	2021.2.3	Win32	60.24096386			6.0	1.0	0.4347	1.0		1.0	12.0	44.0	5.0	1.0
					5.0	0.1688						images/313+42_31.png	images/313_31.png	1.0	←	31.0	64		女	22	2025-05-15_12h42.27.182	干预NG	2021.2.3	Win32	60.24096386			1.0	1.0	0.3546	1.0		1.0	13.0	45.0	30.0	1.0
					3.0	0.3126						images/313+42_13.png	images/313_13.png	1.0	←	13.0	64		女	22	2025-05-15_12h42.27.182	干预NG	2021.2.3	Win32	60.24096386			1.0	1.0	0.7672	0.0		1.0	14.0	46.0	12.0	1.0
					5.0	0.1643						images/313+42_30.png	images/313_30.png	1.0	←	30.0	64		女	22	2025-05-15_12h42.27.182	干预NG	2021.2.3	Win32	60.24096386			1.0	1.0	0.5804	1.0		1.0	15.0	47.0	29.0	1.0
					5.0	0.2119						images/313_23.png	images/313+42_23.png	6.0	→	23.0	64		女	22	2025-05-15_12h42.27.182	干预NG	2021.2.3	Win32	60.24096386			6.0	1.0	0.3836	1.0		1.0	16.0	48.0	22.0	1.0
					5.0	0.1474						images/313_3.png	images/313+42_3.png	6.0	→	3.0	64		女	22	2025-05-15_12h42.27.182	干预NG	2021.2.3	Win32	60.24096386			6.0	1.0	0.4508	1.0		1.0	17.0	49.0	2.0	1.0
					5.0	0.1278						images/313+42_12.png	images/313_12.png	1.0	←	12.0	64		女	22	2025-05-15_12h42.27.182	干预NG	2021.2.3	Win32	60.24096386			1.0	1.0	0.5064	1.0		1.0	18.0	50.0	11.0	1.0
					5.0	0.1363						images/313_21.png	images/313+42_21.png	6.0	→	21.0	64		女	22	2025-05-15_12h42.27.182	干预NG	2021.2.3	Win32	60.24096386			6.0	1.0	0.3212	1.0		1.0	19.0	51.0	20.0	1.0
					5.0	0.1675						images/313_7.png	images/313+42_7.png	6.0	→	7.0	64		女	22	2025-05-15_12h42.27.182	干预NG	2021.2.3	Win32	60.24096386			6.0	1.0	0.3319	1.0		1.0	20.0	52.0	6.0	1.0
					5.0	0.1539						images/313_17.png	images/313+42_17.png	6.0	→	17.0	64		女	22	2025-05-15_12h42.27.182	干预NG	2021.2.3	Win32	60.24096386			6.0	1.0	0.3317	1.0		1.0	21.0	53.0	16.0	1.0
					5.0	0.1337						images/313+42_25.png	images/313_25.png	1.0	←	25.0	64		女	22	2025-05-15_12h42.27.182	干预NG	2021.2.3	Win32	60.24096386			6.0	0.0	0.3061	1.0		1.0	22.0	54.0	24.0	1.0
					5.0	0.1388						images/313+42_32.png	images/313_32.png	1.0	←	32.0	64		女	22	2025-05-15_12h42.27.182	干预NG	2021.2.3	Win32	60.24096386			6.0	0.0	0.8859	1.0		1.0	23.0	55.0	31.0	1.0
					5.0	0.0881						images/313+42_14.png	images/313_14.png	1.0	←	14.0	64		女	22	2025-05-15_12h42.27.182	干预NG	2021.2.3	Win32	60.24096386			1.0	1.0	0.7683	1.0		1.0	24.0	56.0	13.0	1.0
					5.0	0.149						images/313_1.png	images/313+42_1.png	6.0	→	1.0	64		女	22	2025-05-15_12h42.27.182	干预NG	2021.2.3	Win32	60.24096386			6.0	1.0	0.3544	1.0		1.0	25.0	57.0	0.0	1.0
					5.0	0.1707						images/313_5.png	images/313+42_5.png	6.0	→	5.0	64		女	22	2025-05-15_12h42.27.182	干预NG	2021.2.3	Win32	60.24096386			6.0	1.0	0.3555	1.0		1.0	26.0	58.0	4.0	1.0
					3.0	0.1622						images/313+42_11.png	images/313_11.png	1.0	←	11.0	64		女	22	2025-05-15_12h42.27.182	干预NG	2021.2.3	Win32	60.24096386			1.0	1.0	0.7084	0.0		1.0	27.0	59.0	10.0	1.0
					5.0	0.1482						images/313_18.png	images/313+42_18.png	6.0	→	18.0	64		女	22	2025-05-15_12h42.27.182	干预NG	2021.2.3	Win32	60.24096386			6.0	1.0	0.9714	1.0		1.0	28.0	60.0	17.0	1.0
					5.0	0.1514						images/313_20.png	images/313+42_20.png	6.0	→	20.0	64		女	22	2025-05-15_12h42.27.182	干预NG	2021.2.3	Win32	60.24096386			6.0	1.0	0.35	1.0		1.0	29.0	61.0	19.0	1.0
					3.0	0.2253						images/313+42_27.png	images/313_27.png	1.0	←	27.0	64		女	22	2025-05-15_12h42.27.182	干预NG	2021.2.3	Win32	60.24096386			1.0	1.0	0.423	0.0		1.0	30.0	62.0	26.0	1.0
					5.0	0.2498						images/313+42_15.png	images/313_15.png	1.0	←	15.0	64		女	22	2025-05-15_12h42.27.182	干预NG	2021.2.3	Win32	60.24096386			1.0	1.0	0.3537	1.0		1.0	31.0	63.0	14.0	1.0
					5.0	0.1642						images/313_6.png	images/313+42_6.png	6.0	→	6.0	64		女	22	2025-05-15_12h42.27.182	干预NG	2021.2.3	Win32	60.24096386			6.0	1.0	0.3423	1.0		2.0	0.0	64.0	5.0	1.0
					3.0	0.1566						images/313_20.png	images/313+42_20.png	6.0	→	20.0	64		女	22	2025-05-15_12h42.27.182	干预NG	2021.2.3	Win32	60.24096386			1.0	0.0	0.4797	0.0		2.0	1.0	65.0	19.0	1.0
					5.0	0.241						images/313+42_10.png	images/313_10.png	1.0	←	10.0	64		女	22	2025-05-15_12h42.27.182	干预NG	2021.2.3	Win32	60.24096386			1.0	1.0	0.5857	1.0		2.0	2.0	66.0	9.0	1.0
					5.0	0.1351						images/313_2.png	images/313+42_2.png	6.0	→	2.0	64		女	22	2025-05-15_12h42.27.182	干预NG	2021.2.3	Win32	60.24096386			6.0	1.0	0.3192	1.0		2.0	3.0	67.0	1.0	1.0
					3.0	0.6024						images/313+42_28.png	images/313_28.png	1.0	←	28.0	64		女	22	2025-05-15_12h42.27.182	干预NG	2021.2.3	Win32	60.24096386			6.0	0.0	0.4057	0.0		2.0	4.0	68.0	27.0	1.0
					5.0	0.25						images/313_7.png	images/313+42_7.png	6.0	→	7.0	64		女	22	2025-05-15_12h42.27.182	干预NG	2021.2.3	Win32	60.24096386			6.0	1.0	0.3449	1.0		2.0	5.0	69.0	6.0	1.0
					5.0	0.2081						images/313+42_29.png	images/313_29.png	1.0	←	29.0	64		女	22	2025-05-15_12h42.27.182	干预NG	2021.2.3	Win32	60.24096386			1.0	1.0	0.41	1.0		2.0	6.0	70.0	28.0	1.0
					5.0	0.1603						images/313_22.png	images/313+42_22.png	6.0	→	22.0	64		女	22	2025-05-15_12h42.27.182	干预NG	2021.2.3	Win32	60.24096386			6.0	1.0	0.321	1.0		2.0	7.0	71.0	21.0	1.0
					5.0	0.1514						images/313_23.png	images/313+42_23.png	6.0	→	23.0	64		女	22	2025-05-15_12h42.27.182	干预NG	2021.2.3	Win32	60.24096386			6.0	1.0	0.596	1.0		2.0	8.0	72.0	22.0	1.0
					3.0	0.114						images/313_5.png	images/313+42_5.png	6.0	→	5.0	64		女	22	2025-05-15_12h42.27.182	干预NG	2021.2.3	Win32	60.24096386			6.0	1.0	1.1337	0.0		2.0	9.0	73.0	4.0	1.0
					5.0	0.1537						images/313_19.png	images/313+42_19.png	6.0	→	19.0	64		女	22	2025-05-15_12h42.27.182	干预NG	2021.2.3	Win32	60.24096386			6.0	1.0	0.3331	1.0		2.0	10.0	74.0	18.0	1.0
					5.0	0.1229						images/313+42_25.png	images/313_25.png	1.0	←	25.0	64		女	22	2025-05-15_12h42.27.182	干预NG	2021.2.3	Win32	60.24096386			1.0	1.0	0.3858	1.0		2.0	11.0	75.0	24.0	1.0
					5.0	0.1142						images/313_1.png	images/313+42_1.png	6.0	→	1.0	64		女	22	2025-05-15_12h42.27.182	干预NG	2021.2.3	Win32	60.24096386			6.0	1.0	0.3349	1.0		2.0	12.0	76.0	0.0	1.0
					3.0	0.1692						images/313+42_32.png	images/313_32.png	1.0	←	32.0	64		女	22	2025-05-15_12h42.27.182	干预NG	2021.2.3	Win32	60.24096386			1.0	1.0	0.6526	0.0		2.0	13.0	77.0	31.0	1.0
					5.0	0.2453						images/313_8.png	images/313+42_8.png	6.0	→	8.0	64		女	22	2025-05-15_12h42.27.182	干预NG	2021.2.3	Win32	60.24096386			6.0	1.0	1.5839	1.0		2.0	14.0	78.0	7.0	1.0
					5.0	0.1436						images/313+42_16.png	images/313_16.png	1.0	←	16.0	64		女	22	2025-05-15_12h42.27.182	干预NG	2021.2.3	Win32	60.24096386			1.0	1.0	0.3836	1.0	space	2.0	15.0	79.0	15.0	1.0	5.4211
					5.0	0.1414						images/313_21.png	images/313+42_21.png	6.0	→	21.0	64		女	22	2025-05-15_12h42.27.182	干预NG	2021.2.3	Win32	60.24096386			6.0	1.0	0.385	1.0		2.0	16.0	80.0	20.0	1.0
					5.0	0.1032						images/313+42_30.png	images/313_30.png	1.0	←	30.0	64		女	22	2025-05-15_12h42.27.182	干预NG	2021.2.3	Win32	60.24096386			1.0	1.0	0.4808	1.0		2.0	17.0	81.0	29.0	1.0
					5.0	0.0882						images/313+42_13.png	images/313_13.png	1.0	←	13.0	64		女	22	2025-05-15_12h42.27.182	干预NG	2021.2.3	Win32	60.24096386			1.0	1.0	0.3783	1.0		2.0	18.0	82.0	12.0	1.0
					5.0	0.1048						images/313+42_12.png	images/313_12.png	1.0	←	12.0	64		女	22	2025-05-15_12h42.27.182	干预NG	2021.2.3	Win32	60.24096386			1.0	1.0	0.3523	1.0		2.0	19.0	83.0	11.0	1.0
					3.0	0.1724						images/313+42_31.png	images/313_31.png	1.0	←	31.0	64		女	22	2025-05-15_12h42.27.182	干预NG	2021.2.3	Win32	60.24096386			1.0	1.0	0.9121	0.0		2.0	20.0	84.0	30.0	1.0
					5.0	0.1497						images/313_17.png	images/313+42_17.png	6.0	→	17.0	64		女	22	2025-05-15_12h42.27.182	干预NG	2021.2.3	Win32	60.24096386			6.0	1.0	0.3538	1.0		2.0	21.0	85.0	16.0	1.0
					3.0	0.1551						images/313+42_27.png	images/313_27.png	1.0	←	27.0	64		女	22	2025-05-15_12h42.27.182	干预NG	2021.2.3	Win32	60.24096386			6.0	0.0	0.9505	0.0		2.0	22.0	86.0	26.0	1.0
					3.0	0.2061						images/313+42_14.png	images/313_14.png	1.0	←	14.0	64		女	22	2025-05-15_12h42.27.182	干预NG	2021.2.3	Win32	60.24096386			6.0	0.0	2.8677	0.0		2.0	23.0	87.0	13.0	1.0
					5.0	0.1758						images/313_3.png	images/313+42_3.png	6.0	→	3.0	64		女	22	2025-05-15_12h42.27.182	干预NG	2021.2.3	Win32	60.24096386			6.0	1.0	0.5579	1.0		2.0	24.0	88.0	2.0	1.0
					6.0	0.1088						images/313+42_9.png	images/313_9.png	1.0	←	9.0	64		女	22	2025-05-15_12h42.27.182	干预NG	2021.2.3	Win32	60.24096386			1.0	1.0	0.7356	1.0		2.0	25.0	89.0	8.0	1.0
					5.0	0.1789						images/313+42_11.png	images/313_11.png	1.0	←	11.0	64		女	22	2025-05-15_12h42.27.182	干预NG	2021.2.3	Win32	60.24096386			1.0	1.0	0.5169	1.0		2.0	26.0	90.0	10.0	1.0
					5.0	0.1696						images/313_4.png	images/313+42_4.png	6.0	→	4.0	64		女	22	2025-05-15_12h42.27.182	干预NG	2021.2.3	Win32	60.24096386			6.0	1.0	0.4832	1.0		2.0	27.0	91.0	3.0	1.0
					5.0	0.1681						images/313+42_15.png	images/313_15.png	1.0	←	15.0	64		女	22	2025-05-15_12h42.27.182	干预NG	2021.2.3	Win32	60.24096386			1.0	1.0	0.442	1.0		2.0	28.0	92.0	14.0	1.0
					5.0	0.1112						images/313+42_26.png	images/313_26.png	1.0	←	26.0	64		女	22	2025-05-15_12h42.27.182	干预NG	2021.2.3	Win32	60.24096386			1.0	1.0	0.406	1.0		2.0	29.0	93.0	25.0	1.0
					5.0	0.1402						images/313_18.png	images/313+42_18.png	6.0	→	18.0	64		女	22	2025-05-15_12h42.27.182	干预NG	2021.2.3	Win32	60.24096386			6.0	1.0	0.4917	1.0		2.0	30.0	94.0	17.0	1.0
					5.0	0.1396						images/313_24.png	images/313+42_24.png	6.0	→	24.0	64		女	22	2025-05-15_12h42.27.182	干预NG	2021.2.3	Win32	60.24096386			6.0	1.0	0.3414	1.0		2.0	31.0	95.0	23.0	1.0
																	64		女	22	2025-05-15_12h42.27.182	干预NG	2021.2.3	Win32	60.24096386														5.009259683	3.1256
