# Supplementary material for: Perceptual metacognition and self-esteem: the role of feedback valence in local and global monitoring bias
Source: BMC Psychol. 2025 Sep 22;13:1114. doi: 10.1186/s40359-025-03089-x (PMC12506185; doi:10.1186/s40359-025-03089-x)
Supplement: Supplementary file 1 — Supplementary Material 1. [file 40359_2025_3089_MOESM1_ESM.zip › Data/Study3/Study3data/negative/65_干预NG_2025-05-15_13h38.08.716.csv]

key03.keys	key03.rt	response00.keys	response00.corr	response00.rt	response02.keys	response02.rt	prac2.thisRepN	prac2.thisTrialN	prac2.thisN	prac2.thisIndex	prac2.ran	dotLeft	dotRight	dotAns	cue	rows	被试编号	姓名	性别	年龄	date	expName	psychopyVersion	OS	frameRate	key04.keys	key04.rt	response01.keys	response01.corr	response01.rt	response02.corr	ret_res.keys	neg.thisRepN	neg.thisTrialN	neg.thisN	neg.thisIndex	neg.ran	ret_res.rt	slider.response	slider.rt
space	7.57472	6.0	1.0	1.245485	4.0	1.292935	0.0	0.0	0.0	2.0	1.0	images/313_3.png	images/313+12_3.png	6.0	→	3.0	65		女	19	2025-05-15_13h38.08.716	干预NG	2021.2.3	Win32	60.0132029
		1.0	1.0	0.935055	4.0	0.202595	0.0	1.0	1.0	8.0	1.0	images/313+12_9.png	images/313_9.png	1.0	←	9.0	65		女	19	2025-05-15_13h38.08.716	干预NG	2021.2.3	Win32	60.0132029
		6.0	1.0	0.72504	4.0	0.20619	0.0	2.0	2.0	7.0	1.0	images/313_8.png	images/313+12_8.png	6.0	→	8.0	65		女	19	2025-05-15_13h38.08.716	干预NG	2021.2.3	Win32	60.0132029
		1.0	0.0	0.65569	4.0	0.15667	0.0	3.0	3.0	0.0	1.0	images/313_1.png	images/313+12_1.png	6.0	→	1.0	65		女	19	2025-05-15_13h38.08.716	干预NG	2021.2.3	Win32	60.0132029
		6.0	1.0	0.76907	4.0	0.604005	0.0	4.0	4.0	6.0	1.0	images/313_7.png	images/313+12_7.png	6.0	→	7.0	65		女	19	2025-05-15_13h38.08.716	干预NG	2021.2.3	Win32	60.0132029
		6.0	1.0	0.587875	4.0	0.23261	0.0	5.0	5.0	5.0	1.0	images/313_6.png	images/313+12_6.png	6.0	→	6.0	65		女	19	2025-05-15_13h38.08.716	干预NG	2021.2.3	Win32	60.0132029
		1.0	0.0	0.824975	4.0	0.18273	0.0	6.0	6.0	1.0	1.0	images/313_2.png	images/313+12_2.png	6.0	→	2.0	65		女	19	2025-05-15_13h38.08.716	干预NG	2021.2.3	Win32	60.0132029
		1.0	0.0	0.95674	4.0	0.20001	0.0	7.0	7.0	4.0	1.0	images/313_5.png	images/313+12_5.png	6.0	→	5.0	65		女	19	2025-05-15_13h38.08.716	干预NG	2021.2.3	Win32	60.0132029
		1.0	1.0	1.21945	4.0	0.207885	0.0	8.0	8.0	13.0	1.0	images/313+12_14.png	images/313_14.png	1.0	←	14.0	65		女	19	2025-05-15_13h38.08.716	干预NG	2021.2.3	Win32	60.0132029
		1.0	1.0	0.81842	4.0	0.18948	0.0	9.0	9.0	9.0	1.0	images/313+12_10.png	images/313_10.png	1.0	←	10.0	65		女	19	2025-05-15_13h38.08.716	干预NG	2021.2.3	Win32	60.0132029
		1.0	1.0	0.667365	4.0	0.185485	0.0	10.0	10.0	12.0	1.0	images/313+12_13.png	images/313_13.png	1.0	←	13.0	65		女	19	2025-05-15_13h38.08.716	干预NG	2021.2.3	Win32	60.0132029
		6.0	0.0	0.65969	4.0	0.238195	0.0	11.0	11.0	11.0	1.0	images/313+12_12.png	images/313_12.png	1.0	←	12.0	65		女	19	2025-05-15_13h38.08.716	干预NG	2021.2.3	Win32	60.0132029
		6.0	1.0	0.84406	4.0	0.274105	0.0	12.0	12.0	3.0	1.0	images/313_4.png	images/313+12_4.png	6.0	→	4.0	65		女	19	2025-05-15_13h38.08.716	干预NG	2021.2.3	Win32	60.0132029
		6.0	0.0	0.81683	4.0	0.253905	0.0	13.0	13.0	14.0	1.0	images/313+12_15.png	images/313_15.png	1.0	←	15.0	65		女	19	2025-05-15_13h38.08.716	干预NG	2021.2.3	Win32	60.0132029
		1.0	1.0	0.82064	4.0	0.21749	0.0	14.0	14.0	15.0	1.0	images/313+12_16.png	images/313_16.png	1.0	←	16.0	65		女	19	2025-05-15_13h38.08.716	干预NG	2021.2.3	Win32	60.0132029
		6.0	0.0	0.712195	4.0	0.22833	0.0	15.0	15.0	10.0	1.0	images/313+12_11.png	images/313_11.png	1.0	←	11.0	65		女	19	2025-05-15_13h38.08.716	干预NG	2021.2.3	Win32	60.0132029
		6.0	1.0	0.57052	4.0	0.246845	1.0	0.0	16.0	5.0	1.0	images/313_6.png	images/313+12_6.png	6.0	→	6.0	65		女	19	2025-05-15_13h38.08.716	干预NG	2021.2.3	Win32	60.0132029
		1.0	1.0	0.63356	5.0	0.53944	1.0	1.0	17.0	12.0	1.0	images/313+12_13.png	images/313_13.png	1.0	←	13.0	65		女	19	2025-05-15_13h38.08.716	干预NG	2021.2.3	Win32	60.0132029
		1.0	1.0	0.68413	4.0	0.1681	1.0	2.0	18.0	14.0	1.0	images/313+12_15.png	images/313_15.png	1.0	←	15.0	65		女	19	2025-05-15_13h38.08.716	干预NG	2021.2.3	Win32	60.0132029
		6.0	1.0	0.615565	4.0	0.224025	1.0	3.0	19.0	3.0	1.0	images/313_4.png	images/313+12_4.png	6.0	→	4.0	65		女	19	2025-05-15_13h38.08.716	干预NG	2021.2.3	Win32	60.0132029
		6.0	1.0	0.702	5.0	0.20099	1.0	4.0	20.0	2.0	1.0	images/313_3.png	images/313+12_3.png	6.0	→	3.0	65		女	19	2025-05-15_13h38.08.716	干预NG	2021.2.3	Win32	60.0132029
		1.0	0.0	0.734975	4.0	0.203425	1.0	5.0	21.0	7.0	1.0	images/313_8.png	images/313+12_8.png	6.0	→	8.0	65		女	19	2025-05-15_13h38.08.716	干预NG	2021.2.3	Win32	60.0132029
		6.0	1.0	0.574815	4.0	0.25367	1.0	6.0	22.0	0.0	1.0	images/313_1.png	images/313+12_1.png	6.0	→	1.0	65		女	19	2025-05-15_13h38.08.716	干预NG	2021.2.3	Win32	60.0132029
		6.0	0.0	0.670825	4.0	0.23265	1.0	7.0	23.0	8.0	1.0	images/313+12_9.png	images/313_9.png	1.0	←	9.0	65		女	19	2025-05-15_13h38.08.716	干预NG	2021.2.3	Win32	60.0132029
		1.0	0.0	0.91735	4.0	0.216755	1.0	8.0	24.0	4.0	1.0	images/313_5.png	images/313+12_5.png	6.0	→	5.0	65		女	19	2025-05-15_13h38.08.716	干预NG	2021.2.3	Win32	60.0132029
		1.0	0.0	0.86081	4.0	0.201025	1.0	9.0	25.0	1.0	1.0	images/313_2.png	images/313+12_2.png	6.0	→	2.0	65		女	19	2025-05-15_13h38.08.716	干预NG	2021.2.3	Win32	60.0132029
		6.0	0.0	0.650285	4.0	0.333575	1.0	10.0	26.0	13.0	1.0	images/313+12_14.png	images/313_14.png	1.0	←	14.0	65		女	19	2025-05-15_13h38.08.716	干预NG	2021.2.3	Win32	60.0132029
		1.0	0.0	1.019675	4.0	0.420245	1.0	11.0	27.0	6.0	1.0	images/313_7.png	images/313+12_7.png	6.0	→	7.0	65		女	19	2025-05-15_13h38.08.716	干预NG	2021.2.3	Win32	60.0132029
		6.0	0.0	0.57225	4.0	0.28945	1.0	12.0	28.0	11.0	1.0	images/313+12_12.png	images/313_12.png	1.0	←	12.0	65		女	19	2025-05-15_13h38.08.716	干预NG	2021.2.3	Win32	60.0132029
		1.0	1.0	0.78648	4.0	0.235975	1.0	13.0	29.0	15.0	1.0	images/313+12_16.png	images/313_16.png	1.0	←	16.0	65		女	19	2025-05-15_13h38.08.716	干预NG	2021.2.3	Win32	60.0132029
		6.0	0.0	0.605285	4.0	0.25292	1.0	14.0	30.0	9.0	1.0	images/313+12_10.png	images/313_10.png	1.0	←	10.0	65		女	19	2025-05-15_13h38.08.716	干预NG	2021.2.3	Win32	60.0132029
		6.0	0.0	0.667525	5.0	0.30655	1.0	15.0	31.0	10.0	1.0	images/313+12_11.png	images/313_11.png	1.0	←	11.0	65		女	19	2025-05-15_13h38.08.716	干预NG	2021.2.3	Win32	60.0132029
					5.0	0.189875						images/313+42_9.png	images/313_9.png	1.0	←	9.0	65		女	19	2025-05-15_13h38.08.716	干预NG	2021.2.3	Win32	60.0132029	space	6.037365	1.0	1.0	0.89994	1.0		0.0	0.0	0.0	8.0	1.0
					4.0	0.165895						images/313+42_10.png	images/313_10.png	1.0	←	10.0	65		女	19	2025-05-15_13h38.08.716	干预NG	2021.2.3	Win32	60.0132029			1.0	1.0	0.700645	1.0		0.0	1.0	1.0	9.0	1.0
					4.0	0.206095						images/313+42_32.png	images/313_32.png	1.0	←	32.0	65		女	19	2025-05-15_13h38.08.716	干预NG	2021.2.3	Win32	60.0132029			1.0	1.0	0.635215	1.0		0.0	2.0	2.0	31.0	1.0
					4.0	0.222115						images/313+42_26.png	images/313_26.png	1.0	←	26.0	65		女	19	2025-05-15_13h38.08.716	干预NG	2021.2.3	Win32	60.0132029			1.0	1.0	0.95006	1.0		0.0	3.0	3.0	25.0	1.0
					4.0	0.200485						images/313+42_16.png	images/313_16.png	1.0	←	16.0	65		女	19	2025-05-15_13h38.08.716	干预NG	2021.2.3	Win32	60.0132029			1.0	1.0	0.819125	1.0		0.0	4.0	4.0	15.0	1.0
					4.0	0.28544						images/313_4.png	images/313+42_4.png	6.0	→	4.0	65		女	19	2025-05-15_13h38.08.716	干预NG	2021.2.3	Win32	60.0132029			6.0	1.0	0.61726	1.0		0.0	5.0	5.0	3.0	1.0
					4.0	0.284035						images/313_5.png	images/313+42_5.png	6.0	→	5.0	65		女	19	2025-05-15_13h38.08.716	干预NG	2021.2.3	Win32	60.0132029			6.0	1.0	0.70655	1.0		0.0	6.0	6.0	4.0	1.0
					5.0	0.350365						images/313_19.png	images/313+42_19.png	6.0	→	19.0	65		女	19	2025-05-15_13h38.08.716	干预NG	2021.2.3	Win32	60.0132029			6.0	1.0	0.571735	1.0		0.0	7.0	7.0	18.0	1.0
					4.0	0.2177						images/313_23.png	images/313+42_23.png	6.0	→	23.0	65		女	19	2025-05-15_13h38.08.716	干预NG	2021.2.3	Win32	60.0132029			1.0	0.0	0.792345	1.0		0.0	8.0	8.0	22.0	1.0
					4.0	0.221905						images/313_21.png	images/313+42_21.png	6.0	→	21.0	65		女	19	2025-05-15_13h38.08.716	干预NG	2021.2.3	Win32	60.0132029			6.0	1.0	0.60911	1.0		0.0	9.0	9.0	20.0	1.0
					5.0	0.267425						images/313_22.png	images/313+42_22.png	6.0	→	22.0	65		女	19	2025-05-15_13h38.08.716	干预NG	2021.2.3	Win32	60.0132029			6.0	1.0	0.73105	1.0		0.0	10.0	10.0	21.0	1.0
					4.0	0.252585						images/313_17.png	images/313+42_17.png	6.0	→	17.0	65		女	19	2025-05-15_13h38.08.716	干预NG	2021.2.3	Win32	60.0132029			6.0	1.0	0.6183	1.0		0.0	11.0	11.0	16.0	1.0
					4.0	0.2673						images/313_1.png	images/313+42_1.png	6.0	→	1.0	65		女	19	2025-05-15_13h38.08.716	干预NG	2021.2.3	Win32	60.0132029			6.0	1.0	0.609675	1.0		0.0	12.0	12.0	0.0	1.0
					4.0	0.13397						images/313_20.png	images/313+42_20.png	6.0	→	20.0	65		女	19	2025-05-15_13h38.08.716	干预NG	2021.2.3	Win32	60.0132029			1.0	0.0	1.53887	1.0		0.0	13.0	13.0	19.0	1.0
					4.0	0.21373						images/313+42_28.png	images/313_28.png	1.0	←	28.0	65		女	19	2025-05-15_13h38.08.716	干预NG	2021.2.3	Win32	60.0132029			1.0	1.0	0.62689	1.0		0.0	14.0	14.0	27.0	1.0
					4.0	0.199						images/313_8.png	images/313+42_8.png	6.0	→	8.0	65		女	19	2025-05-15_13h38.08.716	干预NG	2021.2.3	Win32	60.0132029			1.0	0.0	0.9171	1.0		0.0	15.0	15.0	7.0	1.0
					4.0	0.2372						images/313_6.png	images/313+42_6.png	6.0	→	6.0	65		女	19	2025-05-15_13h38.08.716	干预NG	2021.2.3	Win32	60.0132029			6.0	1.0	0.66747	1.0		0.0	16.0	16.0	5.0	1.0
					5.0	0.25043						images/313+42_25.png	images/313_25.png	1.0	←	25.0	65		女	19	2025-05-15_13h38.08.716	干预NG	2021.2.3	Win32	60.0132029			1.0	1.0	0.652105	1.0		0.0	17.0	17.0	24.0	1.0
					5.0	0.22783						images/313_18.png	images/313+42_18.png	6.0	→	18.0	65		女	19	2025-05-15_13h38.08.716	干预NG	2021.2.3	Win32	60.0132029			6.0	1.0	0.57382	1.0		0.0	18.0	18.0	17.0	1.0
					5.0	0.218405						images/313+42_14.png	images/313_14.png	1.0	←	14.0	65		女	19	2025-05-15_13h38.08.716	干预NG	2021.2.3	Win32	60.0132029			6.0	0.0	0.500875	1.0		0.0	19.0	19.0	13.0	1.0
					4.0	0.303565						images/313+42_13.png	images/313_13.png	1.0	←	13.0	65		女	19	2025-05-15_13h38.08.716	干预NG	2021.2.3	Win32	60.0132029			1.0	1.0	0.924395	1.0		0.0	20.0	20.0	12.0	1.0
					4.0	0.40924						images/313+42_31.png	images/313_31.png	1.0	←	31.0	65		女	19	2025-05-15_13h38.08.716	干预NG	2021.2.3	Win32	60.0132029			6.0	0.0	0.938025	1.0		0.0	21.0	21.0	30.0	1.0
					4.0	0.28648						images/313+42_30.png	images/313_30.png	1.0	←	30.0	65		女	19	2025-05-15_13h38.08.716	干预NG	2021.2.3	Win32	60.0132029			1.0	1.0	0.952845	1.0		0.0	22.0	22.0	29.0	1.0
					5.0	0.217435						images/313+42_15.png	images/313_15.png	1.0	←	15.0	65		女	19	2025-05-15_13h38.08.716	干预NG	2021.2.3	Win32	60.0132029			1.0	1.0	0.635135	1.0		0.0	23.0	23.0	14.0	1.0
					4.0	0.28781						images/313+42_12.png	images/313_12.png	1.0	←	12.0	65		女	19	2025-05-15_13h38.08.716	干预NG	2021.2.3	Win32	60.0132029			1.0	1.0	0.705095	1.0		0.0	24.0	24.0	11.0	1.0
					5.0	0.168325						images/313+42_29.png	images/313_29.png	1.0	←	29.0	65		女	19	2025-05-15_13h38.08.716	干预NG	2021.2.3	Win32	60.0132029			1.0	1.0	0.8067	1.0		0.0	25.0	25.0	28.0	1.0
					4.0	0.733215						images/313_2.png	images/313+42_2.png	6.0	→	2.0	65		女	19	2025-05-15_13h38.08.716	干预NG	2021.2.3	Win32	60.0132029			6.0	1.0	0.77448	1.0		0.0	26.0	26.0	1.0	1.0
					4.0	0.517905						images/313_3.png	images/313+42_3.png	6.0	→	3.0	65		女	19	2025-05-15_13h38.08.716	干预NG	2021.2.3	Win32	60.0132029			6.0	1.0	0.672755	1.0		0.0	27.0	27.0	2.0	1.0
					4.0	0.509065						images/313_24.png	images/313+42_24.png	6.0	→	24.0	65		女	19	2025-05-15_13h38.08.716	干预NG	2021.2.3	Win32	60.0132029			6.0	1.0	0.601695	1.0		0.0	28.0	28.0	23.0	1.0
					4.0	0.43388						images/313+42_11.png	images/313_11.png	1.0	←	11.0	65		女	19	2025-05-15_13h38.08.716	干预NG	2021.2.3	Win32	60.0132029			1.0	1.0	1.0572	1.0		0.0	29.0	29.0	10.0	1.0
					4.0	0.26739						images/313+42_27.png	images/313_27.png	1.0	←	27.0	65		女	19	2025-05-15_13h38.08.716	干预NG	2021.2.3	Win32	60.0132029			1.0	1.0	0.71916	1.0		0.0	30.0	30.0	26.0	1.0
					4.0	0.258075						images/313_7.png	images/313+42_7.png	6.0	→	7.0	65		女	19	2025-05-15_13h38.08.716	干预NG	2021.2.3	Win32	60.0132029			6.0	1.0	0.55095	1.0		0.0	31.0	31.0	6.0	1.0
					4.0	0.193005						images/313_7.png	images/313+42_7.png	6.0	→	7.0	65		女	19	2025-05-15_13h38.08.716	干预NG	2021.2.3	Win32	60.0132029			1.0	0.0	1.775245	1.0		1.0	0.0	32.0	6.0	1.0
					4.0	0.28545						images/313_20.png	images/313+42_20.png	6.0	→	20.0	65		女	19	2025-05-15_13h38.08.716	干预NG	2021.2.3	Win32	60.0132029			6.0	1.0	0.740875	1.0		1.0	1.0	33.0	19.0	1.0
					4.0	0.27551						images/313_23.png	images/313+42_23.png	6.0	→	23.0	65		女	19	2025-05-15_13h38.08.716	干预NG	2021.2.3	Win32	60.0132029			1.0	0.0	0.68801	1.0		1.0	2.0	34.0	22.0	1.0
					5.0	0.17229						images/313+42_29.png	images/313_29.png	1.0	←	29.0	65		女	19	2025-05-15_13h38.08.716	干预NG	2021.2.3	Win32	60.0132029			1.0	1.0	0.67109	1.0		1.0	3.0	35.0	28.0	1.0
					5.0	0.18853						images/313+42_16.png	images/313_16.png	1.0	←	16.0	65		女	19	2025-05-15_13h38.08.716	干预NG	2021.2.3	Win32	60.0132029			1.0	1.0	0.536245	1.0		1.0	4.0	36.0	15.0	1.0
					5.0	0.183855						images/313+42_14.png	images/313_14.png	1.0	←	14.0	65		女	19	2025-05-15_13h38.08.716	干预NG	2021.2.3	Win32	60.0132029			1.0	1.0	0.58837	1.0		1.0	5.0	37.0	13.0	1.0
					4.0	0.156885						images/313+42_15.png	images/313_15.png	1.0	←	15.0	65		女	19	2025-05-15_13h38.08.716	干预NG	2021.2.3	Win32	60.0132029			1.0	1.0	0.51733	1.0		1.0	6.0	38.0	14.0	1.0
					5.0	0.21748						images/313+42_30.png	images/313_30.png	1.0	←	30.0	65		女	19	2025-05-15_13h38.08.716	干预NG	2021.2.3	Win32	60.0132029			1.0	1.0	0.452585	1.0	space	1.0	7.0	39.0	29.0	1.0	9.490545
					4.0	0.49261						images/313_21.png	images/313+42_21.png	6.0	→	21.0	65		女	19	2025-05-15_13h38.08.716	干预NG	2021.2.3	Win32	60.0132029			6.0	1.0	1.34251	1.0		1.0	8.0	40.0	20.0	1.0
					5.0	0.250375						images/313+42_25.png	images/313_25.png	1.0	←	25.0	65		女	19	2025-05-15_13h38.08.716	干预NG	2021.2.3	Win32	60.0132029			1.0	1.0	0.567535	1.0		1.0	9.0	41.0	24.0	1.0
					4.0	0.18875						images/313+42_13.png	images/313_13.png	1.0	←	13.0	65		女	19	2025-05-15_13h38.08.716	干预NG	2021.2.3	Win32	60.0132029			1.0	1.0	0.62089	1.0		1.0	10.0	42.0	12.0	1.0
					5.0	0.21618						images/313_19.png	images/313+42_19.png	6.0	→	19.0	65		女	19	2025-05-15_13h38.08.716	干预NG	2021.2.3	Win32	60.0132029			6.0	1.0	0.622775	1.0		1.0	11.0	43.0	18.0	1.0
					5.0	0.135325						images/313+42_9.png	images/313_9.png	1.0	←	9.0	65		女	19	2025-05-15_13h38.08.716	干预NG	2021.2.3	Win32	60.0132029			1.0	1.0	0.615505	1.0		1.0	12.0	44.0	8.0	1.0
					5.0	0.237145						images/313_4.png	images/313+42_4.png	6.0	→	4.0	65		女	19	2025-05-15_13h38.08.716	干预NG	2021.2.3	Win32	60.0132029			6.0	1.0	0.619685	1.0		1.0	13.0	45.0	3.0	1.0
					4.0	0.23376						images/313_24.png	images/313+42_24.png	6.0	→	24.0	65		女	19	2025-05-15_13h38.08.716	干预NG	2021.2.3	Win32	60.0132029			6.0	1.0	0.53653	1.0		1.0	14.0	46.0	23.0	1.0
					5.0	0.23376						images/313+42_26.png	images/313_26.png	1.0	←	26.0	65		女	19	2025-05-15_13h38.08.716	干预NG	2021.2.3	Win32	60.0132029			1.0	1.0	0.550475	1.0		1.0	15.0	47.0	25.0	1.0
					5.0	0.204605						images/313+42_32.png	images/313_32.png	1.0	←	32.0	65		女	19	2025-05-15_13h38.08.716	干预NG	2021.2.3	Win32	60.0132029			1.0	1.0	0.56542	1.0		1.0	16.0	48.0	31.0	1.0
					5.0	0.25218						images/313_1.png	images/313+42_1.png	6.0	→	1.0	65		女	19	2025-05-15_13h38.08.716	干预NG	2021.2.3	Win32	60.0132029			6.0	1.0	0.619745	1.0		1.0	17.0	49.0	0.0	1.0
					5.0	0.23676						images/313+42_31.png	images/313_31.png	1.0	←	31.0	65		女	19	2025-05-15_13h38.08.716	干预NG	2021.2.3	Win32	60.0132029			1.0	1.0	0.55217	1.0		1.0	18.0	50.0	30.0	1.0
					4.0	0.267065						images/313_5.png	images/313+42_5.png	6.0	→	5.0	65		女	19	2025-05-15_13h38.08.716	干预NG	2021.2.3	Win32	60.0132029			6.0	1.0	0.72074	1.0		1.0	19.0	51.0	4.0	1.0
					5.0	0.23795						images/313+42_10.png	images/313_10.png	1.0	←	10.0	65		女	19	2025-05-15_13h38.08.716	干预NG	2021.2.3	Win32	60.0132029			1.0	1.0	0.605635	1.0		1.0	20.0	52.0	9.0	1.0
					4.0	0.39131						images/313+42_28.png	images/313_28.png	1.0	←	28.0	65		女	19	2025-05-15_13h38.08.716	干预NG	2021.2.3	Win32	60.0132029			1.0	1.0	1.08588	1.0		1.0	21.0	53.0	27.0	1.0
					4.0	0.2765						images/313_18.png	images/313+42_18.png	6.0	→	18.0	65		女	19	2025-05-15_13h38.08.716	干预NG	2021.2.3	Win32	60.0132029			1.0	0.0	0.6007	1.0		1.0	22.0	54.0	17.0	1.0
					4.0	0.28583						images/313_2.png	images/313+42_2.png	6.0	→	2.0	65		女	19	2025-05-15_13h38.08.716	干预NG	2021.2.3	Win32	60.0132029			1.0	0.0	0.75818	1.0		1.0	23.0	55.0	1.0	1.0
					4.0	0.88958						images/313_22.png	images/313+42_22.png	6.0	→	22.0	65		女	19	2025-05-15_13h38.08.716	干预NG	2021.2.3	Win32	60.0132029			1.0	0.0	1.369865	1.0		1.0	24.0	56.0	21.0	1.0
					5.0	0.23899						images/313+42_27.png	images/313_27.png	1.0	←	27.0	65		女	19	2025-05-15_13h38.08.716	干预NG	2021.2.3	Win32	60.0132029			1.0	1.0	0.65658	1.0		1.0	25.0	57.0	26.0	1.0
					4.0	0.207335						images/313_8.png	images/313+42_8.png	6.0	→	8.0	65		女	19	2025-05-15_13h38.08.716	干预NG	2021.2.3	Win32	60.0132029			1.0	0.0	0.99161	1.0		1.0	26.0	58.0	7.0	1.0
					5.0	0.25229						images/313_6.png	images/313+42_6.png	6.0	→	6.0	65		女	19	2025-05-15_13h38.08.716	干预NG	2021.2.3	Win32	60.0132029			6.0	1.0	0.59199	1.0		1.0	27.0	59.0	5.0	1.0
					5.0	0.240225						images/313_3.png	images/313+42_3.png	6.0	→	3.0	65		女	19	2025-05-15_13h38.08.716	干预NG	2021.2.3	Win32	60.0132029			6.0	1.0	0.768	1.0		1.0	28.0	60.0	2.0	1.0
					4.0	0.35052						images/313+42_11.png	images/313_11.png	1.0	←	11.0	65		女	19	2025-05-15_13h38.08.716	干预NG	2021.2.3	Win32	60.0132029			1.0	1.0	0.63837	1.0		1.0	29.0	61.0	10.0	1.0
					4.0	0.276695						images/313+42_12.png	images/313_12.png	1.0	←	12.0	65		女	19	2025-05-15_13h38.08.716	干预NG	2021.2.3	Win32	60.0132029			1.0	1.0	0.542465	1.0		1.0	30.0	62.0	11.0	1.0
					4.0	0.484135						images/313_17.png	images/313+42_17.png	6.0	→	17.0	65		女	19	2025-05-15_13h38.08.716	干预NG	2021.2.3	Win32	60.0132029			6.0	1.0	0.63655	1.0		1.0	31.0	63.0	16.0	1.0
					4.0	0.200475						images/313+42_14.png	images/313_14.png	1.0	←	14.0	65		女	19	2025-05-15_13h38.08.716	干预NG	2021.2.3	Win32	60.0132029			1.0	1.0	0.617395	1.0		2.0	0.0	64.0	13.0	1.0
					3.0	0.333905						images/313_3.png	images/313+42_3.png	6.0	→	3.0	65		女	19	2025-05-15_13h38.08.716	干预NG	2021.2.3	Win32	60.0132029			6.0	1.0	2.01825	0.0		2.0	1.0	65.0	2.0	1.0
					4.0	0.27323						images/313+42_15.png	images/313_15.png	1.0	←	15.0	65		女	19	2025-05-15_13h38.08.716	干预NG	2021.2.3	Win32	60.0132029			1.0	1.0	0.574885	1.0		2.0	2.0	66.0	14.0	1.0
					4.0	0.216895						images/313+42_32.png	images/313_32.png	1.0	←	32.0	65		女	19	2025-05-15_13h38.08.716	干预NG	2021.2.3	Win32	60.0132029			1.0	1.0	0.50736	1.0		2.0	3.0	67.0	31.0	1.0
					4.0	0.45931						images/313_1.png	images/313+42_1.png	6.0	→	1.0	65		女	19	2025-05-15_13h38.08.716	干预NG	2021.2.3	Win32	60.0132029			6.0	1.0	1.11737	1.0		2.0	4.0	68.0	0.0	1.0
					3.0	0.519795						images/313_18.png	images/313+42_18.png	6.0	→	18.0	65		女	19	2025-05-15_13h38.08.716	干预NG	2021.2.3	Win32	60.0132029			1.0	0.0	1.300515	0.0		2.0	5.0	69.0	17.0	1.0
					4.0	0.205855						images/313+42_31.png	images/313_31.png	1.0	←	31.0	65		女	19	2025-05-15_13h38.08.716	干预NG	2021.2.3	Win32	60.0132029			1.0	1.0	0.602825	1.0		2.0	6.0	70.0	30.0	1.0
					5.0	0.48504						images/313+42_9.png	images/313_9.png	1.0	←	9.0	65		女	19	2025-05-15_13h38.08.716	干预NG	2021.2.3	Win32	60.0132029			1.0	1.0	0.584695	1.0		2.0	7.0	71.0	8.0	1.0
					4.0	0.18366						images/313+42_13.png	images/313_13.png	1.0	←	13.0	65		女	19	2025-05-15_13h38.08.716	干预NG	2021.2.3	Win32	60.0132029			1.0	1.0	0.78222	1.0		2.0	8.0	72.0	12.0	1.0
					4.0	0.167335						images/313+42_10.png	images/313_10.png	1.0	←	10.0	65		女	19	2025-05-15_13h38.08.716	干预NG	2021.2.3	Win32	60.0132029			1.0	1.0	1.025	1.0		2.0	9.0	73.0	9.0	1.0
					4.0	0.237325						images/313_20.png	images/313+42_20.png	6.0	→	20.0	65		女	19	2025-05-15_13h38.08.716	干预NG	2021.2.3	Win32	60.0132029			1.0	0.0	1.06769	1.0		2.0	10.0	74.0	19.0	1.0
					4.0	0.253535						images/313+42_30.png	images/313_30.png	1.0	←	30.0	65		女	19	2025-05-15_13h38.08.716	干预NG	2021.2.3	Win32	60.0132029			1.0	1.0	0.700835	1.0		2.0	11.0	75.0	29.0	1.0
					4.0	0.183285						images/313+42_16.png	images/313_16.png	1.0	←	16.0	65		女	19	2025-05-15_13h38.08.716	干预NG	2021.2.3	Win32	60.0132029			1.0	1.0	0.517875	1.0		2.0	12.0	76.0	15.0	1.0
					4.0	0.15113						images/313+42_11.png	images/313_11.png	1.0	←	11.0	65		女	19	2025-05-15_13h38.08.716	干预NG	2021.2.3	Win32	60.0132029			1.0	1.0	1.169855	1.0		2.0	13.0	77.0	10.0	1.0
					3.0	0.23742						images/313_6.png	images/313+42_6.png	6.0	→	6.0	65		女	19	2025-05-15_13h38.08.716	干预NG	2021.2.3	Win32	60.0132029			1.0	0.0	2.052385	0.0		2.0	14.0	78.0	5.0	1.0
					4.0	0.35678						images/313_17.png	images/313+42_17.png	6.0	→	17.0	65		女	19	2025-05-15_13h38.08.716	干预NG	2021.2.3	Win32	60.0132029			6.0	1.0	0.69418	1.0	space	2.0	15.0	79.0	16.0	1.0	5.511375
					4.0	0.32133						images/313_21.png	images/313+42_21.png	6.0	→	21.0	65		女	19	2025-05-15_13h38.08.716	干预NG	2021.2.3	Win32	60.0132029			6.0	1.0	0.989345	1.0		2.0	16.0	80.0	20.0	1.0
					5.0	0.21677						images/313_24.png	images/313+42_24.png	6.0	→	24.0	65		女	19	2025-05-15_13h38.08.716	干预NG	2021.2.3	Win32	60.0132029			6.0	1.0	0.55538	1.0		2.0	17.0	81.0	23.0	1.0
					5.0	0.25571						images/313_22.png	images/313+42_22.png	6.0	→	22.0	65		女	19	2025-05-15_13h38.08.716	干预NG	2021.2.3	Win32	60.0132029			6.0	1.0	0.507695	1.0		2.0	18.0	82.0	21.0	1.0
					4.0	0.19663						images/313+42_26.png	images/313_26.png	1.0	←	26.0	65		女	19	2025-05-15_13h38.08.716	干预NG	2021.2.3	Win32	60.0132029			1.0	1.0	0.617355	1.0		2.0	19.0	83.0	25.0	1.0
					4.0	0.183715						images/313+42_29.png	images/313_29.png	1.0	←	29.0	65		女	19	2025-05-15_13h38.08.716	干预NG	2021.2.3	Win32	60.0132029			1.0	1.0	0.52118	1.0		2.0	20.0	84.0	28.0	1.0
					4.0	0.186						images/313_23.png	images/313+42_23.png	6.0	→	23.0	65		女	19	2025-05-15_13h38.08.716	干预NG	2021.2.3	Win32	60.0132029			1.0	0.0	0.65401	1.0		2.0	21.0	85.0	22.0	1.0
					4.0	0.189925						images/313+42_28.png	images/313_28.png	1.0	←	28.0	65		女	19	2025-05-15_13h38.08.716	干预NG	2021.2.3	Win32	60.0132029			1.0	1.0	0.537955	1.0		2.0	22.0	86.0	27.0	1.0
					4.0	0.167035						images/313_5.png	images/313+42_5.png	6.0	→	5.0	65		女	19	2025-05-15_13h38.08.716	干预NG	2021.2.3	Win32	60.0132029			1.0	0.0	0.556505	1.0		2.0	23.0	87.0	4.0	1.0
					4.0	0.26723						images/313+42_25.png	images/313_25.png	1.0	←	25.0	65		女	19	2025-05-15_13h38.08.716	干预NG	2021.2.3	Win32	60.0132029			1.0	1.0	0.57209	1.0		2.0	24.0	88.0	24.0	1.0
					5.0	0.215255						images/313_19.png	images/313+42_19.png	6.0	→	19.0	65		女	19	2025-05-15_13h38.08.716	干预NG	2021.2.3	Win32	60.0132029			6.0	1.0	0.63333	1.0		2.0	25.0	89.0	18.0	1.0
					4.0	0.25028						images/313_2.png	images/313+42_2.png	6.0	→	2.0	65		女	19	2025-05-15_13h38.08.716	干预NG	2021.2.3	Win32	60.0132029			6.0	1.0	0.6219	1.0		2.0	26.0	90.0	1.0	1.0
					4.0	0.18387						images/313+42_27.png	images/313_27.png	1.0	←	27.0	65		女	19	2025-05-15_13h38.08.716	干预NG	2021.2.3	Win32	60.0132029			1.0	1.0	0.650435	1.0		2.0	27.0	91.0	26.0	1.0
					4.0	0.222695						images/313_8.png	images/313+42_8.png	6.0	→	8.0	65		女	19	2025-05-15_13h38.08.716	干预NG	2021.2.3	Win32	60.0132029			6.0	1.0	0.5858	1.0		2.0	28.0	92.0	7.0	1.0
					4.0	0.251145						images/313_7.png	images/313+42_7.png	6.0	→	7.0	65		女	19	2025-05-15_13h38.08.716	干预NG	2021.2.3	Win32	60.0132029			6.0	1.0	0.556825	1.0		2.0	29.0	93.0	6.0	1.0
					4.0	0.188755						images/313+42_12.png	images/313_12.png	1.0	←	12.0	65		女	19	2025-05-15_13h38.08.716	干预NG	2021.2.3	Win32	60.0132029			1.0	1.0	0.58443	1.0		2.0	30.0	94.0	11.0	1.0
					4.0	0.20116						images/313_4.png	images/313+42_4.png	6.0	→	4.0	65		女	19	2025-05-15_13h38.08.716	干预NG	2021.2.3	Win32	60.0132029			6.0	1.0	0.650655	1.0		2.0	31.0	95.0	3.0	1.0
																	65		女	19	2025-05-15_13h38.08.716	干预NG	2021.2.3	Win32	60.0132029														8.12037037	3.008655
