# Supplementary material for: Perceptual metacognition and self-esteem: the role of feedback valence in local and global monitoring bias
Source: BMC Psychol. 2025 Sep 22;13:1114. doi: 10.1186/s40359-025-03089-x (PMC12506185; doi:10.1186/s40359-025-03089-x)
Supplement: Supplementary file 1 — Supplementary Material 1. [file 40359_2025_3089_MOESM1_ESM.zip › Data/Study3/Study3data/negative/66_干预NG_2025-05-15_15h51.35.348.csv]

key03.keys	key03.rt	response00.keys	response00.corr	response00.rt	response02.keys	response02.rt	prac2.thisRepN	prac2.thisTrialN	prac2.thisN	prac2.thisIndex	prac2.ran	dotLeft	dotRight	dotAns	cue	rows	被试编号	姓名	性别	年龄	date	expName	psychopyVersion	OS	frameRate	key04.keys	key04.rt	response01.keys	response01.corr	response01.rt	response02.corr	ret_res.keys	neg.thisRepN	neg.thisTrialN	neg.thisN	neg.thisIndex	neg.ran	ret_res.rt	slider.response	slider.rt
space	31.8382	1.0	0.0	0.9564	5.0	0.7868	0.0	0.0	0.0	4.0	1.0	images/313_5.png	images/313+12_5.png	6.0	→	5.0	66		男	23	2025-05-15_15h51.35.348	干预NG	2021.2.3	Win32	59.88023952
		6.0	0.0	0.5831	4.0	0.2833	0.0	1.0	1.0	10.0	1.0	images/313+12_11.png	images/313_11.png	1.0	←	11.0	66		男	23	2025-05-15_15h51.35.348	干预NG	2021.2.3	Win32	59.88023952
		6.0	1.0	0.6196	4.0	0.3671	0.0	2.0	2.0	0.0	1.0	images/313_1.png	images/313+12_1.png	6.0	→	1.0	66		男	23	2025-05-15_15h51.35.348	干预NG	2021.2.3	Win32	59.88023952
		1.0	0.0	0.5497	5.0	0.5065	0.0	3.0	3.0	7.0	1.0	images/313_8.png	images/313+12_8.png	6.0	→	8.0	66		男	23	2025-05-15_15h51.35.348	干预NG	2021.2.3	Win32	59.88023952
		6.0	1.0	0.4506	6.0	0.4048	0.0	4.0	4.0	1.0	1.0	images/313_2.png	images/313+12_2.png	6.0	→	2.0	66		男	23	2025-05-15_15h51.35.348	干预NG	2021.2.3	Win32	59.88023952
		6.0	1.0	0.7336	4.0	0.3517	0.0	5.0	5.0	6.0	1.0	images/313_7.png	images/313+12_7.png	6.0	→	7.0	66		男	23	2025-05-15_15h51.35.348	干预NG	2021.2.3	Win32	59.88023952
		6.0	0.0	0.6335	5.0	0.7332	0.0	6.0	6.0	9.0	1.0	images/313+12_10.png	images/313_10.png	1.0	←	10.0	66		男	23	2025-05-15_15h51.35.348	干预NG	2021.2.3	Win32	59.88023952
		1.0	1.0	0.5395	6.0	0.5894	0.0	7.0	7.0	11.0	1.0	images/313+12_12.png	images/313_12.png	1.0	←	12.0	66		男	23	2025-05-15_15h51.35.348	干预NG	2021.2.3	Win32	59.88023952
		6.0	0.0	0.5071	4.0	0.55	0.0	8.0	8.0	13.0	1.0	images/313+12_14.png	images/313_14.png	1.0	←	14.0	66		男	23	2025-05-15_15h51.35.348	干预NG	2021.2.3	Win32	59.88023952
		1.0	0.0	1.0529	5.0	0.4026	0.0	9.0	9.0	3.0	1.0	images/313_4.png	images/313+12_4.png	6.0	→	4.0	66		男	23	2025-05-15_15h51.35.348	干预NG	2021.2.3	Win32	59.88023952
		1.0	1.0	0.5624	6.0	0.3176	0.0	10.0	10.0	14.0	1.0	images/313+12_15.png	images/313_15.png	1.0	←	15.0	66		男	23	2025-05-15_15h51.35.348	干预NG	2021.2.3	Win32	59.88023952
		6.0	0.0	0.384	4.0	0.4163	0.0	11.0	11.0	8.0	1.0	images/313+12_9.png	images/313_9.png	1.0	←	9.0	66		男	23	2025-05-15_15h51.35.348	干预NG	2021.2.3	Win32	59.88023952
		1.0	1.0	0.8194	5.0	0.3711	0.0	12.0	12.0	12.0	1.0	images/313+12_13.png	images/313_13.png	1.0	←	13.0	66		男	23	2025-05-15_15h51.35.348	干预NG	2021.2.3	Win32	59.88023952
		1.0	1.0	0.8666	6.0	0.5834	0.0	13.0	13.0	15.0	1.0	images/313+12_16.png	images/313_16.png	1.0	←	16.0	66		男	23	2025-05-15_15h51.35.348	干预NG	2021.2.3	Win32	59.88023952
		6.0	1.0	0.6191	4.0	0.301	0.0	14.0	14.0	5.0	1.0	images/313_6.png	images/313+12_6.png	6.0	→	6.0	66		男	23	2025-05-15_15h51.35.348	干预NG	2021.2.3	Win32	59.88023952
		6.0	1.0	0.5175	4.0	0.6335	0.0	15.0	15.0	2.0	1.0	images/313_3.png	images/313+12_3.png	6.0	→	3.0	66		男	23	2025-05-15_15h51.35.348	干预NG	2021.2.3	Win32	59.88023952
		6.0	0.0	0.5207	6.0	0.4839	1.0	0.0	16.0	8.0	1.0	images/313+12_9.png	images/313_9.png	1.0	←	9.0	66		男	23	2025-05-15_15h51.35.348	干预NG	2021.2.3	Win32	59.88023952
		6.0	1.0	0.5503	4.0	0.6337	1.0	1.0	17.0	4.0	1.0	images/313_5.png	images/313+12_5.png	6.0	→	5.0	66		男	23	2025-05-15_15h51.35.348	干预NG	2021.2.3	Win32	59.88023952
		1.0	1.0	0.5695	6.0	0.2507	1.0	2.0	18.0	12.0	1.0	images/313+12_13.png	images/313_13.png	1.0	←	13.0	66		男	23	2025-05-15_15h51.35.348	干预NG	2021.2.3	Win32	59.88023952
		6.0	1.0	0.4369	4.0	0.4188	1.0	3.0	19.0	0.0	1.0	images/313_1.png	images/313+12_1.png	6.0	→	1.0	66		男	23	2025-05-15_15h51.35.348	干预NG	2021.2.3	Win32	59.88023952
		1.0	1.0	0.767	6.0	0.2558	1.0	4.0	20.0	13.0	1.0	images/313+12_14.png	images/313_14.png	1.0	←	14.0	66		男	23	2025-05-15_15h51.35.348	干预NG	2021.2.3	Win32	59.88023952
		6.0	0.0	0.5339	4.0	0.4328	1.0	5.0	21.0	15.0	1.0	images/313+12_16.png	images/313_16.png	1.0	←	16.0	66		男	23	2025-05-15_15h51.35.348	干预NG	2021.2.3	Win32	59.88023952
		6.0	0.0	0.5137	3.0	0.3842	1.0	6.0	22.0	10.0	1.0	images/313+12_11.png	images/313_11.png	1.0	←	11.0	66		男	23	2025-05-15_15h51.35.348	干预NG	2021.2.3	Win32	59.88023952
		6.0	1.0	0.454	5.0	0.436	1.0	7.0	23.0	5.0	1.0	images/313_6.png	images/313+12_6.png	6.0	→	6.0	66		男	23	2025-05-15_15h51.35.348	干预NG	2021.2.3	Win32	59.88023952
		1.0	0.0	0.8342	5.0	0.4657	1.0	8.0	24.0	1.0	1.0	images/313_2.png	images/313+12_2.png	6.0	→	2.0	66		男	23	2025-05-15_15h51.35.348	干预NG	2021.2.3	Win32	59.88023952
		1.0	0.0	0.6001	5.0	0.5857	1.0	9.0	25.0	6.0	1.0	images/313_7.png	images/313+12_7.png	6.0	→	7.0	66		男	23	2025-05-15_15h51.35.348	干预NG	2021.2.3	Win32	59.88023952
		1.0	1.0	0.7669	4.0	0.3836	1.0	10.0	26.0	9.0	1.0	images/313+12_10.png	images/313_10.png	1.0	←	10.0	66		男	23	2025-05-15_15h51.35.348	干预NG	2021.2.3	Win32	59.88023952
		1.0	1.0	0.7389	6.0	0.349	1.0	11.0	27.0	11.0	1.0	images/313+12_12.png	images/313_12.png	1.0	←	12.0	66		男	23	2025-05-15_15h51.35.348	干预NG	2021.2.3	Win32	59.88023952
		6.0	1.0	0.7092	4.0	0.315	1.0	12.0	28.0	3.0	1.0	images/313_4.png	images/313+12_4.png	6.0	→	4.0	66		男	23	2025-05-15_15h51.35.348	干预NG	2021.2.3	Win32	59.88023952
		1.0	1.0	0.8171	5.0	0.5669	1.0	13.0	29.0	14.0	1.0	images/313+12_15.png	images/313_15.png	1.0	←	15.0	66		男	23	2025-05-15_15h51.35.348	干预NG	2021.2.3	Win32	59.88023952
		6.0	1.0	0.4967	4.0	0.4701	1.0	14.0	30.0	2.0	1.0	images/313_3.png	images/313+12_3.png	6.0	→	3.0	66		男	23	2025-05-15_15h51.35.348	干预NG	2021.2.3	Win32	59.88023952
		1.0	0.0	0.6833	5.0	0.3859	1.0	15.0	31.0	7.0	1.0	images/313_8.png	images/313+12_8.png	6.0	→	8.0	66		男	23	2025-05-15_15h51.35.348	干预NG	2021.2.3	Win32	59.88023952
					5.0	3.2974						images/313+42_10.png	images/313_10.png	1.0	←	10.0	66		男	23	2025-05-15_15h51.35.348	干预NG	2021.2.3	Win32	59.88023952	space	19.1653	1.0	1.0	0.597	1.0		0.0	0.0	0.0	9.0	1.0
					4.0	2.3825						images/313+42_29.png	images/313_29.png	1.0	←	29.0	66		男	23	2025-05-15_15h51.35.348	干预NG	2021.2.3	Win32	59.88023952			6.0	0.0	0.8799	1.0		0.0	1.0	1.0	28.0	1.0
					5.0	0.418						images/313_24.png	images/313+42_24.png	6.0	→	24.0	66		男	23	2025-05-15_15h51.35.348	干预NG	2021.2.3	Win32	59.88023952			6.0	1.0	0.7017	1.0		0.0	2.0	2.0	23.0	1.0
					6.0	1.4857						images/313+42_27.png	images/313_27.png	1.0	←	27.0	66		男	23	2025-05-15_15h51.35.348	干预NG	2021.2.3	Win32	59.88023952			1.0	1.0	0.5663	1.0		0.0	3.0	3.0	26.0	1.0
					4.0	0.8549						images/313+42_25.png	images/313_25.png	1.0	←	25.0	66		男	23	2025-05-15_15h51.35.348	干预NG	2021.2.3	Win32	59.88023952			6.0	0.0	0.8174	1.0		0.0	4.0	4.0	24.0	1.0
					5.0	0.4666						images/313_1.png	images/313+42_1.png	6.0	→	1.0	66		男	23	2025-05-15_15h51.35.348	干预NG	2021.2.3	Win32	59.88023952			6.0	1.0	0.7837	1.0		0.0	5.0	5.0	0.0	1.0
					5.0	0.3457						images/313+42_15.png	images/313_15.png	1.0	←	15.0	66		男	23	2025-05-15_15h51.35.348	干预NG	2021.2.3	Win32	59.88023952			1.0	1.0	1.1989	1.0		0.0	6.0	6.0	14.0	1.0
					4.0	0.5011						images/313_20.png	images/313+42_20.png	6.0	→	20.0	66		男	23	2025-05-15_15h51.35.348	干预NG	2021.2.3	Win32	59.88023952			6.0	1.0	0.6062	1.0		0.0	7.0	7.0	19.0	1.0
					5.0	0.3676						images/313_21.png	images/313+42_21.png	6.0	→	21.0	66		男	23	2025-05-15_15h51.35.348	干预NG	2021.2.3	Win32	59.88023952			6.0	1.0	0.5664	1.0		0.0	8.0	8.0	20.0	1.0
					6.0	0.4376						images/313_2.png	images/313+42_2.png	6.0	→	2.0	66		男	23	2025-05-15_15h51.35.348	干预NG	2021.2.3	Win32	59.88023952			6.0	1.0	0.7662	1.0		0.0	9.0	9.0	1.0	1.0
					5.0	0.4173						images/313+42_11.png	images/313_11.png	1.0	←	11.0	66		男	23	2025-05-15_15h51.35.348	干预NG	2021.2.3	Win32	59.88023952			6.0	0.0	1.0985	1.0		0.0	10.0	10.0	10.0	1.0
					4.0	0.3861						images/313+42_28.png	images/313_28.png	1.0	←	28.0	66		男	23	2025-05-15_15h51.35.348	干预NG	2021.2.3	Win32	59.88023952			6.0	0.0	0.8497	1.0		0.0	11.0	11.0	27.0	1.0
					5.0	0.3505						images/313+42_26.png	images/313_26.png	1.0	←	26.0	66		男	23	2025-05-15_15h51.35.348	干预NG	2021.2.3	Win32	59.88023952			1.0	1.0	1.1355	1.0		0.0	12.0	12.0	25.0	1.0
					5.0	0.4337						images/313+42_32.png	images/313_32.png	1.0	←	32.0	66		男	23	2025-05-15_15h51.35.348	干预NG	2021.2.3	Win32	59.88023952			6.0	0.0	0.6564	1.0		0.0	13.0	13.0	31.0	1.0
					6.0	0.4794						images/313+42_14.png	images/313_14.png	1.0	←	14.0	66		男	23	2025-05-15_15h51.35.348	干预NG	2021.2.3	Win32	59.88023952			6.0	0.0	0.4996	1.0		0.0	14.0	14.0	13.0	1.0
					6.0	0.4838						images/313+42_30.png	images/313_30.png	1.0	←	30.0	66		男	23	2025-05-15_15h51.35.348	干预NG	2021.2.3	Win32	59.88023952			1.0	1.0	0.5668	1.0		0.0	15.0	15.0	29.0	1.0
					5.0	0.3339						images/313_22.png	images/313+42_22.png	6.0	→	22.0	66		男	23	2025-05-15_15h51.35.348	干预NG	2021.2.3	Win32	59.88023952			1.0	0.0	0.9164	1.0		0.0	16.0	16.0	21.0	1.0
					4.0	0.3861						images/313_7.png	images/313+42_7.png	6.0	→	7.0	66		男	23	2025-05-15_15h51.35.348	干预NG	2021.2.3	Win32	59.88023952			6.0	1.0	0.6827	1.0		0.0	17.0	17.0	6.0	1.0
					5.0	0.3508						images/313_8.png	images/313+42_8.png	6.0	→	8.0	66		男	23	2025-05-15_15h51.35.348	干预NG	2021.2.3	Win32	59.88023952			1.0	0.0	1.0394	1.0		0.0	18.0	18.0	7.0	1.0
					6.0	0.2131						images/313+42_16.png	images/313_16.png	1.0	←	16.0	66		男	23	2025-05-15_15h51.35.348	干预NG	2021.2.3	Win32	59.88023952			1.0	1.0	0.6671	1.0		0.0	19.0	19.0	15.0	1.0
					5.0	0.334						images/313_19.png	images/313+42_19.png	6.0	→	19.0	66		男	23	2025-05-15_15h51.35.348	干预NG	2021.2.3	Win32	59.88023952			6.0	1.0	0.6553	1.0		0.0	20.0	20.0	18.0	1.0
					4.0	0.3553						images/313_6.png	images/313+42_6.png	6.0	→	6.0	66		男	23	2025-05-15_15h51.35.348	干预NG	2021.2.3	Win32	59.88023952			6.0	1.0	0.6341	1.0		0.0	21.0	21.0	5.0	1.0
					5.0	0.3504						images/313_23.png	images/313+42_23.png	6.0	→	23.0	66		男	23	2025-05-15_15h51.35.348	干预NG	2021.2.3	Win32	59.88023952			6.0	1.0	0.6898	1.0		0.0	22.0	22.0	22.0	1.0
					4.0	0.4336						images/313_3.png	images/313+42_3.png	6.0	→	3.0	66		男	23	2025-05-15_15h51.35.348	干预NG	2021.2.3	Win32	59.88023952			6.0	1.0	0.4689	1.0		0.0	23.0	23.0	2.0	1.0
					6.0	0.313						images/313+42_9.png	images/313_9.png	1.0	←	9.0	66		男	23	2025-05-15_15h51.35.348	干预NG	2021.2.3	Win32	59.88023952			1.0	1.0	0.7164	1.0		0.0	24.0	24.0	8.0	1.0
					6.0	0.7341						images/313+42_12.png	images/313_12.png	1.0	←	12.0	66		男	23	2025-05-15_15h51.35.348	干预NG	2021.2.3	Win32	59.88023952			1.0	1.0	0.4024	1.0		0.0	25.0	25.0	11.0	1.0
					5.0	0.3638						images/313+42_31.png	images/313_31.png	1.0	←	31.0	66		男	23	2025-05-15_15h51.35.348	干预NG	2021.2.3	Win32	59.88023952			1.0	1.0	0.8762	1.0		0.0	26.0	26.0	30.0	1.0
					4.0	0.6835						images/313_17.png	images/313+42_17.png	6.0	→	17.0	66		男	23	2025-05-15_15h51.35.348	干预NG	2021.2.3	Win32	59.88023952			6.0	1.0	0.8364	1.0		0.0	27.0	27.0	16.0	1.0
					5.0	0.3391						images/313_18.png	images/313+42_18.png	6.0	→	18.0	66		男	23	2025-05-15_15h51.35.348	干预NG	2021.2.3	Win32	59.88023952			6.0	1.0	0.6202	1.0		0.0	28.0	28.0	17.0	1.0
					5.0	0.4125						images/313+42_13.png	images/313_13.png	1.0	←	13.0	66		男	23	2025-05-15_15h51.35.348	干预NG	2021.2.3	Win32	59.88023952			1.0	1.0	0.5864	1.0		0.0	29.0	29.0	12.0	1.0
					5.0	0.334						images/313_5.png	images/313+42_5.png	6.0	→	5.0	66		男	23	2025-05-15_15h51.35.348	干预NG	2021.2.3	Win32	59.88023952			6.0	1.0	0.7374	1.0		0.0	30.0	30.0	4.0	1.0
					4.0	0.3688						images/313_4.png	images/313+42_4.png	6.0	→	4.0	66		男	23	2025-05-15_15h51.35.348	干预NG	2021.2.3	Win32	59.88023952			6.0	1.0	0.4508	1.0		0.0	31.0	31.0	3.0	1.0
					5.0	0.3382						images/313_1.png	images/313+42_1.png	6.0	→	1.0	66		男	23	2025-05-15_15h51.35.348	干预NG	2021.2.3	Win32	59.88023952			6.0	1.0	0.503	1.0		1.0	0.0	32.0	0.0	1.0
					4.0	0.4178						images/313+42_13.png	images/313_13.png	1.0	←	13.0	66		男	23	2025-05-15_15h51.35.348	干预NG	2021.2.3	Win32	59.88023952			6.0	0.0	0.5717	1.0		1.0	1.0	33.0	12.0	1.0
					5.0	0.3505						images/313+42_15.png	images/313_15.png	1.0	←	15.0	66		男	23	2025-05-15_15h51.35.348	干预NG	2021.2.3	Win32	59.88023952			1.0	1.0	1.0217	1.0		1.0	2.0	34.0	14.0	1.0
					5.0	0.384						images/313_17.png	images/313+42_17.png	6.0	→	17.0	66		男	23	2025-05-15_15h51.35.348	干预NG	2021.2.3	Win32	59.88023952			6.0	1.0	0.6548	1.0		1.0	3.0	35.0	16.0	1.0
					6.0	0.219						images/313+42_32.png	images/313_32.png	1.0	←	32.0	66		男	23	2025-05-15_15h51.35.348	干预NG	2021.2.3	Win32	59.88023952			1.0	1.0	0.5665	1.0		1.0	4.0	36.0	31.0	1.0
					4.0	0.3341						images/313_19.png	images/313+42_19.png	6.0	→	19.0	66		男	23	2025-05-15_15h51.35.348	干预NG	2021.2.3	Win32	59.88023952			6.0	1.0	0.6546	1.0		1.0	5.0	37.0	18.0	1.0
					5.0	0.3672						images/313+42_9.png	images/313_9.png	1.0	←	9.0	66		男	23	2025-05-15_15h51.35.348	干预NG	2021.2.3	Win32	59.88023952			6.0	0.0	0.5168	1.0		1.0	6.0	38.0	8.0	1.0
					6.0	0.505						images/313_5.png	images/313+42_5.png	6.0	→	5.0	66		男	23	2025-05-15_15h51.35.348	干预NG	2021.2.3	Win32	59.88023952			6.0	1.0	0.4724	1.0		1.0	7.0	39.0	4.0	1.0
					5.0	0.4353						images/313_18.png	images/313+42_18.png	6.0	→	18.0	66		男	23	2025-05-15_15h51.35.348	干预NG	2021.2.3	Win32	59.88023952			1.0	0.0	0.6472	1.0		1.0	8.0	40.0	17.0	1.0
					6.0	0.3165						images/313+42_14.png	images/313_14.png	1.0	←	14.0	66		男	23	2025-05-15_15h51.35.348	干预NG	2021.2.3	Win32	59.88023952			1.0	1.0	1.0386	1.0		1.0	9.0	41.0	13.0	1.0
					4.0	0.4166						images/313_23.png	images/313+42_23.png	6.0	→	23.0	66		男	23	2025-05-15_15h51.35.348	干预NG	2021.2.3	Win32	59.88023952			6.0	1.0	0.485	1.0		1.0	10.0	42.0	22.0	1.0
					5.0	0.3008						images/313_2.png	images/313+42_2.png	6.0	→	2.0	66		男	23	2025-05-15_15h51.35.348	干预NG	2021.2.3	Win32	59.88023952			6.0	1.0	1.2463	1.0		1.0	11.0	43.0	1.0	1.0
					4.0	0.4167						images/313+42_16.png	images/313_16.png	1.0	←	16.0	66		男	23	2025-05-15_15h51.35.348	干预NG	2021.2.3	Win32	59.88023952			1.0	1.0	0.8515	1.0		1.0	12.0	44.0	15.0	1.0
					6.0	0.2671						images/313+42_31.png	images/313_31.png	1.0	←	31.0	66		男	23	2025-05-15_15h51.35.348	干预NG	2021.2.3	Win32	59.88023952			1.0	1.0	0.5524	1.0		1.0	13.0	45.0	30.0	1.0
					5.0	0.5501						images/313+42_10.png	images/313_10.png	1.0	←	10.0	66		男	23	2025-05-15_15h51.35.348	干预NG	2021.2.3	Win32	59.88023952			1.0	1.0	0.567	1.0		1.0	14.0	46.0	9.0	1.0
					4.0	0.387						images/313+42_28.png	images/313_28.png	1.0	←	28.0	66		男	23	2025-05-15_15h51.35.348	干预NG	2021.2.3	Win32	59.88023952			1.0	1.0	0.8003	1.0		1.0	15.0	47.0	27.0	1.0
					6.0	0.3842						images/313_24.png	images/313+42_24.png	6.0	→	24.0	66		男	23	2025-05-15_15h51.35.348	干预NG	2021.2.3	Win32	59.88023952			6.0	1.0	0.4879	1.0		1.0	16.0	48.0	23.0	1.0
					4.0	0.5344						images/313_22.png	images/313+42_22.png	6.0	→	22.0	66		男	23	2025-05-15_15h51.35.348	干预NG	2021.2.3	Win32	59.88023952			1.0	0.0	1.0663	1.0		1.0	17.0	49.0	21.0	1.0
					5.0	0.5509						images/313+42_30.png	images/313_30.png	1.0	←	30.0	66		男	23	2025-05-15_15h51.35.348	干预NG	2021.2.3	Win32	59.88023952			1.0	1.0	0.4661	1.0		1.0	18.0	50.0	29.0	1.0
					6.0	0.334						images/313+42_29.png	images/313_29.png	1.0	←	29.0	66		男	23	2025-05-15_15h51.35.348	干预NG	2021.2.3	Win32	59.88023952			1.0	1.0	0.4574	1.0		1.0	19.0	51.0	28.0	1.0
					4.0	0.3335						images/313+42_27.png	images/313_27.png	1.0	←	27.0	66		男	23	2025-05-15_15h51.35.348	干预NG	2021.2.3	Win32	59.88023952			1.0	1.0	0.8008	1.0		1.0	20.0	52.0	26.0	1.0
					6.0	0.221						images/313+42_12.png	images/313_12.png	1.0	←	12.0	66		男	23	2025-05-15_15h51.35.348	干预NG	2021.2.3	Win32	59.88023952			1.0	1.0	0.4672	1.0		1.0	21.0	53.0	11.0	1.0
					4.0	0.4001						images/313_20.png	images/313+42_20.png	6.0	→	20.0	66		男	23	2025-05-15_15h51.35.348	干预NG	2021.2.3	Win32	59.88023952			6.0	1.0	0.6877	1.0		1.0	22.0	54.0	19.0	1.0
					6.0	0.4002						images/313+42_26.png	images/313_26.png	1.0	←	26.0	66		男	23	2025-05-15_15h51.35.348	干预NG	2021.2.3	Win32	59.88023952			1.0	1.0	0.5834	1.0		1.0	23.0	55.0	25.0	1.0
					4.0	1.1332						images/313+42_11.png	images/313_11.png	1.0	←	11.0	66		男	23	2025-05-15_15h51.35.348	干预NG	2021.2.3	Win32	59.88023952			1.0	1.0	1.3311	1.0		1.0	24.0	56.0	10.0	1.0
					6.0	0.3671						images/313_21.png	images/313+42_21.png	6.0	→	21.0	66		男	23	2025-05-15_15h51.35.348	干预NG	2021.2.3	Win32	59.88023952			6.0	1.0	0.429	1.0		1.0	25.0	57.0	20.0	1.0
					5.0	0.4523						images/313_3.png	images/313+42_3.png	6.0	→	3.0	66		男	23	2025-05-15_15h51.35.348	干预NG	2021.2.3	Win32	59.88023952			1.0	0.0	0.6881	1.0		1.0	26.0	58.0	2.0	1.0
					4.0	0.5502						images/313_6.png	images/313+42_6.png	6.0	→	6.0	66		男	23	2025-05-15_15h51.35.348	干预NG	2021.2.3	Win32	59.88023952			6.0	1.0	0.8228	1.0		1.0	27.0	59.0	5.0	1.0
					5.0	0.5004						images/313_7.png	images/313+42_7.png	6.0	→	7.0	66		男	23	2025-05-15_15h51.35.348	干预NG	2021.2.3	Win32	59.88023952			1.0	0.0	0.7461	1.0		1.0	28.0	60.0	6.0	1.0
					4.0	0.3666						images/313_8.png	images/313+42_8.png	6.0	→	8.0	66		男	23	2025-05-15_15h51.35.348	干预NG	2021.2.3	Win32	59.88023952			6.0	1.0	0.5167	1.0		1.0	29.0	61.0	7.0	1.0
					5.0	0.4168						images/313+42_25.png	images/313_25.png	1.0	←	25.0	66		男	23	2025-05-15_15h51.35.348	干预NG	2021.2.3	Win32	59.88023952			1.0	1.0	0.8508	1.0		1.0	30.0	62.0	24.0	1.0
					5.0	0.5171						images/313_4.png	images/313+42_4.png	6.0	→	4.0	66		男	23	2025-05-15_15h51.35.348	干预NG	2021.2.3	Win32	59.88023952			1.0	0.0	0.8001	1.0		1.0	31.0	63.0	3.0	1.0
					4.0	0.4375						images/313+42_9.png	images/313_9.png	1.0	←	9.0	66		男	23	2025-05-15_15h51.35.348	干预NG	2021.2.3	Win32	59.88023952			6.0	0.0	0.5502	1.0		2.0	0.0	64.0	8.0	1.0
					5.0	0.4666						images/313_17.png	images/313+42_17.png	6.0	→	17.0	66		男	23	2025-05-15_15h51.35.348	干预NG	2021.2.3	Win32	59.88023952			1.0	0.0	0.972	1.0		2.0	1.0	65.0	16.0	1.0
					6.0	0.3071						images/313+42_12.png	images/313_12.png	1.0	←	12.0	66		男	23	2025-05-15_15h51.35.348	干预NG	2021.2.3	Win32	59.88023952			1.0	1.0	0.4997	1.0		2.0	2.0	66.0	11.0	1.0
					4.0	0.3671						images/313+42_29.png	images/313_29.png	1.0	←	29.0	66		男	23	2025-05-15_15h51.35.348	干预NG	2021.2.3	Win32	59.88023952			6.0	0.0	0.9166	1.0		2.0	3.0	67.0	28.0	1.0
					5.0	0.3686						images/313+42_13.png	images/313_13.png	1.0	←	13.0	66		男	23	2025-05-15_15h51.35.348	干预NG	2021.2.3	Win32	59.88023952			1.0	1.0	0.6839	1.0		2.0	4.0	68.0	12.0	1.0
					4.0	0.5999						images/313_19.png	images/313+42_19.png	6.0	→	19.0	66		男	23	2025-05-15_15h51.35.348	干预NG	2021.2.3	Win32	59.88023952			6.0	1.0	0.4705	1.0		2.0	5.0	69.0	18.0	1.0
					6.0	0.3001						images/313+42_16.png	images/313_16.png	1.0	←	16.0	66		男	23	2025-05-15_15h51.35.348	干预NG	2021.2.3	Win32	59.88023952			1.0	1.0	0.5232	1.0		2.0	6.0	70.0	15.0	1.0
					5.0	0.4532						images/313+42_31.png	images/313_31.png	1.0	←	31.0	66		男	23	2025-05-15_15h51.35.348	干预NG	2021.2.3	Win32	59.88023952			1.0	1.0	0.817	1.0		2.0	7.0	71.0	30.0	1.0
					4.0	0.4171						images/313_3.png	images/313+42_3.png	6.0	→	3.0	66		男	23	2025-05-15_15h51.35.348	干预NG	2021.2.3	Win32	59.88023952			6.0	1.0	0.4503	1.0		2.0	8.0	72.0	2.0	1.0
					5.0	0.4004						images/313_1.png	images/313+42_1.png	6.0	→	1.0	66		男	23	2025-05-15_15h51.35.348	干预NG	2021.2.3	Win32	59.88023952			6.0	1.0	0.5052	1.0		2.0	9.0	73.0	0.0	1.0
					5.0	0.3164						images/313_20.png	images/313+42_20.png	6.0	→	20.0	66		男	23	2025-05-15_15h51.35.348	干预NG	2021.2.3	Win32	59.88023952			1.0	0.0	1.1689	1.0		2.0	10.0	74.0	19.0	1.0
					5.0	0.3388						images/313_2.png	images/313+42_2.png	6.0	→	2.0	66		男	23	2025-05-15_15h51.35.348	干预NG	2021.2.3	Win32	59.88023952			6.0	1.0	1.0378	1.0		2.0	11.0	75.0	1.0	1.0
					5.0	0.3839						images/313+42_27.png	images/313_27.png	1.0	←	27.0	66		男	23	2025-05-15_15h51.35.348	干预NG	2021.2.3	Win32	59.88023952			1.0	1.0	0.6831	1.0		2.0	12.0	76.0	26.0	1.0
					4.0	0.5171						images/313+42_14.png	images/313_14.png	1.0	←	14.0	66		男	23	2025-05-15_15h51.35.348	干预NG	2021.2.3	Win32	59.88023952			6.0	0.0	0.8712	1.0		2.0	13.0	77.0	13.0	1.0
					5.0	0.4628						images/313_7.png	images/313+42_7.png	6.0	→	7.0	66		男	23	2025-05-15_15h51.35.348	干预NG	2021.2.3	Win32	59.88023952			6.0	1.0	0.5219	1.0		2.0	14.0	78.0	6.0	1.0
					2.0	0.3524						images/313+42_25.png	images/313_25.png	1.0	←	25.0	66		男	23	2025-05-15_15h51.35.348	干预NG	2021.2.3	Win32	59.88023952			6.0	0.0	0.5505	0.0	space	2.0	15.0	79.0	24.0	1.0	1.062
					5.0	0.486						images/313_18.png	images/313+42_18.png	6.0	→	18.0	66		男	23	2025-05-15_15h51.35.348	干预NG	2021.2.3	Win32	59.88023952			6.0	1.0	0.6502	1.0		2.0	16.0	80.0	17.0	1.0
					6.0	0.5191						images/313_21.png	images/313+42_21.png	6.0	→	21.0	66		男	23	2025-05-15_15h51.35.348	干预NG	2021.2.3	Win32	59.88023952			6.0	1.0	0.384	1.0		2.0	17.0	81.0	20.0	1.0
					6.0	0.3173						images/313+42_32.png	images/313_32.png	1.0	←	32.0	66		男	23	2025-05-15_15h51.35.348	干预NG	2021.2.3	Win32	59.88023952			1.0	1.0	0.6556	1.0		2.0	18.0	82.0	31.0	1.0
					4.0	0.5001						images/313_22.png	images/313+42_22.png	6.0	→	22.0	66		男	23	2025-05-15_15h51.35.348	干预NG	2021.2.3	Win32	59.88023952			6.0	1.0	0.468	1.0		2.0	19.0	83.0	21.0	1.0
					6.0	0.3012						images/313+42_10.png	images/313_10.png	1.0	←	10.0	66		男	23	2025-05-15_15h51.35.348	干预NG	2021.2.3	Win32	59.88023952			1.0	1.0	0.7214	1.0		2.0	20.0	84.0	9.0	1.0
					5.0	0.4167						images/313_8.png	images/313+42_8.png	6.0	→	8.0	66		男	23	2025-05-15_15h51.35.348	干预NG	2021.2.3	Win32	59.88023952			6.0	1.0	0.6499	1.0		2.0	21.0	85.0	7.0	1.0
					4.0	0.5876						images/313_24.png	images/313+42_24.png	6.0	→	24.0	66		男	23	2025-05-15_15h51.35.348	干预NG	2021.2.3	Win32	59.88023952			6.0	1.0	0.3711	1.0		2.0	22.0	86.0	23.0	1.0
					5.0	0.4214						images/313_23.png	images/313+42_23.png	6.0	→	23.0	66		男	23	2025-05-15_15h51.35.348	干预NG	2021.2.3	Win32	59.88023952			6.0	1.0	0.6942	1.0		2.0	23.0	87.0	22.0	1.0
					6.0	0.3902						images/313_6.png	images/313+42_6.png	6.0	→	6.0	66		男	23	2025-05-15_15h51.35.348	干预NG	2021.2.3	Win32	59.88023952			6.0	1.0	0.473	1.0		2.0	24.0	88.0	5.0	1.0
					5.0	0.4011						images/313+42_11.png	images/313_11.png	1.0	←	11.0	66		男	23	2025-05-15_15h51.35.348	干预NG	2021.2.3	Win32	59.88023952			1.0	1.0	0.7548	1.0		2.0	25.0	89.0	10.0	1.0
					6.0	0.3523						images/313+42_28.png	images/313_28.png	1.0	←	28.0	66		男	23	2025-05-15_15h51.35.348	干预NG	2021.2.3	Win32	59.88023952			1.0	1.0	0.5011	1.0		2.0	26.0	90.0	27.0	1.0
					5.0	0.4929						images/313_5.png	images/313+42_5.png	6.0	→	5.0	66		男	23	2025-05-15_15h51.35.348	干预NG	2021.2.3	Win32	59.88023952			6.0	1.0	0.5507	1.0		2.0	27.0	91.0	4.0	1.0
					4.0	0.5059						images/313+42_26.png	images/313_26.png	1.0	←	26.0	66		男	23	2025-05-15_15h51.35.348	干预NG	2021.2.3	Win32	59.88023952			1.0	1.0	0.9849	1.0		2.0	28.0	92.0	25.0	1.0
					6.0	0.2464						images/313+42_15.png	images/313_15.png	1.0	←	15.0	66		男	23	2025-05-15_15h51.35.348	干预NG	2021.2.3	Win32	59.88023952			1.0	1.0	0.5336	1.0		2.0	29.0	93.0	14.0	1.0
					5.0	0.4196						images/313+42_30.png	images/313_30.png	1.0	←	30.0	66		男	23	2025-05-15_15h51.35.348	干预NG	2021.2.3	Win32	59.88023952			1.0	1.0	0.692	1.0		2.0	30.0	94.0	29.0	1.0
					5.0	0.5181						images/313_4.png	images/313+42_4.png	6.0	→	4.0	66		男	23	2025-05-15_15h51.35.348	干预NG	2021.2.3	Win32	59.88023952			1.0	0.0	0.5228	1.0		2.0	31.0	95.0	3.0	1.0
																	66		男	23	2025-05-15_15h51.35.348	干预NG	2021.2.3	Win32	59.88023952														7.138889313	3.5705
