# Supplementary material for: Perceptual metacognition and self-esteem: the role of feedback valence in local and global monitoring bias
Source: BMC Psychol. 2025 Sep 22;13:1114. doi: 10.1186/s40359-025-03089-x (PMC12506185; doi:10.1186/s40359-025-03089-x)
Supplement: Supplementary file 1 — Supplementary Material 1. [file 40359_2025_3089_MOESM1_ESM.zip › Data/Study3/Study3data/negative/67_干预NG_2025-05-15_16h47.22.917.csv]

key03.keys	key03.rt	response00.keys	response00.corr	response00.rt	response02.keys	response02.rt	prac2.thisRepN	prac2.thisTrialN	prac2.thisN	prac2.thisIndex	prac2.ran	dotLeft	dotRight	dotAns	cue	rows	被试编号	姓名	性别	年龄	date	expName	psychopyVersion	OS	frameRate	key04.keys	key04.rt	response01.keys	response01.corr	response01.rt	response02.corr	ret_res.keys	neg.thisRepN	neg.thisTrialN	neg.thisN	neg.thisIndex	neg.ran	ret_res.rt	slider.response	slider.rt
space	7.4711	6.0	0.0	0.3163	4.0	0.9011	0.0	0.0	0.0	13.0	1.0	images/313+12_14.png	images/313_14.png	1.0	←	14.0	67		女	25	2025-05-15_16h47.22.917	干预NG	2021.2.3	Win32	60.24096386
		6.0	1.0	0.2683	4.0	0.7829	0.0	1.0	1.0	5.0	1.0	images/313_6.png	images/313+12_6.png	6.0	→	6.0	67		女	25	2025-05-15_16h47.22.917	干预NG	2021.2.3	Win32	60.24096386
		6.0	1.0	0.2519	5.0	0.4724	0.0	2.0	2.0	1.0	1.0	images/313_2.png	images/313+12_2.png	6.0	→	2.0	67		女	25	2025-05-15_16h47.22.917	干预NG	2021.2.3	Win32	60.24096386
		1.0	1.0	0.7501	4.0	0.8276	0.0	3.0	3.0	9.0	1.0	images/313+12_10.png	images/313_10.png	1.0	←	10.0	67		女	25	2025-05-15_16h47.22.917	干预NG	2021.2.3	Win32	60.24096386
		1.0	1.0	0.5863	3.0	0.8399	0.0	4.0	4.0	11.0	1.0	images/313+12_12.png	images/313_12.png	1.0	←	12.0	67		女	25	2025-05-15_16h47.22.917	干预NG	2021.2.3	Win32	60.24096386
		1.0	1.0	0.6797	4.0	0.5683	0.0	5.0	5.0	15.0	1.0	images/313+12_16.png	images/313_16.png	1.0	←	16.0	67		女	25	2025-05-15_16h47.22.917	干预NG	2021.2.3	Win32	60.24096386
		6.0	1.0	0.2549	4.0	0.5231	0.0	6.0	6.0	2.0	1.0	images/313_3.png	images/313+12_3.png	6.0	→	3.0	67		女	25	2025-05-15_16h47.22.917	干预NG	2021.2.3	Win32	60.24096386
		6.0	1.0	0.4126	4.0	0.5175	0.0	7.0	7.0	4.0	1.0	images/313_5.png	images/313+12_5.png	6.0	→	5.0	67		女	25	2025-05-15_16h47.22.917	干预NG	2021.2.3	Win32	60.24096386
		6.0	0.0	0.6012	4.0	0.2902	0.0	8.0	8.0	14.0	1.0	images/313+12_15.png	images/313_15.png	1.0	←	15.0	67		女	25	2025-05-15_16h47.22.917	干预NG	2021.2.3	Win32	60.24096386
		6.0	1.0	0.534	4.0	0.5183	0.0	9.0	9.0	0.0	1.0	images/313_1.png	images/313+12_1.png	6.0	→	1.0	67		女	25	2025-05-15_16h47.22.917	干预NG	2021.2.3	Win32	60.24096386
		6.0	1.0	0.3609	4.0	0.2779	0.0	10.0	10.0	7.0	1.0	images/313_8.png	images/313+12_8.png	6.0	→	8.0	67		女	25	2025-05-15_16h47.22.917	干预NG	2021.2.3	Win32	60.24096386
		6.0	1.0	0.3989	4.0	0.4169	0.0	11.0	11.0	3.0	1.0	images/313_4.png	images/313+12_4.png	6.0	→	4.0	67		女	25	2025-05-15_16h47.22.917	干预NG	2021.2.3	Win32	60.24096386
		6.0	1.0	0.4669	4.0	0.2679	0.0	12.0	12.0	6.0	1.0	images/313_7.png	images/313+12_7.png	6.0	→	7.0	67		女	25	2025-05-15_16h47.22.917	干预NG	2021.2.3	Win32	60.24096386
		6.0	0.0	1.2936	4.0	0.4896	0.0	13.0	13.0	8.0	1.0	images/313+12_9.png	images/313_9.png	1.0	←	9.0	67		女	25	2025-05-15_16h47.22.917	干预NG	2021.2.3	Win32	60.24096386
		1.0	1.0	0.5667	4.0	1.0212	0.0	14.0	14.0	12.0	1.0	images/313+12_13.png	images/313_13.png	1.0	←	13.0	67		女	25	2025-05-15_16h47.22.917	干预NG	2021.2.3	Win32	60.24096386
		6.0	0.0	0.2677	5.0	0.6962	0.0	15.0	15.0	10.0	1.0	images/313+12_11.png	images/313_11.png	1.0	←	11.0	67		女	25	2025-05-15_16h47.22.917	干预NG	2021.2.3	Win32	60.24096386
		1.0	1.0	0.4513	4.0	0.7225	1.0	0.0	16.0	12.0	1.0	images/313+12_13.png	images/313_13.png	1.0	←	13.0	67		女	25	2025-05-15_16h47.22.917	干预NG	2021.2.3	Win32	60.24096386
		6.0	1.0	0.8013	4.0	1.5335	1.0	1.0	17.0	7.0	1.0	images/313_8.png	images/313+12_8.png	6.0	→	8.0	67		女	25	2025-05-15_16h47.22.917	干预NG	2021.2.3	Win32	60.24096386
		1.0	1.0	0.5194	4.0	0.5029	1.0	2.0	18.0	8.0	1.0	images/313+12_9.png	images/313_9.png	1.0	←	9.0	67		女	25	2025-05-15_16h47.22.917	干预NG	2021.2.3	Win32	60.24096386
		6.0	1.0	0.3896	5.0	0.5856	1.0	3.0	19.0	1.0	1.0	images/313_2.png	images/313+12_2.png	6.0	→	2.0	67		女	25	2025-05-15_16h47.22.917	干预NG	2021.2.3	Win32	60.24096386
		6.0	1.0	0.2912	6.0	1.151	1.0	4.0	20.0	2.0	1.0	images/313_3.png	images/313+12_3.png	6.0	→	3.0	67		女	25	2025-05-15_16h47.22.917	干预NG	2021.2.3	Win32	60.24096386
		6.0	1.0	0.3703	6.0	0.2861	1.0	5.0	21.0	4.0	1.0	images/313_5.png	images/313+12_5.png	6.0	→	5.0	67		女	25	2025-05-15_16h47.22.917	干预NG	2021.2.3	Win32	60.24096386
		6.0	0.0	0.3169	5.0	0.5344	1.0	6.0	22.0	13.0	1.0	images/313+12_14.png	images/313_14.png	1.0	←	14.0	67		女	25	2025-05-15_16h47.22.917	干预NG	2021.2.3	Win32	60.24096386
		6.0	1.0	0.733	4.0	0.6335	1.0	7.0	23.0	6.0	1.0	images/313_7.png	images/313+12_7.png	6.0	→	7.0	67		女	25	2025-05-15_16h47.22.917	干预NG	2021.2.3	Win32	60.24096386
		1.0	0.0	0.5021	4.0	0.8676	1.0	8.0	24.0	5.0	1.0	images/313_6.png	images/313+12_6.png	6.0	→	6.0	67		女	25	2025-05-15_16h47.22.917	干预NG	2021.2.3	Win32	60.24096386
		6.0	1.0	0.2351	5.0	1.1336	1.0	9.0	25.0	0.0	1.0	images/313_1.png	images/313+12_1.png	6.0	→	1.0	67		女	25	2025-05-15_16h47.22.917	干预NG	2021.2.3	Win32	60.24096386
		1.0	1.0	0.4774	4.0	0.8011	1.0	10.0	26.0	14.0	1.0	images/313+12_15.png	images/313_15.png	1.0	←	15.0	67		女	25	2025-05-15_16h47.22.917	干预NG	2021.2.3	Win32	60.24096386
		6.0	0.0	0.416	3.0	1.4221	1.0	11.0	27.0	15.0	1.0	images/313+12_16.png	images/313_16.png	1.0	←	16.0	67		女	25	2025-05-15_16h47.22.917	干预NG	2021.2.3	Win32	60.24096386
		1.0	1.0	0.4491	3.0	0.4523	1.0	12.0	28.0	9.0	1.0	images/313+12_10.png	images/313_10.png	1.0	←	10.0	67		女	25	2025-05-15_16h47.22.917	干预NG	2021.2.3	Win32	60.24096386
		1.0	1.0	0.4329	4.0	0.5342	1.0	13.0	29.0	10.0	1.0	images/313+12_11.png	images/313_11.png	1.0	←	11.0	67		女	25	2025-05-15_16h47.22.917	干预NG	2021.2.3	Win32	60.24096386
		1.0	1.0	1.301	4.0	0.8226	1.0	14.0	30.0	11.0	1.0	images/313+12_12.png	images/313_12.png	1.0	←	12.0	67		女	25	2025-05-15_16h47.22.917	干预NG	2021.2.3	Win32	60.24096386
		6.0	1.0	0.4333	5.0	0.6675	1.0	15.0	31.0	3.0	1.0	images/313_4.png	images/313+12_4.png	6.0	→	4.0	67		女	25	2025-05-15_16h47.22.917	干预NG	2021.2.3	Win32	60.24096386
					6.0	1.5678						images/313_2.png	images/313+42_2.png	6.0	→	2.0	67		女	25	2025-05-15_16h47.22.917	干预NG	2021.2.3	Win32	60.24096386	space	8.9595	6.0	1.0	0.6735	1.0		0.0	0.0	0.0	1.0	1.0
					5.0	1.0122						images/313_8.png	images/313+42_8.png	6.0	→	8.0	67		女	25	2025-05-15_16h47.22.917	干预NG	2021.2.3	Win32	60.24096386			6.0	1.0	0.6562	1.0		0.0	1.0	1.0	7.0	1.0
					4.0	0.4895						images/313_7.png	images/313+42_7.png	6.0	→	7.0	67		女	25	2025-05-15_16h47.22.917	干预NG	2021.2.3	Win32	60.24096386			6.0	1.0	0.4528	1.0		0.0	2.0	2.0	6.0	1.0
					4.0	0.4129						images/313_20.png	images/313+42_20.png	6.0	→	20.0	67		女	25	2025-05-15_16h47.22.917	干预NG	2021.2.3	Win32	60.24096386			1.0	0.0	0.4998	1.0		0.0	3.0	3.0	19.0	1.0
					5.0	0.5575						images/313_5.png	images/313+42_5.png	6.0	→	5.0	67		女	25	2025-05-15_16h47.22.917	干预NG	2021.2.3	Win32	60.24096386			6.0	1.0	0.8014	1.0		0.0	4.0	4.0	4.0	1.0
					4.0	0.6669						images/313+42_15.png	images/313_15.png	1.0	←	15.0	67		女	25	2025-05-15_16h47.22.917	干预NG	2021.2.3	Win32	60.24096386			1.0	1.0	0.7225	1.0		0.0	5.0	5.0	14.0	1.0
					4.0	0.6126						images/313+42_26.png	images/313_26.png	1.0	←	26.0	67		女	25	2025-05-15_16h47.22.917	干预NG	2021.2.3	Win32	60.24096386			1.0	1.0	0.4157	1.0		0.0	6.0	6.0	25.0	1.0
					5.0	0.689						images/313+42_32.png	images/313_32.png	1.0	←	32.0	67		女	25	2025-05-15_16h47.22.917	干预NG	2021.2.3	Win32	60.24096386			1.0	1.0	0.378	1.0		0.0	7.0	7.0	31.0	1.0
					5.0	0.5841						images/313_6.png	images/313+42_6.png	6.0	→	6.0	67		女	25	2025-05-15_16h47.22.917	干预NG	2021.2.3	Win32	60.24096386			6.0	1.0	0.5193	1.0		0.0	8.0	8.0	5.0	1.0
					5.0	0.386						images/313_21.png	images/313+42_21.png	6.0	→	21.0	67		女	25	2025-05-15_16h47.22.917	干预NG	2021.2.3	Win32	60.24096386			6.0	1.0	0.3892	1.0		0.0	9.0	9.0	20.0	1.0
					5.0	1.279						images/313+42_30.png	images/313_30.png	1.0	←	30.0	67		女	25	2025-05-15_16h47.22.917	干预NG	2021.2.3	Win32	60.24096386			1.0	1.0	0.4178	1.0		0.0	10.0	10.0	29.0	1.0
					4.0	0.6108						images/313_23.png	images/313+42_23.png	6.0	→	23.0	67		女	25	2025-05-15_16h47.22.917	干预NG	2021.2.3	Win32	60.24096386			6.0	1.0	0.9131	1.0		0.0	11.0	11.0	22.0	1.0
					6.0	0.4307						images/313_17.png	images/313+42_17.png	6.0	→	17.0	67		女	25	2025-05-15_16h47.22.917	干预NG	2021.2.3	Win32	60.24096386			6.0	1.0	0.4488	1.0		0.0	12.0	12.0	16.0	1.0
					6.0	0.2837						images/313_19.png	images/313+42_19.png	6.0	→	19.0	67		女	25	2025-05-15_16h47.22.917	干预NG	2021.2.3	Win32	60.24096386			6.0	1.0	0.3343	1.0		0.0	13.0	13.0	18.0	1.0
					5.0	0.4231						images/313+42_31.png	images/313_31.png	1.0	←	31.0	67		女	25	2025-05-15_16h47.22.917	干预NG	2021.2.3	Win32	60.24096386			6.0	0.0	0.435	1.0		0.0	14.0	14.0	30.0	1.0
					4.0	0.6772						images/313+42_10.png	images/313_10.png	1.0	←	10.0	67		女	25	2025-05-15_16h47.22.917	干预NG	2021.2.3	Win32	60.24096386			1.0	1.0	0.5001	1.0		0.0	15.0	15.0	9.0	1.0
					4.0	0.4216						images/313_4.png	images/313+42_4.png	6.0	→	4.0	67		女	25	2025-05-15_16h47.22.917	干预NG	2021.2.3	Win32	60.24096386			6.0	1.0	0.3356	1.0		0.0	16.0	16.0	3.0	1.0
					4.0	0.4						images/313+42_29.png	images/313_29.png	1.0	←	29.0	67		女	25	2025-05-15_16h47.22.917	干预NG	2021.2.3	Win32	60.24096386			1.0	1.0	0.4919	1.0		0.0	17.0	17.0	28.0	1.0
					3.0	1.0665						images/313+42_13.png	images/313_13.png	1.0	←	13.0	67		女	25	2025-05-15_16h47.22.917	干预NG	2021.2.3	Win32	60.24096386			1.0	1.0	0.3899	0.0		0.0	18.0	18.0	12.0	1.0
					4.0	0.4563						images/313_18.png	images/313+42_18.png	6.0	→	18.0	67		女	25	2025-05-15_16h47.22.917	干预NG	2021.2.3	Win32	60.24096386			6.0	1.0	0.4575	1.0		0.0	19.0	19.0	17.0	1.0
					4.0	0.5016						images/313+42_27.png	images/313_27.png	1.0	←	27.0	67		女	25	2025-05-15_16h47.22.917	干预NG	2021.2.3	Win32	60.24096386			1.0	1.0	0.4136	1.0		0.0	20.0	20.0	26.0	1.0
					4.0	0.52						images/313+42_9.png	images/313_9.png	1.0	←	9.0	67		女	25	2025-05-15_16h47.22.917	干预NG	2021.2.3	Win32	60.24096386			6.0	0.0	0.6553	1.0		0.0	21.0	21.0	8.0	1.0
					4.0	0.401						images/313+42_11.png	images/313_11.png	1.0	←	11.0	67		女	25	2025-05-15_16h47.22.917	干预NG	2021.2.3	Win32	60.24096386			1.0	1.0	0.3672	1.0		0.0	22.0	22.0	10.0	1.0
					5.0	0.4524						images/313_24.png	images/313+42_24.png	6.0	→	24.0	67		女	25	2025-05-15_16h47.22.917	干预NG	2021.2.3	Win32	60.24096386			6.0	1.0	0.3215	1.0		0.0	23.0	23.0	23.0	1.0
					4.0	0.6672						images/313+42_12.png	images/313_12.png	1.0	←	12.0	67		女	25	2025-05-15_16h47.22.917	干预NG	2021.2.3	Win32	60.24096386			1.0	1.0	0.3994	1.0		0.0	24.0	24.0	11.0	1.0
					4.0	0.6506						images/313+42_14.png	images/313_14.png	1.0	←	14.0	67		女	25	2025-05-15_16h47.22.917	干预NG	2021.2.3	Win32	60.24096386			1.0	1.0	0.3392	1.0		0.0	25.0	25.0	13.0	1.0
					5.0	0.8678						images/313_1.png	images/313+42_1.png	6.0	→	1.0	67		女	25	2025-05-15_16h47.22.917	干预NG	2021.2.3	Win32	60.24096386			6.0	1.0	0.5263	1.0		0.0	26.0	26.0	0.0	1.0
					5.0	1.0253						images/313_22.png	images/313+42_22.png	6.0	→	22.0	67		女	25	2025-05-15_16h47.22.917	干预NG	2021.2.3	Win32	60.24096386			6.0	1.0	0.4191	1.0		0.0	27.0	27.0	21.0	1.0
					5.0	0.6832						images/313+42_28.png	images/313_28.png	1.0	←	28.0	67		女	25	2025-05-15_16h47.22.917	干预NG	2021.2.3	Win32	60.24096386			6.0	0.0	0.3113	1.0		0.0	28.0	28.0	27.0	1.0
					4.0	0.6571						images/313+42_16.png	images/313_16.png	1.0	←	16.0	67		女	25	2025-05-15_16h47.22.917	干预NG	2021.2.3	Win32	60.24096386			1.0	1.0	0.5842	1.0		0.0	29.0	29.0	15.0	1.0
					4.0	0.4859						images/313+42_25.png	images/313_25.png	1.0	←	25.0	67		女	25	2025-05-15_16h47.22.917	干预NG	2021.2.3	Win32	60.24096386			6.0	0.0	0.4557	1.0		0.0	30.0	30.0	24.0	1.0
					5.0	0.4854						images/313_3.png	images/313+42_3.png	6.0	→	3.0	67		女	25	2025-05-15_16h47.22.917	干预NG	2021.2.3	Win32	60.24096386			6.0	1.0	0.4121	1.0		0.0	31.0	31.0	2.0	1.0
					5.0	0.6669						images/313_18.png	images/313+42_18.png	6.0	→	18.0	67		女	25	2025-05-15_16h47.22.917	干预NG	2021.2.3	Win32	60.24096386			6.0	1.0	0.7214	1.0		1.0	0.0	32.0	17.0	1.0
					3.0	1.3575						images/313_23.png	images/313+42_23.png	6.0	→	23.0	67		女	25	2025-05-15_16h47.22.917	干预NG	2021.2.3	Win32	60.24096386			1.0	0.0	0.718	0.0		1.0	1.0	33.0	22.0	1.0
					4.0	0.5198						images/313+42_12.png	images/313_12.png	1.0	←	12.0	67		女	25	2025-05-15_16h47.22.917	干预NG	2021.2.3	Win32	60.24096386			1.0	1.0	1.3752	1.0		1.0	2.0	34.0	11.0	1.0
					5.0	0.9177						images/313+42_29.png	images/313_29.png	1.0	←	29.0	67		女	25	2025-05-15_16h47.22.917	干预NG	2021.2.3	Win32	60.24096386			1.0	1.0	0.3675	1.0		1.0	3.0	35.0	28.0	1.0
					6.0	0.6405						images/313_6.png	images/313+42_6.png	6.0	→	6.0	67		女	25	2025-05-15_16h47.22.917	干预NG	2021.2.3	Win32	60.24096386			6.0	1.0	0.4554	1.0		1.0	4.0	36.0	5.0	1.0
					5.0	0.6568						images/313_2.png	images/313+42_2.png	6.0	→	2.0	67		女	25	2025-05-15_16h47.22.917	干预NG	2021.2.3	Win32	60.24096386			6.0	1.0	0.6072	1.0		1.0	5.0	37.0	1.0	1.0
					4.0	0.6338						images/313+42_15.png	images/313_15.png	1.0	←	15.0	67		女	25	2025-05-15_16h47.22.917	干预NG	2021.2.3	Win32	60.24096386			1.0	1.0	0.3425	1.0		1.0	6.0	38.0	14.0	1.0
					6.0	0.3276						images/313_4.png	images/313+42_4.png	6.0	→	4.0	67		女	25	2025-05-15_16h47.22.917	干预NG	2021.2.3	Win32	60.24096386			6.0	1.0	0.2495	1.0		1.0	7.0	39.0	3.0	1.0
					5.0	1.7876						images/313+42_30.png	images/313_30.png	1.0	←	30.0	67		女	25	2025-05-15_16h47.22.917	干预NG	2021.2.3	Win32	60.24096386				0.0		1.0		1.0	8.0	40.0	29.0	1.0
					4.0	0.5996						images/313+42_25.png	images/313_25.png	1.0	←	25.0	67		女	25	2025-05-15_16h47.22.917	干预NG	2021.2.3	Win32	60.24096386			6.0	0.0	0.6178	1.0		1.0	9.0	41.0	24.0	1.0
					4.0	0.8105						images/313+42_11.png	images/313_11.png	1.0	←	11.0	67		女	25	2025-05-15_16h47.22.917	干预NG	2021.2.3	Win32	60.24096386			1.0	1.0	0.6177	1.0		1.0	10.0	42.0	10.0	1.0
					5.0	0.7508						images/313+42_13.png	images/313_13.png	1.0	←	13.0	67		女	25	2025-05-15_16h47.22.917	干预NG	2021.2.3	Win32	60.24096386			6.0	0.0	0.4834	1.0		1.0	11.0	43.0	12.0	1.0
					5.0	0.5564						images/313_3.png	images/313+42_3.png	6.0	→	3.0	67		女	25	2025-05-15_16h47.22.917	干预NG	2021.2.3	Win32	60.24096386			6.0	1.0	0.3681	1.0		1.0	12.0	44.0	2.0	1.0
					5.0	0.4563						images/313_1.png	images/313+42_1.png	6.0	→	1.0	67		女	25	2025-05-15_16h47.22.917	干预NG	2021.2.3	Win32	60.24096386			6.0	1.0	0.333	1.0		1.0	13.0	45.0	0.0	1.0
					4.0	0.4695						images/313+42_16.png	images/313_16.png	1.0	←	16.0	67		女	25	2025-05-15_16h47.22.917	干预NG	2021.2.3	Win32	60.24096386			1.0	1.0	0.4313	1.0		1.0	14.0	46.0	15.0	1.0
					6.0	0.4117						images/313_24.png	images/313+42_24.png	6.0	→	24.0	67		女	25	2025-05-15_16h47.22.917	干预NG	2021.2.3	Win32	60.24096386			6.0	1.0	0.2008	1.0		1.0	15.0	47.0	23.0	1.0
					5.0	0.6005						images/313_21.png	images/313+42_21.png	6.0	→	21.0	67		女	25	2025-05-15_16h47.22.917	干预NG	2021.2.3	Win32	60.24096386			6.0	1.0	0.2891	1.0		1.0	16.0	48.0	20.0	1.0
					5.0	0.4008						images/313+42_26.png	images/313_26.png	1.0	←	26.0	67		女	25	2025-05-15_16h47.22.917	干预NG	2021.2.3	Win32	60.24096386			6.0	0.0	0.5341	1.0		1.0	17.0	49.0	25.0	1.0
					4.0	0.4512						images/313+42_10.png	images/313_10.png	1.0	←	10.0	67		女	25	2025-05-15_16h47.22.917	干预NG	2021.2.3	Win32	60.24096386			6.0	0.0	0.379	1.0		1.0	18.0	50.0	9.0	1.0
					5.0	0.5737						images/313_7.png	images/313+42_7.png	6.0	→	7.0	67		女	25	2025-05-15_16h47.22.917	干预NG	2021.2.3	Win32	60.24096386			6.0	1.0	0.2347	1.0		1.0	19.0	51.0	6.0	1.0
					5.0	0.4404						images/313_22.png	images/313+42_22.png	6.0	→	22.0	67		女	25	2025-05-15_16h47.22.917	干预NG	2021.2.3	Win32	60.24096386			6.0	1.0	0.4794	1.0		1.0	20.0	52.0	21.0	1.0
					5.0	0.4527						images/313_8.png	images/313+42_8.png	6.0	→	8.0	67		女	25	2025-05-15_16h47.22.917	干预NG	2021.2.3	Win32	60.24096386			6.0	1.0	1.0783	1.0		1.0	21.0	53.0	7.0	1.0
					4.0	0.6869						images/313+42_31.png	images/313_31.png	1.0	←	31.0	67		女	25	2025-05-15_16h47.22.917	干预NG	2021.2.3	Win32	60.24096386			6.0	0.0	0.5901	1.0		1.0	22.0	54.0	30.0	1.0
					4.0	0.8557						images/313+42_32.png	images/313_32.png	1.0	←	32.0	67		女	25	2025-05-15_16h47.22.917	干预NG	2021.2.3	Win32	60.24096386			1.0	1.0	0.389	1.0		1.0	23.0	55.0	31.0	1.0
					5.0	0.4946						images/313_19.png	images/313+42_19.png	6.0	→	19.0	67		女	25	2025-05-15_16h47.22.917	干预NG	2021.2.3	Win32	60.24096386			6.0	1.0	0.3144	1.0		1.0	24.0	56.0	18.0	1.0
					4.0	0.7188						images/313+42_28.png	images/313_28.png	1.0	←	28.0	67		女	25	2025-05-15_16h47.22.917	干预NG	2021.2.3	Win32	60.24096386			1.0	1.0	0.3345	1.0		1.0	25.0	57.0	27.0	1.0
					5.0	0.5502						images/313+42_14.png	images/313_14.png	1.0	←	14.0	67		女	25	2025-05-15_16h47.22.917	干预NG	2021.2.3	Win32	60.24096386			6.0	0.0	0.4406	1.0		1.0	26.0	58.0	13.0	1.0
					4.0	0.5347						images/313_20.png	images/313+42_20.png	6.0	→	20.0	67		女	25	2025-05-15_16h47.22.917	干预NG	2021.2.3	Win32	60.24096386			6.0	1.0	0.2533	1.0		1.0	27.0	59.0	19.0	1.0
					4.0	0.4676						images/313+42_27.png	images/313_27.png	1.0	←	27.0	67		女	25	2025-05-15_16h47.22.917	干预NG	2021.2.3	Win32	60.24096386			6.0	0.0	0.2836	1.0		1.0	28.0	60.0	26.0	1.0
					4.0	0.4118						images/313+42_9.png	images/313_9.png	1.0	←	9.0	67		女	25	2025-05-15_16h47.22.917	干预NG	2021.2.3	Win32	60.24096386			1.0	1.0	0.3784	1.0		1.0	29.0	61.0	8.0	1.0
					5.0	0.5179						images/313_17.png	images/313+42_17.png	6.0	→	17.0	67		女	25	2025-05-15_16h47.22.917	干预NG	2021.2.3	Win32	60.24096386			6.0	1.0	0.4051	1.0		1.0	30.0	62.0	16.0	1.0
					5.0	0.5503						images/313_5.png	images/313+42_5.png	6.0	→	5.0	67		女	25	2025-05-15_16h47.22.917	干预NG	2021.2.3	Win32	60.24096386			6.0	1.0	0.3344	1.0		1.0	31.0	63.0	4.0	1.0
					5.0	0.4504						images/313_23.png	images/313+42_23.png	6.0	→	23.0	67		女	25	2025-05-15_16h47.22.917	干预NG	2021.2.3	Win32	60.24096386			6.0	1.0	0.3888	1.0		2.0	0.0	64.0	22.0	1.0
					4.0	0.5453						images/313_18.png	images/313+42_18.png	6.0	→	18.0	67		女	25	2025-05-15_16h47.22.917	干预NG	2021.2.3	Win32	60.24096386			6.0	1.0	0.3508	1.0		2.0	1.0	65.0	17.0	1.0
					5.0	0.7171						images/313+42_29.png	images/313_29.png	1.0	←	29.0	67		女	25	2025-05-15_16h47.22.917	干预NG	2021.2.3	Win32	60.24096386			1.0	1.0	0.3338	1.0		2.0	2.0	66.0	28.0	1.0
					5.0	0.6832						images/313+42_25.png	images/313_25.png	1.0	←	25.0	67		女	25	2025-05-15_16h47.22.917	干预NG	2021.2.3	Win32	60.24096386			1.0	1.0	0.2671	1.0		2.0	3.0	67.0	24.0	1.0
					6.0	0.4906						images/313+42_14.png	images/313_14.png	1.0	←	14.0	67		女	25	2025-05-15_16h47.22.917	干预NG	2021.2.3	Win32	60.24096386			6.0	0.0	0.3494	1.0		2.0	4.0	68.0	13.0	1.0
					6.0	0.3338						images/313_1.png	images/313+42_1.png	6.0	→	1.0	67		女	25	2025-05-15_16h47.22.917	干预NG	2021.2.3	Win32	60.24096386			6.0	1.0	0.234	1.0		2.0	5.0	69.0	0.0	1.0
					5.0	0.5504						images/313_24.png	images/313+42_24.png	6.0	→	24.0	67		女	25	2025-05-15_16h47.22.917	干预NG	2021.2.3	Win32	60.24096386			6.0	1.0	0.1682	1.0		2.0	6.0	70.0	23.0	1.0
					4.0	0.7331						images/313_22.png	images/313+42_22.png	6.0	→	22.0	67		女	25	2025-05-15_16h47.22.917	干预NG	2021.2.3	Win32	60.24096386			6.0	1.0	0.2234	1.0		2.0	7.0	71.0	21.0	1.0
					3.0	0.8674						images/313+42_27.png	images/313_27.png	1.0	←	27.0	67		女	25	2025-05-15_16h47.22.917	干预NG	2021.2.3	Win32	60.24096386			1.0	1.0	0.5899	0.0		2.0	8.0	72.0	26.0	1.0
					5.0	0.3738						images/313+42_31.png	images/313_31.png	1.0	←	31.0	67		女	25	2025-05-15_16h47.22.917	干预NG	2021.2.3	Win32	60.24096386			6.0	0.0	0.4002	1.0		2.0	9.0	73.0	30.0	1.0
					5.0	0.4283						images/313+42_16.png	images/313_16.png	1.0	←	16.0	67		女	25	2025-05-15_16h47.22.917	干预NG	2021.2.3	Win32	60.24096386			6.0	0.0	0.2443	1.0		2.0	10.0	74.0	15.0	1.0
					5.0	0.4992						images/313+42_9.png	images/313_9.png	1.0	←	9.0	67		女	25	2025-05-15_16h47.22.917	干预NG	2021.2.3	Win32	60.24096386			6.0	0.0	0.3737	1.0		2.0	11.0	75.0	8.0	1.0
					4.0	0.6005						images/313+42_12.png	images/313_12.png	1.0	←	12.0	67		女	25	2025-05-15_16h47.22.917	干预NG	2021.2.3	Win32	60.24096386			1.0	1.0	0.5681	1.0		2.0	12.0	76.0	11.0	1.0
					4.0	0.5344						images/313+42_32.png	images/313_32.png	1.0	←	32.0	67		女	25	2025-05-15_16h47.22.917	干预NG	2021.2.3	Win32	60.24096386			1.0	1.0	0.3503	1.0		2.0	13.0	77.0	31.0	1.0
					4.0	0.3573						images/313+42_11.png	images/313_11.png	1.0	←	11.0	67		女	25	2025-05-15_16h47.22.917	干预NG	2021.2.3	Win32	60.24096386			1.0	1.0	0.5004	1.0		2.0	14.0	78.0	10.0	1.0
					5.0	0.5495						images/313_2.png	images/313+42_2.png	6.0	→	2.0	67		女	25	2025-05-15_16h47.22.917	干预NG	2021.2.3	Win32	60.24096386			6.0	1.0	0.3215	1.0	space	2.0	15.0	79.0	1.0	1.0	2.4232
					4.0	0.5501						images/313+42_26.png	images/313_26.png	1.0	←	26.0	67		女	25	2025-05-15_16h47.22.917	干预NG	2021.2.3	Win32	60.24096386			6.0	0.0	0.5651	1.0		2.0	16.0	80.0	25.0	1.0
					4.0	0.5228						images/313_20.png	images/313+42_20.png	6.0	→	20.0	67		女	25	2025-05-15_16h47.22.917	干预NG	2021.2.3	Win32	60.24096386			6.0	1.0	0.4663	1.0		2.0	17.0	81.0	19.0	1.0
					5.0	0.8945						images/313_17.png	images/313+42_17.png	6.0	→	17.0	67		女	25	2025-05-15_16h47.22.917	干预NG	2021.2.3	Win32	60.24096386			6.0	1.0	0.2749	1.0		2.0	18.0	82.0	16.0	1.0
					5.0	0.4734						images/313_19.png	images/313+42_19.png	6.0	→	19.0	67		女	25	2025-05-15_16h47.22.917	干预NG	2021.2.3	Win32	60.24096386			6.0	1.0	0.3071	1.0		2.0	19.0	83.0	18.0	1.0
					3.0	1.072						images/313+42_10.png	images/313_10.png	1.0	←	10.0	67		女	25	2025-05-15_16h47.22.917	干预NG	2021.2.3	Win32	60.24096386			1.0	1.0	0.375	0.0		2.0	20.0	84.0	9.0	1.0
					4.0	1.5228						images/313+42_28.png	images/313_28.png	1.0	←	28.0	67		女	25	2025-05-15_16h47.22.917	干预NG	2021.2.3	Win32	60.24096386			6.0	0.0	0.5611	1.0		2.0	21.0	85.0	27.0	1.0
					5.0	0.832						images/313_7.png	images/313+42_7.png	6.0	→	7.0	67		女	25	2025-05-15_16h47.22.917	干预NG	2021.2.3	Win32	60.24096386			6.0	1.0	0.4895	1.0		2.0	22.0	86.0	6.0	1.0
					3.0	1.4357						images/313_5.png	images/313+42_5.png	6.0	→	5.0	67		女	25	2025-05-15_16h47.22.917	干预NG	2021.2.3	Win32	60.24096386			6.0	1.0	0.4169	0.0		2.0	23.0	87.0	4.0	1.0
					4.0	0.466						images/313_4.png	images/313+42_4.png	6.0	→	4.0	67		女	25	2025-05-15_16h47.22.917	干预NG	2021.2.3	Win32	60.24096386			6.0	1.0	0.3073	1.0		2.0	24.0	88.0	3.0	1.0
					3.0	1.0163						images/313+42_13.png	images/313_13.png	1.0	←	13.0	67		女	25	2025-05-15_16h47.22.917	干预NG	2021.2.3	Win32	60.24096386			6.0	0.0	0.9229	0.0		2.0	25.0	89.0	12.0	1.0
					5.0	0.6886						images/313+42_30.png	images/313_30.png	1.0	←	30.0	67		女	25	2025-05-15_16h47.22.917	干预NG	2021.2.3	Win32	60.24096386			1.0	1.0	0.6515	1.0		2.0	26.0	90.0	29.0	1.0
					6.0	0.3339						images/313_3.png	images/313+42_3.png	6.0	→	3.0	67		女	25	2025-05-15_16h47.22.917	干预NG	2021.2.3	Win32	60.24096386			6.0	1.0	0.467	1.0		2.0	27.0	91.0	2.0	1.0
					5.0	0.6235						images/313_8.png	images/313+42_8.png	6.0	→	8.0	67		女	25	2025-05-15_16h47.22.917	干预NG	2021.2.3	Win32	60.24096386			6.0	1.0	0.3339	1.0		2.0	28.0	92.0	7.0	1.0
					5.0	0.4005						images/313_21.png	images/313+42_21.png	6.0	→	21.0	67		女	25	2025-05-15_16h47.22.917	干预NG	2021.2.3	Win32	60.24096386			6.0	1.0	0.4168	1.0		2.0	29.0	93.0	20.0	1.0
					5.0	0.3692						images/313_6.png	images/313+42_6.png	6.0	→	6.0	67		女	25	2025-05-15_16h47.22.917	干预NG	2021.2.3	Win32	60.24096386			6.0	1.0	0.2342	1.0		2.0	30.0	94.0	5.0	1.0
					5.0	0.3507						images/313+42_15.png	images/313_15.png	1.0	←	15.0	67		女	25	2025-05-15_16h47.22.917	干预NG	2021.2.3	Win32	60.24096386			6.0	0.0	0.334	1.0		2.0	31.0	95.0	14.0	1.0
																	67		女	25	2025-05-15_16h47.22.917	干预NG	2021.2.3	Win32	60.24096386														5.490740882	3.9917
