# Supplementary material for: Perceptual metacognition and self-esteem: the role of feedback valence in local and global monitoring bias
Source: BMC Psychol. 2025 Sep 22;13:1114. doi: 10.1186/s40359-025-03089-x (PMC12506185; doi:10.1186/s40359-025-03089-x)
Supplement: Supplementary file 1 — Supplementary Material 1. [file 40359_2025_3089_MOESM1_ESM.zip › Data/Study3/Study3data/negative/68_干预NG_2025-05-22_14h09.46.423.csv]

key03.keys	key03.rt	response00.keys	response00.corr	response00.rt	response02.keys	response02.rt	prac2.thisRepN	prac2.thisTrialN	prac2.thisN	prac2.thisIndex	prac2.ran	dotLeft	dotRight	dotAns	cue	rows	被试编号	姓名	性别	年龄	date	expName	psychopyVersion	OS	frameRate	key04.keys	key04.rt	response01.keys	response01.corr	response01.rt	response02.corr	ret_res.keys	neg.thisRepN	neg.thisTrialN	neg.thisN	neg.thisIndex	neg.ran	ret_res.rt	slider.response	slider.rt
space	2.5127	6.0	1.0	0.6671	4.0	0.497	0.0	0.0	0.0	6.0	1.0	images/313_7.png	images/313+12_7.png	6.0	→	7.0	68		女	22	2025-05-22_14h09.46.423	干预NG	2021.2.3	Win32	60.24096386
		6.0	1.0	0.9236	4.0	0.5032	0.0	1.0	1.0	5.0	1.0	images/313_6.png	images/313+12_6.png	6.0	→	6.0	68		女	22	2025-05-22_14h09.46.423	干预NG	2021.2.3	Win32	60.24096386
		6.0	0.0	1.1754	4.0	0.3356	0.0	2.0	2.0	13.0	1.0	images/313+12_14.png	images/313_14.png	1.0	←	14.0	68		女	22	2025-05-22_14h09.46.423	干预NG	2021.2.3	Win32	60.24096386
		6.0	0.0	0.8494	4.0	0.3856	0.0	3.0	3.0	10.0	1.0	images/313+12_11.png	images/313_11.png	1.0	←	11.0	68		女	22	2025-05-22_14h09.46.423	干预NG	2021.2.3	Win32	60.24096386
		6.0	1.0	0.5383	4.0	0.3803	0.0	4.0	4.0	2.0	1.0	images/313_3.png	images/313+12_3.png	6.0	→	3.0	68		女	22	2025-05-22_14h09.46.423	干预NG	2021.2.3	Win32	60.24096386
		6.0	1.0	0.4864	4.0	0.3843	0.0	5.0	5.0	1.0	1.0	images/313_2.png	images/313+12_2.png	6.0	→	2.0	68		女	22	2025-05-22_14h09.46.423	干预NG	2021.2.3	Win32	60.24096386
		1.0	0.0	1.0802	4.0	0.2896	0.0	6.0	6.0	7.0	1.0	images/313_8.png	images/313+12_8.png	6.0	→	8.0	68		女	22	2025-05-22_14h09.46.423	干预NG	2021.2.3	Win32	60.24096386
		6.0	0.0	0.7522	4.0	0.3828	0.0	7.0	7.0	14.0	1.0	images/313+12_15.png	images/313_15.png	1.0	←	15.0	68		女	22	2025-05-22_14h09.46.423	干预NG	2021.2.3	Win32	60.24096386
		6.0	1.0	1.5097	4.0	0.3934	0.0	8.0	8.0	3.0	1.0	images/313_4.png	images/313+12_4.png	6.0	→	4.0	68		女	22	2025-05-22_14h09.46.423	干预NG	2021.2.3	Win32	60.24096386
		6.0	0.0	0.5068	4.0	0.4093	0.0	9.0	9.0	8.0	1.0	images/313+12_9.png	images/313_9.png	1.0	←	9.0	68		女	22	2025-05-22_14h09.46.423	干预NG	2021.2.3	Win32	60.24096386
		1.0	1.0	0.3653	4.0	0.288	0.0	10.0	10.0	11.0	1.0	images/313+12_12.png	images/313_12.png	1.0	←	12.0	68		女	22	2025-05-22_14h09.46.423	干预NG	2021.2.3	Win32	60.24096386
		6.0	0.0	0.4554	4.0	0.5102	0.0	11.0	11.0	15.0	1.0	images/313+12_16.png	images/313_16.png	1.0	←	16.0	68		女	22	2025-05-22_14h09.46.423	干预NG	2021.2.3	Win32	60.24096386
		1.0	0.0	0.4213	4.0	0.2857	0.0	12.0	12.0	0.0	1.0	images/313_1.png	images/313+12_1.png	6.0	→	1.0	68		女	22	2025-05-22_14h09.46.423	干预NG	2021.2.3	Win32	60.24096386
		1.0	0.0	1.0167	4.0	0.5437	0.0	13.0	13.0	4.0	1.0	images/313_5.png	images/313+12_5.png	6.0	→	5.0	68		女	22	2025-05-22_14h09.46.423	干预NG	2021.2.3	Win32	60.24096386
		1.0	1.0	0.4895	4.0	0.3835	0.0	14.0	14.0	12.0	1.0	images/313+12_13.png	images/313_13.png	1.0	←	13.0	68		女	22	2025-05-22_14h09.46.423	干预NG	2021.2.3	Win32	60.24096386
		1.0	1.0	0.4244	4.0	0.355	0.0	15.0	15.0	9.0	1.0	images/313+12_10.png	images/313_10.png	1.0	←	10.0	68		女	22	2025-05-22_14h09.46.423	干预NG	2021.2.3	Win32	60.24096386
		1.0	1.0	0.4728	4.0	0.4856	1.0	0.0	16.0	13.0	1.0	images/313+12_14.png	images/313_14.png	1.0	←	14.0	68		女	22	2025-05-22_14h09.46.423	干预NG	2021.2.3	Win32	60.24096386
		1.0	1.0	0.393	4.0	0.4569	1.0	1.0	17.0	15.0	1.0	images/313+12_16.png	images/313_16.png	1.0	←	16.0	68		女	22	2025-05-22_14h09.46.423	干预NG	2021.2.3	Win32	60.24096386
		1.0	0.0	1.0688	4.0	0.3492	1.0	2.0	18.0	3.0	1.0	images/313_4.png	images/313+12_4.png	6.0	→	4.0	68		女	22	2025-05-22_14h09.46.423	干预NG	2021.2.3	Win32	60.24096386
		6.0	0.0	0.4857	4.0	0.3681	1.0	3.0	19.0	11.0	1.0	images/313+12_12.png	images/313_12.png	1.0	←	12.0	68		女	22	2025-05-22_14h09.46.423	干预NG	2021.2.3	Win32	60.24096386
		1.0	1.0	0.4396	4.0	0.2867	1.0	4.0	20.0	12.0	1.0	images/313+12_13.png	images/313_13.png	1.0	←	13.0	68		女	22	2025-05-22_14h09.46.423	干预NG	2021.2.3	Win32	60.24096386
		6.0	1.0	0.5379	4.0	0.5043	1.0	5.0	21.0	2.0	1.0	images/313_3.png	images/313+12_3.png	6.0	→	3.0	68		女	22	2025-05-22_14h09.46.423	干预NG	2021.2.3	Win32	60.24096386
		1.0	0.0	0.4549	4.0	0.3209	1.0	6.0	22.0	6.0	1.0	images/313_7.png	images/313+12_7.png	6.0	→	7.0	68		女	22	2025-05-22_14h09.46.423	干预NG	2021.2.3	Win32	60.24096386
		1.0	1.0	0.4002	4.0	0.5247	1.0	7.0	23.0	14.0	1.0	images/313+12_15.png	images/313_15.png	1.0	←	15.0	68		女	22	2025-05-22_14h09.46.423	干预NG	2021.2.3	Win32	60.24096386
		1.0	0.0	0.8935	4.0	0.2915	1.0	8.0	24.0	0.0	1.0	images/313_1.png	images/313+12_1.png	6.0	→	1.0	68		女	22	2025-05-22_14h09.46.423	干预NG	2021.2.3	Win32	60.24096386
		1.0	0.0	0.6615	4.0	0.3178	1.0	9.0	25.0	7.0	1.0	images/313_8.png	images/313+12_8.png	6.0	→	8.0	68		女	22	2025-05-22_14h09.46.423	干预NG	2021.2.3	Win32	60.24096386
		6.0	1.0	0.5094	6.0	0.3399	1.0	10.0	26.0	5.0	1.0	images/313_6.png	images/313+12_6.png	6.0	→	6.0	68		女	22	2025-05-22_14h09.46.423	干预NG	2021.2.3	Win32	60.24096386
		6.0	0.0	0.4243	6.0	0.3361	1.0	11.0	27.0	10.0	1.0	images/313+12_11.png	images/313_11.png	1.0	←	11.0	68		女	22	2025-05-22_14h09.46.423	干预NG	2021.2.3	Win32	60.24096386
		6.0	1.0	0.353	4.0	0.3729	1.0	12.0	28.0	1.0	1.0	images/313_2.png	images/313+12_2.png	6.0	→	2.0	68		女	22	2025-05-22_14h09.46.423	干预NG	2021.2.3	Win32	60.24096386
		1.0	1.0	0.3616	3.0	0.5363	1.0	13.0	29.0	9.0	1.0	images/313+12_10.png	images/313_10.png	1.0	←	10.0	68		女	22	2025-05-22_14h09.46.423	干预NG	2021.2.3	Win32	60.24096386
		6.0	1.0	1.3028	4.0	0.3213	1.0	14.0	30.0	4.0	1.0	images/313_5.png	images/313+12_5.png	6.0	→	5.0	68		女	22	2025-05-22_14h09.46.423	干预NG	2021.2.3	Win32	60.24096386
		1.0	1.0	0.3634	4.0	0.2739	1.0	15.0	31.0	8.0	1.0	images/313+12_9.png	images/313_9.png	1.0	←	9.0	68		女	22	2025-05-22_14h09.46.423	干预NG	2021.2.3	Win32	60.24096386
					4.0	0.5304						images/313+42_32.png	images/313_32.png	1.0	←	32.0	68		女	22	2025-05-22_14h09.46.423	干预NG	2021.2.3	Win32	60.24096386	space	2.0479	1.0	1.0	0.5168	1.0		0.0	0.0	0.0	31.0	1.0
					4.0	0.4165						images/313_18.png	images/313+42_18.png	6.0	→	18.0	68		女	22	2025-05-22_14h09.46.423	干预NG	2021.2.3	Win32	60.24096386			1.0	0.0	0.7211	1.0		0.0	1.0	1.0	17.0	1.0
					4.0	0.3101						images/313+42_14.png	images/313_14.png	1.0	←	14.0	68		女	22	2025-05-22_14h09.46.423	干预NG	2021.2.3	Win32	60.24096386			1.0	1.0	1.1066	1.0		0.0	2.0	2.0	13.0	1.0
					5.0	0.3435						images/313+42_12.png	images/313_12.png	1.0	←	12.0	68		女	22	2025-05-22_14h09.46.423	干预NG	2021.2.3	Win32	60.24096386			1.0	1.0	0.5539	1.0		0.0	3.0	3.0	11.0	1.0
					5.0	0.3855						images/313_2.png	images/313+42_2.png	6.0	→	2.0	68		女	22	2025-05-22_14h09.46.423	干预NG	2021.2.3	Win32	60.24096386			6.0	1.0	0.5189	1.0		0.0	4.0	4.0	1.0	1.0
					5.0	0.444						images/313_17.png	images/313+42_17.png	6.0	→	17.0	68		女	22	2025-05-22_14h09.46.423	干预NG	2021.2.3	Win32	60.24096386			6.0	1.0	0.521	1.0		0.0	5.0	5.0	16.0	1.0
					5.0	0.6105						images/313_23.png	images/313+42_23.png	6.0	→	23.0	68		女	22	2025-05-22_14h09.46.423	干预NG	2021.2.3	Win32	60.24096386			6.0	1.0	0.8175	1.0		0.0	6.0	6.0	22.0	1.0
					5.0	1.319						images/313+42_30.png	images/313_30.png	1.0	←	30.0	68		女	22	2025-05-22_14h09.46.423	干预NG	2021.2.3	Win32	60.24096386			1.0	1.0	0.6673	1.0		0.0	7.0	7.0	29.0	1.0
					4.0	0.7503						images/313+42_26.png	images/313_26.png	1.0	←	26.0	68		女	22	2025-05-22_14h09.46.423	干预NG	2021.2.3	Win32	60.24096386			1.0	1.0	0.4754	1.0		0.0	8.0	8.0	25.0	1.0
					5.0	0.5231						images/313+42_16.png	images/313_16.png	1.0	←	16.0	68		女	22	2025-05-22_14h09.46.423	干预NG	2021.2.3	Win32	60.24096386			1.0	1.0	0.4703	1.0		0.0	9.0	9.0	15.0	1.0
					4.0	0.3764						images/313+42_10.png	images/313_10.png	1.0	←	10.0	68		女	22	2025-05-22_14h09.46.423	干预NG	2021.2.3	Win32	60.24096386			1.0	1.0	1.3943	1.0		0.0	10.0	10.0	9.0	1.0
					5.0	0.301						images/313+42_9.png	images/313_9.png	1.0	←	9.0	68		女	22	2025-05-22_14h09.46.423	干预NG	2021.2.3	Win32	60.24096386			1.0	1.0	0.5159	1.0		0.0	11.0	11.0	8.0	1.0
					5.0	0.3659						images/313_7.png	images/313+42_7.png	6.0	→	7.0	68		女	22	2025-05-22_14h09.46.423	干预NG	2021.2.3	Win32	60.24096386			1.0	0.0	1.3953	1.0		0.0	12.0	12.0	6.0	1.0
					4.0	0.3316						images/313+42_28.png	images/313_28.png	1.0	←	28.0	68		女	22	2025-05-22_14h09.46.423	干预NG	2021.2.3	Win32	60.24096386			1.0	1.0	0.6497	1.0		0.0	13.0	13.0	27.0	1.0
					4.0	0.7752						images/313_24.png	images/313+42_24.png	6.0	→	24.0	68		女	22	2025-05-22_14h09.46.423	干预NG	2021.2.3	Win32	60.24096386			6.0	1.0	1.2112	1.0		0.0	14.0	14.0	23.0	1.0
					4.0	1.6391						images/313+42_31.png	images/313_31.png	1.0	←	31.0	68		女	22	2025-05-22_14h09.46.423	干预NG	2021.2.3	Win32	60.24096386			6.0	0.0	0.4501	1.0		0.0	15.0	15.0	30.0	1.0
					4.0	0.5387						images/313+42_13.png	images/313_13.png	1.0	←	13.0	68		女	22	2025-05-22_14h09.46.423	干预NG	2021.2.3	Win32	60.24096386			1.0	1.0	1.3382	1.0		0.0	16.0	16.0	12.0	1.0
					4.0	0.5096						images/313_20.png	images/313+42_20.png	6.0	→	20.0	68		女	22	2025-05-22_14h09.46.423	干预NG	2021.2.3	Win32	60.24096386			1.0	0.0	0.7179	1.0		0.0	17.0	17.0	19.0	1.0
					4.0	0.5298						images/313+42_29.png	images/313_29.png	1.0	←	29.0	68		女	22	2025-05-22_14h09.46.423	干预NG	2021.2.3	Win32	60.24096386			1.0	1.0	1.1891	1.0		0.0	18.0	18.0	28.0	1.0
					4.0	0.4181						images/313_1.png	images/313+42_1.png	6.0	→	1.0	68		女	22	2025-05-22_14h09.46.423	干预NG	2021.2.3	Win32	60.24096386			6.0	1.0	0.8828	1.0		0.0	19.0	19.0	0.0	1.0
					4.0	1.182						images/313_21.png	images/313+42_21.png	6.0	→	21.0	68		女	22	2025-05-22_14h09.46.423	干预NG	2021.2.3	Win32	60.24096386			6.0	1.0	0.4406	1.0		0.0	20.0	20.0	20.0	1.0
					3.0	0.5564						images/313+42_15.png	images/313_15.png	1.0	←	15.0	68		女	22	2025-05-22_14h09.46.423	干预NG	2021.2.3	Win32	60.24096386			1.0	1.0	0.6003	0.0		0.0	21.0	21.0	14.0	1.0
					4.0	1.0832						images/313_4.png	images/313+42_4.png	6.0	→	4.0	68		女	22	2025-05-22_14h09.46.423	干预NG	2021.2.3	Win32	60.24096386			6.0	1.0	0.5144	1.0		0.0	22.0	22.0	3.0	1.0
					4.0	0.5308						images/313_5.png	images/313+42_5.png	6.0	→	5.0	68		女	22	2025-05-22_14h09.46.423	干预NG	2021.2.3	Win32	60.24096386			6.0	1.0	2.7067	1.0		0.0	23.0	23.0	4.0	1.0
					4.0	1.6499						images/313_22.png	images/313+42_22.png	6.0	→	22.0	68		女	22	2025-05-22_14h09.46.423	干预NG	2021.2.3	Win32	60.24096386			1.0	0.0	1.1785	1.0		0.0	24.0	24.0	21.0	1.0
					4.0	0.7772						images/313+42_27.png	images/313_27.png	1.0	←	27.0	68		女	22	2025-05-22_14h09.46.423	干预NG	2021.2.3	Win32	60.24096386			6.0	0.0	1.1331	1.0		0.0	25.0	25.0	26.0	1.0
					5.0	0.4968						images/313_6.png	images/313+42_6.png	6.0	→	6.0	68		女	22	2025-05-22_14h09.46.423	干预NG	2021.2.3	Win32	60.24096386			6.0	1.0	0.3938	1.0		0.0	26.0	26.0	5.0	1.0
					3.0	0.6479						images/313+42_25.png	images/313_25.png	1.0	←	25.0	68		女	22	2025-05-22_14h09.46.423	干预NG	2021.2.3	Win32	60.24096386			6.0	0.0	1.2172	0.0		0.0	27.0	27.0	24.0	1.0
					4.0	0.5						images/313_3.png	images/313+42_3.png	6.0	→	3.0	68		女	22	2025-05-22_14h09.46.423	干预NG	2021.2.3	Win32	60.24096386			6.0	1.0	0.3802	1.0		0.0	28.0	28.0	2.0	1.0
					5.0	0.4834						images/313_19.png	images/313+42_19.png	6.0	→	19.0	68		女	22	2025-05-22_14h09.46.423	干预NG	2021.2.3	Win32	60.24096386			6.0	1.0	0.3973	1.0		0.0	29.0	29.0	18.0	1.0
					5.0	0.4938						images/313+42_11.png	images/313_11.png	1.0	←	11.0	68		女	22	2025-05-22_14h09.46.423	干预NG	2021.2.3	Win32	60.24096386			6.0	0.0	0.3885	1.0		0.0	30.0	30.0	10.0	1.0
					4.0	0.3345						images/313_8.png	images/313+42_8.png	6.0	→	8.0	68		女	22	2025-05-22_14h09.46.423	干预NG	2021.2.3	Win32	60.24096386			6.0	1.0	0.4918	1.0		0.0	31.0	31.0	7.0	1.0
					4.0	0.475						images/313+42_26.png	images/313_26.png	1.0	←	26.0	68		女	22	2025-05-22_14h09.46.423	干预NG	2021.2.3	Win32	60.24096386			6.0	0.0	0.4043	1.0		1.0	0.0	32.0	25.0	1.0
					4.0	0.4813						images/313_8.png	images/313+42_8.png	6.0	→	8.0	68		女	22	2025-05-22_14h09.46.423	干预NG	2021.2.3	Win32	60.24096386			6.0	1.0	0.3689	1.0		1.0	1.0	33.0	7.0	1.0
					5.0	0.3848						images/313_7.png	images/313+42_7.png	6.0	→	7.0	68		女	22	2025-05-22_14h09.46.423	干预NG	2021.2.3	Win32	60.24096386			6.0	1.0	0.4259	1.0		1.0	2.0	34.0	6.0	1.0
					4.0	0.465						images/313+42_29.png	images/313_29.png	1.0	←	29.0	68		女	22	2025-05-22_14h09.46.423	干预NG	2021.2.3	Win32	60.24096386			6.0	0.0	0.4722	1.0		1.0	3.0	35.0	28.0	1.0
					5.0	0.4513						images/313_20.png	images/313+42_20.png	6.0	→	20.0	68		女	22	2025-05-22_14h09.46.423	干预NG	2021.2.3	Win32	60.24096386			6.0	1.0	0.3338	1.0		1.0	4.0	36.0	19.0	1.0
					4.0	0.3369						images/313_2.png	images/313+42_2.png	6.0	→	2.0	68		女	22	2025-05-22_14h09.46.423	干预NG	2021.2.3	Win32	60.24096386			6.0	1.0	0.4164	1.0		1.0	5.0	37.0	1.0	1.0
					4.0	0.4911						images/313+42_12.png	images/313_12.png	1.0	←	12.0	68		女	22	2025-05-22_14h09.46.423	干预NG	2021.2.3	Win32	60.24096386			6.0	0.0	0.6594	1.0		1.0	6.0	38.0	11.0	1.0
					4.0	0.3352						images/313+42_31.png	images/313_31.png	1.0	←	31.0	68		女	22	2025-05-22_14h09.46.423	干预NG	2021.2.3	Win32	60.24096386			1.0	1.0	0.502	1.0	space	1.0	7.0	39.0	30.0	1.0	1.3807
					4.0	0.9298						images/313_23.png	images/313+42_23.png	6.0	→	23.0	68		女	22	2025-05-22_14h09.46.423	干预NG	2021.2.3	Win32	60.24096386			6.0	1.0	0.5324	1.0		1.0	8.0	40.0	22.0	1.0
					4.0	0.6662						images/313+42_14.png	images/313_14.png	1.0	←	14.0	68		女	22	2025-05-22_14h09.46.423	干预NG	2021.2.3	Win32	60.24096386			6.0	0.0	0.364	1.0		1.0	9.0	41.0	13.0	1.0
					4.0	0.4213						images/313_22.png	images/313+42_22.png	6.0	→	22.0	68		女	22	2025-05-22_14h09.46.423	干预NG	2021.2.3	Win32	60.24096386			6.0	1.0	0.5964	1.0		1.0	10.0	42.0	21.0	1.0
					5.0	0.4391						images/313_17.png	images/313+42_17.png	6.0	→	17.0	68		女	22	2025-05-22_14h09.46.423	干预NG	2021.2.3	Win32	60.24096386			6.0	1.0	0.4237	1.0		1.0	11.0	43.0	16.0	1.0
					4.0	0.4353						images/313_24.png	images/313+42_24.png	6.0	→	24.0	68		女	22	2025-05-22_14h09.46.423	干预NG	2021.2.3	Win32	60.24096386			6.0	1.0	0.8685	1.0		1.0	12.0	44.0	23.0	1.0
					4.0	0.4252						images/313+42_27.png	images/313_27.png	1.0	←	27.0	68		女	22	2025-05-22_14h09.46.423	干预NG	2021.2.3	Win32	60.24096386			6.0	0.0	0.475	1.0		1.0	13.0	45.0	26.0	1.0
					3.0	0.8201						images/313+42_16.png	images/313_16.png	1.0	←	16.0	68		女	22	2025-05-22_14h09.46.423	干预NG	2021.2.3	Win32	60.24096386			1.0	1.0	1.2831	0.0		1.0	14.0	46.0	15.0	1.0
					4.0	0.6161						images/313_19.png	images/313+42_19.png	6.0	→	19.0	68		女	22	2025-05-22_14h09.46.423	干预NG	2021.2.3	Win32	60.24096386			6.0	1.0	0.4991	1.0		1.0	15.0	47.0	18.0	1.0
					4.0	0.3555						images/313+42_10.png	images/313_10.png	1.0	←	10.0	68		女	22	2025-05-22_14h09.46.423	干预NG	2021.2.3	Win32	60.24096386			6.0	0.0	0.5562	1.0		1.0	16.0	48.0	9.0	1.0
					5.0	0.3642						images/313_4.png	images/313+42_4.png	6.0	→	4.0	68		女	22	2025-05-22_14h09.46.423	干预NG	2021.2.3	Win32	60.24096386			6.0	1.0	0.455	1.0		1.0	17.0	49.0	3.0	1.0
					4.0	0.6183						images/313+42_30.png	images/313_30.png	1.0	←	30.0	68		女	22	2025-05-22_14h09.46.423	干预NG	2021.2.3	Win32	60.24096386			6.0	0.0	0.7143	1.0		1.0	18.0	50.0	29.0	1.0
					5.0	0.5204						images/313+42_25.png	images/313_25.png	1.0	←	25.0	68		女	22	2025-05-22_14h09.46.423	干预NG	2021.2.3	Win32	60.24096386			6.0	0.0	0.9682	1.0		1.0	19.0	51.0	24.0	1.0
					4.0	0.4032						images/313_6.png	images/313+42_6.png	6.0	→	6.0	68		女	22	2025-05-22_14h09.46.423	干预NG	2021.2.3	Win32	60.24096386			6.0	1.0	0.3498	1.0		1.0	20.0	52.0	5.0	1.0
					4.0	0.3954						images/313_18.png	images/313+42_18.png	6.0	→	18.0	68		女	22	2025-05-22_14h09.46.423	干预NG	2021.2.3	Win32	60.24096386			6.0	1.0	0.5802	1.0		1.0	21.0	53.0	17.0	1.0
					4.0	0.4436						images/313+42_32.png	images/313_32.png	1.0	←	32.0	68		女	22	2025-05-22_14h09.46.423	干预NG	2021.2.3	Win32	60.24096386			6.0	0.0	0.3777	1.0		1.0	22.0	54.0	31.0	1.0
					3.0	0.8622						images/313_5.png	images/313+42_5.png	6.0	→	5.0	68		女	22	2025-05-22_14h09.46.423	干预NG	2021.2.3	Win32	60.24096386			6.0	1.0	0.7181	0.0		1.0	23.0	55.0	4.0	1.0
					3.0	0.4743						images/313+42_28.png	images/313_28.png	1.0	←	28.0	68		女	22	2025-05-22_14h09.46.423	干预NG	2021.2.3	Win32	60.24096386			6.0	0.0	0.6153	0.0		1.0	24.0	56.0	27.0	1.0
					4.0	0.8925						images/313+42_11.png	images/313_11.png	1.0	←	11.0	68		女	22	2025-05-22_14h09.46.423	干预NG	2021.2.3	Win32	60.24096386			6.0	0.0	0.9074	1.0		1.0	25.0	57.0	10.0	1.0
					5.0	0.4573						images/313_3.png	images/313+42_3.png	6.0	→	3.0	68		女	22	2025-05-22_14h09.46.423	干预NG	2021.2.3	Win32	60.24096386			6.0	1.0	0.4212	1.0		1.0	26.0	58.0	2.0	1.0
					5.0	0.4173						images/313_21.png	images/313+42_21.png	6.0	→	21.0	68		女	22	2025-05-22_14h09.46.423	干预NG	2021.2.3	Win32	60.24096386			6.0	1.0	0.4858	1.0		1.0	27.0	59.0	20.0	1.0
					5.0	0.4062						images/313_1.png	images/313+42_1.png	6.0	→	1.0	68		女	22	2025-05-22_14h09.46.423	干预NG	2021.2.3	Win32	60.24096386			6.0	1.0	0.4455	1.0		1.0	28.0	60.0	0.0	1.0
					4.0	0.4015						images/313+42_15.png	images/313_15.png	1.0	←	15.0	68		女	22	2025-05-22_14h09.46.423	干预NG	2021.2.3	Win32	60.24096386			6.0	0.0	0.762	1.0		1.0	29.0	61.0	14.0	1.0
					4.0	0.3289						images/313+42_13.png	images/313_13.png	1.0	←	13.0	68		女	22	2025-05-22_14h09.46.423	干预NG	2021.2.3	Win32	60.24096386			6.0	0.0	1.5562	1.0		1.0	30.0	62.0	12.0	1.0
					4.0	0.3085						images/313+42_9.png	images/313_9.png	1.0	←	9.0	68		女	22	2025-05-22_14h09.46.423	干预NG	2021.2.3	Win32	60.24096386			6.0	0.0	0.4494	1.0		1.0	31.0	63.0	8.0	1.0
					4.0	0.4796						images/313+42_31.png	images/313_31.png	1.0	←	31.0	68		女	22	2025-05-22_14h09.46.423	干预NG	2021.2.3	Win32	60.24096386			1.0	1.0	0.6646	1.0		2.0	0.0	64.0	30.0	1.0
					5.0	0.5085						images/313_24.png	images/313+42_24.png	6.0	→	24.0	68		女	22	2025-05-22_14h09.46.423	干预NG	2021.2.3	Win32	60.24096386			6.0	1.0	0.3158	1.0		2.0	1.0	65.0	23.0	1.0
					3.0	0.6231						images/313+42_14.png	images/313_14.png	1.0	←	14.0	68		女	22	2025-05-22_14h09.46.423	干预NG	2021.2.3	Win32	60.24096386			6.0	0.0	2.6186	0.0		2.0	2.0	66.0	13.0	1.0
					4.0	0.5079						images/313_18.png	images/313+42_18.png	6.0	→	18.0	68		女	22	2025-05-22_14h09.46.423	干预NG	2021.2.3	Win32	60.24096386			6.0	1.0	0.3895	1.0		2.0	3.0	67.0	17.0	1.0
					4.0	0.3691						images/313+42_27.png	images/313_27.png	1.0	←	27.0	68		女	22	2025-05-22_14h09.46.423	干预NG	2021.2.3	Win32	60.24096386			6.0	0.0	0.5668	1.0		2.0	4.0	68.0	26.0	1.0
					4.0	0.4601						images/313+42_28.png	images/313_28.png	1.0	←	28.0	68		女	22	2025-05-22_14h09.46.423	干预NG	2021.2.3	Win32	60.24096386			6.0	0.0	0.9391	1.0		2.0	5.0	69.0	27.0	1.0
					4.0	0.7012						images/313+42_15.png	images/313_15.png	1.0	←	15.0	68		女	22	2025-05-22_14h09.46.423	干预NG	2021.2.3	Win32	60.24096386			1.0	1.0	0.8168	1.0		2.0	6.0	70.0	14.0	1.0
					4.0	0.3549						images/313_1.png	images/313+42_1.png	6.0	→	1.0	68		女	22	2025-05-22_14h09.46.423	干预NG	2021.2.3	Win32	60.24096386			6.0	1.0	0.759	1.0		2.0	7.0	71.0	0.0	1.0
					4.0	0.371						images/313_8.png	images/313+42_8.png	6.0	→	8.0	68		女	22	2025-05-22_14h09.46.423	干预NG	2021.2.3	Win32	60.24096386			1.0	0.0	0.4385	1.0		2.0	8.0	72.0	7.0	1.0
					4.0	0.4032						images/313+42_10.png	images/313_10.png	1.0	←	10.0	68		女	22	2025-05-22_14h09.46.423	干预NG	2021.2.3	Win32	60.24096386			6.0	0.0	0.9017	1.0		2.0	9.0	73.0	9.0	1.0
					3.0	0.4927						images/313+42_16.png	images/313_16.png	1.0	←	16.0	68		女	22	2025-05-22_14h09.46.423	干预NG	2021.2.3	Win32	60.24096386			1.0	1.0	0.5143	0.0		2.0	10.0	74.0	15.0	1.0
					4.0	0.2943						images/313+42_26.png	images/313_26.png	1.0	←	26.0	68		女	22	2025-05-22_14h09.46.423	干预NG	2021.2.3	Win32	60.24096386			1.0	1.0	0.8223	1.0		2.0	11.0	75.0	25.0	1.0
					4.0	0.5486						images/313+42_32.png	images/313_32.png	1.0	←	32.0	68		女	22	2025-05-22_14h09.46.423	干预NG	2021.2.3	Win32	60.24096386			1.0	1.0	0.6272	1.0		2.0	12.0	76.0	31.0	1.0
					4.0	0.3302						images/313_17.png	images/313+42_17.png	6.0	→	17.0	68		女	22	2025-05-22_14h09.46.423	干预NG	2021.2.3	Win32	60.24096386			6.0	1.0	0.4171	1.0		2.0	13.0	77.0	16.0	1.0
					3.0	0.3329						images/313_5.png	images/313+42_5.png	6.0	→	5.0	68		女	22	2025-05-22_14h09.46.423	干预NG	2021.2.3	Win32	60.24096386			1.0	0.0	0.546	0.0		2.0	14.0	78.0	4.0	1.0
					4.0	0.4018						images/313+42_30.png	images/313_30.png	1.0	←	30.0	68		女	22	2025-05-22_14h09.46.423	干预NG	2021.2.3	Win32	60.24096386			1.0	1.0	1.0569	1.0	space	2.0	15.0	79.0	29.0	1.0	1.2132
					4.0	0.841						images/313+42_25.png	images/313_25.png	1.0	←	25.0	68		女	22	2025-05-22_14h09.46.423	干预NG	2021.2.3	Win32	60.24096386			1.0	1.0	0.5553	1.0		2.0	16.0	80.0	24.0	1.0
					4.0	0.3465						images/313_22.png	images/313+42_22.png	6.0	→	22.0	68		女	22	2025-05-22_14h09.46.423	干预NG	2021.2.3	Win32	60.24096386			6.0	1.0	0.4072	1.0		2.0	17.0	81.0	21.0	1.0
					3.0	1.0656						images/313_20.png	images/313+42_20.png	6.0	→	20.0	68		女	22	2025-05-22_14h09.46.423	干预NG	2021.2.3	Win32	60.24096386			1.0	0.0	0.5062	0.0		2.0	18.0	82.0	19.0	1.0
					4.0	0.6457						images/313+42_11.png	images/313_11.png	1.0	←	11.0	68		女	22	2025-05-22_14h09.46.423	干预NG	2021.2.3	Win32	60.24096386			1.0	1.0	1.3775	1.0		2.0	19.0	83.0	10.0	1.0
					5.0	0.9711						images/313_3.png	images/313+42_3.png	6.0	→	3.0	68		女	22	2025-05-22_14h09.46.423	干预NG	2021.2.3	Win32	60.24096386			6.0	1.0	0.3153	1.0		2.0	20.0	84.0	2.0	1.0
					4.0	0.6809						images/313_7.png	images/313+42_7.png	6.0	→	7.0	68		女	22	2025-05-22_14h09.46.423	干预NG	2021.2.3	Win32	60.24096386			6.0	1.0	0.5808	1.0		2.0	21.0	85.0	6.0	1.0
					4.0	0.4057						images/313+42_13.png	images/313_13.png	1.0	←	13.0	68		女	22	2025-05-22_14h09.46.423	干预NG	2021.2.3	Win32	60.24096386			1.0	1.0	1.7525	1.0		2.0	22.0	86.0	12.0	1.0
					4.0	0.2073						images/313+42_12.png	images/313_12.png	1.0	←	12.0	68		女	22	2025-05-22_14h09.46.423	干预NG	2021.2.3	Win32	60.24096386			1.0	1.0	1.0099	1.0		2.0	23.0	87.0	11.0	1.0
					4.0	0.4841						images/313_21.png	images/313+42_21.png	6.0	→	21.0	68		女	22	2025-05-22_14h09.46.423	干预NG	2021.2.3	Win32	60.24096386			6.0	1.0	0.3988	1.0		2.0	24.0	88.0	20.0	1.0
					4.0	0.3107						images/313+42_29.png	images/313_29.png	1.0	←	29.0	68		女	22	2025-05-22_14h09.46.423	干预NG	2021.2.3	Win32	60.24096386			6.0	0.0	1.4907	1.0		2.0	25.0	89.0	28.0	1.0
					5.0	0.6157						images/313_6.png	images/313+42_6.png	6.0	→	6.0	68		女	22	2025-05-22_14h09.46.423	干预NG	2021.2.3	Win32	60.24096386			6.0	1.0	0.3931	1.0		2.0	26.0	90.0	5.0	1.0
					4.0	0.264						images/313_2.png	images/313+42_2.png	6.0	→	2.0	68		女	22	2025-05-22_14h09.46.423	干预NG	2021.2.3	Win32	60.24096386			6.0	1.0	0.4827	1.0		2.0	27.0	91.0	1.0	1.0
					4.0	0.3701						images/313_4.png	images/313+42_4.png	6.0	→	4.0	68		女	22	2025-05-22_14h09.46.423	干预NG	2021.2.3	Win32	60.24096386			6.0	1.0	0.4799	1.0		2.0	28.0	92.0	3.0	1.0
					4.0	0.4863						images/313_23.png	images/313+42_23.png	6.0	→	23.0	68		女	22	2025-05-22_14h09.46.423	干预NG	2021.2.3	Win32	60.24096386			6.0	1.0	0.3392	1.0		2.0	29.0	93.0	22.0	1.0
					4.0	0.3674						images/313+42_9.png	images/313_9.png	1.0	←	9.0	68		女	22	2025-05-22_14h09.46.423	干预NG	2021.2.3	Win32	60.24096386			6.0	0.0	0.4353	1.0		2.0	30.0	94.0	8.0	1.0
					4.0	0.7687						images/313_19.png	images/313+42_19.png	6.0	→	19.0	68		女	22	2025-05-22_14h09.46.423	干预NG	2021.2.3	Win32	60.24096386			6.0	1.0	0.4541	1.0		2.0	31.0	95.0	18.0	1.0
																	68		女	22	2025-05-22_14h09.46.423	干预NG	2021.2.3	Win32	60.24096386														4.990740741	2.8532
