# Supplementary material for: Perceptual metacognition and self-esteem: the role of feedback valence in local and global monitoring bias
Source: BMC Psychol. 2025 Sep 22;13:1114. doi: 10.1186/s40359-025-03089-x (PMC12506185; doi:10.1186/s40359-025-03089-x)
Supplement: Supplementary file 1 — Supplementary Material 1. [file 40359_2025_3089_MOESM1_ESM.zip › Data/Study3/Study3data/negative/69_干预NG_2025-05-22_14h56.59.781.csv]

key03.keys	key03.rt	response00.keys	response00.corr	response00.rt	response02.keys	response02.rt	prac2.thisRepN	prac2.thisTrialN	prac2.thisN	prac2.thisIndex	prac2.ran	dotLeft	dotRight	dotAns	cue	rows	被试编号	姓名	性别	年龄	date	expName	psychopyVersion	OS	frameRate	key04.keys	key04.rt	response01.keys	response01.corr	response01.rt	response02.corr	ret_res.keys	neg.thisRepN	neg.thisTrialN	neg.thisN	neg.thisIndex	neg.ran	ret_res.rt	slider.response	slider.rt
space	18.7086	6.0	0.0	2.5418	2.0	1.976	0.0	0.0	0.0	13.0	1.0	images/313+12_14.png	images/313_14.png	1.0	←	14.0	69		女	22	2025-05-22_14h56.59.781	干预NG	2021.2.3	Win32	59.88023952
		6.0	0.0	3.8164	5.0	1.9325	0.0	1.0	1.0	10.0	1.0	images/313+12_11.png	images/313_11.png	1.0	←	11.0	69		女	22	2025-05-22_14h56.59.781	干预NG	2021.2.3	Win32	59.88023952
		6.0	1.0	2.8389	3.0	2.9647	0.0	2.0	2.0	6.0	1.0	images/313_7.png	images/313+12_7.png	6.0	→	7.0	69		女	22	2025-05-22_14h56.59.781	干预NG	2021.2.3	Win32	59.88023952
		6.0	0.0	3.0784	3.0	2.4372	0.0	3.0	3.0	14.0	1.0	images/313+12_15.png	images/313_15.png	1.0	←	15.0	69		女	22	2025-05-22_14h56.59.781	干预NG	2021.2.3	Win32	59.88023952
		1.0	1.0	1.7029	3.0	1.487	0.0	4.0	4.0	15.0	1.0	images/313+12_16.png	images/313_16.png	1.0	←	16.0	69		女	22	2025-05-22_14h56.59.781	干预NG	2021.2.3	Win32	59.88023952
		1.0	0.0	2.8005	3.0	1.9699	0.0	5.0	5.0	4.0	1.0	images/313_5.png	images/313+12_5.png	6.0	→	5.0	69		女	22	2025-05-22_14h56.59.781	干预NG	2021.2.3	Win32	59.88023952
		6.0	0.0	3.6661	3.0	1.3696	0.0	6.0	6.0	8.0	1.0	images/313+12_9.png	images/313_9.png	1.0	←	9.0	69		女	22	2025-05-22_14h56.59.781	干预NG	2021.2.3	Win32	59.88023952
		1.0	1.0	1.991	5.0	1.807	0.0	7.0	7.0	9.0	1.0	images/313+12_10.png	images/313_10.png	1.0	←	10.0	69		女	22	2025-05-22_14h56.59.781	干预NG	2021.2.3	Win32	59.88023952
		1.0	1.0	3.7646	3.0	2.1925	0.0	8.0	8.0	11.0	1.0	images/313+12_12.png	images/313_12.png	1.0	←	12.0	69		女	22	2025-05-22_14h56.59.781	干预NG	2021.2.3	Win32	59.88023952
		1.0	0.0	3.1503	3.0	1.8182	0.0	9.0	9.0	1.0	1.0	images/313_2.png	images/313+12_2.png	6.0	→	2.0	69		女	22	2025-05-22_14h56.59.781	干预NG	2021.2.3	Win32	59.88023952
		6.0	1.0	1.0471	6.0	1.7156	0.0	10.0	10.0	7.0	1.0	images/313_8.png	images/313+12_8.png	6.0	→	8.0	69		女	22	2025-05-22_14h56.59.781	干预NG	2021.2.3	Win32	59.88023952
		6.0	1.0	2.1318	4.0	1.3553	0.0	11.0	11.0	0.0	1.0	images/313_1.png	images/313+12_1.png	6.0	→	1.0	69		女	22	2025-05-22_14h56.59.781	干预NG	2021.2.3	Win32	59.88023952
		6.0	1.0	1.6025	4.0	0.895	0.0	12.0	12.0	5.0	1.0	images/313_6.png	images/313+12_6.png	6.0	→	6.0	69		女	22	2025-05-22_14h56.59.781	干预NG	2021.2.3	Win32	59.88023952
		6.0	1.0	1.2845	3.0	1.0602	0.0	13.0	13.0	3.0	1.0	images/313_4.png	images/313+12_4.png	6.0	→	4.0	69		女	22	2025-05-22_14h56.59.781	干预NG	2021.2.3	Win32	59.88023952
		6.0	0.0	0.9165	4.0	1.4849	0.0	14.0	14.0	12.0	1.0	images/313+12_13.png	images/313_13.png	1.0	←	13.0	69		女	22	2025-05-22_14h56.59.781	干预NG	2021.2.3	Win32	59.88023952
		6.0	1.0	2.8866	3.0	3.7435	0.0	15.0	15.0	2.0	1.0	images/313_3.png	images/313+12_3.png	6.0	→	3.0	69		女	22	2025-05-22_14h56.59.781	干预NG	2021.2.3	Win32	59.88023952
		6.0	0.0	1.7241	3.0	2.6241	1.0	0.0	16.0	14.0	1.0	images/313+12_15.png	images/313_15.png	1.0	←	15.0	69		女	22	2025-05-22_14h56.59.781	干预NG	2021.2.3	Win32	59.88023952
		6.0	1.0	0.8347	6.0	1.7876	1.0	1.0	17.0	0.0	1.0	images/313_1.png	images/313+12_1.png	6.0	→	1.0	69		女	22	2025-05-22_14h56.59.781	干预NG	2021.2.3	Win32	59.88023952
		6.0	1.0	1.8891	6.0	0.578	1.0	2.0	18.0	3.0	1.0	images/313_4.png	images/313+12_4.png	6.0	→	4.0	69		女	22	2025-05-22_14h56.59.781	干预NG	2021.2.3	Win32	59.88023952
		6.0	0.0	1.0329	3.0	2.0679	1.0	3.0	19.0	9.0	1.0	images/313+12_10.png	images/313_10.png	1.0	←	10.0	69		女	22	2025-05-22_14h56.59.781	干预NG	2021.2.3	Win32	59.88023952
		6.0	1.0	1.6377	3.0	0.8141	1.0	4.0	20.0	2.0	1.0	images/313_3.png	images/313+12_3.png	6.0	→	3.0	69		女	22	2025-05-22_14h56.59.781	干预NG	2021.2.3	Win32	59.88023952
		6.0	0.0	1.0242	3.0	0.3018	1.0	5.0	21.0	12.0	1.0	images/313+12_13.png	images/313_13.png	1.0	←	13.0	69		女	22	2025-05-22_14h56.59.781	干预NG	2021.2.3	Win32	59.88023952
		6.0	1.0	0.9337	5.0	0.7689	1.0	6.0	22.0	4.0	1.0	images/313_5.png	images/313+12_5.png	6.0	→	5.0	69		女	22	2025-05-22_14h56.59.781	干预NG	2021.2.3	Win32	59.88023952
		6.0	0.0	1.4707	3.0	0.4139	1.0	7.0	23.0	10.0	1.0	images/313+12_11.png	images/313_11.png	1.0	←	11.0	69		女	22	2025-05-22_14h56.59.781	干预NG	2021.2.3	Win32	59.88023952
		6.0	1.0	1.1041	4.0	0.5332	1.0	8.0	24.0	7.0	1.0	images/313_8.png	images/313+12_8.png	6.0	→	8.0	69		女	22	2025-05-22_14h56.59.781	干预NG	2021.2.3	Win32	59.88023952
		6.0	0.0	2.8897	3.0	1.4495	1.0	9.0	25.0	15.0	1.0	images/313+12_16.png	images/313_16.png	1.0	←	16.0	69		女	22	2025-05-22_14h56.59.781	干预NG	2021.2.3	Win32	59.88023952
		6.0	1.0	0.8832	4.0	0.7392	1.0	10.0	26.0	6.0	1.0	images/313_7.png	images/313+12_7.png	6.0	→	7.0	69		女	22	2025-05-22_14h56.59.781	干预NG	2021.2.3	Win32	59.88023952
		6.0	1.0	0.8768	4.0	1.4665	1.0	11.0	27.0	5.0	1.0	images/313_6.png	images/313+12_6.png	6.0	→	6.0	69		女	22	2025-05-22_14h56.59.781	干预NG	2021.2.3	Win32	59.88023952
			0.0		6.0	0.1672	1.0	12.0	28.0	8.0	1.0	images/313+12_9.png	images/313_9.png	1.0	←	9.0	69		女	22	2025-05-22_14h56.59.781	干预NG	2021.2.3	Win32	59.88023952
		6.0	0.0	1.3954	3.0	1.9052	1.0	13.0	29.0	11.0	1.0	images/313+12_12.png	images/313_12.png	1.0	←	12.0	69		女	22	2025-05-22_14h56.59.781	干预NG	2021.2.3	Win32	59.88023952
		6.0	0.0	2.7888	2.0	1.1602	1.0	14.0	30.0	13.0	1.0	images/313+12_14.png	images/313_14.png	1.0	←	14.0	69		女	22	2025-05-22_14h56.59.781	干预NG	2021.2.3	Win32	59.88023952
		1.0	0.0	0.8373	3.0	1.2539	1.0	15.0	31.0	1.0	1.0	images/313_2.png	images/313+12_2.png	6.0	→	2.0	69		女	22	2025-05-22_14h56.59.781	干预NG	2021.2.3	Win32	59.88023952
					4.0	1.1334						images/313+42_16.png	images/313_16.png	1.0	←	16.0	69		女	22	2025-05-22_14h56.59.781	干预NG	2021.2.3	Win32	59.88023952	space	34.67	6.0	0.0	1.6487	1.0		0.0	0.0	0.0	15.0	1.0
					4.0	1.1366						images/313_7.png	images/313+42_7.png	6.0	→	7.0	69		女	22	2025-05-22_14h56.59.781	干预NG	2021.2.3	Win32	59.88023952			6.0	1.0	1.1959	1.0		0.0	1.0	1.0	6.0	1.0
					4.0	1.5215						images/313+42_30.png	images/313_30.png	1.0	←	30.0	69		女	22	2025-05-22_14h56.59.781	干预NG	2021.2.3	Win32	59.88023952			1.0	1.0	1.0274	1.0		0.0	2.0	2.0	29.0	1.0
					4.0	0.8558						images/313_1.png	images/313+42_1.png	6.0	→	1.0	69		女	22	2025-05-22_14h56.59.781	干预NG	2021.2.3	Win32	59.88023952			6.0	1.0	0.7913	1.0		0.0	3.0	3.0	0.0	1.0
					4.0	0.8414						images/313_23.png	images/313+42_23.png	6.0	→	23.0	69		女	22	2025-05-22_14h56.59.781	干预NG	2021.2.3	Win32	59.88023952			6.0	1.0	0.7237	1.0		0.0	4.0	4.0	22.0	1.0
					5.0	1.2537						images/313+42_14.png	images/313_14.png	1.0	←	14.0	69		女	22	2025-05-22_14h56.59.781	干预NG	2021.2.3	Win32	59.88023952			6.0	0.0	0.7975	1.0		0.0	5.0	5.0	13.0	1.0
					5.0	1.038						images/313_6.png	images/313+42_6.png	6.0	→	6.0	69		女	22	2025-05-22_14h56.59.781	干预NG	2021.2.3	Win32	59.88023952			6.0	1.0	0.6501	1.0		0.0	6.0	6.0	5.0	1.0
					5.0	1.1171						images/313_19.png	images/313+42_19.png	6.0	→	19.0	69		女	22	2025-05-22_14h56.59.781	干预NG	2021.2.3	Win32	59.88023952			6.0	1.0	1.1007	1.0		0.0	7.0	7.0	18.0	1.0
					4.0	1.2642						images/313+42_25.png	images/313_25.png	1.0	←	25.0	69		女	22	2025-05-22_14h56.59.781	干预NG	2021.2.3	Win32	59.88023952			1.0	1.0	0.7663	1.0		0.0	8.0	8.0	24.0	1.0
					4.0	0.7926						images/313+42_11.png	images/313_11.png	1.0	←	11.0	69		女	22	2025-05-22_14h56.59.781	干预NG	2021.2.3	Win32	59.88023952			1.0	1.0	1.5423	1.0		0.0	9.0	9.0	10.0	1.0
					4.0	0.9226						images/313+42_9.png	images/313_9.png	1.0	←	9.0	69		女	22	2025-05-22_14h56.59.781	干预NG	2021.2.3	Win32	59.88023952			1.0	1.0	0.7763	1.0		0.0	10.0	10.0	8.0	1.0
					4.0	0.5449						images/313_2.png	images/313+42_2.png	6.0	→	2.0	69		女	22	2025-05-22_14h56.59.781	干预NG	2021.2.3	Win32	59.88023952			1.0	0.0	1.744	1.0		0.0	11.0	11.0	1.0	1.0
					3.0	1.8102						images/313_17.png	images/313+42_17.png	6.0	→	17.0	69		女	22	2025-05-22_14h56.59.781	干预NG	2021.2.3	Win32	59.88023952			6.0	1.0	0.9001	0.0		0.0	12.0	12.0	16.0	1.0
					5.0	0.7065						images/313_24.png	images/313+42_24.png	6.0	→	24.0	69		女	22	2025-05-22_14h56.59.781	干预NG	2021.2.3	Win32	59.88023952			6.0	1.0	0.6427	1.0		0.0	13.0	13.0	23.0	1.0
					2.0	1.0686						images/313+42_27.png	images/313_27.png	1.0	←	27.0	69		女	22	2025-05-22_14h56.59.781	干预NG	2021.2.3	Win32	59.88023952			1.0	1.0	2.4444	0.0		0.0	14.0	14.0	26.0	1.0
					5.0	1.0364						images/313+42_29.png	images/313_29.png	1.0	←	29.0	69		女	22	2025-05-22_14h56.59.781	干预NG	2021.2.3	Win32	59.88023952			1.0	1.0	0.5924	1.0		0.0	15.0	15.0	28.0	1.0
					5.0	0.8502						images/313_8.png	images/313+42_8.png	6.0	→	8.0	69		女	22	2025-05-22_14h56.59.781	干预NG	2021.2.3	Win32	59.88023952			6.0	1.0	0.5744	1.0		0.0	16.0	16.0	7.0	1.0
					4.0	1.0549						images/313+42_13.png	images/313_13.png	1.0	←	13.0	69		女	22	2025-05-22_14h56.59.781	干预NG	2021.2.3	Win32	59.88023952			6.0	0.0	1.4586	1.0		0.0	17.0	17.0	12.0	1.0
					4.0	0.8896						images/313+42_12.png	images/313_12.png	1.0	←	12.0	69		女	22	2025-05-22_14h56.59.781	干预NG	2021.2.3	Win32	59.88023952			1.0	1.0	0.9539	1.0		0.0	18.0	18.0	11.0	1.0
					4.0	0.7358						images/313+42_32.png	images/313_32.png	1.0	←	32.0	69		女	22	2025-05-22_14h56.59.781	干预NG	2021.2.3	Win32	59.88023952			6.0	0.0	1.5667	1.0		0.0	19.0	19.0	31.0	1.0
					4.0	0.7681						images/313+42_26.png	images/313_26.png	1.0	←	26.0	69		女	22	2025-05-22_14h56.59.781	干预NG	2021.2.3	Win32	59.88023952			1.0	1.0	0.6283	1.0		0.0	20.0	20.0	25.0	1.0
					4.0	0.8345						images/313+42_15.png	images/313_15.png	1.0	←	15.0	69		女	22	2025-05-22_14h56.59.781	干预NG	2021.2.3	Win32	59.88023952			6.0	0.0	1.7623	1.0		0.0	21.0	21.0	14.0	1.0
					3.0	0.8849						images/313+42_28.png	images/313_28.png	1.0	←	28.0	69		女	22	2025-05-22_14h56.59.781	干预NG	2021.2.3	Win32	59.88023952			6.0	0.0	2.632	0.0		0.0	22.0	22.0	27.0	1.0
					5.0	0.6033						images/313_21.png	images/313+42_21.png	6.0	→	21.0	69		女	22	2025-05-22_14h56.59.781	干预NG	2021.2.3	Win32	59.88023952			6.0	1.0	0.4683	1.0		0.0	23.0	23.0	20.0	1.0
					5.0	0.4302						images/313_5.png	images/313+42_5.png	6.0	→	5.0	69		女	22	2025-05-22_14h56.59.781	干预NG	2021.2.3	Win32	59.88023952			6.0	1.0	1.2209	1.0		0.0	24.0	24.0	4.0	1.0
					3.0	2.0327						images/313_4.png	images/313+42_4.png	6.0	→	4.0	69		女	22	2025-05-22_14h56.59.781	干预NG	2021.2.3	Win32	59.88023952			6.0	1.0	1.3652	0.0		0.0	25.0	25.0	3.0	1.0
					3.0	0.7086						images/313+42_31.png	images/313_31.png	1.0	←	31.0	69		女	22	2025-05-22_14h56.59.781	干预NG	2021.2.3	Win32	59.88023952			1.0	1.0	1.5493	0.0		0.0	26.0	26.0	30.0	1.0
					6.0	0.5715						images/313_18.png	images/313+42_18.png	6.0	→	18.0	69		女	22	2025-05-22_14h56.59.781	干预NG	2021.2.3	Win32	59.88023952			6.0	1.0	0.4131	1.0		0.0	27.0	27.0	17.0	1.0
					4.0	1.2254						images/313_20.png	images/313+42_20.png	6.0	→	20.0	69		女	22	2025-05-22_14h56.59.781	干预NG	2021.2.3	Win32	59.88023952			6.0	1.0	1.1914	1.0		0.0	28.0	28.0	19.0	1.0
					6.0	0.7752						images/313_3.png	images/313+42_3.png	6.0	→	3.0	69		女	22	2025-05-22_14h56.59.781	干预NG	2021.2.3	Win32	59.88023952			6.0	1.0	0.8156	1.0		0.0	29.0	29.0	2.0	1.0
					5.0	0.7788						images/313_22.png	images/313+42_22.png	6.0	→	22.0	69		女	22	2025-05-22_14h56.59.781	干预NG	2021.2.3	Win32	59.88023952			6.0	1.0	0.6555	1.0		0.0	30.0	30.0	21.0	1.0
					4.0	1.0332						images/313+42_10.png	images/313_10.png	1.0	←	10.0	69		女	22	2025-05-22_14h56.59.781	干预NG	2021.2.3	Win32	59.88023952			1.0	1.0	0.8363	1.0		0.0	31.0	31.0	9.0	1.0
					4.0	0.5383						images/313+42_25.png	images/313_25.png	1.0	←	25.0	69		女	22	2025-05-22_14h56.59.781	干预NG	2021.2.3	Win32	59.88023952			6.0	0.0	0.6284	1.0		1.0	0.0	32.0	24.0	1.0
					4.0	0.5061						images/313_1.png	images/313+42_1.png	6.0	→	1.0	69		女	22	2025-05-22_14h56.59.781	干预NG	2021.2.3	Win32	59.88023952			6.0	1.0	0.6512	1.0		1.0	1.0	33.0	0.0	1.0
					5.0	0.8024						images/313_3.png	images/313+42_3.png	6.0	→	3.0	69		女	22	2025-05-22_14h56.59.781	干预NG	2021.2.3	Win32	59.88023952			6.0	1.0	0.4662	1.0		1.0	2.0	34.0	2.0	1.0
					3.0	0.8071						images/313+42_27.png	images/313_27.png	1.0	←	27.0	69		女	22	2025-05-22_14h56.59.781	干预NG	2021.2.3	Win32	59.88023952			1.0	1.0	1.1185	0.0		1.0	3.0	35.0	26.0	1.0
					3.0	0.7554						images/313_8.png	images/313+42_8.png	6.0	→	8.0	69		女	22	2025-05-22_14h56.59.781	干预NG	2021.2.3	Win32	59.88023952			6.0	1.0	1.8756	0.0		1.0	4.0	36.0	7.0	1.0
					3.0	0.9909						images/313+42_26.png	images/313_26.png	1.0	←	26.0	69		女	22	2025-05-22_14h56.59.781	干预NG	2021.2.3	Win32	59.88023952			1.0	1.0	2.7161	0.0		1.0	5.0	37.0	25.0	1.0
					3.0	1.9759						images/313+42_9.png	images/313_9.png	1.0	←	9.0	69		女	22	2025-05-22_14h56.59.781	干预NG	2021.2.3	Win32	59.88023952			6.0	0.0	2.6249	0.0		1.0	6.0	38.0	8.0	1.0
					3.0	1.0165						images/313_5.png	images/313+42_5.png	6.0	→	5.0	69		女	22	2025-05-22_14h56.59.781	干预NG	2021.2.3	Win32	59.88023952			6.0	1.0	1.5329	0.0	space	1.0	7.0	39.0	4.0	1.0	3.4879
					6.0	0.5976						images/313_2.png	images/313+42_2.png	6.0	→	2.0	69		女	22	2025-05-22_14h56.59.781	干预NG	2021.2.3	Win32	59.88023952			6.0	1.0	0.7458	1.0		1.0	8.0	40.0	1.0	1.0
					4.0	1.1172						images/313+42_13.png	images/313_13.png	1.0	←	13.0	69		女	22	2025-05-22_14h56.59.781	干预NG	2021.2.3	Win32	59.88023952			1.0	1.0	0.677	1.0		1.0	9.0	41.0	12.0	1.0
					4.0	0.7996						images/313+42_31.png	images/313_31.png	1.0	←	31.0	69		女	22	2025-05-22_14h56.59.781	干预NG	2021.2.3	Win32	59.88023952			6.0	0.0	1.9786	1.0		1.0	10.0	42.0	30.0	1.0
					4.0	0.8719						images/313_4.png	images/313+42_4.png	6.0	→	4.0	69		女	22	2025-05-22_14h56.59.781	干预NG	2021.2.3	Win32	59.88023952			6.0	1.0	1.2417	1.0		1.0	11.0	43.0	3.0	1.0
					5.0	0.9881						images/313+42_12.png	images/313_12.png	1.0	←	12.0	69		女	22	2025-05-22_14h56.59.781	干预NG	2021.2.3	Win32	59.88023952			1.0	1.0	1.0287	1.0		1.0	12.0	44.0	11.0	1.0
					3.0	1.514						images/313+42_10.png	images/313_10.png	1.0	←	10.0	69		女	22	2025-05-22_14h56.59.781	干预NG	2021.2.3	Win32	59.88023952			6.0	0.0	2.6669	0.0		1.0	13.0	45.0	9.0	1.0
					4.0	1.0654						images/313+42_14.png	images/313_14.png	1.0	←	14.0	69		女	22	2025-05-22_14h56.59.781	干预NG	2021.2.3	Win32	59.88023952			1.0	1.0	1.0156	1.0		1.0	14.0	46.0	13.0	1.0
					3.0	0.8054						images/313_20.png	images/313+42_20.png	6.0	→	20.0	69		女	22	2025-05-22_14h56.59.781	干预NG	2021.2.3	Win32	59.88023952			1.0	0.0	2.0184	0.0		1.0	15.0	47.0	19.0	1.0
					6.0	0.6335						images/313+42_29.png	images/313_29.png	1.0	←	29.0	69		女	22	2025-05-22_14h56.59.781	干预NG	2021.2.3	Win32	59.88023952			1.0	1.0	1.111	1.0		1.0	16.0	48.0	28.0	1.0
					5.0	0.6671						images/313_7.png	images/313+42_7.png	6.0	→	7.0	69		女	22	2025-05-22_14h56.59.781	干预NG	2021.2.3	Win32	59.88023952			6.0	1.0	1.0609	1.0		1.0	17.0	49.0	6.0	1.0
					5.0	0.7646						images/313_23.png	images/313+42_23.png	6.0	→	23.0	69		女	22	2025-05-22_14h56.59.781	干预NG	2021.2.3	Win32	59.88023952			1.0	0.0	0.8575	1.0		1.0	18.0	50.0	22.0	1.0
					5.0	0.8502						images/313+42_11.png	images/313_11.png	1.0	←	11.0	69		女	22	2025-05-22_14h56.59.781	干预NG	2021.2.3	Win32	59.88023952			1.0	1.0	0.8469	1.0		1.0	19.0	51.0	10.0	1.0
					5.0	0.5636						images/313_19.png	images/313+42_19.png	6.0	→	19.0	69		女	22	2025-05-22_14h56.59.781	干预NG	2021.2.3	Win32	59.88023952			6.0	1.0	0.7582	1.0		1.0	20.0	52.0	18.0	1.0
					5.0	0.9883						images/313+42_30.png	images/313_30.png	1.0	←	30.0	69		女	22	2025-05-22_14h56.59.781	干预NG	2021.2.3	Win32	59.88023952			1.0	1.0	0.7357	1.0		1.0	21.0	53.0	29.0	1.0
					5.0	0.6479						images/313+42_32.png	images/313_32.png	1.0	←	32.0	69		女	22	2025-05-22_14h56.59.781	干预NG	2021.2.3	Win32	59.88023952			1.0	1.0	0.7699	1.0		1.0	22.0	54.0	31.0	1.0
					4.0	0.9182						images/313_18.png	images/313+42_18.png	6.0	→	18.0	69		女	22	2025-05-22_14h56.59.781	干预NG	2021.2.3	Win32	59.88023952			6.0	1.0	0.7302	1.0		1.0	23.0	55.0	17.0	1.0
					4.0	0.551						images/313_21.png	images/313+42_21.png	6.0	→	21.0	69		女	22	2025-05-22_14h56.59.781	干预NG	2021.2.3	Win32	59.88023952			6.0	1.0	0.8883	1.0		1.0	24.0	56.0	20.0	1.0
					5.0	0.5918						images/313+42_16.png	images/313_16.png	1.0	←	16.0	69		女	22	2025-05-22_14h56.59.781	干预NG	2021.2.3	Win32	59.88023952			1.0	1.0	0.964	1.0		1.0	25.0	57.0	15.0	1.0
					4.0	0.7466						images/313_6.png	images/313+42_6.png	6.0	→	6.0	69		女	22	2025-05-22_14h56.59.781	干预NG	2021.2.3	Win32	59.88023952			6.0	1.0	1.3319	1.0		1.0	26.0	58.0	5.0	1.0
					3.0	0.6134						images/313_24.png	images/313+42_24.png	6.0	→	24.0	69		女	22	2025-05-22_14h56.59.781	干预NG	2021.2.3	Win32	59.88023952			1.0	0.0	1.3368	0.0		1.0	27.0	59.0	23.0	1.0
					5.0	0.6328						images/313+42_15.png	images/313_15.png	1.0	←	15.0	69		女	22	2025-05-22_14h56.59.781	干预NG	2021.2.3	Win32	59.88023952			1.0	1.0	0.6859	1.0		1.0	28.0	60.0	14.0	1.0
					3.0	0.5845						images/313_17.png	images/313+42_17.png	6.0	→	17.0	69		女	22	2025-05-22_14h56.59.781	干预NG	2021.2.3	Win32	59.88023952			1.0	0.0	1.6095	0.0		1.0	29.0	61.0	16.0	1.0
					5.0	1.0392						images/313+42_28.png	images/313_28.png	1.0	←	28.0	69		女	22	2025-05-22_14h56.59.781	干预NG	2021.2.3	Win32	59.88023952			1.0	1.0	0.6989	1.0		1.0	30.0	62.0	27.0	1.0
					4.0	0.9463						images/313_22.png	images/313+42_22.png	6.0	→	22.0	69		女	22	2025-05-22_14h56.59.781	干预NG	2021.2.3	Win32	59.88023952			6.0	1.0	1.292	1.0		1.0	31.0	63.0	21.0	1.0
					5.0	1.2047						images/313_19.png	images/313+42_19.png	6.0	→	19.0	69		女	22	2025-05-22_14h56.59.781	干预NG	2021.2.3	Win32	59.88023952			6.0	1.0	0.7081	1.0		2.0	0.0	64.0	18.0	1.0
					5.0	1.3066						images/313+42_28.png	images/313_28.png	1.0	←	28.0	69		女	22	2025-05-22_14h56.59.781	干预NG	2021.2.3	Win32	59.88023952			1.0	1.0	0.5409	1.0		2.0	1.0	65.0	27.0	1.0
					4.0	0.5808						images/313_5.png	images/313+42_5.png	6.0	→	5.0	69		女	22	2025-05-22_14h56.59.781	干预NG	2021.2.3	Win32	59.88023952			6.0	1.0	0.7532	1.0		2.0	2.0	66.0	4.0	1.0
					5.0	0.6875						images/313_1.png	images/313+42_1.png	6.0	→	1.0	69		女	22	2025-05-22_14h56.59.781	干预NG	2021.2.3	Win32	59.88023952			6.0	1.0	0.5161	1.0		2.0	3.0	67.0	0.0	1.0
					3.0	0.9011						images/313_17.png	images/313+42_17.png	6.0	→	17.0	69		女	22	2025-05-22_14h56.59.781	干预NG	2021.2.3	Win32	59.88023952			1.0	0.0	2.1156	0.0		2.0	4.0	68.0	16.0	1.0
					5.0	0.5721						images/313_24.png	images/313+42_24.png	6.0	→	24.0	69		女	22	2025-05-22_14h56.59.781	干预NG	2021.2.3	Win32	59.88023952			6.0	1.0	0.5062	1.0		2.0	5.0	69.0	23.0	1.0
					3.0	1.5252						images/313_18.png	images/313+42_18.png	6.0	→	18.0	69		女	22	2025-05-22_14h56.59.781	干预NG	2021.2.3	Win32	59.88023952			6.0	1.0	0.3565	0.0		2.0	6.0	70.0	17.0	1.0
					5.0	0.5216						images/313+42_14.png	images/313_14.png	1.0	←	14.0	69		女	22	2025-05-22_14h56.59.781	干预NG	2021.2.3	Win32	59.88023952			1.0	1.0	0.5218	1.0		2.0	7.0	71.0	13.0	1.0
					5.0	0.4002						images/313+42_25.png	images/313_25.png	1.0	←	25.0	69		女	22	2025-05-22_14h56.59.781	干预NG	2021.2.3	Win32	59.88023952			1.0	1.0	0.7508	1.0		2.0	8.0	72.0	24.0	1.0
					5.0	0.4918						images/313+42_31.png	images/313_31.png	1.0	←	31.0	69		女	22	2025-05-22_14h56.59.781	干预NG	2021.2.3	Win32	59.88023952			1.0	1.0	1.0124	1.0		2.0	9.0	73.0	30.0	1.0
					3.0	0.8772						images/313+42_16.png	images/313_16.png	1.0	←	16.0	69		女	22	2025-05-22_14h56.59.781	干预NG	2021.2.3	Win32	59.88023952			6.0	0.0	0.8037	0.0		2.0	10.0	74.0	15.0	1.0
					4.0	0.8372						images/313+42_26.png	images/313_26.png	1.0	←	26.0	69		女	22	2025-05-22_14h56.59.781	干预NG	2021.2.3	Win32	59.88023952			1.0	1.0	0.6507	1.0		2.0	11.0	75.0	25.0	1.0
					5.0	0.8934						images/313_7.png	images/313+42_7.png	6.0	→	7.0	69		女	22	2025-05-22_14h56.59.781	干预NG	2021.2.3	Win32	59.88023952			6.0	1.0	0.6003	1.0		2.0	12.0	76.0	6.0	1.0
					4.0	0.4714						images/313+42_12.png	images/313_12.png	1.0	←	12.0	69		女	22	2025-05-22_14h56.59.781	干预NG	2021.2.3	Win32	59.88023952			1.0	1.0	0.7167	1.0		2.0	13.0	77.0	11.0	1.0
					4.0	0.8196						images/313_8.png	images/313+42_8.png	6.0	→	8.0	69		女	22	2025-05-22_14h56.59.781	干预NG	2021.2.3	Win32	59.88023952			6.0	1.0	1.3774	1.0		2.0	14.0	78.0	7.0	1.0
					3.0	0.9342						images/313_2.png	images/313+42_2.png	6.0	→	2.0	69		女	22	2025-05-22_14h56.59.781	干预NG	2021.2.3	Win32	59.88023952			1.0	0.0	2.1349	0.0	space	2.0	15.0	79.0	1.0	1.0	5.1871
					6.0	0.4434						images/313_21.png	images/313+42_21.png	6.0	→	21.0	69		女	22	2025-05-22_14h56.59.781	干预NG	2021.2.3	Win32	59.88023952			6.0	1.0	0.4197	1.0		2.0	16.0	80.0	20.0	1.0
					3.0	0.6991						images/313+42_13.png	images/313_13.png	1.0	←	13.0	69		女	22	2025-05-22_14h56.59.781	干预NG	2021.2.3	Win32	59.88023952			6.0	0.0	2.7506	0.0		2.0	17.0	81.0	12.0	1.0
					4.0	0.6252						images/313_6.png	images/313+42_6.png	6.0	→	6.0	69		女	22	2025-05-22_14h56.59.781	干预NG	2021.2.3	Win32	59.88023952			6.0	1.0	0.6528	1.0		2.0	18.0	82.0	5.0	1.0
					4.0	0.5733						images/313_20.png	images/313+42_20.png	6.0	→	20.0	69		女	22	2025-05-22_14h56.59.781	干预NG	2021.2.3	Win32	59.88023952			6.0	1.0	1.0379	1.0		2.0	19.0	83.0	19.0	1.0
					4.0	0.5269						images/313+42_30.png	images/313_30.png	1.0	←	30.0	69		女	22	2025-05-22_14h56.59.781	干预NG	2021.2.3	Win32	59.88023952			6.0	0.0	1.6828	1.0		2.0	20.0	84.0	29.0	1.0
					3.0	0.7495						images/313_4.png	images/313+42_4.png	6.0	→	4.0	69		女	22	2025-05-22_14h56.59.781	干预NG	2021.2.3	Win32	59.88023952			6.0	1.0	1.2162	0.0		2.0	21.0	85.0	3.0	1.0
					4.0	0.7182						images/313+42_27.png	images/313_27.png	1.0	←	27.0	69		女	22	2025-05-22_14h56.59.781	干预NG	2021.2.3	Win32	59.88023952			1.0	1.0	0.6275	1.0		2.0	22.0	86.0	26.0	1.0
					5.0	0.6669						images/313+42_15.png	images/313_15.png	1.0	←	15.0	69		女	22	2025-05-22_14h56.59.781	干预NG	2021.2.3	Win32	59.88023952			1.0	1.0	0.5682	1.0		2.0	23.0	87.0	14.0	1.0
					5.0	0.7613						images/313+42_11.png	images/313_11.png	1.0	←	11.0	69		女	22	2025-05-22_14h56.59.781	干预NG	2021.2.3	Win32	59.88023952			1.0	1.0	0.7059	1.0		2.0	24.0	88.0	10.0	1.0
					4.0	0.5423						images/313_23.png	images/313+42_23.png	6.0	→	23.0	69		女	22	2025-05-22_14h56.59.781	干预NG	2021.2.3	Win32	59.88023952			6.0	1.0	0.661	1.0		2.0	25.0	89.0	22.0	1.0
					4.0	0.6209						images/313+42_32.png	images/313_32.png	1.0	←	32.0	69		女	22	2025-05-22_14h56.59.781	干预NG	2021.2.3	Win32	59.88023952			1.0	1.0	1.6285	1.0		2.0	26.0	90.0	31.0	1.0
					4.0	0.452						images/313+42_10.png	images/313_10.png	1.0	←	10.0	69		女	22	2025-05-22_14h56.59.781	干预NG	2021.2.3	Win32	59.88023952			1.0	1.0	0.6503	1.0		2.0	27.0	91.0	9.0	1.0
					3.0	1.0607						images/313+42_9.png	images/313_9.png	1.0	←	9.0	69		女	22	2025-05-22_14h56.59.781	干预NG	2021.2.3	Win32	59.88023952			1.0	1.0	1.8389	0.0		2.0	28.0	92.0	8.0	1.0
					4.0	0.5401						images/313_22.png	images/313+42_22.png	6.0	→	22.0	69		女	22	2025-05-22_14h56.59.781	干预NG	2021.2.3	Win32	59.88023952			6.0	1.0	0.5592	1.0		2.0	29.0	93.0	21.0	1.0
					5.0	0.6082						images/313_3.png	images/313+42_3.png	6.0	→	3.0	69		女	22	2025-05-22_14h56.59.781	干预NG	2021.2.3	Win32	59.88023952			6.0	1.0	0.4278	1.0		2.0	30.0	94.0	2.0	1.0
					6.0	0.968						images/313+42_29.png	images/313_29.png	1.0	←	29.0	69		女	22	2025-05-22_14h56.59.781	干预NG	2021.2.3	Win32	59.88023952			1.0	1.0	0.5729	1.0		2.0	31.0	95.0	28.0	1.0
																	69		女	22	2025-05-22_14h56.59.781	干预NG	2021.2.3	Win32	59.88023952														2.916666667	9.6748
