# Supplementary material for: Perceptual metacognition and self-esteem: the role of feedback valence in local and global monitoring bias
Source: BMC Psychol. 2025 Sep 22;13:1114. doi: 10.1186/s40359-025-03089-x (PMC12506185; doi:10.1186/s40359-025-03089-x)
Supplement: Supplementary file 1 — Supplementary Material 1. [file 40359_2025_3089_MOESM1_ESM.zip › Data/Study3/Study3data/negative/70_干预NG_2025-05-22_16h18.05.539.csv]

key03.keys	key03.rt	response00.keys	response00.corr	response00.rt	response02.keys	response02.rt	prac2.thisRepN	prac2.thisTrialN	prac2.thisN	prac2.thisIndex	prac2.ran	dotLeft	dotRight	dotAns	cue	rows	被试编号	姓名	性别	年龄	date	expName	psychopyVersion	OS	frameRate	key04.keys	key04.rt	response01.keys	response01.corr	response01.rt	response02.corr	ret_res.keys	neg.thisRepN	neg.thisTrialN	neg.thisN	neg.thisIndex	neg.ran	ret_res.rt	slider.response	slider.rt
space	7.7046	1.0	1.0	0.9888	4.0	0.4068	0.0	0.0	0.0	15.0	1.0	images/313+12_16.png	images/313_16.png	1.0	←	16.0	70		男	22	2025-05-22_16h18.05.539	干预NG	2021.2.3	Win32	59.88023952
		1.0	1.0	0.8595	5.0	0.4585	0.0	1.0	1.0	8.0	1.0	images/313+12_9.png	images/313_9.png	1.0	←	9.0	70		男	22	2025-05-22_16h18.05.539	干预NG	2021.2.3	Win32	59.88023952
		1.0	0.0	1.0696	4.0	0.3987	0.0	2.0	2.0	2.0	1.0	images/313_3.png	images/313+12_3.png	6.0	→	3.0	70		男	22	2025-05-22_16h18.05.539	干预NG	2021.2.3	Win32	59.88023952
		1.0	0.0	0.9568	5.0	0.6261	0.0	3.0	3.0	0.0	1.0	images/313_1.png	images/313+12_1.png	6.0	→	1.0	70		男	22	2025-05-22_16h18.05.539	干预NG	2021.2.3	Win32	59.88023952
		1.0	1.0	0.7663	6.0	0.6248	0.0	4.0	4.0	12.0	1.0	images/313+12_13.png	images/313_13.png	1.0	←	13.0	70		男	22	2025-05-22_16h18.05.539	干预NG	2021.2.3	Win32	59.88023952
		1.0	1.0	0.7673	4.0	0.465	0.0	5.0	5.0	11.0	1.0	images/313+12_12.png	images/313_12.png	1.0	←	12.0	70		男	22	2025-05-22_16h18.05.539	干预NG	2021.2.3	Win32	59.88023952
		6.0	1.0	0.8184	6.0	0.1581	0.0	6.0	6.0	7.0	1.0	images/313_8.png	images/313+12_8.png	6.0	→	8.0	70		男	22	2025-05-22_16h18.05.539	干预NG	2021.2.3	Win32	59.88023952
		1.0	0.0	1.3337	6.0	0.5341	0.0	7.0	7.0	6.0	1.0	images/313_7.png	images/313+12_7.png	6.0	→	7.0	70		男	22	2025-05-22_16h18.05.539	干预NG	2021.2.3	Win32	59.88023952
		1.0	1.0	0.6908	4.0	0.4164	0.0	8.0	8.0	13.0	1.0	images/313+12_14.png	images/313_14.png	1.0	←	14.0	70		男	22	2025-05-22_16h18.05.539	干预NG	2021.2.3	Win32	59.88023952
		6.0	1.0	0.9513	6.0	0.1489	0.0	9.0	9.0	4.0	1.0	images/313_5.png	images/313+12_5.png	6.0	→	5.0	70		男	22	2025-05-22_16h18.05.539	干预NG	2021.2.3	Win32	59.88023952
		6.0	0.0	1.4005	4.0	0.2581	0.0	10.0	10.0	10.0	1.0	images/313+12_11.png	images/313_11.png	1.0	←	11.0	70		男	22	2025-05-22_16h18.05.539	干预NG	2021.2.3	Win32	59.88023952
		1.0	0.0	0.7413	6.0	0.5062	0.0	11.0	11.0	1.0	1.0	images/313_2.png	images/313+12_2.png	6.0	→	2.0	70		男	22	2025-05-22_16h18.05.539	干预NG	2021.2.3	Win32	59.88023952
		6.0	1.0	0.8092	5.0	0.3492	0.0	12.0	12.0	3.0	1.0	images/313_4.png	images/313+12_4.png	6.0	→	4.0	70		男	22	2025-05-22_16h18.05.539	干预NG	2021.2.3	Win32	59.88023952
		6.0	1.0	0.9069	5.0	0.218	0.0	13.0	13.0	5.0	1.0	images/313_6.png	images/313+12_6.png	6.0	→	6.0	70		男	22	2025-05-22_16h18.05.539	干预NG	2021.2.3	Win32	59.88023952
		1.0	1.0	1.0087	4.0	0.5619	0.0	14.0	14.0	14.0	1.0	images/313+12_15.png	images/313_15.png	1.0	←	15.0	70		男	22	2025-05-22_16h18.05.539	干预NG	2021.2.3	Win32	59.88023952
		1.0	1.0	0.8185	6.0	1.0704	0.0	15.0	15.0	9.0	1.0	images/313+12_10.png	images/313_10.png	1.0	←	10.0	70		男	22	2025-05-22_16h18.05.539	干预NG	2021.2.3	Win32	59.88023952
		6.0	1.0	0.938	5.0	0.3256	1.0	0.0	16.0	0.0	1.0	images/313_1.png	images/313+12_1.png	6.0	→	1.0	70		男	22	2025-05-22_16h18.05.539	干预NG	2021.2.3	Win32	59.88023952
		6.0	0.0	1.1436	4.0	0.4585	1.0	1.0	17.0	13.0	1.0	images/313+12_14.png	images/313_14.png	1.0	←	14.0	70		男	22	2025-05-22_16h18.05.539	干预NG	2021.2.3	Win32	59.88023952
		6.0	0.0	0.7749	6.0	0.2338	1.0	2.0	18.0	11.0	1.0	images/313+12_12.png	images/313_12.png	1.0	←	12.0	70		男	22	2025-05-22_16h18.05.539	干预NG	2021.2.3	Win32	59.88023952
		1.0	1.0	0.9087	5.0	0.4827	1.0	3.0	19.0	14.0	1.0	images/313+12_15.png	images/313_15.png	1.0	←	15.0	70		男	22	2025-05-22_16h18.05.539	干预NG	2021.2.3	Win32	59.88023952
		6.0	1.0	1.3406	4.0	0.2557	1.0	4.0	20.0	6.0	1.0	images/313_7.png	images/313+12_7.png	6.0	→	7.0	70		男	22	2025-05-22_16h18.05.539	干预NG	2021.2.3	Win32	59.88023952
		6.0	1.0	0.9411	6.0	0.192	1.0	5.0	21.0	4.0	1.0	images/313_5.png	images/313+12_5.png	6.0	→	5.0	70		男	22	2025-05-22_16h18.05.539	干预NG	2021.2.3	Win32	59.88023952
		6.0	0.0	0.9338	4.0	0.6279	1.0	6.0	22.0	10.0	1.0	images/313+12_11.png	images/313_11.png	1.0	←	11.0	70		男	22	2025-05-22_16h18.05.539	干预NG	2021.2.3	Win32	59.88023952
		6.0	1.0	1.0998	4.0	0.3399	1.0	7.0	23.0	5.0	1.0	images/313_6.png	images/313+12_6.png	6.0	→	6.0	70		男	22	2025-05-22_16h18.05.539	干预NG	2021.2.3	Win32	59.88023952
		6.0	0.0	0.8359	4.0	0.3034	1.0	8.0	24.0	15.0	1.0	images/313+12_16.png	images/313_16.png	1.0	←	16.0	70		男	22	2025-05-22_16h18.05.539	干预NG	2021.2.3	Win32	59.88023952
		6.0	0.0	0.8583	6.0	0.2019	1.0	9.0	25.0	9.0	1.0	images/313+12_10.png	images/313_10.png	1.0	←	10.0	70		男	22	2025-05-22_16h18.05.539	干预NG	2021.2.3	Win32	59.88023952
		1.0	0.0	0.8427	4.0	0.5258	1.0	10.0	26.0	1.0	1.0	images/313_2.png	images/313+12_2.png	6.0	→	2.0	70		男	22	2025-05-22_16h18.05.539	干预NG	2021.2.3	Win32	59.88023952
		6.0	1.0	0.8108	4.0	0.3001	1.0	11.0	27.0	7.0	1.0	images/313_8.png	images/313+12_8.png	6.0	→	8.0	70		男	22	2025-05-22_16h18.05.539	干预NG	2021.2.3	Win32	59.88023952
		6.0	1.0	0.8591	4.0	0.3488	1.0	12.0	28.0	3.0	1.0	images/313_4.png	images/313+12_4.png	6.0	→	4.0	70		男	22	2025-05-22_16h18.05.539	干预NG	2021.2.3	Win32	59.88023952
		6.0	1.0	0.9999	5.0	0.2373	1.0	13.0	29.0	2.0	1.0	images/313_3.png	images/313+12_3.png	6.0	→	3.0	70		男	22	2025-05-22_16h18.05.539	干预NG	2021.2.3	Win32	59.88023952
		1.0	1.0	1.4729	4.0	0.38	1.0	14.0	30.0	8.0	1.0	images/313+12_9.png	images/313_9.png	1.0	←	9.0	70		男	22	2025-05-22_16h18.05.539	干预NG	2021.2.3	Win32	59.88023952
		1.0	1.0	0.9717	5.0	0.6155	1.0	15.0	31.0	12.0	1.0	images/313+12_13.png	images/313_13.png	1.0	←	13.0	70		男	22	2025-05-22_16h18.05.539	干预NG	2021.2.3	Win32	59.88023952
					6.0	0.2447						images/313_5.png	images/313+42_5.png	6.0	→	5.0	70		男	22	2025-05-22_16h18.05.539	干预NG	2021.2.3	Win32	59.88023952	space	15.4128	6.0	1.0	1.0946	1.0		0.0	0.0	0.0	4.0	1.0
					5.0	0.4683						images/313_23.png	images/313+42_23.png	6.0	→	23.0	70		男	22	2025-05-22_16h18.05.539	干预NG	2021.2.3	Win32	59.88023952			1.0	0.0	0.7683	1.0		0.0	1.0	1.0	22.0	1.0
					4.0	0.4178						images/313+42_31.png	images/313_31.png	1.0	←	31.0	70		男	22	2025-05-22_16h18.05.539	干预NG	2021.2.3	Win32	59.88023952			1.0	1.0	0.8089	1.0		0.0	2.0	2.0	30.0	1.0
					6.0	0.187						images/313_1.png	images/313+42_1.png	6.0	→	1.0	70		男	22	2025-05-22_16h18.05.539	干预NG	2021.2.3	Win32	59.88023952			6.0	1.0	0.8228	1.0		0.0	3.0	3.0	0.0	1.0
					6.0	0.6918						images/313+42_9.png	images/313_9.png	1.0	←	9.0	70		男	22	2025-05-22_16h18.05.539	干预NG	2021.2.3	Win32	59.88023952			1.0	1.0	0.3859	1.0		0.0	4.0	4.0	8.0	1.0
					6.0	0.2368						images/313_17.png	images/313+42_17.png	6.0	→	17.0	70		男	22	2025-05-22_16h18.05.539	干预NG	2021.2.3	Win32	59.88023952			6.0	1.0	0.9687	1.0		0.0	5.0	5.0	16.0	1.0
					5.0	0.5						images/313+42_10.png	images/313_10.png	1.0	←	10.0	70		男	22	2025-05-22_16h18.05.539	干预NG	2021.2.3	Win32	59.88023952			1.0	1.0	1.1234	1.0		0.0	6.0	6.0	9.0	1.0
					6.0	0.2214						images/313_6.png	images/313+42_6.png	6.0	→	6.0	70		男	22	2025-05-22_16h18.05.539	干预NG	2021.2.3	Win32	59.88023952			6.0	1.0	0.6315	1.0		0.0	7.0	7.0	5.0	1.0
					5.0	0.5508						images/313_7.png	images/313+42_7.png	6.0	→	7.0	70		男	22	2025-05-22_16h18.05.539	干预NG	2021.2.3	Win32	59.88023952			6.0	1.0	0.7502	1.0		0.0	8.0	8.0	6.0	1.0
					4.0	0.7345						images/313+42_32.png	images/313_32.png	1.0	←	32.0	70		男	22	2025-05-22_16h18.05.539	干预NG	2021.2.3	Win32	59.88023952			6.0	0.0	0.8155	1.0		0.0	9.0	9.0	31.0	1.0
					6.0	0.2169						images/313_8.png	images/313+42_8.png	6.0	→	8.0	70		男	22	2025-05-22_16h18.05.539	干预NG	2021.2.3	Win32	59.88023952			6.0	1.0	0.7582	1.0		0.0	10.0	10.0	7.0	1.0
					4.0	0.2916						images/313_2.png	images/313+42_2.png	6.0	→	2.0	70		男	22	2025-05-22_16h18.05.539	干预NG	2021.2.3	Win32	59.88023952			6.0	1.0	0.7507	1.0		0.0	11.0	11.0	1.0	1.0
					6.0	0.1855						images/313_24.png	images/313+42_24.png	6.0	→	24.0	70		男	22	2025-05-22_16h18.05.539	干预NG	2021.2.3	Win32	59.88023952			6.0	1.0	0.6487	1.0		0.0	12.0	12.0	23.0	1.0
					4.0	0.6487						images/313+42_26.png	images/313_26.png	1.0	←	26.0	70		男	22	2025-05-22_16h18.05.539	干预NG	2021.2.3	Win32	59.88023952			1.0	1.0	0.7506	1.0		0.0	13.0	13.0	25.0	1.0
					4.0	0.29						images/313_18.png	images/313+42_18.png	6.0	→	18.0	70		男	22	2025-05-22_16h18.05.539	干预NG	2021.2.3	Win32	59.88023952			6.0	1.0	0.7706	1.0		0.0	14.0	14.0	17.0	1.0
					5.0	0.5077						images/313+42_12.png	images/313_12.png	1.0	←	12.0	70		男	22	2025-05-22_16h18.05.539	干预NG	2021.2.3	Win32	59.88023952			1.0	1.0	0.7321	1.0		0.0	15.0	15.0	11.0	1.0
					6.0	0.1987						images/313_21.png	images/313+42_21.png	6.0	→	21.0	70		男	22	2025-05-22_16h18.05.539	干预NG	2021.2.3	Win32	59.88023952			6.0	1.0	0.5986	1.0		0.0	16.0	16.0	20.0	1.0
					4.0	0.3211						images/313_19.png	images/313+42_19.png	6.0	→	19.0	70		男	22	2025-05-22_16h18.05.539	干预NG	2021.2.3	Win32	59.88023952			6.0	1.0	0.6672	1.0		0.0	17.0	17.0	18.0	1.0
					5.0	0.4867						images/313+42_27.png	images/313_27.png	1.0	←	27.0	70		男	22	2025-05-22_16h18.05.539	干预NG	2021.2.3	Win32	59.88023952			1.0	1.0	0.8068	1.0		0.0	18.0	18.0	26.0	1.0
					4.0	0.4533						images/313+42_30.png	images/313_30.png	1.0	←	30.0	70		男	22	2025-05-22_16h18.05.539	干预NG	2021.2.3	Win32	59.88023952			1.0	1.0	0.7818	1.0		0.0	19.0	19.0	29.0	1.0
					4.0	0.4352						images/313+42_15.png	images/313_15.png	1.0	←	15.0	70		男	22	2025-05-22_16h18.05.539	干预NG	2021.2.3	Win32	59.88023952			1.0	1.0	0.8855	1.0		0.0	20.0	20.0	14.0	1.0
					5.0	0.9997						images/313_20.png	images/313+42_20.png	6.0	→	20.0	70		男	22	2025-05-22_16h18.05.539	干预NG	2021.2.3	Win32	59.88023952			1.0	0.0	0.9229	1.0		0.0	21.0	21.0	19.0	1.0
					5.0	0.592						images/313+42_14.png	images/313_14.png	1.0	←	14.0	70		男	22	2025-05-22_16h18.05.539	干预NG	2021.2.3	Win32	59.88023952			1.0	1.0	0.7907	1.0		0.0	22.0	22.0	13.0	1.0
					4.0	0.6093						images/313+42_28.png	images/313_28.png	1.0	←	28.0	70		男	22	2025-05-22_16h18.05.539	干预NG	2021.2.3	Win32	59.88023952			1.0	1.0	1.5753	1.0		0.0	23.0	23.0	27.0	1.0
					4.0	0.6049						images/313+42_13.png	images/313_13.png	1.0	←	13.0	70		男	22	2025-05-22_16h18.05.539	干预NG	2021.2.3	Win32	59.88023952			1.0	1.0	0.8017	1.0		0.0	24.0	24.0	12.0	1.0
					6.0	0.5318						images/313+42_29.png	images/313_29.png	1.0	←	29.0	70		男	22	2025-05-22_16h18.05.539	干预NG	2021.2.3	Win32	59.88023952			1.0	1.0	0.9667	1.0		0.0	25.0	25.0	28.0	1.0
					4.0	0.6154						images/313+42_11.png	images/313_11.png	1.0	←	11.0	70		男	22	2025-05-22_16h18.05.539	干预NG	2021.2.3	Win32	59.88023952			1.0	1.0	0.8086	1.0		0.0	26.0	26.0	10.0	1.0
					6.0	0.342						images/313_3.png	images/313+42_3.png	6.0	→	3.0	70		男	22	2025-05-22_16h18.05.539	干预NG	2021.2.3	Win32	59.88023952			6.0	1.0	0.6849	1.0		0.0	27.0	27.0	2.0	1.0
					4.0	0.5839						images/313_4.png	images/313+42_4.png	6.0	→	4.0	70		男	22	2025-05-22_16h18.05.539	干预NG	2021.2.3	Win32	59.88023952			1.0	0.0	0.7498	1.0		0.0	28.0	28.0	3.0	1.0
					4.0	0.4247						images/313+42_16.png	images/313_16.png	1.0	←	16.0	70		男	22	2025-05-22_16h18.05.539	干预NG	2021.2.3	Win32	59.88023952			1.0	1.0	0.686	1.0		0.0	29.0	29.0	15.0	1.0
					6.0	0.1854						images/313_22.png	images/313+42_22.png	6.0	→	22.0	70		男	22	2025-05-22_16h18.05.539	干预NG	2021.2.3	Win32	59.88023952			6.0	1.0	0.8209	1.0		0.0	30.0	30.0	21.0	1.0
					5.0	0.6068						images/313+42_25.png	images/313_25.png	1.0	←	25.0	70		男	22	2025-05-22_16h18.05.539	干预NG	2021.2.3	Win32	59.88023952			1.0	1.0	1.2245	1.0		0.0	31.0	31.0	24.0	1.0
					4.0	0.4248						images/313+42_32.png	images/313_32.png	1.0	←	32.0	70		男	22	2025-05-22_16h18.05.539	干预NG	2021.2.3	Win32	59.88023952			1.0	1.0	0.8422	1.0		1.0	0.0	32.0	31.0	1.0
					6.0	0.2748						images/313_24.png	images/313+42_24.png	6.0	→	24.0	70		男	22	2025-05-22_16h18.05.539	干预NG	2021.2.3	Win32	59.88023952			6.0	1.0	0.6174	1.0		1.0	1.0	33.0	23.0	1.0
					4.0	0.4824						images/313+42_25.png	images/313_25.png	1.0	←	25.0	70		男	22	2025-05-22_16h18.05.539	干预NG	2021.2.3	Win32	59.88023952			1.0	1.0	0.7235	1.0		1.0	2.0	34.0	24.0	1.0
					5.0	0.4885						images/313+42_15.png	images/313_15.png	1.0	←	15.0	70		男	22	2025-05-22_16h18.05.539	干预NG	2021.2.3	Win32	59.88023952			1.0	1.0	0.9176	1.0		1.0	3.0	35.0	14.0	1.0
					4.0	0.4513						images/313+42_10.png	images/313_10.png	1.0	←	10.0	70		男	22	2025-05-22_16h18.05.539	干预NG	2021.2.3	Win32	59.88023952			1.0	1.0	0.7338	1.0		1.0	4.0	36.0	9.0	1.0
					4.0	0.2695						images/313+42_16.png	images/313_16.png	1.0	←	16.0	70		男	22	2025-05-22_16h18.05.539	干预NG	2021.2.3	Win32	59.88023952			6.0	0.0	1.6992	1.0		1.0	5.0	37.0	15.0	1.0
					4.0	0.3022						images/313_20.png	images/313+42_20.png	6.0	→	20.0	70		男	22	2025-05-22_16h18.05.539	干预NG	2021.2.3	Win32	59.88023952			6.0	1.0	1.82	1.0		1.0	6.0	38.0	19.0	1.0
					4.0	0.2423						images/313_3.png	images/313+42_3.png	6.0	→	3.0	70		男	22	2025-05-22_16h18.05.539	干预NG	2021.2.3	Win32	59.88023952			6.0	1.0	1.5697	1.0	space	1.0	7.0	39.0	2.0	1.0	5.2731
					4.0	0.4812						images/313_5.png	images/313+42_5.png	6.0	→	5.0	70		男	22	2025-05-22_16h18.05.539	干预NG	2021.2.3	Win32	59.88023952			1.0	0.0	0.7884	1.0		1.0	8.0	40.0	4.0	1.0
					6.0	0.2173						images/313_4.png	images/313+42_4.png	6.0	→	4.0	70		男	22	2025-05-22_16h18.05.539	干预NG	2021.2.3	Win32	59.88023952			6.0	1.0	0.7876	1.0		1.0	9.0	41.0	3.0	1.0
					4.0	0.3169						images/313_2.png	images/313+42_2.png	6.0	→	2.0	70		男	22	2025-05-22_16h18.05.539	干预NG	2021.2.3	Win32	59.88023952			6.0	1.0	0.6554	1.0		1.0	10.0	42.0	1.0	1.0
					4.0	0.532						images/313+42_9.png	images/313_9.png	1.0	←	9.0	70		男	22	2025-05-22_16h18.05.539	干预NG	2021.2.3	Win32	59.88023952			1.0	1.0	0.8074	1.0		1.0	11.0	43.0	8.0	1.0
					6.0	0.2344						images/313_21.png	images/313+42_21.png	6.0	→	21.0	70		男	22	2025-05-22_16h18.05.539	干预NG	2021.2.3	Win32	59.88023952			6.0	1.0	0.6882	1.0		1.0	12.0	44.0	20.0	1.0
					4.0	0.2752						images/313_6.png	images/313+42_6.png	6.0	→	6.0	70		男	22	2025-05-22_16h18.05.539	干预NG	2021.2.3	Win32	59.88023952			6.0	1.0	0.9763	1.0		1.0	13.0	45.0	5.0	1.0
					6.0	0.187						images/313_22.png	images/313+42_22.png	6.0	→	22.0	70		男	22	2025-05-22_16h18.05.539	干预NG	2021.2.3	Win32	59.88023952			6.0	1.0	0.7022	1.0		1.0	14.0	46.0	21.0	1.0
					6.0	0.1982						images/313_23.png	images/313+42_23.png	6.0	→	23.0	70		男	22	2025-05-22_16h18.05.539	干预NG	2021.2.3	Win32	59.88023952			6.0	1.0	0.5266	1.0		1.0	15.0	47.0	22.0	1.0
					5.0	0.5041						images/313+42_29.png	images/313_29.png	1.0	←	29.0	70		男	22	2025-05-22_16h18.05.539	干预NG	2021.2.3	Win32	59.88023952			1.0	1.0	0.7176	1.0		1.0	16.0	48.0	28.0	1.0
					4.0	0.3004						images/313+42_30.png	images/313_30.png	1.0	←	30.0	70		男	22	2025-05-22_16h18.05.539	干预NG	2021.2.3	Win32	59.88023952			6.0	0.0	1.3515	1.0		1.0	17.0	49.0	29.0	1.0
					5.0	0.5482						images/313+42_26.png	images/313_26.png	1.0	←	26.0	70		男	22	2025-05-22_16h18.05.539	干预NG	2021.2.3	Win32	59.88023952			1.0	1.0	0.8158	1.0		1.0	18.0	50.0	25.0	1.0
					4.0	0.285						images/313+42_11.png	images/313_11.png	1.0	←	11.0	70		男	22	2025-05-22_16h18.05.539	干预NG	2021.2.3	Win32	59.88023952			6.0	0.0	0.9172	1.0		1.0	19.0	51.0	10.0	1.0
					4.0	0.4723						images/313_18.png	images/313+42_18.png	6.0	→	18.0	70		男	22	2025-05-22_16h18.05.539	干预NG	2021.2.3	Win32	59.88023952			1.0	0.0	0.7839	1.0		1.0	20.0	52.0	17.0	1.0
					4.0	0.2785						images/313+42_13.png	images/313_13.png	1.0	←	13.0	70		男	22	2025-05-22_16h18.05.539	干预NG	2021.2.3	Win32	59.88023952			6.0	0.0	0.7424	1.0		1.0	21.0	53.0	12.0	1.0
					6.0	0.197						images/313_17.png	images/313+42_17.png	6.0	→	17.0	70		男	22	2025-05-22_16h18.05.539	干预NG	2021.2.3	Win32	59.88023952			6.0	1.0	0.5914	1.0		1.0	22.0	54.0	16.0	1.0
					4.0	0.3616						images/313+42_14.png	images/313_14.png	1.0	←	14.0	70		男	22	2025-05-22_16h18.05.539	干预NG	2021.2.3	Win32	59.88023952			6.0	0.0	1.7097	1.0		1.0	23.0	55.0	13.0	1.0
					6.0	0.2343						images/313_7.png	images/313+42_7.png	6.0	→	7.0	70		男	22	2025-05-22_16h18.05.539	干预NG	2021.2.3	Win32	59.88023952			6.0	1.0	0.592	1.0		1.0	24.0	56.0	6.0	1.0
					6.0	0.1992						images/313_19.png	images/313+42_19.png	6.0	→	19.0	70		男	22	2025-05-22_16h18.05.539	干预NG	2021.2.3	Win32	59.88023952			6.0	1.0	0.5641	1.0		1.0	25.0	57.0	18.0	1.0
					5.0	0.5824						images/313+42_28.png	images/313_28.png	1.0	←	28.0	70		男	22	2025-05-22_16h18.05.539	干预NG	2021.2.3	Win32	59.88023952			1.0	1.0	0.8039	1.0		1.0	26.0	58.0	27.0	1.0
					4.0	0.3709						images/313+42_12.png	images/313_12.png	1.0	←	12.0	70		男	22	2025-05-22_16h18.05.539	干预NG	2021.2.3	Win32	59.88023952			6.0	0.0	0.6905	1.0		1.0	27.0	59.0	11.0	1.0
					4.0	0.3333						images/313_8.png	images/313+42_8.png	6.0	→	8.0	70		男	22	2025-05-22_16h18.05.539	干预NG	2021.2.3	Win32	59.88023952			6.0	1.0	1.0011	1.0		1.0	28.0	60.0	7.0	1.0
					4.0	0.2812						images/313+42_27.png	images/313_27.png	1.0	←	27.0	70		男	22	2025-05-22_16h18.05.539	干预NG	2021.2.3	Win32	59.88023952			6.0	0.0	0.843	1.0		1.0	29.0	61.0	26.0	1.0
					6.0	0.1422						images/313+42_31.png	images/313_31.png	1.0	←	31.0	70		男	22	2025-05-22_16h18.05.539	干预NG	2021.2.3	Win32	59.88023952			6.0	0.0	0.8743	1.0		1.0	30.0	62.0	30.0	1.0
					5.0	0.5671						images/313_1.png	images/313+42_1.png	6.0	→	1.0	70		男	22	2025-05-22_16h18.05.539	干预NG	2021.2.3	Win32	59.88023952			1.0	0.0	0.9563	1.0		1.0	31.0	63.0	0.0	1.0
					4.0	0.474						images/313+42_30.png	images/313_30.png	1.0	←	30.0	70		男	22	2025-05-22_16h18.05.539	干预NG	2021.2.3	Win32	59.88023952			1.0	1.0	0.8522	1.0		2.0	0.0	64.0	29.0	1.0
					4.0	0.5182						images/313+42_29.png	images/313_29.png	1.0	←	29.0	70		男	22	2025-05-22_16h18.05.539	干预NG	2021.2.3	Win32	59.88023952			1.0	1.0	1.0603	1.0		2.0	1.0	65.0	28.0	1.0
					4.0	0.3872						images/313_18.png	images/313+42_18.png	6.0	→	18.0	70		男	22	2025-05-22_16h18.05.539	干预NG	2021.2.3	Win32	59.88023952			6.0	1.0	0.6615	1.0		2.0	2.0	66.0	17.0	1.0
					6.0	0.1486						images/313_8.png	images/313+42_8.png	6.0	→	8.0	70		男	22	2025-05-22_16h18.05.539	干预NG	2021.2.3	Win32	59.88023952			6.0	1.0	0.5836	1.0		2.0	3.0	67.0	7.0	1.0
					4.0	0.3148						images/313_7.png	images/313+42_7.png	6.0	→	7.0	70		男	22	2025-05-22_16h18.05.539	干预NG	2021.2.3	Win32	59.88023952			6.0	1.0	0.6986	1.0		2.0	4.0	68.0	6.0	1.0
					5.0	0.465						images/313+42_15.png	images/313_15.png	1.0	←	15.0	70		男	22	2025-05-22_16h18.05.539	干预NG	2021.2.3	Win32	59.88023952			1.0	1.0	0.7883	1.0		2.0	5.0	69.0	14.0	1.0
					4.0	0.3493						images/313_6.png	images/313+42_6.png	6.0	→	6.0	70		男	22	2025-05-22_16h18.05.539	干预NG	2021.2.3	Win32	59.88023952			6.0	1.0	0.7169	1.0		2.0	6.0	70.0	5.0	1.0
					4.0	0.3747						images/313+42_25.png	images/313_25.png	1.0	←	25.0	70		男	22	2025-05-22_16h18.05.539	干预NG	2021.2.3	Win32	59.88023952			1.0	1.0	1.3231	1.0		2.0	7.0	71.0	24.0	1.0
					5.0	0.4157						images/313+42_28.png	images/313_28.png	1.0	←	28.0	70		男	22	2025-05-22_16h18.05.539	干预NG	2021.2.3	Win32	59.88023952			1.0	1.0	0.8648	1.0		2.0	8.0	72.0	27.0	1.0
					4.0	0.2684						images/313_2.png	images/313+42_2.png	6.0	→	2.0	70		男	22	2025-05-22_16h18.05.539	干预NG	2021.2.3	Win32	59.88023952			6.0	1.0	0.6205	1.0		2.0	9.0	73.0	1.0	1.0
					5.0	0.4508						images/313+42_9.png	images/313_9.png	1.0	←	9.0	70		男	22	2025-05-22_16h18.05.539	干预NG	2021.2.3	Win32	59.88023952			1.0	1.0	0.8683	1.0		2.0	10.0	74.0	8.0	1.0
					6.0	0.2448						images/313_4.png	images/313+42_4.png	6.0	→	4.0	70		男	22	2025-05-22_16h18.05.539	干预NG	2021.2.3	Win32	59.88023952			6.0	1.0	0.7185	1.0		2.0	11.0	75.0	3.0	1.0
					4.0	0.4184						images/313_24.png	images/313+42_24.png	6.0	→	24.0	70		男	22	2025-05-22_16h18.05.539	干预NG	2021.2.3	Win32	59.88023952			6.0	1.0	0.6821	1.0		2.0	12.0	76.0	23.0	1.0
					6.0	0.2229						images/313_19.png	images/313+42_19.png	6.0	→	19.0	70		男	22	2025-05-22_16h18.05.539	干预NG	2021.2.3	Win32	59.88023952			6.0	1.0	0.7739	1.0		2.0	13.0	77.0	18.0	1.0
					4.0	0.3684						images/313_5.png	images/313+42_5.png	6.0	→	5.0	70		男	22	2025-05-22_16h18.05.539	干预NG	2021.2.3	Win32	59.88023952			6.0	1.0	0.5855	1.0		2.0	14.0	78.0	4.0	1.0
					4.0	0.6846						images/313+42_27.png	images/313_27.png	1.0	←	27.0	70		男	22	2025-05-22_16h18.05.539	干预NG	2021.2.3	Win32	59.88023952			1.0	1.0	0.7547	1.0	space	2.0	15.0	79.0	26.0	1.0	6.909
					6.0	0.205						images/313_3.png	images/313+42_3.png	6.0	→	3.0	70		男	22	2025-05-22_16h18.05.539	干预NG	2021.2.3	Win32	59.88023952			6.0	1.0	0.6832	1.0		2.0	16.0	80.0	2.0	1.0
					4.0	0.4746						images/313+42_14.png	images/313_14.png	1.0	←	14.0	70		男	22	2025-05-22_16h18.05.539	干预NG	2021.2.3	Win32	59.88023952			6.0	0.0	0.369	1.0		2.0	17.0	81.0	13.0	1.0
					5.0	0.2198						images/313_1.png	images/313+42_1.png	6.0	→	1.0	70		男	22	2025-05-22_16h18.05.539	干预NG	2021.2.3	Win32	59.88023952			6.0	1.0	0.6337	1.0		2.0	18.0	82.0	0.0	1.0
					4.0	0.3762						images/313+42_16.png	images/313_16.png	1.0	←	16.0	70		男	22	2025-05-22_16h18.05.539	干预NG	2021.2.3	Win32	59.88023952			1.0	1.0	0.7554	1.0		2.0	19.0	83.0	15.0	1.0
					5.0	0.4274						images/313_23.png	images/313+42_23.png	6.0	→	23.0	70		男	22	2025-05-22_16h18.05.539	干预NG	2021.2.3	Win32	59.88023952			1.0	0.0	0.8378	1.0		2.0	20.0	84.0	22.0	1.0
					5.0	0.5744						images/313+42_26.png	images/313_26.png	1.0	←	26.0	70		男	22	2025-05-22_16h18.05.539	干预NG	2021.2.3	Win32	59.88023952			1.0	1.0	0.7226	1.0		2.0	21.0	85.0	25.0	1.0
					4.0	0.6568						images/313+42_12.png	images/313_12.png	1.0	←	12.0	70		男	22	2025-05-22_16h18.05.539	干预NG	2021.2.3	Win32	59.88023952			1.0	1.0	0.7953	1.0		2.0	22.0	86.0	11.0	1.0
					5.0	0.5675						images/313_20.png	images/313+42_20.png	6.0	→	20.0	70		男	22	2025-05-22_16h18.05.539	干预NG	2021.2.3	Win32	59.88023952			1.0	0.0	0.8947	1.0		2.0	23.0	87.0	19.0	1.0
					4.0	0.5853						images/313+42_11.png	images/313_11.png	1.0	←	11.0	70		男	22	2025-05-22_16h18.05.539	干预NG	2021.2.3	Win32	59.88023952			1.0	1.0	0.7093	1.0		2.0	24.0	88.0	10.0	1.0
					5.0	0.5344						images/313+42_13.png	images/313_13.png	1.0	←	13.0	70		男	22	2025-05-22_16h18.05.539	干预NG	2021.2.3	Win32	59.88023952			1.0	1.0	0.7611	1.0		2.0	25.0	89.0	12.0	1.0
					5.0	0.5916						images/313+42_31.png	images/313_31.png	1.0	←	31.0	70		男	22	2025-05-22_16h18.05.539	干预NG	2021.2.3	Win32	59.88023952			1.0	1.0	1.4041	1.0		2.0	26.0	90.0	30.0	1.0
					4.0	0.3171						images/313_17.png	images/313+42_17.png	6.0	→	17.0	70		男	22	2025-05-22_16h18.05.539	干预NG	2021.2.3	Win32	59.88023952			6.0	1.0	0.5381	1.0		2.0	27.0	91.0	16.0	1.0
					5.0	0.507						images/313+42_10.png	images/313_10.png	1.0	←	10.0	70		男	22	2025-05-22_16h18.05.539	干预NG	2021.2.3	Win32	59.88023952			1.0	1.0	0.7194	1.0		2.0	28.0	92.0	9.0	1.0
					4.0	0.4912						images/313+42_32.png	images/313_32.png	1.0	←	32.0	70		男	22	2025-05-22_16h18.05.539	干预NG	2021.2.3	Win32	59.88023952			1.0	1.0	0.7572	1.0		2.0	29.0	93.0	31.0	1.0
					6.0	0.184						images/313_21.png	images/313+42_21.png	6.0	→	21.0	70		男	22	2025-05-22_16h18.05.539	干预NG	2021.2.3	Win32	59.88023952			6.0	1.0	0.7658	1.0		2.0	30.0	94.0	20.0	1.0
					4.0	0.6168						images/313_22.png	images/313+42_22.png	6.0	→	22.0	70		男	22	2025-05-22_16h18.05.539	干预NG	2021.2.3	Win32	59.88023952			6.0	1.0	0.3731	1.0		2.0	31.0	95.0	21.0	1.0
																	70		男	22	2025-05-22_16h18.05.539	干预NG	2021.2.3	Win32	59.88023952														6.77777806	2.9778
