# Supplementary material for: Perceptual metacognition and self-esteem: the role of feedback valence in local and global monitoring bias
Source: BMC Psychol. 2025 Sep 22;13:1114. doi: 10.1186/s40359-025-03089-x (PMC12506185; doi:10.1186/s40359-025-03089-x)
Supplement: Supplementary file 1 — Supplementary Material 1. [file 40359_2025_3089_MOESM1_ESM.zip › Data/Study3/Study3data/negative/71_干预NG_2025-05-22_18h13.47.484.csv]

key03.keys	key03.rt	response00.keys	response00.corr	response00.rt	response02.keys	response02.rt	prac2.thisRepN	prac2.thisTrialN	prac2.thisN	prac2.thisIndex	prac2.ran	dotLeft	dotRight	dotAns	cue	rows	被试编号	姓名	性别	年龄	date	expName	psychopyVersion	OS	frameRate	key04.keys	key04.rt	response01.keys	response01.corr	response01.rt	response02.corr	ret_res.keys	neg.thisRepN	neg.thisTrialN	neg.thisN	neg.thisIndex	neg.ran	ret_res.rt	slider.response	slider.rt
space	7.6463	6.0	0.0	0.7998	5.0	0.7744	0.0	0.0	0.0	8.0	1.0	images/313+12_9.png	images/313_9.png	1.0	←	9.0	71		男	20	2025-05-22_18h13.47.484	干预NG	2021.2.3	Win32	59.88023952
		6.0	0.0	0.5739	5.0	0.4071	0.0	1.0	1.0	11.0	1.0	images/313+12_12.png	images/313_12.png	1.0	←	12.0	71		男	20	2025-05-22_18h13.47.484	干预NG	2021.2.3	Win32	59.88023952
		6.0	1.0	0.4841	4.0	0.5674	0.0	2.0	2.0	5.0	1.0	images/313_6.png	images/313+12_6.png	6.0	→	6.0	71		男	20	2025-05-22_18h13.47.484	干预NG	2021.2.3	Win32	59.88023952
		6.0	1.0	0.3892	5.0	0.2896	0.0	3.0	3.0	6.0	1.0	images/313_7.png	images/313+12_7.png	6.0	→	7.0	71		男	20	2025-05-22_18h13.47.484	干预NG	2021.2.3	Win32	59.88023952
		1.0	1.0	0.5662	4.0	0.5595	0.0	4.0	4.0	15.0	1.0	images/313+12_16.png	images/313_16.png	1.0	←	16.0	71		男	20	2025-05-22_18h13.47.484	干预NG	2021.2.3	Win32	59.88023952
		6.0	0.0	0.2519	4.0	0.4167	0.0	5.0	5.0	13.0	1.0	images/313+12_14.png	images/313_14.png	1.0	←	14.0	71		男	20	2025-05-22_18h13.47.484	干预NG	2021.2.3	Win32	59.88023952
		6.0	1.0	0.2498	5.0	0.3826	0.0	6.0	6.0	2.0	1.0	images/313_3.png	images/313+12_3.png	6.0	→	3.0	71		男	20	2025-05-22_18h13.47.484	干预NG	2021.2.3	Win32	59.88023952
		6.0	0.0	0.5065	5.0	0.3069	0.0	7.0	7.0	9.0	1.0	images/313+12_10.png	images/313_10.png	1.0	←	10.0	71		男	20	2025-05-22_18h13.47.484	干预NG	2021.2.3	Win32	59.88023952
		6.0	0.0	0.2412	4.0	0.4549	0.0	8.0	8.0	14.0	1.0	images/313+12_15.png	images/313_15.png	1.0	←	15.0	71		男	20	2025-05-22_18h13.47.484	干预NG	2021.2.3	Win32	59.88023952
		6.0	1.0	0.3436	4.0	0.4187	0.0	9.0	9.0	7.0	1.0	images/313_8.png	images/313+12_8.png	6.0	→	8.0	71		男	20	2025-05-22_18h13.47.484	干预NG	2021.2.3	Win32	59.88023952
		6.0	1.0	0.621	5.0	0.4668	0.0	10.0	10.0	4.0	1.0	images/313_5.png	images/313+12_5.png	6.0	→	5.0	71		男	20	2025-05-22_18h13.47.484	干预NG	2021.2.3	Win32	59.88023952
		6.0	1.0	0.3366	5.0	0.351	0.0	11.0	11.0	3.0	1.0	images/313_4.png	images/313+12_4.png	6.0	→	4.0	71		男	20	2025-05-22_18h13.47.484	干预NG	2021.2.3	Win32	59.88023952
		6.0	1.0	0.5067	5.0	0.438	0.0	12.0	12.0	1.0	1.0	images/313_2.png	images/313+12_2.png	6.0	→	2.0	71		男	20	2025-05-22_18h13.47.484	干预NG	2021.2.3	Win32	59.88023952
		1.0	0.0	0.3667	4.0	0.5915	0.0	13.0	13.0	0.0	1.0	images/313_1.png	images/313+12_1.png	6.0	→	1.0	71		男	20	2025-05-22_18h13.47.484	干预NG	2021.2.3	Win32	59.88023952
		1.0	1.0	0.3368	5.0	0.7556	0.0	14.0	14.0	12.0	1.0	images/313+12_13.png	images/313_13.png	1.0	←	13.0	71		男	20	2025-05-22_18h13.47.484	干预NG	2021.2.3	Win32	59.88023952
		6.0	0.0	0.2518	4.0	0.5839	0.0	15.0	15.0	10.0	1.0	images/313+12_11.png	images/313_11.png	1.0	←	11.0	71		男	20	2025-05-22_18h13.47.484	干预NG	2021.2.3	Win32	59.88023952
		1.0	1.0	0.6188	4.0	0.5426	1.0	0.0	16.0	10.0	1.0	images/313+12_11.png	images/313_11.png	1.0	←	11.0	71		男	20	2025-05-22_18h13.47.484	干预NG	2021.2.3	Win32	59.88023952
		6.0	0.0	0.436	4.0	0.4865	1.0	1.0	17.0	12.0	1.0	images/313+12_13.png	images/313_13.png	1.0	←	13.0	71		男	20	2025-05-22_18h13.47.484	干预NG	2021.2.3	Win32	59.88023952
		6.0	1.0	0.3637	5.0	0.4674	1.0	2.0	18.0	1.0	1.0	images/313_2.png	images/313+12_2.png	6.0	→	2.0	71		男	20	2025-05-22_18h13.47.484	干预NG	2021.2.3	Win32	59.88023952
		6.0	1.0	0.702	5.0	0.6012	1.0	3.0	19.0	7.0	1.0	images/313_8.png	images/313+12_8.png	6.0	→	8.0	71		男	20	2025-05-22_18h13.47.484	干预NG	2021.2.3	Win32	59.88023952
		1.0	1.0	0.9014	5.0	0.9501	1.0	4.0	20.0	9.0	1.0	images/313+12_10.png	images/313_10.png	1.0	←	10.0	71		男	20	2025-05-22_18h13.47.484	干预NG	2021.2.3	Win32	59.88023952
		6.0	0.0	0.4405	4.0	0.7041	1.0	5.0	21.0	13.0	1.0	images/313+12_14.png	images/313_14.png	1.0	←	14.0	71		男	20	2025-05-22_18h13.47.484	干预NG	2021.2.3	Win32	59.88023952
		1.0	1.0	0.658	5.0	0.451	1.0	6.0	22.0	11.0	1.0	images/313+12_12.png	images/313_12.png	1.0	←	12.0	71		男	20	2025-05-22_18h13.47.484	干预NG	2021.2.3	Win32	59.88023952
		6.0	0.0	0.369	4.0	0.4718	1.0	7.0	23.0	15.0	1.0	images/313+12_16.png	images/313_16.png	1.0	←	16.0	71		男	20	2025-05-22_18h13.47.484	干预NG	2021.2.3	Win32	59.88023952
		1.0	1.0	0.6895	5.0	0.4337	1.0	8.0	24.0	8.0	1.0	images/313+12_9.png	images/313_9.png	1.0	←	9.0	71		男	20	2025-05-22_18h13.47.484	干预NG	2021.2.3	Win32	59.88023952
		6.0	1.0	0.3405	5.0	0.3446	1.0	9.0	25.0	3.0	1.0	images/313_4.png	images/313+12_4.png	6.0	→	4.0	71		男	20	2025-05-22_18h13.47.484	干预NG	2021.2.3	Win32	59.88023952
		6.0	1.0	0.2939	5.0	0.4526	1.0	10.0	26.0	0.0	1.0	images/313_1.png	images/313+12_1.png	6.0	→	1.0	71		男	20	2025-05-22_18h13.47.484	干预NG	2021.2.3	Win32	59.88023952
		6.0	1.0	0.9849	5.0	0.4579	1.0	11.0	27.0	6.0	1.0	images/313_7.png	images/313+12_7.png	6.0	→	7.0	71		男	20	2025-05-22_18h13.47.484	干预NG	2021.2.3	Win32	59.88023952
		1.0	1.0	0.4825	5.0	0.3525	1.0	12.0	28.0	14.0	1.0	images/313+12_15.png	images/313_15.png	1.0	←	15.0	71		男	20	2025-05-22_18h13.47.484	干预NG	2021.2.3	Win32	59.88023952
		6.0	1.0	0.2622	5.0	0.3354	1.0	13.0	29.0	2.0	1.0	images/313_3.png	images/313+12_3.png	6.0	→	3.0	71		男	20	2025-05-22_18h13.47.484	干预NG	2021.2.3	Win32	59.88023952
		6.0	1.0	0.3702	5.0	0.406	1.0	14.0	30.0	4.0	1.0	images/313_5.png	images/313+12_5.png	6.0	→	5.0	71		男	20	2025-05-22_18h13.47.484	干预NG	2021.2.3	Win32	59.88023952
		1.0	0.0	0.6676	5.0	0.3666	1.0	15.0	31.0	5.0	1.0	images/313_6.png	images/313+12_6.png	6.0	→	6.0	71		男	20	2025-05-22_18h13.47.484	干预NG	2021.2.3	Win32	59.88023952
					6.0	0.4053						images/313_22.png	images/313+42_22.png	6.0	→	22.0	71		男	20	2025-05-22_18h13.47.484	干预NG	2021.2.3	Win32	59.88023952	space	12.85	6.0	1.0	0.4707	1.0		0.0	0.0	0.0	21.0	1.0
					6.0	0.2694						images/313_6.png	images/313+42_6.png	6.0	→	6.0	71		男	20	2025-05-22_18h13.47.484	干预NG	2021.2.3	Win32	59.88023952			6.0	1.0	0.1968	1.0		0.0	1.0	1.0	5.0	1.0
					6.0	0.2997						images/313+42_31.png	images/313_31.png	1.0	←	31.0	71		男	20	2025-05-22_18h13.47.484	干预NG	2021.2.3	Win32	59.88023952			1.0	1.0	0.5021	1.0		0.0	2.0	2.0	30.0	1.0
					5.0	0.419						images/313+42_16.png	images/313_16.png	1.0	←	16.0	71		男	20	2025-05-22_18h13.47.484	干预NG	2021.2.3	Win32	59.88023952			1.0	1.0	0.2814	1.0		0.0	3.0	3.0	15.0	1.0
					5.0	0.3834						images/313+42_10.png	images/313_10.png	1.0	←	10.0	71		男	20	2025-05-22_18h13.47.484	干预NG	2021.2.3	Win32	59.88023952			1.0	1.0	0.2581	1.0		0.0	4.0	4.0	9.0	1.0
					5.0	0.2435						images/313+42_11.png	images/313_11.png	1.0	←	11.0	71		男	20	2025-05-22_18h13.47.484	干预NG	2021.2.3	Win32	59.88023952			1.0	1.0	0.4257	1.0		0.0	5.0	5.0	10.0	1.0
					5.0	0.3013						images/313_4.png	images/313+42_4.png	6.0	→	4.0	71		男	20	2025-05-22_18h13.47.484	干预NG	2021.2.3	Win32	59.88023952			6.0	1.0	0.2576	1.0		0.0	6.0	6.0	3.0	1.0
					5.0	0.3006						images/313+42_12.png	images/313_12.png	1.0	←	12.0	71		男	20	2025-05-22_18h13.47.484	干预NG	2021.2.3	Win32	59.88023952			1.0	1.0	0.2861	1.0		0.0	7.0	7.0	11.0	1.0
					6.0	0.2911						images/313_24.png	images/313+42_24.png	6.0	→	24.0	71		男	20	2025-05-22_18h13.47.484	干预NG	2021.2.3	Win32	59.88023952			6.0	1.0	0.2271	1.0		0.0	8.0	8.0	23.0	1.0
					5.0	0.2843						images/313_20.png	images/313+42_20.png	6.0	→	20.0	71		男	20	2025-05-22_18h13.47.484	干预NG	2021.2.3	Win32	59.88023952			1.0	0.0	0.4486	1.0		0.0	9.0	9.0	19.0	1.0
					5.0	0.3253						images/313+42_14.png	images/313_14.png	1.0	←	14.0	71		男	20	2025-05-22_18h13.47.484	干预NG	2021.2.3	Win32	59.88023952			1.0	1.0	0.5336	1.0		0.0	10.0	10.0	13.0	1.0
					5.0	0.3058						images/313+42_15.png	images/313_15.png	1.0	←	15.0	71		男	20	2025-05-22_18h13.47.484	干预NG	2021.2.3	Win32	59.88023952			1.0	1.0	0.3383	1.0		0.0	11.0	11.0	14.0	1.0
					6.0	0.2366						images/313_19.png	images/313+42_19.png	6.0	→	19.0	71		男	20	2025-05-22_18h13.47.484	干预NG	2021.2.3	Win32	59.88023952			6.0	1.0	0.2662	1.0		0.0	12.0	12.0	18.0	1.0
					5.0	0.2576						images/313+42_28.png	images/313_28.png	1.0	←	28.0	71		男	20	2025-05-22_18h13.47.484	干预NG	2021.2.3	Win32	59.88023952			1.0	1.0	0.3833	1.0		0.0	13.0	13.0	27.0	1.0
					5.0	0.4079						images/313_8.png	images/313+42_8.png	6.0	→	8.0	71		男	20	2025-05-22_18h13.47.484	干预NG	2021.2.3	Win32	59.88023952			6.0	1.0	0.2781	1.0		0.0	14.0	14.0	7.0	1.0
					5.0	0.308						images/313+42_29.png	images/313_29.png	1.0	←	29.0	71		男	20	2025-05-22_18h13.47.484	干预NG	2021.2.3	Win32	59.88023952			1.0	1.0	0.3176	1.0		0.0	15.0	15.0	28.0	1.0
					6.0	0.2831						images/313+42_27.png	images/313_27.png	1.0	←	27.0	71		男	20	2025-05-22_18h13.47.484	干预NG	2021.2.3	Win32	59.88023952			6.0	0.0	0.2901	1.0		0.0	16.0	16.0	26.0	1.0
					5.0	0.5381						images/313_18.png	images/313+42_18.png	6.0	→	18.0	71		男	20	2025-05-22_18h13.47.484	干预NG	2021.2.3	Win32	59.88023952			6.0	1.0	0.5026	1.0		0.0	17.0	17.0	17.0	1.0
					6.0	0.305						images/313_1.png	images/313+42_1.png	6.0	→	1.0	71		男	20	2025-05-22_18h13.47.484	干预NG	2021.2.3	Win32	59.88023952			6.0	1.0	0.2157	1.0		0.0	18.0	18.0	0.0	1.0
					5.0	0.2187						images/313+42_26.png	images/313_26.png	1.0	←	26.0	71		男	20	2025-05-22_18h13.47.484	干预NG	2021.2.3	Win32	59.88023952			1.0	1.0	0.4527	1.0		0.0	19.0	19.0	25.0	1.0
					5.0	0.2898						images/313_5.png	images/313+42_5.png	6.0	→	5.0	71		男	20	2025-05-22_18h13.47.484	干预NG	2021.2.3	Win32	59.88023952			6.0	1.0	0.2679	1.0		0.0	20.0	20.0	4.0	1.0
					5.0	0.3048						images/313+42_25.png	images/313_25.png	1.0	←	25.0	71		男	20	2025-05-22_18h13.47.484	干预NG	2021.2.3	Win32	59.88023952			1.0	1.0	0.4372	1.0		0.0	21.0	21.0	24.0	1.0
					6.0	0.2842						images/313_23.png	images/313+42_23.png	6.0	→	23.0	71		男	20	2025-05-22_18h13.47.484	干预NG	2021.2.3	Win32	59.88023952			6.0	1.0	0.3029	1.0		0.0	22.0	22.0	22.0	1.0
					6.0	0.7009						images/313+42_13.png	images/313_13.png	1.0	←	13.0	71		男	20	2025-05-22_18h13.47.484	干预NG	2021.2.3	Win32	59.88023952			1.0	1.0	0.3327	1.0		0.0	23.0	23.0	12.0	1.0
					5.0	0.45						images/313+42_9.png	images/313_9.png	1.0	←	9.0	71		男	20	2025-05-22_18h13.47.484	干预NG	2021.2.3	Win32	59.88023952			1.0	1.0	0.5855	1.0		0.0	24.0	24.0	8.0	1.0
					5.0	0.2529						images/313+42_32.png	images/313_32.png	1.0	←	32.0	71		男	20	2025-05-22_18h13.47.484	干预NG	2021.2.3	Win32	59.88023952			1.0	1.0	0.6039	1.0		0.0	25.0	25.0	31.0	1.0
					6.0	0.3336						images/313_2.png	images/313+42_2.png	6.0	→	2.0	71		男	20	2025-05-22_18h13.47.484	干预NG	2021.2.3	Win32	59.88023952			6.0	1.0	0.4008	1.0		0.0	26.0	26.0	1.0	1.0
					5.0	0.2565						images/313_17.png	images/313+42_17.png	6.0	→	17.0	71		男	20	2025-05-22_18h13.47.484	干预NG	2021.2.3	Win32	59.88023952			1.0	0.0	0.351	1.0		0.0	27.0	27.0	16.0	1.0
					5.0	0.3068						images/313_3.png	images/313+42_3.png	6.0	→	3.0	71		男	20	2025-05-22_18h13.47.484	干预NG	2021.2.3	Win32	59.88023952			6.0	1.0	0.2406	1.0		0.0	28.0	28.0	2.0	1.0
					4.0	0.8576						images/313_21.png	images/313+42_21.png	6.0	→	21.0	71		男	20	2025-05-22_18h13.47.484	干预NG	2021.2.3	Win32	59.88023952			1.0	0.0	0.242	1.0		0.0	29.0	29.0	20.0	1.0
					5.0	0.2835						images/313_7.png	images/313+42_7.png	6.0	→	7.0	71		男	20	2025-05-22_18h13.47.484	干预NG	2021.2.3	Win32	59.88023952			6.0	1.0	0.3752	1.0		0.0	30.0	30.0	6.0	1.0
					5.0	0.2859						images/313+42_30.png	images/313_30.png	1.0	←	30.0	71		男	20	2025-05-22_18h13.47.484	干预NG	2021.2.3	Win32	59.88023952			1.0	1.0	0.4009	1.0		0.0	31.0	31.0	29.0	1.0
					6.0	0.2842						images/313_24.png	images/313+42_24.png	6.0	→	24.0	71		男	20	2025-05-22_18h13.47.484	干预NG	2021.2.3	Win32	59.88023952			6.0	1.0	0.2162	1.0		1.0	0.0	32.0	23.0	1.0
					5.0	1.0071						images/313+42_26.png	images/313_26.png	1.0	←	26.0	71		男	20	2025-05-22_18h13.47.484	干预NG	2021.2.3	Win32	59.88023952			6.0	0.0	2.1745	1.0		1.0	1.0	33.0	25.0	1.0
					5.0	0.3057						images/313+42_10.png	images/313_10.png	1.0	←	10.0	71		男	20	2025-05-22_18h13.47.484	干预NG	2021.2.3	Win32	59.88023952			1.0	1.0	0.7737	1.0		1.0	2.0	34.0	9.0	1.0
					5.0	0.2659						images/313+42_29.png	images/313_29.png	1.0	←	29.0	71		男	20	2025-05-22_18h13.47.484	干预NG	2021.2.3	Win32	59.88023952			1.0	1.0	0.4333	1.0		1.0	3.0	35.0	28.0	1.0
					5.0	0.2666						images/313+42_32.png	images/313_32.png	1.0	←	32.0	71		男	20	2025-05-22_18h13.47.484	干预NG	2021.2.3	Win32	59.88023952			1.0	1.0	0.9501	1.0		1.0	4.0	36.0	31.0	1.0
					5.0	0.2795						images/313_19.png	images/313+42_19.png	6.0	→	19.0	71		男	20	2025-05-22_18h13.47.484	干预NG	2021.2.3	Win32	59.88023952			6.0	1.0	0.2831	1.0		1.0	5.0	37.0	18.0	1.0
					5.0	0.2599						images/313_6.png	images/313+42_6.png	6.0	→	6.0	71		男	20	2025-05-22_18h13.47.484	干预NG	2021.2.3	Win32	59.88023952			1.0	0.0	0.5232	1.0		1.0	6.0	38.0	5.0	1.0
					4.0	0.6675						images/313_4.png	images/313+42_4.png	6.0	→	4.0	71		男	20	2025-05-22_18h13.47.484	干预NG	2021.2.3	Win32	59.88023952			6.0	1.0	0.3853	1.0	space	1.0	7.0	39.0	3.0	1.0	1.6418
					5.0	0.3238						images/313_8.png	images/313+42_8.png	6.0	→	8.0	71		男	20	2025-05-22_18h13.47.484	干预NG	2021.2.3	Win32	59.88023952			6.0	1.0	0.3848	1.0		1.0	8.0	40.0	7.0	1.0
					4.0	0.4723						images/313+42_15.png	images/313_15.png	1.0	←	15.0	71		男	20	2025-05-22_18h13.47.484	干预NG	2021.2.3	Win32	59.88023952			1.0	1.0	0.3524	1.0		1.0	9.0	41.0	14.0	1.0
					6.0	0.4011						images/313_1.png	images/313+42_1.png	6.0	→	1.0	71		男	20	2025-05-22_18h13.47.484	干预NG	2021.2.3	Win32	59.88023952			6.0	1.0	0.3176	1.0		1.0	10.0	42.0	0.0	1.0
					5.0	0.4817						images/313+42_13.png	images/313_13.png	1.0	←	13.0	71		男	20	2025-05-22_18h13.47.484	干预NG	2021.2.3	Win32	59.88023952			1.0	1.0	0.4866	1.0		1.0	11.0	43.0	12.0	1.0
					5.0	0.4342						images/313_18.png	images/313+42_18.png	6.0	→	18.0	71		男	20	2025-05-22_18h13.47.484	干预NG	2021.2.3	Win32	59.88023952			6.0	1.0	0.1507	1.0		1.0	12.0	44.0	17.0	1.0
					5.0	0.3234						images/313_22.png	images/313+42_22.png	6.0	→	22.0	71		男	20	2025-05-22_18h13.47.484	干预NG	2021.2.3	Win32	59.88023952			6.0	1.0	0.4214	1.0		1.0	13.0	45.0	21.0	1.0
					5.0	0.3482						images/313+42_12.png	images/313_12.png	1.0	←	12.0	71		男	20	2025-05-22_18h13.47.484	干预NG	2021.2.3	Win32	59.88023952			1.0	1.0	0.3529	1.0		1.0	14.0	46.0	11.0	1.0
					4.0	0.5835						images/313+42_9.png	images/313_9.png	1.0	←	9.0	71		男	20	2025-05-22_18h13.47.484	干预NG	2021.2.3	Win32	59.88023952			6.0	0.0	0.3509	1.0		1.0	15.0	47.0	8.0	1.0
					6.0	0.3166						images/313_20.png	images/313+42_20.png	6.0	→	20.0	71		男	20	2025-05-22_18h13.47.484	干预NG	2021.2.3	Win32	59.88023952			6.0	1.0	0.3851	1.0		1.0	16.0	48.0	19.0	1.0
					4.0	0.3852						images/313+42_11.png	images/313_11.png	1.0	←	11.0	71		男	20	2025-05-22_18h13.47.484	干预NG	2021.2.3	Win32	59.88023952			1.0	1.0	0.5899	1.0		1.0	17.0	49.0	10.0	1.0
					6.0	0.4213						images/313_7.png	images/313+42_7.png	6.0	→	7.0	71		男	20	2025-05-22_18h13.47.484	干预NG	2021.2.3	Win32	59.88023952			6.0	1.0	0.239	1.0		1.0	18.0	50.0	6.0	1.0
					5.0	0.6344						images/313_2.png	images/313+42_2.png	6.0	→	2.0	71		男	20	2025-05-22_18h13.47.484	干预NG	2021.2.3	Win32	59.88023952			6.0	1.0	0.4681	1.0		1.0	19.0	51.0	1.0	1.0
					4.0	0.6037						images/313+42_28.png	images/313_28.png	1.0	←	28.0	71		男	20	2025-05-22_18h13.47.484	干预NG	2021.2.3	Win32	59.88023952			6.0	0.0	0.4524	1.0		1.0	20.0	52.0	27.0	1.0
					4.0	0.3372						images/313_23.png	images/313+42_23.png	6.0	→	23.0	71		男	20	2025-05-22_18h13.47.484	干预NG	2021.2.3	Win32	59.88023952			6.0	1.0	0.6517	1.0		1.0	21.0	53.0	22.0	1.0
					5.0	0.7244						images/313_21.png	images/313+42_21.png	6.0	→	21.0	71		男	20	2025-05-22_18h13.47.484	干预NG	2021.2.3	Win32	59.88023952			6.0	1.0	0.5923	1.0		1.0	22.0	54.0	20.0	1.0
					5.0	0.6683						images/313+42_30.png	images/313_30.png	1.0	←	30.0	71		男	20	2025-05-22_18h13.47.484	干预NG	2021.2.3	Win32	59.88023952			1.0	1.0	0.3328	1.0		1.0	23.0	55.0	29.0	1.0
					5.0	0.6351						images/313+42_16.png	images/313_16.png	1.0	←	16.0	71		男	20	2025-05-22_18h13.47.484	干预NG	2021.2.3	Win32	59.88023952			1.0	1.0	0.6986	1.0		1.0	24.0	56.0	15.0	1.0
					5.0	0.4523						images/313_5.png	images/313+42_5.png	6.0	→	5.0	71		男	20	2025-05-22_18h13.47.484	干预NG	2021.2.3	Win32	59.88023952			6.0	1.0	0.4008	1.0		1.0	25.0	57.0	4.0	1.0
					5.0	0.4033						images/313+42_25.png	images/313_25.png	1.0	←	25.0	71		男	20	2025-05-22_18h13.47.484	干预NG	2021.2.3	Win32	59.88023952			6.0	0.0	0.6194	1.0		1.0	26.0	58.0	24.0	1.0
					4.0	0.5337						images/313+42_27.png	images/313_27.png	1.0	←	27.0	71		男	20	2025-05-22_18h13.47.484	干预NG	2021.2.3	Win32	59.88023952			6.0	0.0	0.5359	1.0		1.0	27.0	59.0	26.0	1.0
					4.0	0.5354						images/313_17.png	images/313+42_17.png	6.0	→	17.0	71		男	20	2025-05-22_18h13.47.484	干预NG	2021.2.3	Win32	59.88023952			6.0	1.0	0.5563	1.0		1.0	28.0	60.0	16.0	1.0
					5.0	0.6515						images/313+42_14.png	images/313_14.png	1.0	←	14.0	71		男	20	2025-05-22_18h13.47.484	干预NG	2021.2.3	Win32	59.88023952			6.0	0.0	1.3512	1.0		1.0	29.0	61.0	13.0	1.0
					4.0	0.4172						images/313_3.png	images/313+42_3.png	6.0	→	3.0	71		男	20	2025-05-22_18h13.47.484	干预NG	2021.2.3	Win32	59.88023952			6.0	1.0	0.8405	1.0		1.0	30.0	62.0	2.0	1.0
					4.0	0.7019						images/313+42_31.png	images/313_31.png	1.0	←	31.0	71		男	20	2025-05-22_18h13.47.484	干预NG	2021.2.3	Win32	59.88023952			1.0	1.0	0.8582	1.0		1.0	31.0	63.0	30.0	1.0
					4.0	0.4319						images/313+42_26.png	images/313_26.png	1.0	←	26.0	71		男	20	2025-05-22_18h13.47.484	干预NG	2021.2.3	Win32	59.88023952			1.0	1.0	0.6713	1.0		2.0	0.0	64.0	25.0	1.0
					5.0	0.5636						images/313_7.png	images/313+42_7.png	6.0	→	7.0	71		男	20	2025-05-22_18h13.47.484	干预NG	2021.2.3	Win32	59.88023952			6.0	1.0	0.4341	1.0		2.0	1.0	65.0	6.0	1.0
					4.0	0.484						images/313_19.png	images/313+42_19.png	6.0	→	19.0	71		男	20	2025-05-22_18h13.47.484	干预NG	2021.2.3	Win32	59.88023952			6.0	1.0	0.3071	1.0		2.0	2.0	66.0	18.0	1.0
					5.0	0.5577						images/313_18.png	images/313+42_18.png	6.0	→	18.0	71		男	20	2025-05-22_18h13.47.484	干预NG	2021.2.3	Win32	59.88023952			6.0	1.0	0.334	1.0		2.0	3.0	67.0	17.0	1.0
					5.0	0.4211						images/313_2.png	images/313+42_2.png	6.0	→	2.0	71		男	20	2025-05-22_18h13.47.484	干预NG	2021.2.3	Win32	59.88023952			6.0	1.0	0.2242	1.0		2.0	4.0	68.0	1.0	1.0
					5.0	0.3861						images/313+42_16.png	images/313_16.png	1.0	←	16.0	71		男	20	2025-05-22_18h13.47.484	干预NG	2021.2.3	Win32	59.88023952			1.0	1.0	0.6075	1.0		2.0	5.0	69.0	15.0	1.0
					5.0	0.3093						images/313_4.png	images/313+42_4.png	6.0	→	4.0	71		男	20	2025-05-22_18h13.47.484	干预NG	2021.2.3	Win32	59.88023952			6.0	1.0	0.5326	1.0		2.0	6.0	70.0	3.0	1.0
					4.0	0.6912						images/313+42_13.png	images/313_13.png	1.0	←	13.0	71		男	20	2025-05-22_18h13.47.484	干预NG	2021.2.3	Win32	59.88023952			6.0	0.0	0.5837	1.0		2.0	7.0	71.0	12.0	1.0
					5.0	0.6888						images/313_5.png	images/313+42_5.png	6.0	→	5.0	71		男	20	2025-05-22_18h13.47.484	干预NG	2021.2.3	Win32	59.88023952			6.0	1.0	0.4469	1.0		2.0	8.0	72.0	4.0	1.0
					4.0	0.6806						images/313_6.png	images/313+42_6.png	6.0	→	6.0	71		男	20	2025-05-22_18h13.47.484	干预NG	2021.2.3	Win32	59.88023952			6.0	1.0	0.5047	1.0		2.0	9.0	73.0	5.0	1.0
					4.0	0.4438						images/313+42_28.png	images/313_28.png	1.0	←	28.0	71		男	20	2025-05-22_18h13.47.484	干预NG	2021.2.3	Win32	59.88023952			1.0	1.0	0.5684	1.0		2.0	10.0	74.0	27.0	1.0
					4.0	0.4183						images/313+42_11.png	images/313_11.png	1.0	←	11.0	71		男	20	2025-05-22_18h13.47.484	干预NG	2021.2.3	Win32	59.88023952			1.0	1.0	0.534	1.0		2.0	11.0	75.0	10.0	1.0
					5.0	0.6853						images/313+42_10.png	images/313_10.png	1.0	←	10.0	71		男	20	2025-05-22_18h13.47.484	干预NG	2021.2.3	Win32	59.88023952			6.0	0.0	0.8847	1.0		2.0	12.0	76.0	9.0	1.0
					5.0	0.3999						images/313_8.png	images/313+42_8.png	6.0	→	8.0	71		男	20	2025-05-22_18h13.47.484	干预NG	2021.2.3	Win32	59.88023952			6.0	1.0	0.4682	1.0		2.0	13.0	77.0	7.0	1.0
					4.0	1.3625						images/313_1.png	images/313+42_1.png	6.0	→	1.0	71		男	20	2025-05-22_18h13.47.484	干预NG	2021.2.3	Win32	59.88023952			6.0	1.0	0.8697	1.0		2.0	14.0	78.0	0.0	1.0
					5.0	0.9821						images/313+42_14.png	images/313_14.png	1.0	←	14.0	71		男	20	2025-05-22_18h13.47.484	干预NG	2021.2.3	Win32	59.88023952			1.0	1.0	0.6171	1.0	space	2.0	15.0	79.0	13.0	1.0	6.7647
					6.0	0.477						images/313+42_12.png	images/313_12.png	1.0	←	12.0	71		男	20	2025-05-22_18h13.47.484	干预NG	2021.2.3	Win32	59.88023952			1.0	1.0	0.3799	1.0		2.0	16.0	80.0	11.0	1.0
					5.0	0.3738						images/313_17.png	images/313+42_17.png	6.0	→	17.0	71		男	20	2025-05-22_18h13.47.484	干预NG	2021.2.3	Win32	59.88023952			1.0	0.0	0.3537	1.0		2.0	17.0	81.0	16.0	1.0
					6.0	1.0438						images/313+42_27.png	images/313_27.png	1.0	←	27.0	71		男	20	2025-05-22_18h13.47.484	干预NG	2021.2.3	Win32	59.88023952			1.0	1.0	0.5178	1.0		2.0	18.0	82.0	26.0	1.0
					3.0	1.8995						images/313+42_29.png	images/313_29.png	1.0	←	29.0	71		男	20	2025-05-22_18h13.47.484	干预NG	2021.2.3	Win32	59.88023952			6.0	0.0	0.7053	0.0		2.0	19.0	83.0	28.0	1.0
					4.0	1.3372						images/313_3.png	images/313+42_3.png	6.0	→	3.0	71		男	20	2025-05-22_18h13.47.484	干预NG	2021.2.3	Win32	59.88023952			6.0	1.0	0.6762	1.0		2.0	20.0	84.0	2.0	1.0
					5.0	0.7526						images/313_20.png	images/313+42_20.png	6.0	→	20.0	71		男	20	2025-05-22_18h13.47.484	干预NG	2021.2.3	Win32	59.88023952			6.0	1.0	0.6099	1.0		2.0	21.0	85.0	19.0	1.0
					5.0	0.702						images/313_21.png	images/313+42_21.png	6.0	→	21.0	71		男	20	2025-05-22_18h13.47.484	干预NG	2021.2.3	Win32	59.88023952			6.0	1.0	0.3569	1.0		2.0	22.0	86.0	20.0	1.0
					5.0	0.3869						images/313_22.png	images/313+42_22.png	6.0	→	22.0	71		男	20	2025-05-22_18h13.47.484	干预NG	2021.2.3	Win32	59.88023952			1.0	0.0	1.0841	1.0		2.0	23.0	87.0	21.0	1.0
					3.0	1.4393						images/313+42_9.png	images/313_9.png	1.0	←	9.0	71		男	20	2025-05-22_18h13.47.484	干预NG	2021.2.3	Win32	59.88023952			1.0	1.0	0.5063	0.0		2.0	24.0	88.0	8.0	1.0
					5.0	0.8497						images/313+42_31.png	images/313_31.png	1.0	←	31.0	71		男	20	2025-05-22_18h13.47.484	干预NG	2021.2.3	Win32	59.88023952			1.0	1.0	0.5692	1.0		2.0	25.0	89.0	30.0	1.0
					5.0	0.3491						images/313+42_15.png	images/313_15.png	1.0	←	15.0	71		男	20	2025-05-22_18h13.47.484	干预NG	2021.2.3	Win32	59.88023952			1.0	1.0	0.523	1.0		2.0	26.0	90.0	14.0	1.0
					5.0	0.3009						images/313+42_30.png	images/313_30.png	1.0	←	30.0	71		男	20	2025-05-22_18h13.47.484	干预NG	2021.2.3	Win32	59.88023952			1.0	1.0	0.4693	1.0		2.0	27.0	91.0	29.0	1.0
					4.0	0.5182						images/313+42_32.png	images/313_32.png	1.0	←	32.0	71		男	20	2025-05-22_18h13.47.484	干预NG	2021.2.3	Win32	59.88023952			6.0	0.0	0.7341	1.0		2.0	28.0	92.0	31.0	1.0
					6.0	0.4498						images/313+42_25.png	images/313_25.png	1.0	←	25.0	71		男	20	2025-05-22_18h13.47.484	干预NG	2021.2.3	Win32	59.88023952			1.0	1.0	0.2391	1.0		2.0	29.0	93.0	24.0	1.0
					5.0	0.6855						images/313_24.png	images/313+42_24.png	6.0	→	24.0	71		男	20	2025-05-22_18h13.47.484	干预NG	2021.2.3	Win32	59.88023952			6.0	1.0	0.8544	1.0		2.0	30.0	94.0	23.0	1.0
					4.0	0.4366						images/313_23.png	images/313+42_23.png	6.0	→	23.0	71		男	20	2025-05-22_18h13.47.484	干预NG	2021.2.3	Win32	59.88023952			6.0	1.0	0.5341	1.0		2.0	31.0	95.0	22.0	1.0
																	71		男	20	2025-05-22_18h13.47.484	干预NG	2021.2.3	Win32	59.88023952														3.833333333	3.7124
