# Supplementary material for: Perceptual metacognition and self-esteem: the role of feedback valence in local and global monitoring bias
Source: BMC Psychol. 2025 Sep 22;13:1114. doi: 10.1186/s40359-025-03089-x (PMC12506185; doi:10.1186/s40359-025-03089-x)
Supplement: Supplementary file 1 — Supplementary Material 1. [file 40359_2025_3089_MOESM1_ESM.zip › Data/Study3/Study3data/negative/72_干预NG_2025-05-22_19h49.53.604.csv]

key03.keys	key03.rt	response00.keys	response00.corr	response00.rt	response02.keys	response02.rt	prac2.thisRepN	prac2.thisTrialN	prac2.thisN	prac2.thisIndex	prac2.ran	dotLeft	dotRight	dotAns	cue	rows	被试编号	姓名	性别	年龄	date	expName	psychopyVersion	OS	frameRate	key04.keys	key04.rt	response01.keys	response01.corr	response01.rt	response02.corr	ret_res.keys	neg.thisRepN	neg.thisTrialN	neg.thisN	neg.thisIndex	neg.ran	ret_res.rt	slider.response	slider.rt
space	10.0742	6.0	1.0	0.5706	5.0	0.0957	0.0	0.0	0.0	4.0	1.0	images/313_5.png	images/313+12_5.png	6.0	→	5.0	72		男	19	2025-05-22_19h49.53.604	干预NG	2021.2.3	Win32	142.8571429
		6.0	1.0	0.5406	6.0	0.0944	0.0	1.0	1.0	1.0	1.0	images/313_2.png	images/313+12_2.png	6.0	→	2.0	72		男	19	2025-05-22_19h49.53.604	干预NG	2021.2.3	Win32	142.8571429
		6.0	1.0	0.2144	6.0	0.1344	0.0	2.0	2.0	2.0	1.0	images/313_3.png	images/313+12_3.png	6.0	→	3.0	72		男	19	2025-05-22_19h49.53.604	干预NG	2021.2.3	Win32	142.8571429
		1.0	1.0	0.3107	5.0	0.0901	0.0	3.0	3.0	12.0	1.0	images/313+12_13.png	images/313_13.png	1.0	←	13.0	72		男	19	2025-05-22_19h49.53.604	干预NG	2021.2.3	Win32	142.8571429
		1.0	1.0	0.262	6.0	0.0748	0.0	4.0	4.0	15.0	1.0	images/313+12_16.png	images/313_16.png	1.0	←	16.0	72		男	19	2025-05-22_19h49.53.604	干预NG	2021.2.3	Win32	142.8571429
		1.0	1.0	0.2561	6.0	0.0502	0.0	5.0	5.0	9.0	1.0	images/313+12_10.png	images/313_10.png	1.0	←	10.0	72		男	19	2025-05-22_19h49.53.604	干预NG	2021.2.3	Win32	142.8571429
		1.0	0.0	0.1751	4.0	0.1199	0.0	6.0	6.0	6.0	1.0	images/313_7.png	images/313+12_7.png	6.0	→	7.0	72		男	19	2025-05-22_19h49.53.604	干预NG	2021.2.3	Win32	142.8571429
		6.0	1.0	0.5211	4.0	0.1453	0.0	7.0	7.0	5.0	1.0	images/313_6.png	images/313+12_6.png	6.0	→	6.0	72		男	19	2025-05-22_19h49.53.604	干预NG	2021.2.3	Win32	142.8571429
		1.0	1.0	0.5268	5.0	0.0633	0.0	8.0	8.0	13.0	1.0	images/313+12_14.png	images/313_14.png	1.0	←	14.0	72		男	19	2025-05-22_19h49.53.604	干预NG	2021.2.3	Win32	142.8571429
		6.0	0.0	0.6752	4.0	0.116	0.0	9.0	9.0	10.0	1.0	images/313+12_11.png	images/313_11.png	1.0	←	11.0	72		男	19	2025-05-22_19h49.53.604	干预NG	2021.2.3	Win32	142.8571429
		1.0	1.0	0.1927	5.0	0.1152	0.0	10.0	10.0	8.0	1.0	images/313+12_9.png	images/313_9.png	1.0	←	9.0	72		男	19	2025-05-22_19h49.53.604	干预NG	2021.2.3	Win32	142.8571429
		1.0	1.0	0.2282	6.0	0.0485	0.0	11.0	11.0	14.0	1.0	images/313+12_15.png	images/313_15.png	1.0	←	15.0	72		男	19	2025-05-22_19h49.53.604	干预NG	2021.2.3	Win32	142.8571429
		6.0	1.0	0.4592	1.0	0.1452	0.0	12.0	12.0	3.0	1.0	images/313_4.png	images/313+12_4.png	6.0	→	4.0	72		男	19	2025-05-22_19h49.53.604	干预NG	2021.2.3	Win32	142.8571429
		1.0	0.0	0.1963	5.0	0.1029	0.0	13.0	13.0	0.0	1.0	images/313_1.png	images/313+12_1.png	6.0	→	1.0	72		男	19	2025-05-22_19h49.53.604	干预NG	2021.2.3	Win32	142.8571429
		1.0	1.0	0.4023	6.0	0.1212	0.0	14.0	14.0	11.0	1.0	images/313+12_12.png	images/313_12.png	1.0	←	12.0	72		男	19	2025-05-22_19h49.53.604	干预NG	2021.2.3	Win32	142.8571429
		6.0	1.0	0.5587	4.0	0.1462	0.0	15.0	15.0	7.0	1.0	images/313_8.png	images/313+12_8.png	6.0	→	8.0	72		男	19	2025-05-22_19h49.53.604	干预NG	2021.2.3	Win32	142.8571429
		1.0	1.0	0.2303	6.0	0.0983	1.0	0.0	16.0	15.0	1.0	images/313+12_16.png	images/313_16.png	1.0	←	16.0	72		男	19	2025-05-22_19h49.53.604	干预NG	2021.2.3	Win32	142.8571429
		1.0	1.0	0.2223	5.0	0.1363	1.0	1.0	17.0	14.0	1.0	images/313+12_15.png	images/313_15.png	1.0	←	15.0	72		男	19	2025-05-22_19h49.53.604	干预NG	2021.2.3	Win32	142.8571429
		6.0	1.0	0.4254	4.0	0.1495	1.0	2.0	18.0	7.0	1.0	images/313_8.png	images/313+12_8.png	6.0	→	8.0	72		男	19	2025-05-22_19h49.53.604	干预NG	2021.2.3	Win32	142.8571429
		6.0	1.0	0.5104	5.0	0.1245	1.0	3.0	19.0	5.0	1.0	images/313_6.png	images/313+12_6.png	6.0	→	6.0	72		男	19	2025-05-22_19h49.53.604	干预NG	2021.2.3	Win32	142.8571429
		1.0	0.0	0.3106	6.0	0.1638	1.0	4.0	20.0	1.0	1.0	images/313_2.png	images/313+12_2.png	6.0	→	2.0	72		男	19	2025-05-22_19h49.53.604	干预NG	2021.2.3	Win32	142.8571429
		1.0	0.0	0.4491	4.0	0.0911	1.0	5.0	21.0	4.0	1.0	images/313_5.png	images/313+12_5.png	6.0	→	5.0	72		男	19	2025-05-22_19h49.53.604	干预NG	2021.2.3	Win32	142.8571429
		1.0	0.0	0.2122	6.0	0.0632	1.0	6.0	22.0	0.0	1.0	images/313_1.png	images/313+12_1.png	6.0	→	1.0	72		男	19	2025-05-22_19h49.53.604	干预NG	2021.2.3	Win32	142.8571429
		1.0	1.0	0.5603	5.0	0.0938	1.0	7.0	23.0	11.0	1.0	images/313+12_12.png	images/313_12.png	1.0	←	12.0	72		男	19	2025-05-22_19h49.53.604	干预NG	2021.2.3	Win32	142.8571429
		1.0	1.0	0.5729	6.0	0.0317	1.0	8.0	24.0	8.0	1.0	images/313+12_9.png	images/313_9.png	1.0	←	9.0	72		男	19	2025-05-22_19h49.53.604	干预NG	2021.2.3	Win32	142.8571429
		6.0	1.0	0.486	4.0	0.0958	1.0	9.0	25.0	3.0	1.0	images/313_4.png	images/313+12_4.png	6.0	→	4.0	72		男	19	2025-05-22_19h49.53.604	干预NG	2021.2.3	Win32	142.8571429
		6.0	0.0	0.395	5.0	0.1808	1.0	10.0	26.0	13.0	1.0	images/313+12_14.png	images/313_14.png	1.0	←	14.0	72		男	19	2025-05-22_19h49.53.604	干预NG	2021.2.3	Win32	142.8571429
		6.0	1.0	0.264	4.0	0.2321	1.0	11.0	27.0	2.0	1.0	images/313_3.png	images/313+12_3.png	6.0	→	3.0	72		男	19	2025-05-22_19h49.53.604	干预NG	2021.2.3	Win32	142.8571429
		1.0	0.0	0.1888	6.0	0.1049	1.0	12.0	28.0	6.0	1.0	images/313_7.png	images/313+12_7.png	6.0	→	7.0	72		男	19	2025-05-22_19h49.53.604	干预NG	2021.2.3	Win32	142.8571429
		1.0	1.0	0.262	4.0	0.1477	1.0	13.0	29.0	12.0	1.0	images/313+12_13.png	images/313_13.png	1.0	←	13.0	72		男	19	2025-05-22_19h49.53.604	干预NG	2021.2.3	Win32	142.8571429
		1.0	1.0	0.1628	5.0	0.0761	1.0	14.0	30.0	10.0	1.0	images/313+12_11.png	images/313_11.png	1.0	←	11.0	72		男	19	2025-05-22_19h49.53.604	干预NG	2021.2.3	Win32	142.8571429
		1.0	1.0	0.1747	4.0	0.1555	1.0	15.0	31.0	9.0	1.0	images/313+12_10.png	images/313_10.png	1.0	←	10.0	72		男	19	2025-05-22_19h49.53.604	干预NG	2021.2.3	Win32	142.8571429
					5.0	0.0756						images/313+42_14.png	images/313_14.png	1.0	←	14.0	72		男	19	2025-05-22_19h49.53.604	干预NG	2021.2.3	Win32	142.8571429	space	7.8085	1.0	1.0	0.1619	1.0		0.0	0.0	0.0	13.0	1.0
					4.0	0.1149						images/313_22.png	images/313+42_22.png	6.0	→	22.0	72		男	19	2025-05-22_19h49.53.604	干预NG	2021.2.3	Win32	142.8571429			6.0	1.0	0.5063	1.0		0.0	1.0	1.0	21.0	1.0
					4.0	0.1238						images/313_18.png	images/313+42_18.png	6.0	→	18.0	72		男	19	2025-05-22_19h49.53.604	干预NG	2021.2.3	Win32	142.8571429			6.0	1.0	0.3497	1.0		0.0	2.0	2.0	17.0	1.0
					6.0	0.0707						images/313+42_15.png	images/313_15.png	1.0	←	15.0	72		男	19	2025-05-22_19h49.53.604	干预NG	2021.2.3	Win32	142.8571429			1.0	1.0	0.2974	1.0		0.0	3.0	3.0	14.0	1.0
					4.0	0.1225						images/313+42_28.png	images/313_28.png	1.0	←	28.0	72		男	19	2025-05-22_19h49.53.604	干预NG	2021.2.3	Win32	142.8571429			1.0	1.0	0.3413	1.0		0.0	4.0	4.0	27.0	1.0
					5.0	0.0879						images/313+42_26.png	images/313_26.png	1.0	←	26.0	72		男	19	2025-05-22_19h49.53.604	干预NG	2021.2.3	Win32	142.8571429			1.0	1.0	0.2152	1.0		0.0	5.0	5.0	25.0	1.0
					4.0	0.1268						images/313_1.png	images/313+42_1.png	6.0	→	1.0	72		男	19	2025-05-22_19h49.53.604	干预NG	2021.2.3	Win32	142.8571429			6.0	1.0	0.4737	1.0		0.0	6.0	6.0	0.0	1.0
					5.0	0.0911						images/313_24.png	images/313+42_24.png	6.0	→	24.0	72		男	19	2025-05-22_19h49.53.604	干预NG	2021.2.3	Win32	142.8571429			6.0	1.0	0.3273	1.0		0.0	7.0	7.0	23.0	1.0
					4.0	0.0926						images/313+42_25.png	images/313_25.png	1.0	←	25.0	72		男	19	2025-05-22_19h49.53.604	干预NG	2021.2.3	Win32	142.8571429			6.0	0.0	0.5781	1.0		0.0	8.0	8.0	24.0	1.0
					5.0	0.0871						images/313+42_11.png	images/313_11.png	1.0	←	11.0	72		男	19	2025-05-22_19h49.53.604	干预NG	2021.2.3	Win32	142.8571429			1.0	1.0	0.3981	1.0		0.0	9.0	9.0	10.0	1.0
					5.0	0.133						images/313_19.png	images/313+42_19.png	6.0	→	19.0	72		男	19	2025-05-22_19h49.53.604	干预NG	2021.2.3	Win32	142.8571429			6.0	1.0	0.4628	1.0		0.0	10.0	10.0	18.0	1.0
					4.0	0.1833						images/313+42_13.png	images/313_13.png	1.0	←	13.0	72		男	19	2025-05-22_19h49.53.604	干预NG	2021.2.3	Win32	142.8571429			6.0	0.0	0.5549	1.0		0.0	11.0	11.0	12.0	1.0
					5.0	0.1256						images/313+42_16.png	images/313_16.png	1.0	←	16.0	72		男	19	2025-05-22_19h49.53.604	干预NG	2021.2.3	Win32	142.8571429			1.0	1.0	0.2729	1.0		0.0	12.0	12.0	15.0	1.0
					6.0	0.1149						images/313+42_12.png	images/313_12.png	1.0	←	12.0	72		男	19	2025-05-22_19h49.53.604	干预NG	2021.2.3	Win32	142.8571429			1.0	1.0	0.2749	1.0		0.0	13.0	13.0	11.0	1.0
					5.0	0.1161						images/313+42_32.png	images/313_32.png	1.0	←	32.0	72		男	19	2025-05-22_19h49.53.604	干预NG	2021.2.3	Win32	142.8571429			1.0	1.0	0.2086	1.0		0.0	14.0	14.0	31.0	1.0
					4.0	0.1409						images/313_5.png	images/313+42_5.png	6.0	→	5.0	72		男	19	2025-05-22_19h49.53.604	干预NG	2021.2.3	Win32	142.8571429			6.0	1.0	0.5571	1.0		0.0	15.0	15.0	4.0	1.0
					6.0	0.0969						images/313+42_30.png	images/313_30.png	1.0	←	30.0	72		男	19	2025-05-22_19h49.53.604	干预NG	2021.2.3	Win32	142.8571429			1.0	1.0	0.1955	1.0		0.0	16.0	16.0	29.0	1.0
					6.0	0.1376						images/313+42_27.png	images/313_27.png	1.0	←	27.0	72		男	19	2025-05-22_19h49.53.604	干预NG	2021.2.3	Win32	142.8571429			1.0	1.0	0.1457	1.0		0.0	17.0	17.0	26.0	1.0
					4.0	0.1744						images/313_4.png	images/313+42_4.png	6.0	→	4.0	72		男	19	2025-05-22_19h49.53.604	干预NG	2021.2.3	Win32	142.8571429			6.0	1.0	0.3186	1.0		0.0	18.0	18.0	3.0	1.0
					5.0	0.135						images/313_3.png	images/313+42_3.png	6.0	→	3.0	72		男	19	2025-05-22_19h49.53.604	干预NG	2021.2.3	Win32	142.8571429			6.0	1.0	0.5023	1.0		0.0	19.0	19.0	2.0	1.0
					5.0	0.1396						images/313_20.png	images/313+42_20.png	6.0	→	20.0	72		男	19	2025-05-22_19h49.53.604	干预NG	2021.2.3	Win32	142.8571429			6.0	1.0	0.4617	1.0		0.0	20.0	20.0	19.0	1.0
					6.0	0.1432						images/313_7.png	images/313+42_7.png	6.0	→	7.0	72		男	19	2025-05-22_19h49.53.604	干预NG	2021.2.3	Win32	142.8571429			6.0	1.0	0.6034	1.0		0.0	21.0	21.0	6.0	1.0
					5.0	0.1445						images/313_21.png	images/313+42_21.png	6.0	→	21.0	72		男	19	2025-05-22_19h49.53.604	干预NG	2021.2.3	Win32	142.8571429			6.0	1.0	0.3893	1.0		0.0	22.0	22.0	20.0	1.0
					5.0	0.1446						images/313_6.png	images/313+42_6.png	6.0	→	6.0	72		男	19	2025-05-22_19h49.53.604	干预NG	2021.2.3	Win32	142.8571429			6.0	1.0	0.3103	1.0		0.0	23.0	23.0	5.0	1.0
					6.0	0.0708						images/313+42_10.png	images/313_10.png	1.0	←	10.0	72		男	19	2025-05-22_19h49.53.604	干预NG	2021.2.3	Win32	142.8571429			1.0	1.0	0.3516	1.0		0.0	24.0	24.0	9.0	1.0
					5.0	0.0952						images/313_17.png	images/313+42_17.png	6.0	→	17.0	72		男	19	2025-05-22_19h49.53.604	干预NG	2021.2.3	Win32	142.8571429			6.0	1.0	0.5265	1.0		0.0	25.0	25.0	16.0	1.0
					5.0	0.0452						images/313_2.png	images/313+42_2.png	6.0	→	2.0	72		男	19	2025-05-22_19h49.53.604	干预NG	2021.2.3	Win32	142.8571429			6.0	1.0	0.4594	1.0		0.0	26.0	26.0	1.0	1.0
					6.0	0.0759						images/313+42_31.png	images/313_31.png	1.0	←	31.0	72		男	19	2025-05-22_19h49.53.604	干预NG	2021.2.3	Win32	142.8571429			1.0	1.0	0.3133	1.0		0.0	27.0	27.0	30.0	1.0
					6.0	0.0838						images/313_8.png	images/313+42_8.png	6.0	→	8.0	72		男	19	2025-05-22_19h49.53.604	干预NG	2021.2.3	Win32	142.8571429			1.0	0.0	0.4611	1.0		0.0	28.0	28.0	7.0	1.0
					5.0	0.1457						images/313+42_9.png	images/313_9.png	1.0	←	9.0	72		男	19	2025-05-22_19h49.53.604	干预NG	2021.2.3	Win32	142.8571429			1.0	1.0	0.3264	1.0		0.0	29.0	29.0	8.0	1.0
					6.0	0.1142						images/313+42_29.png	images/313_29.png	1.0	←	29.0	72		男	19	2025-05-22_19h49.53.604	干预NG	2021.2.3	Win32	142.8571429			1.0	1.0	0.2849	1.0		0.0	30.0	30.0	28.0	1.0
					4.0	0.1201						images/313_23.png	images/313+42_23.png	6.0	→	23.0	72		男	19	2025-05-22_19h49.53.604	干预NG	2021.2.3	Win32	142.8571429			6.0	1.0	0.4799	1.0		0.0	31.0	31.0	22.0	1.0
					5.0	0.0827						images/313_23.png	images/313+42_23.png	6.0	→	23.0	72		男	19	2025-05-22_19h49.53.604	干预NG	2021.2.3	Win32	142.8571429			6.0	1.0	0.4298	1.0		1.0	0.0	32.0	22.0	1.0
					4.0	0.1212						images/313_22.png	images/313+42_22.png	6.0	→	22.0	72		男	19	2025-05-22_19h49.53.604	干预NG	2021.2.3	Win32	142.8571429			6.0	1.0	0.4004	1.0		1.0	1.0	33.0	21.0	1.0
					6.0	0.112						images/313+42_12.png	images/313_12.png	1.0	←	12.0	72		男	19	2025-05-22_19h49.53.604	干预NG	2021.2.3	Win32	142.8571429			1.0	1.0	0.2882	1.0		1.0	2.0	34.0	11.0	1.0
					6.0	0.0853						images/313+42_13.png	images/313_13.png	1.0	←	13.0	72		男	19	2025-05-22_19h49.53.604	干预NG	2021.2.3	Win32	142.8571429			1.0	1.0	0.2787	1.0		1.0	3.0	35.0	12.0	1.0
					5.0	0.1108						images/313+42_15.png	images/313_15.png	1.0	←	15.0	72		男	19	2025-05-22_19h49.53.604	干预NG	2021.2.3	Win32	142.8571429			1.0	1.0	0.1954	1.0		1.0	4.0	36.0	14.0	1.0
					6.0	0.0976						images/313+42_29.png	images/313_29.png	1.0	←	29.0	72		男	19	2025-05-22_19h49.53.604	干预NG	2021.2.3	Win32	142.8571429			1.0	1.0	0.2253	1.0		1.0	5.0	37.0	28.0	1.0
					5.0	0.1133						images/313+42_31.png	images/313_31.png	1.0	←	31.0	72		男	19	2025-05-22_19h49.53.604	干预NG	2021.2.3	Win32	142.8571429			1.0	1.0	0.2559	1.0		1.0	6.0	38.0	30.0	1.0
					6.0	0.091						images/313+42_28.png	images/313_28.png	1.0	←	28.0	72		男	19	2025-05-22_19h49.53.604	干预NG	2021.2.3	Win32	142.8571429			1.0	1.0	0.2124	1.0	space	1.0	7.0	39.0	27.0	1.0	2.4672
					4.0	0.1525						images/313_21.png	images/313+42_21.png	6.0	→	21.0	72		男	19	2025-05-22_19h49.53.604	干预NG	2021.2.3	Win32	142.8571429			6.0	1.0	0.5253	1.0		1.0	8.0	40.0	20.0	1.0
					6.0	0.0647						images/313+42_26.png	images/313_26.png	1.0	←	26.0	72		男	19	2025-05-22_19h49.53.604	干预NG	2021.2.3	Win32	142.8571429			1.0	1.0	0.1851	1.0		1.0	9.0	41.0	25.0	1.0
					5.0	0.1175						images/313_1.png	images/313+42_1.png	6.0	→	1.0	72		男	19	2025-05-22_19h49.53.604	干预NG	2021.2.3	Win32	142.8571429			6.0	1.0	0.4235	1.0		1.0	10.0	42.0	0.0	1.0
					6.0	0.0847						images/313+42_14.png	images/313_14.png	1.0	←	14.0	72		男	19	2025-05-22_19h49.53.604	干预NG	2021.2.3	Win32	142.8571429			1.0	1.0	0.2074	1.0		1.0	11.0	43.0	13.0	1.0
					6.0	0.2269						images/313_6.png	images/313+42_6.png	6.0	→	6.0	72		男	19	2025-05-22_19h49.53.604	干预NG	2021.2.3	Win32	142.8571429			1.0	0.0	0.1463	1.0		1.0	12.0	44.0	5.0	1.0
					6.0	0.0772						images/313+42_11.png	images/313_11.png	1.0	←	11.0	72		男	19	2025-05-22_19h49.53.604	干预NG	2021.2.3	Win32	142.8571429			1.0	1.0	0.1672	1.0		1.0	13.0	45.0	10.0	1.0
					5.0	0.1193						images/313_19.png	images/313+42_19.png	6.0	→	19.0	72		男	19	2025-05-22_19h49.53.604	干预NG	2021.2.3	Win32	142.8571429			6.0	1.0	0.4122	1.0		1.0	14.0	46.0	18.0	1.0
					6.0	0.0957						images/313+42_32.png	images/313_32.png	1.0	←	32.0	72		男	19	2025-05-22_19h49.53.604	干预NG	2021.2.3	Win32	142.8571429			1.0	1.0	0.1879	1.0		1.0	15.0	47.0	31.0	1.0
					4.0	0.1467						images/313_7.png	images/313+42_7.png	6.0	→	7.0	72		男	19	2025-05-22_19h49.53.604	干预NG	2021.2.3	Win32	142.8571429			6.0	1.0	0.4169	1.0		1.0	16.0	48.0	6.0	1.0
					4.0	0.1201						images/313_8.png	images/313+42_8.png	6.0	→	8.0	72		男	19	2025-05-22_19h49.53.604	干预NG	2021.2.3	Win32	142.8571429			1.0	0.0	0.3922	1.0		1.0	17.0	49.0	7.0	1.0
					5.0	0.0962						images/313+42_27.png	images/313_27.png	1.0	←	27.0	72		男	19	2025-05-22_19h49.53.604	干预NG	2021.2.3	Win32	142.8571429			1.0	1.0	0.2812	1.0		1.0	18.0	50.0	26.0	1.0
					6.0	0.1202						images/313+42_30.png	images/313_30.png	1.0	←	30.0	72		男	19	2025-05-22_19h49.53.604	干预NG	2021.2.3	Win32	142.8571429			1.0	1.0	0.2289	1.0		1.0	19.0	51.0	29.0	1.0
					5.0	0.1602						images/313_3.png	images/313+42_3.png	6.0	→	3.0	72		男	19	2025-05-22_19h49.53.604	干预NG	2021.2.3	Win32	142.8571429			6.0	1.0	0.2961	1.0		1.0	20.0	52.0	2.0	1.0
					5.0	0.3847						images/313+42_10.png	images/313_10.png	1.0	←	10.0	72		男	19	2025-05-22_19h49.53.604	干预NG	2021.2.3	Win32	142.8571429			1.0	1.0	0.1822	1.0		1.0	21.0	53.0	9.0	1.0
					5.0	0.1321						images/313_17.png	images/313+42_17.png	6.0	→	17.0	72		男	19	2025-05-22_19h49.53.604	干预NG	2021.2.3	Win32	142.8571429			6.0	1.0	0.5592	1.0		1.0	22.0	54.0	16.0	1.0
					6.0	0.141						images/313+42_16.png	images/313_16.png	1.0	←	16.0	72		男	19	2025-05-22_19h49.53.604	干预NG	2021.2.3	Win32	142.8571429			1.0	1.0	0.2395	1.0		1.0	23.0	55.0	15.0	1.0
					5.0	0.1585						images/313_2.png	images/313+42_2.png	6.0	→	2.0	72		男	19	2025-05-22_19h49.53.604	干预NG	2021.2.3	Win32	142.8571429			6.0	1.0	0.3407	1.0		1.0	24.0	56.0	1.0	1.0
					5.0	0.112						images/313+42_25.png	images/313_25.png	1.0	←	25.0	72		男	19	2025-05-22_19h49.53.604	干预NG	2021.2.3	Win32	142.8571429			1.0	1.0	0.2287	1.0		1.0	25.0	57.0	24.0	1.0
					4.0	0.142						images/313_4.png	images/313+42_4.png	6.0	→	4.0	72		男	19	2025-05-22_19h49.53.604	干预NG	2021.2.3	Win32	142.8571429			6.0	1.0	0.5104	1.0		1.0	26.0	58.0	3.0	1.0
					4.0	0.1402						images/313_18.png	images/313+42_18.png	6.0	→	18.0	72		男	19	2025-05-22_19h49.53.604	干预NG	2021.2.3	Win32	142.8571429			1.0	0.0	0.3798	1.0		1.0	27.0	59.0	17.0	1.0
					4.0	0.1597						images/313_24.png	images/313+42_24.png	6.0	→	24.0	72		男	19	2025-05-22_19h49.53.604	干预NG	2021.2.3	Win32	142.8571429			6.0	1.0	0.4293	1.0		1.0	28.0	60.0	23.0	1.0
					5.0	0.1554						images/313_20.png	images/313+42_20.png	6.0	→	20.0	72		男	19	2025-05-22_19h49.53.604	干预NG	2021.2.3	Win32	142.8571429			6.0	1.0	0.3227	1.0		1.0	29.0	61.0	19.0	1.0
					4.0	0.1346						images/313_5.png	images/313+42_5.png	6.0	→	5.0	72		男	19	2025-05-22_19h49.53.604	干预NG	2021.2.3	Win32	142.8571429			6.0	1.0	0.5294	1.0		1.0	30.0	62.0	4.0	1.0
					5.0	0.2387						images/313+42_9.png	images/313_9.png	1.0	←	9.0	72		男	19	2025-05-22_19h49.53.604	干预NG	2021.2.3	Win32	142.8571429			1.0	1.0	0.2073	1.0		1.0	31.0	63.0	8.0	1.0
					4.0	0.1185						images/313_20.png	images/313+42_20.png	6.0	→	20.0	72		男	19	2025-05-22_19h49.53.604	干预NG	2021.2.3	Win32	142.8571429			1.0	0.0	0.1788	1.0		2.0	0.0	64.0	19.0	1.0
					5.0	0.0772						images/313+42_15.png	images/313_15.png	1.0	←	15.0	72		男	19	2025-05-22_19h49.53.604	干预NG	2021.2.3	Win32	142.8571429			1.0	1.0	0.1682	1.0		2.0	1.0	65.0	14.0	1.0
					5.0	0.1044						images/313+42_31.png	images/313_31.png	1.0	←	31.0	72		男	19	2025-05-22_19h49.53.604	干预NG	2021.2.3	Win32	142.8571429			1.0	1.0	0.1295	1.0		2.0	2.0	66.0	30.0	1.0
					4.0	0.0855						images/313+42_12.png	images/313_12.png	1.0	←	12.0	72		男	19	2025-05-22_19h49.53.604	干预NG	2021.2.3	Win32	142.8571429			1.0	1.0	0.1088	1.0		2.0	3.0	67.0	11.0	1.0
					4.0	0.0858						images/313_23.png	images/313+42_23.png	6.0	→	23.0	72		男	19	2025-05-22_19h49.53.604	干预NG	2021.2.3	Win32	142.8571429			6.0	1.0	0.4211	1.0		2.0	4.0	68.0	22.0	1.0
					5.0	0.0647						images/313_4.png	images/313+42_4.png	6.0	→	4.0	72		男	19	2025-05-22_19h49.53.604	干预NG	2021.2.3	Win32	142.8571429			6.0	1.0	0.3943	1.0		2.0	5.0	69.0	3.0	1.0
					5.0	0.1196						images/313+42_13.png	images/313_13.png	1.0	←	13.0	72		男	19	2025-05-22_19h49.53.604	干预NG	2021.2.3	Win32	142.8571429			1.0	1.0	0.2149	1.0		2.0	6.0	70.0	12.0	1.0
					4.0	0.1241						images/313+42_30.png	images/313_30.png	1.0	←	30.0	72		男	19	2025-05-22_19h49.53.604	干预NG	2021.2.3	Win32	142.8571429			6.0	0.0	0.555	1.0		2.0	7.0	71.0	29.0	1.0
					5.0	0.173						images/313_6.png	images/313+42_6.png	6.0	→	6.0	72		男	19	2025-05-22_19h49.53.604	干预NG	2021.2.3	Win32	142.8571429			6.0	1.0	0.4003	1.0		2.0	8.0	72.0	5.0	1.0
					5.0	0.1346						images/313_19.png	images/313+42_19.png	6.0	→	19.0	72		男	19	2025-05-22_19h49.53.604	干预NG	2021.2.3	Win32	142.8571429			6.0	1.0	0.4481	1.0		2.0	9.0	73.0	18.0	1.0
					5.0	0.1185						images/313_24.png	images/313+42_24.png	6.0	→	24.0	72		男	19	2025-05-22_19h49.53.604	干预NG	2021.2.3	Win32	142.8571429			6.0	1.0	0.2559	1.0		2.0	10.0	74.0	23.0	1.0
					5.0	0.1114						images/313_7.png	images/313+42_7.png	6.0	→	7.0	72		男	19	2025-05-22_19h49.53.604	干预NG	2021.2.3	Win32	142.8571429			1.0	0.0	0.2908	1.0		2.0	11.0	75.0	6.0	1.0
					4.0	0.0861						images/313+42_16.png	images/313_16.png	1.0	←	16.0	72		男	19	2025-05-22_19h49.53.604	干预NG	2021.2.3	Win32	142.8571429			1.0	1.0	0.1622	1.0		2.0	12.0	76.0	15.0	1.0
					5.0	0.0891						images/313+42_11.png	images/313_11.png	1.0	←	11.0	72		男	19	2025-05-22_19h49.53.604	干预NG	2021.2.3	Win32	142.8571429			1.0	1.0	0.3875	1.0		2.0	13.0	77.0	10.0	1.0
					5.0	0.0969						images/313_8.png	images/313+42_8.png	6.0	→	8.0	72		男	19	2025-05-22_19h49.53.604	干预NG	2021.2.3	Win32	142.8571429			6.0	1.0	0.3992	1.0		2.0	14.0	78.0	7.0	1.0
					5.0	0.0516						images/313+42_14.png	images/313_14.png	1.0	←	14.0	72		男	19	2025-05-22_19h49.53.604	干预NG	2021.2.3	Win32	142.8571429			6.0	0.0	0.5155	1.0	space	2.0	15.0	79.0	13.0	1.0	8.9774
					4.0	0.1417						images/313_2.png	images/313+42_2.png	6.0	→	2.0	72		男	19	2025-05-22_19h49.53.604	干预NG	2021.2.3	Win32	142.8571429			6.0	1.0	0.4283	1.0		2.0	16.0	80.0	1.0	1.0
					5.0	0.0858						images/313+42_9.png	images/313_9.png	1.0	←	9.0	72		男	19	2025-05-22_19h49.53.604	干预NG	2021.2.3	Win32	142.8571429			1.0	1.0	0.2229	1.0		2.0	17.0	81.0	8.0	1.0
					4.0	0.0597						images/313+42_28.png	images/313_28.png	1.0	←	28.0	72		男	19	2025-05-22_19h49.53.604	干预NG	2021.2.3	Win32	142.8571429			1.0	1.0	0.5046	1.0		2.0	18.0	82.0	27.0	1.0
					4.0	0.1097						images/313+42_10.png	images/313_10.png	1.0	←	10.0	72		男	19	2025-05-22_19h49.53.604	干预NG	2021.2.3	Win32	142.8571429			1.0	1.0	0.1823	1.0		2.0	19.0	83.0	9.0	1.0
					5.0	0.0723						images/313+42_25.png	images/313_25.png	1.0	←	25.0	72		男	19	2025-05-22_19h49.53.604	干预NG	2021.2.3	Win32	142.8571429			1.0	1.0	0.2032	1.0		2.0	20.0	84.0	24.0	1.0
					5.0	0.0911						images/313_22.png	images/313+42_22.png	6.0	→	22.0	72		男	19	2025-05-22_19h49.53.604	干预NG	2021.2.3	Win32	142.8571429			1.0	0.0	0.5573	1.0		2.0	21.0	85.0	21.0	1.0
					4.0	0.1209						images/313+42_27.png	images/313_27.png	1.0	←	27.0	72		男	19	2025-05-22_19h49.53.604	干预NG	2021.2.3	Win32	142.8571429			1.0	1.0	0.3202	1.0		2.0	22.0	86.0	26.0	1.0
					4.0	0.1228						images/313_1.png	images/313+42_1.png	6.0	→	1.0	72		男	19	2025-05-22_19h49.53.604	干预NG	2021.2.3	Win32	142.8571429			6.0	1.0	0.343	1.0		2.0	23.0	87.0	0.0	1.0
					5.0	0.1025						images/313_3.png	images/313+42_3.png	6.0	→	3.0	72		男	19	2025-05-22_19h49.53.604	干预NG	2021.2.3	Win32	142.8571429			6.0	1.0	0.5097	1.0		2.0	24.0	88.0	2.0	1.0
					5.0	0.0977						images/313+42_26.png	images/313_26.png	1.0	←	26.0	72		男	19	2025-05-22_19h49.53.604	干预NG	2021.2.3	Win32	142.8571429			1.0	1.0	0.1466	1.0		2.0	25.0	89.0	25.0	1.0
					4.0	0.1263						images/313_17.png	images/313+42_17.png	6.0	→	17.0	72		男	19	2025-05-22_19h49.53.604	干预NG	2021.2.3	Win32	142.8571429			6.0	1.0	0.4298	1.0		2.0	26.0	90.0	16.0	1.0
					5.0	0.0762						images/313_21.png	images/313+42_21.png	6.0	→	21.0	72		男	19	2025-05-22_19h49.53.604	干预NG	2021.2.3	Win32	142.8571429			6.0	1.0	0.3684	1.0		2.0	27.0	91.0	20.0	1.0
					5.0	0.0713						images/313_18.png	images/313+42_18.png	6.0	→	18.0	72		男	19	2025-05-22_19h49.53.604	干预NG	2021.2.3	Win32	142.8571429			1.0	0.0	0.5246	1.0		2.0	28.0	92.0	17.0	1.0
					4.0	0.1102						images/313+42_29.png	images/313_29.png	1.0	←	29.0	72		男	19	2025-05-22_19h49.53.604	干预NG	2021.2.3	Win32	142.8571429			1.0	1.0	0.2937	1.0		2.0	29.0	93.0	28.0	1.0
					5.0	0.1423						images/313_5.png	images/313+42_5.png	6.0	→	5.0	72		男	19	2025-05-22_19h49.53.604	干预NG	2021.2.3	Win32	142.8571429			6.0	1.0	0.5987	1.0		2.0	30.0	94.0	4.0	1.0
					4.0	0.1188						images/313+42_32.png	images/313_32.png	1.0	←	32.0	72		男	19	2025-05-22_19h49.53.604	干预NG	2021.2.3	Win32	142.8571429			1.0	1.0	0.2302	1.0		2.0	31.0	95.0	31.0	1.0
																	72		男	19	2025-05-22_19h49.53.604	干预NG	2021.2.3	Win32	142.8571429														6.731481764	3.1857
