# Supplementary material for: Perceptual metacognition and self-esteem: the role of feedback valence in local and global monitoring bias
Source: BMC Psychol. 2025 Sep 22;13:1114. doi: 10.1186/s40359-025-03089-x (PMC12506185; doi:10.1186/s40359-025-03089-x)
Supplement: Supplementary file 1 — Supplementary Material 1. [file 40359_2025_3089_MOESM1_ESM.zip › Data/Study3/Study3data/negative/73_干预NG_2025-05-22_20h10.18.719.csv]

key03.keys	key03.rt	response00.keys	response00.corr	response00.rt	response02.keys	response02.rt	prac2.thisRepN	prac2.thisTrialN	prac2.thisN	prac2.thisIndex	prac2.ran	dotLeft	dotRight	dotAns	cue	rows	被试编号	姓名	性别	年龄	date	expName	psychopyVersion	OS	frameRate	key04.keys	key04.rt	response01.keys	response01.corr	response01.rt	response02.corr	ret_res.keys	neg.thisRepN	neg.thisTrialN	neg.thisN	neg.thisIndex	neg.ran	ret_res.rt	slider.response	slider.rt
space	16.4276	1.0	0.0	1.1262	1.0	2.4868	0.0	0.0	0.0	2.0	1.0	images/313_3.png	images/313+12_3.png	6.0	→	3.0	73		女	23	2025-05-22_20h10.18.719	干预NG	2021.2.3	Win32	59.88023952
		1.0	0.0	2.056	2.0	1.6301	0.0	1.0	1.0	6.0	1.0	images/313_7.png	images/313+12_7.png	6.0	→	7.0	73		女	23	2025-05-22_20h10.18.719	干预NG	2021.2.3	Win32	59.88023952
		6.0	1.0	2.2031	3.0	1.9734	0.0	2.0	2.0	1.0	1.0	images/313_2.png	images/313+12_2.png	6.0	→	2.0	73		女	23	2025-05-22_20h10.18.719	干预NG	2021.2.3	Win32	59.88023952
		6.0	1.0	2.4833	4.0	1.5464	0.0	3.0	3.0	3.0	1.0	images/313_4.png	images/313+12_4.png	6.0	→	4.0	73		女	23	2025-05-22_20h10.18.719	干预NG	2021.2.3	Win32	59.88023952
		6.0	1.0	4.0906	4.0	1.2598	0.0	4.0	4.0	7.0	1.0	images/313_8.png	images/313+12_8.png	6.0	→	8.0	73		女	23	2025-05-22_20h10.18.719	干预NG	2021.2.3	Win32	59.88023952
		1.0	1.0	1.8646	3.0	1.8444	0.0	5.0	5.0	11.0	1.0	images/313+12_12.png	images/313_12.png	1.0	←	12.0	73		女	23	2025-05-22_20h10.18.719	干预NG	2021.2.3	Win32	59.88023952
		6.0	0.0	1.6682	4.0	1.8064	0.0	6.0	6.0	8.0	1.0	images/313+12_9.png	images/313_9.png	1.0	←	9.0	73		女	23	2025-05-22_20h10.18.719	干预NG	2021.2.3	Win32	59.88023952
		6.0	0.0	1.7892	4.0	1.2722	0.0	7.0	7.0	10.0	1.0	images/313+12_11.png	images/313_11.png	1.0	←	11.0	73		女	23	2025-05-22_20h10.18.719	干预NG	2021.2.3	Win32	59.88023952
		1.0	1.0	1.362	3.0	1.7887	0.0	8.0	8.0	15.0	1.0	images/313+12_16.png	images/313_16.png	1.0	←	16.0	73		女	23	2025-05-22_20h10.18.719	干预NG	2021.2.3	Win32	59.88023952
		6.0	1.0	1.54	4.0	2.0004	0.0	9.0	9.0	4.0	1.0	images/313_5.png	images/313+12_5.png	6.0	→	5.0	73		女	23	2025-05-22_20h10.18.719	干预NG	2021.2.3	Win32	59.88023952
		6.0	1.0	1.1133	4.0	2.0018	0.0	10.0	10.0	5.0	1.0	images/313_6.png	images/313+12_6.png	6.0	→	6.0	73		女	23	2025-05-22_20h10.18.719	干预NG	2021.2.3	Win32	59.88023952
		6.0	0.0	1.6375	5.0	1.4313	0.0	11.0	11.0	13.0	1.0	images/313+12_14.png	images/313_14.png	1.0	←	14.0	73		女	23	2025-05-22_20h10.18.719	干预NG	2021.2.3	Win32	59.88023952
		6.0	1.0	1.1554	4.0	1.9331	0.0	12.0	12.0	0.0	1.0	images/313_1.png	images/313+12_1.png	6.0	→	1.0	73		女	23	2025-05-22_20h10.18.719	干预NG	2021.2.3	Win32	59.88023952
		1.0	1.0	1.4382	4.0	1.8148	0.0	13.0	13.0	12.0	1.0	images/313+12_13.png	images/313_13.png	1.0	←	13.0	73		女	23	2025-05-22_20h10.18.719	干预NG	2021.2.3	Win32	59.88023952
		6.0	0.0	1.8959	5.0	1.0584	0.0	14.0	14.0	14.0	1.0	images/313+12_15.png	images/313_15.png	1.0	←	15.0	73		女	23	2025-05-22_20h10.18.719	干预NG	2021.2.3	Win32	59.88023952
		1.0	1.0	1.6015	3.0	1.3337	0.0	15.0	15.0	9.0	1.0	images/313+12_10.png	images/313_10.png	1.0	←	10.0	73		女	23	2025-05-22_20h10.18.719	干预NG	2021.2.3	Win32	59.88023952
		1.0	0.0	1.5333	4.0	1.2177	1.0	0.0	16.0	6.0	1.0	images/313_7.png	images/313+12_7.png	6.0	→	7.0	73		女	23	2025-05-22_20h10.18.719	干预NG	2021.2.3	Win32	59.88023952
		1.0	0.0	1.2594	4.0	1.4012	1.0	1.0	17.0	7.0	1.0	images/313_8.png	images/313+12_8.png	6.0	→	8.0	73		女	23	2025-05-22_20h10.18.719	干预NG	2021.2.3	Win32	59.88023952
		6.0	1.0	1.075	5.0	1.1439	1.0	2.0	18.0	0.0	1.0	images/313_1.png	images/313+12_1.png	6.0	→	1.0	73		女	23	2025-05-22_20h10.18.719	干预NG	2021.2.3	Win32	59.88023952
		6.0	0.0	1.3993	4.0	1.1595	1.0	3.0	19.0	15.0	1.0	images/313+12_16.png	images/313_16.png	1.0	←	16.0	73		女	23	2025-05-22_20h10.18.719	干预NG	2021.2.3	Win32	59.88023952
		6.0	0.0	0.9498	4.0	1.3918	1.0	4.0	20.0	14.0	1.0	images/313+12_15.png	images/313_15.png	1.0	←	15.0	73		女	23	2025-05-22_20h10.18.719	干预NG	2021.2.3	Win32	59.88023952
		6.0	0.0	1.1178	5.0	1.6681	1.0	5.0	21.0	10.0	1.0	images/313+12_11.png	images/313_11.png	1.0	←	11.0	73		女	23	2025-05-22_20h10.18.719	干预NG	2021.2.3	Win32	59.88023952
		6.0	1.0	0.9045	5.0	1.1436	1.0	6.0	22.0	3.0	1.0	images/313_4.png	images/313+12_4.png	6.0	→	4.0	73		女	23	2025-05-22_20h10.18.719	干预NG	2021.2.3	Win32	59.88023952
		6.0	1.0	1.2808	4.0	1.2085	1.0	7.0	23.0	5.0	1.0	images/313_6.png	images/313+12_6.png	6.0	→	6.0	73		女	23	2025-05-22_20h10.18.719	干预NG	2021.2.3	Win32	59.88023952
		1.0	1.0	1.1221	3.0	1.7197	1.0	8.0	24.0	13.0	1.0	images/313+12_14.png	images/313_14.png	1.0	←	14.0	73		女	23	2025-05-22_20h10.18.719	干预NG	2021.2.3	Win32	59.88023952
		6.0	1.0	1.0056	4.0	1.4523	1.0	9.0	25.0	1.0	1.0	images/313_2.png	images/313+12_2.png	6.0	→	2.0	73		女	23	2025-05-22_20h10.18.719	干预NG	2021.2.3	Win32	59.88023952
		1.0	1.0	1.4992	3.0	1.2272	1.0	10.0	26.0	9.0	1.0	images/313+12_10.png	images/313_10.png	1.0	←	10.0	73		女	23	2025-05-22_20h10.18.719	干预NG	2021.2.3	Win32	59.88023952
		1.0	1.0	1.2347	4.0	1.194	1.0	11.0	27.0	11.0	1.0	images/313+12_12.png	images/313_12.png	1.0	←	12.0	73		女	23	2025-05-22_20h10.18.719	干预NG	2021.2.3	Win32	59.88023952
		6.0	1.0	1.1631	4.0	1.5395	1.0	12.0	28.0	4.0	1.0	images/313_5.png	images/313+12_5.png	6.0	→	5.0	73		女	23	2025-05-22_20h10.18.719	干预NG	2021.2.3	Win32	59.88023952
		1.0	1.0	1.9695	3.0	1.5083	1.0	13.0	29.0	8.0	1.0	images/313+12_9.png	images/313_9.png	1.0	←	9.0	73		女	23	2025-05-22_20h10.18.719	干预NG	2021.2.3	Win32	59.88023952
		6.0	1.0	0.8664	5.0	1.1249	1.0	14.0	30.0	2.0	1.0	images/313_3.png	images/313+12_3.png	6.0	→	3.0	73		女	23	2025-05-22_20h10.18.719	干预NG	2021.2.3	Win32	59.88023952
		1.0	1.0	2.2765	3.0	0.7495	1.0	15.0	31.0	12.0	1.0	images/313+12_13.png	images/313_13.png	1.0	←	13.0	73		女	23	2025-05-22_20h10.18.719	干预NG	2021.2.3	Win32	59.88023952
					4.0	1.949						images/313+42_15.png	images/313_15.png	1.0	←	15.0	73		女	23	2025-05-22_20h10.18.719	干预NG	2021.2.3	Win32	59.88023952	space	15.5916	6.0	0.0	0.9765	1.0		0.0	0.0	0.0	14.0	1.0
					3.0	1.2057						images/313+42_12.png	images/313_12.png	1.0	←	12.0	73		女	23	2025-05-22_20h10.18.719	干预NG	2021.2.3	Win32	59.88023952			1.0	1.0	1.3073	0.0		0.0	1.0	1.0	11.0	1.0
					4.0	1.4969						images/313+42_29.png	images/313_29.png	1.0	←	29.0	73		女	23	2025-05-22_20h10.18.719	干预NG	2021.2.3	Win32	59.88023952			1.0	1.0	0.5915	1.0		0.0	2.0	2.0	28.0	1.0
					3.0	1.6993						images/313+42_25.png	images/313_25.png	1.0	←	25.0	73		女	23	2025-05-22_20h10.18.719	干预NG	2021.2.3	Win32	59.88023952			1.0	1.0	1.1965	0.0		0.0	3.0	3.0	24.0	1.0
					5.0	1.0543						images/313_6.png	images/313+42_6.png	6.0	→	6.0	73		女	23	2025-05-22_20h10.18.719	干预NG	2021.2.3	Win32	59.88023952			6.0	1.0	1.0262	1.0		0.0	4.0	4.0	5.0	1.0
					5.0	0.8567						images/313_7.png	images/313+42_7.png	6.0	→	7.0	73		女	23	2025-05-22_20h10.18.719	干预NG	2021.2.3	Win32	59.88023952			6.0	1.0	0.6597	1.0		0.0	5.0	5.0	6.0	1.0
					4.0	1.0854						images/313_21.png	images/313+42_21.png	6.0	→	21.0	73		女	23	2025-05-22_20h10.18.719	干预NG	2021.2.3	Win32	59.88023952			6.0	1.0	0.9383	1.0		0.0	6.0	6.0	20.0	1.0
					4.0	1.1592						images/313+42_14.png	images/313_14.png	1.0	←	14.0	73		女	23	2025-05-22_20h10.18.719	干预NG	2021.2.3	Win32	59.88023952			1.0	1.0	0.8012	1.0		0.0	7.0	7.0	13.0	1.0
					2.0	0.8528						images/313_22.png	images/313+42_22.png	6.0	→	22.0	73		女	23	2025-05-22_20h10.18.719	干预NG	2021.2.3	Win32	59.88023952			1.0	0.0	1.3262	0.0		0.0	8.0	8.0	21.0	1.0
					5.0	0.8288						images/313_3.png	images/313+42_3.png	6.0	→	3.0	73		女	23	2025-05-22_20h10.18.719	干预NG	2021.2.3	Win32	59.88023952			6.0	1.0	0.7083	1.0		0.0	9.0	9.0	2.0	1.0
					3.0	1.1796						images/313+42_11.png	images/313_11.png	1.0	←	11.0	73		女	23	2025-05-22_20h10.18.719	干预NG	2021.2.3	Win32	59.88023952			1.0	1.0	1.063	0.0		0.0	10.0	10.0	10.0	1.0
					4.0	0.9662						images/313+42_13.png	images/313_13.png	1.0	←	13.0	73		女	23	2025-05-22_20h10.18.719	干预NG	2021.2.3	Win32	59.88023952			6.0	0.0	0.6945	1.0		0.0	11.0	11.0	12.0	1.0
					3.0	1.1161						images/313_8.png	images/313+42_8.png	6.0	→	8.0	73		女	23	2025-05-22_20h10.18.719	干预NG	2021.2.3	Win32	59.88023952			1.0	0.0	1.0862	0.0		0.0	12.0	12.0	7.0	1.0
					5.0	0.8681						images/313_1.png	images/313+42_1.png	6.0	→	1.0	73		女	23	2025-05-22_20h10.18.719	干预NG	2021.2.3	Win32	59.88023952			6.0	1.0	0.7512	1.0		0.0	13.0	13.0	0.0	1.0
					3.0	0.8749						images/313+42_9.png	images/313_9.png	1.0	←	9.0	73		女	23	2025-05-22_20h10.18.719	干预NG	2021.2.3	Win32	59.88023952			6.0	0.0	1.1998	0.0		0.0	14.0	14.0	8.0	1.0
					4.0	1.2848						images/313+42_10.png	images/313_10.png	1.0	←	10.0	73		女	23	2025-05-22_20h10.18.719	干预NG	2021.2.3	Win32	59.88023952			6.0	0.0	0.4667	1.0		0.0	15.0	15.0	9.0	1.0
					3.0	1.1598						images/313_2.png	images/313+42_2.png	6.0	→	2.0	73		女	23	2025-05-22_20h10.18.719	干预NG	2021.2.3	Win32	59.88023952			6.0	1.0	0.9384	0.0		0.0	16.0	16.0	1.0	1.0
					4.0	1.2317						images/313+42_32.png	images/313_32.png	1.0	←	32.0	73		女	23	2025-05-22_20h10.18.719	干预NG	2021.2.3	Win32	59.88023952			6.0	0.0	1.1499	1.0		0.0	17.0	17.0	31.0	1.0
					2.0	0.9903						images/313+42_30.png	images/313_30.png	1.0	←	30.0	73		女	23	2025-05-22_20h10.18.719	干预NG	2021.2.3	Win32	59.88023952			1.0	1.0	1.1421	0.0		0.0	18.0	18.0	29.0	1.0
					3.0	1.1655						images/313+42_27.png	images/313_27.png	1.0	←	27.0	73		女	23	2025-05-22_20h10.18.719	干预NG	2021.2.3	Win32	59.88023952			6.0	0.0	0.8166	0.0		0.0	19.0	19.0	26.0	1.0
					2.0	0.9193						images/313+42_26.png	images/313_26.png	1.0	←	26.0	73		女	23	2025-05-22_20h10.18.719	干预NG	2021.2.3	Win32	59.88023952			1.0	1.0	1.0582	0.0		0.0	20.0	20.0	25.0	1.0
					3.0	0.9593						images/313_24.png	images/313+42_24.png	6.0	→	24.0	73		女	23	2025-05-22_20h10.18.719	干预NG	2021.2.3	Win32	59.88023952			6.0	1.0	0.9857	0.0		0.0	21.0	21.0	23.0	1.0
					4.0	0.7897						images/313_20.png	images/313+42_20.png	6.0	→	20.0	73		女	23	2025-05-22_20h10.18.719	干预NG	2021.2.3	Win32	59.88023952			6.0	1.0	0.8717	1.0		0.0	22.0	22.0	19.0	1.0
					4.0	1.2543						images/313_5.png	images/313+42_5.png	6.0	→	5.0	73		女	23	2025-05-22_20h10.18.719	干预NG	2021.2.3	Win32	59.88023952			6.0	1.0	0.8826	1.0		0.0	23.0	23.0	4.0	1.0
					5.0	0.9996						images/313_19.png	images/313+42_19.png	6.0	→	19.0	73		女	23	2025-05-22_20h10.18.719	干预NG	2021.2.3	Win32	59.88023952			6.0	1.0	0.7927	1.0		0.0	24.0	24.0	18.0	1.0
					5.0	0.9175						images/313_4.png	images/313+42_4.png	6.0	→	4.0	73		女	23	2025-05-22_20h10.18.719	干预NG	2021.2.3	Win32	59.88023952			6.0	1.0	0.4853	1.0		0.0	25.0	25.0	3.0	1.0
					4.0	0.9515						images/313+42_31.png	images/313_31.png	1.0	←	31.0	73		女	23	2025-05-22_20h10.18.719	干预NG	2021.2.3	Win32	59.88023952			6.0	0.0	0.7589	1.0		0.0	26.0	26.0	30.0	1.0
					2.0	1.2147						images/313+42_16.png	images/313_16.png	1.0	←	16.0	73		女	23	2025-05-22_20h10.18.719	干预NG	2021.2.3	Win32	59.88023952			1.0	1.0	1.2145	0.0		0.0	27.0	27.0	15.0	1.0
					4.0	1.252						images/313_17.png	images/313+42_17.png	6.0	→	17.0	73		女	23	2025-05-22_20h10.18.719	干预NG	2021.2.3	Win32	59.88023952			6.0	1.0	0.7378	1.0		0.0	28.0	28.0	16.0	1.0
					4.0	0.9753						images/313_23.png	images/313+42_23.png	6.0	→	23.0	73		女	23	2025-05-22_20h10.18.719	干预NG	2021.2.3	Win32	59.88023952			6.0	1.0	0.6833	1.0		0.0	29.0	29.0	22.0	1.0
					3.0	0.8025						images/313_18.png	images/313+42_18.png	6.0	→	18.0	73		女	23	2025-05-22_20h10.18.719	干预NG	2021.2.3	Win32	59.88023952			6.0	1.0	1.1514	0.0		0.0	30.0	30.0	17.0	1.0
					5.0	1.3734						images/313+42_28.png	images/313_28.png	1.0	←	28.0	73		女	23	2025-05-22_20h10.18.719	干预NG	2021.2.3	Win32	59.88023952			6.0	0.0	0.7562	1.0		0.0	31.0	31.0	27.0	1.0
					3.0	1.1107						images/313+42_12.png	images/313_12.png	1.0	←	12.0	73		女	23	2025-05-22_20h10.18.719	干预NG	2021.2.3	Win32	59.88023952			1.0	1.0	0.957	0.0		1.0	0.0	32.0	11.0	1.0
					4.0	1.2649						images/313+42_16.png	images/313_16.png	1.0	←	16.0	73		女	23	2025-05-22_20h10.18.719	干预NG	2021.2.3	Win32	59.88023952			6.0	0.0	0.7672	1.0		1.0	1.0	33.0	15.0	1.0
					3.0	0.9666						images/313+42_10.png	images/313_10.png	1.0	←	10.0	73		女	23	2025-05-22_20h10.18.719	干预NG	2021.2.3	Win32	59.88023952			6.0	0.0	1.3877	0.0		1.0	2.0	34.0	9.0	1.0
					2.0	0.9392						images/313+42_15.png	images/313_15.png	1.0	←	15.0	73		女	23	2025-05-22_20h10.18.719	干预NG	2021.2.3	Win32	59.88023952			1.0	1.0	1.5143	0.0		1.0	3.0	35.0	14.0	1.0
					4.0	0.591						images/313+42_9.png	images/313_9.png	1.0	←	9.0	73		女	23	2025-05-22_20h10.18.719	干预NG	2021.2.3	Win32	59.88023952			1.0	1.0	0.8823	1.0		1.0	4.0	36.0	8.0	1.0
					5.0	0.8382						images/313+42_27.png	images/313_27.png	1.0	←	27.0	73		女	23	2025-05-22_20h10.18.719	干预NG	2021.2.3	Win32	59.88023952			1.0	1.0	0.8243	1.0		1.0	5.0	37.0	26.0	1.0
					3.0	1.0353						images/313+42_32.png	images/313_32.png	1.0	←	32.0	73		女	23	2025-05-22_20h10.18.719	干预NG	2021.2.3	Win32	59.88023952			1.0	1.0	0.8569	0.0		1.0	6.0	38.0	31.0	1.0
					4.0	1.2492						images/313_24.png	images/313+42_24.png	6.0	→	24.0	73		女	23	2025-05-22_20h10.18.719	干预NG	2021.2.3	Win32	59.88023952			6.0	1.0	0.8121	1.0	space	1.0	7.0	39.0	23.0	1.0	6.7044
					5.0	1.0338						images/313_5.png	images/313+42_5.png	6.0	→	5.0	73		女	23	2025-05-22_20h10.18.719	干预NG	2021.2.3	Win32	59.88023952			6.0	1.0	0.8976	1.0		1.0	8.0	40.0	4.0	1.0
					3.0	0.6562						images/313+42_11.png	images/313_11.png	1.0	←	11.0	73		女	23	2025-05-22_20h10.18.719	干预NG	2021.2.3	Win32	59.88023952			6.0	0.0	1.2086	0.0		1.0	9.0	41.0	10.0	1.0
					3.0	0.8291						images/313+42_31.png	images/313_31.png	1.0	←	31.0	73		女	23	2025-05-22_20h10.18.719	干预NG	2021.2.3	Win32	59.88023952			1.0	1.0	1.1485	0.0		1.0	10.0	42.0	30.0	1.0
					4.0	0.8291						images/313_22.png	images/313+42_22.png	6.0	→	22.0	73		女	23	2025-05-22_20h10.18.719	干预NG	2021.2.3	Win32	59.88023952			6.0	1.0	0.8814	1.0		1.0	11.0	43.0	21.0	1.0
					4.0	1.1059						images/313_19.png	images/313+42_19.png	6.0	→	19.0	73		女	23	2025-05-22_20h10.18.719	干预NG	2021.2.3	Win32	59.88023952			6.0	1.0	0.9469	1.0		1.0	12.0	44.0	18.0	1.0
					4.0	1.0774						images/313_4.png	images/313+42_4.png	6.0	→	4.0	73		女	23	2025-05-22_20h10.18.719	干预NG	2021.2.3	Win32	59.88023952			6.0	1.0	0.6574	1.0		1.0	13.0	45.0	3.0	1.0
					5.0	0.7229						images/313_21.png	images/313+42_21.png	6.0	→	21.0	73		女	23	2025-05-22_20h10.18.719	干预NG	2021.2.3	Win32	59.88023952			6.0	1.0	0.5965	1.0		1.0	14.0	46.0	20.0	1.0
					3.0	0.6152						images/313+42_28.png	images/313_28.png	1.0	←	28.0	73		女	23	2025-05-22_20h10.18.719	干预NG	2021.2.3	Win32	59.88023952			6.0	0.0	1.2309	0.0		1.0	15.0	47.0	27.0	1.0
					5.0	0.6689						images/313_1.png	images/313+42_1.png	6.0	→	1.0	73		女	23	2025-05-22_20h10.18.719	干预NG	2021.2.3	Win32	59.88023952			6.0	1.0	0.622	1.0		1.0	16.0	48.0	0.0	1.0
					3.0	0.6924						images/313_3.png	images/313+42_3.png	6.0	→	3.0	73		女	23	2025-05-22_20h10.18.719	干预NG	2021.2.3	Win32	59.88023952			1.0	0.0	1.3136	0.0		1.0	17.0	49.0	2.0	1.0
					3.0	1.0268						images/313+42_25.png	images/313_25.png	1.0	←	25.0	73		女	23	2025-05-22_20h10.18.719	干预NG	2021.2.3	Win32	59.88023952			6.0	0.0	0.7221	0.0		1.0	18.0	50.0	24.0	1.0
					3.0	0.6298						images/313_20.png	images/313+42_20.png	6.0	→	20.0	73		女	23	2025-05-22_20h10.18.719	干预NG	2021.2.3	Win32	59.88023952			6.0	1.0	1.0414	0.0		1.0	19.0	51.0	19.0	1.0
					4.0	0.702						images/313+42_30.png	images/313_30.png	1.0	←	30.0	73		女	23	2025-05-22_20h10.18.719	干预NG	2021.2.3	Win32	59.88023952			6.0	0.0	0.9977	1.0		1.0	20.0	52.0	29.0	1.0
					4.0	0.8374						images/313_17.png	images/313+42_17.png	6.0	→	17.0	73		女	23	2025-05-22_20h10.18.719	干预NG	2021.2.3	Win32	59.88023952			6.0	1.0	1.9563	1.0		1.0	21.0	53.0	16.0	1.0
					5.0	0.8218						images/313_18.png	images/313+42_18.png	6.0	→	18.0	73		女	23	2025-05-22_20h10.18.719	干预NG	2021.2.3	Win32	59.88023952			6.0	1.0	0.8893	1.0		1.0	22.0	54.0	17.0	1.0
					3.0	1.0462						images/313_23.png	images/313+42_23.png	6.0	→	23.0	73		女	23	2025-05-22_20h10.18.719	干预NG	2021.2.3	Win32	59.88023952			6.0	1.0	0.6391	0.0		1.0	23.0	55.0	22.0	1.0
					5.0	0.6742						images/313+42_13.png	images/313_13.png	1.0	←	13.0	73		女	23	2025-05-22_20h10.18.719	干预NG	2021.2.3	Win32	59.88023952			6.0	0.0	0.6179	1.0		1.0	24.0	56.0	12.0	1.0
					4.0	1.0856						images/313_7.png	images/313+42_7.png	6.0	→	7.0	73		女	23	2025-05-22_20h10.18.719	干预NG	2021.2.3	Win32	59.88023952			6.0	1.0	0.8655	1.0		1.0	25.0	57.0	6.0	1.0
					3.0	1.0544						images/313+42_29.png	images/313_29.png	1.0	←	29.0	73		女	23	2025-05-22_20h10.18.719	干预NG	2021.2.3	Win32	59.88023952			1.0	1.0	0.6376	0.0		1.0	26.0	58.0	28.0	1.0
					5.0	0.7728						images/313_2.png	images/313+42_2.png	6.0	→	2.0	73		女	23	2025-05-22_20h10.18.719	干预NG	2021.2.3	Win32	59.88023952			6.0	1.0	0.7872	1.0		1.0	27.0	59.0	1.0	1.0
					5.0	0.9704						images/313_8.png	images/313+42_8.png	6.0	→	8.0	73		女	23	2025-05-22_20h10.18.719	干预NG	2021.2.3	Win32	59.88023952			6.0	1.0	0.5169	1.0		1.0	28.0	60.0	7.0	1.0
					3.0	0.9678						images/313+42_14.png	images/313_14.png	1.0	←	14.0	73		女	23	2025-05-22_20h10.18.719	干预NG	2021.2.3	Win32	59.88023952			1.0	1.0	0.6925	0.0		1.0	29.0	61.0	13.0	1.0
					5.0	0.6217						images/313+42_26.png	images/313_26.png	1.0	←	26.0	73		女	23	2025-05-22_20h10.18.719	干预NG	2021.2.3	Win32	59.88023952			6.0	0.0	0.8198	1.0		1.0	30.0	62.0	25.0	1.0
					5.0	0.6348						images/313_6.png	images/313+42_6.png	6.0	→	6.0	73		女	23	2025-05-22_20h10.18.719	干预NG	2021.2.3	Win32	59.88023952			6.0	1.0	0.9271	1.0		1.0	31.0	63.0	5.0	1.0
					5.0	1.4836						images/313+42_9.png	images/313_9.png	1.0	←	9.0	73		女	23	2025-05-22_20h10.18.719	干预NG	2021.2.3	Win32	59.88023952			1.0	1.0	0.8876	1.0		2.0	0.0	64.0	8.0	1.0
					5.0	0.8239						images/313_6.png	images/313+42_6.png	6.0	→	6.0	73		女	23	2025-05-22_20h10.18.719	干预NG	2021.2.3	Win32	59.88023952			6.0	1.0	0.5114	1.0		2.0	1.0	65.0	5.0	1.0
					5.0	0.9845						images/313_20.png	images/313+42_20.png	6.0	→	20.0	73		女	23	2025-05-22_20h10.18.719	干预NG	2021.2.3	Win32	59.88023952			1.0	0.0	0.6667	1.0		2.0	2.0	66.0	19.0	1.0
					5.0	0.9095						images/313_17.png	images/313+42_17.png	6.0	→	17.0	73		女	23	2025-05-22_20h10.18.719	干预NG	2021.2.3	Win32	59.88023952			6.0	1.0	0.7368	1.0		2.0	3.0	67.0	16.0	1.0
					3.0	0.7493						images/313_22.png	images/313+42_22.png	6.0	→	22.0	73		女	23	2025-05-22_20h10.18.719	干预NG	2021.2.3	Win32	59.88023952			6.0	1.0	0.7801	0.0		2.0	4.0	68.0	21.0	1.0
					6.0	0.7049						images/313_24.png	images/313+42_24.png	6.0	→	24.0	73		女	23	2025-05-22_20h10.18.719	干预NG	2021.2.3	Win32	59.88023952			6.0	1.0	0.7139	1.0		2.0	5.0	69.0	23.0	1.0
					2.0	0.9201						images/313+42_28.png	images/313_28.png	1.0	←	28.0	73		女	23	2025-05-22_20h10.18.719	干预NG	2021.2.3	Win32	59.88023952			1.0	1.0	0.9396	0.0		2.0	6.0	70.0	27.0	1.0
					6.0	0.8025						images/313+42_15.png	images/313_15.png	1.0	←	15.0	73		女	23	2025-05-22_20h10.18.719	干预NG	2021.2.3	Win32	59.88023952			6.0	0.0	0.5827	1.0		2.0	7.0	71.0	14.0	1.0
					4.0	0.8838						images/313_7.png	images/313+42_7.png	6.0	→	7.0	73		女	23	2025-05-22_20h10.18.719	干预NG	2021.2.3	Win32	59.88023952			6.0	1.0	0.8847	1.0		2.0	8.0	72.0	6.0	1.0
					3.0	1.0068						images/313_4.png	images/313+42_4.png	6.0	→	4.0	73		女	23	2025-05-22_20h10.18.719	干预NG	2021.2.3	Win32	59.88023952			6.0	1.0	0.7888	0.0		2.0	9.0	73.0	3.0	1.0
					2.0	1.3036						images/313_23.png	images/313+42_23.png	6.0	→	23.0	73		女	23	2025-05-22_20h10.18.719	干预NG	2021.2.3	Win32	59.88023952			6.0	1.0	0.7013	0.0		2.0	10.0	74.0	22.0	1.0
					2.0	0.7809						images/313+42_27.png	images/313_27.png	1.0	←	27.0	73		女	23	2025-05-22_20h10.18.719	干预NG	2021.2.3	Win32	59.88023952			6.0	0.0	1.1837	0.0		2.0	11.0	75.0	26.0	1.0
					3.0	1.4359						images/313+42_14.png	images/313_14.png	1.0	←	14.0	73		女	23	2025-05-22_20h10.18.719	干预NG	2021.2.3	Win32	59.88023952			1.0	1.0	1.244	0.0		2.0	12.0	76.0	13.0	1.0
					3.0	0.5389						images/313+42_12.png	images/313_12.png	1.0	←	12.0	73		女	23	2025-05-22_20h10.18.719	干预NG	2021.2.3	Win32	59.88023952			1.0	1.0	1.0248	0.0		2.0	13.0	77.0	11.0	1.0
					3.0	0.63						images/313+42_11.png	images/313_11.png	1.0	←	11.0	73		女	23	2025-05-22_20h10.18.719	干预NG	2021.2.3	Win32	59.88023952			6.0	0.0	1.231	0.0		2.0	14.0	78.0	10.0	1.0
					2.0	0.8186						images/313+42_31.png	images/313_31.png	1.0	←	31.0	73		女	23	2025-05-22_20h10.18.719	干预NG	2021.2.3	Win32	59.88023952			1.0	1.0	0.9275	0.0	space	2.0	15.0	79.0	30.0	1.0	9.9721
					4.0	1.1996						images/313_18.png	images/313+42_18.png	6.0	→	18.0	73		女	23	2025-05-22_20h10.18.719	干预NG	2021.2.3	Win32	59.88023952			1.0	0.0	0.8974	1.0		2.0	16.0	80.0	17.0	1.0
					3.0	0.9961						images/313_8.png	images/313+42_8.png	6.0	→	8.0	73		女	23	2025-05-22_20h10.18.719	干预NG	2021.2.3	Win32	59.88023952			1.0	0.0	1.1858	0.0		2.0	17.0	81.0	7.0	1.0
					4.0	0.8828						images/313_5.png	images/313+42_5.png	6.0	→	5.0	73		女	23	2025-05-22_20h10.18.719	干预NG	2021.2.3	Win32	59.88023952			6.0	1.0	0.6854	1.0		2.0	18.0	82.0	4.0	1.0
					6.0	0.6306						images/313_21.png	images/313+42_21.png	6.0	→	21.0	73		女	23	2025-05-22_20h10.18.719	干预NG	2021.2.3	Win32	59.88023952			6.0	1.0	0.8896	1.0		2.0	19.0	83.0	20.0	1.0
					6.0	0.5632						images/313+42_30.png	images/313_30.png	1.0	←	30.0	73		女	23	2025-05-22_20h10.18.719	干预NG	2021.2.3	Win32	59.88023952			6.0	0.0	1.0024	1.0		2.0	20.0	84.0	29.0	1.0
					3.0	0.9542						images/313+42_26.png	images/313_26.png	1.0	←	26.0	73		女	23	2025-05-22_20h10.18.719	干预NG	2021.2.3	Win32	59.88023952			6.0	0.0	0.6661	0.0		2.0	21.0	85.0	25.0	1.0
					4.0	0.673						images/313+42_25.png	images/313_25.png	1.0	←	25.0	73		女	23	2025-05-22_20h10.18.719	干预NG	2021.2.3	Win32	59.88023952			6.0	0.0	0.8155	1.0		2.0	22.0	86.0	24.0	1.0
					2.0	0.9187						images/313_19.png	images/313+42_19.png	6.0	→	19.0	73		女	23	2025-05-22_20h10.18.719	干预NG	2021.2.3	Win32	59.88023952			6.0	1.0	0.8161	0.0		2.0	23.0	87.0	18.0	1.0
					3.0	1.251						images/313_2.png	images/313+42_2.png	6.0	→	2.0	73		女	23	2025-05-22_20h10.18.719	干预NG	2021.2.3	Win32	59.88023952			6.0	1.0	1.1135	0.0		2.0	24.0	88.0	1.0	1.0
					3.0	1.12						images/313+42_32.png	images/313_32.png	1.0	←	32.0	73		女	23	2025-05-22_20h10.18.719	干预NG	2021.2.3	Win32	59.88023952			1.0	1.0	1.0579	0.0		2.0	25.0	89.0	31.0	1.0
					3.0	1.0472						images/313_3.png	images/313+42_3.png	6.0	→	3.0	73		女	23	2025-05-22_20h10.18.719	干预NG	2021.2.3	Win32	59.88023952			6.0	1.0	0.9003	0.0		2.0	26.0	90.0	2.0	1.0
					3.0	0.6807						images/313+42_29.png	images/313_29.png	1.0	←	29.0	73		女	23	2025-05-22_20h10.18.719	干预NG	2021.2.3	Win32	59.88023952			6.0	0.0	1.3445	0.0		2.0	27.0	91.0	28.0	1.0
					4.0	0.9053						images/313+42_13.png	images/313_13.png	1.0	←	13.0	73		女	23	2025-05-22_20h10.18.719	干预NG	2021.2.3	Win32	59.88023952			1.0	1.0	1.0405	1.0		2.0	28.0	92.0	12.0	1.0
					5.0	0.8511						images/313_1.png	images/313+42_1.png	6.0	→	1.0	73		女	23	2025-05-22_20h10.18.719	干预NG	2021.2.3	Win32	59.88023952			6.0	1.0	0.8722	1.0		2.0	29.0	93.0	0.0	1.0
					5.0	0.703						images/313+42_10.png	images/313_10.png	1.0	←	10.0	73		女	23	2025-05-22_20h10.18.719	干预NG	2021.2.3	Win32	59.88023952			1.0	1.0	0.8536	1.0		2.0	30.0	94.0	9.0	1.0
					3.0	0.836						images/313+42_16.png	images/313_16.png	1.0	←	16.0	73		女	23	2025-05-22_20h10.18.719	干预NG	2021.2.3	Win32	59.88023952			1.0	1.0	0.6541	0.0		2.0	31.0	95.0	15.0	1.0
																	73		女	23	2025-05-22_20h10.18.719	干预NG	2021.2.3	Win32	59.88023952														1.0	4.4726
