# Supplementary material for: Perceptual metacognition and self-esteem: the role of feedback valence in local and global monitoring bias
Source: BMC Psychol. 2025 Sep 22;13:1114. doi: 10.1186/s40359-025-03089-x (PMC12506185; doi:10.1186/s40359-025-03089-x)
Supplement: Supplementary file 1 — Supplementary Material 1. [file 40359_2025_3089_MOESM1_ESM.zip › Data/Study3/Study3data/negative/74_干预NG_2025-05-22_20h10.25.363.csv]

key03.keys	key03.rt	response00.keys	response00.corr	response00.rt	response02.keys	response02.rt	prac2.thisRepN	prac2.thisTrialN	prac2.thisN	prac2.thisIndex	prac2.ran	dotLeft	dotRight	dotAns	cue	rows	被试编号	姓名	性别	年龄	date	expName	psychopyVersion	OS	frameRate	key04.keys	key04.rt	response01.keys	response01.corr	response01.rt	response02.corr	ret_res.keys	neg.thisRepN	neg.thisTrialN	neg.thisN	neg.thisIndex	neg.ran	ret_res.rt	slider.response	slider.rt
space	20.6502	1.0	0.0	2.8879	2.0	2.4015	0.0	0.0	0.0	7.0	1.0	images/313_8.png	images/313+12_8.png	6.0	→	8.0	74		男	22	2025-05-22_20h10.25.363	干预NG	2021.2.3	Win32	59.88023952
			0.0		3.0	1.7662	0.0	1.0	1.0	1.0	1.0	images/313_2.png	images/313+12_2.png	6.0	→	2.0	74		男	22	2025-05-22_20h10.25.363	干预NG	2021.2.3	Win32	59.88023952
		6.0	0.0	3.2405	4.0	1.6485	0.0	2.0	2.0	8.0	1.0	images/313+12_9.png	images/313_9.png	1.0	←	9.0	74		男	22	2025-05-22_20h10.25.363	干预NG	2021.2.3	Win32	59.88023952
		6.0	1.0	2.2286	6.0	0.0538	0.0	3.0	3.0	5.0	1.0	images/313_6.png	images/313+12_6.png	6.0	→	6.0	74		男	22	2025-05-22_20h10.25.363	干预NG	2021.2.3	Win32	59.88023952
		6.0	1.0	1.3591	4.0	1.7981	0.0	4.0	4.0	2.0	1.0	images/313_3.png	images/313+12_3.png	6.0	→	3.0	74		男	22	2025-05-22_20h10.25.363	干预NG	2021.2.3	Win32	59.88023952
		1.0	1.0	1.7612	3.0	1.821	0.0	5.0	5.0	13.0	1.0	images/313+12_14.png	images/313_14.png	1.0	←	14.0	74		男	22	2025-05-22_20h10.25.363	干预NG	2021.2.3	Win32	59.88023952
		6.0	1.0	0.9447	4.0	1.2208	0.0	6.0	6.0	3.0	1.0	images/313_4.png	images/313+12_4.png	6.0	→	4.0	74		男	22	2025-05-22_20h10.25.363	干预NG	2021.2.3	Win32	59.88023952
		6.0	0.0	0.9352	4.0	1.8747	0.0	7.0	7.0	15.0	1.0	images/313+12_16.png	images/313_16.png	1.0	←	16.0	74		男	22	2025-05-22_20h10.25.363	干预NG	2021.2.3	Win32	59.88023952
		1.0	0.0	1.539	4.0	1.8834	0.0	8.0	8.0	4.0	1.0	images/313_5.png	images/313+12_5.png	6.0	→	5.0	74		男	22	2025-05-22_20h10.25.363	干预NG	2021.2.3	Win32	59.88023952
		6.0	1.0	1.9611	3.0	1.774	0.0	9.0	9.0	0.0	1.0	images/313_1.png	images/313+12_1.png	6.0	→	1.0	74		男	22	2025-05-22_20h10.25.363	干预NG	2021.2.3	Win32	59.88023952
		6.0	0.0	1.3792	4.0	1.0796	0.0	10.0	10.0	10.0	1.0	images/313+12_11.png	images/313_11.png	1.0	←	11.0	74		男	22	2025-05-22_20h10.25.363	干预NG	2021.2.3	Win32	59.88023952
		1.0	1.0	1.0064	6.0	1.5389	0.0	11.0	11.0	14.0	1.0	images/313+12_15.png	images/313_15.png	1.0	←	15.0	74		男	22	2025-05-22_20h10.25.363	干预NG	2021.2.3	Win32	59.88023952
		6.0	1.0	0.9097	4.0	1.5512	0.0	12.0	12.0	6.0	1.0	images/313_7.png	images/313+12_7.png	6.0	→	7.0	74		男	22	2025-05-22_20h10.25.363	干预NG	2021.2.3	Win32	59.88023952
		1.0	1.0	0.7307	4.0	1.0052	0.0	13.0	13.0	12.0	1.0	images/313+12_13.png	images/313_13.png	1.0	←	13.0	74		男	22	2025-05-22_20h10.25.363	干预NG	2021.2.3	Win32	59.88023952
		1.0	1.0	0.7228	1.0	0.0769	0.0	14.0	14.0	11.0	1.0	images/313+12_12.png	images/313_12.png	1.0	←	12.0	74		男	22	2025-05-22_20h10.25.363	干预NG	2021.2.3	Win32	59.88023952
		6.0	0.0	0.9728	4.0	2.1982	0.0	15.0	15.0	9.0	1.0	images/313+12_10.png	images/313_10.png	1.0	←	10.0	74		男	22	2025-05-22_20h10.25.363	干预NG	2021.2.3	Win32	59.88023952
		1.0	1.0	1.4329	4.0	2.6671	1.0	0.0	16.0	15.0	1.0	images/313+12_16.png	images/313_16.png	1.0	←	16.0	74		男	22	2025-05-22_20h10.25.363	干预NG	2021.2.3	Win32	59.88023952
		6.0	0.0	0.8978	5.0	2.1464	1.0	1.0	17.0	10.0	1.0	images/313+12_11.png	images/313_11.png	1.0	←	11.0	74		男	22	2025-05-22_20h10.25.363	干预NG	2021.2.3	Win32	59.88023952
		6.0	1.0	0.8848	4.0	1.5217	1.0	2.0	18.0	4.0	1.0	images/313_5.png	images/313+12_5.png	6.0	→	5.0	74		男	22	2025-05-22_20h10.25.363	干预NG	2021.2.3	Win32	59.88023952
		1.0	1.0	1.5824	4.0	3.4154	1.0	3.0	19.0	12.0	1.0	images/313+12_13.png	images/313_13.png	1.0	←	13.0	74		男	22	2025-05-22_20h10.25.363	干预NG	2021.2.3	Win32	59.88023952
		1.0	1.0	1.5787	5.0	1.2068	1.0	4.0	20.0	9.0	1.0	images/313+12_10.png	images/313_10.png	1.0	←	10.0	74		男	22	2025-05-22_20h10.25.363	干预NG	2021.2.3	Win32	59.88023952
		6.0	1.0	1.0738	4.0	1.565	1.0	5.0	21.0	5.0	1.0	images/313_6.png	images/313+12_6.png	6.0	→	6.0	74		男	22	2025-05-22_20h10.25.363	干预NG	2021.2.3	Win32	59.88023952
		1.0	0.0	1.6319	4.0	2.2373	1.0	6.0	22.0	7.0	1.0	images/313_8.png	images/313+12_8.png	6.0	→	8.0	74		男	22	2025-05-22_20h10.25.363	干预NG	2021.2.3	Win32	59.88023952
		6.0	1.0	2.3491	4.0	0.878	1.0	7.0	23.0	1.0	1.0	images/313_2.png	images/313+12_2.png	6.0	→	2.0	74		男	22	2025-05-22_20h10.25.363	干预NG	2021.2.3	Win32	59.88023952
		1.0	0.0	3.3075	4.0	1.9352	1.0	8.0	24.0	0.0	1.0	images/313_1.png	images/313+12_1.png	6.0	→	1.0	74		男	22	2025-05-22_20h10.25.363	干预NG	2021.2.3	Win32	59.88023952
		1.0	1.0	0.7677	4.0	1.2629	1.0	9.0	25.0	14.0	1.0	images/313+12_15.png	images/313_15.png	1.0	←	15.0	74		男	22	2025-05-22_20h10.25.363	干预NG	2021.2.3	Win32	59.88023952
		6.0	1.0	0.7235	5.0	0.6389	1.0	10.0	26.0	3.0	1.0	images/313_4.png	images/313+12_4.png	6.0	→	4.0	74		男	22	2025-05-22_20h10.25.363	干预NG	2021.2.3	Win32	59.88023952
		6.0	0.0	0.7783	6.0	1.7215	1.0	11.0	27.0	13.0	1.0	images/313+12_14.png	images/313_14.png	1.0	←	14.0	74		男	22	2025-05-22_20h10.25.363	干预NG	2021.2.3	Win32	59.88023952
		1.0	0.0	1.2967	4.0	0.949	1.0	12.0	28.0	2.0	1.0	images/313_3.png	images/313+12_3.png	6.0	→	3.0	74		男	22	2025-05-22_20h10.25.363	干预NG	2021.2.3	Win32	59.88023952
		1.0	1.0	0.7163	3.0	2.455	1.0	13.0	29.0	8.0	1.0	images/313+12_9.png	images/313_9.png	1.0	←	9.0	74		男	22	2025-05-22_20h10.25.363	干预NG	2021.2.3	Win32	59.88023952
		1.0	1.0	0.8239	4.0	5.3631	1.0	14.0	30.0	11.0	1.0	images/313+12_12.png	images/313_12.png	1.0	←	12.0	74		男	22	2025-05-22_20h10.25.363	干预NG	2021.2.3	Win32	59.88023952
		1.0	0.0	1.7947	5.0	0.9235	1.0	15.0	31.0	6.0	1.0	images/313_7.png	images/313+12_7.png	6.0	→	7.0	74		男	22	2025-05-22_20h10.25.363	干预NG	2021.2.3	Win32	59.88023952
					5.0	1.2837						images/313_8.png	images/313+42_8.png	6.0	→	8.0	74		男	22	2025-05-22_20h10.25.363	干预NG	2021.2.3	Win32	59.88023952	space	25.5531	6.0	1.0	1.2259	1.0		0.0	0.0	0.0	7.0	1.0
					5.0	1.1755						images/313+42_31.png	images/313_31.png	1.0	←	31.0	74		男	22	2025-05-22_20h10.25.363	干预NG	2021.2.3	Win32	59.88023952			6.0	0.0	1.3325	1.0		0.0	1.0	1.0	30.0	1.0
					4.0	1.598						images/313+42_12.png	images/313_12.png	1.0	←	12.0	74		男	22	2025-05-22_20h10.25.363	干预NG	2021.2.3	Win32	59.88023952			1.0	1.0	0.6227	1.0		0.0	2.0	2.0	11.0	1.0
					4.0	0.9549						images/313+42_16.png	images/313_16.png	1.0	←	16.0	74		男	22	2025-05-22_20h10.25.363	干预NG	2021.2.3	Win32	59.88023952			1.0	1.0	0.7343	1.0		0.0	3.0	3.0	15.0	1.0
					5.0	0.6638						images/313_3.png	images/313+42_3.png	6.0	→	3.0	74		男	22	2025-05-22_20h10.25.363	干预NG	2021.2.3	Win32	59.88023952			6.0	1.0	0.6596	1.0		0.0	4.0	4.0	2.0	1.0
					5.0	0.883						images/313_4.png	images/313+42_4.png	6.0	→	4.0	74		男	22	2025-05-22_20h10.25.363	干预NG	2021.2.3	Win32	59.88023952			6.0	1.0	0.616	1.0		0.0	5.0	5.0	3.0	1.0
					5.0	1.2722						images/313_22.png	images/313+42_22.png	6.0	→	22.0	74		男	22	2025-05-22_20h10.25.363	干预NG	2021.2.3	Win32	59.88023952			6.0	1.0	1.4295	1.0		0.0	6.0	6.0	21.0	1.0
					5.0	2.1486						images/313_17.png	images/313+42_17.png	6.0	→	17.0	74		男	22	2025-05-22_20h10.25.363	干预NG	2021.2.3	Win32	59.88023952			6.0	1.0	1.0372	1.0		0.0	7.0	7.0	16.0	1.0
					5.0	0.9713						images/313_20.png	images/313+42_20.png	6.0	→	20.0	74		男	22	2025-05-22_20h10.25.363	干预NG	2021.2.3	Win32	59.88023952			6.0	1.0	2.6465	1.0		0.0	8.0	8.0	19.0	1.0
					3.0	1.547						images/313_24.png	images/313+42_24.png	6.0	→	24.0	74		男	22	2025-05-22_20h10.25.363	干预NG	2021.2.3	Win32	59.88023952			6.0	1.0	1.1814	0.0		0.0	9.0	9.0	23.0	1.0
					4.0	0.8224						images/313+42_13.png	images/313_13.png	1.0	←	13.0	74		男	22	2025-05-22_20h10.25.363	干预NG	2021.2.3	Win32	59.88023952			6.0	0.0	1.3894	1.0		0.0	10.0	10.0	12.0	1.0
					2.0	1.8466						images/313+42_15.png	images/313_15.png	1.0	←	15.0	74		男	22	2025-05-22_20h10.25.363	干预NG	2021.2.3	Win32	59.88023952			1.0	1.0	1.7219	0.0		0.0	11.0	11.0	14.0	1.0
					1.0	0.0659						images/313+42_9.png	images/313_9.png	1.0	←	9.0	74		男	22	2025-05-22_20h10.25.363	干预NG	2021.2.3	Win32	59.88023952			1.0	1.0	0.9782	0.0		0.0	12.0	12.0	8.0	1.0
					4.0	0.8065						images/313+42_10.png	images/313_10.png	1.0	←	10.0	74		男	22	2025-05-22_20h10.25.363	干预NG	2021.2.3	Win32	59.88023952			1.0	1.0	1.1595	1.0		0.0	13.0	13.0	9.0	1.0
					5.0	0.5205						images/313+42_11.png	images/313_11.png	1.0	←	11.0	74		男	22	2025-05-22_20h10.25.363	干预NG	2021.2.3	Win32	59.88023952			1.0	1.0	0.7052	1.0		0.0	14.0	14.0	10.0	1.0
					1.0	0.0487						images/313+42_28.png	images/313_28.png	1.0	←	28.0	74		男	22	2025-05-22_20h10.25.363	干预NG	2021.2.3	Win32	59.88023952			1.0	1.0	1.0231	0.0		0.0	15.0	15.0	27.0	1.0
					4.0	1.0331						images/313_5.png	images/313+42_5.png	6.0	→	5.0	74		男	22	2025-05-22_20h10.25.363	干预NG	2021.2.3	Win32	59.88023952			1.0	0.0	0.873	1.0		0.0	16.0	16.0	4.0	1.0
					5.0	0.5866						images/313+42_30.png	images/313_30.png	1.0	←	30.0	74		男	22	2025-05-22_20h10.25.363	干预NG	2021.2.3	Win32	59.88023952			1.0	1.0	0.9141	1.0		0.0	17.0	17.0	29.0	1.0
					4.0	2.5874						images/313_23.png	images/313+42_23.png	6.0	→	23.0	74		男	22	2025-05-22_20h10.25.363	干预NG	2021.2.3	Win32	59.88023952			6.0	1.0	0.8013	1.0		0.0	18.0	18.0	22.0	1.0
					5.0	0.5567						images/313+42_32.png	images/313_32.png	1.0	←	32.0	74		男	22	2025-05-22_20h10.25.363	干预NG	2021.2.3	Win32	59.88023952			1.0	1.0	0.5709	1.0		0.0	19.0	19.0	31.0	1.0
					4.0	0.8663						images/313+42_14.png	images/313_14.png	1.0	←	14.0	74		男	22	2025-05-22_20h10.25.363	干预NG	2021.2.3	Win32	59.88023952			6.0	0.0	1.1343	1.0		0.0	20.0	20.0	13.0	1.0
					5.0	0.5661						images/313_7.png	images/313+42_7.png	6.0	→	7.0	74		男	22	2025-05-22_20h10.25.363	干预NG	2021.2.3	Win32	59.88023952			6.0	1.0	0.8496	1.0		0.0	21.0	21.0	6.0	1.0
					5.0	0.6426						images/313+42_27.png	images/313_27.png	1.0	←	27.0	74		男	22	2025-05-22_20h10.25.363	干预NG	2021.2.3	Win32	59.88023952			1.0	1.0	1.1201	1.0		0.0	22.0	22.0	26.0	1.0
					5.0	1.309						images/313_18.png	images/313+42_18.png	6.0	→	18.0	74		男	22	2025-05-22_20h10.25.363	干预NG	2021.2.3	Win32	59.88023952			6.0	1.0	1.0445	1.0		0.0	23.0	23.0	17.0	1.0
					4.0	0.4702						images/313+42_25.png	images/313_25.png	1.0	←	25.0	74		男	22	2025-05-22_20h10.25.363	干预NG	2021.2.3	Win32	59.88023952			1.0	1.0	0.7397	1.0		0.0	24.0	24.0	24.0	1.0
					5.0	0.5722						images/313_2.png	images/313+42_2.png	6.0	→	2.0	74		男	22	2025-05-22_20h10.25.363	干预NG	2021.2.3	Win32	59.88023952			6.0	1.0	0.7026	1.0		0.0	25.0	25.0	1.0	1.0
					3.0	2.1576						images/313_21.png	images/313+42_21.png	6.0	→	21.0	74		男	22	2025-05-22_20h10.25.363	干预NG	2021.2.3	Win32	59.88023952			6.0	1.0	0.6663	0.0		0.0	26.0	26.0	20.0	1.0
					5.0	0.6748						images/313_1.png	images/313+42_1.png	6.0	→	1.0	74		男	22	2025-05-22_20h10.25.363	干预NG	2021.2.3	Win32	59.88023952			6.0	1.0	0.7771	1.0		0.0	27.0	27.0	0.0	1.0
					4.0	0.8297						images/313_6.png	images/313+42_6.png	6.0	→	6.0	74		男	22	2025-05-22_20h10.25.363	干预NG	2021.2.3	Win32	59.88023952			6.0	1.0	1.3961	1.0		0.0	28.0	28.0	5.0	1.0
					5.0	0.5548						images/313+42_26.png	images/313_26.png	1.0	←	26.0	74		男	22	2025-05-22_20h10.25.363	干预NG	2021.2.3	Win32	59.88023952			1.0	1.0	1.0693	1.0		0.0	29.0	29.0	25.0	1.0
					5.0	0.488						images/313_19.png	images/313+42_19.png	6.0	→	19.0	74		男	22	2025-05-22_20h10.25.363	干预NG	2021.2.3	Win32	59.88023952			6.0	1.0	0.7271	1.0		0.0	30.0	30.0	18.0	1.0
					4.0	0.7414						images/313+42_29.png	images/313_29.png	1.0	←	29.0	74		男	22	2025-05-22_20h10.25.363	干预NG	2021.2.3	Win32	59.88023952			1.0	1.0	0.644	1.0		0.0	31.0	31.0	28.0	1.0
					5.0	0.6825						images/313+42_9.png	images/313_9.png	1.0	←	9.0	74		男	22	2025-05-22_20h10.25.363	干预NG	2021.2.3	Win32	59.88023952			6.0	0.0	0.9355	1.0		1.0	0.0	32.0	8.0	1.0
					4.0	0.7584						images/313+42_15.png	images/313_15.png	1.0	←	15.0	74		男	22	2025-05-22_20h10.25.363	干预NG	2021.2.3	Win32	59.88023952			1.0	1.0	1.7094	1.0		1.0	1.0	33.0	14.0	1.0
					5.0	1.3214						images/313_23.png	images/313+42_23.png	6.0	→	23.0	74		男	22	2025-05-22_20h10.25.363	干预NG	2021.2.3	Win32	59.88023952			6.0	1.0	0.9188	1.0		1.0	2.0	34.0	22.0	1.0
					6.0	0.9355						images/313_5.png	images/313+42_5.png	6.0	→	5.0	74		男	22	2025-05-22_20h10.25.363	干预NG	2021.2.3	Win32	59.88023952			6.0	1.0	0.7672	1.0		1.0	3.0	35.0	4.0	1.0
					5.0	1.4839						images/313_2.png	images/313+42_2.png	6.0	→	2.0	74		男	22	2025-05-22_20h10.25.363	干预NG	2021.2.3	Win32	59.88023952			6.0	1.0	1.1429	1.0		1.0	4.0	36.0	1.0	1.0
					4.0	0.802						images/313+42_25.png	images/313_25.png	1.0	←	25.0	74		男	22	2025-05-22_20h10.25.363	干预NG	2021.2.3	Win32	59.88023952			1.0	1.0	0.7985	1.0		1.0	5.0	37.0	24.0	1.0
					4.0	0.7337						images/313_22.png	images/313+42_22.png	6.0	→	22.0	74		男	22	2025-05-22_20h10.25.363	干预NG	2021.2.3	Win32	59.88023952			6.0	1.0	0.7422	1.0		1.0	6.0	38.0	21.0	1.0
					5.0	0.3823						images/313+42_30.png	images/313_30.png	1.0	←	30.0	74		男	22	2025-05-22_20h10.25.363	干预NG	2021.2.3	Win32	59.88023952			1.0	1.0	1.4157	1.0		1.0	7.0	39.0	29.0	1.0
					5.0	0.9552						images/313_20.png	images/313+42_20.png	6.0	→	20.0	74		男	22	2025-05-22_20h10.25.363	干预NG	2021.2.3	Win32	59.88023952			6.0	1.0	0.9728	1.0		1.0	8.0	40.0	19.0	1.0
					5.0	1.0046						images/313+42_12.png	images/313_12.png	1.0	←	12.0	74		男	22	2025-05-22_20h10.25.363	干预NG	2021.2.3	Win32	59.88023952			1.0	1.0	0.6396	1.0		1.0	9.0	41.0	11.0	1.0
					6.0	0.5412						images/313_3.png	images/313+42_3.png	6.0	→	3.0	74		男	22	2025-05-22_20h10.25.363	干预NG	2021.2.3	Win32	59.88023952			6.0	1.0	0.6033	1.0		1.0	10.0	42.0	2.0	1.0
					5.0	0.4199						images/313_24.png	images/313+42_24.png	6.0	→	24.0	74		男	22	2025-05-22_20h10.25.363	干预NG	2021.2.3	Win32	59.88023952			6.0	1.0	0.6902	1.0		1.0	11.0	43.0	23.0	1.0
					5.0	0.3718						images/313_17.png	images/313+42_17.png	6.0	→	17.0	74		男	22	2025-05-22_20h10.25.363	干预NG	2021.2.3	Win32	59.88023952			6.0	1.0	0.6005	1.0		1.0	12.0	44.0	16.0	1.0
					5.0	0.386						images/313+42_27.png	images/313_27.png	1.0	←	27.0	74		男	22	2025-05-22_20h10.25.363	干预NG	2021.2.3	Win32	59.88023952			1.0	1.0	0.4602	1.0		1.0	13.0	45.0	26.0	1.0
					5.0	0.7465						images/313+42_32.png	images/313_32.png	1.0	←	32.0	74		男	22	2025-05-22_20h10.25.363	干预NG	2021.2.3	Win32	59.88023952			6.0	0.0	0.952	1.0		1.0	14.0	46.0	31.0	1.0
					3.0	1.3531						images/313+42_29.png	images/313_29.png	1.0	←	29.0	74		男	22	2025-05-22_20h10.25.363	干预NG	2021.2.3	Win32	59.88023952			6.0	0.0	1.608	0.0		1.0	15.0	47.0	28.0	1.0
					5.0	0.4892						images/313_18.png	images/313+42_18.png	6.0	→	18.0	74		男	22	2025-05-22_20h10.25.363	干预NG	2021.2.3	Win32	59.88023952			6.0	1.0	0.7057	1.0		1.0	16.0	48.0	17.0	1.0
					4.0	0.3692						images/313+42_13.png	images/313_13.png	1.0	←	13.0	74		男	22	2025-05-22_20h10.25.363	干预NG	2021.2.3	Win32	59.88023952			1.0	1.0	0.6483	1.0		1.0	17.0	49.0	12.0	1.0
					5.0	0.3762						images/313_6.png	images/313+42_6.png	6.0	→	6.0	74		男	22	2025-05-22_20h10.25.363	干预NG	2021.2.3	Win32	59.88023952			6.0	1.0	0.5444	1.0		1.0	18.0	50.0	5.0	1.0
					5.0	0.4749						images/313+42_28.png	images/313_28.png	1.0	←	28.0	74		男	22	2025-05-22_20h10.25.363	干预NG	2021.2.3	Win32	59.88023952			1.0	1.0	0.938	1.0		1.0	19.0	51.0	27.0	1.0
					4.0	0.4024						images/313+42_14.png	images/313_14.png	1.0	←	14.0	74		男	22	2025-05-22_20h10.25.363	干预NG	2021.2.3	Win32	59.88023952			1.0	1.0	0.7633	1.0		1.0	20.0	52.0	13.0	1.0
					5.0	0.5011						images/313_1.png	images/313+42_1.png	6.0	→	1.0	74		男	22	2025-05-22_20h10.25.363	干预NG	2021.2.3	Win32	59.88023952			1.0	0.0	1.5047	1.0		1.0	21.0	53.0	0.0	1.0
					5.0	0.3813						images/313_4.png	images/313+42_4.png	6.0	→	4.0	74		男	22	2025-05-22_20h10.25.363	干预NG	2021.2.3	Win32	59.88023952			6.0	1.0	0.7513	1.0		1.0	22.0	54.0	3.0	1.0
					5.0	0.3569						images/313+42_26.png	images/313_26.png	1.0	←	26.0	74		男	22	2025-05-22_20h10.25.363	干预NG	2021.2.3	Win32	59.88023952			1.0	1.0	0.4257	1.0		1.0	23.0	55.0	25.0	1.0
					4.0	0.7995						images/313_7.png	images/313+42_7.png	6.0	→	7.0	74		男	22	2025-05-22_20h10.25.363	干预NG	2021.2.3	Win32	59.88023952			6.0	1.0	0.6184	1.0		1.0	24.0	56.0	6.0	1.0
					5.0	0.546						images/313+42_16.png	images/313_16.png	1.0	←	16.0	74		男	22	2025-05-22_20h10.25.363	干预NG	2021.2.3	Win32	59.88023952			1.0	1.0	0.6362	1.0		1.0	25.0	57.0	15.0	1.0
					5.0	0.4924						images/313_19.png	images/313+42_19.png	6.0	→	19.0	74		男	22	2025-05-22_20h10.25.363	干预NG	2021.2.3	Win32	59.88023952			6.0	1.0	0.6775	1.0		1.0	26.0	58.0	18.0	1.0
					4.0	0.3352						images/313+42_11.png	images/313_11.png	1.0	←	11.0	74		男	22	2025-05-22_20h10.25.363	干预NG	2021.2.3	Win32	59.88023952			1.0	1.0	0.6238	1.0		1.0	27.0	59.0	10.0	1.0
					5.0	0.3245						images/313_21.png	images/313+42_21.png	6.0	→	21.0	74		男	22	2025-05-22_20h10.25.363	干预NG	2021.2.3	Win32	59.88023952			6.0	1.0	0.4511	1.0		1.0	28.0	60.0	20.0	1.0
					4.0	0.482						images/313+42_31.png	images/313_31.png	1.0	←	31.0	74		男	22	2025-05-22_20h10.25.363	干预NG	2021.2.3	Win32	59.88023952			1.0	1.0	0.5632	1.0		1.0	29.0	61.0	30.0	1.0
					5.0	0.4353						images/313_8.png	images/313+42_8.png	6.0	→	8.0	74		男	22	2025-05-22_20h10.25.363	干预NG	2021.2.3	Win32	59.88023952			6.0	1.0	1.8017	1.0		1.0	30.0	62.0	7.0	1.0
					4.0	0.3318						images/313+42_10.png	images/313_10.png	1.0	←	10.0	74		男	22	2025-05-22_20h10.25.363	干预NG	2021.2.3	Win32	59.88023952			1.0	1.0	0.5315	1.0		1.0	31.0	63.0	9.0	1.0
					3.0	0.675						images/313_18.png	images/313+42_18.png	6.0	→	18.0	74		男	22	2025-05-22_20h10.25.363	干预NG	2021.2.3	Win32	59.88023952			6.0	1.0	0.7328	0.0		2.0	0.0	64.0	17.0	1.0
					5.0	0.4097						images/313_21.png	images/313+42_21.png	6.0	→	21.0	74		男	22	2025-05-22_20h10.25.363	干预NG	2021.2.3	Win32	59.88023952			6.0	1.0	0.4566	1.0		2.0	1.0	65.0	20.0	1.0
					4.0	0.4544						images/313_1.png	images/313+42_1.png	6.0	→	1.0	74		男	22	2025-05-22_20h10.25.363	干预NG	2021.2.3	Win32	59.88023952			6.0	1.0	0.4988	1.0		2.0	2.0	66.0	0.0	1.0
					3.0	0.8202						images/313+42_9.png	images/313_9.png	1.0	←	9.0	74		男	22	2025-05-22_20h10.25.363	干预NG	2021.2.3	Win32	59.88023952			1.0	1.0	1.0901	0.0		2.0	3.0	67.0	8.0	1.0
					5.0	0.4135						images/313+42_15.png	images/313_15.png	1.0	←	15.0	74		男	22	2025-05-22_20h10.25.363	干预NG	2021.2.3	Win32	59.88023952			1.0	1.0	0.6532	1.0		2.0	4.0	68.0	14.0	1.0
					4.0	0.3999						images/313+42_27.png	images/313_27.png	1.0	←	27.0	74		男	22	2025-05-22_20h10.25.363	干预NG	2021.2.3	Win32	59.88023952			1.0	1.0	0.6199	1.0		2.0	5.0	69.0	26.0	1.0
					5.0	0.3735						images/313_5.png	images/313+42_5.png	6.0	→	5.0	74		男	22	2025-05-22_20h10.25.363	干预NG	2021.2.3	Win32	59.88023952			6.0	1.0	0.6476	1.0		2.0	6.0	70.0	4.0	1.0
					4.0	0.374						images/313+42_12.png	images/313_12.png	1.0	←	12.0	74		男	22	2025-05-22_20h10.25.363	干预NG	2021.2.3	Win32	59.88023952			1.0	1.0	0.5698	1.0		2.0	7.0	71.0	11.0	1.0
					5.0	0.3157						images/313+42_28.png	images/313_28.png	1.0	←	28.0	74		男	22	2025-05-22_20h10.25.363	干预NG	2021.2.3	Win32	59.88023952			1.0	1.0	0.5644	1.0		2.0	8.0	72.0	27.0	1.0
					6.0	0.4858						images/313_24.png	images/313+42_24.png	6.0	→	24.0	74		男	22	2025-05-22_20h10.25.363	干预NG	2021.2.3	Win32	59.88023952			6.0	1.0	0.6	1.0		2.0	9.0	73.0	23.0	1.0
					4.0	0.5421						images/313+42_14.png	images/313_14.png	1.0	←	14.0	74		男	22	2025-05-22_20h10.25.363	干预NG	2021.2.3	Win32	59.88023952			6.0	0.0	2.0658	1.0		2.0	10.0	74.0	13.0	1.0
					2.0	1.3741						images/313_23.png	images/313+42_23.png	6.0	→	23.0	74		男	22	2025-05-22_20h10.25.363	干预NG	2021.2.3	Win32	59.88023952			6.0	1.0	1.3936	0.0		2.0	11.0	75.0	22.0	1.0
					4.0	0.4319						images/313_8.png	images/313+42_8.png	6.0	→	8.0	74		男	22	2025-05-22_20h10.25.363	干预NG	2021.2.3	Win32	59.88023952			1.0	0.0	0.7196	1.0		2.0	12.0	76.0	7.0	1.0
					5.0	0.3395						images/313+42_29.png	images/313_29.png	1.0	←	29.0	74		男	22	2025-05-22_20h10.25.363	干预NG	2021.2.3	Win32	59.88023952			1.0	1.0	0.5163	1.0		2.0	13.0	77.0	28.0	1.0
					4.0	0.3856						images/313+42_16.png	images/313_16.png	1.0	←	16.0	74		男	22	2025-05-22_20h10.25.363	干预NG	2021.2.3	Win32	59.88023952			1.0	1.0	0.5618	1.0		2.0	14.0	78.0	15.0	1.0
					5.0	0.321						images/313+42_32.png	images/313_32.png	1.0	←	32.0	74		男	22	2025-05-22_20h10.25.363	干预NG	2021.2.3	Win32	59.88023952			1.0	1.0	0.6241	1.0	space	2.0	15.0	79.0	31.0	1.0	5.4838
					5.0	0.3183						images/313_2.png	images/313+42_2.png	6.0	→	2.0	74		男	22	2025-05-22_20h10.25.363	干预NG	2021.2.3	Win32	59.88023952			1.0	0.0	0.682	1.0		2.0	16.0	80.0	1.0	1.0
					4.0	0.3912						images/313+42_30.png	images/313_30.png	1.0	←	30.0	74		男	22	2025-05-22_20h10.25.363	干预NG	2021.2.3	Win32	59.88023952			1.0	1.0	0.6532	1.0		2.0	17.0	81.0	29.0	1.0
					5.0	0.3886						images/313+42_13.png	images/313_13.png	1.0	←	13.0	74		男	22	2025-05-22_20h10.25.363	干预NG	2021.2.3	Win32	59.88023952			1.0	1.0	0.4893	1.0		2.0	18.0	82.0	12.0	1.0
					5.0	0.7172						images/313_4.png	images/313+42_4.png	6.0	→	4.0	74		男	22	2025-05-22_20h10.25.363	干预NG	2021.2.3	Win32	59.88023952			6.0	1.0	1.1363	1.0		2.0	19.0	83.0	3.0	1.0
					4.0	0.4333						images/313_6.png	images/313+42_6.png	6.0	→	6.0	74		男	22	2025-05-22_20h10.25.363	干预NG	2021.2.3	Win32	59.88023952			6.0	1.0	0.987	1.0		2.0	20.0	84.0	5.0	1.0
					4.0	0.4111						images/313_20.png	images/313+42_20.png	6.0	→	20.0	74		男	22	2025-05-22_20h10.25.363	干预NG	2021.2.3	Win32	59.88023952			6.0	1.0	0.6136	1.0		2.0	21.0	85.0	19.0	1.0
					5.0	0.2858						images/313+42_25.png	images/313_25.png	1.0	←	25.0	74		男	22	2025-05-22_20h10.25.363	干预NG	2021.2.3	Win32	59.88023952			1.0	1.0	0.4573	1.0		2.0	22.0	86.0	24.0	1.0
					2.0	0.9061						images/313_22.png	images/313+42_22.png	6.0	→	22.0	74		男	22	2025-05-22_20h10.25.363	干预NG	2021.2.3	Win32	59.88023952			6.0	1.0	0.6838	0.0		2.0	23.0	87.0	21.0	1.0
					4.0	0.7159						images/313_7.png	images/313+42_7.png	6.0	→	7.0	74		男	22	2025-05-22_20h10.25.363	干预NG	2021.2.3	Win32	59.88023952			6.0	1.0	0.7207	1.0		2.0	24.0	88.0	6.0	1.0
					4.0	0.4197						images/313_3.png	images/313+42_3.png	6.0	→	3.0	74		男	22	2025-05-22_20h10.25.363	干预NG	2021.2.3	Win32	59.88023952			6.0	1.0	0.7856	1.0		2.0	25.0	89.0	2.0	1.0
					4.0	0.3064						images/313+42_10.png	images/313_10.png	1.0	←	10.0	74		男	22	2025-05-22_20h10.25.363	干预NG	2021.2.3	Win32	59.88023952			1.0	1.0	0.4875	1.0		2.0	26.0	90.0	9.0	1.0
					5.0	0.4061						images/313+42_11.png	images/313_11.png	1.0	←	11.0	74		男	22	2025-05-22_20h10.25.363	干预NG	2021.2.3	Win32	59.88023952			1.0	1.0	1.0412	1.0		2.0	27.0	91.0	10.0	1.0
					6.0	0.5061						images/313_17.png	images/313+42_17.png	6.0	→	17.0	74		男	22	2025-05-22_20h10.25.363	干预NG	2021.2.3	Win32	59.88023952			6.0	1.0	0.6385	1.0		2.0	28.0	92.0	16.0	1.0
					6.0	0.3906						images/313+42_31.png	images/313_31.png	1.0	←	31.0	74		男	22	2025-05-22_20h10.25.363	干预NG	2021.2.3	Win32	59.88023952			1.0	1.0	0.5432	1.0		2.0	29.0	93.0	30.0	1.0
					5.0	0.3498						images/313+42_26.png	images/313_26.png	1.0	←	26.0	74		男	22	2025-05-22_20h10.25.363	干预NG	2021.2.3	Win32	59.88023952			1.0	1.0	0.666	1.0		2.0	30.0	94.0	25.0	1.0
					3.0	0.9676						images/313_19.png	images/313+42_19.png	6.0	→	19.0	74		男	22	2025-05-22_20h10.25.363	干预NG	2021.2.3	Win32	59.88023952			6.0	1.0	0.821	0.0		2.0	31.0	95.0	18.0	1.0
																	74		男	22	2025-05-22_20h10.25.363	干预NG	2021.2.3	Win32	59.88023952														5.962962963	5.3054
