# Supplementary material for: Perceptual metacognition and self-esteem: the role of feedback valence in local and global monitoring bias
Source: BMC Psychol. 2025 Sep 22;13:1114. doi: 10.1186/s40359-025-03089-x (PMC12506185; doi:10.1186/s40359-025-03089-x)
Supplement: Supplementary file 1 — Supplementary Material 1. [file 40359_2025_3089_MOESM1_ESM.zip › Data/Study3/Study3data/objective/01-1_干预OB_2024-03-10_09h11.08.867.csv]

key00.keys	key00.rt	response00.keys	response00.corr	response00.rt	response02.keys	response02.rt	prac1.thisRepN	prac1.thisTrialN	prac1.thisN	prac1.thisIndex	prac1.ran	dotLeft	dotRight	dotAns	cue	rows	被试编号	姓名	性别	年龄	date	expName	psychopyVersion	OS	frameRate	key01.keys	key01.rt	response01.keys	response01.corr	response01.rt	response02.corr	rest_res.keys	obj.thisRepN	obj.thisTrialN	obj.thisN	obj.thisIndex	obj.ran	rest_res.rt	slider.response	slider.rt
space	18.656	6.0	0.0	0.828	3.0	2.252	0.0	0.0	0.0	30.0	1.0	images/313+42_31.png	images/313_31.png	1.0	←	31.0	1		女	21	2024-03-10_09h11.08.867	干预OB	2021.2.3	Win32	59.88023952
		1.0	0.0	0.801	3.0	1.05	0.0	1.0	1.0	19.0	1.0	images/313_20.png	images/313+42_20.png	6.0	→	20.0	1		女	21	2024-03-10_09h11.08.867	干预OB	2021.2.3	Win32	59.88023952
		6.0	1.0	0.91	4.0	1.117	0.0	2.0	2.0	23.0	1.0	images/313_24.png	images/313+42_24.png	6.0	→	24.0	1		女	21	2024-03-10_09h11.08.867	干预OB	2021.2.3	Win32	59.88023952
		6.0	1.0	0.885	4.0	1.185	0.0	3.0	3.0	20.0	1.0	images/313_21.png	images/313+42_21.png	6.0	→	21.0	1		女	21	2024-03-10_09h11.08.867	干预OB	2021.2.3	Win32	59.88023952
		1.0	1.0	1.455	2.0	0.907	0.0	4.0	4.0	28.0	1.0	images/313+42_29.png	images/313_29.png	1.0	←	29.0	1		女	21	2024-03-10_09h11.08.867	干预OB	2021.2.3	Win32	59.88023952
		6.0	0.0	0.901	4.0	0.642	0.0	5.0	5.0	13.0	1.0	images/313+42_14.png	images/313_14.png	1.0	←	14.0	1		女	21	2024-03-10_09h11.08.867	干预OB	2021.2.3	Win32	59.88023952
		6.0	0.0	1.064	4.0	0.516	0.0	6.0	6.0	14.0	1.0	images/313+42_15.png	images/313_15.png	1.0	←	15.0	1		女	21	2024-03-10_09h11.08.867	干预OB	2021.2.3	Win32	59.88023952
		1.0	0.0	1.069	4.0	0.601	0.0	7.0	7.0	1.0	1.0	images/313_2.png	images/313+42_2.png	6.0	→	2.0	1		女	21	2024-03-10_09h11.08.867	干预OB	2021.2.3	Win32	59.88023952
		6.0	0.0	0.835	2.0	0.553	0.0	8.0	8.0	9.0	1.0	images/313+42_10.png	images/313_10.png	1.0	←	10.0	1		女	21	2024-03-10_09h11.08.867	干预OB	2021.2.3	Win32	59.88023952
		1.0	1.0	0.879	4.0	0.507	0.0	9.0	9.0	10.0	1.0	images/313+42_11.png	images/313_11.png	1.0	←	11.0	1		女	21	2024-03-10_09h11.08.867	干预OB	2021.2.3	Win32	59.88023952
		6.0	1.0	0.676	2.0	0.619	0.0	10.0	10.0	17.0	1.0	images/313_18.png	images/313+42_18.png	6.0	→	18.0	1		女	21	2024-03-10_09h11.08.867	干预OB	2021.2.3	Win32	59.88023952
		6.0	1.0	0.708	4.0	0.589	0.0	11.0	11.0	4.0	1.0	images/313_5.png	images/313+42_5.png	6.0	→	5.0	1		女	21	2024-03-10_09h11.08.867	干预OB	2021.2.3	Win32	59.88023952
		6.0	1.0	0.704	2.0	0.466	0.0	12.0	12.0	7.0	1.0	images/313_8.png	images/313+42_8.png	6.0	→	8.0	1		女	21	2024-03-10_09h11.08.867	干预OB	2021.2.3	Win32	59.88023952
		1.0	1.0	0.764	4.0	0.738	0.0	13.0	13.0	12.0	1.0	images/313+42_13.png	images/313_13.png	1.0	←	13.0	1		女	21	2024-03-10_09h11.08.867	干预OB	2021.2.3	Win32	59.88023952
		6.0	1.0	0.654	2.0	0.46	0.0	14.0	14.0	2.0	1.0	images/313_3.png	images/313+42_3.png	6.0	→	3.0	1		女	21	2024-03-10_09h11.08.867	干预OB	2021.2.3	Win32	59.88023952
		6.0	1.0	0.77	4.0	0.474	0.0	15.0	15.0	18.0	1.0	images/313_19.png	images/313+42_19.png	6.0	→	19.0	1		女	21	2024-03-10_09h11.08.867	干预OB	2021.2.3	Win32	59.88023952
		6.0	1.0	0.654	2.0	0.608	0.0	16.0	16.0	22.0	1.0	images/313_23.png	images/313+42_23.png	6.0	→	23.0	1		女	21	2024-03-10_09h11.08.867	干预OB	2021.2.3	Win32	59.88023952
		1.0	0.0	1.341	2.0	0.47	0.0	17.0	17.0	5.0	1.0	images/313_6.png	images/313+42_6.png	6.0	→	6.0	1		女	21	2024-03-10_09h11.08.867	干预OB	2021.2.3	Win32	59.88023952
		6.0	0.0	0.559	3.0	0.818	0.0	18.0	18.0	29.0	1.0	images/313+42_30.png	images/313_30.png	1.0	←	30.0	1		女	21	2024-03-10_09h11.08.867	干预OB	2021.2.3	Win32	59.88023952
		6.0	0.0	0.822	3.0	0.474	0.0	19.0	19.0	8.0	1.0	images/313+42_9.png	images/313_9.png	1.0	←	9.0	1		女	21	2024-03-10_09h11.08.867	干预OB	2021.2.3	Win32	59.88023952
		6.0	0.0	0.999	2.0	0.625	0.0	20.0	20.0	24.0	1.0	images/313+42_25.png	images/313_25.png	1.0	←	25.0	1		女	21	2024-03-10_09h11.08.867	干预OB	2021.2.3	Win32	59.88023952
		1.0	1.0	0.913	2.0	0.535	0.0	21.0	21.0	11.0	1.0	images/313+42_12.png	images/313_12.png	1.0	←	12.0	1		女	21	2024-03-10_09h11.08.867	干预OB	2021.2.3	Win32	59.88023952
		1.0	1.0	1.174	2.0	0.46	0.0	22.0	22.0	25.0	1.0	images/313+42_26.png	images/313_26.png	1.0	←	26.0	1		女	21	2024-03-10_09h11.08.867	干预OB	2021.2.3	Win32	59.88023952
		6.0	0.0	0.855	4.0	0.82	0.0	23.0	23.0	26.0	1.0	images/313+42_27.png	images/313_27.png	1.0	←	27.0	1		女	21	2024-03-10_09h11.08.867	干预OB	2021.2.3	Win32	59.88023952
		1.0	0.0	0.858	4.0	0.419	0.0	24.0	24.0	6.0	1.0	images/313_7.png	images/313+42_7.png	6.0	→	7.0	1		女	21	2024-03-10_09h11.08.867	干预OB	2021.2.3	Win32	59.88023952
		6.0	1.0	0.705	2.0	0.589	0.0	25.0	25.0	0.0	1.0	images/313_1.png	images/313+42_1.png	6.0	→	1.0	1		女	21	2024-03-10_09h11.08.867	干预OB	2021.2.3	Win32	59.88023952
		6.0	0.0	0.667	4.0	0.545	0.0	26.0	26.0	31.0	1.0	images/313+42_32.png	images/313_32.png	1.0	←	32.0	1		女	21	2024-03-10_09h11.08.867	干预OB	2021.2.3	Win32	59.88023952
		6.0	1.0	0.59	2.0	0.429	0.0	27.0	27.0	16.0	1.0	images/313_17.png	images/313+42_17.png	6.0	→	17.0	1		女	21	2024-03-10_09h11.08.867	干预OB	2021.2.3	Win32	59.88023952
		6.0	1.0	0.517	4.0	0.453	0.0	28.0	28.0	21.0	1.0	images/313_22.png	images/313+42_22.png	6.0	→	22.0	1		女	21	2024-03-10_09h11.08.867	干预OB	2021.2.3	Win32	59.88023952
		1.0	1.0	0.543	4.0	0.376	0.0	29.0	29.0	27.0	1.0	images/313+42_28.png	images/313_28.png	1.0	←	28.0	1		女	21	2024-03-10_09h11.08.867	干预OB	2021.2.3	Win32	59.88023952
		1.0	1.0	0.702	4.0	0.496	0.0	30.0	30.0	15.0	1.0	images/313+42_16.png	images/313_16.png	1.0	←	16.0	1		女	21	2024-03-10_09h11.08.867	干预OB	2021.2.3	Win32	59.88023952
		6.0	1.0	0.494	1.0	0.575	0.0	31.0	31.0	3.0	1.0	images/313_4.png	images/313+42_4.png	6.0	→	4.0	1		女	21	2024-03-10_09h11.08.867	干预OB	2021.2.3	Win32	59.88023952
					4.0	0.588						images/313_2.png	images/313+42_2.png	6.0	→	2.0	1		女	21	2024-03-10_09h11.08.867	干预OB	2021.2.3	Win32	59.88023952	space	18.284	6.0	1.0	0.746	1.0		0.0	0.0	0.0	1.0	1.0
					2.0	0.395						images/313+42_28.png	images/313_28.png	1.0	←	28.0	1		女	21	2024-03-10_09h11.08.867	干预OB	2021.2.3	Win32	59.88023952			1.0	1.0	0.824	0.0		0.0	1.0	1.0	27.0	1.0
					4.0	1.992						images/313_24.png	images/313+42_24.png	6.0	→	24.0	1		女	21	2024-03-10_09h11.08.867	干预OB	2021.2.3	Win32	59.88023952			6.0	1.0	0.653	1.0		0.0	2.0	2.0	23.0	1.0
					2.0	0.535						images/313_18.png	images/313+42_18.png	6.0	→	18.0	1		女	21	2024-03-10_09h11.08.867	干预OB	2021.2.3	Win32	59.88023952			6.0	1.0	0.661	0.0		0.0	3.0	3.0	17.0	1.0
					4.0	0.459						images/313+42_16.png	images/313_16.png	1.0	←	16.0	1		女	21	2024-03-10_09h11.08.867	干预OB	2021.2.3	Win32	59.88023952			1.0	1.0	0.754	1.0		0.0	4.0	4.0	15.0	1.0
					2.0	0.404						images/313_23.png	images/313+42_23.png	6.0	→	23.0	1		女	21	2024-03-10_09h11.08.867	干预OB	2021.2.3	Win32	59.88023952			6.0	1.0	0.606	0.0		0.0	5.0	5.0	22.0	1.0
					2.0	0.477						images/313_1.png	images/313+42_1.png	6.0	→	1.0	1		女	21	2024-03-10_09h11.08.867	干预OB	2021.2.3	Win32	59.88023952			6.0	1.0	0.717	0.0		0.0	6.0	6.0	0.0	1.0
					2.0	0.502						images/313+42_31.png	images/313_31.png	1.0	←	31.0	1		女	21	2024-03-10_09h11.08.867	干预OB	2021.2.3	Win32	59.88023952			1.0	1.0	0.693	0.0		0.0	7.0	7.0	30.0	1.0
					2.0	0.448						images/313+42_15.png	images/313_15.png	1.0	←	15.0	1		女	21	2024-03-10_09h11.08.867	干预OB	2021.2.3	Win32	59.88023952			1.0	1.0	0.788	0.0		0.0	8.0	8.0	14.0	1.0
					4.0	0.466						images/313+42_11.png	images/313_11.png	1.0	←	11.0	1		女	21	2024-03-10_09h11.08.867	干预OB	2021.2.3	Win32	59.88023952			6.0	0.0	0.556	1.0		0.0	9.0	9.0	10.0	1.0
					2.0	0.451						images/313_17.png	images/313+42_17.png	6.0	→	17.0	1		女	21	2024-03-10_09h11.08.867	干预OB	2021.2.3	Win32	59.88023952			6.0	1.0	0.662	0.0		0.0	10.0	10.0	16.0	1.0
					2.0	0.441						images/313_7.png	images/313+42_7.png	6.0	→	7.0	1		女	21	2024-03-10_09h11.08.867	干预OB	2021.2.3	Win32	59.88023952			6.0	1.0	0.579	0.0		0.0	11.0	11.0	6.0	1.0
					1.0	0.342						images/313_8.png	images/313+42_8.png	6.0	→	8.0	1		女	21	2024-03-10_09h11.08.867	干预OB	2021.2.3	Win32	59.88023952			6.0	1.0	0.652	0.0		0.0	12.0	12.0	7.0	1.0
					2.0	0.455						images/313+42_14.png	images/313_14.png	1.0	←	14.0	1		女	21	2024-03-10_09h11.08.867	干预OB	2021.2.3	Win32	59.88023952			1.0	1.0	0.842	0.0		0.0	13.0	13.0	13.0	1.0
					4.0	0.376						images/313_22.png	images/313+42_22.png	6.0	→	22.0	1		女	21	2024-03-10_09h11.08.867	干预OB	2021.2.3	Win32	59.88023952			6.0	1.0	0.544	1.0		0.0	14.0	14.0	21.0	1.0
					4.0	0.552						images/313+42_29.png	images/313_29.png	1.0	←	29.0	1		女	21	2024-03-10_09h11.08.867	干预OB	2021.2.3	Win32	59.88023952			1.0	1.0	0.667	1.0		0.0	15.0	15.0	28.0	1.0
					4.0	0.606						images/313+42_27.png	images/313_27.png	1.0	←	27.0	1		女	21	2024-03-10_09h11.08.867	干预OB	2021.2.3	Win32	59.88023952			6.0	0.0	0.784	1.0		0.0	16.0	16.0	26.0	1.0
					2.0	0.557						images/313+42_25.png	images/313_25.png	1.0	←	25.0	1		女	21	2024-03-10_09h11.08.867	干预OB	2021.2.3	Win32	59.88023952			6.0	0.0	0.654	0.0		0.0	17.0	17.0	24.0	1.0
					4.0	0.45						images/313+42_32.png	images/313_32.png	1.0	←	32.0	1		女	21	2024-03-10_09h11.08.867	干预OB	2021.2.3	Win32	59.88023952			6.0	0.0	0.536	1.0		0.0	18.0	18.0	31.0	1.0
					6.0	0.436						images/313_4.png	images/313+42_4.png	6.0	→	4.0	1		女	21	2024-03-10_09h11.08.867	干预OB	2021.2.3	Win32	59.88023952			6.0	1.0	0.504	1.0		0.0	19.0	19.0	3.0	1.0
					4.0	0.671						images/313_20.png	images/313+42_20.png	6.0	→	20.0	1		女	21	2024-03-10_09h11.08.867	干预OB	2021.2.3	Win32	59.88023952			6.0	1.0	0.484	1.0		0.0	20.0	20.0	19.0	1.0
					5.0	0.502						images/313_3.png	images/313+42_3.png	6.0	→	3.0	1		女	21	2024-03-10_09h11.08.867	干预OB	2021.2.3	Win32	59.88023952			6.0	1.0	0.484	1.0		0.0	21.0	21.0	2.0	1.0
					6.0	0.434						images/313_21.png	images/313+42_21.png	6.0	→	21.0	1		女	21	2024-03-10_09h11.08.867	干预OB	2021.2.3	Win32	59.88023952			6.0	1.0	0.486	1.0		0.0	22.0	22.0	20.0	1.0
					3.0	0.556						images/313_5.png	images/313+42_5.png	6.0	→	5.0	1		女	21	2024-03-10_09h11.08.867	干预OB	2021.2.3	Win32	59.88023952			6.0	1.0	0.497	0.0		0.0	23.0	23.0	4.0	1.0
					3.0	0.384						images/313+42_13.png	images/313_13.png	1.0	←	13.0	1		女	21	2024-03-10_09h11.08.867	干预OB	2021.2.3	Win32	59.88023952			6.0	0.0	0.725	0.0		0.0	24.0	24.0	12.0	1.0
					4.0	0.594						images/313_6.png	images/313+42_6.png	6.0	→	6.0	1		女	21	2024-03-10_09h11.08.867	干预OB	2021.2.3	Win32	59.88023952			6.0	1.0	0.529	1.0		0.0	25.0	25.0	5.0	1.0
					5.0	0.486						images/313+42_12.png	images/313_12.png	1.0	←	12.0	1		女	21	2024-03-10_09h11.08.867	干预OB	2021.2.3	Win32	59.88023952			6.0	0.0	0.569	1.0		0.0	26.0	26.0	11.0	1.0
					6.0	0.444						images/313_19.png	images/313+42_19.png	6.0	→	19.0	1		女	21	2024-03-10_09h11.08.867	干预OB	2021.2.3	Win32	59.88023952			6.0	1.0	0.552	1.0		0.0	27.0	27.0	18.0	1.0
					4.0	0.538						images/313+42_26.png	images/313_26.png	1.0	←	26.0	1		女	21	2024-03-10_09h11.08.867	干预OB	2021.2.3	Win32	59.88023952			1.0	1.0	0.589	1.0		0.0	28.0	28.0	25.0	1.0
					1.0	0.469						images/313+42_10.png	images/313_10.png	1.0	←	10.0	1		女	21	2024-03-10_09h11.08.867	干预OB	2021.2.3	Win32	59.88023952			1.0	1.0	0.92	0.0		0.0	29.0	29.0	9.0	1.0
					3.0	0.451						images/313+42_30.png	images/313_30.png	1.0	←	30.0	1		女	21	2024-03-10_09h11.08.867	干预OB	2021.2.3	Win32	59.88023952			1.0	1.0	0.818	0.0		0.0	30.0	30.0	29.0	1.0
					2.0	0.45						images/313+42_9.png	images/313_9.png	1.0	←	9.0	1		女	21	2024-03-10_09h11.08.867	干预OB	2021.2.3	Win32	59.88023952			6.0	0.0	0.819	0.0		0.0	31.0	31.0	8.0	1.0
					4.0	0.523						images/313+42_30.png	images/313_30.png	1.0	←	30.0	1		女	21	2024-03-10_09h11.08.867	干预OB	2021.2.3	Win32	59.88023952			6.0	0.0	0.742	1.0		1.0	0.0	32.0	29.0	1.0
					4.0	0.506						images/313_17.png	images/313+42_17.png	6.0	→	17.0	1		女	21	2024-03-10_09h11.08.867	干预OB	2021.2.3	Win32	59.88023952			6.0	1.0	0.703	1.0		1.0	1.0	33.0	16.0	1.0
					2.0	0.639						images/313_2.png	images/313+42_2.png	6.0	→	2.0	1		女	21	2024-03-10_09h11.08.867	干预OB	2021.2.3	Win32	59.88023952			6.0	1.0	0.558	0.0		1.0	2.0	34.0	1.0	1.0
					2.0	0.478						images/313+42_10.png	images/313_10.png	1.0	←	10.0	1		女	21	2024-03-10_09h11.08.867	干预OB	2021.2.3	Win32	59.88023952			6.0	0.0	0.526	0.0		1.0	3.0	35.0	9.0	1.0
					2.0	0.411						images/313+42_13.png	images/313_13.png	1.0	←	13.0	1		女	21	2024-03-10_09h11.08.867	干预OB	2021.2.3	Win32	59.88023952			1.0	1.0	0.856	0.0		1.0	4.0	36.0	12.0	1.0
					6.0	0.443						images/313_23.png	images/313+42_23.png	6.0	→	23.0	1		女	21	2024-03-10_09h11.08.867	干预OB	2021.2.3	Win32	59.88023952			6.0	1.0	0.446	1.0		1.0	5.0	37.0	22.0	1.0
					4.0	0.606						images/313_18.png	images/313+42_18.png	6.0	→	18.0	1		女	21	2024-03-10_09h11.08.867	干预OB	2021.2.3	Win32	59.88023952			6.0	1.0	0.468	1.0		1.0	6.0	38.0	17.0	1.0
					4.0	0.596						images/313_1.png	images/313+42_1.png	6.0	→	1.0	1		女	21	2024-03-10_09h11.08.867	干预OB	2021.2.3	Win32	59.88023952			6.0	1.0	0.482	1.0	space	1.0	7.0	39.0	0.0	1.0	7.333
					4.0	0.451						images/313_6.png	images/313+42_6.png	6.0	→	6.0	1		女	21	2024-03-10_09h11.08.867	干预OB	2021.2.3	Win32	59.88023952			6.0	1.0	0.577	1.0		1.0	8.0	40.0	5.0	1.0
					4.0	0.502						images/313_4.png	images/313+42_4.png	6.0	→	4.0	1		女	21	2024-03-10_09h11.08.867	干预OB	2021.2.3	Win32	59.88023952			6.0	1.0	0.477	1.0		1.0	9.0	41.0	3.0	1.0
					5.0	0.443						images/313_22.png	images/313+42_22.png	6.0	→	22.0	1		女	21	2024-03-10_09h11.08.867	干预OB	2021.2.3	Win32	59.88023952			6.0	1.0	0.481	1.0		1.0	10.0	42.0	21.0	1.0
					4.0	0.418						images/313+42_11.png	images/313_11.png	1.0	←	11.0	1		女	21	2024-03-10_09h11.08.867	干预OB	2021.2.3	Win32	59.88023952			6.0	0.0	0.818	1.0		1.0	11.0	43.0	10.0	1.0
					6.0	0.434						images/313_3.png	images/313+42_3.png	6.0	→	3.0	1		女	21	2024-03-10_09h11.08.867	干预OB	2021.2.3	Win32	59.88023952			6.0	1.0	0.565	1.0		1.0	12.0	44.0	2.0	1.0
					2.0	0.422						images/313+42_31.png	images/313_31.png	1.0	←	31.0	1		女	21	2024-03-10_09h11.08.867	干预OB	2021.2.3	Win32	59.88023952			1.0	1.0	0.706	0.0		1.0	13.0	45.0	30.0	1.0
					2.0	0.402						images/313+42_16.png	images/313_16.png	1.0	←	16.0	1		女	21	2024-03-10_09h11.08.867	干预OB	2021.2.3	Win32	59.88023952			6.0	0.0	0.622	0.0		1.0	14.0	46.0	15.0	1.0
					2.0	0.3						images/313_8.png	images/313+42_8.png	6.0	→	8.0	1		女	21	2024-03-10_09h11.08.867	干预OB	2021.2.3	Win32	59.88023952			6.0	1.0	0.705	0.0		1.0	15.0	47.0	7.0	1.0
					2.0	0.401						images/313+42_15.png	images/313_15.png	1.0	←	15.0	1		女	21	2024-03-10_09h11.08.867	干预OB	2021.2.3	Win32	59.88023952			6.0	0.0	0.685	0.0		1.0	16.0	48.0	14.0	1.0
					3.0	0.486						images/313_7.png	images/313+42_7.png	6.0	→	7.0	1		女	21	2024-03-10_09h11.08.867	干预OB	2021.2.3	Win32	59.88023952			6.0	1.0	0.511	0.0		1.0	17.0	49.0	6.0	1.0
					6.0	0.417						images/313_5.png	images/313+42_5.png	6.0	→	5.0	1		女	21	2024-03-10_09h11.08.867	干预OB	2021.2.3	Win32	59.88023952			6.0	1.0	0.505	1.0		1.0	18.0	50.0	4.0	1.0
					2.0	0.346						images/313+42_26.png	images/313_26.png	1.0	←	26.0	1		女	21	2024-03-10_09h11.08.867	干预OB	2021.2.3	Win32	59.88023952			1.0	1.0	0.802	0.0		1.0	19.0	51.0	25.0	1.0
					4.0	0.534						images/313+42_28.png	images/313_28.png	1.0	←	28.0	1		女	21	2024-03-10_09h11.08.867	干预OB	2021.2.3	Win32	59.88023952			1.0	1.0	0.971	1.0		1.0	20.0	52.0	27.0	1.0
					4.0	0.47						images/313+42_29.png	images/313_29.png	1.0	←	29.0	1		女	21	2024-03-10_09h11.08.867	干预OB	2021.2.3	Win32	59.88023952			6.0	0.0	0.514	1.0		1.0	21.0	53.0	28.0	1.0
					6.0	0.399						images/313+42_14.png	images/313_14.png	1.0	←	14.0	1		女	21	2024-03-10_09h11.08.867	干预OB	2021.2.3	Win32	59.88023952			6.0	0.0	0.484	1.0		1.0	22.0	54.0	13.0	1.0
					6.0	0.42						images/313+42_27.png	images/313_27.png	1.0	←	27.0	1		女	21	2024-03-10_09h11.08.867	干预OB	2021.2.3	Win32	59.88023952			6.0	0.0	0.528	1.0		1.0	23.0	55.0	26.0	1.0
					3.0	0.492						images/313+42_9.png	images/313_9.png	1.0	←	9.0	1		女	21	2024-03-10_09h11.08.867	干预OB	2021.2.3	Win32	59.88023952			1.0	1.0	0.87	0.0		1.0	24.0	56.0	8.0	1.0
					6.0	0.502						images/313_20.png	images/313+42_20.png	6.0	→	20.0	1		女	21	2024-03-10_09h11.08.867	干预OB	2021.2.3	Win32	59.88023952			6.0	1.0	0.505	1.0		1.0	25.0	57.0	19.0	1.0
					6.0	0.485						images/313_19.png	images/313+42_19.png	6.0	→	19.0	1		女	21	2024-03-10_09h11.08.867	干预OB	2021.2.3	Win32	59.88023952			6.0	1.0	0.468	1.0		1.0	26.0	58.0	18.0	1.0
					5.0	0.568						images/313_21.png	images/313+42_21.png	6.0	→	21.0	1		女	21	2024-03-10_09h11.08.867	干预OB	2021.2.3	Win32	59.88023952			6.0	1.0	0.454	1.0		1.0	27.0	59.0	20.0	1.0
					3.0	0.384						images/313_24.png	images/313+42_24.png	6.0	→	24.0	1		女	21	2024-03-10_09h11.08.867	干预OB	2021.2.3	Win32	59.88023952			1.0	0.0	0.751	0.0		1.0	28.0	60.0	23.0	1.0
					5.0	0.438						images/313+42_25.png	images/313_25.png	1.0	←	25.0	1		女	21	2024-03-10_09h11.08.867	干预OB	2021.2.3	Win32	59.88023952			6.0	0.0	0.527	1.0		1.0	29.0	61.0	24.0	1.0
					5.0	0.4						images/313+42_32.png	images/313_32.png	1.0	←	32.0	1		女	21	2024-03-10_09h11.08.867	干预OB	2021.2.3	Win32	59.88023952			6.0	0.0	0.545	1.0		1.0	30.0	62.0	31.0	1.0
					4.0	0.517						images/313+42_12.png	images/313_12.png	1.0	←	12.0	1		女	21	2024-03-10_09h11.08.867	干预OB	2021.2.3	Win32	59.88023952			6.0	0.0	1.757	1.0		1.0	31.0	63.0	11.0	1.0
																	1		女	21	2024-03-10_09h11.08.867	干预OB	2021.2.3	Win32	59.88023952														7.046296296	4.655
