# Supplementary material for: Perceptual metacognition and self-esteem: the role of feedback valence in local and global monitoring bias
Source: BMC Psychol. 2025 Sep 22;13:1114. doi: 10.1186/s40359-025-03089-x (PMC12506185; doi:10.1186/s40359-025-03089-x)
Supplement: Supplementary file 1 — Supplementary Material 1. [file 40359_2025_3089_MOESM1_ESM.zip › Data/Study3/Study3data/objective/01-2_干预OB_2024-03-10_09h27.55.715.csv]

key00.keys	key00.rt	response00.keys	response00.corr	response00.rt	response02.keys	response02.rt	prac1.thisRepN	prac1.thisTrialN	prac1.thisN	prac1.thisIndex	prac1.ran	dotLeft	dotRight	dotAns	cue	rows	被试编号	姓名	性别	年龄	date	expName	psychopyVersion	OS	frameRate	key01.keys	key01.rt	response01.keys	response01.corr	response01.rt	response02.corr	rest_res.keys	obj.thisRepN	obj.thisTrialN	obj.thisN	obj.thisIndex	obj.ran	rest_res.rt	slider.response	slider.rt
space	8.452	6.0	1.0	0.498	3.0	0.647	0.0	0.0	0.0	19.0	1.0	images/313_20.png	images/313+42_20.png	6.0	→	20.0	1		女	21	2024-03-10_09h27.55.715	干预OB	2021.2.3	Win32	59.95203837
		6.0	0.0	0.773	2.0	0.51	0.0	1.0	1.0	13.0	1.0	images/313+42_14.png	images/313_14.png	1.0	←	14.0	1		女	21	2024-03-10_09h27.55.715	干预OB	2021.2.3	Win32	59.95203837
		6.0	1.0	0.49	2.0	0.285	0.0	2.0	2.0	22.0	1.0	images/313_23.png	images/313+42_23.png	6.0	→	23.0	1		女	21	2024-03-10_09h27.55.715	干预OB	2021.2.3	Win32	59.95203837
		6.0	0.0	0.487	1.0	0.335	0.0	3.0	3.0	30.0	1.0	images/313+42_31.png	images/313_31.png	1.0	←	31.0	1		女	21	2024-03-10_09h27.55.715	干预OB	2021.2.3	Win32	59.95203837
		6.0	0.0	0.823	2.0	0.533	0.0	4.0	4.0	25.0	1.0	images/313+42_26.png	images/313_26.png	1.0	←	26.0	1		女	21	2024-03-10_09h27.55.715	干预OB	2021.2.3	Win32	59.95203837
		6.0	1.0	0.479	5.0	0.488	0.0	5.0	5.0	4.0	1.0	images/313_5.png	images/313+42_5.png	6.0	→	5.0	1		女	21	2024-03-10_09h27.55.715	干预OB	2021.2.3	Win32	59.95203837
		1.0	1.0	0.576	2.0	0.266	0.0	6.0	6.0	26.0	1.0	images/313+42_27.png	images/313_27.png	1.0	←	27.0	1		女	21	2024-03-10_09h27.55.715	干预OB	2021.2.3	Win32	59.95203837
		6.0	0.0	0.832	2.0	0.314	0.0	7.0	7.0	31.0	1.0	images/313+42_32.png	images/313_32.png	1.0	←	32.0	1		女	21	2024-03-10_09h27.55.715	干预OB	2021.2.3	Win32	59.95203837
		1.0	1.0	0.673	4.0	0.444	0.0	8.0	8.0	14.0	1.0	images/313+42_15.png	images/313_15.png	1.0	←	15.0	1		女	21	2024-03-10_09h27.55.715	干预OB	2021.2.3	Win32	59.95203837
		6.0	0.0	0.468	4.0	0.35	0.0	9.0	9.0	8.0	1.0	images/313+42_9.png	images/313_9.png	1.0	←	9.0	1		女	21	2024-03-10_09h27.55.715	干预OB	2021.2.3	Win32	59.95203837
		1.0	1.0	0.709	5.0	0.509	0.0	10.0	10.0	15.0	1.0	images/313+42_16.png	images/313_16.png	1.0	←	16.0	1		女	21	2024-03-10_09h27.55.715	干预OB	2021.2.3	Win32	59.95203837
		6.0	1.0	0.486	6.0	0.375	0.0	11.0	11.0	18.0	1.0	images/313_19.png	images/313+42_19.png	6.0	→	19.0	1		女	21	2024-03-10_09h27.55.715	干预OB	2021.2.3	Win32	59.95203837
		1.0	1.0	0.667	2.0	0.227	0.0	12.0	12.0	27.0	1.0	images/313+42_28.png	images/313_28.png	1.0	←	28.0	1		女	21	2024-03-10_09h27.55.715	干预OB	2021.2.3	Win32	59.95203837
		1.0	1.0	0.637	4.0	0.373	0.0	13.0	13.0	9.0	1.0	images/313+42_10.png	images/313_10.png	1.0	←	10.0	1		女	21	2024-03-10_09h27.55.715	干预OB	2021.2.3	Win32	59.95203837
		6.0	1.0	0.496	2.0	0.309	0.0	14.0	14.0	21.0	1.0	images/313_22.png	images/313+42_22.png	6.0	→	22.0	1		女	21	2024-03-10_09h27.55.715	干预OB	2021.2.3	Win32	59.95203837
		1.0	1.0	0.555	4.0	0.308	0.0	15.0	15.0	11.0	1.0	images/313+42_12.png	images/313_12.png	1.0	←	12.0	1		女	21	2024-03-10_09h27.55.715	干预OB	2021.2.3	Win32	59.95203837
		1.0	1.0	0.63	2.0	0.292	0.0	16.0	16.0	12.0	1.0	images/313+42_13.png	images/313_13.png	1.0	←	13.0	1		女	21	2024-03-10_09h27.55.715	干预OB	2021.2.3	Win32	59.95203837
		6.0	0.0	0.642	2.0	0.229	0.0	17.0	17.0	29.0	1.0	images/313+42_30.png	images/313_30.png	1.0	←	30.0	1		女	21	2024-03-10_09h27.55.715	干预OB	2021.2.3	Win32	59.95203837
		6.0	1.0	0.536	5.0	0.303	0.0	18.0	18.0	2.0	1.0	images/313_3.png	images/313+42_3.png	6.0	→	3.0	1		女	21	2024-03-10_09h27.55.715	干预OB	2021.2.3	Win32	59.95203837
		1.0	1.0	0.54	5.0	0.439	0.0	19.0	19.0	24.0	1.0	images/313+42_25.png	images/313_25.png	1.0	←	25.0	1		女	21	2024-03-10_09h27.55.715	干预OB	2021.2.3	Win32	59.95203837
		6.0	1.0	0.452	5.0	0.366	0.0	20.0	20.0	5.0	1.0	images/313_6.png	images/313+42_6.png	6.0	→	6.0	1		女	21	2024-03-10_09h27.55.715	干预OB	2021.2.3	Win32	59.95203837
		6.0	1.0	0.468	5.0	0.351	0.0	21.0	21.0	17.0	1.0	images/313_18.png	images/313+42_18.png	6.0	→	18.0	1		女	21	2024-03-10_09h27.55.715	干预OB	2021.2.3	Win32	59.95203837
		1.0	0.0	0.593	5.0	1.307	0.0	22.0	22.0	6.0	1.0	images/313_7.png	images/313+42_7.png	6.0	→	7.0	1		女	21	2024-03-10_09h27.55.715	干预OB	2021.2.3	Win32	59.95203837
		6.0	1.0	0.599	1.0	0.406	0.0	23.0	23.0	0.0	1.0	images/313_1.png	images/313+42_1.png	6.0	→	1.0	1		女	21	2024-03-10_09h27.55.715	干预OB	2021.2.3	Win32	59.95203837
		6.0	1.0	0.759	2.0	0.304	0.0	24.0	24.0	7.0	1.0	images/313_8.png	images/313+42_8.png	6.0	→	8.0	1		女	21	2024-03-10_09h27.55.715	干预OB	2021.2.3	Win32	59.95203837
		6.0	1.0	0.555	5.0	0.318	0.0	25.0	25.0	3.0	1.0	images/313_4.png	images/313+42_4.png	6.0	→	4.0	1		女	21	2024-03-10_09h27.55.715	干预OB	2021.2.3	Win32	59.95203837
		6.0	1.0	0.838	1.0	0.236	0.0	26.0	26.0	20.0	1.0	images/313_21.png	images/313+42_21.png	6.0	→	21.0	1		女	21	2024-03-10_09h27.55.715	干预OB	2021.2.3	Win32	59.95203837
		1.0	1.0	0.76	4.0	0.352	0.0	27.0	27.0	10.0	1.0	images/313+42_11.png	images/313_11.png	1.0	←	11.0	1		女	21	2024-03-10_09h27.55.715	干预OB	2021.2.3	Win32	59.95203837
		6.0	1.0	0.461	5.0	0.351	0.0	28.0	28.0	16.0	1.0	images/313_17.png	images/313+42_17.png	6.0	→	17.0	1		女	21	2024-03-10_09h27.55.715	干预OB	2021.2.3	Win32	59.95203837
		1.0	0.0	0.857	4.0	0.432	0.0	29.0	29.0	1.0	1.0	images/313_2.png	images/313+42_2.png	6.0	→	2.0	1		女	21	2024-03-10_09h27.55.715	干预OB	2021.2.3	Win32	59.95203837
		1.0	1.0	0.602	5.0	0.502	0.0	30.0	30.0	28.0	1.0	images/313+42_29.png	images/313_29.png	1.0	←	29.0	1		女	21	2024-03-10_09h27.55.715	干预OB	2021.2.3	Win32	59.95203837
		6.0	1.0	1.893	6.0	0.366	0.0	31.0	31.0	23.0	1.0	images/313_24.png	images/313+42_24.png	6.0	→	24.0	1		女	21	2024-03-10_09h27.55.715	干预OB	2021.2.3	Win32	59.95203837
					1.0	0.418						images/313+42_13.png	images/313_13.png	1.0	←	13.0	1		女	21	2024-03-10_09h27.55.715	干预OB	2021.2.3	Win32	59.95203837	space	14.236	6.0	0.0	0.652	0.0		0.0	0.0	0.0	12.0	1.0
					3.0	0.337						images/313+42_11.png	images/313_11.png	1.0	←	11.0	1		女	21	2024-03-10_09h27.55.715	干预OB	2021.2.3	Win32	59.95203837			1.0	1.0	0.752	0.0		0.0	1.0	1.0	10.0	1.0
					3.0	0.402						images/313+42_16.png	images/313_16.png	1.0	←	16.0	1		女	21	2024-03-10_09h27.55.715	干预OB	2021.2.3	Win32	59.95203837			6.0	0.0	0.689	0.0		0.0	2.0	2.0	15.0	1.0
					2.0	0.489						images/313+42_27.png	images/313_27.png	1.0	←	27.0	1		女	21	2024-03-10_09h27.55.715	干预OB	2021.2.3	Win32	59.95203837			6.0	0.0	0.628	0.0		0.0	3.0	3.0	26.0	1.0
					3.0	0.333						images/313+42_29.png	images/313_29.png	1.0	←	29.0	1		女	21	2024-03-10_09h27.55.715	干预OB	2021.2.3	Win32	59.95203837			1.0	1.0	0.636	0.0		0.0	4.0	4.0	28.0	1.0
					5.0	0.307						images/313_7.png	images/313+42_7.png	6.0	→	7.0	1		女	21	2024-03-10_09h27.55.715	干预OB	2021.2.3	Win32	59.95203837			6.0	1.0	0.433	1.0		0.0	5.0	5.0	6.0	1.0
					6.0	0.305						images/313+42_14.png	images/313_14.png	1.0	←	14.0	1		女	21	2024-03-10_09h27.55.715	干预OB	2021.2.3	Win32	59.95203837			6.0	0.0	0.473	1.0		0.0	6.0	6.0	13.0	1.0
					3.0	0.496						images/313+42_26.png	images/313_26.png	1.0	←	26.0	1		女	21	2024-03-10_09h27.55.715	干预OB	2021.2.3	Win32	59.95203837			1.0	1.0	0.634	0.0		0.0	7.0	7.0	25.0	1.0
					2.0	0.407						images/313+42_32.png	images/313_32.png	1.0	←	32.0	1		女	21	2024-03-10_09h27.55.715	干预OB	2021.2.3	Win32	59.95203837			6.0	0.0	0.51	0.0		0.0	8.0	8.0	31.0	1.0
					5.0	0.436						images/313_19.png	images/313+42_19.png	6.0	→	19.0	1		女	21	2024-03-10_09h27.55.715	干预OB	2021.2.3	Win32	59.95203837			6.0	1.0	0.468	1.0		0.0	9.0	9.0	18.0	1.0
					6.0	0.337						images/313_18.png	images/313+42_18.png	6.0	→	18.0	1		女	21	2024-03-10_09h27.55.715	干预OB	2021.2.3	Win32	59.95203837			6.0	1.0	0.51	1.0		0.0	10.0	10.0	17.0	1.0
					2.0	0.327						images/313_21.png	images/313+42_21.png	6.0	→	21.0	1		女	21	2024-03-10_09h27.55.715	干预OB	2021.2.3	Win32	59.95203837			6.0	1.0	0.522	0.0		0.0	11.0	11.0	20.0	1.0
					6.0	0.326						images/313_22.png	images/313+42_22.png	6.0	→	22.0	1		女	21	2024-03-10_09h27.55.715	干预OB	2021.2.3	Win32	59.95203837			6.0	1.0	0.486	1.0		0.0	12.0	12.0	21.0	1.0
					2.0	0.289						images/313_5.png	images/313+42_5.png	6.0	→	5.0	1		女	21	2024-03-10_09h27.55.715	干预OB	2021.2.3	Win32	59.95203837			6.0	1.0	0.445	0.0		0.0	13.0	13.0	4.0	1.0
					2.0	0.4						images/313+42_28.png	images/313_28.png	1.0	←	28.0	1		女	21	2024-03-10_09h27.55.715	干预OB	2021.2.3	Win32	59.95203837			6.0	0.0	0.758	0.0		0.0	14.0	14.0	27.0	1.0
					3.0	0.336						images/313+42_15.png	images/313_15.png	1.0	←	15.0	1		女	21	2024-03-10_09h27.55.715	干预OB	2021.2.3	Win32	59.95203837			6.0	0.0	0.539	0.0		0.0	15.0	15.0	14.0	1.0
					2.0	0.276						images/313+42_31.png	images/313_31.png	1.0	←	31.0	1		女	21	2024-03-10_09h27.55.715	干预OB	2021.2.3	Win32	59.95203837			6.0	0.0	0.551	0.0		0.0	16.0	16.0	30.0	1.0
					1.0	0.302						images/313+42_10.png	images/313_10.png	1.0	←	10.0	1		女	21	2024-03-10_09h27.55.715	干预OB	2021.2.3	Win32	59.95203837			6.0	0.0	0.691	0.0		0.0	17.0	17.0	9.0	1.0
					5.0	0.335						images/313_20.png	images/313+42_20.png	6.0	→	20.0	1		女	21	2024-03-10_09h27.55.715	干预OB	2021.2.3	Win32	59.95203837			6.0	1.0	0.435	1.0		0.0	18.0	18.0	19.0	1.0
					2.0	0.572						images/313_8.png	images/313+42_8.png	6.0	→	8.0	1		女	21	2024-03-10_09h27.55.715	干预OB	2021.2.3	Win32	59.95203837			6.0	1.0	0.486	0.0		0.0	19.0	19.0	7.0	1.0
					3.0	0.37						images/313_17.png	images/313+42_17.png	6.0	→	17.0	1		女	21	2024-03-10_09h27.55.715	干预OB	2021.2.3	Win32	59.95203837			6.0	1.0	0.482	0.0		0.0	20.0	20.0	16.0	1.0
					3.0	0.316						images/313+42_25.png	images/313_25.png	1.0	←	25.0	1		女	21	2024-03-10_09h27.55.715	干预OB	2021.2.3	Win32	59.95203837			1.0	1.0	0.793	0.0		0.0	21.0	21.0	24.0	1.0
					5.0	0.383						images/313_23.png	images/313+42_23.png	6.0	→	23.0	1		女	21	2024-03-10_09h27.55.715	干预OB	2021.2.3	Win32	59.95203837			6.0	1.0	0.359	1.0		0.0	22.0	22.0	22.0	1.0
					1.0	0.411						images/313_2.png	images/313+42_2.png	6.0	→	2.0	1		女	21	2024-03-10_09h27.55.715	干预OB	2021.2.3	Win32	59.95203837			6.0	1.0	0.525	0.0		0.0	23.0	23.0	1.0	1.0
					2.0	0.387						images/313_1.png	images/313+42_1.png	6.0	→	1.0	1		女	21	2024-03-10_09h27.55.715	干预OB	2021.2.3	Win32	59.95203837			6.0	1.0	0.513	0.0		0.0	24.0	24.0	0.0	1.0
					5.0	0.336						images/313_3.png	images/313+42_3.png	6.0	→	3.0	1		女	21	2024-03-10_09h27.55.715	干预OB	2021.2.3	Win32	59.95203837			6.0	1.0	0.372	1.0		0.0	25.0	25.0	2.0	1.0
					5.0	0.362						images/313_6.png	images/313+42_6.png	6.0	→	6.0	1		女	21	2024-03-10_09h27.55.715	干预OB	2021.2.3	Win32	59.95203837			6.0	1.0	0.562	1.0		0.0	26.0	26.0	5.0	1.0
					5.0	0.376						images/313+42_12.png	images/313_12.png	1.0	←	12.0	1		女	21	2024-03-10_09h27.55.715	干预OB	2021.2.3	Win32	59.95203837			1.0	1.0	0.589	1.0		0.0	27.0	27.0	11.0	1.0
					5.0	0.353						images/313+42_30.png	images/313_30.png	1.0	←	30.0	1		女	21	2024-03-10_09h27.55.715	干预OB	2021.2.3	Win32	59.95203837			6.0	0.0	0.64	1.0		0.0	28.0	28.0	29.0	1.0
					5.0	0.4						images/313+42_9.png	images/313_9.png	1.0	←	9.0	1		女	21	2024-03-10_09h27.55.715	干预OB	2021.2.3	Win32	59.95203837			6.0	0.0	0.519	1.0		0.0	29.0	29.0	8.0	1.0
					6.0	0.369						images/313_24.png	images/313+42_24.png	6.0	→	24.0	1		女	21	2024-03-10_09h27.55.715	干预OB	2021.2.3	Win32	59.95203837			6.0	1.0	0.452	1.0		0.0	30.0	30.0	23.0	1.0
					5.0	0.418						images/313_4.png	images/313+42_4.png	6.0	→	4.0	1		女	21	2024-03-10_09h27.55.715	干预OB	2021.2.3	Win32	59.95203837			6.0	1.0	0.42	1.0		0.0	31.0	31.0	3.0	1.0
					6.0	0.357						images/313_6.png	images/313+42_6.png	6.0	→	6.0	1		女	21	2024-03-10_09h27.55.715	干预OB	2021.2.3	Win32	59.95203837			6.0	1.0	0.453	1.0		1.0	0.0	32.0	5.0	1.0
					5.0	0.369						images/313_5.png	images/313+42_5.png	6.0	→	5.0	1		女	21	2024-03-10_09h27.55.715	干预OB	2021.2.3	Win32	59.95203837			6.0	1.0	0.511	1.0		1.0	1.0	33.0	4.0	1.0
					5.0	0.458						images/313_8.png	images/313+42_8.png	6.0	→	8.0	1		女	21	2024-03-10_09h27.55.715	干预OB	2021.2.3	Win32	59.95203837			6.0	1.0	0.452	1.0		1.0	2.0	34.0	7.0	1.0
					6.0	0.326						images/313+42_14.png	images/313_14.png	1.0	←	14.0	1		女	21	2024-03-10_09h27.55.715	干预OB	2021.2.3	Win32	59.95203837			6.0	0.0	0.441	1.0		1.0	3.0	35.0	13.0	1.0
					2.0	0.388						images/313_22.png	images/313+42_22.png	6.0	→	22.0	1		女	21	2024-03-10_09h27.55.715	干预OB	2021.2.3	Win32	59.95203837			6.0	1.0	0.371	0.0		1.0	4.0	36.0	21.0	1.0
					2.0	0.312						images/313+42_29.png	images/313_29.png	1.0	←	29.0	1		女	21	2024-03-10_09h27.55.715	干预OB	2021.2.3	Win32	59.95203837			6.0	0.0	0.782	0.0		1.0	5.0	37.0	28.0	1.0
					2.0	0.384						images/313_7.png	images/313+42_7.png	6.0	→	7.0	1		女	21	2024-03-10_09h27.55.715	干预OB	2021.2.3	Win32	59.95203837			6.0	1.0	0.657	0.0		1.0	6.0	38.0	6.0	1.0
					3.0	0.492						images/313_18.png	images/313+42_18.png	6.0	→	18.0	1		女	21	2024-03-10_09h27.55.715	干预OB	2021.2.3	Win32	59.95203837			6.0	1.0	0.404	0.0	space	1.0	7.0	39.0	17.0	1.0	1.773
					1.0	0.301						images/313+42_16.png	images/313_16.png	1.0	←	16.0	1		女	21	2024-03-10_09h27.55.715	干预OB	2021.2.3	Win32	59.95203837			6.0	0.0	0.643	0.0		1.0	8.0	40.0	15.0	1.0
					2.0	0.293						images/313+42_11.png	images/313_11.png	1.0	←	11.0	1		女	21	2024-03-10_09h27.55.715	干预OB	2021.2.3	Win32	59.95203837			6.0	0.0	0.396	0.0		1.0	9.0	41.0	10.0	1.0
					3.0	0.443						images/313_20.png	images/313+42_20.png	6.0	→	20.0	1		女	21	2024-03-10_09h27.55.715	干预OB	2021.2.3	Win32	59.95203837			6.0	1.0	0.473	0.0		1.0	10.0	42.0	19.0	1.0
					3.0	0.285						images/313+42_9.png	images/313_9.png	1.0	←	9.0	1		女	21	2024-03-10_09h27.55.715	干预OB	2021.2.3	Win32	59.95203837			1.0	1.0	0.702	0.0		1.0	11.0	43.0	8.0	1.0
					5.0	0.458						images/313+42_28.png	images/313_28.png	1.0	←	28.0	1		女	21	2024-03-10_09h27.55.715	干预OB	2021.2.3	Win32	59.95203837			1.0	1.0	0.693	1.0		1.0	12.0	44.0	27.0	1.0
					3.0	0.256						images/313+42_32.png	images/313_32.png	1.0	←	32.0	1		女	21	2024-03-10_09h27.55.715	干预OB	2021.2.3	Win32	59.95203837			1.0	1.0	0.793	0.0		1.0	13.0	45.0	31.0	1.0
					2.0	0.441						images/313_23.png	images/313+42_23.png	6.0	→	23.0	1		女	21	2024-03-10_09h27.55.715	干预OB	2021.2.3	Win32	59.95203837			6.0	1.0	0.512	0.0		1.0	14.0	46.0	22.0	1.0
					2.0	0.439						images/313_4.png	images/313+42_4.png	6.0	→	4.0	1		女	21	2024-03-10_09h27.55.715	干预OB	2021.2.3	Win32	59.95203837			6.0	1.0	0.452	0.0		1.0	15.0	47.0	3.0	1.0
					4.0	0.623						images/313+42_30.png	images/313_30.png	1.0	←	30.0	1		女	21	2024-03-10_09h27.55.715	干预OB	2021.2.3	Win32	59.95203837			1.0	1.0	0.547	1.0		1.0	16.0	48.0	29.0	1.0
					4.0	0.267						images/313+42_13.png	images/313_13.png	1.0	←	13.0	1		女	21	2024-03-10_09h27.55.715	干预OB	2021.2.3	Win32	59.95203837			1.0	1.0	0.653	1.0		1.0	17.0	49.0	12.0	1.0
					5.0	0.326						images/313_17.png	images/313+42_17.png	6.0	→	17.0	1		女	21	2024-03-10_09h27.55.715	干预OB	2021.2.3	Win32	59.95203837			6.0	1.0	0.452	1.0		1.0	18.0	50.0	16.0	1.0
					6.0	0.397						images/313_24.png	images/313+42_24.png	6.0	→	24.0	1		女	21	2024-03-10_09h27.55.715	干预OB	2021.2.3	Win32	59.95203837			6.0	1.0	0.393	1.0		1.0	19.0	51.0	23.0	1.0
					3.0	0.406						images/313_3.png	images/313+42_3.png	6.0	→	3.0	1		女	21	2024-03-10_09h27.55.715	干预OB	2021.2.3	Win32	59.95203837			1.0	0.0	0.608	0.0		1.0	20.0	52.0	2.0	1.0
					6.0	0.371						images/313_2.png	images/313+42_2.png	6.0	→	2.0	1		女	21	2024-03-10_09h27.55.715	干预OB	2021.2.3	Win32	59.95203837			6.0	1.0	0.385	1.0		1.0	21.0	53.0	1.0	1.0
					3.0	0.3						images/313+42_12.png	images/313_12.png	1.0	←	12.0	1		女	21	2024-03-10_09h27.55.715	干预OB	2021.2.3	Win32	59.95203837			1.0	1.0	0.619	0.0		1.0	22.0	54.0	11.0	1.0
					4.0	0.572						images/313_1.png	images/313+42_1.png	6.0	→	1.0	1		女	21	2024-03-10_09h27.55.715	干预OB	2021.2.3	Win32	59.95203837			6.0	1.0	0.522	1.0		1.0	23.0	55.0	0.0	1.0
					6.0	0.345						images/313_19.png	images/313+42_19.png	6.0	→	19.0	1		女	21	2024-03-10_09h27.55.715	干预OB	2021.2.3	Win32	59.95203837			6.0	1.0	0.54	1.0		1.0	24.0	56.0	18.0	1.0
					4.0	0.334						images/313+42_15.png	images/313_15.png	1.0	←	15.0	1		女	21	2024-03-10_09h27.55.715	干预OB	2021.2.3	Win32	59.95203837			1.0	1.0	1.041	1.0		1.0	25.0	57.0	14.0	1.0
					3.0	0.449						images/313+42_27.png	images/313_27.png	1.0	←	27.0	1		女	21	2024-03-10_09h27.55.715	干预OB	2021.2.3	Win32	59.95203837			1.0	1.0	0.786	0.0		1.0	26.0	58.0	26.0	1.0
					3.0	0.425						images/313_21.png	images/313+42_21.png	6.0	→	21.0	1		女	21	2024-03-10_09h27.55.715	干预OB	2021.2.3	Win32	59.95203837			6.0	1.0	0.577	0.0		1.0	27.0	59.0	20.0	1.0
					4.0	0.986						images/313+42_26.png	images/313_26.png	1.0	←	26.0	1		女	21	2024-03-10_09h27.55.715	干预OB	2021.2.3	Win32	59.95203837			1.0	1.0	1.068	1.0		1.0	28.0	60.0	25.0	1.0
					4.0	0.289						images/313+42_25.png	images/313_25.png	1.0	←	25.0	1		女	21	2024-03-10_09h27.55.715	干预OB	2021.2.3	Win32	59.95203837			1.0	1.0	0.677	1.0		1.0	29.0	61.0	24.0	1.0
					5.0	0.958						images/313+42_10.png	images/313_10.png	1.0	←	10.0	1		女	21	2024-03-10_09h27.55.715	干预OB	2021.2.3	Win32	59.95203837			1.0	1.0	0.57	1.0		1.0	30.0	62.0	9.0	1.0
					2.0	0.687						images/313+42_31.png	images/313_31.png	1.0	←	31.0	1		女	21	2024-03-10_09h27.55.715	干预OB	2021.2.3	Win32	59.95203837			6.0	0.0	0.876	0.0		1.0	31.0	63.0	30.0	1.0
																	1		女	21	2024-03-10_09h27.55.715	干预OB	2021.2.3	Win32	59.95203837														7.981481481	4.25
