# Supplementary material for: Perceptual metacognition and self-esteem: the role of feedback valence in local and global monitoring bias
Source: BMC Psychol. 2025 Sep 22;13:1114. doi: 10.1186/s40359-025-03089-x (PMC12506185; doi:10.1186/s40359-025-03089-x)
Supplement: Supplementary file 1 — Supplementary Material 1. [file 40359_2025_3089_MOESM1_ESM.zip › Data/Study3/Study3data/objective/02-1_干预OB_2024-03-10_09h57.40.507.csv]

key00.keys	key00.rt	response00.keys	response00.corr	response02.keys	response02.rt	prac1.thisRepN	prac1.thisTrialN	prac1.thisN	prac1.thisIndex	prac1.ran	dotLeft	dotRight	dotAns	cue	rows	被试编号	姓名	性别	年龄	date	expName	psychopyVersion	OS	frameRate	response00.rt	key01.keys	key01.rt	response01.keys	response01.corr	response01.rt	response02.corr	rest_res.keys	obj.thisRepN	obj.thisTrialN	obj.thisN	obj.thisIndex	obj.ran	slider.response	slider.rt
space	52.1364		0.0	6.0	13.8784	0.0	0.0	0.0	8.0	1.0	images/313+42_9.png	images/313_9.png	1.0	←	9.0	2		男	25	2024-03-10_09h57.40.507	干预OB	2021.2.3	MacIntel	120.4819277
			0.0	3.0	12.896	0.0	1.0	1.0	14.0	1.0	images/313+42_15.png	images/313_15.png	1.0	←	15.0	2		男	25	2024-03-10_09h57.40.507	干预OB	2021.2.3	MacIntel	120.4819277
		6.0	0.0	2.0	3.2023	0.0	2.0	2.0	10.0	1.0	images/313+42_11.png	images/313_11.png	1.0	←	11.0	2		男	25	2024-03-10_09h57.40.507	干预OB	2021.2.3	MacIntel	120.4819277	1.8197
		1.0	1.0	4.0	7.0418	0.0	3.0	3.0	26.0	1.0	images/313+42_27.png	images/313_27.png	1.0	←	27.0	2		男	25	2024-03-10_09h57.40.507	干预OB	2021.2.3	MacIntel	120.4819277	2.4161
		1.0	1.0	3.0	6.305	0.0	4.0	4.0	15.0	1.0	images/313+42_16.png	images/313_16.png	1.0	←	16.0	2		男	25	2024-03-10_09h57.40.507	干预OB	2021.2.3	MacIntel	120.4819277	1.0951
		6.0	1.0	3.0	3.9875	0.0	5.0	5.0	19.0	1.0	images/313_20.png	images/313+42_20.png	6.0	→	20.0	2		男	25	2024-03-10_09h57.40.507	干预OB	2021.2.3	MacIntel	120.4819277	3.6498
		1.0	1.0	4.0	2.086	0.0	6.0	6.0	28.0	1.0	images/313+42_29.png	images/313_29.png	1.0	←	29.0	2		男	25	2024-03-10_09h57.40.507	干预OB	2021.2.3	MacIntel	120.4819277	0.7596
		1.0	1.0	3.0	1.4111	0.0	7.0	7.0	12.0	1.0	images/313+42_13.png	images/313_13.png	1.0	←	13.0	2		男	25	2024-03-10_09h57.40.507	干预OB	2021.2.3	MacIntel	120.4819277	0.9463
		6.0	0.0	3.0	1.8843	0.0	8.0	8.0	30.0	1.0	images/313+42_31.png	images/313_31.png	1.0	←	31.0	2		男	25	2024-03-10_09h57.40.507	干预OB	2021.2.3	MacIntel	120.4819277	1.5737
		6.0	1.0	2.0	2.0576	0.0	9.0	9.0	5.0	1.0	images/313_6.png	images/313+42_6.png	6.0	→	6.0	2		男	25	2024-03-10_09h57.40.507	干预OB	2021.2.3	MacIntel	120.4819277	1.8848
		6.0	0.0	2.0	3.4099	0.0	10.0	10.0	25.0	1.0	images/313+42_26.png	images/313_26.png	1.0	←	26.0	2		男	25	2024-03-10_09h57.40.507	干预OB	2021.2.3	MacIntel	120.4819277	1.4323
		6.0	1.0	2.0	0.9734	0.0	11.0	11.0	23.0	1.0	images/313_24.png	images/313+42_24.png	6.0	→	24.0	2		男	25	2024-03-10_09h57.40.507	干预OB	2021.2.3	MacIntel	120.4819277	0.9385
		6.0	1.0	2.0	0.5605	0.0	12.0	12.0	0.0	1.0	images/313_1.png	images/313+42_1.png	6.0	→	1.0	2		男	25	2024-03-10_09h57.40.507	干预OB	2021.2.3	MacIntel	120.4819277	0.4774
		6.0	1.0	1.0	0.5933	0.0	13.0	13.0	7.0	1.0	images/313_8.png	images/313+42_8.png	6.0	→	8.0	2		男	25	2024-03-10_09h57.40.507	干预OB	2021.2.3	MacIntel	120.4819277	3.2008
		6.0	1.0	2.0	1.4131	0.0	14.0	14.0	17.0	1.0	images/313_18.png	images/313+42_18.png	6.0	→	18.0	2		男	25	2024-03-10_09h57.40.507	干预OB	2021.2.3	MacIntel	120.4819277	1.7861
		1.0	0.0	2.0	1.838	0.0	15.0	15.0	20.0	1.0	images/313_21.png	images/313+42_21.png	6.0	→	21.0	2		男	25	2024-03-10_09h57.40.507	干预OB	2021.2.3	MacIntel	120.4819277	0.7455
		1.0	0.0	1.0	1.054	0.0	16.0	16.0	21.0	1.0	images/313_22.png	images/313+42_22.png	6.0	→	22.0	2		男	25	2024-03-10_09h57.40.507	干预OB	2021.2.3	MacIntel	120.4819277	1.3533
		6.0	0.0	2.0	0.8043	0.0	17.0	17.0	31.0	1.0	images/313+42_32.png	images/313_32.png	1.0	←	32.0	2		男	25	2024-03-10_09h57.40.507	干预OB	2021.2.3	MacIntel	120.4819277	1.045
		6.0	0.0	2.0	0.2368	0.0	18.0	18.0	11.0	1.0	images/313+42_12.png	images/313_12.png	1.0	←	12.0	2		男	25	2024-03-10_09h57.40.507	干预OB	2021.2.3	MacIntel	120.4819277	1.2944
		6.0	1.0	2.0	1.1302	0.0	19.0	19.0	16.0	1.0	images/313_17.png	images/313+42_17.png	6.0	→	17.0	2		男	25	2024-03-10_09h57.40.507	干预OB	2021.2.3	MacIntel	120.4819277	0.9861
		6.0	1.0	2.0	1.0706	0.0	20.0	20.0	18.0	1.0	images/313_19.png	images/313+42_19.png	6.0	→	19.0	2		男	25	2024-03-10_09h57.40.507	干预OB	2021.2.3	MacIntel	120.4819277	0.9683
		6.0	1.0	2.0	0.3202	0.0	21.0	21.0	22.0	1.0	images/313_23.png	images/313+42_23.png	6.0	→	23.0	2		男	25	2024-03-10_09h57.40.507	干预OB	2021.2.3	MacIntel	120.4819277	0.8124
		6.0	0.0	2.0	0.4673	0.0	22.0	22.0	13.0	1.0	images/313+42_14.png	images/313_14.png	1.0	←	14.0	2		男	25	2024-03-10_09h57.40.507	干预OB	2021.2.3	MacIntel	120.4819277	1.3639
		1.0	1.0	2.0	0.3773	0.0	23.0	23.0	27.0	1.0	images/313+42_28.png	images/313_28.png	1.0	←	28.0	2		男	25	2024-03-10_09h57.40.507	干预OB	2021.2.3	MacIntel	120.4819277	1.2776
		1.0	0.0	1.0	0.4268	0.0	24.0	24.0	2.0	1.0	images/313_3.png	images/313+42_3.png	6.0	→	3.0	2		男	25	2024-03-10_09h57.40.507	干预OB	2021.2.3	MacIntel	120.4819277	1.6135
		1.0	1.0	5.0	1.8684	0.0	25.0	25.0	29.0	1.0	images/313+42_30.png	images/313_30.png	1.0	←	30.0	2		男	25	2024-03-10_09h57.40.507	干预OB	2021.2.3	MacIntel	120.4819277	0.9839
		6.0	1.0	5.0	1.8307	0.0	26.0	26.0	6.0	1.0	images/313_7.png	images/313+42_7.png	6.0	→	7.0	2		男	25	2024-03-10_09h57.40.507	干预OB	2021.2.3	MacIntel	120.4819277	0.9012
		6.0	1.0	4.0	1.434	0.0	27.0	27.0	3.0	1.0	images/313_4.png	images/313+42_4.png	6.0	→	4.0	2		男	25	2024-03-10_09h57.40.507	干预OB	2021.2.3	MacIntel	120.4819277	0.8328
		6.0	1.0	4.0	0.3121	0.0	28.0	28.0	1.0	1.0	images/313_2.png	images/313+42_2.png	6.0	→	2.0	2		男	25	2024-03-10_09h57.40.507	干预OB	2021.2.3	MacIntel	120.4819277	0.8389
		6.0	0.0	4.0	0.3257	0.0	29.0	29.0	9.0	1.0	images/313+42_10.png	images/313_10.png	1.0	←	10.0	2		男	25	2024-03-10_09h57.40.507	干预OB	2021.2.3	MacIntel	120.4819277	0.8662
		6.0	0.0	4.0	2.7006	0.0	30.0	30.0	24.0	1.0	images/313+42_25.png	images/313_25.png	1.0	←	25.0	2		男	25	2024-03-10_09h57.40.507	干预OB	2021.2.3	MacIntel	120.4819277	1.3121
		6.0	1.0	4.0	0.5705	0.0	31.0	31.0	4.0	1.0	images/313_5.png	images/313+42_5.png	6.0	→	5.0	2		男	25	2024-03-10_09h57.40.507	干预OB	2021.2.3	MacIntel	120.4819277	0.9113
				3.0	3.3172						images/313_22.png	images/313+42_22.png	6.0	→	22.0	2		男	25	2024-03-10_09h57.40.507	干预OB	2021.2.3	MacIntel	120.4819277		space	9.9051	1.0	0.0	2.1621	0.0		0.0	0.0	0.0	21.0	1.0
				4.0	0.6561						images/313_24.png	images/313+42_24.png	6.0	→	24.0	2		男	25	2024-03-10_09h57.40.507	干预OB	2021.2.3	MacIntel	120.4819277				6.0	1.0	0.6519	1.0		0.0	1.0	1.0	23.0	1.0
				4.0	2.4714						images/313_5.png	images/313+42_5.png	6.0	→	5.0	2		男	25	2024-03-10_09h57.40.507	干预OB	2021.2.3	MacIntel	120.4819277				6.0	1.0	0.861	1.0		0.0	2.0	2.0	4.0	1.0
				3.0	1.7718						images/313_23.png	images/313+42_23.png	6.0	→	23.0	2		男	25	2024-03-10_09h57.40.507	干预OB	2021.2.3	MacIntel	120.4819277				1.0	0.0	0.8863	0.0		0.0	3.0	3.0	22.0	1.0
				3.0	0.9707						images/313+42_27.png	images/313_27.png	1.0	←	27.0	2		男	25	2024-03-10_09h57.40.507	干预OB	2021.2.3	MacIntel	120.4819277				1.0	1.0	0.7118	0.0		0.0	4.0	4.0	26.0	1.0
				4.0	1.15						images/313+42_29.png	images/313_29.png	1.0	←	29.0	2		男	25	2024-03-10_09h57.40.507	干预OB	2021.2.3	MacIntel	120.4819277				1.0	1.0	1.0829	1.0		0.0	5.0	5.0	28.0	1.0
				3.0	0.8326						images/313_21.png	images/313+42_21.png	6.0	→	21.0	2		男	25	2024-03-10_09h57.40.507	干预OB	2021.2.3	MacIntel	120.4819277				6.0	1.0	1.2487	0.0		0.0	6.0	6.0	20.0	1.0
				3.0	0.4788						images/313_4.png	images/313+42_4.png	6.0	→	4.0	2		男	25	2024-03-10_09h57.40.507	干预OB	2021.2.3	MacIntel	120.4819277				6.0	1.0	0.7472	0.0		0.0	7.0	7.0	3.0	1.0
				4.0	2.6061						images/313_3.png	images/313+42_3.png	6.0	→	3.0	2		男	25	2024-03-10_09h57.40.507	干预OB	2021.2.3	MacIntel	120.4819277				6.0	1.0	1.3938	1.0		0.0	8.0	8.0	2.0	1.0
				4.0	0.4374						images/313_2.png	images/313+42_2.png	6.0	→	2.0	2		男	25	2024-03-10_09h57.40.507	干预OB	2021.2.3	MacIntel	120.4819277				6.0	1.0	1.3374	1.0		0.0	9.0	9.0	1.0	1.0
				4.0	0.7088						images/313+42_10.png	images/313_10.png	1.0	←	10.0	2		男	25	2024-03-10_09h57.40.507	干预OB	2021.2.3	MacIntel	120.4819277				1.0	1.0	0.8263	1.0		0.0	10.0	10.0	9.0	1.0
				4.0	0.3679						images/313_8.png	images/313+42_8.png	6.0	→	8.0	2		男	25	2024-03-10_09h57.40.507	干预OB	2021.2.3	MacIntel	120.4819277				6.0	1.0	0.4412	1.0		0.0	11.0	11.0	7.0	1.0
				3.0	1.4275						images/313+42_15.png	images/313_15.png	1.0	←	15.0	2		男	25	2024-03-10_09h57.40.507	干预OB	2021.2.3	MacIntel	120.4819277				1.0	1.0	0.4722	0.0		0.0	12.0	12.0	14.0	1.0
				4.0	0.4352						images/313_17.png	images/313+42_17.png	6.0	→	17.0	2		男	25	2024-03-10_09h57.40.507	干预OB	2021.2.3	MacIntel	120.4819277				6.0	1.0	1.3079	1.0		0.0	13.0	13.0	16.0	1.0
				3.0	0.4871						images/313+42_14.png	images/313_14.png	1.0	←	14.0	2		男	25	2024-03-10_09h57.40.507	干预OB	2021.2.3	MacIntel	120.4819277				6.0	0.0	0.5847	0.0		0.0	14.0	14.0	13.0	1.0
				5.0	1.0356						images/313_7.png	images/313+42_7.png	6.0	→	7.0	2		男	25	2024-03-10_09h57.40.507	干预OB	2021.2.3	MacIntel	120.4819277				6.0	1.0	0.8924	1.0		0.0	15.0	15.0	6.0	1.0
				5.0	1.5231						images/313_6.png	images/313+42_6.png	6.0	→	6.0	2		男	25	2024-03-10_09h57.40.507	干预OB	2021.2.3	MacIntel	120.4819277				6.0	1.0	0.8019	1.0		0.0	16.0	16.0	5.0	1.0
				3.0	1.4936						images/313+42_31.png	images/313_31.png	1.0	←	31.0	2		男	25	2024-03-10_09h57.40.507	干预OB	2021.2.3	MacIntel	120.4819277				6.0	0.0	0.7858	0.0		0.0	17.0	17.0	30.0	1.0
				4.0	1.6266						images/313+42_13.png	images/313_13.png	1.0	←	13.0	2		男	25	2024-03-10_09h57.40.507	干预OB	2021.2.3	MacIntel	120.4819277				6.0	0.0	0.7372	1.0		0.0	18.0	18.0	12.0	1.0
				3.0	1.2036						images/313_20.png	images/313+42_20.png	6.0	→	20.0	2		男	25	2024-03-10_09h57.40.507	干预OB	2021.2.3	MacIntel	120.4819277				1.0	0.0	1.0474	0.0		0.0	19.0	19.0	19.0	1.0
				4.0	0.7607						images/313+42_9.png	images/313_9.png	1.0	←	9.0	2		男	25	2024-03-10_09h57.40.507	干预OB	2021.2.3	MacIntel	120.4819277				1.0	1.0	0.6047	1.0		0.0	20.0	20.0	8.0	1.0
				5.0	1.603						images/313+42_12.png	images/313_12.png	1.0	←	12.0	2		男	25	2024-03-10_09h57.40.507	干预OB	2021.2.3	MacIntel	120.4819277				6.0	0.0	0.802	1.0		0.0	21.0	21.0	11.0	1.0
				3.0	0.7468						images/313_1.png	images/313+42_1.png	6.0	→	1.0	2		男	25	2024-03-10_09h57.40.507	干预OB	2021.2.3	MacIntel	120.4819277				6.0	1.0	1.2941	0.0		0.0	22.0	22.0	0.0	1.0
				5.0	0.8876						images/313+42_11.png	images/313_11.png	1.0	←	11.0	2		男	25	2024-03-10_09h57.40.507	干预OB	2021.2.3	MacIntel	120.4819277				6.0	0.0	0.6065	1.0		0.0	23.0	23.0	10.0	1.0
				4.0	3.5934						images/313+42_32.png	images/313_32.png	1.0	←	32.0	2		男	25	2024-03-10_09h57.40.507	干预OB	2021.2.3	MacIntel	120.4819277				1.0	1.0	0.7609	1.0		0.0	24.0	24.0	31.0	1.0
				4.0	0.5085						images/313+42_28.png	images/313_28.png	1.0	←	28.0	2		男	25	2024-03-10_09h57.40.507	干预OB	2021.2.3	MacIntel	120.4819277				6.0	0.0	1.3822	1.0		0.0	25.0	25.0	27.0	1.0
				3.0	0.5206						images/313+42_16.png	images/313_16.png	1.0	←	16.0	2		男	25	2024-03-10_09h57.40.507	干预OB	2021.2.3	MacIntel	120.4819277				1.0	1.0	0.5256	0.0		0.0	26.0	26.0	15.0	1.0
				4.0	0.5625						images/313_18.png	images/313+42_18.png	6.0	→	18.0	2		男	25	2024-03-10_09h57.40.507	干预OB	2021.2.3	MacIntel	120.4819277				6.0	1.0	0.3643	1.0		0.0	27.0	27.0	17.0	1.0
				5.0	0.6689						images/313+42_30.png	images/313_30.png	1.0	←	30.0	2		男	25	2024-03-10_09h57.40.507	干预OB	2021.2.3	MacIntel	120.4819277				1.0	1.0	0.578	1.0		0.0	28.0	28.0	29.0	1.0
				5.0	0.3358						images/313_19.png	images/313+42_19.png	6.0	→	19.0	2		男	25	2024-03-10_09h57.40.507	干预OB	2021.2.3	MacIntel	120.4819277				6.0	1.0	0.6717	1.0		0.0	29.0	29.0	18.0	1.0
				4.0	1.0881						images/313+42_26.png	images/313_26.png	1.0	←	26.0	2		男	25	2024-03-10_09h57.40.507	干预OB	2021.2.3	MacIntel	120.4819277				6.0	0.0	2.2248	1.0		0.0	30.0	30.0	25.0	1.0
				4.0	0.3844						images/313+42_25.png	images/313_25.png	1.0	←	25.0	2		男	25	2024-03-10_09h57.40.507	干预OB	2021.2.3	MacIntel	120.4819277				6.0	0.0	2.3611	1.0		0.0	31.0	31.0	24.0	1.0
				4.0	1.5396						images/313+42_9.png	images/313_9.png	1.0	←	9.0	2		男	25	2024-03-10_09h57.40.507	干预OB	2021.2.3	MacIntel	120.4819277				1.0	1.0	0.8018	1.0		1.0	0.0	32.0	8.0	1.0
				4.0	0.4245						images/313_20.png	images/313+42_20.png	6.0	→	20.0	2		男	25	2024-03-10_09h57.40.507	干预OB	2021.2.3	MacIntel	120.4819277				6.0	1.0	0.5945	1.0		1.0	1.0	33.0	19.0	1.0
				4.0	0.2443						images/313+42_32.png	images/313_32.png	1.0	←	32.0	2		男	25	2024-03-10_09h57.40.507	干预OB	2021.2.3	MacIntel	120.4819277				1.0	1.0	0.8121	1.0		1.0	2.0	34.0	31.0	1.0
				5.0	1.3933						images/313+42_31.png	images/313_31.png	1.0	←	31.0	2		男	25	2024-03-10_09h57.40.507	干预OB	2021.2.3	MacIntel	120.4819277				1.0	1.0	1.1427	1.0		1.0	3.0	35.0	30.0	1.0
				5.0	1.0883						images/313+42_13.png	images/313_13.png	1.0	←	13.0	2		男	25	2024-03-10_09h57.40.507	干预OB	2021.2.3	MacIntel	120.4819277				6.0	0.0	1.0331	1.0		1.0	4.0	36.0	12.0	1.0
				4.0	0.6413						images/313_21.png	images/313+42_21.png	6.0	→	21.0	2		男	25	2024-03-10_09h57.40.507	干预OB	2021.2.3	MacIntel	120.4819277				6.0	1.0	0.7437	1.0		1.0	5.0	37.0	20.0	1.0
				6.0	2.0911						images/313_3.png	images/313+42_3.png	6.0	→	3.0	2		男	25	2024-03-10_09h57.40.507	干预OB	2021.2.3	MacIntel	120.4819277				6.0	1.0	0.3599	1.0		1.0	6.0	38.0	2.0	1.0
				4.0	1.0266						images/313+42_11.png	images/313_11.png	1.0	←	11.0	2		男	25	2024-03-10_09h57.40.507	干预OB	2021.2.3	MacIntel	120.4819277				1.0	1.0	0.8362	1.0		1.0	7.0	39.0	10.0	1.0
				4.0	1.1401						images/313+42_10.png	images/313_10.png	1.0	←	10.0	2		男	25	2024-03-10_09h57.40.507	干预OB	2021.2.3	MacIntel	120.4819277				1.0	1.0	0.8872	1.0		1.0	8.0	40.0	9.0	1.0
				4.0	0.8892						images/313_2.png	images/313+42_2.png	6.0	→	2.0	2		男	25	2024-03-10_09h57.40.507	干预OB	2021.2.3	MacIntel	120.4819277				6.0	1.0	1.0256	1.0		1.0	9.0	41.0	1.0	1.0
				4.0	0.3575						images/313+42_16.png	images/313_16.png	1.0	←	16.0	2		男	25	2024-03-10_09h57.40.507	干预OB	2021.2.3	MacIntel	120.4819277				1.0	1.0	1.0717	1.0		1.0	10.0	42.0	15.0	1.0
				4.0	0.738						images/313_8.png	images/313+42_8.png	6.0	→	8.0	2		男	25	2024-03-10_09h57.40.507	干预OB	2021.2.3	MacIntel	120.4819277				1.0	0.0	1.5433	1.0		1.0	11.0	43.0	7.0	1.0
				4.0	0.2554						images/313+42_14.png	images/313_14.png	1.0	←	14.0	2		男	25	2024-03-10_09h57.40.507	干预OB	2021.2.3	MacIntel	120.4819277				1.0	1.0	0.4112	1.0		1.0	12.0	44.0	13.0	1.0
				4.0	2.0971						images/313_24.png	images/313+42_24.png	6.0	→	24.0	2		男	25	2024-03-10_09h57.40.507	干预OB	2021.2.3	MacIntel	120.4819277				6.0	1.0	2.1923	1.0		1.0	13.0	45.0	23.0	1.0
				3.0	0.4116						images/313_23.png	images/313+42_23.png	6.0	→	23.0	2		男	25	2024-03-10_09h57.40.507	干预OB	2021.2.3	MacIntel	120.4819277				1.0	0.0	0.4291	0.0		1.0	14.0	46.0	22.0	1.0
				4.0	1.0704						images/313_6.png	images/313+42_6.png	6.0	→	6.0	2		男	25	2024-03-10_09h57.40.507	干预OB	2021.2.3	MacIntel	120.4819277				6.0	1.0	0.8778	1.0		1.0	15.0	47.0	5.0	1.0
				4.0	0.867						images/313_5.png	images/313+42_5.png	6.0	→	5.0	2		男	25	2024-03-10_09h57.40.507	干预OB	2021.2.3	MacIntel	120.4819277				6.0	1.0	0.6834	1.0		1.0	16.0	48.0	4.0	1.0
				4.0	0.3269						images/313+42_30.png	images/313_30.png	1.0	←	30.0	2		男	25	2024-03-10_09h57.40.507	干预OB	2021.2.3	MacIntel	120.4819277				1.0	1.0	0.4729	1.0		1.0	17.0	49.0	29.0	1.0
				6.0	0.6616						images/313+42_28.png	images/313_28.png	1.0	←	28.0	2		男	25	2024-03-10_09h57.40.507	干预OB	2021.2.3	MacIntel	120.4819277				1.0	1.0	0.6814	1.0		1.0	18.0	50.0	27.0	1.0
				5.0	1.0321						images/313_18.png	images/313+42_18.png	6.0	→	18.0	2		男	25	2024-03-10_09h57.40.507	干预OB	2021.2.3	MacIntel	120.4819277				6.0	1.0	1.0504	1.0		1.0	19.0	51.0	17.0	1.0
				6.0	1.0202						images/313+42_25.png	images/313_25.png	1.0	←	25.0	2		男	25	2024-03-10_09h57.40.507	干预OB	2021.2.3	MacIntel	120.4819277				1.0	1.0	0.5046	1.0		1.0	20.0	52.0	24.0	1.0
				4.0	0.7361						images/313_1.png	images/313+42_1.png	6.0	→	1.0	2		男	25	2024-03-10_09h57.40.507	干预OB	2021.2.3	MacIntel	120.4819277				6.0	1.0	1.6774	1.0		1.0	21.0	53.0	0.0	1.0
				5.0	0.7903						images/313_17.png	images/313+42_17.png	6.0	→	17.0	2		男	25	2024-03-10_09h57.40.507	干预OB	2021.2.3	MacIntel	120.4819277				1.0	0.0	0.3742	1.0		1.0	22.0	54.0	16.0	1.0
				4.0	0.9797						images/313+42_15.png	images/313_15.png	1.0	←	15.0	2		男	25	2024-03-10_09h57.40.507	干预OB	2021.2.3	MacIntel	120.4819277				1.0	1.0	0.3363	1.0		1.0	23.0	55.0	14.0	1.0
				5.0	0.4243						images/313+42_27.png	images/313_27.png	1.0	←	27.0	2		男	25	2024-03-10_09h57.40.507	干预OB	2021.2.3	MacIntel	120.4819277				1.0	1.0	0.8911	1.0		1.0	24.0	56.0	26.0	1.0
				4.0	0.2952						images/313+42_26.png	images/313_26.png	1.0	←	26.0	2		男	25	2024-03-10_09h57.40.507	干预OB	2021.2.3	MacIntel	120.4819277				1.0	1.0	0.5347	1.0		1.0	25.0	57.0	25.0	1.0
				4.0	0.3111						images/313_22.png	images/313+42_22.png	6.0	→	22.0	2		男	25	2024-03-10_09h57.40.507	干预OB	2021.2.3	MacIntel	120.4819277				6.0	1.0	0.5612	1.0		1.0	26.0	58.0	21.0	1.0
				4.0	0.295						images/313+42_12.png	images/313_12.png	1.0	←	12.0	2		男	25	2024-03-10_09h57.40.507	干预OB	2021.2.3	MacIntel	120.4819277				1.0	1.0	0.4973	1.0		1.0	27.0	59.0	11.0	1.0
				4.0	0.6697						images/313_7.png	images/313+42_7.png	6.0	→	7.0	2		男	25	2024-03-10_09h57.40.507	干预OB	2021.2.3	MacIntel	120.4819277				6.0	1.0	0.6456	1.0		1.0	28.0	60.0	6.0	1.0
				4.0	0.2586						images/313_4.png	images/313+42_4.png	6.0	→	4.0	2		男	25	2024-03-10_09h57.40.507	干预OB	2021.2.3	MacIntel	120.4819277				6.0	1.0	0.487	1.0		1.0	29.0	61.0	3.0	1.0
				4.0	0.4644						images/313+42_29.png	images/313_29.png	1.0	←	29.0	2		男	25	2024-03-10_09h57.40.507	干预OB	2021.2.3	MacIntel	120.4819277				1.0	1.0	0.3474	1.0		1.0	30.0	62.0	28.0	1.0
				5.0	0.3955						images/313_19.png	images/313+42_19.png	6.0	→	19.0	2		男	25	2024-03-10_09h57.40.507	干预OB	2021.2.3	MacIntel	120.4819277				6.0	1.0	0.4614	1.0		1.0	31.0	63.0	18.0	1.0
																2		男	25	2024-03-10_09h57.40.507	干预OB	2021.2.3	MacIntel	120.4819277														6.027571098	8.9013
