# Supplementary material for: Perceptual metacognition and self-esteem: the role of feedback valence in local and global monitoring bias
Source: BMC Psychol. 2025 Sep 22;13:1114. doi: 10.1186/s40359-025-03089-x (PMC12506185; doi:10.1186/s40359-025-03089-x)
Supplement: Supplementary file 1 — Supplementary Material 1. [file 40359_2025_3089_MOESM1_ESM.zip › Data/Study3/Study3data/objective/02-2_干预OB_2024-03-10_10h15.40.143.csv]

key00.keys	key00.rt	response00.keys	response00.corr	response00.rt	response02.keys	response02.rt	prac1.thisRepN	prac1.thisTrialN	prac1.thisN	prac1.thisIndex	prac1.ran	dotLeft	dotRight	dotAns	cue	rows	被试编号	姓名	性别	年龄	date	expName	psychopyVersion	OS	frameRate	key01.keys	key01.rt	response01.keys	response01.corr	response01.rt	response02.corr	rest_res.keys	obj.thisRepN	obj.thisTrialN	obj.thisN	obj.thisIndex	obj.ran	slider.response	slider.rt
space	3.4426	6.0	1.0	1.348	3.0	1.6585	0.0	0.0	0.0	7.0	1.0	images/313_8.png	images/313+42_8.png	6.0	→	8.0	2		男	25	2024-03-10_10h15.40.143	干预OB	2021.2.3	MacIntel	121.9512195
		6.0	0.0	0.9301	3.0	0.612	0.0	1.0	1.0	26.0	1.0	images/313+42_27.png	images/313_27.png	1.0	←	27.0	2		男	25	2024-03-10_10h15.40.143	干预OB	2021.2.3	MacIntel	121.9512195
		6.0	0.0	0.6334	3.0	0.3016	0.0	2.0	2.0	29.0	1.0	images/313+42_30.png	images/313_30.png	1.0	←	30.0	2		男	25	2024-03-10_10h15.40.143	干预OB	2021.2.3	MacIntel	121.9512195
		1.0	1.0	0.5018	3.0	0.2386	0.0	3.0	3.0	24.0	1.0	images/313+42_25.png	images/313_25.png	1.0	←	25.0	2		男	25	2024-03-10_10h15.40.143	干预OB	2021.2.3	MacIntel	121.9512195
		6.0	1.0	0.8056	4.0	0.8176	0.0	4.0	4.0	5.0	1.0	images/313_6.png	images/313+42_6.png	6.0	→	6.0	2		男	25	2024-03-10_10h15.40.143	干预OB	2021.2.3	MacIntel	121.9512195
		6.0	0.0	0.7056	4.0	0.427	0.0	5.0	5.0	13.0	1.0	images/313+42_14.png	images/313_14.png	1.0	←	14.0	2		男	25	2024-03-10_10h15.40.143	干预OB	2021.2.3	MacIntel	121.9512195
		6.0	0.0	0.4563	4.0	0.3098	0.0	6.0	6.0	27.0	1.0	images/313+42_28.png	images/313_28.png	1.0	←	28.0	2		男	25	2024-03-10_10h15.40.143	干预OB	2021.2.3	MacIntel	121.9512195
		6.0	1.0	0.5241	3.0	0.3295	0.0	7.0	7.0	18.0	1.0	images/313_19.png	images/313+42_19.png	6.0	→	19.0	2		男	25	2024-03-10_10h15.40.143	干预OB	2021.2.3	MacIntel	121.9512195
		6.0	1.0	0.6009	4.0	0.2706	0.0	8.0	8.0	2.0	1.0	images/313_3.png	images/313+42_3.png	6.0	→	3.0	2		男	25	2024-03-10_10h15.40.143	干预OB	2021.2.3	MacIntel	121.9512195
		1.0	0.0	0.5927	4.0	0.5464	0.0	9.0	9.0	6.0	1.0	images/313_7.png	images/313+42_7.png	6.0	→	7.0	2		男	25	2024-03-10_10h15.40.143	干预OB	2021.2.3	MacIntel	121.9512195
		6.0	1.0	0.6107	4.0	0.3447	0.0	10.0	10.0	0.0	1.0	images/313_1.png	images/313+42_1.png	6.0	→	1.0	2		男	25	2024-03-10_10h15.40.143	干预OB	2021.2.3	MacIntel	121.9512195
		6.0	0.0	0.4816	3.0	0.2896	0.0	11.0	11.0	10.0	1.0	images/313+42_11.png	images/313_11.png	1.0	←	11.0	2		男	25	2024-03-10_10h15.40.143	干预OB	2021.2.3	MacIntel	121.9512195
		1.0	1.0	0.3368	3.0	0.3889	0.0	12.0	12.0	15.0	1.0	images/313+42_16.png	images/313_16.png	1.0	←	16.0	2		男	25	2024-03-10_10h15.40.143	干预OB	2021.2.3	MacIntel	121.9512195
		6.0	0.0	0.5135	3.0	0.2931	0.0	13.0	13.0	8.0	1.0	images/313+42_9.png	images/313_9.png	1.0	←	9.0	2		男	25	2024-03-10_10h15.40.143	干预OB	2021.2.3	MacIntel	121.9512195
		6.0	1.0	0.5247	3.0	0.2611	0.0	14.0	14.0	20.0	1.0	images/313_21.png	images/313+42_21.png	6.0	→	21.0	2		男	25	2024-03-10_10h15.40.143	干预OB	2021.2.3	MacIntel	121.9512195
		6.0	1.0	0.544	3.0	0.2757	0.0	15.0	15.0	3.0	1.0	images/313_4.png	images/313+42_4.png	6.0	→	4.0	2		男	25	2024-03-10_10h15.40.143	干预OB	2021.2.3	MacIntel	121.9512195
		1.0	1.0	0.2264	5.0	0.9747	0.0	16.0	16.0	11.0	1.0	images/313+42_12.png	images/313_12.png	1.0	←	12.0	2		男	25	2024-03-10_10h15.40.143	干预OB	2021.2.3	MacIntel	121.9512195
		1.0	0.0	0.3189	5.0	0.2987	0.0	17.0	17.0	21.0	1.0	images/313_22.png	images/313+42_22.png	6.0	→	22.0	2		男	25	2024-03-10_10h15.40.143	干预OB	2021.2.3	MacIntel	121.9512195
		6.0	1.0	0.5278	5.0	0.5294	0.0	18.0	18.0	4.0	1.0	images/313_5.png	images/313+42_5.png	6.0	→	5.0	2		男	25	2024-03-10_10h15.40.143	干预OB	2021.2.3	MacIntel	121.9512195
		1.0	1.0	0.2072	5.0	0.2201	0.0	19.0	19.0	28.0	1.0	images/313+42_29.png	images/313_29.png	1.0	←	29.0	2		男	25	2024-03-10_10h15.40.143	干预OB	2021.2.3	MacIntel	121.9512195
		1.0	1.0	0.3699	5.0	0.1489	0.0	20.0	20.0	14.0	1.0	images/313+42_15.png	images/313_15.png	1.0	←	15.0	2		男	25	2024-03-10_10h15.40.143	干预OB	2021.2.3	MacIntel	121.9512195
		1.0	1.0	3.1333	5.0	1.2296	0.0	21.0	21.0	9.0	1.0	images/313+42_10.png	images/313_10.png	1.0	←	10.0	2		男	25	2024-03-10_10h15.40.143	干预OB	2021.2.3	MacIntel	121.9512195
		1.0	0.0	0.4483	4.0	0.2352	0.0	22.0	22.0	17.0	1.0	images/313_18.png	images/313+42_18.png	6.0	→	18.0	2		男	25	2024-03-10_10h15.40.143	干预OB	2021.2.3	MacIntel	121.9512195
		6.0	1.0	1.4661	5.0	0.3833	0.0	23.0	23.0	1.0	1.0	images/313_2.png	images/313+42_2.png	6.0	→	2.0	2		男	25	2024-03-10_10h15.40.143	干预OB	2021.2.3	MacIntel	121.9512195
		1.0	1.0	0.2099	4.0	0.4808	0.0	24.0	24.0	31.0	1.0	images/313+42_32.png	images/313_32.png	1.0	←	32.0	2		男	25	2024-03-10_10h15.40.143	干预OB	2021.2.3	MacIntel	121.9512195
		6.0	1.0	0.752	4.0	0.3958	0.0	25.0	25.0	22.0	1.0	images/313_23.png	images/313+42_23.png	6.0	→	23.0	2		男	25	2024-03-10_10h15.40.143	干预OB	2021.2.3	MacIntel	121.9512195
		1.0	1.0	0.3027	4.0	0.2277	0.0	26.0	26.0	30.0	1.0	images/313+42_31.png	images/313_31.png	1.0	←	31.0	2		男	25	2024-03-10_10h15.40.143	干预OB	2021.2.3	MacIntel	121.9512195
		6.0	0.0	0.5298	3.0	0.3556	0.0	27.0	27.0	25.0	1.0	images/313+42_26.png	images/313_26.png	1.0	←	26.0	2		男	25	2024-03-10_10h15.40.143	干预OB	2021.2.3	MacIntel	121.9512195
		1.0	0.0	0.4448	3.0	0.2051	0.0	28.0	28.0	16.0	1.0	images/313_17.png	images/313+42_17.png	6.0	→	17.0	2		男	25	2024-03-10_10h15.40.143	干预OB	2021.2.3	MacIntel	121.9512195
		6.0	1.0	0.5176	3.0	0.3023	0.0	29.0	29.0	19.0	1.0	images/313_20.png	images/313+42_20.png	6.0	→	20.0	2		男	25	2024-03-10_10h15.40.143	干预OB	2021.2.3	MacIntel	121.9512195
		1.0	1.0	0.3751	3.0	0.1645	0.0	30.0	30.0	12.0	1.0	images/313+42_13.png	images/313_13.png	1.0	←	13.0	2		男	25	2024-03-10_10h15.40.143	干预OB	2021.2.3	MacIntel	121.9512195
		6.0	1.0	0.5366	3.0	0.3044	0.0	31.0	31.0	23.0	1.0	images/313_24.png	images/313+42_24.png	6.0	→	24.0	2		男	25	2024-03-10_10h15.40.143	干预OB	2021.2.3	MacIntel	121.9512195
					6.0	0.4945						images/313_7.png	images/313+42_7.png	6.0	→	7.0	2		男	25	2024-03-10_10h15.40.143	干预OB	2021.2.3	MacIntel	121.9512195	space	13.4178	6.0	1.0	0.781	1.0		0.0	0.0	0.0	6.0	1.0
					4.0	0.3756						images/313_5.png	images/313+42_5.png	6.0	→	5.0	2		男	25	2024-03-10_10h15.40.143	干预OB	2021.2.3	MacIntel	121.9512195			6.0	1.0	1.8142	1.0		0.0	1.0	1.0	4.0	1.0
					5.0	0.4141						images/313+42_30.png	images/313_30.png	1.0	←	30.0	2		男	25	2024-03-10_10h15.40.143	干预OB	2021.2.3	MacIntel	121.9512195			1.0	1.0	0.2929	1.0		0.0	2.0	2.0	29.0	1.0
					4.0	0.2937						images/313_8.png	images/313+42_8.png	6.0	→	8.0	2		男	25	2024-03-10_10h15.40.143	干预OB	2021.2.3	MacIntel	121.9512195			6.0	1.0	0.5349	1.0		0.0	3.0	3.0	7.0	1.0
					4.0	0.1445						images/313+42_16.png	images/313_16.png	1.0	←	16.0	2		男	25	2024-03-10_10h15.40.143	干预OB	2021.2.3	MacIntel	121.9512195			1.0	1.0	0.261	1.0		0.0	4.0	4.0	15.0	1.0
					5.0	0.4783						images/313+42_32.png	images/313_32.png	1.0	←	32.0	2		男	25	2024-03-10_10h15.40.143	干预OB	2021.2.3	MacIntel	121.9512195			6.0	0.0	0.9246	1.0		0.0	5.0	5.0	31.0	1.0
					5.0	0.6261						images/313+42_14.png	images/313_14.png	1.0	←	14.0	2		男	25	2024-03-10_10h15.40.143	干预OB	2021.2.3	MacIntel	121.9512195			1.0	1.0	0.7864	1.0		0.0	6.0	6.0	13.0	1.0
					5.0	0.1629						images/313+42_10.png	images/313_10.png	1.0	←	10.0	2		男	25	2024-03-10_10h15.40.143	干预OB	2021.2.3	MacIntel	121.9512195			1.0	1.0	0.2836	1.0		0.0	7.0	7.0	9.0	1.0
					5.0	0.1628						images/313+42_9.png	images/313_9.png	1.0	←	9.0	2		男	25	2024-03-10_10h15.40.143	干预OB	2021.2.3	MacIntel	121.9512195			1.0	1.0	0.4433	1.0		0.0	8.0	8.0	8.0	1.0
					5.0	0.2321						images/313_18.png	images/313+42_18.png	6.0	→	18.0	2		男	25	2024-03-10_10h15.40.143	干预OB	2021.2.3	MacIntel	121.9512195			6.0	1.0	0.5171	1.0		0.0	9.0	9.0	17.0	1.0
					5.0	0.2441						images/313_3.png	images/313+42_3.png	6.0	→	3.0	2		男	25	2024-03-10_10h15.40.143	干预OB	2021.2.3	MacIntel	121.9512195			6.0	1.0	0.4741	1.0		0.0	10.0	10.0	2.0	1.0
					5.0	0.1562						images/313+42_26.png	images/313_26.png	1.0	←	26.0	2		男	25	2024-03-10_10h15.40.143	干预OB	2021.2.3	MacIntel	121.9512195			1.0	1.0	0.2784	1.0		0.0	11.0	11.0	25.0	1.0
					5.0	0.2279						images/313_23.png	images/313+42_23.png	6.0	→	23.0	2		男	25	2024-03-10_10h15.40.143	干预OB	2021.2.3	MacIntel	121.9512195			6.0	1.0	0.3632	1.0		0.0	12.0	12.0	22.0	1.0
					5.0	0.1922						images/313+42_13.png	images/313_13.png	1.0	←	13.0	2		男	25	2024-03-10_10h15.40.143	干预OB	2021.2.3	MacIntel	121.9512195			1.0	1.0	0.3011	1.0		0.0	13.0	13.0	12.0	1.0
					5.0	0.2273						images/313_24.png	images/313+42_24.png	6.0	→	24.0	2		男	25	2024-03-10_10h15.40.143	干预OB	2021.2.3	MacIntel	121.9512195			6.0	1.0	0.342	1.0		0.0	14.0	14.0	23.0	1.0
					5.0	0.2193						images/313_21.png	images/313+42_21.png	6.0	→	21.0	2		男	25	2024-03-10_10h15.40.143	干预OB	2021.2.3	MacIntel	121.9512195			6.0	1.0	0.4337	1.0		0.0	15.0	15.0	20.0	1.0
					5.0	0.1515						images/313+42_29.png	images/313_29.png	1.0	←	29.0	2		男	25	2024-03-10_10h15.40.143	干预OB	2021.2.3	MacIntel	121.9512195			1.0	1.0	0.2888	1.0		0.0	16.0	16.0	28.0	1.0
					5.0	0.1804						images/313+42_27.png	images/313_27.png	1.0	←	27.0	2		男	25	2024-03-10_10h15.40.143	干预OB	2021.2.3	MacIntel	121.9512195			1.0	1.0	0.6103	1.0		0.0	17.0	17.0	26.0	1.0
					5.0	0.1347						images/313+42_31.png	images/313_31.png	1.0	←	31.0	2		男	25	2024-03-10_10h15.40.143	干预OB	2021.2.3	MacIntel	121.9512195			1.0	1.0	0.4966	1.0		0.0	18.0	18.0	30.0	1.0
					5.0	0.1279						images/313_4.png	images/313+42_4.png	6.0	→	4.0	2		男	25	2024-03-10_10h15.40.143	干预OB	2021.2.3	MacIntel	121.9512195			1.0	0.0	0.5674	1.0		0.0	19.0	19.0	3.0	1.0
					6.0	1.1378						images/313_20.png	images/313+42_20.png	6.0	→	20.0	2		男	25	2024-03-10_10h15.40.143	干预OB	2021.2.3	MacIntel	121.9512195			1.0	0.0	0.6174	1.0		0.0	20.0	20.0	19.0	1.0
					5.0	0.495						images/313_17.png	images/313+42_17.png	6.0	→	17.0	2		男	25	2024-03-10_10h15.40.143	干预OB	2021.2.3	MacIntel	121.9512195			6.0	1.0	0.4007	1.0		0.0	21.0	21.0	16.0	1.0
					4.0	0.2728						images/313+42_28.png	images/313_28.png	1.0	←	28.0	2		男	25	2024-03-10_10h15.40.143	干预OB	2021.2.3	MacIntel	121.9512195			1.0	1.0	0.3035	1.0		0.0	22.0	22.0	27.0	1.0
					4.0	0.5992						images/313_22.png	images/313+42_22.png	6.0	→	22.0	2		男	25	2024-03-10_10h15.40.143	干预OB	2021.2.3	MacIntel	121.9512195			6.0	1.0	0.587	1.0		0.0	23.0	23.0	21.0	1.0
					1.0	0.9631						images/313+42_11.png	images/313_11.png	1.0	←	11.0	2		男	25	2024-03-10_10h15.40.143	干预OB	2021.2.3	MacIntel	121.9512195			6.0	0.0	2.3188	0.0		0.0	24.0	24.0	10.0	1.0
					4.0	0.3885						images/313_1.png	images/313+42_1.png	6.0	→	1.0	2		男	25	2024-03-10_10h15.40.143	干预OB	2021.2.3	MacIntel	121.9512195			1.0	0.0	0.3432	1.0		0.0	25.0	25.0	0.0	1.0
					5.0	1.1271						images/313_6.png	images/313+42_6.png	6.0	→	6.0	2		男	25	2024-03-10_10h15.40.143	干预OB	2021.2.3	MacIntel	121.9512195			6.0	1.0	0.5377	1.0		0.0	26.0	26.0	5.0	1.0
					4.0	0.5063						images/313_19.png	images/313+42_19.png	6.0	→	19.0	2		男	25	2024-03-10_10h15.40.143	干预OB	2021.2.3	MacIntel	121.9512195			6.0	1.0	0.672	1.0		0.0	27.0	27.0	18.0	1.0
					5.0	0.8762						images/313+42_15.png	images/313_15.png	1.0	←	15.0	2		男	25	2024-03-10_10h15.40.143	干预OB	2021.2.3	MacIntel	121.9512195			1.0	1.0	0.2542	1.0		0.0	28.0	28.0	14.0	1.0
					5.0	0.1626						images/313+42_12.png	images/313_12.png	1.0	←	12.0	2		男	25	2024-03-10_10h15.40.143	干预OB	2021.2.3	MacIntel	121.9512195			1.0	1.0	0.3217	1.0		0.0	29.0	29.0	11.0	1.0
					5.0	0.2033						images/313+42_25.png	images/313_25.png	1.0	←	25.0	2		男	25	2024-03-10_10h15.40.143	干预OB	2021.2.3	MacIntel	121.9512195			1.0	1.0	0.2496	1.0		0.0	30.0	30.0	24.0	1.0
					5.0	0.3053						images/313_2.png	images/313+42_2.png	6.0	→	2.0	2		男	25	2024-03-10_10h15.40.143	干预OB	2021.2.3	MacIntel	121.9512195			6.0	1.0	0.4272	1.0		0.0	31.0	31.0	1.0	1.0
					5.0	0.1965						images/313_3.png	images/313+42_3.png	6.0	→	3.0	2		男	25	2024-03-10_10h15.40.143	干预OB	2021.2.3	MacIntel	121.9512195			1.0	0.0	0.3289	1.0		1.0	0.0	32.0	2.0	1.0
					5.0	0.3999						images/313+42_15.png	images/313_15.png	1.0	←	15.0	2		男	25	2024-03-10_10h15.40.143	干预OB	2021.2.3	MacIntel	121.9512195			1.0	1.0	0.2242	1.0		1.0	1.0	33.0	14.0	1.0
					5.0	0.2349						images/313_5.png	images/313+42_5.png	6.0	→	5.0	2		男	25	2024-03-10_10h15.40.143	干预OB	2021.2.3	MacIntel	121.9512195			6.0	1.0	0.3993	1.0		1.0	2.0	34.0	4.0	1.0
					5.0	0.2407						images/313+42_26.png	images/313_26.png	1.0	←	26.0	2		男	25	2024-03-10_10h15.40.143	干预OB	2021.2.3	MacIntel	121.9512195			1.0	1.0	0.3467	1.0		1.0	3.0	35.0	25.0	1.0
					5.0	0.1386						images/313+42_12.png	images/313_12.png	1.0	←	12.0	2		男	25	2024-03-10_10h15.40.143	干预OB	2021.2.3	MacIntel	121.9512195			1.0	1.0	0.2277	1.0		1.0	4.0	36.0	11.0	1.0
					5.0	0.2226						images/313_24.png	images/313+42_24.png	6.0	→	24.0	2		男	25	2024-03-10_10h15.40.143	干预OB	2021.2.3	MacIntel	121.9512195			6.0	1.0	0.4772	1.0		1.0	5.0	37.0	23.0	1.0
					5.0	0.1363						images/313_18.png	images/313+42_18.png	6.0	→	18.0	2		男	25	2024-03-10_10h15.40.143	干预OB	2021.2.3	MacIntel	121.9512195			1.0	0.0	0.3236	1.0		1.0	6.0	38.0	17.0	1.0
					5.0	0.1991						images/313+42_16.png	images/313_16.png	1.0	←	16.0	2		男	25	2024-03-10_10h15.40.143	干预OB	2021.2.3	MacIntel	121.9512195			1.0	1.0	0.2687	1.0		1.0	7.0	39.0	15.0	1.0
					4.0	0.4463						images/313_4.png	images/313+42_4.png	6.0	→	4.0	2		男	25	2024-03-10_10h15.40.143	干预OB	2021.2.3	MacIntel	121.9512195			6.0	1.0	0.7674	1.0		1.0	8.0	40.0	3.0	1.0
					5.0	0.3887						images/313+42_30.png	images/313_30.png	1.0	←	30.0	2		男	25	2024-03-10_10h15.40.143	干预OB	2021.2.3	MacIntel	121.9512195			1.0	1.0	0.3076	1.0		1.0	9.0	41.0	29.0	1.0
					5.0	0.2728						images/313+42_25.png	images/313_25.png	1.0	←	25.0	2		男	25	2024-03-10_10h15.40.143	干预OB	2021.2.3	MacIntel	121.9512195			1.0	1.0	0.4598	1.0		1.0	10.0	42.0	24.0	1.0
					4.0	0.3369						images/313_1.png	images/313+42_1.png	6.0	→	1.0	2		男	25	2024-03-10_10h15.40.143	干预OB	2021.2.3	MacIntel	121.9512195			6.0	1.0	0.4014	1.0		1.0	11.0	43.0	0.0	1.0
					5.0	0.4668						images/313_23.png	images/313+42_23.png	6.0	→	23.0	2		男	25	2024-03-10_10h15.40.143	干预OB	2021.2.3	MacIntel	121.9512195			6.0	1.0	0.4102	1.0		1.0	12.0	44.0	22.0	1.0
					5.0	0.1496						images/313_7.png	images/313+42_7.png	6.0	→	7.0	2		男	25	2024-03-10_10h15.40.143	干预OB	2021.2.3	MacIntel	121.9512195			1.0	0.0	0.5188	1.0		1.0	13.0	45.0	6.0	1.0
					5.0	0.3147						images/313_21.png	images/313+42_21.png	6.0	→	21.0	2		男	25	2024-03-10_10h15.40.143	干预OB	2021.2.3	MacIntel	121.9512195			6.0	1.0	0.3091	1.0		1.0	14.0	46.0	20.0	1.0
					5.0	0.4705						images/313+42_10.png	images/313_10.png	1.0	←	10.0	2		男	25	2024-03-10_10h15.40.143	干预OB	2021.2.3	MacIntel	121.9512195			1.0	1.0	0.3586	1.0		1.0	15.0	47.0	9.0	1.0
					5.0	0.1419						images/313+42_31.png	images/313_31.png	1.0	←	31.0	2		男	25	2024-03-10_10h15.40.143	干预OB	2021.2.3	MacIntel	121.9512195			1.0	1.0	0.3351	1.0		1.0	16.0	48.0	30.0	1.0
					5.0	0.2505						images/313+42_14.png	images/313_14.png	1.0	←	14.0	2		男	25	2024-03-10_10h15.40.143	干预OB	2021.2.3	MacIntel	121.9512195			6.0	0.0	0.396	1.0		1.0	17.0	49.0	13.0	1.0
					5.0	0.2063						images/313+42_27.png	images/313_27.png	1.0	←	27.0	2		男	25	2024-03-10_10h15.40.143	干预OB	2021.2.3	MacIntel	121.9512195			1.0	1.0	0.295	1.0		1.0	18.0	50.0	26.0	1.0
					5.0	0.2146						images/313_22.png	images/313+42_22.png	6.0	→	22.0	2		男	25	2024-03-10_10h15.40.143	干预OB	2021.2.3	MacIntel	121.9512195			1.0	0.0	0.3889	1.0		1.0	19.0	51.0	21.0	1.0
					5.0	0.2677						images/313_19.png	images/313+42_19.png	6.0	→	19.0	2		男	25	2024-03-10_10h15.40.143	干预OB	2021.2.3	MacIntel	121.9512195			6.0	1.0	0.2185	1.0		1.0	20.0	52.0	18.0	1.0
					5.0	0.1783						images/313+42_29.png	images/313_29.png	1.0	←	29.0	2		男	25	2024-03-10_10h15.40.143	干预OB	2021.2.3	MacIntel	121.9512195			1.0	1.0	0.2288	1.0		1.0	21.0	53.0	28.0	1.0
					5.0	0.2239						images/313+42_13.png	images/313_13.png	1.0	←	13.0	2		男	25	2024-03-10_10h15.40.143	干预OB	2021.2.3	MacIntel	121.9512195			6.0	0.0	0.364	1.0		1.0	22.0	54.0	12.0	1.0
					5.0	0.1687						images/313_6.png	images/313+42_6.png	6.0	→	6.0	2		男	25	2024-03-10_10h15.40.143	干预OB	2021.2.3	MacIntel	121.9512195			1.0	0.0	0.4426	1.0		1.0	23.0	55.0	5.0	1.0
					5.0	0.2216						images/313_2.png	images/313+42_2.png	6.0	→	2.0	2		男	25	2024-03-10_10h15.40.143	干预OB	2021.2.3	MacIntel	121.9512195			1.0	0.0	0.437	1.0		1.0	24.0	56.0	1.0	1.0
					5.0	0.1447						images/313+42_28.png	images/313_28.png	1.0	←	28.0	2		男	25	2024-03-10_10h15.40.143	干预OB	2021.2.3	MacIntel	121.9512195			1.0	1.0	0.1547	1.0		1.0	25.0	57.0	27.0	1.0
					5.0	0.1546						images/313_20.png	images/313+42_20.png	6.0	→	20.0	2		男	25	2024-03-10_10h15.40.143	干预OB	2021.2.3	MacIntel	121.9512195			1.0	0.0	0.4101	1.0		1.0	26.0	58.0	19.0	1.0
					3.0	0.476						images/313+42_11.png	images/313_11.png	1.0	←	11.0	2		男	25	2024-03-10_10h15.40.143	干预OB	2021.2.3	MacIntel	121.9512195			6.0	0.0	1.6149	0.0		1.0	27.0	59.0	10.0	1.0
					5.0	0.206						images/313_8.png	images/313+42_8.png	6.0	→	8.0	2		男	25	2024-03-10_10h15.40.143	干预OB	2021.2.3	MacIntel	121.9512195			1.0	0.0	0.201	1.0		1.0	28.0	60.0	7.0	1.0
					4.0	0.1544						images/313+42_9.png	images/313_9.png	1.0	←	9.0	2		男	25	2024-03-10_10h15.40.143	干预OB	2021.2.3	MacIntel	121.9512195			1.0	1.0	0.2091	1.0		1.0	29.0	61.0	8.0	1.0
					6.0	1.001						images/313+42_32.png	images/313_32.png	1.0	←	32.0	2		男	25	2024-03-10_10h15.40.143	干预OB	2021.2.3	MacIntel	121.9512195			1.0	1.0	0.2422	1.0		1.0	30.0	62.0	31.0	1.0
					6.0	0.2836						images/313_17.png	images/313+42_17.png	6.0	→	17.0	2		男	25	2024-03-10_10h15.40.143	干预OB	2021.2.3	MacIntel	121.9512195			1.0	0.0	0.5912	1.0		1.0	31.0	63.0	16.0	1.0
																	2		男	25	2024-03-10_10h15.40.143	干预OB	2021.2.3	MacIntel	121.9512195													5.00318287	2.9405
