# Supplementary material for: Perceptual metacognition and self-esteem: the role of feedback valence in local and global monitoring bias
Source: BMC Psychol. 2025 Sep 22;13:1114. doi: 10.1186/s40359-025-03089-x (PMC12506185; doi:10.1186/s40359-025-03089-x)
Supplement: Supplementary file 1 — Supplementary Material 1. [file 40359_2025_3089_MOESM1_ESM.zip › Data/Study3/Study3data/objective/03-1_干预OB_2024-03-10_09h58.22.434.csv]

key00.keys	key00.rt	response00.keys	response00.corr	response00.rt	response02.keys	response02.rt	prac1.thisRepN	prac1.thisTrialN	prac1.thisN	prac1.thisIndex	prac1.ran	dotLeft	dotRight	dotAns	cue	rows	被试编号	姓名	性别	年龄	date	expName	psychopyVersion	OS	frameRate	key01.keys	key01.rt	response01.keys	response01.corr	response01.rt	response02.corr	rest_res.keys	obj.thisRepN	obj.thisTrialN	obj.thisN	obj.thisIndex	obj.ran	slider.response	slider.rt
space	15.0631	6.0	1.0	0.4508	2.0	1.6253	0.0	0.0	0.0	16.0	1.0	images/313_17.png	images/313+42_17.png	6.0	→	17.0	3		女	19	2024-03-10_09h58.22.434	干预OB	2021.2.3	Win32	60.24096386
		1.0	0.0	1.1289	2.0	2.0041	0.0	1.0	1.0	0.0	1.0	images/313_1.png	images/313+42_1.png	6.0	→	1.0	3		女	19	2024-03-10_09h58.22.434	干预OB	2021.2.3	Win32	60.24096386
		1.0	1.0	0.6967	4.0	1.0683	0.0	2.0	2.0	14.0	1.0	images/313+42_15.png	images/313_15.png	1.0	←	15.0	3		女	19	2024-03-10_09h58.22.434	干预OB	2021.2.3	Win32	60.24096386
		6.0	1.0	1.1164	2.0	1.1666	0.0	3.0	3.0	21.0	1.0	images/313_22.png	images/313+42_22.png	6.0	→	22.0	3		女	19	2024-03-10_09h58.22.434	干预OB	2021.2.3	Win32	60.24096386
		1.0	1.0	1.0391	3.0	1.1319	0.0	4.0	4.0	13.0	1.0	images/313+42_14.png	images/313_14.png	1.0	←	14.0	3		女	19	2024-03-10_09h58.22.434	干预OB	2021.2.3	Win32	60.24096386
		6.0	1.0	0.7362	4.0	0.9602	0.0	5.0	5.0	23.0	1.0	images/313_24.png	images/313+42_24.png	6.0	→	24.0	3		女	19	2024-03-10_09h58.22.434	干预OB	2021.2.3	Win32	60.24096386
		6.0	1.0	1.0507	2.0	1.1259	0.0	6.0	6.0	1.0	1.0	images/313_2.png	images/313+42_2.png	6.0	→	2.0	3		女	19	2024-03-10_09h58.22.434	干预OB	2021.2.3	Win32	60.24096386
		1.0	1.0	0.9677	3.0	0.9235	0.0	7.0	7.0	15.0	1.0	images/313+42_16.png	images/313_16.png	1.0	←	16.0	3		女	19	2024-03-10_09h58.22.434	干预OB	2021.2.3	Win32	60.24096386
		6.0	1.0	0.6544	4.0	0.7712	0.0	8.0	8.0	5.0	1.0	images/313_6.png	images/313+42_6.png	6.0	→	6.0	3		女	19	2024-03-10_09h58.22.434	干预OB	2021.2.3	Win32	60.24096386
		6.0	1.0	0.7406	2.0	1.2882	0.0	9.0	9.0	3.0	1.0	images/313_4.png	images/313+42_4.png	6.0	→	4.0	3		女	19	2024-03-10_09h58.22.434	干预OB	2021.2.3	Win32	60.24096386
		1.0	0.0	0.8988	2.0	0.7658	0.0	10.0	10.0	17.0	1.0	images/313_18.png	images/313+42_18.png	6.0	→	18.0	3		女	19	2024-03-10_09h58.22.434	干预OB	2021.2.3	Win32	60.24096386
		1.0	0.0	0.8666	3.0	0.8464	0.0	11.0	11.0	7.0	1.0	images/313_8.png	images/313+42_8.png	6.0	→	8.0	3		女	19	2024-03-10_09h58.22.434	干预OB	2021.2.3	Win32	60.24096386
		1.0	1.0	0.4362	4.0	0.6657	0.0	12.0	12.0	11.0	1.0	images/313+42_12.png	images/313_12.png	1.0	←	12.0	3		女	19	2024-03-10_09h58.22.434	干预OB	2021.2.3	Win32	60.24096386
		6.0	1.0	0.4062	4.0	0.9004	0.0	13.0	13.0	2.0	1.0	images/313_3.png	images/313+42_3.png	6.0	→	3.0	3		女	19	2024-03-10_09h58.22.434	干预OB	2021.2.3	Win32	60.24096386
		1.0	1.0	0.4726	2.0	0.8894	0.0	14.0	14.0	30.0	1.0	images/313+42_31.png	images/313_31.png	1.0	←	31.0	3		女	19	2024-03-10_09h58.22.434	干预OB	2021.2.3	Win32	60.24096386
		6.0	1.0	0.4007	4.0	0.8404	0.0	15.0	15.0	20.0	1.0	images/313_21.png	images/313+42_21.png	6.0	→	21.0	3		女	19	2024-03-10_09h58.22.434	干预OB	2021.2.3	Win32	60.24096386
		1.0	1.0	0.4512	3.0	0.8538	0.0	16.0	16.0	9.0	1.0	images/313+42_10.png	images/313_10.png	1.0	←	10.0	3		女	19	2024-03-10_09h58.22.434	干预OB	2021.2.3	Win32	60.24096386
		1.0	1.0	0.405	2.0	0.8167	0.0	17.0	17.0	27.0	1.0	images/313+42_28.png	images/313_28.png	1.0	←	28.0	3		女	19	2024-03-10_09h58.22.434	干预OB	2021.2.3	Win32	60.24096386
		6.0	1.0	0.2756	3.0	0.8701	0.0	18.0	18.0	18.0	1.0	images/313_19.png	images/313+42_19.png	6.0	→	19.0	3		女	19	2024-03-10_09h58.22.434	干预OB	2021.2.3	Win32	60.24096386
		1.0	0.0	0.3409	2.0	0.9894	0.0	19.0	19.0	19.0	1.0	images/313_20.png	images/313+42_20.png	6.0	→	20.0	3		女	19	2024-03-10_09h58.22.434	干预OB	2021.2.3	Win32	60.24096386
		1.0	1.0	0.3374	3.0	0.733	0.0	20.0	20.0	10.0	1.0	images/313+42_11.png	images/313_11.png	1.0	←	11.0	3		女	19	2024-03-10_09h58.22.434	干预OB	2021.2.3	Win32	60.24096386
		1.0	1.0	0.3439	3.0	0.775	0.0	21.0	21.0	28.0	1.0	images/313+42_29.png	images/313_29.png	1.0	←	29.0	3		女	19	2024-03-10_09h58.22.434	干预OB	2021.2.3	Win32	60.24096386
		1.0	1.0	0.2846	3.0	0.738	0.0	22.0	22.0	26.0	1.0	images/313+42_27.png	images/313_27.png	1.0	←	27.0	3		女	19	2024-03-10_09h58.22.434	干预OB	2021.2.3	Win32	60.24096386
		1.0	1.0	0.4546	3.0	0.7095	0.0	23.0	23.0	24.0	1.0	images/313+42_25.png	images/313_25.png	1.0	←	25.0	3		女	19	2024-03-10_09h58.22.434	干预OB	2021.2.3	Win32	60.24096386
		1.0	1.0	0.1878	4.0	0.8702	0.0	24.0	24.0	25.0	1.0	images/313+42_26.png	images/313_26.png	1.0	←	26.0	3		女	19	2024-03-10_09h58.22.434	干预OB	2021.2.3	Win32	60.24096386
		6.0	1.0	0.292	4.0	1.2641	0.0	25.0	25.0	6.0	1.0	images/313_7.png	images/313+42_7.png	6.0	→	7.0	3		女	19	2024-03-10_09h58.22.434	干预OB	2021.2.3	Win32	60.24096386
		1.0	1.0	0.3571	3.0	0.7235	0.0	26.0	26.0	12.0	1.0	images/313+42_13.png	images/313_13.png	1.0	←	13.0	3		女	19	2024-03-10_09h58.22.434	干预OB	2021.2.3	Win32	60.24096386
		1.0	1.0	0.3035	3.0	0.7034	0.0	27.0	27.0	29.0	1.0	images/313+42_30.png	images/313_30.png	1.0	←	30.0	3		女	19	2024-03-10_09h58.22.434	干预OB	2021.2.3	Win32	60.24096386
		6.0	1.0	0.2553	4.0	0.8861	0.0	28.0	28.0	4.0	1.0	images/313_5.png	images/313+42_5.png	6.0	→	5.0	3		女	19	2024-03-10_09h58.22.434	干预OB	2021.2.3	Win32	60.24096386
		6.0	1.0	0.6419	4.0	0.9877	0.0	29.0	29.0	22.0	1.0	images/313_23.png	images/313+42_23.png	6.0	→	23.0	3		女	19	2024-03-10_09h58.22.434	干预OB	2021.2.3	Win32	60.24096386
		1.0	1.0	0.3519	3.0	0.6089	0.0	30.0	30.0	8.0	1.0	images/313+42_9.png	images/313_9.png	1.0	←	9.0	3		女	19	2024-03-10_09h58.22.434	干预OB	2021.2.3	Win32	60.24096386
		1.0	1.0	0.4623	2.0	0.8361	0.0	31.0	31.0	31.0	1.0	images/313+42_32.png	images/313_32.png	1.0	←	32.0	3		女	19	2024-03-10_09h58.22.434	干预OB	2021.2.3	Win32	60.24096386
					3.0	0.8378						images/313_5.png	images/313+42_5.png	6.0	→	5.0	3		女	19	2024-03-10_09h58.22.434	干预OB	2021.2.3	Win32	60.24096386	space	10.6114	6.0	1.0	0.2536	0.0		0.0	0.0	0.0	4.0	1.0
					2.0	0.9339						images/313+42_25.png	images/313_25.png	1.0	←	25.0	3		女	19	2024-03-10_09h58.22.434	干预OB	2021.2.3	Win32	60.24096386			1.0	1.0	0.2219	0.0		0.0	1.0	1.0	24.0	1.0
					4.0	1.1122						images/313_22.png	images/313+42_22.png	6.0	→	22.0	3		女	19	2024-03-10_09h58.22.434	干预OB	2021.2.3	Win32	60.24096386			6.0	1.0	0.274	1.0		0.0	2.0	2.0	21.0	1.0
					2.0	0.9315						images/313_18.png	images/313+42_18.png	6.0	→	18.0	3		女	19	2024-03-10_09h58.22.434	干预OB	2021.2.3	Win32	60.24096386			1.0	0.0	0.3581	0.0		0.0	3.0	3.0	17.0	1.0
					3.0	0.751						images/313+42_26.png	images/313_26.png	1.0	←	26.0	3		女	19	2024-03-10_09h58.22.434	干预OB	2021.2.3	Win32	60.24096386			1.0	1.0	0.2575	0.0		0.0	4.0	4.0	25.0	1.0
					3.0	0.8315						images/313+42_29.png	images/313_29.png	1.0	←	29.0	3		女	19	2024-03-10_09h58.22.434	干预OB	2021.2.3	Win32	60.24096386			1.0	1.0	0.3033	0.0		0.0	5.0	5.0	28.0	1.0
					4.0	0.6016						images/313_1.png	images/313+42_1.png	6.0	→	1.0	3		女	19	2024-03-10_09h58.22.434	干预OB	2021.2.3	Win32	60.24096386			6.0	1.0	0.2228	1.0		0.0	6.0	6.0	0.0	1.0
					3.0	0.69						images/313+42_14.png	images/313_14.png	1.0	←	14.0	3		女	19	2024-03-10_09h58.22.434	干预OB	2021.2.3	Win32	60.24096386			6.0	0.0	0.6004	0.0		0.0	7.0	7.0	13.0	1.0
					3.0	0.9542						images/313_21.png	images/313+42_21.png	6.0	→	21.0	3		女	19	2024-03-10_09h58.22.434	干预OB	2021.2.3	Win32	60.24096386			6.0	1.0	0.3537	0.0		0.0	8.0	8.0	20.0	1.0
					3.0	0.6082						images/313+42_13.png	images/313_13.png	1.0	←	13.0	3		女	19	2024-03-10_09h58.22.434	干预OB	2021.2.3	Win32	60.24096386			1.0	1.0	0.3066	0.0		0.0	9.0	9.0	12.0	1.0
					4.0	0.433						images/313_23.png	images/313+42_23.png	6.0	→	23.0	3		女	19	2024-03-10_09h58.22.434	干预OB	2021.2.3	Win32	60.24096386			6.0	1.0	0.3396	1.0		0.0	10.0	10.0	22.0	1.0
					3.0	1.0152						images/313+42_28.png	images/313_28.png	1.0	←	28.0	3		女	19	2024-03-10_09h58.22.434	干预OB	2021.2.3	Win32	60.24096386			1.0	1.0	0.2962	0.0		0.0	11.0	11.0	27.0	1.0
					4.0	0.4243						images/313_2.png	images/313+42_2.png	6.0	→	2.0	3		女	19	2024-03-10_09h58.22.434	干预OB	2021.2.3	Win32	60.24096386			6.0	1.0	0.1526	1.0		0.0	12.0	12.0	1.0	1.0
					3.0	0.7855						images/313_7.png	images/313+42_7.png	6.0	→	7.0	3		女	19	2024-03-10_09h58.22.434	干预OB	2021.2.3	Win32	60.24096386			6.0	1.0	0.3186	0.0		0.0	13.0	13.0	6.0	1.0
					4.0	0.9705						images/313_19.png	images/313+42_19.png	6.0	→	19.0	3		女	19	2024-03-10_09h58.22.434	干预OB	2021.2.3	Win32	60.24096386			6.0	1.0	0.2266	1.0		0.0	14.0	14.0	18.0	1.0
					3.0	0.7839						images/313+42_32.png	images/313_32.png	1.0	←	32.0	3		女	19	2024-03-10_09h58.22.434	干预OB	2021.2.3	Win32	60.24096386			1.0	1.0	0.2078	0.0		0.0	15.0	15.0	31.0	1.0
					3.0	0.5953						images/313+42_16.png	images/313_16.png	1.0	←	16.0	3		女	19	2024-03-10_09h58.22.434	干预OB	2021.2.3	Win32	60.24096386			1.0	1.0	0.1877	0.0		0.0	16.0	16.0	15.0	1.0
					2.0	0.6555						images/313+42_31.png	images/313_31.png	1.0	←	31.0	3		女	19	2024-03-10_09h58.22.434	干预OB	2021.2.3	Win32	60.24096386			1.0	1.0	0.5723	0.0		0.0	17.0	17.0	30.0	1.0
					3.0	0.446						images/313+42_15.png	images/313_15.png	1.0	←	15.0	3		女	19	2024-03-10_09h58.22.434	干预OB	2021.2.3	Win32	60.24096386			1.0	1.0	0.3586	0.0		0.0	18.0	18.0	14.0	1.0
					3.0	0.5167						images/313+42_27.png	images/313_27.png	1.0	←	27.0	3		女	19	2024-03-10_09h58.22.434	干预OB	2021.2.3	Win32	60.24096386			1.0	1.0	0.4028	0.0		0.0	19.0	19.0	26.0	1.0
					3.0	0.6125						images/313+42_12.png	images/313_12.png	1.0	←	12.0	3		女	19	2024-03-10_09h58.22.434	干预OB	2021.2.3	Win32	60.24096386			1.0	1.0	0.3342	0.0		0.0	20.0	20.0	11.0	1.0
					4.0	0.4509						images/313_6.png	images/313+42_6.png	6.0	→	6.0	3		女	19	2024-03-10_09h58.22.434	干预OB	2021.2.3	Win32	60.24096386			6.0	1.0	0.0911	1.0		0.0	21.0	21.0	5.0	1.0
					3.0	0.5233						images/313_8.png	images/313+42_8.png	6.0	→	8.0	3		女	19	2024-03-10_09h58.22.434	干预OB	2021.2.3	Win32	60.24096386			6.0	1.0	0.4183	0.0		0.0	22.0	22.0	7.0	1.0
					3.0	0.4507						images/313+42_11.png	images/313_11.png	1.0	←	11.0	3		女	19	2024-03-10_09h58.22.434	干预OB	2021.2.3	Win32	60.24096386			1.0	1.0	0.1884	0.0		0.0	23.0	23.0	10.0	1.0
					3.0	0.4217						images/313_4.png	images/313+42_4.png	6.0	→	4.0	3		女	19	2024-03-10_09h58.22.434	干预OB	2021.2.3	Win32	60.24096386			6.0	1.0	0.2993	0.0		0.0	24.0	24.0	3.0	1.0
					2.0	0.6987						images/313_17.png	images/313+42_17.png	6.0	→	17.0	3		女	19	2024-03-10_09h58.22.434	干预OB	2021.2.3	Win32	60.24096386			6.0	1.0	0.3172	0.0		0.0	25.0	25.0	16.0	1.0
					3.0	0.2789						images/313_3.png	images/313+42_3.png	6.0	→	3.0	3		女	19	2024-03-10_09h58.22.434	干预OB	2021.2.3	Win32	60.24096386			6.0	1.0	0.5848	0.0		0.0	26.0	26.0	2.0	1.0
					3.0	0.7534						images/313+42_30.png	images/313_30.png	1.0	←	30.0	3		女	19	2024-03-10_09h58.22.434	干预OB	2021.2.3	Win32	60.24096386			1.0	1.0	0.1971	0.0		0.0	27.0	27.0	29.0	1.0
					2.0	0.6477						images/313_24.png	images/313+42_24.png	6.0	→	24.0	3		女	19	2024-03-10_09h58.22.434	干预OB	2021.2.3	Win32	60.24096386			6.0	1.0	0.2176	0.0		0.0	28.0	28.0	23.0	1.0
					3.0	0.6403						images/313_20.png	images/313+42_20.png	6.0	→	20.0	3		女	19	2024-03-10_09h58.22.434	干预OB	2021.2.3	Win32	60.24096386			1.0	0.0	0.2848	0.0		0.0	29.0	29.0	19.0	1.0
					3.0	0.5716						images/313+42_10.png	images/313_10.png	1.0	←	10.0	3		女	19	2024-03-10_09h58.22.434	干预OB	2021.2.3	Win32	60.24096386			1.0	1.0	0.2614	0.0		0.0	30.0	30.0	9.0	1.0
					2.0	0.8167						images/313+42_9.png	images/313_9.png	1.0	←	9.0	3		女	19	2024-03-10_09h58.22.434	干预OB	2021.2.3	Win32	60.24096386			1.0	1.0	0.5273	0.0		0.0	31.0	31.0	8.0	1.0
					3.0	0.8147						images/313_18.png	images/313+42_18.png	6.0	→	18.0	3		女	19	2024-03-10_09h58.22.434	干预OB	2021.2.3	Win32	60.24096386			6.0	1.0	0.3572	0.0		1.0	0.0	32.0	17.0	1.0
					2.0	1.1211						images/313_20.png	images/313+42_20.png	6.0	→	20.0	3		女	19	2024-03-10_09h58.22.434	干预OB	2021.2.3	Win32	60.24096386			6.0	1.0	0.2562	0.0		1.0	1.0	33.0	19.0	1.0
					3.0	0.5605						images/313+42_32.png	images/313_32.png	1.0	←	32.0	3		女	19	2024-03-10_09h58.22.434	干预OB	2021.2.3	Win32	60.24096386			1.0	1.0	0.2457	0.0		1.0	2.0	34.0	31.0	1.0
					4.0	0.776						images/313_2.png	images/313+42_2.png	6.0	→	2.0	3		女	19	2024-03-10_09h58.22.434	干预OB	2021.2.3	Win32	60.24096386			6.0	1.0	0.2472	1.0		1.0	3.0	35.0	1.0	1.0
					3.0	0.9898						images/313+42_16.png	images/313_16.png	1.0	←	16.0	3		女	19	2024-03-10_09h58.22.434	干预OB	2021.2.3	Win32	60.24096386			1.0	1.0	0.2387	0.0		1.0	4.0	36.0	15.0	1.0
					3.0	0.6186						images/313_19.png	images/313+42_19.png	6.0	→	19.0	3		女	19	2024-03-10_09h58.22.434	干预OB	2021.2.3	Win32	60.24096386			6.0	1.0	0.0841	0.0		1.0	5.0	37.0	18.0	1.0
					3.0	0.9218						images/313+42_30.png	images/313_30.png	1.0	←	30.0	3		女	19	2024-03-10_09h58.22.434	干预OB	2021.2.3	Win32	60.24096386			1.0	1.0	0.1568	0.0		1.0	6.0	38.0	29.0	1.0
					2.0	0.8213						images/313+42_26.png	images/313_26.png	1.0	←	26.0	3		女	19	2024-03-10_09h58.22.434	干预OB	2021.2.3	Win32	60.24096386			1.0	1.0	0.3203	0.0		1.0	7.0	39.0	25.0	1.0
					2.0	0.7642						images/313+42_14.png	images/313_14.png	1.0	←	14.0	3		女	19	2024-03-10_09h58.22.434	干预OB	2021.2.3	Win32	60.24096386			1.0	1.0	0.3518	0.0		1.0	8.0	40.0	13.0	1.0
					4.0	0.7854						images/313_7.png	images/313+42_7.png	6.0	→	7.0	3		女	19	2024-03-10_09h58.22.434	干预OB	2021.2.3	Win32	60.24096386			6.0	1.0	0.167	1.0		1.0	9.0	41.0	6.0	1.0
					4.0	0.4651						images/313+42_25.png	images/313_25.png	1.0	←	25.0	3		女	19	2024-03-10_09h58.22.434	干预OB	2021.2.3	Win32	60.24096386			6.0	0.0	0.2707	1.0		1.0	10.0	42.0	24.0	1.0
					3.0	0.4401						images/313_21.png	images/313+42_21.png	6.0	→	21.0	3		女	19	2024-03-10_09h58.22.434	干预OB	2021.2.3	Win32	60.24096386			6.0	1.0	0.3492	0.0		1.0	11.0	43.0	20.0	1.0
					2.0	0.588						images/313_5.png	images/313+42_5.png	6.0	→	5.0	3		女	19	2024-03-10_09h58.22.434	干预OB	2021.2.3	Win32	60.24096386			1.0	0.0	0.2526	0.0		1.0	12.0	44.0	4.0	1.0
					3.0	0.7505						images/313+42_13.png	images/313_13.png	1.0	←	13.0	3		女	19	2024-03-10_09h58.22.434	干预OB	2021.2.3	Win32	60.24096386			1.0	1.0	0.2532	0.0		1.0	13.0	45.0	12.0	1.0
					4.0	0.5157						images/313_3.png	images/313+42_3.png	6.0	→	3.0	3		女	19	2024-03-10_09h58.22.434	干预OB	2021.2.3	Win32	60.24096386			6.0	1.0	0.206	1.0		1.0	14.0	46.0	2.0	1.0
					2.0	0.5931						images/313+42_31.png	images/313_31.png	1.0	←	31.0	3		女	19	2024-03-10_09h58.22.434	干预OB	2021.2.3	Win32	60.24096386			1.0	1.0	0.1601	0.0		1.0	15.0	47.0	30.0	1.0
					4.0	0.5557						images/313_17.png	images/313+42_17.png	6.0	→	17.0	3		女	19	2024-03-10_09h58.22.434	干预OB	2021.2.3	Win32	60.24096386			6.0	1.0	0.1003	1.0		1.0	16.0	48.0	16.0	1.0
					2.0	0.5216						images/313+42_29.png	images/313_29.png	1.0	←	29.0	3		女	19	2024-03-10_09h58.22.434	干预OB	2021.2.3	Win32	60.24096386			1.0	1.0	0.2388	0.0		1.0	17.0	49.0	28.0	1.0
					4.0	0.465						images/313_22.png	images/313+42_22.png	6.0	→	22.0	3		女	19	2024-03-10_09h58.22.434	干预OB	2021.2.3	Win32	60.24096386			6.0	1.0	0.1198	1.0		1.0	18.0	50.0	21.0	1.0
					3.0	0.4009						images/313_24.png	images/313+42_24.png	6.0	→	24.0	3		女	19	2024-03-10_09h58.22.434	干预OB	2021.2.3	Win32	60.24096386			6.0	1.0	0.1347	0.0		1.0	19.0	51.0	23.0	1.0
					2.0	0.4377						images/313+42_27.png	images/313_27.png	1.0	←	27.0	3		女	19	2024-03-10_09h58.22.434	干预OB	2021.2.3	Win32	60.24096386			1.0	1.0	0.2507	0.0		1.0	20.0	52.0	26.0	1.0
					3.0	0.4599						images/313+42_9.png	images/313_9.png	1.0	←	9.0	3		女	19	2024-03-10_09h58.22.434	干预OB	2021.2.3	Win32	60.24096386			6.0	0.0	0.1521	0.0		1.0	21.0	53.0	8.0	1.0
					4.0	0.5658						images/313_1.png	images/313+42_1.png	6.0	→	1.0	3		女	19	2024-03-10_09h58.22.434	干预OB	2021.2.3	Win32	60.24096386			6.0	1.0	0.2108	1.0		1.0	22.0	54.0	0.0	1.0
					2.0	0.3027						images/313_23.png	images/313+42_23.png	6.0	→	23.0	3		女	19	2024-03-10_09h58.22.434	干预OB	2021.2.3	Win32	60.24096386			6.0	1.0	0.2506	0.0		1.0	23.0	55.0	22.0	1.0
					1.0	0.4574						images/313+42_10.png	images/313_10.png	1.0	←	10.0	3		女	19	2024-03-10_09h58.22.434	干预OB	2021.2.3	Win32	60.24096386			1.0	1.0	0.2566	0.0		1.0	24.0	56.0	9.0	1.0
					4.0	0.7665						images/313_6.png	images/313+42_6.png	6.0	→	6.0	3		女	19	2024-03-10_09h58.22.434	干预OB	2021.2.3	Win32	60.24096386			6.0	1.0	0.1198	1.0		1.0	25.0	57.0	5.0	1.0
					2.0	0.4518						images/313+42_28.png	images/313_28.png	1.0	←	28.0	3		女	19	2024-03-10_09h58.22.434	干预OB	2021.2.3	Win32	60.24096386			1.0	1.0	0.2231	0.0		1.0	26.0	58.0	27.0	1.0
					3.0	0.4894						images/313_4.png	images/313+42_4.png	6.0	→	4.0	3		女	19	2024-03-10_09h58.22.434	干预OB	2021.2.3	Win32	60.24096386			6.0	1.0	0.2558	0.0		1.0	27.0	59.0	3.0	1.0
					3.0	0.7781						images/313+42_15.png	images/313_15.png	1.0	←	15.0	3		女	19	2024-03-10_09h58.22.434	干预OB	2021.2.3	Win32	60.24096386			1.0	1.0	0.3574	0.0		1.0	28.0	60.0	14.0	1.0
					3.0	0.3995						images/313+42_12.png	images/313_12.png	1.0	←	12.0	3		女	19	2024-03-10_09h58.22.434	干预OB	2021.2.3	Win32	60.24096386			1.0	1.0	1.0064	0.0		1.0	29.0	61.0	11.0	1.0
					2.0	0.451						images/313+42_11.png	images/313_11.png	1.0	←	11.0	3		女	19	2024-03-10_09h58.22.434	干预OB	2021.2.3	Win32	60.24096386			1.0	1.0	0.5054	0.0		1.0	30.0	62.0	10.0	1.0
					3.0	0.5438						images/313_8.png	images/313+42_8.png	6.0	→	8.0	3		女	19	2024-03-10_09h58.22.434	干预OB	2021.2.3	Win32	60.24096386			6.0	1.0	0.1021	0.0		1.0	31.0	63.0	7.0	1.0
																	3		女	19	2024-03-10_09h58.22.434	干预OB	2021.2.3	Win32	60.24096386													6.861111323	4.8684
