# Supplementary material for: Perceptual metacognition and self-esteem: the role of feedback valence in local and global monitoring bias
Source: BMC Psychol. 2025 Sep 22;13:1114. doi: 10.1186/s40359-025-03089-x (PMC12506185; doi:10.1186/s40359-025-03089-x)
Supplement: Supplementary file 1 — Supplementary Material 1. [file 40359_2025_3089_MOESM1_ESM.zip › Data/Study3/Study3data/objective/03-2_干预OB_2024-03-10_10h14.18.934.csv]

key00.keys	key00.rt	response00.keys	response00.corr	response00.rt	response02.keys	response02.rt	prac1.thisRepN	prac1.thisTrialN	prac1.thisN	prac1.thisIndex	prac1.ran	dotLeft	dotRight	dotAns	cue	rows	被试编号	姓名	性别	年龄	date	expName	psychopyVersion	OS	frameRate	key01.keys	key01.rt	response01.keys	response01.corr	response01.rt	response02.corr	rest_res.keys	obj.thisRepN	obj.thisTrialN	obj.thisN	obj.thisIndex	obj.ran	slider.response	slider.rt
space	6.9112	1.0	1.0	0.4241	3.0	0.5929	0.0	0.0	0.0	13.0	1.0	images/313+42_14.png	images/313_14.png	1.0	←	14.0	3		女	19	2024-03-10_10h14.18.934	干预OB	2021.2.3	Win32	59.88023952
		6.0	1.0	0.3714	4.0	0.5012	0.0	1.0	1.0	20.0	1.0	images/313_21.png	images/313+42_21.png	6.0	→	21.0	3		女	19	2024-03-10_10h14.18.934	干预OB	2021.2.3	Win32	59.88023952
		1.0	1.0	0.2912	3.0	0.4906	0.0	2.0	2.0	12.0	1.0	images/313+42_13.png	images/313_13.png	1.0	←	13.0	3		女	19	2024-03-10_10h14.18.934	干预OB	2021.2.3	Win32	59.88023952
		6.0	1.0	0.2554	4.0	0.4542	0.0	3.0	3.0	0.0	1.0	images/313_1.png	images/313+42_1.png	6.0	→	1.0	3		女	19	2024-03-10_10h14.18.934	干预OB	2021.2.3	Win32	59.88023952
		6.0	1.0	0.3025	2.0	0.4372	0.0	4.0	4.0	23.0	1.0	images/313_24.png	images/313+42_24.png	6.0	→	24.0	3		女	19	2024-03-10_10h14.18.934	干预OB	2021.2.3	Win32	59.88023952
		1.0	1.0	0.2554	3.0	0.5336	0.0	5.0	5.0	10.0	1.0	images/313+42_11.png	images/313_11.png	1.0	←	11.0	3		女	19	2024-03-10_10h14.18.934	干预OB	2021.2.3	Win32	59.88023952
		1.0	1.0	0.3163	3.0	0.3884	0.0	6.0	6.0	28.0	1.0	images/313+42_29.png	images/313_29.png	1.0	←	29.0	3		女	19	2024-03-10_10h14.18.934	干预OB	2021.2.3	Win32	59.88023952
		1.0	1.0	0.257	4.0	0.3811	0.0	7.0	7.0	29.0	1.0	images/313+42_30.png	images/313_30.png	1.0	←	30.0	3		女	19	2024-03-10_10h14.18.934	干预OB	2021.2.3	Win32	59.88023952
		6.0	1.0	0.301	2.0	0.4898	0.0	8.0	8.0	16.0	1.0	images/313_17.png	images/313+42_17.png	6.0	→	17.0	3		女	19	2024-03-10_10h14.18.934	干预OB	2021.2.3	Win32	59.88023952
		6.0	1.0	0.5236	2.0	0.968	0.0	9.0	9.0	21.0	1.0	images/313_22.png	images/313+42_22.png	6.0	→	22.0	3		女	19	2024-03-10_10h14.18.934	干预OB	2021.2.3	Win32	59.88023952
		6.0	1.0	0.5752	1.0	0.2154	0.0	10.0	10.0	4.0	1.0	images/313_5.png	images/313+42_5.png	6.0	→	5.0	3		女	19	2024-03-10_10h14.18.934	干预OB	2021.2.3	Win32	59.88023952
		1.0	1.0	0.2727	4.0	1.2499	0.0	11.0	11.0	26.0	1.0	images/313+42_27.png	images/313_27.png	1.0	←	27.0	3		女	19	2024-03-10_10h14.18.934	干预OB	2021.2.3	Win32	59.88023952
		6.0	1.0	0.2545	4.0	0.4272	0.0	12.0	12.0	18.0	1.0	images/313_19.png	images/313+42_19.png	6.0	→	19.0	3		女	19	2024-03-10_10h14.18.934	干预OB	2021.2.3	Win32	59.88023952
		6.0	1.0	0.2366	3.0	0.5037	0.0	13.0	13.0	2.0	1.0	images/313_3.png	images/313+42_3.png	6.0	→	3.0	3		女	19	2024-03-10_10h14.18.934	干预OB	2021.2.3	Win32	59.88023952
		1.0	1.0	0.3168	4.0	0.3994	0.0	14.0	14.0	31.0	1.0	images/313+42_32.png	images/313_32.png	1.0	←	32.0	3		女	19	2024-03-10_10h14.18.934	干预OB	2021.2.3	Win32	59.88023952
		6.0	1.0	0.3155	2.0	0.5083	0.0	15.0	15.0	3.0	1.0	images/313_4.png	images/313+42_4.png	6.0	→	4.0	3		女	19	2024-03-10_10h14.18.934	干预OB	2021.2.3	Win32	59.88023952
		1.0	1.0	0.2902	3.0	1.199	0.0	16.0	16.0	15.0	1.0	images/313+42_16.png	images/313_16.png	1.0	←	16.0	3		女	19	2024-03-10_10h14.18.934	干预OB	2021.2.3	Win32	59.88023952
		6.0	1.0	0.5224	3.0	2.3843	0.0	17.0	17.0	6.0	1.0	images/313_7.png	images/313+42_7.png	6.0	→	7.0	3		女	19	2024-03-10_10h14.18.934	干预OB	2021.2.3	Win32	59.88023952
		1.0	1.0	0.3136	3.0	0.9345	0.0	18.0	18.0	25.0	1.0	images/313+42_26.png	images/313_26.png	1.0	←	26.0	3		女	19	2024-03-10_10h14.18.934	干预OB	2021.2.3	Win32	59.88023952
		1.0	1.0	0.3191	3.0	0.7592	0.0	19.0	19.0	8.0	1.0	images/313+42_9.png	images/313_9.png	1.0	←	9.0	3		女	19	2024-03-10_10h14.18.934	干预OB	2021.2.3	Win32	59.88023952
		1.0	1.0	0.4875	2.0	0.4514	0.0	20.0	20.0	27.0	1.0	images/313+42_28.png	images/313_28.png	1.0	←	28.0	3		女	19	2024-03-10_10h14.18.934	干预OB	2021.2.3	Win32	59.88023952
		6.0	1.0	0.3026	3.0	0.7496	0.0	21.0	21.0	17.0	1.0	images/313_18.png	images/313+42_18.png	6.0	→	18.0	3		女	19	2024-03-10_10h14.18.934	干预OB	2021.2.3	Win32	59.88023952
		1.0	1.0	0.2423	3.0	0.8119	0.0	22.0	22.0	11.0	1.0	images/313+42_12.png	images/313_12.png	1.0	←	12.0	3		女	19	2024-03-10_10h14.18.934	干预OB	2021.2.3	Win32	59.88023952
		1.0	1.0	0.2896	4.0	0.5005	0.0	23.0	23.0	14.0	1.0	images/313+42_15.png	images/313_15.png	1.0	←	15.0	3		女	19	2024-03-10_10h14.18.934	干预OB	2021.2.3	Win32	59.88023952
		1.0	1.0	0.3598	2.0	0.4683	0.0	24.0	24.0	24.0	1.0	images/313+42_25.png	images/313_25.png	1.0	←	25.0	3		女	19	2024-03-10_10h14.18.934	干预OB	2021.2.3	Win32	59.88023952
		1.0	1.0	0.3554	4.0	0.5047	0.0	25.0	25.0	9.0	1.0	images/313+42_10.png	images/313_10.png	1.0	←	10.0	3		女	19	2024-03-10_10h14.18.934	干预OB	2021.2.3	Win32	59.88023952
		1.0	0.0	0.3361	1.0	0.7434	0.0	26.0	26.0	1.0	1.0	images/313_2.png	images/313+42_2.png	6.0	→	2.0	3		女	19	2024-03-10_10h14.18.934	干预OB	2021.2.3	Win32	59.88023952
		6.0	1.0	0.6226	2.0	0.8418	0.0	27.0	27.0	19.0	1.0	images/313_20.png	images/313+42_20.png	6.0	→	20.0	3		女	19	2024-03-10_10h14.18.934	干预OB	2021.2.3	Win32	59.88023952
		6.0	1.0	0.2459	3.0	0.4432	0.0	28.0	28.0	5.0	1.0	images/313_6.png	images/313+42_6.png	6.0	→	6.0	3		女	19	2024-03-10_10h14.18.934	干预OB	2021.2.3	Win32	59.88023952
		6.0	1.0	0.4104	4.0	0.5868	0.0	29.0	29.0	7.0	1.0	images/313_8.png	images/313+42_8.png	6.0	→	8.0	3		女	19	2024-03-10_10h14.18.934	干预OB	2021.2.3	Win32	59.88023952
		1.0	1.0	0.1576	2.0	1.0243	0.0	30.0	30.0	30.0	1.0	images/313+42_31.png	images/313_31.png	1.0	←	31.0	3		女	19	2024-03-10_10h14.18.934	干预OB	2021.2.3	Win32	59.88023952
		6.0	1.0	0.265	3.0	0.4459	0.0	31.0	31.0	22.0	1.0	images/313_23.png	images/313+42_23.png	6.0	→	23.0	3		女	19	2024-03-10_10h14.18.934	干预OB	2021.2.3	Win32	59.88023952
					3.0	1.1147						images/313_22.png	images/313+42_22.png	6.0	→	22.0	3		女	19	2024-03-10_10h14.18.934	干预OB	2021.2.3	Win32	59.88023952	space	6.2159	6.0	1.0	0.4164	0.0		0.0	0.0	0.0	21.0	1.0
					4.0	0.3881						images/313_3.png	images/313+42_3.png	6.0	→	3.0	3		女	19	2024-03-10_10h14.18.934	干预OB	2021.2.3	Win32	59.88023952			6.0	1.0	0.2741	1.0		0.0	1.0	1.0	2.0	1.0
					3.0	0.5382						images/313+42_30.png	images/313_30.png	1.0	←	30.0	3		女	19	2024-03-10_10h14.18.934	干预OB	2021.2.3	Win32	59.88023952			1.0	1.0	0.4277	0.0		0.0	2.0	2.0	29.0	1.0
					4.0	0.4219						images/313_2.png	images/313+42_2.png	6.0	→	2.0	3		女	19	2024-03-10_10h14.18.934	干预OB	2021.2.3	Win32	59.88023952			6.0	1.0	0.1917	1.0		0.0	3.0	3.0	1.0	1.0
					3.0	0.3601						images/313+42_29.png	images/313_29.png	1.0	←	29.0	3		女	19	2024-03-10_10h14.18.934	干预OB	2021.2.3	Win32	59.88023952			1.0	1.0	0.1173	0.0		0.0	4.0	4.0	28.0	1.0
					3.0	0.4865						images/313_17.png	images/313+42_17.png	6.0	→	17.0	3		女	19	2024-03-10_10h14.18.934	干预OB	2021.2.3	Win32	59.88023952			6.0	1.0	0.0763	0.0		0.0	5.0	5.0	16.0	1.0
					1.0	0.3531						images/313_18.png	images/313+42_18.png	6.0	→	18.0	3		女	19	2024-03-10_10h14.18.934	干预OB	2021.2.3	Win32	59.88023952			6.0	1.0	0.3763	0.0		0.0	6.0	6.0	17.0	1.0
					2.0	0.6881						images/313_5.png	images/313+42_5.png	6.0	→	5.0	3		女	19	2024-03-10_10h14.18.934	干预OB	2021.2.3	Win32	59.88023952			1.0	0.0	0.2983	0.0		0.0	7.0	7.0	4.0	1.0
					2.0	0.3866						images/313_8.png	images/313+42_8.png	6.0	→	8.0	3		女	19	2024-03-10_10h14.18.934	干预OB	2021.2.3	Win32	59.88023952			6.0	1.0	0.3436	0.0		0.0	8.0	8.0	7.0	1.0
					3.0	0.3671						images/313+42_13.png	images/313_13.png	1.0	←	13.0	3		女	19	2024-03-10_10h14.18.934	干预OB	2021.2.3	Win32	59.88023952			1.0	1.0	0.1773	0.0		0.0	9.0	9.0	12.0	1.0
					1.0	0.4834						images/313+42_26.png	images/313_26.png	1.0	←	26.0	3		女	19	2024-03-10_10h14.18.934	干预OB	2021.2.3	Win32	59.88023952			6.0	0.0	0.2689	0.0		0.0	10.0	10.0	25.0	1.0
					2.0	0.4386						images/313_20.png	images/313+42_20.png	6.0	→	20.0	3		女	19	2024-03-10_10h14.18.934	干预OB	2021.2.3	Win32	59.88023952			1.0	0.0	0.7179	0.0		0.0	11.0	11.0	19.0	1.0
					4.0	0.338						images/313_21.png	images/313+42_21.png	6.0	→	21.0	3		女	19	2024-03-10_10h14.18.934	干预OB	2021.2.3	Win32	59.88023952			6.0	1.0	0.2524	1.0		0.0	12.0	12.0	20.0	1.0
					4.0	0.3501						images/313_1.png	images/313+42_1.png	6.0	→	1.0	3		女	19	2024-03-10_10h14.18.934	干预OB	2021.2.3	Win32	59.88023952			6.0	1.0	0.2052	1.0		0.0	13.0	13.0	0.0	1.0
					3.0	0.3518						images/313+42_16.png	images/313_16.png	1.0	←	16.0	3		女	19	2024-03-10_10h14.18.934	干预OB	2021.2.3	Win32	59.88023952			1.0	1.0	0.3053	0.0		0.0	14.0	14.0	15.0	1.0
					3.0	0.3907						images/313+42_9.png	images/313_9.png	1.0	←	9.0	3		女	19	2024-03-10_10h14.18.934	干预OB	2021.2.3	Win32	59.88023952			1.0	1.0	0.3855	0.0		0.0	15.0	15.0	8.0	1.0
					3.0	0.3667						images/313_4.png	images/313+42_4.png	6.0	→	4.0	3		女	19	2024-03-10_10h14.18.934	干预OB	2021.2.3	Win32	59.88023952			6.0	1.0	0.2846	0.0		0.0	16.0	16.0	3.0	1.0
					3.0	0.3547						images/313_6.png	images/313+42_6.png	6.0	→	6.0	3		女	19	2024-03-10_10h14.18.934	干预OB	2021.2.3	Win32	59.88023952			6.0	1.0	0.2534	0.0		0.0	17.0	17.0	5.0	1.0
					3.0	0.4168						images/313+42_10.png	images/313_10.png	1.0	←	10.0	3		女	19	2024-03-10_10h14.18.934	干预OB	2021.2.3	Win32	59.88023952			1.0	1.0	0.1929	0.0		0.0	18.0	18.0	9.0	1.0
					2.0	0.8203						images/313+42_32.png	images/313_32.png	1.0	←	32.0	3		女	19	2024-03-10_10h14.18.934	干预OB	2021.2.3	Win32	59.88023952			1.0	1.0	0.2658	0.0		0.0	19.0	19.0	31.0	1.0
					2.0	0.4379						images/313+42_25.png	images/313_25.png	1.0	←	25.0	3		女	19	2024-03-10_10h14.18.934	干预OB	2021.2.3	Win32	59.88023952			1.0	1.0	0.455	0.0		0.0	20.0	20.0	24.0	1.0
					3.0	0.5581						images/313+42_28.png	images/313_28.png	1.0	←	28.0	3		女	19	2024-03-10_10h14.18.934	干预OB	2021.2.3	Win32	59.88023952			1.0	1.0	0.5364	0.0		0.0	21.0	21.0	27.0	1.0
					4.0	0.395						images/313_24.png	images/313+42_24.png	6.0	→	24.0	3		女	19	2024-03-10_10h14.18.934	干预OB	2021.2.3	Win32	59.88023952			6.0	1.0	0.1373	1.0		0.0	22.0	22.0	23.0	1.0
					1.0	0.5435						images/313+42_14.png	images/313_14.png	1.0	←	14.0	3		女	19	2024-03-10_10h14.18.934	干预OB	2021.2.3	Win32	59.88023952			6.0	0.0	0.347	0.0		0.0	23.0	23.0	13.0	1.0
					3.0	0.4981						images/313+42_15.png	images/313_15.png	1.0	←	15.0	3		女	19	2024-03-10_10h14.18.934	干预OB	2021.2.3	Win32	59.88023952			1.0	1.0	0.3305	0.0		0.0	24.0	24.0	14.0	1.0
					2.0	0.3535						images/313+42_27.png	images/313_27.png	1.0	←	27.0	3		女	19	2024-03-10_10h14.18.934	干预OB	2021.2.3	Win32	59.88023952			1.0	1.0	0.4403	0.0		0.0	25.0	25.0	26.0	1.0
					3.0	0.39						images/313_7.png	images/313+42_7.png	6.0	→	7.0	3		女	19	2024-03-10_10h14.18.934	干预OB	2021.2.3	Win32	59.88023952			6.0	1.0	0.2021	0.0		0.0	26.0	26.0	6.0	1.0
					2.0	0.411						images/313_23.png	images/313+42_23.png	6.0	→	23.0	3		女	19	2024-03-10_10h14.18.934	干预OB	2021.2.3	Win32	59.88023952			1.0	0.0	0.539	0.0		0.0	27.0	27.0	22.0	1.0
					3.0	0.7903						images/313+42_11.png	images/313_11.png	1.0	←	11.0	3		女	19	2024-03-10_10h14.18.934	干预OB	2021.2.3	Win32	59.88023952			1.0	1.0	0.4348	0.0		0.0	28.0	28.0	10.0	1.0
					3.0	0.4358						images/313_19.png	images/313+42_19.png	6.0	→	19.0	3		女	19	2024-03-10_10h14.18.934	干预OB	2021.2.3	Win32	59.88023952			6.0	1.0	0.2221	0.0		0.0	29.0	29.0	18.0	1.0
					2.0	0.5399						images/313+42_31.png	images/313_31.png	1.0	←	31.0	3		女	19	2024-03-10_10h14.18.934	干预OB	2021.2.3	Win32	59.88023952			1.0	1.0	0.2896	0.0		0.0	30.0	30.0	30.0	1.0
					3.0	0.3406						images/313+42_12.png	images/313_12.png	1.0	←	12.0	3		女	19	2024-03-10_10h14.18.934	干预OB	2021.2.3	Win32	59.88023952			1.0	1.0	0.3516	0.0		0.0	31.0	31.0	11.0	1.0
					2.0	0.657						images/313+42_10.png	images/313_10.png	1.0	←	10.0	3		女	19	2024-03-10_10h14.18.934	干预OB	2021.2.3	Win32	59.88023952			1.0	1.0	0.2181	0.0		1.0	0.0	32.0	9.0	1.0
					1.0	0.5233						images/313_23.png	images/313+42_23.png	6.0	→	23.0	3		女	19	2024-03-10_10h14.18.934	干预OB	2021.2.3	Win32	59.88023952			1.0	0.0	0.6207	0.0		1.0	1.0	33.0	22.0	1.0
					2.0	0.6101						images/313+42_13.png	images/313_13.png	1.0	←	13.0	3		女	19	2024-03-10_10h14.18.934	干预OB	2021.2.3	Win32	59.88023952			1.0	1.0	0.2985	0.0		1.0	2.0	34.0	12.0	1.0
					1.0	2.132						images/313+42_31.png	images/313_31.png	1.0	←	31.0	3		女	19	2024-03-10_10h14.18.934	干预OB	2021.2.3	Win32	59.88023952			1.0	1.0	0.3894	0.0		1.0	3.0	35.0	30.0	1.0
					4.0	0.4085						images/313_19.png	images/313+42_19.png	6.0	→	19.0	3		女	19	2024-03-10_10h14.18.934	干预OB	2021.2.3	Win32	59.88023952			6.0	1.0	0.2223	1.0		1.0	4.0	36.0	18.0	1.0
					2.0	0.3454						images/313_4.png	images/313+42_4.png	6.0	→	4.0	3		女	19	2024-03-10_10h14.18.934	干预OB	2021.2.3	Win32	59.88023952			6.0	1.0	0.5999	0.0		1.0	5.0	37.0	3.0	1.0
					2.0	0.5874						images/313+42_25.png	images/313_25.png	1.0	←	25.0	3		女	19	2024-03-10_10h14.18.934	干预OB	2021.2.3	Win32	59.88023952			1.0	1.0	0.5694	0.0		1.0	6.0	38.0	24.0	1.0
					3.0	0.5643						images/313+42_26.png	images/313_26.png	1.0	←	26.0	3		女	19	2024-03-10_10h14.18.934	干预OB	2021.2.3	Win32	59.88023952			1.0	1.0	0.3034	0.0		1.0	7.0	39.0	25.0	1.0
					1.0	0.6014						images/313_22.png	images/313+42_22.png	6.0	→	22.0	3		女	19	2024-03-10_10h14.18.934	干预OB	2021.2.3	Win32	59.88023952			1.0	0.0	0.3742	0.0		1.0	8.0	40.0	21.0	1.0
					2.0	0.303						images/313_1.png	images/313+42_1.png	6.0	→	1.0	3		女	19	2024-03-10_10h14.18.934	干预OB	2021.2.3	Win32	59.88023952			6.0	1.0	0.614	0.0		1.0	9.0	41.0	0.0	1.0
					2.0	0.4035						images/313_5.png	images/313+42_5.png	6.0	→	5.0	3		女	19	2024-03-10_10h14.18.934	干预OB	2021.2.3	Win32	59.88023952			6.0	1.0	0.6973	0.0		1.0	10.0	42.0	4.0	1.0
					1.0	0.8161						images/313_7.png	images/313+42_7.png	6.0	→	7.0	3		女	19	2024-03-10_10h14.18.934	干预OB	2021.2.3	Win32	59.88023952			6.0	1.0	0.9643	0.0		1.0	11.0	43.0	6.0	1.0
					2.0	0.4837						images/313+42_15.png	images/313_15.png	1.0	←	15.0	3		女	19	2024-03-10_10h14.18.934	干预OB	2021.2.3	Win32	59.88023952			1.0	1.0	0.4223	0.0		1.0	12.0	44.0	14.0	1.0
					3.0	0.3702						images/313+42_9.png	images/313_9.png	1.0	←	9.0	3		女	19	2024-03-10_10h14.18.934	干预OB	2021.2.3	Win32	59.88023952			1.0	1.0	0.3839	0.0		1.0	13.0	45.0	8.0	1.0
					2.0	0.3404						images/313_8.png	images/313+42_8.png	6.0	→	8.0	3		女	19	2024-03-10_10h14.18.934	干预OB	2021.2.3	Win32	59.88023952			6.0	1.0	0.3415	0.0		1.0	14.0	46.0	7.0	1.0
					1.0	0.3495						images/313_2.png	images/313+42_2.png	6.0	→	2.0	3		女	19	2024-03-10_10h14.18.934	干预OB	2021.2.3	Win32	59.88023952			6.0	1.0	0.5568	0.0		1.0	15.0	47.0	1.0	1.0
					3.0	0.4264						images/313+42_12.png	images/313_12.png	1.0	←	12.0	3		女	19	2024-03-10_10h14.18.934	干预OB	2021.2.3	Win32	59.88023952			1.0	1.0	0.221	0.0		1.0	16.0	48.0	11.0	1.0
					3.0	0.472						images/313+42_32.png	images/313_32.png	1.0	←	32.0	3		女	19	2024-03-10_10h14.18.934	干预OB	2021.2.3	Win32	59.88023952			1.0	1.0	0.251	0.0		1.0	17.0	49.0	31.0	1.0
					2.0	0.3998						images/313+42_14.png	images/313_14.png	1.0	←	14.0	3		女	19	2024-03-10_10h14.18.934	干预OB	2021.2.3	Win32	59.88023952			6.0	0.0	0.3172	0.0		1.0	18.0	50.0	13.0	1.0
					3.0	0.4214						images/313+42_30.png	images/313_30.png	1.0	←	30.0	3		女	19	2024-03-10_10h14.18.934	干预OB	2021.2.3	Win32	59.88023952			1.0	1.0	0.2746	0.0		1.0	19.0	51.0	29.0	1.0
					2.0	0.2246						images/313_6.png	images/313+42_6.png	6.0	→	6.0	3		女	19	2024-03-10_10h14.18.934	干预OB	2021.2.3	Win32	59.88023952			6.0	1.0	0.6545	0.0		1.0	20.0	52.0	5.0	1.0
					2.0	0.3145						images/313_18.png	images/313+42_18.png	6.0	→	18.0	3		女	19	2024-03-10_10h14.18.934	干预OB	2021.2.3	Win32	59.88023952			6.0	1.0	0.4915	0.0		1.0	21.0	53.0	17.0	1.0
					3.0	0.3495						images/313_24.png	images/313+42_24.png	6.0	→	24.0	3		女	19	2024-03-10_10h14.18.934	干预OB	2021.2.3	Win32	59.88023952			6.0	1.0	0.2594	0.0		1.0	22.0	54.0	23.0	1.0
					2.0	0.383						images/313+42_28.png	images/313_28.png	1.0	←	28.0	3		女	19	2024-03-10_10h14.18.934	干预OB	2021.2.3	Win32	59.88023952			1.0	1.0	0.2547	0.0		1.0	23.0	55.0	27.0	1.0
					3.0	0.3902						images/313+42_29.png	images/313_29.png	1.0	←	29.0	3		女	19	2024-03-10_10h14.18.934	干预OB	2021.2.3	Win32	59.88023952			1.0	1.0	0.201	0.0		1.0	24.0	56.0	28.0	1.0
					2.0	0.6377						images/313+42_27.png	images/313_27.png	1.0	←	27.0	3		女	19	2024-03-10_10h14.18.934	干预OB	2021.2.3	Win32	59.88023952			1.0	1.0	0.3079	0.0		1.0	25.0	57.0	26.0	1.0
					3.0	0.6311						images/313_21.png	images/313+42_21.png	6.0	→	21.0	3		女	19	2024-03-10_10h14.18.934	干预OB	2021.2.3	Win32	59.88023952			6.0	1.0	0.3748	0.0		1.0	26.0	58.0	20.0	1.0
					2.0	0.385						images/313_20.png	images/313+42_20.png	6.0	→	20.0	3		女	19	2024-03-10_10h14.18.934	干预OB	2021.2.3	Win32	59.88023952			1.0	0.0	0.4833	0.0		1.0	27.0	59.0	19.0	1.0
					3.0	0.2928						images/313_3.png	images/313+42_3.png	6.0	→	3.0	3		女	19	2024-03-10_10h14.18.934	干预OB	2021.2.3	Win32	59.88023952			6.0	1.0	0.2736	0.0		1.0	28.0	60.0	2.0	1.0
					2.0	0.3727						images/313_17.png	images/313+42_17.png	6.0	→	17.0	3		女	19	2024-03-10_10h14.18.934	干预OB	2021.2.3	Win32	59.88023952			6.0	1.0	0.2367	0.0		1.0	29.0	61.0	16.0	1.0
					1.0	0.4013						images/313+42_11.png	images/313_11.png	1.0	←	11.0	3		女	19	2024-03-10_10h14.18.934	干预OB	2021.2.3	Win32	59.88023952			1.0	1.0	0.6238	0.0		1.0	30.0	62.0	10.0	1.0
					3.0	0.3515						images/313+42_16.png	images/313_16.png	1.0	←	16.0	3		女	19	2024-03-10_10h14.18.934	干预OB	2021.2.3	Win32	59.88023952			1.0	1.0	0.3095	0.0		1.0	31.0	63.0	15.0	1.0
																	3		女	19	2024-03-10_10h14.18.934	干预OB	2021.2.3	Win32	59.88023952													2.513888995	4.1581
