# Supplementary material for: Perceptual metacognition and self-esteem: the role of feedback valence in local and global monitoring bias
Source: BMC Psychol. 2025 Sep 22;13:1114. doi: 10.1186/s40359-025-03089-x (PMC12506185; doi:10.1186/s40359-025-03089-x)
Supplement: Supplementary file 1 — Supplementary Material 1. [file 40359_2025_3089_MOESM1_ESM.zip › Data/Study3/Study3data/objective/04-1_干预OB_2024-03-10_10h48.52.080.csv]

key00.keys	key00.rt	response00.keys	response00.corr	response00.rt	response02.keys	response02.rt	prac1.thisRepN	prac1.thisTrialN	prac1.thisN	prac1.thisIndex	prac1.ran	dotLeft	dotRight	dotAns	cue	rows	被试编号	姓名	性别	年龄	date	expName	psychopyVersion	OS	frameRate	key01.keys	key01.rt	response01.keys	response01.corr	response01.rt	response02.corr	rest_res.keys	obj.thisRepN	obj.thisTrialN	obj.thisN	obj.thisIndex	obj.ran	slider.response	slider.rt
space	19.7083	6.0	1.0	1.6683	3.0	5.7675	0.0	0.0	0.0	3.0	1.0	images/313_4.png	images/313+42_4.png	6.0	→	4.0	4		女	23	2024-03-10_10h48.52.080	干预OB	2021.2.3	Win32	59.88023952
		6.0	1.0	1.0929	5.0	2.0224	0.0	1.0	1.0	6.0	1.0	images/313_7.png	images/313+42_7.png	6.0	→	7.0	4		女	23	2024-03-10_10h48.52.080	干预OB	2021.2.3	Win32	59.88023952
		1.0	1.0	1.6306	3.0	5.0219	0.0	2.0	2.0	26.0	1.0	images/313+42_27.png	images/313_27.png	1.0	←	27.0	4		女	23	2024-03-10_10h48.52.080	干预OB	2021.2.3	Win32	59.88023952
		1.0	1.0	1.522	4.0	2.4502	0.0	3.0	3.0	12.0	1.0	images/313+42_13.png	images/313_13.png	1.0	←	13.0	4		女	23	2024-03-10_10h48.52.080	干预OB	2021.2.3	Win32	59.88023952
		6.0	0.0	1.5568	3.0	3.1322	0.0	4.0	4.0	27.0	1.0	images/313+42_28.png	images/313_28.png	1.0	←	28.0	4		女	23	2024-03-10_10h48.52.080	干预OB	2021.2.3	Win32	59.88023952
		6.0	1.0	2.4472	4.0	3.4107	0.0	5.0	5.0	5.0	1.0	images/313_6.png	images/313+42_6.png	6.0	→	6.0	4		女	23	2024-03-10_10h48.52.080	干预OB	2021.2.3	Win32	59.88023952
		6.0	0.0	4.3182	3.0	2.4535	0.0	6.0	6.0	25.0	1.0	images/313+42_26.png	images/313_26.png	1.0	←	26.0	4		女	23	2024-03-10_10h48.52.080	干预OB	2021.2.3	Win32	59.88023952
		6.0	0.0	3.6973	4.0	2.4842	0.0	7.0	7.0	28.0	1.0	images/313+42_29.png	images/313_29.png	1.0	←	29.0	4		女	23	2024-03-10_10h48.52.080	干预OB	2021.2.3	Win32	59.88023952
		1.0	1.0	1.0542	3.0	2.1403	0.0	8.0	8.0	11.0	1.0	images/313+42_12.png	images/313_12.png	1.0	←	12.0	4		女	23	2024-03-10_10h48.52.080	干预OB	2021.2.3	Win32	59.88023952
		6.0	1.0	1.086	4.0	1.5701	0.0	9.0	9.0	0.0	1.0	images/313_1.png	images/313+42_1.png	6.0	→	1.0	4		女	23	2024-03-10_10h48.52.080	干预OB	2021.2.3	Win32	59.88023952
		6.0	1.0	2.1523	3.0	3.5491	0.0	10.0	10.0	2.0	1.0	images/313_3.png	images/313+42_3.png	6.0	→	3.0	4		女	23	2024-03-10_10h48.52.080	干预OB	2021.2.3	Win32	59.88023952
		6.0	0.0	3.2968	3.0	1.4764	0.0	11.0	11.0	14.0	1.0	images/313+42_15.png	images/313_15.png	1.0	←	15.0	4		女	23	2024-03-10_10h48.52.080	干预OB	2021.2.3	Win32	59.88023952
		6.0	1.0	3.6167	4.0	3.3977	0.0	12.0	12.0	23.0	1.0	images/313_24.png	images/313+42_24.png	6.0	→	24.0	4		女	23	2024-03-10_10h48.52.080	干预OB	2021.2.3	Win32	59.88023952
		6.0	0.0	4.4002	5.0	4.3527	0.0	13.0	13.0	10.0	1.0	images/313+42_11.png	images/313_11.png	1.0	←	11.0	4		女	23	2024-03-10_10h48.52.080	干预OB	2021.2.3	Win32	59.88023952
			0.0		1.0	0.3107	0.0	14.0	14.0	16.0	1.0	images/313_17.png	images/313+42_17.png	6.0	→	17.0	4		女	23	2024-03-10_10h48.52.080	干预OB	2021.2.3	Win32	59.88023952
		6.0	1.0	1.5645	5.0	2.7561	0.0	15.0	15.0	1.0	1.0	images/313_2.png	images/313+42_2.png	6.0	→	2.0	4		女	23	2024-03-10_10h48.52.080	干预OB	2021.2.3	Win32	59.88023952
		1.0	1.0	1.0565	3.0	1.6838	0.0	16.0	16.0	29.0	1.0	images/313+42_30.png	images/313_30.png	1.0	←	30.0	4		女	23	2024-03-10_10h48.52.080	干预OB	2021.2.3	Win32	59.88023952
		1.0	0.0	1.5871	4.0	1.994	0.0	17.0	17.0	19.0	1.0	images/313_20.png	images/313+42_20.png	6.0	→	20.0	4		女	23	2024-03-10_10h48.52.080	干预OB	2021.2.3	Win32	59.88023952
		6.0	0.0	1.4614	4.0	1.6488	0.0	18.0	18.0	24.0	1.0	images/313+42_25.png	images/313_25.png	1.0	←	25.0	4		女	23	2024-03-10_10h48.52.080	干预OB	2021.2.3	Win32	59.88023952
		6.0	1.0	2.5331	4.0	1.78	0.0	19.0	19.0	17.0	1.0	images/313_18.png	images/313+42_18.png	6.0	→	18.0	4		女	23	2024-03-10_10h48.52.080	干预OB	2021.2.3	Win32	59.88023952
		1.0	1.0	0.7841	5.0	1.5409	0.0	20.0	20.0	8.0	1.0	images/313+42_9.png	images/313_9.png	1.0	←	9.0	4		女	23	2024-03-10_10h48.52.080	干预OB	2021.2.3	Win32	59.88023952
		6.0	0.0	1.5805	4.0	2.1658	0.0	21.0	21.0	30.0	1.0	images/313+42_31.png	images/313_31.png	1.0	←	31.0	4		女	23	2024-03-10_10h48.52.080	干预OB	2021.2.3	Win32	59.88023952
		1.0	1.0	1.7034	4.0	2.163	0.0	22.0	22.0	9.0	1.0	images/313+42_10.png	images/313_10.png	1.0	←	10.0	4		女	23	2024-03-10_10h48.52.080	干预OB	2021.2.3	Win32	59.88023952
		1.0	0.0	1.4404	3.0	3.1708	0.0	23.0	23.0	4.0	1.0	images/313_5.png	images/313+42_5.png	6.0	→	5.0	4		女	23	2024-03-10_10h48.52.080	干预OB	2021.2.3	Win32	59.88023952
		1.0	1.0	1.0307	4.0	3.2386	0.0	24.0	24.0	15.0	1.0	images/313+42_16.png	images/313_16.png	1.0	←	16.0	4		女	23	2024-03-10_10h48.52.080	干预OB	2021.2.3	Win32	59.88023952
		1.0	1.0	2.3879	3.0	2.066	0.0	25.0	25.0	13.0	1.0	images/313+42_14.png	images/313_14.png	1.0	←	14.0	4		女	23	2024-03-10_10h48.52.080	干预OB	2021.2.3	Win32	59.88023952
		1.0	0.0	2.0391	4.0	2.1236	0.0	26.0	26.0	21.0	1.0	images/313_22.png	images/313+42_22.png	6.0	→	22.0	4		女	23	2024-03-10_10h48.52.080	干预OB	2021.2.3	Win32	59.88023952
		1.0	1.0	0.8636	5.0	1.331	0.0	27.0	27.0	31.0	1.0	images/313+42_32.png	images/313_32.png	1.0	←	32.0	4		女	23	2024-03-10_10h48.52.080	干预OB	2021.2.3	Win32	59.88023952
		1.0	0.0	1.3345	5.0	1.105	0.0	28.0	28.0	7.0	1.0	images/313_8.png	images/313+42_8.png	6.0	→	8.0	4		女	23	2024-03-10_10h48.52.080	干预OB	2021.2.3	Win32	59.88023952
		1.0	0.0	2.1462	4.0	1.3422	0.0	29.0	29.0	22.0	1.0	images/313_23.png	images/313+42_23.png	6.0	→	23.0	4		女	23	2024-03-10_10h48.52.080	干预OB	2021.2.3	Win32	59.88023952
		6.0	1.0	1.1498	4.0	1.3921	0.0	30.0	30.0	20.0	1.0	images/313_21.png	images/313+42_21.png	6.0	→	21.0	4		女	23	2024-03-10_10h48.52.080	干预OB	2021.2.3	Win32	59.88023952
		1.0	0.0	1.6014	4.0	1.3773	0.0	31.0	31.0	18.0	1.0	images/313_19.png	images/313+42_19.png	6.0	→	19.0	4		女	23	2024-03-10_10h48.52.080	干预OB	2021.2.3	Win32	59.88023952
					4.0	2.172						images/313+42_15.png	images/313_15.png	1.0	←	15.0	4		女	23	2024-03-10_10h48.52.080	干预OB	2021.2.3	Win32	59.88023952	space	23.8143	6.0	0.0	1.0463	1.0		0.0	0.0	0.0	14.0	1.0
					5.0	2.3003						images/313+42_12.png	images/313_12.png	1.0	←	12.0	4		女	23	2024-03-10_10h48.52.080	干预OB	2021.2.3	Win32	59.88023952			1.0	1.0	1.4903	1.0		0.0	1.0	1.0	11.0	1.0
					4.0	1.6718						images/313_4.png	images/313+42_4.png	6.0	→	4.0	4		女	23	2024-03-10_10h48.52.080	干预OB	2021.2.3	Win32	59.88023952			6.0	1.0	1.3773	1.0		0.0	2.0	2.0	3.0	1.0
					3.0	1.6382						images/313_20.png	images/313+42_20.png	6.0	→	20.0	4		女	23	2024-03-10_10h48.52.080	干预OB	2021.2.3	Win32	59.88023952			1.0	0.0	1.3005	0.0		0.0	3.0	3.0	19.0	1.0
					3.0	1.1797						images/313_17.png	images/313+42_17.png	6.0	→	17.0	4		女	23	2024-03-10_10h48.52.080	干预OB	2021.2.3	Win32	59.88023952			6.0	1.0	1.6887	0.0		0.0	4.0	4.0	16.0	1.0
					4.0	1.9387						images/313+42_26.png	images/313_26.png	1.0	←	26.0	4		女	23	2024-03-10_10h48.52.080	干预OB	2021.2.3	Win32	59.88023952			1.0	1.0	1.0845	1.0		0.0	5.0	5.0	25.0	1.0
					4.0	1.4379						images/313_23.png	images/313+42_23.png	6.0	→	23.0	4		女	23	2024-03-10_10h48.52.080	干预OB	2021.2.3	Win32	59.88023952			1.0	0.0	1.7278	1.0		0.0	6.0	6.0	22.0	1.0
					5.0	1.4434						images/313+42_32.png	images/313_32.png	1.0	←	32.0	4		女	23	2024-03-10_10h48.52.080	干预OB	2021.2.3	Win32	59.88023952			1.0	1.0	0.7835	1.0		0.0	7.0	7.0	31.0	1.0
					3.0	1.2779						images/313_19.png	images/313+42_19.png	6.0	→	19.0	4		女	23	2024-03-10_10h48.52.080	干预OB	2021.2.3	Win32	59.88023952			6.0	1.0	1.4254	0.0		0.0	8.0	8.0	18.0	1.0
					3.0	1.597						images/313+42_31.png	images/313_31.png	1.0	←	31.0	4		女	23	2024-03-10_10h48.52.080	干预OB	2021.2.3	Win32	59.88023952			6.0	0.0	0.9433	0.0		0.0	9.0	9.0	30.0	1.0
					4.0	1.9385						images/313+42_10.png	images/313_10.png	1.0	←	10.0	4		女	23	2024-03-10_10h48.52.080	干预OB	2021.2.3	Win32	59.88023952			1.0	1.0	0.5365	1.0		0.0	10.0	10.0	9.0	1.0
					4.0	1.6295						images/313+42_9.png	images/313_9.png	1.0	←	9.0	4		女	23	2024-03-10_10h48.52.080	干预OB	2021.2.3	Win32	59.88023952			1.0	1.0	0.995	1.0		0.0	11.0	11.0	8.0	1.0
					4.0	1.7107						images/313+42_11.png	images/313_11.png	1.0	←	11.0	4		女	23	2024-03-10_10h48.52.080	干预OB	2021.2.3	Win32	59.88023952			6.0	0.0	1.7677	1.0		0.0	12.0	12.0	10.0	1.0
					5.0	1.2589						images/313_3.png	images/313+42_3.png	6.0	→	3.0	4		女	23	2024-03-10_10h48.52.080	干预OB	2021.2.3	Win32	59.88023952			6.0	1.0	0.7642	1.0		0.0	13.0	13.0	2.0	1.0
					3.0	1.4612						images/313+42_28.png	images/313_28.png	1.0	←	28.0	4		女	23	2024-03-10_10h48.52.080	干预OB	2021.2.3	Win32	59.88023952			6.0	0.0	0.9806	0.0		0.0	14.0	14.0	27.0	1.0
					4.0	1.9918						images/313_7.png	images/313+42_7.png	6.0	→	7.0	4		女	23	2024-03-10_10h48.52.080	干预OB	2021.2.3	Win32	59.88023952			1.0	0.0	0.7363	1.0		0.0	15.0	15.0	6.0	1.0
					4.0	1.9606						images/313_21.png	images/313+42_21.png	6.0	→	21.0	4		女	23	2024-03-10_10h48.52.080	干预OB	2021.2.3	Win32	59.88023952			6.0	1.0	1.0328	1.0		0.0	16.0	16.0	20.0	1.0
					4.0	2.0651						images/313_1.png	images/313+42_1.png	6.0	→	1.0	4		女	23	2024-03-10_10h48.52.080	干预OB	2021.2.3	Win32	59.88023952			1.0	0.0	1.3786	1.0		0.0	17.0	17.0	0.0	1.0
					3.0	2.1583						images/313_24.png	images/313+42_24.png	6.0	→	24.0	4		女	23	2024-03-10_10h48.52.080	干预OB	2021.2.3	Win32	59.88023952			6.0	1.0	0.6521	0.0		0.0	18.0	18.0	23.0	1.0
					5.0	1.2362						images/313_22.png	images/313+42_22.png	6.0	→	22.0	4		女	23	2024-03-10_10h48.52.080	干预OB	2021.2.3	Win32	59.88023952			6.0	1.0	0.5301	1.0		0.0	19.0	19.0	21.0	1.0
					4.0	1.364						images/313+42_27.png	images/313_27.png	1.0	←	27.0	4		女	23	2024-03-10_10h48.52.080	干预OB	2021.2.3	Win32	59.88023952			6.0	0.0	0.8831	1.0		0.0	20.0	20.0	26.0	1.0
					4.0	2.0203						images/313+42_29.png	images/313_29.png	1.0	←	29.0	4		女	23	2024-03-10_10h48.52.080	干预OB	2021.2.3	Win32	59.88023952			1.0	1.0	0.617	1.0		0.0	21.0	21.0	28.0	1.0
					3.0	1.5655						images/313+42_13.png	images/313_13.png	1.0	←	13.0	4		女	23	2024-03-10_10h48.52.080	干预OB	2021.2.3	Win32	59.88023952			6.0	0.0	1.1966	0.0		0.0	22.0	22.0	12.0	1.0
					3.0	1.6313						images/313+42_25.png	images/313_25.png	1.0	←	25.0	4		女	23	2024-03-10_10h48.52.080	干预OB	2021.2.3	Win32	59.88023952			1.0	1.0	0.8219	0.0		0.0	23.0	23.0	24.0	1.0
					4.0	1.5937						images/313_2.png	images/313+42_2.png	6.0	→	2.0	4		女	23	2024-03-10_10h48.52.080	干预OB	2021.2.3	Win32	59.88023952			6.0	1.0	0.6152	1.0		0.0	24.0	24.0	1.0	1.0
					5.0	1.6116						images/313_8.png	images/313+42_8.png	6.0	→	8.0	4		女	23	2024-03-10_10h48.52.080	干预OB	2021.2.3	Win32	59.88023952			6.0	1.0	1.4481	1.0		0.0	25.0	25.0	7.0	1.0
					5.0	1.4057						images/313+42_14.png	images/313_14.png	1.0	←	14.0	4		女	23	2024-03-10_10h48.52.080	干预OB	2021.2.3	Win32	59.88023952			6.0	0.0	0.5969	1.0		0.0	26.0	26.0	13.0	1.0
					3.0	1.3372						images/313_6.png	images/313+42_6.png	6.0	→	6.0	4		女	23	2024-03-10_10h48.52.080	干预OB	2021.2.3	Win32	59.88023952			6.0	1.0	1.2816	0.0		0.0	27.0	27.0	5.0	1.0
					3.0	1.8179						images/313+42_30.png	images/313_30.png	1.0	←	30.0	4		女	23	2024-03-10_10h48.52.080	干预OB	2021.2.3	Win32	59.88023952			1.0	1.0	0.6098	0.0		0.0	28.0	28.0	29.0	1.0
					3.0	1.9491						images/313_18.png	images/313+42_18.png	6.0	→	18.0	4		女	23	2024-03-10_10h48.52.080	干预OB	2021.2.3	Win32	59.88023952			1.0	0.0	0.5589	0.0		0.0	29.0	29.0	17.0	1.0
					4.0	1.337						images/313+42_16.png	images/313_16.png	1.0	←	16.0	4		女	23	2024-03-10_10h48.52.080	干预OB	2021.2.3	Win32	59.88023952			1.0	1.0	0.7372	1.0		0.0	30.0	30.0	15.0	1.0
					4.0	1.3732						images/313_5.png	images/313+42_5.png	6.0	→	5.0	4		女	23	2024-03-10_10h48.52.080	干预OB	2021.2.3	Win32	59.88023952			6.0	1.0	1.077	1.0		0.0	31.0	31.0	4.0	1.0
					4.0	1.3168						images/313+42_13.png	images/313_13.png	1.0	←	13.0	4		女	23	2024-03-10_10h48.52.080	干预OB	2021.2.3	Win32	59.88023952			1.0	1.0	0.6442	1.0		1.0	0.0	32.0	12.0	1.0
					4.0	1.2612						images/313_24.png	images/313+42_24.png	6.0	→	24.0	4		女	23	2024-03-10_10h48.52.080	干预OB	2021.2.3	Win32	59.88023952			6.0	1.0	0.5865	1.0		1.0	1.0	33.0	23.0	1.0
					3.0	1.6763						images/313_17.png	images/313+42_17.png	6.0	→	17.0	4		女	23	2024-03-10_10h48.52.080	干预OB	2021.2.3	Win32	59.88023952			1.0	0.0	1.1295	0.0		1.0	2.0	34.0	16.0	1.0
					4.0	1.3578						images/313_1.png	images/313+42_1.png	6.0	→	1.0	4		女	23	2024-03-10_10h48.52.080	干预OB	2021.2.3	Win32	59.88023952			6.0	1.0	0.528	1.0		1.0	3.0	35.0	0.0	1.0
					3.0	1.3422						images/313_22.png	images/313+42_22.png	6.0	→	22.0	4		女	23	2024-03-10_10h48.52.080	干预OB	2021.2.3	Win32	59.88023952			6.0	1.0	1.1058	0.0		1.0	4.0	36.0	21.0	1.0
					4.0	1.5049						images/313+42_9.png	images/313_9.png	1.0	←	9.0	4		女	23	2024-03-10_10h48.52.080	干预OB	2021.2.3	Win32	59.88023952			1.0	1.0	0.8013	1.0		1.0	5.0	37.0	8.0	1.0
					4.0	1.8684						images/313+42_32.png	images/313_32.png	1.0	←	32.0	4		女	23	2024-03-10_10h48.52.080	干预OB	2021.2.3	Win32	59.88023952			1.0	1.0	0.631	1.0		1.0	6.0	38.0	31.0	1.0
					3.0	1.7362						images/313_8.png	images/313+42_8.png	6.0	→	8.0	4		女	23	2024-03-10_10h48.52.080	干预OB	2021.2.3	Win32	59.88023952			6.0	1.0	0.9989	0.0		1.0	7.0	39.0	7.0	1.0
					5.0	1.5164						images/313+42_15.png	images/313_15.png	1.0	←	15.0	4		女	23	2024-03-10_10h48.52.080	干预OB	2021.2.3	Win32	59.88023952			1.0	1.0	0.7046	1.0		1.0	8.0	40.0	14.0	1.0
					3.0	1.1022						images/313+42_31.png	images/313_31.png	1.0	←	31.0	4		女	23	2024-03-10_10h48.52.080	干预OB	2021.2.3	Win32	59.88023952			1.0	1.0	1.325	0.0		1.0	9.0	41.0	30.0	1.0
					3.0	1.2187						images/313+42_11.png	images/313_11.png	1.0	←	11.0	4		女	23	2024-03-10_10h48.52.080	干预OB	2021.2.3	Win32	59.88023952			1.0	1.0	1.1652	0.0		1.0	10.0	42.0	10.0	1.0
					5.0	1.7019						images/313_19.png	images/313+42_19.png	6.0	→	19.0	4		女	23	2024-03-10_10h48.52.080	干预OB	2021.2.3	Win32	59.88023952			6.0	1.0	0.4406	1.0		1.0	11.0	43.0	18.0	1.0
					4.0	1.1883						images/313+42_28.png	images/313_28.png	1.0	←	28.0	4		女	23	2024-03-10_10h48.52.080	干预OB	2021.2.3	Win32	59.88023952			1.0	1.0	0.6957	1.0		1.0	12.0	44.0	27.0	1.0
					4.0	1.2449						images/313+42_29.png	images/313_29.png	1.0	←	29.0	4		女	23	2024-03-10_10h48.52.080	干预OB	2021.2.3	Win32	59.88023952			1.0	1.0	0.4767	1.0		1.0	13.0	45.0	28.0	1.0
					4.0	1.0797						images/313_5.png	images/313+42_5.png	6.0	→	5.0	4		女	23	2024-03-10_10h48.52.080	干预OB	2021.2.3	Win32	59.88023952			6.0	1.0	1.1011	1.0		1.0	14.0	46.0	4.0	1.0
					5.0	1.3286						images/313+42_26.png	images/313_26.png	1.0	←	26.0	4		女	23	2024-03-10_10h48.52.080	干预OB	2021.2.3	Win32	59.88023952			1.0	1.0	0.5049	1.0		1.0	15.0	47.0	25.0	1.0
					4.0	1.3368						images/313_18.png	images/313+42_18.png	6.0	→	18.0	4		女	23	2024-03-10_10h48.52.080	干预OB	2021.2.3	Win32	59.88023952			6.0	1.0	0.9663	1.0		1.0	16.0	48.0	17.0	1.0
					4.0	1.269						images/313_21.png	images/313+42_21.png	6.0	→	21.0	4		女	23	2024-03-10_10h48.52.080	干预OB	2021.2.3	Win32	59.88023952			6.0	1.0	0.5361	1.0		1.0	17.0	49.0	20.0	1.0
					4.0	1.1805						images/313_4.png	images/313+42_4.png	6.0	→	4.0	4		女	23	2024-03-10_10h48.52.080	干预OB	2021.2.3	Win32	59.88023952			6.0	1.0	0.5634	1.0		1.0	18.0	50.0	3.0	1.0
					3.0	1.2244						images/313_7.png	images/313+42_7.png	6.0	→	7.0	4		女	23	2024-03-10_10h48.52.080	干预OB	2021.2.3	Win32	59.88023952			6.0	1.0	1.1765	0.0		1.0	19.0	51.0	6.0	1.0
					4.0	1.1926						images/313_2.png	images/313+42_2.png	6.0	→	2.0	4		女	23	2024-03-10_10h48.52.080	干预OB	2021.2.3	Win32	59.88023952			6.0	1.0	0.7911	1.0		1.0	20.0	52.0	1.0	1.0
					4.0	1.7327						images/313_6.png	images/313+42_6.png	6.0	→	6.0	4		女	23	2024-03-10_10h48.52.080	干预OB	2021.2.3	Win32	59.88023952			6.0	1.0	0.5168	1.0		1.0	21.0	53.0	5.0	1.0
					4.0	1.7703						images/313_3.png	images/313+42_3.png	6.0	→	3.0	4		女	23	2024-03-10_10h48.52.080	干预OB	2021.2.3	Win32	59.88023952			6.0	1.0	0.6151	1.0		1.0	22.0	54.0	2.0	1.0
					4.0	1.5215						images/313+42_16.png	images/313_16.png	1.0	←	16.0	4		女	23	2024-03-10_10h48.52.080	干预OB	2021.2.3	Win32	59.88023952			1.0	1.0	0.8223	1.0		1.0	23.0	55.0	15.0	1.0
					4.0	1.6173						images/313+42_27.png	images/313_27.png	1.0	←	27.0	4		女	23	2024-03-10_10h48.52.080	干预OB	2021.2.3	Win32	59.88023952			1.0	1.0	0.8447	1.0		1.0	24.0	56.0	26.0	1.0
					2.0	1.8006						images/313_23.png	images/313+42_23.png	6.0	→	23.0	4		女	23	2024-03-10_10h48.52.080	干预OB	2021.2.3	Win32	59.88023952			6.0	1.0	0.7521	0.0		1.0	25.0	57.0	22.0	1.0
					4.0	1.2837						images/313+42_25.png	images/313_25.png	1.0	←	25.0	4		女	23	2024-03-10_10h48.52.080	干预OB	2021.2.3	Win32	59.88023952			1.0	1.0	0.6286	1.0		1.0	26.0	58.0	24.0	1.0
					4.0	1.3651						images/313+42_30.png	images/313_30.png	1.0	←	30.0	4		女	23	2024-03-10_10h48.52.080	干预OB	2021.2.3	Win32	59.88023952			1.0	1.0	0.7633	1.0		1.0	27.0	59.0	29.0	1.0
					4.0	1.4823						images/313+42_10.png	images/313_10.png	1.0	←	10.0	4		女	23	2024-03-10_10h48.52.080	干预OB	2021.2.3	Win32	59.88023952			1.0	1.0	0.5411	1.0		1.0	28.0	60.0	9.0	1.0
					3.0	1.8535						images/313+42_12.png	images/313_12.png	1.0	←	12.0	4		女	23	2024-03-10_10h48.52.080	干预OB	2021.2.3	Win32	59.88023952			1.0	1.0	0.7455	0.0		1.0	29.0	61.0	11.0	1.0
					3.0	1.3484						images/313_20.png	images/313+42_20.png	6.0	→	20.0	4		女	23	2024-03-10_10h48.52.080	干预OB	2021.2.3	Win32	59.88023952			6.0	1.0	1.4324	0.0		1.0	30.0	62.0	19.0	1.0
					3.0	1.5836						images/313+42_14.png	images/313_14.png	1.0	←	14.0	4		女	23	2024-03-10_10h48.52.080	干预OB	2021.2.3	Win32	59.88023952			6.0	0.0	0.5404	0.0		1.0	31.0	63.0	13.0	1.0
																	4		女	23	2024-03-10_10h48.52.080	干预OB	2021.2.3	Win32	59.88023952													6.663964812	18.958
