# Supplementary material for: Perceptual metacognition and self-esteem: the role of feedback valence in local and global monitoring bias
Source: BMC Psychol. 2025 Sep 22;13:1114. doi: 10.1186/s40359-025-03089-x (PMC12506185; doi:10.1186/s40359-025-03089-x)
Supplement: Supplementary file 1 — Supplementary Material 1. [file 40359_2025_3089_MOESM1_ESM.zip › Data/Study3/Study3data/objective/04-2_干预OB_2024-03-10_11h13.29.458.csv]

key00.keys	key00.rt	response00.keys	response00.corr	response00.rt	response02.keys	response02.rt	prac1.thisRepN	prac1.thisTrialN	prac1.thisN	prac1.thisIndex	prac1.ran	dotLeft	dotRight	dotAns	cue	rows	被试编号	姓名	性别	年龄	date	expName	psychopyVersion	OS	frameRate	key01.keys	key01.rt	response01.keys	response01.corr	response01.rt	response02.corr	rest_res.keys	obj.thisRepN	obj.thisTrialN	obj.thisN	obj.thisIndex	obj.ran	slider.response	slider.rt
space	7.8251	1.0	1.0	1.4286	5.0	2.2581	0.0	0.0	0.0	9.0	1.0	images/313+42_10.png	images/313_10.png	1.0	←	10.0	4		女	23	2024-03-10_11h13.29.458	干预OB	2021.2.3	Win32	60.24096386
		6.0	0.0	1.6031	4.0	1.5111	0.0	1.0	1.0	15.0	1.0	images/313+42_16.png	images/313_16.png	1.0	←	16.0	4		女	23	2024-03-10_11h13.29.458	干预OB	2021.2.3	Win32	60.24096386
		6.0	0.0	1.0022	5.0	1.2924	0.0	2.0	2.0	30.0	1.0	images/313+42_31.png	images/313_31.png	1.0	←	31.0	4		女	23	2024-03-10_11h13.29.458	干预OB	2021.2.3	Win32	60.24096386
		1.0	1.0	0.6909	4.0	1.888	0.0	3.0	3.0	13.0	1.0	images/313+42_14.png	images/313_14.png	1.0	←	14.0	4		女	23	2024-03-10_11h13.29.458	干预OB	2021.2.3	Win32	60.24096386
		1.0	0.0	0.9878	3.0	0.9816	0.0	4.0	4.0	22.0	1.0	images/313_23.png	images/313+42_23.png	6.0	→	23.0	4		女	23	2024-03-10_11h13.29.458	干预OB	2021.2.3	Win32	60.24096386
		6.0	0.0	0.6939	2.0	1.2476	0.0	5.0	5.0	29.0	1.0	images/313+42_30.png	images/313_30.png	1.0	←	30.0	4		女	23	2024-03-10_11h13.29.458	干预OB	2021.2.3	Win32	60.24096386
		6.0	1.0	0.6653	5.0	0.8338	0.0	6.0	6.0	18.0	1.0	images/313_19.png	images/313+42_19.png	6.0	→	19.0	4		女	23	2024-03-10_11h13.29.458	干预OB	2021.2.3	Win32	60.24096386
		1.0	0.0	0.7694	4.0	1.0781	0.0	7.0	7.0	17.0	1.0	images/313_18.png	images/313+42_18.png	6.0	→	18.0	4		女	23	2024-03-10_11h13.29.458	干预OB	2021.2.3	Win32	60.24096386
		1.0	0.0	0.7703	3.0	0.885	0.0	8.0	8.0	23.0	1.0	images/313_24.png	images/313+42_24.png	6.0	→	24.0	4		女	23	2024-03-10_11h13.29.458	干预OB	2021.2.3	Win32	60.24096386
		1.0	1.0	0.8766	2.0	0.7812	0.0	9.0	9.0	10.0	1.0	images/313+42_11.png	images/313_11.png	1.0	←	11.0	4		女	23	2024-03-10_11h13.29.458	干预OB	2021.2.3	Win32	60.24096386
		6.0	1.0	0.6341	2.0	1.2543	0.0	10.0	10.0	4.0	1.0	images/313_5.png	images/313+42_5.png	6.0	→	5.0	4		女	23	2024-03-10_11h13.29.458	干预OB	2021.2.3	Win32	60.24096386
		1.0	1.0	0.4837	3.0	1.7907	0.0	11.0	11.0	25.0	1.0	images/313+42_26.png	images/313_26.png	1.0	←	26.0	4		女	23	2024-03-10_11h13.29.458	干预OB	2021.2.3	Win32	60.24096386
		6.0	1.0	0.5668	3.0	0.9207	0.0	12.0	12.0	1.0	1.0	images/313_2.png	images/313+42_2.png	6.0	→	2.0	4		女	23	2024-03-10_11h13.29.458	干预OB	2021.2.3	Win32	60.24096386
		6.0	1.0	0.3196	3.0	0.828	0.0	13.0	13.0	16.0	1.0	images/313_17.png	images/313+42_17.png	6.0	→	17.0	4		女	23	2024-03-10_11h13.29.458	干预OB	2021.2.3	Win32	60.24096386
		1.0	0.0	0.9334	2.0	0.7656	0.0	14.0	14.0	20.0	1.0	images/313_21.png	images/313+42_21.png	6.0	→	21.0	4		女	23	2024-03-10_11h13.29.458	干预OB	2021.2.3	Win32	60.24096386
		6.0	1.0	0.3361	4.0	1.234	0.0	15.0	15.0	2.0	1.0	images/313_3.png	images/313+42_3.png	6.0	→	3.0	4		女	23	2024-03-10_11h13.29.458	干预OB	2021.2.3	Win32	60.24096386
		6.0	0.0	0.5133	4.0	0.7887	0.0	16.0	16.0	31.0	1.0	images/313+42_32.png	images/313_32.png	1.0	←	32.0	4		女	23	2024-03-10_11h13.29.458	干预OB	2021.2.3	Win32	60.24096386
		6.0	1.0	1.1636	3.0	1.0331	0.0	17.0	17.0	19.0	1.0	images/313_20.png	images/313+42_20.png	6.0	→	20.0	4		女	23	2024-03-10_11h13.29.458	干预OB	2021.2.3	Win32	60.24096386
		1.0	1.0	0.4084	3.0	0.9771	0.0	18.0	18.0	27.0	1.0	images/313+42_28.png	images/313_28.png	1.0	←	28.0	4		女	23	2024-03-10_11h13.29.458	干预OB	2021.2.3	Win32	60.24096386
		1.0	0.0	1.1119	3.0	1.2642	0.0	19.0	19.0	0.0	1.0	images/313_1.png	images/313+42_1.png	6.0	→	1.0	4		女	23	2024-03-10_11h13.29.458	干预OB	2021.2.3	Win32	60.24096386
		1.0	1.0	0.5844	3.0	1.3889	0.0	20.0	20.0	8.0	1.0	images/313+42_9.png	images/313_9.png	1.0	←	9.0	4		女	23	2024-03-10_11h13.29.458	干预OB	2021.2.3	Win32	60.24096386
		1.0	1.0	0.543	4.0	1.8584	0.0	21.0	21.0	24.0	1.0	images/313+42_25.png	images/313_25.png	1.0	←	25.0	4		女	23	2024-03-10_11h13.29.458	干预OB	2021.2.3	Win32	60.24096386
		1.0	0.0	1.4591	2.0	1.1697	0.0	22.0	22.0	5.0	1.0	images/313_6.png	images/313+42_6.png	6.0	→	6.0	4		女	23	2024-03-10_11h13.29.458	干预OB	2021.2.3	Win32	60.24096386
		1.0	1.0	0.7806	3.0	1.3206	0.0	23.0	23.0	28.0	1.0	images/313+42_29.png	images/313_29.png	1.0	←	29.0	4		女	23	2024-03-10_11h13.29.458	干预OB	2021.2.3	Win32	60.24096386
		1.0	1.0	0.3774	2.0	1.0292	0.0	24.0	24.0	26.0	1.0	images/313+42_27.png	images/313_27.png	1.0	←	27.0	4		女	23	2024-03-10_11h13.29.458	干预OB	2021.2.3	Win32	60.24096386
		1.0	1.0	0.4362	4.0	1.6319	0.0	25.0	25.0	11.0	1.0	images/313+42_12.png	images/313_12.png	1.0	←	12.0	4		女	23	2024-03-10_11h13.29.458	干预OB	2021.2.3	Win32	60.24096386
		1.0	1.0	0.4531	4.0	0.9753	0.0	26.0	26.0	12.0	1.0	images/313+42_13.png	images/313_13.png	1.0	←	13.0	4		女	23	2024-03-10_11h13.29.458	干预OB	2021.2.3	Win32	60.24096386
		6.0	1.0	0.6943	4.0	1.5305	0.0	27.0	27.0	6.0	1.0	images/313_7.png	images/313+42_7.png	6.0	→	7.0	4		女	23	2024-03-10_11h13.29.458	干预OB	2021.2.3	Win32	60.24096386
		6.0	1.0	0.5768	4.0	0.9012	0.0	28.0	28.0	7.0	1.0	images/313_8.png	images/313+42_8.png	6.0	→	8.0	4		女	23	2024-03-10_11h13.29.458	干预OB	2021.2.3	Win32	60.24096386
		6.0	1.0	0.4471	3.0	1.4285	0.0	29.0	29.0	3.0	1.0	images/313_4.png	images/313+42_4.png	6.0	→	4.0	4		女	23	2024-03-10_11h13.29.458	干预OB	2021.2.3	Win32	60.24096386
		1.0	1.0	0.8592	3.0	1.1219	0.0	30.0	30.0	14.0	1.0	images/313+42_15.png	images/313_15.png	1.0	←	15.0	4		女	23	2024-03-10_11h13.29.458	干预OB	2021.2.3	Win32	60.24096386
		1.0	0.0	0.4219	4.0	0.7541	0.0	31.0	31.0	21.0	1.0	images/313_22.png	images/313+42_22.png	6.0	→	22.0	4		女	23	2024-03-10_11h13.29.458	干预OB	2021.2.3	Win32	60.24096386
					5.0	1.1402						images/313+42_15.png	images/313_15.png	1.0	←	15.0	4		女	23	2024-03-10_11h13.29.458	干预OB	2021.2.3	Win32	60.24096386	space	24.9602	6.0	0.0	0.4144	1.0		0.0	0.0	0.0	14.0	1.0
					3.0	0.9373						images/313_5.png	images/313+42_5.png	6.0	→	5.0	4		女	23	2024-03-10_11h13.29.458	干预OB	2021.2.3	Win32	60.24096386			1.0	0.0	1.4431	0.0		0.0	1.0	1.0	4.0	1.0
					4.0	0.9343						images/313_20.png	images/313+42_20.png	6.0	→	20.0	4		女	23	2024-03-10_11h13.29.458	干预OB	2021.2.3	Win32	60.24096386			6.0	1.0	0.5317	1.0		0.0	2.0	2.0	19.0	1.0
					3.0	1.068						images/313+42_11.png	images/313_11.png	1.0	←	11.0	4		女	23	2024-03-10_11h13.29.458	干预OB	2021.2.3	Win32	60.24096386			6.0	0.0	0.8865	0.0		0.0	3.0	3.0	10.0	1.0
					3.0	0.9171						images/313_4.png	images/313+42_4.png	6.0	→	4.0	4		女	23	2024-03-10_11h13.29.458	干预OB	2021.2.3	Win32	60.24096386			1.0	0.0	0.6565	0.0		0.0	4.0	4.0	3.0	1.0
					4.0	1.4265						images/313+42_30.png	images/313_30.png	1.0	←	30.0	4		女	23	2024-03-10_11h13.29.458	干预OB	2021.2.3	Win32	60.24096386			1.0	1.0	0.7571	1.0		0.0	5.0	5.0	29.0	1.0
					4.0	1.247						images/313+42_16.png	images/313_16.png	1.0	←	16.0	4		女	23	2024-03-10_11h13.29.458	干预OB	2021.2.3	Win32	60.24096386			1.0	1.0	0.6192	1.0		0.0	6.0	6.0	15.0	1.0
					2.0	1.1372						images/313+42_28.png	images/313_28.png	1.0	←	28.0	4		女	23	2024-03-10_11h13.29.458	干预OB	2021.2.3	Win32	60.24096386			1.0	1.0	0.6105	0.0		0.0	7.0	7.0	27.0	1.0
					4.0	0.8688						images/313_19.png	images/313+42_19.png	6.0	→	19.0	4		女	23	2024-03-10_11h13.29.458	干预OB	2021.2.3	Win32	60.24096386			6.0	1.0	0.7737	1.0		0.0	8.0	8.0	18.0	1.0
					4.0	0.8457						images/313+42_26.png	images/313_26.png	1.0	←	26.0	4		女	23	2024-03-10_11h13.29.458	干预OB	2021.2.3	Win32	60.24096386			1.0	1.0	0.4674	1.0		0.0	9.0	9.0	25.0	1.0
					3.0	1.4574						images/313_17.png	images/313+42_17.png	6.0	→	17.0	4		女	23	2024-03-10_11h13.29.458	干预OB	2021.2.3	Win32	60.24096386			1.0	0.0	0.7511	0.0		0.0	10.0	10.0	16.0	1.0
					3.0	1.217						images/313_7.png	images/313+42_7.png	6.0	→	7.0	4		女	23	2024-03-10_11h13.29.458	干预OB	2021.2.3	Win32	60.24096386			6.0	1.0	0.3646	0.0		0.0	11.0	11.0	6.0	1.0
					3.0	0.871						images/313_18.png	images/313+42_18.png	6.0	→	18.0	4		女	23	2024-03-10_11h13.29.458	干预OB	2021.2.3	Win32	60.24096386			6.0	1.0	0.7333	0.0		0.0	12.0	12.0	17.0	1.0
					3.0	0.6564						images/313+42_32.png	images/313_32.png	1.0	←	32.0	4		女	23	2024-03-10_11h13.29.458	干预OB	2021.2.3	Win32	60.24096386			1.0	1.0	0.773	0.0		0.0	13.0	13.0	31.0	1.0
					4.0	0.8949						images/313+42_10.png	images/313_10.png	1.0	←	10.0	4		女	23	2024-03-10_11h13.29.458	干预OB	2021.2.3	Win32	60.24096386			6.0	0.0	0.6445	1.0		0.0	14.0	14.0	9.0	1.0
					5.0	0.7909						images/313+42_29.png	images/313_29.png	1.0	←	29.0	4		女	23	2024-03-10_11h13.29.458	干预OB	2021.2.3	Win32	60.24096386			1.0	1.0	0.5221	1.0		0.0	15.0	15.0	28.0	1.0
					2.0	1.2588						images/313_8.png	images/313+42_8.png	6.0	→	8.0	4		女	23	2024-03-10_11h13.29.458	干预OB	2021.2.3	Win32	60.24096386			6.0	1.0	0.6096	0.0		0.0	16.0	16.0	7.0	1.0
					4.0	1.2308						images/313+42_13.png	images/313_13.png	1.0	←	13.0	4		女	23	2024-03-10_11h13.29.458	干预OB	2021.2.3	Win32	60.24096386			1.0	1.0	0.6746	1.0		0.0	17.0	17.0	12.0	1.0
					5.0	0.8535						images/313+42_31.png	images/313_31.png	1.0	←	31.0	4		女	23	2024-03-10_11h13.29.458	干预OB	2021.2.3	Win32	60.24096386			1.0	1.0	0.644	1.0		0.0	18.0	18.0	30.0	1.0
					4.0	1.0081						images/313+42_25.png	images/313_25.png	1.0	←	25.0	4		女	23	2024-03-10_11h13.29.458	干预OB	2021.2.3	Win32	60.24096386			1.0	1.0	0.7419	1.0		0.0	19.0	19.0	24.0	1.0
					4.0	1.408						images/313_21.png	images/313+42_21.png	6.0	→	21.0	4		女	23	2024-03-10_11h13.29.458	干预OB	2021.2.3	Win32	60.24096386			6.0	1.0	0.4738	1.0		0.0	20.0	20.0	20.0	1.0
					4.0	1.1813						images/313_2.png	images/313+42_2.png	6.0	→	2.0	4		女	23	2024-03-10_11h13.29.458	干预OB	2021.2.3	Win32	60.24096386			6.0	1.0	0.7204	1.0		0.0	21.0	21.0	1.0	1.0
					3.0	1.3526						images/313_22.png	images/313+42_22.png	6.0	→	22.0	4		女	23	2024-03-10_11h13.29.458	干预OB	2021.2.3	Win32	60.24096386			6.0	1.0	0.6429	0.0		0.0	22.0	22.0	21.0	1.0
					4.0	1.0125						images/313+42_12.png	images/313_12.png	1.0	←	12.0	4		女	23	2024-03-10_11h13.29.458	干预OB	2021.2.3	Win32	60.24096386			6.0	0.0	1.4526	1.0		0.0	23.0	23.0	11.0	1.0
					5.0	0.7323						images/313_6.png	images/313+42_6.png	6.0	→	6.0	4		女	23	2024-03-10_11h13.29.458	干预OB	2021.2.3	Win32	60.24096386			6.0	1.0	0.4792	1.0		0.0	24.0	24.0	5.0	1.0
					4.0	0.696						images/313+42_14.png	images/313_14.png	1.0	←	14.0	4		女	23	2024-03-10_11h13.29.458	干预OB	2021.2.3	Win32	60.24096386			6.0	0.0	0.3529	1.0		0.0	25.0	25.0	13.0	1.0
					3.0	1.2534						images/313+42_27.png	images/313_27.png	1.0	←	27.0	4		女	23	2024-03-10_11h13.29.458	干预OB	2021.2.3	Win32	60.24096386			6.0	0.0	0.384	0.0		0.0	26.0	26.0	26.0	1.0
					4.0	1.0111						images/313+42_9.png	images/313_9.png	1.0	←	9.0	4		女	23	2024-03-10_11h13.29.458	干预OB	2021.2.3	Win32	60.24096386			1.0	1.0	0.6587	1.0		0.0	27.0	27.0	8.0	1.0
					4.0	0.8402						images/313_23.png	images/313+42_23.png	6.0	→	23.0	4		女	23	2024-03-10_11h13.29.458	干预OB	2021.2.3	Win32	60.24096386			6.0	1.0	0.4987	1.0		0.0	28.0	28.0	22.0	1.0
					4.0	1.1392						images/313_3.png	images/313+42_3.png	6.0	→	3.0	4		女	23	2024-03-10_11h13.29.458	干预OB	2021.2.3	Win32	60.24096386			6.0	1.0	0.7306	1.0		0.0	29.0	29.0	2.0	1.0
					2.0	1.5546						images/313_1.png	images/313+42_1.png	6.0	→	1.0	4		女	23	2024-03-10_11h13.29.458	干预OB	2021.2.3	Win32	60.24096386			6.0	1.0	0.5664	0.0		0.0	30.0	30.0	0.0	1.0
					4.0	1.3016						images/313_24.png	images/313+42_24.png	6.0	→	24.0	4		女	23	2024-03-10_11h13.29.458	干预OB	2021.2.3	Win32	60.24096386			6.0	1.0	0.3436	1.0		0.0	31.0	31.0	23.0	1.0
					3.0	2.2074						images/313+42_13.png	images/313_13.png	1.0	←	13.0	4		女	23	2024-03-10_11h13.29.458	干预OB	2021.2.3	Win32	60.24096386			6.0	0.0	0.6304	0.0		1.0	0.0	32.0	12.0	1.0
					3.0	1.1467						images/313+42_32.png	images/313_32.png	1.0	←	32.0	4		女	23	2024-03-10_11h13.29.458	干预OB	2021.2.3	Win32	60.24096386			1.0	1.0	0.4823	0.0		1.0	1.0	33.0	31.0	1.0
					4.0	1.2014						images/313+42_16.png	images/313_16.png	1.0	←	16.0	4		女	23	2024-03-10_11h13.29.458	干预OB	2021.2.3	Win32	60.24096386			1.0	1.0	0.4085	1.0		1.0	2.0	34.0	15.0	1.0
					4.0	1.2057						images/313+42_12.png	images/313_12.png	1.0	←	12.0	4		女	23	2024-03-10_11h13.29.458	干预OB	2021.2.3	Win32	60.24096386			1.0	1.0	0.3341	1.0		1.0	3.0	35.0	11.0	1.0
					5.0	0.833						images/313+42_29.png	images/313_29.png	1.0	←	29.0	4		女	23	2024-03-10_11h13.29.458	干预OB	2021.2.3	Win32	60.24096386			1.0	1.0	0.317	1.0		1.0	4.0	36.0	28.0	1.0
					3.0	1.3994						images/313_21.png	images/313+42_21.png	6.0	→	21.0	4		女	23	2024-03-10_11h13.29.458	干预OB	2021.2.3	Win32	60.24096386			6.0	1.0	0.6631	0.0		1.0	5.0	37.0	20.0	1.0
					4.0	0.8882						images/313+42_30.png	images/313_30.png	1.0	←	30.0	4		女	23	2024-03-10_11h13.29.458	干预OB	2021.2.3	Win32	60.24096386			1.0	1.0	0.5004	1.0		1.0	6.0	38.0	29.0	1.0
					4.0	0.6493						images/313+42_26.png	images/313_26.png	1.0	←	26.0	4		女	23	2024-03-10_11h13.29.458	干预OB	2021.2.3	Win32	60.24096386			1.0	1.0	0.4997	1.0		1.0	7.0	39.0	25.0	1.0
					3.0	1.0573						images/313_8.png	images/313+42_8.png	6.0	→	8.0	4		女	23	2024-03-10_11h13.29.458	干预OB	2021.2.3	Win32	60.24096386			6.0	1.0	0.439	0.0		1.0	8.0	40.0	7.0	1.0
					5.0	1.2309						images/313+42_15.png	images/313_15.png	1.0	←	15.0	4		女	23	2024-03-10_11h13.29.458	干预OB	2021.2.3	Win32	60.24096386			1.0	1.0	0.4043	1.0		1.0	9.0	41.0	14.0	1.0
					4.0	0.733						images/313+42_10.png	images/313_10.png	1.0	←	10.0	4		女	23	2024-03-10_11h13.29.458	干预OB	2021.2.3	Win32	60.24096386			1.0	1.0	0.6634	1.0		1.0	10.0	42.0	9.0	1.0
					2.0	1.0108						images/313+42_14.png	images/313_14.png	1.0	←	14.0	4		女	23	2024-03-10_11h13.29.458	干预OB	2021.2.3	Win32	60.24096386			6.0	0.0	1.1195	0.0		1.0	11.0	43.0	13.0	1.0
					3.0	1.135						images/313+42_27.png	images/313_27.png	1.0	←	27.0	4		女	23	2024-03-10_11h13.29.458	干预OB	2021.2.3	Win32	60.24096386			6.0	0.0	1.1164	0.0		1.0	12.0	44.0	26.0	1.0
					4.0	0.8903						images/313_1.png	images/313+42_1.png	6.0	→	1.0	4		女	23	2024-03-10_11h13.29.458	干预OB	2021.2.3	Win32	60.24096386			6.0	1.0	0.6624	1.0		1.0	13.0	45.0	0.0	1.0
					4.0	0.7599						images/313+42_11.png	images/313_11.png	1.0	←	11.0	4		女	23	2024-03-10_11h13.29.458	干预OB	2021.2.3	Win32	60.24096386			1.0	1.0	0.5774	1.0		1.0	14.0	46.0	10.0	1.0
					4.0	0.9026						images/313+42_28.png	images/313_28.png	1.0	←	28.0	4		女	23	2024-03-10_11h13.29.458	干预OB	2021.2.3	Win32	60.24096386			6.0	0.0	0.7277	1.0		1.0	15.0	47.0	27.0	1.0
					3.0	1.2647						images/313_2.png	images/313+42_2.png	6.0	→	2.0	4		女	23	2024-03-10_11h13.29.458	干预OB	2021.2.3	Win32	60.24096386			6.0	1.0	0.3626	0.0		1.0	16.0	48.0	1.0	1.0
					4.0	0.8395						images/313_23.png	images/313+42_23.png	6.0	→	23.0	4		女	23	2024-03-10_11h13.29.458	干预OB	2021.2.3	Win32	60.24096386			6.0	1.0	0.2864	1.0		1.0	17.0	49.0	22.0	1.0
					4.0	0.7704						images/313_22.png	images/313+42_22.png	6.0	→	22.0	4		女	23	2024-03-10_11h13.29.458	干预OB	2021.2.3	Win32	60.24096386			6.0	1.0	0.3486	1.0		1.0	18.0	50.0	21.0	1.0
					4.0	1.1767						images/313_4.png	images/313+42_4.png	6.0	→	4.0	4		女	23	2024-03-10_11h13.29.458	干预OB	2021.2.3	Win32	60.24096386			6.0	1.0	0.3051	1.0		1.0	19.0	51.0	3.0	1.0
					4.0	0.8345						images/313_18.png	images/313+42_18.png	6.0	→	18.0	4		女	23	2024-03-10_11h13.29.458	干预OB	2021.2.3	Win32	60.24096386			6.0	1.0	0.1624	1.0		1.0	20.0	52.0	17.0	1.0
					3.0	1.3109						images/313_7.png	images/313+42_7.png	6.0	→	7.0	4		女	23	2024-03-10_11h13.29.458	干预OB	2021.2.3	Win32	60.24096386			6.0	1.0	0.3195	0.0		1.0	21.0	53.0	6.0	1.0
					2.0	1.2167						images/313+42_31.png	images/313_31.png	1.0	←	31.0	4		女	23	2024-03-10_11h13.29.458	干预OB	2021.2.3	Win32	60.24096386			6.0	0.0	0.3209	0.0		1.0	22.0	54.0	30.0	1.0
					4.0	1.2436						images/313+42_25.png	images/313_25.png	1.0	←	25.0	4		女	23	2024-03-10_11h13.29.458	干预OB	2021.2.3	Win32	60.24096386			1.0	1.0	0.6116	1.0		1.0	23.0	55.0	24.0	1.0
					4.0	1.0703						images/313_24.png	images/313+42_24.png	6.0	→	24.0	4		女	23	2024-03-10_11h13.29.458	干预OB	2021.2.3	Win32	60.24096386			6.0	1.0	0.4945	1.0		1.0	24.0	56.0	23.0	1.0
					3.0	0.9018						images/313_6.png	images/313+42_6.png	6.0	→	6.0	4		女	23	2024-03-10_11h13.29.458	干预OB	2021.2.3	Win32	60.24096386			6.0	1.0	0.2985	0.0		1.0	25.0	57.0	5.0	1.0
					2.0	1.1407						images/313_17.png	images/313+42_17.png	6.0	→	17.0	4		女	23	2024-03-10_11h13.29.458	干预OB	2021.2.3	Win32	60.24096386			6.0	1.0	0.253	0.0		1.0	26.0	58.0	16.0	1.0
					3.0	1.0333						images/313_5.png	images/313+42_5.png	6.0	→	5.0	4		女	23	2024-03-10_11h13.29.458	干预OB	2021.2.3	Win32	60.24096386			6.0	1.0	1.0073	0.0		1.0	27.0	59.0	4.0	1.0
					4.0	1.0214						images/313_3.png	images/313+42_3.png	6.0	→	3.0	4		女	23	2024-03-10_11h13.29.458	干预OB	2021.2.3	Win32	60.24096386			6.0	1.0	0.728	1.0		1.0	28.0	60.0	2.0	1.0
					4.0	1.0214						images/313+42_9.png	images/313_9.png	1.0	←	9.0	4		女	23	2024-03-10_11h13.29.458	干预OB	2021.2.3	Win32	60.24096386			1.0	1.0	4.0661	1.0		1.0	29.0	61.0	8.0	1.0
					3.0	1.1269						images/313_20.png	images/313+42_20.png	6.0	→	20.0	4		女	23	2024-03-10_11h13.29.458	干预OB	2021.2.3	Win32	60.24096386			6.0	1.0	0.3996	0.0		1.0	30.0	62.0	19.0	1.0
					4.0	0.7792						images/313_19.png	images/313+42_19.png	6.0	→	19.0	4		女	23	2024-03-10_11h13.29.458	干预OB	2021.2.3	Win32	60.24096386			6.0	1.0	0.2202	1.0		1.0	31.0	63.0	18.0	1.0
																	4		女	23	2024-03-10_11h13.29.458	干预OB	2021.2.3	Win32	60.24096386													6.747241454	7.2926
