# Supplementary material for: Perceptual metacognition and self-esteem: the role of feedback valence in local and global monitoring bias
Source: BMC Psychol. 2025 Sep 22;13:1114. doi: 10.1186/s40359-025-03089-x (PMC12506185; doi:10.1186/s40359-025-03089-x)
Supplement: Supplementary file 1 — Supplementary Material 1. [file 40359_2025_3089_MOESM1_ESM.zip › Data/Study3/Study3data/objective/05-1_干预OB_2024-03-10_09h59.22.126.csv]

key00.keys	key00.rt	response00.keys	response00.corr	response00.rt	response02.keys	response02.rt	prac1.thisRepN	prac1.thisTrialN	prac1.thisN	prac1.thisIndex	prac1.ran	dotLeft	dotRight	dotAns	cue	rows	被试编号	姓名	性别	年龄	date	expName	psychopyVersion	OS	frameRate	key01.keys	key01.rt	response01.keys	response01.corr	response01.rt	response02.corr	rest_res.keys	obj.thisRepN	obj.thisTrialN	obj.thisN	obj.thisIndex	obj.ran	rest_res.rt	slider.response	slider.rt
space	10.6512	1.0	1.0	0.6571	4.0	3.2103	0.0	0.0	0.0	13.0	1.0	images/313+42_14.png	images/313_14.png	1.0	←	14.0	5		女	24	2024-03-10_09h59.22.126	干预OB	2021.2.3	Win32	59.96641881
		1.0	0.0	1.6325	3.0	1.932	0.0	1.0	1.0	3.0	1.0	images/313_4.png	images/313+42_4.png	6.0	→	4.0	5		女	24	2024-03-10_09h59.22.126	干预OB	2021.2.3	Win32	59.96641881
		1.0	0.0	0.5704	6.0	1.1727	0.0	2.0	2.0	4.0	1.0	images/313_5.png	images/313+42_5.png	6.0	→	5.0	5		女	24	2024-03-10_09h59.22.126	干预OB	2021.2.3	Win32	59.96641881
		1.0	0.0	0.8521	6.0	0.9525	0.0	3.0	3.0	5.0	1.0	images/313_6.png	images/313+42_6.png	6.0	→	6.0	5		女	24	2024-03-10_09h59.22.126	干预OB	2021.2.3	Win32	59.96641881
		1.0	1.0	0.5128	4.0	1.5386	0.0	4.0	4.0	30.0	1.0	images/313+42_31.png	images/313_31.png	1.0	←	31.0	5		女	24	2024-03-10_09h59.22.126	干预OB	2021.2.3	Win32	59.96641881
		1.0	1.0	0.3466	4.0	0.7353	0.0	5.0	5.0	29.0	1.0	images/313+42_30.png	images/313_30.png	1.0	←	30.0	5		女	24	2024-03-10_09h59.22.126	干预OB	2021.2.3	Win32	59.96641881
		1.0	1.0	0.4946	4.0	0.6875	0.0	6.0	6.0	25.0	1.0	images/313+42_26.png	images/313_26.png	1.0	←	26.0	5		女	24	2024-03-10_09h59.22.126	干预OB	2021.2.3	Win32	59.96641881
		1.0	0.0	0.291	4.0	1.5193	0.0	7.0	7.0	2.0	1.0	images/313_3.png	images/313+42_3.png	6.0	→	3.0	5		女	24	2024-03-10_09h59.22.126	干预OB	2021.2.3	Win32	59.96641881
		1.0	0.0	1.4025	3.0	1.8155	0.0	8.0	8.0	23.0	1.0	images/313_24.png	images/313+42_24.png	6.0	→	24.0	5		女	24	2024-03-10_09h59.22.126	干预OB	2021.2.3	Win32	59.96641881
		1.0	1.0	0.554	3.0	1.6694	0.0	9.0	9.0	12.0	1.0	images/313+42_13.png	images/313_13.png	1.0	←	13.0	5		女	24	2024-03-10_09h59.22.126	干预OB	2021.2.3	Win32	59.96641881
		1.0	0.0	0.5565	3.0	0.47	0.0	10.0	10.0	22.0	1.0	images/313_23.png	images/313+42_23.png	6.0	→	23.0	5		女	24	2024-03-10_09h59.22.126	干预OB	2021.2.3	Win32	59.96641881
		1.0	1.0	0.5266	3.0	0.6719	0.0	11.0	11.0	26.0	1.0	images/313+42_27.png	images/313_27.png	1.0	←	27.0	5		女	24	2024-03-10_09h59.22.126	干预OB	2021.2.3	Win32	59.96641881
		1.0	0.0	0.2568	3.0	1.0854	0.0	12.0	12.0	16.0	1.0	images/313_17.png	images/313+42_17.png	6.0	→	17.0	5		女	24	2024-03-10_09h59.22.126	干预OB	2021.2.3	Win32	59.96641881
		1.0	1.0	0.4061	3.0	0.4301	0.0	13.0	13.0	11.0	1.0	images/313+42_12.png	images/313_12.png	1.0	←	12.0	5		女	24	2024-03-10_09h59.22.126	干预OB	2021.2.3	Win32	59.96641881
		1.0	1.0	0.7573	3.0	0.435	0.0	14.0	14.0	8.0	1.0	images/313+42_9.png	images/313_9.png	1.0	←	9.0	5		女	24	2024-03-10_09h59.22.126	干预OB	2021.2.3	Win32	59.96641881
		6.0	1.0	0.7183	3.0	0.8848	0.0	15.0	15.0	0.0	1.0	images/313_1.png	images/313+42_1.png	6.0	→	1.0	5		女	24	2024-03-10_09h59.22.126	干预OB	2021.2.3	Win32	59.96641881
		1.0	1.0	0.5844	3.0	0.3509	0.0	16.0	16.0	15.0	1.0	images/313+42_16.png	images/313_16.png	1.0	←	16.0	5		女	24	2024-03-10_09h59.22.126	干预OB	2021.2.3	Win32	59.96641881
		1.0	1.0	0.5179	3.0	0.3838	0.0	17.0	17.0	27.0	1.0	images/313+42_28.png	images/313_28.png	1.0	←	28.0	5		女	24	2024-03-10_09h59.22.126	干预OB	2021.2.3	Win32	59.96641881
		6.0	1.0	1.3356	3.0	0.7684	0.0	18.0	18.0	1.0	1.0	images/313_2.png	images/313+42_2.png	6.0	→	2.0	5		女	24	2024-03-10_09h59.22.126	干预OB	2021.2.3	Win32	59.96641881
		1.0	0.0	0.3171	3.0	0.4177	0.0	19.0	19.0	19.0	1.0	images/313_20.png	images/313+42_20.png	6.0	→	20.0	5		女	24	2024-03-10_09h59.22.126	干预OB	2021.2.3	Win32	59.96641881
		1.0	0.0	0.641	3.0	0.3008	0.0	20.0	20.0	20.0	1.0	images/313_21.png	images/313+42_21.png	6.0	→	21.0	5		女	24	2024-03-10_09h59.22.126	干预OB	2021.2.3	Win32	59.96641881
		1.0	1.0	0.5173	3.0	0.3366	0.0	21.0	21.0	31.0	1.0	images/313+42_32.png	images/313_32.png	1.0	←	32.0	5		女	24	2024-03-10_09h59.22.126	干预OB	2021.2.3	Win32	59.96641881
		1.0	0.0	0.3342	3.0	0.2981	0.0	22.0	22.0	17.0	1.0	images/313_18.png	images/313+42_18.png	6.0	→	18.0	5		女	24	2024-03-10_09h59.22.126	干预OB	2021.2.3	Win32	59.96641881
		1.0	1.0	0.2244	3.0	0.247	0.0	23.0	23.0	9.0	1.0	images/313+42_10.png	images/313_10.png	1.0	←	10.0	5		女	24	2024-03-10_09h59.22.126	干预OB	2021.2.3	Win32	59.96641881
		1.0	0.0	0.1113	3.0	0.2303	0.0	24.0	24.0	21.0	1.0	images/313_22.png	images/313+42_22.png	6.0	→	22.0	5		女	24	2024-03-10_09h59.22.126	干预OB	2021.2.3	Win32	59.96641881
		6.0	1.0	0.3266	3.0	0.4509	0.0	25.0	25.0	18.0	1.0	images/313_19.png	images/313+42_19.png	6.0	→	19.0	5		女	24	2024-03-10_09h59.22.126	干预OB	2021.2.3	Win32	59.96641881
		1.0	1.0	0.2634	3.0	0.2088	0.0	26.0	26.0	24.0	1.0	images/313+42_25.png	images/313_25.png	1.0	←	25.0	5		女	24	2024-03-10_09h59.22.126	干预OB	2021.2.3	Win32	59.96641881
		1.0	0.0	0.2584	3.0	0.2841	0.0	27.0	27.0	6.0	1.0	images/313_7.png	images/313+42_7.png	6.0	→	7.0	5		女	24	2024-03-10_09h59.22.126	干预OB	2021.2.3	Win32	59.96641881
		1.0	1.0	0.9408	3.0	0.1989	0.0	28.0	28.0	14.0	1.0	images/313+42_15.png	images/313_15.png	1.0	←	15.0	5		女	24	2024-03-10_09h59.22.126	干预OB	2021.2.3	Win32	59.96641881
		1.0	1.0	0.0297	3.0	0.2354	0.0	29.0	29.0	10.0	1.0	images/313+42_11.png	images/313_11.png	1.0	←	11.0	5		女	24	2024-03-10_09h59.22.126	干预OB	2021.2.3	Win32	59.96641881
		6.0	1.0	0.0583	3.0	0.2088	0.0	30.0	30.0	7.0	1.0	images/313_8.png	images/313+42_8.png	6.0	→	8.0	5		女	24	2024-03-10_09h59.22.126	干预OB	2021.2.3	Win32	59.96641881
		1.0	1.0	0.0111	3.0	0.2207	0.0	31.0	31.0	28.0	1.0	images/313+42_29.png	images/313_29.png	1.0	←	29.0	5		女	24	2024-03-10_09h59.22.126	干预OB	2021.2.3	Win32	59.96641881
					3.0	0.3847						images/313+42_15.png	images/313_15.png	1.0	←	15.0	5		女	24	2024-03-10_09h59.22.126	干预OB	2021.2.3	Win32	59.96641881	space	14.4545	1.0	1.0	0.4616	0.0		0.0	0.0	0.0	14.0	1.0
					3.0	0.3673						images/313_3.png	images/313+42_3.png	6.0	→	3.0	5		女	24	2024-03-10_09h59.22.126	干预OB	2021.2.3	Win32	59.96641881			6.0	1.0	0.4132	0.0		0.0	1.0	1.0	2.0	1.0
					3.0	0.1466						images/313_24.png	images/313+42_24.png	6.0	→	24.0	5		女	24	2024-03-10_09h59.22.126	干预OB	2021.2.3	Win32	59.96641881			1.0	0.0	0.4138	0.0		0.0	2.0	2.0	23.0	1.0
					3.0	0.2169						images/313+42_16.png	images/313_16.png	1.0	←	16.0	5		女	24	2024-03-10_09h59.22.126	干预OB	2021.2.3	Win32	59.96641881			1.0	1.0	0.4662	0.0		0.0	3.0	3.0	15.0	1.0
					3.0	0.1339						images/313_8.png	images/313+42_8.png	6.0	→	8.0	5		女	24	2024-03-10_09h59.22.126	干预OB	2021.2.3	Win32	59.96641881			1.0	0.0	0.1856	0.0		0.0	4.0	4.0	7.0	1.0
					3.0	0.2173						images/313+42_30.png	images/313_30.png	1.0	←	30.0	5		女	24	2024-03-10_09h59.22.126	干预OB	2021.2.3	Win32	59.96641881			6.0	0.0	0.6781	0.0		0.0	5.0	5.0	29.0	1.0
					3.0	0.1627						images/313_1.png	images/313+42_1.png	6.0	→	1.0	5		女	24	2024-03-10_09h59.22.126	干预OB	2021.2.3	Win32	59.96641881			6.0	1.0	0.3344	0.0		0.0	6.0	6.0	0.0	1.0
					3.0	0.1708						images/313_19.png	images/313+42_19.png	6.0	→	19.0	5		女	24	2024-03-10_09h59.22.126	干预OB	2021.2.3	Win32	59.96641881			1.0	0.0	0.134	0.0		0.0	7.0	7.0	18.0	1.0
					3.0	0.201						images/313_20.png	images/313+42_20.png	6.0	→	20.0	5		女	24	2024-03-10_09h59.22.126	干预OB	2021.2.3	Win32	59.96641881			6.0	1.0	0.6512	0.0		0.0	8.0	8.0	19.0	1.0
					3.0	0.2505						images/313+42_28.png	images/313_28.png	1.0	←	28.0	5		女	24	2024-03-10_09h59.22.126	干预OB	2021.2.3	Win32	59.96641881			6.0	0.0	0.4675	0.0		0.0	9.0	9.0	27.0	1.0
					3.0	0.1841						images/313+42_13.png	images/313_13.png	1.0	←	13.0	5		女	24	2024-03-10_09h59.22.126	干预OB	2021.2.3	Win32	59.96641881			1.0	1.0	0.0172	0.0		0.0	10.0	10.0	12.0	1.0
					3.0	0.2844						images/313_5.png	images/313+42_5.png	6.0	→	5.0	5		女	24	2024-03-10_09h59.22.126	干预OB	2021.2.3	Win32	59.96641881			6.0	1.0	0.1339	0.0		0.0	11.0	11.0	4.0	1.0
					3.0	0.1843						images/313+42_26.png	images/313_26.png	1.0	←	26.0	5		女	24	2024-03-10_09h59.22.126	干预OB	2021.2.3	Win32	59.96641881			1.0	1.0	0.0498	0.0		0.0	12.0	12.0	25.0	1.0
					3.0	0.2005						images/313+42_9.png	images/313_9.png	1.0	←	9.0	5		女	24	2024-03-10_09h59.22.126	干预OB	2021.2.3	Win32	59.96641881			1.0	1.0	0.0674	0.0		0.0	13.0	13.0	8.0	1.0
					3.0	0.1343						images/313_22.png	images/313+42_22.png	6.0	→	22.0	5		女	24	2024-03-10_09h59.22.126	干预OB	2021.2.3	Win32	59.96641881			1.0	0.0	0.1092	0.0		0.0	14.0	14.0	21.0	1.0
					3.0	0.1844						images/313_17.png	images/313+42_17.png	6.0	→	17.0	5		女	24	2024-03-10_09h59.22.126	干预OB	2021.2.3	Win32	59.96641881			1.0	0.0	0.0182	0.0		0.0	15.0	15.0	16.0	1.0
					3.0	0.0773						images/313+42_11.png	images/313_11.png	1.0	←	11.0	5		女	24	2024-03-10_09h59.22.126	干预OB	2021.2.3	Win32	59.96641881			1.0	1.0	0.3916	0.0		0.0	16.0	16.0	10.0	1.0
					3.0	0.2066						images/313_7.png	images/313+42_7.png	6.0	→	7.0	5		女	24	2024-03-10_09h59.22.126	干预OB	2021.2.3	Win32	59.96641881			1.0	0.0	0.535	0.0		0.0	17.0	17.0	6.0	1.0
					3.0	0.241						images/313_4.png	images/313+42_4.png	6.0	→	4.0	5		女	24	2024-03-10_09h59.22.126	干预OB	2021.2.3	Win32	59.96641881			1.0	0.0	0.1916	0.0		0.0	18.0	18.0	3.0	1.0
					3.0	0.1933						images/313_2.png	images/313+42_2.png	6.0	→	2.0	5		女	24	2024-03-10_09h59.22.126	干预OB	2021.2.3	Win32	59.96641881			1.0	0.0	0.1011	0.0		0.0	19.0	19.0	1.0	1.0
					3.0	0.1528						images/313+42_25.png	images/313_25.png	1.0	←	25.0	5		女	24	2024-03-10_09h59.22.126	干预OB	2021.2.3	Win32	59.96641881			1.0	1.0	0.0936	0.0		0.0	20.0	20.0	24.0	1.0
					3.0	0.1444						images/313+42_10.png	images/313_10.png	1.0	←	10.0	5		女	24	2024-03-10_09h59.22.126	干预OB	2021.2.3	Win32	59.96641881			1.0	1.0	0.0707	0.0		0.0	21.0	21.0	9.0	1.0
					3.0	0.171						images/313_6.png	images/313+42_6.png	6.0	→	6.0	5		女	24	2024-03-10_09h59.22.126	干预OB	2021.2.3	Win32	59.96641881			1.0	0.0	0.0679	0.0		0.0	22.0	22.0	5.0	1.0
					3.0	0.2319						images/313_23.png	images/313+42_23.png	6.0	→	23.0	5		女	24	2024-03-10_09h59.22.126	干预OB	2021.2.3	Win32	59.96641881			1.0	0.0	0.3151	0.0		0.0	23.0	23.0	22.0	1.0
					3.0	0.1698						images/313+42_14.png	images/313_14.png	1.0	←	14.0	5		女	24	2024-03-10_09h59.22.126	干预OB	2021.2.3	Win32	59.96641881			6.0	0.0	0.6749	0.0		0.0	24.0	24.0	13.0	1.0
					3.0	0.2086						images/313+42_12.png	images/313_12.png	1.0	←	12.0	5		女	24	2024-03-10_09h59.22.126	干预OB	2021.2.3	Win32	59.96641881			1.0	1.0	0.3212	0.0		0.0	25.0	25.0	11.0	1.0
					3.0	0.2293						images/313+42_27.png	images/313_27.png	1.0	←	27.0	5		女	24	2024-03-10_09h59.22.126	干预OB	2021.2.3	Win32	59.96641881			1.0	1.0	0.2603	0.0		0.0	26.0	26.0	26.0	1.0
					3.0	0.2194						images/313+42_29.png	images/313_29.png	1.0	←	29.0	5		女	24	2024-03-10_09h59.22.126	干预OB	2021.2.3	Win32	59.96641881			1.0	1.0	0.351	0.0		0.0	27.0	27.0	28.0	1.0
					3.0	0.2775						images/313_21.png	images/313+42_21.png	6.0	→	21.0	5		女	24	2024-03-10_09h59.22.126	干预OB	2021.2.3	Win32	59.96641881			6.0	1.0	0.325	0.0		0.0	28.0	28.0	20.0	1.0
					3.0	0.1714						images/313_18.png	images/313+42_18.png	6.0	→	18.0	5		女	24	2024-03-10_09h59.22.126	干预OB	2021.2.3	Win32	59.96641881			1.0	0.0	0.2989	0.0		0.0	29.0	29.0	17.0	1.0
					3.0	0.2449						images/313+42_31.png	images/313_31.png	1.0	←	31.0	5		女	24	2024-03-10_09h59.22.126	干预OB	2021.2.3	Win32	59.96641881			6.0	0.0	0.3601	0.0		0.0	30.0	30.0	30.0	1.0
					3.0	0.1908						images/313+42_32.png	images/313_32.png	1.0	←	32.0	5		女	24	2024-03-10_09h59.22.126	干预OB	2021.2.3	Win32	59.96641881			1.0	1.0	0.0925	0.0		0.0	31.0	31.0	31.0	1.0
					3.0	0.1339						images/313_4.png	images/313+42_4.png	6.0	→	4.0	5		女	24	2024-03-10_09h59.22.126	干预OB	2021.2.3	Win32	59.96641881			1.0	0.0	0.3809	0.0		1.0	0.0	32.0	3.0	1.0
					3.0	0.2341						images/313+42_10.png	images/313_10.png	1.0	←	10.0	5		女	24	2024-03-10_09h59.22.126	干预OB	2021.2.3	Win32	59.96641881			1.0	1.0	0.0579	0.0		1.0	1.0	33.0	9.0	1.0
					3.0	0.1675						images/313+42_12.png	images/313_12.png	1.0	←	12.0	5		女	24	2024-03-10_09h59.22.126	干预OB	2021.2.3	Win32	59.96641881			1.0	1.0	0.2347	0.0		1.0	2.0	34.0	11.0	1.0
					3.0	0.2297						images/313_5.png	images/313+42_5.png	6.0	→	5.0	5		女	24	2024-03-10_09h59.22.126	干预OB	2021.2.3	Win32	59.96641881			1.0	0.0	0.1298	0.0		1.0	3.0	35.0	4.0	1.0
					3.0	0.1509						images/313+42_26.png	images/313_26.png	1.0	←	26.0	5		女	24	2024-03-10_09h59.22.126	干预OB	2021.2.3	Win32	59.96641881			1.0	1.0	0.3845	0.0		1.0	4.0	36.0	25.0	1.0
					3.0	0.1509						images/313+42_25.png	images/313_25.png	1.0	←	25.0	5		女	24	2024-03-10_09h59.22.126	干预OB	2021.2.3	Win32	59.96641881			1.0	1.0	0.209	0.0		1.0	5.0	37.0	24.0	1.0
					3.0	0.2841						images/313_7.png	images/313+42_7.png	6.0	→	7.0	5		女	24	2024-03-10_09h59.22.126	干预OB	2021.2.3	Win32	59.96641881			6.0	1.0	0.2337	0.0		1.0	6.0	38.0	6.0	1.0
					3.0	0.1472						images/313+42_15.png	images/313_15.png	1.0	←	15.0	5		女	24	2024-03-10_09h59.22.126	干预OB	2021.2.3	Win32	59.96641881			1.0	1.0	0.2671	0.0	space	1.0	7.0	39.0	14.0	1.0	3.1844
					3.0	0.2033						images/313+42_14.png	images/313_14.png	1.0	←	14.0	5		女	24	2024-03-10_09h59.22.126	干预OB	2021.2.3	Win32	59.96641881			6.0	0.0	0.4515	0.0		1.0	8.0	40.0	13.0	1.0
					3.0	0.1356						images/313+42_32.png	images/313_32.png	1.0	←	32.0	5		女	24	2024-03-10_09h59.22.126	干预OB	2021.2.3	Win32	59.96641881			1.0	1.0	0.1918	0.0		1.0	9.0	41.0	31.0	1.0
					3.0	0.1559						images/313+42_16.png	images/313_16.png	1.0	←	16.0	5		女	24	2024-03-10_09h59.22.126	干预OB	2021.2.3	Win32	59.96641881			1.0	1.0	0.176	0.0		1.0	10.0	42.0	15.0	1.0
					3.0	0.1936						images/313_24.png	images/313+42_24.png	6.0	→	24.0	5		女	24	2024-03-10_09h59.22.126	干预OB	2021.2.3	Win32	59.96641881			6.0	1.0	0.292	0.0		1.0	11.0	43.0	23.0	1.0
					3.0	0.1531						images/313_8.png	images/313+42_8.png	6.0	→	8.0	5		女	24	2024-03-10_09h59.22.126	干预OB	2021.2.3	Win32	59.96641881			1.0	0.0	0.2546	0.0		1.0	12.0	44.0	7.0	1.0
					3.0	0.1522						images/313_23.png	images/313+42_23.png	6.0	→	23.0	5		女	24	2024-03-10_09h59.22.126	干预OB	2021.2.3	Win32	59.96641881			1.0	0.0	0.241	0.0		1.0	13.0	45.0	22.0	1.0
					3.0	0.1632						images/313+42_9.png	images/313_9.png	1.0	←	9.0	5		女	24	2024-03-10_09h59.22.126	干预OB	2021.2.3	Win32	59.96641881			6.0	0.0	0.1108	0.0		1.0	14.0	46.0	8.0	1.0
					3.0	0.1422						images/313_22.png	images/313+42_22.png	6.0	→	22.0	5		女	24	2024-03-10_09h59.22.126	干预OB	2021.2.3	Win32	59.96641881			1.0	0.0	0.1114	0.0		1.0	15.0	47.0	21.0	1.0
					3.0	0.0537						images/313+42_30.png	images/313_30.png	1.0	←	30.0	5		女	24	2024-03-10_09h59.22.126	干预OB	2021.2.3	Win32	59.96641881			1.0	1.0	0.4174	0.0		1.0	16.0	48.0	29.0	1.0
					3.0	0.138						images/313_19.png	images/313+42_19.png	6.0	→	19.0	5		女	24	2024-03-10_09h59.22.126	干预OB	2021.2.3	Win32	59.96641881			1.0	0.0	0.1436	0.0		1.0	17.0	49.0	18.0	1.0
					3.0	0.1211						images/313_1.png	images/313+42_1.png	6.0	→	1.0	5		女	24	2024-03-10_09h59.22.126	干预OB	2021.2.3	Win32	59.96641881			1.0	0.0	0.1371	0.0		1.0	18.0	50.0	0.0	1.0
					3.0	0.2279						images/313_20.png	images/313+42_20.png	6.0	→	20.0	5		女	24	2024-03-10_09h59.22.126	干预OB	2021.2.3	Win32	59.96641881			6.0	1.0	0.3226	0.0		1.0	19.0	51.0	19.0	1.0
					3.0	0.1565						images/313_6.png	images/313+42_6.png	6.0	→	6.0	5		女	24	2024-03-10_09h59.22.126	干预OB	2021.2.3	Win32	59.96641881			6.0	1.0	0.1545	0.0		1.0	20.0	52.0	5.0	1.0
					3.0	2.3721						images/313_21.png	images/313+42_21.png	6.0	→	21.0	5		女	24	2024-03-10_09h59.22.126	干预OB	2021.2.3	Win32	59.96641881			1.0	0.0	0.3571	0.0		1.0	21.0	53.0	20.0	1.0
					3.0	0.184						images/313+42_29.png	images/313_29.png	1.0	←	29.0	5		女	24	2024-03-10_09h59.22.126	干预OB	2021.2.3	Win32	59.96641881			6.0	0.0	0.2843	0.0		1.0	22.0	54.0	28.0	1.0
					3.0	0.1174						images/313+42_13.png	images/313_13.png	1.0	←	13.0	5		女	24	2024-03-10_09h59.22.126	干预OB	2021.2.3	Win32	59.96641881			1.0	1.0	0.084	0.0		1.0	23.0	55.0	12.0	1.0
					3.0	0.0672						images/313+42_31.png	images/313_31.png	1.0	←	31.0	5		女	24	2024-03-10_09h59.22.126	干预OB	2021.2.3	Win32	59.96641881			1.0	1.0	0.4843	0.0		1.0	24.0	56.0	30.0	1.0
					3.0	0.1009						images/313_17.png	images/313+42_17.png	6.0	→	17.0	5		女	24	2024-03-10_09h59.22.126	干预OB	2021.2.3	Win32	59.96641881			1.0	0.0	0.1507	0.0		1.0	25.0	57.0	16.0	1.0
					3.0	0.1171						images/313_18.png	images/313+42_18.png	6.0	→	18.0	5		女	24	2024-03-10_09h59.22.126	干预OB	2021.2.3	Win32	59.96641881			1.0	0.0	0.351	0.0		1.0	26.0	58.0	17.0	1.0
					3.0	0.1176						images/313_2.png	images/313+42_2.png	6.0	→	2.0	5		女	24	2024-03-10_09h59.22.126	干预OB	2021.2.3	Win32	59.96641881			1.0	0.0	0.0503	0.0		1.0	27.0	59.0	1.0	1.0
					3.0	0.1008						images/313+42_28.png	images/313_28.png	1.0	←	28.0	5		女	24	2024-03-10_09h59.22.126	干预OB	2021.2.3	Win32	59.96641881			6.0	0.0	0.2675	0.0		1.0	28.0	60.0	27.0	1.0
					3.0	1.1016						images/313_3.png	images/313+42_3.png	6.0	→	3.0	5		女	24	2024-03-10_09h59.22.126	干预OB	2021.2.3	Win32	59.96641881			6.0	1.0	3.9233	0.0		1.0	29.0	61.0	2.0	1.0
					3.0	0.5012						images/313+42_27.png	images/313_27.png	1.0	←	27.0	5		女	24	2024-03-10_09h59.22.126	干预OB	2021.2.3	Win32	59.96641881			6.0	0.0	0.6013	0.0		1.0	30.0	62.0	26.0	1.0
					3.0	0.2006						images/313+42_11.png	images/313_11.png	1.0	←	11.0	5		女	24	2024-03-10_09h59.22.126	干预OB	2021.2.3	Win32	59.96641881			1.0	1.0	0.1843	0.0		1.0	31.0	63.0	10.0	1.0
																	5		女	24	2024-03-10_09h59.22.126	干预OB	2021.2.3	Win32	59.96641881														4.994791667	4.6734
