# Supplementary material for: Perceptual metacognition and self-esteem: the role of feedback valence in local and global monitoring bias
Source: BMC Psychol. 2025 Sep 22;13:1114. doi: 10.1186/s40359-025-03089-x (PMC12506185; doi:10.1186/s40359-025-03089-x)
Supplement: Supplementary file 1 — Supplementary Material 1. [file 40359_2025_3089_MOESM1_ESM.zip › Data/Study3/Study3data/objective/05-2_干预OB_2024-03-10_10h13.22.211.csv]

key00.keys	key00.rt	response00.keys	response00.corr	response00.rt	response02.keys	response02.rt	prac1.thisRepN	prac1.thisTrialN	prac1.thisN	prac1.thisIndex	prac1.ran	dotLeft	dotRight	dotAns	cue	rows	被试编号	姓名	性别	年龄	date	expName	psychopyVersion	OS	frameRate	key01.keys	key01.rt	response01.keys	response01.corr	response01.rt	response02.corr	rest_res.keys	obj.thisRepN	obj.thisTrialN	obj.thisN	obj.thisIndex	obj.ran	slider.response	slider.rt
space	10.9372	6.0	0.0	1.3885	3.0	1.4873	0.0	0.0	0.0	8.0	1.0	images/313+42_9.png	images/313_9.png	1.0	←	9.0	5		女	24	2024-03-10_10h13.22.211	干预OB	2021.2.3	Win32	60.06727535
		1.0	1.0	0.838	3.0	1.7098	0.0	1.0	1.0	11.0	1.0	images/313+42_12.png	images/313_12.png	1.0	←	12.0	5		女	24	2024-03-10_10h13.22.211	干预OB	2021.2.3	Win32	60.06727535
		6.0	0.0	0.5056	3.0	0.2859	0.0	2.0	2.0	9.0	1.0	images/313+42_10.png	images/313_10.png	1.0	←	10.0	5		女	24	2024-03-10_10h13.22.211	干预OB	2021.2.3	Win32	60.06727535
		6.0	1.0	0.5137	3.0	0.6157	0.0	3.0	3.0	2.0	1.0	images/313_3.png	images/313+42_3.png	6.0	→	3.0	5		女	24	2024-03-10_10h13.22.211	干预OB	2021.2.3	Win32	60.06727535
		6.0	0.0	0.2995	3.0	0.2675	0.0	4.0	4.0	13.0	1.0	images/313+42_14.png	images/313_14.png	1.0	←	14.0	5		女	24	2024-03-10_10h13.22.211	干预OB	2021.2.3	Win32	60.06727535
		1.0	1.0	0.3447	3.0	0.18	0.0	5.0	5.0	24.0	1.0	images/313+42_25.png	images/313_25.png	1.0	←	25.0	5		女	24	2024-03-10_10h13.22.211	干预OB	2021.2.3	Win32	60.06727535
		6.0	1.0	0.1293	3.0	0.1363	0.0	6.0	6.0	20.0	1.0	images/313_21.png	images/313+42_21.png	6.0	→	21.0	5		女	24	2024-03-10_10h13.22.211	干预OB	2021.2.3	Win32	60.06727535
		6.0	1.0	0.2544	3.0	0.187	0.0	7.0	7.0	1.0	1.0	images/313_2.png	images/313+42_2.png	6.0	→	2.0	5		女	24	2024-03-10_10h13.22.211	干预OB	2021.2.3	Win32	60.06727535
		1.0	0.0	0.2736	3.0	0.1287	0.0	8.0	8.0	17.0	1.0	images/313_18.png	images/313+42_18.png	6.0	→	18.0	5		女	24	2024-03-10_10h13.22.211	干预OB	2021.2.3	Win32	60.06727535
		6.0	1.0	0.1355	3.0	0.1226	0.0	9.0	9.0	21.0	1.0	images/313_22.png	images/313+42_22.png	6.0	→	22.0	5		女	24	2024-03-10_10h13.22.211	干预OB	2021.2.3	Win32	60.06727535
		1.0	1.0	0.1877	3.0	0.1442	0.0	10.0	10.0	10.0	1.0	images/313+42_11.png	images/313_11.png	1.0	←	11.0	5		女	24	2024-03-10_10h13.22.211	干预OB	2021.2.3	Win32	60.06727535
		6.0	0.0	0.1611	3.0	0.1516	0.0	11.0	11.0	28.0	1.0	images/313+42_29.png	images/313_29.png	1.0	←	29.0	5		女	24	2024-03-10_10h13.22.211	干预OB	2021.2.3	Win32	60.06727535
		1.0	0.0	0.229	3.0	0.1311	0.0	12.0	12.0	6.0	1.0	images/313_7.png	images/313+42_7.png	6.0	→	7.0	5		女	24	2024-03-10_10h13.22.211	干预OB	2021.2.3	Win32	60.06727535
		6.0	0.0	0.1068	3.0	0.125	0.0	13.0	13.0	26.0	1.0	images/313+42_27.png	images/313_27.png	1.0	←	27.0	5		女	24	2024-03-10_10h13.22.211	干预OB	2021.2.3	Win32	60.06727535
		1.0	1.0	0.097	3.0	0.1337	0.0	14.0	14.0	29.0	1.0	images/313+42_30.png	images/313_30.png	1.0	←	30.0	5		女	24	2024-03-10_10h13.22.211	干预OB	2021.2.3	Win32	60.06727535
		6.0	1.0	0.2003	3.0	0.0788	0.0	15.0	15.0	19.0	1.0	images/313_20.png	images/313+42_20.png	6.0	→	20.0	5		女	24	2024-03-10_10h13.22.211	干预OB	2021.2.3	Win32	60.06727535
		1.0	0.0	0.2051	3.0	0.1268	0.0	16.0	16.0	23.0	1.0	images/313_24.png	images/313+42_24.png	6.0	→	24.0	5		女	24	2024-03-10_10h13.22.211	干预OB	2021.2.3	Win32	60.06727535
		6.0	0.0	0.1046	3.0	0.1187	0.0	17.0	17.0	12.0	1.0	images/313+42_13.png	images/313_13.png	1.0	←	13.0	5		女	24	2024-03-10_10h13.22.211	干预OB	2021.2.3	Win32	60.06727535
		6.0	0.0	0.0952	3.0	0.1568	0.0	18.0	18.0	14.0	1.0	images/313+42_15.png	images/313_15.png	1.0	←	15.0	5		女	24	2024-03-10_10h13.22.211	干预OB	2021.2.3	Win32	60.06727535
		1.0	1.0	0.3038	3.0	0.1513	0.0	19.0	19.0	15.0	1.0	images/313+42_16.png	images/313_16.png	1.0	←	16.0	5		女	24	2024-03-10_10h13.22.211	干预OB	2021.2.3	Win32	60.06727535
		6.0	0.0	0.1915	3.0	0.0967	0.0	20.0	20.0	30.0	1.0	images/313+42_31.png	images/313_31.png	1.0	←	31.0	5		女	24	2024-03-10_10h13.22.211	干预OB	2021.2.3	Win32	60.06727535
		1.0	1.0	0.1598	3.0	0.1304	0.0	21.0	21.0	25.0	1.0	images/313+42_26.png	images/313_26.png	1.0	←	26.0	5		女	24	2024-03-10_10h13.22.211	干预OB	2021.2.3	Win32	60.06727535
		1.0	1.0	0.3525	3.0	0.1608	0.0	22.0	22.0	31.0	1.0	images/313+42_32.png	images/313_32.png	1.0	←	32.0	5		女	24	2024-03-10_10h13.22.211	干预OB	2021.2.3	Win32	60.06727535
		6.0	1.0	0.19	3.0	0.1084	0.0	23.0	23.0	4.0	1.0	images/313_5.png	images/313+42_5.png	6.0	→	5.0	5		女	24	2024-03-10_10h13.22.211	干预OB	2021.2.3	Win32	60.06727535
		6.0	1.0	0.3539	3.0	0.121	0.0	24.0	24.0	18.0	1.0	images/313_19.png	images/313+42_19.png	6.0	→	19.0	5		女	24	2024-03-10_10h13.22.211	干预OB	2021.2.3	Win32	60.06727535
		6.0	1.0	0.2675	3.0	0.1001	0.0	25.0	25.0	0.0	1.0	images/313_1.png	images/313+42_1.png	6.0	→	1.0	5		女	24	2024-03-10_10h13.22.211	干预OB	2021.2.3	Win32	60.06727535
		6.0	1.0	0.1863	3.0	0.0423	0.0	26.0	26.0	5.0	1.0	images/313_6.png	images/313+42_6.png	6.0	→	6.0	5		女	24	2024-03-10_10h13.22.211	干预OB	2021.2.3	Win32	60.06727535
		6.0	0.0	0.1639	3.0	0.071	0.0	27.0	27.0	27.0	1.0	images/313+42_28.png	images/313_28.png	1.0	←	28.0	5		女	24	2024-03-10_10h13.22.211	干预OB	2021.2.3	Win32	60.06727535
		1.0	0.0	0.2269	3.0	0.0809	0.0	28.0	28.0	16.0	1.0	images/313_17.png	images/313+42_17.png	6.0	→	17.0	5		女	24	2024-03-10_10h13.22.211	干预OB	2021.2.3	Win32	60.06727535
		6.0	1.0	0.0802	3.0	0.0647	0.0	29.0	29.0	3.0	1.0	images/313_4.png	images/313+42_4.png	6.0	→	4.0	5		女	24	2024-03-10_10h13.22.211	干预OB	2021.2.3	Win32	60.06727535
		6.0	1.0	0.2307	3.0	0.1394	0.0	30.0	30.0	22.0	1.0	images/313_23.png	images/313+42_23.png	6.0	→	23.0	5		女	24	2024-03-10_10h13.22.211	干预OB	2021.2.3	Win32	60.06727535
		6.0	1.0	0.0044	3.0	0.0947	0.0	31.0	31.0	7.0	1.0	images/313_8.png	images/313+42_8.png	6.0	→	8.0	5		女	24	2024-03-10_10h13.22.211	干预OB	2021.2.3	Win32	60.06727535
					3.0	0.1177						images/313+42_30.png	images/313_30.png	1.0	←	30.0	5		女	24	2024-03-10_10h13.22.211	干预OB	2021.2.3	Win32	60.06727535	space	4.347	6.0	0.0	0.2869	0.0		0.0	0.0	0.0	29.0	1.0
					3.0	0.0411						images/313+42_14.png	images/313_14.png	1.0	←	14.0	5		女	24	2024-03-10_10h13.22.211	干预OB	2021.2.3	Win32	60.06727535			6.0	0.0	0.0891	0.0		0.0	1.0	1.0	13.0	1.0
					3.0	0.059						images/313+42_11.png	images/313_11.png	1.0	←	11.0	5		女	24	2024-03-10_10h13.22.211	干预OB	2021.2.3	Win32	60.06727535			6.0	0.0	0.0681	0.0		0.0	2.0	2.0	10.0	1.0
					3.0	0.0789						images/313_17.png	images/313+42_17.png	6.0	→	17.0	5		女	24	2024-03-10_10h13.22.211	干预OB	2021.2.3	Win32	60.06727535			6.0	1.0	0.0598	0.0		0.0	3.0	3.0	16.0	1.0
					3.0	0.0609						images/313+42_10.png	images/313_10.png	1.0	←	10.0	5		女	24	2024-03-10_10h13.22.211	干预OB	2021.2.3	Win32	60.06727535			6.0	0.0	0.0219	0.0		0.0	4.0	4.0	9.0	1.0
					3.0	0.0415						images/313_20.png	images/313+42_20.png	6.0	→	20.0	5		女	24	2024-03-10_10h13.22.211	干预OB	2021.2.3	Win32	60.06727535			6.0	1.0	0.0333	0.0		0.0	5.0	5.0	19.0	1.0
					3.0	0.0366						images/313_4.png	images/313+42_4.png	6.0	→	4.0	5		女	24	2024-03-10_10h13.22.211	干预OB	2021.2.3	Win32	60.06727535			6.0	1.0	0.2232	0.0		0.0	6.0	6.0	3.0	1.0
					3.0	0.0459						images/313_1.png	images/313+42_1.png	6.0	→	1.0	5		女	24	2024-03-10_10h13.22.211	干预OB	2021.2.3	Win32	60.06727535			6.0	1.0	0.1605	0.0		0.0	7.0	7.0	0.0	1.0
					6.0	0.7807						images/313+42_9.png	images/313_9.png	1.0	←	9.0	5		女	24	2024-03-10_10h13.22.211	干预OB	2021.2.3	Win32	60.06727535			6.0	0.0	0.3306	1.0		0.0	8.0	8.0	8.0	1.0
					3.0	0.3111						images/313+42_15.png	images/313_15.png	1.0	←	15.0	5		女	24	2024-03-10_10h13.22.211	干预OB	2021.2.3	Win32	60.06727535			6.0	0.0	0.7065	0.0		0.0	9.0	9.0	14.0	1.0
					3.0	0.1263						images/313_24.png	images/313+42_24.png	6.0	→	24.0	5		女	24	2024-03-10_10h13.22.211	干预OB	2021.2.3	Win32	60.06727535			6.0	1.0	0.3583	0.0		0.0	10.0	10.0	23.0	1.0
					3.0	0.186						images/313+42_31.png	images/313_31.png	1.0	←	31.0	5		女	24	2024-03-10_10h13.22.211	干预OB	2021.2.3	Win32	60.06727535			1.0	1.0	0.3948	0.0		0.0	11.0	11.0	30.0	1.0
					3.0	0.0396						images/313_22.png	images/313+42_22.png	6.0	→	22.0	5		女	24	2024-03-10_10h13.22.211	干预OB	2021.2.3	Win32	60.06727535			6.0	1.0	0.1909	0.0		0.0	12.0	12.0	21.0	1.0
					3.0	0.085						images/313_19.png	images/313+42_19.png	6.0	→	19.0	5		女	24	2024-03-10_10h13.22.211	干预OB	2021.2.3	Win32	60.06727535			6.0	1.0	0.2439	0.0		0.0	13.0	13.0	18.0	1.0
					3.0	0.1102						images/313+42_13.png	images/313_13.png	1.0	←	13.0	5		女	24	2024-03-10_10h13.22.211	干预OB	2021.2.3	Win32	60.06727535			1.0	1.0	0.287	0.0		0.0	14.0	14.0	12.0	1.0
					3.0	0.0809						images/313_21.png	images/313+42_21.png	6.0	→	21.0	5		女	24	2024-03-10_10h13.22.211	干预OB	2021.2.3	Win32	60.06727535			6.0	1.0	0.1201	0.0		0.0	15.0	15.0	20.0	1.0
					6.0	0.7827						images/313_2.png	images/313+42_2.png	6.0	→	2.0	5		女	24	2024-03-10_10h13.22.211	干预OB	2021.2.3	Win32	60.06727535			6.0	1.0	0.6145	1.0		0.0	16.0	16.0	1.0	1.0
					3.0	0.0927						images/313_8.png	images/313+42_8.png	6.0	→	8.0	5		女	24	2024-03-10_10h13.22.211	干预OB	2021.2.3	Win32	60.06727535			1.0	0.0	0.4947	0.0		0.0	17.0	17.0	7.0	1.0
					3.0	0.1084						images/313+42_12.png	images/313_12.png	1.0	←	12.0	5		女	24	2024-03-10_10h13.22.211	干预OB	2021.2.3	Win32	60.06727535			1.0	1.0	0.3182	0.0		0.0	18.0	18.0	11.0	1.0
					3.0	0.061						images/313+42_28.png	images/313_28.png	1.0	←	28.0	5		女	24	2024-03-10_10h13.22.211	干预OB	2021.2.3	Win32	60.06727535			1.0	1.0	0.3682	0.0		0.0	19.0	19.0	27.0	1.0
					3.0	0.0545						images/313+42_26.png	images/313_26.png	1.0	←	26.0	5		女	24	2024-03-10_10h13.22.211	干预OB	2021.2.3	Win32	60.06727535			6.0	0.0	0.3126	0.0		0.0	20.0	20.0	25.0	1.0
					3.0	0.1003						images/313_18.png	images/313+42_18.png	6.0	→	18.0	5		女	24	2024-03-10_10h13.22.211	干预OB	2021.2.3	Win32	60.06727535			1.0	0.0	0.2756	0.0		0.0	21.0	21.0	17.0	1.0
					3.0	0.07						images/313_3.png	images/313+42_3.png	6.0	→	3.0	5		女	24	2024-03-10_10h13.22.211	干预OB	2021.2.3	Win32	60.06727535			6.0	1.0	0.2222	0.0		0.0	22.0	22.0	2.0	1.0
					3.0	0.0303						images/313_7.png	images/313+42_7.png	6.0	→	7.0	5		女	24	2024-03-10_10h13.22.211	干预OB	2021.2.3	Win32	60.06727535			6.0	1.0	0.3725	0.0		0.0	23.0	23.0	6.0	1.0
					3.0	0.8607						images/313+42_32.png	images/313_32.png	1.0	←	32.0	5		女	24	2024-03-10_10h13.22.211	干预OB	2021.2.3	Win32	60.06727535			1.0	1.0	0.5027	0.0		0.0	24.0	24.0	31.0	1.0
					3.0	0.1361						images/313+42_16.png	images/313_16.png	1.0	←	16.0	5		女	24	2024-03-10_10h13.22.211	干预OB	2021.2.3	Win32	60.06727535			6.0	0.0	0.2497	0.0		0.0	25.0	25.0	15.0	1.0
					3.0	0.1341						images/313_6.png	images/313+42_6.png	6.0	→	6.0	5		女	24	2024-03-10_10h13.22.211	干预OB	2021.2.3	Win32	60.06727535			6.0	1.0	0.2069	0.0		0.0	26.0	26.0	5.0	1.0
					3.0	0.0811						images/313+42_25.png	images/313_25.png	1.0	←	25.0	5		女	24	2024-03-10_10h13.22.211	干预OB	2021.2.3	Win32	60.06727535			6.0	0.0	0.218	0.0		0.0	27.0	27.0	24.0	1.0
					3.0	0.0656						images/313+42_29.png	images/313_29.png	1.0	←	29.0	5		女	24	2024-03-10_10h13.22.211	干预OB	2021.2.3	Win32	60.06727535			1.0	1.0	0.1794	0.0		0.0	28.0	28.0	28.0	1.0
					3.0	0.0924						images/313_5.png	images/313+42_5.png	6.0	→	5.0	5		女	24	2024-03-10_10h13.22.211	干预OB	2021.2.3	Win32	60.06727535			6.0	1.0	0.1751	0.0		0.0	29.0	29.0	4.0	1.0
					3.0	0.159						images/313_23.png	images/313+42_23.png	6.0	→	23.0	5		女	24	2024-03-10_10h13.22.211	干预OB	2021.2.3	Win32	60.06727535			6.0	1.0	0.3719	0.0		0.0	30.0	30.0	22.0	1.0
					3.0	0.0984						images/313+42_27.png	images/313_27.png	1.0	←	27.0	5		女	24	2024-03-10_10h13.22.211	干预OB	2021.2.3	Win32	60.06727535			1.0	1.0	0.158	0.0		0.0	31.0	31.0	26.0	1.0
					3.0	0.8021						images/313_19.png	images/313+42_19.png	6.0	→	19.0	5		女	24	2024-03-10_10h13.22.211	干预OB	2021.2.3	Win32	60.06727535			6.0	1.0	0.4382	0.0		1.0	0.0	32.0	18.0	1.0
					3.0	0.0759						images/313+42_11.png	images/313_11.png	1.0	←	11.0	5		女	24	2024-03-10_10h13.22.211	干预OB	2021.2.3	Win32	60.06727535			1.0	1.0	0.3683	0.0		1.0	1.0	33.0	10.0	1.0
					3.0	0.0539						images/313_18.png	images/313+42_18.png	6.0	→	18.0	5		女	24	2024-03-10_10h13.22.211	干预OB	2021.2.3	Win32	60.06727535			1.0	0.0	0.2753	0.0		1.0	2.0	34.0	17.0	1.0
					3.0	0.0765						images/313_7.png	images/313+42_7.png	6.0	→	7.0	5		女	24	2024-03-10_10h13.22.211	干预OB	2021.2.3	Win32	60.06727535			1.0	0.0	0.2736	0.0		1.0	3.0	35.0	6.0	1.0
					3.0	0.0921						images/313_5.png	images/313+42_5.png	6.0	→	5.0	5		女	24	2024-03-10_10h13.22.211	干预OB	2021.2.3	Win32	60.06727535			1.0	0.0	0.395	0.0		1.0	4.0	36.0	4.0	1.0
					3.0	0.0993						images/313+42_13.png	images/313_13.png	1.0	←	13.0	5		女	24	2024-03-10_10h13.22.211	干预OB	2021.2.3	Win32	60.06727535			1.0	1.0	0.423	0.0		1.0	5.0	37.0	12.0	1.0
					3.0	0.0254						images/313+42_9.png	images/313_9.png	1.0	←	9.0	5		女	24	2024-03-10_10h13.22.211	干预OB	2021.2.3	Win32	60.06727535			1.0	1.0	0.2578	0.0		1.0	6.0	38.0	8.0	1.0
					3.0	0.0469						images/313_17.png	images/313+42_17.png	6.0	→	17.0	5		女	24	2024-03-10_10h13.22.211	干预OB	2021.2.3	Win32	60.06727535			1.0	0.0	0.3858	0.0		1.0	7.0	39.0	16.0	1.0
					3.0	0.1231						images/313+42_30.png	images/313_30.png	1.0	←	30.0	5		女	24	2024-03-10_10h13.22.211	干预OB	2021.2.3	Win32	60.06727535			6.0	0.0	3.112	0.0		1.0	8.0	40.0	29.0	1.0
					3.0	0.2214						images/313+42_25.png	images/313_25.png	1.0	←	25.0	5		女	24	2024-03-10_10h13.22.211	干预OB	2021.2.3	Win32	60.06727535			1.0	1.0	1.2571	0.0		1.0	9.0	41.0	24.0	1.0
					3.0	0.0475						images/313+42_26.png	images/313_26.png	1.0	←	26.0	5		女	24	2024-03-10_10h13.22.211	干预OB	2021.2.3	Win32	60.06727535			1.0	1.0	0.4204	0.0		1.0	10.0	42.0	25.0	1.0
					3.0	0.0529						images/313+42_14.png	images/313_14.png	1.0	←	14.0	5		女	24	2024-03-10_10h13.22.211	干预OB	2021.2.3	Win32	60.06727535			1.0	1.0	0.2116	0.0		1.0	11.0	43.0	13.0	1.0
					3.0	0.0385						images/313+42_10.png	images/313_10.png	1.0	←	10.0	5		女	24	2024-03-10_10h13.22.211	干预OB	2021.2.3	Win32	60.06727535			1.0	1.0	0.2094	0.0		1.0	12.0	44.0	9.0	1.0
					3.0	0.0489						images/313+42_32.png	images/313_32.png	1.0	←	32.0	5		女	24	2024-03-10_10h13.22.211	干预OB	2021.2.3	Win32	60.06727535			1.0	1.0	0.1795	0.0		1.0	13.0	45.0	31.0	1.0
					3.0	0.209						images/313_24.png	images/313+42_24.png	6.0	→	24.0	5		女	24	2024-03-10_10h13.22.211	干预OB	2021.2.3	Win32	60.06727535			1.0	0.0	0.1608	0.0		1.0	14.0	46.0	23.0	1.0
					3.0	0.0671						images/313+42_27.png	images/313_27.png	1.0	←	27.0	5		女	24	2024-03-10_10h13.22.211	干预OB	2021.2.3	Win32	60.06727535			1.0	1.0	0.2615	0.0		1.0	15.0	47.0	26.0	1.0
					3.0	0.8623						images/313_6.png	images/313+42_6.png	6.0	→	6.0	5		女	24	2024-03-10_10h13.22.211	干预OB	2021.2.3	Win32	60.06727535			6.0	1.0	0.363	0.0		1.0	16.0	48.0	5.0	1.0
					3.0	0.0615						images/313+42_31.png	images/313_31.png	1.0	←	31.0	5		女	24	2024-03-10_10h13.22.211	干预OB	2021.2.3	Win32	60.06727535			1.0	1.0	0.2677	0.0		1.0	17.0	49.0	30.0	1.0
					3.0	0.0665						images/313+42_15.png	images/313_15.png	1.0	←	15.0	5		女	24	2024-03-10_10h13.22.211	干预OB	2021.2.3	Win32	60.06727535			1.0	1.0	0.2636	0.0		1.0	18.0	50.0	14.0	1.0
					3.0	0.0825						images/313+42_28.png	images/313_28.png	1.0	←	28.0	5		女	24	2024-03-10_10h13.22.211	干预OB	2021.2.3	Win32	60.06727535			1.0	1.0	0.2551	0.0		1.0	19.0	51.0	27.0	1.0
					3.0	0.0479						images/313_20.png	images/313+42_20.png	6.0	→	20.0	5		女	24	2024-03-10_10h13.22.211	干预OB	2021.2.3	Win32	60.06727535			1.0	0.0	0.1858	0.0		1.0	20.0	52.0	19.0	1.0
					3.0	0.0284						images/313_8.png	images/313+42_8.png	6.0	→	8.0	5		女	24	2024-03-10_10h13.22.211	干预OB	2021.2.3	Win32	60.06727535			1.0	0.0	0.0889	0.0		1.0	21.0	53.0	7.0	1.0
					3.0	0.0518						images/313_23.png	images/313+42_23.png	6.0	→	23.0	5		女	24	2024-03-10_10h13.22.211	干预OB	2021.2.3	Win32	60.06727535			1.0	0.0	0.1564	0.0		1.0	22.0	54.0	22.0	1.0
					3.0	0.044						images/313_21.png	images/313+42_21.png	6.0	→	21.0	5		女	24	2024-03-10_10h13.22.211	干预OB	2021.2.3	Win32	60.06727535			1.0	0.0	0.3229	0.0		1.0	23.0	55.0	20.0	1.0
					3.0	0.7537						images/313+42_12.png	images/313_12.png	1.0	←	12.0	5		女	24	2024-03-10_10h13.22.211	干预OB	2021.2.3	Win32	60.06727535			1.0	1.0	0.3763	0.0		1.0	24.0	56.0	11.0	1.0
					3.0	0.0577						images/313_2.png	images/313+42_2.png	6.0	→	2.0	5		女	24	2024-03-10_10h13.22.211	干预OB	2021.2.3	Win32	60.06727535			1.0	0.0	0.4918	0.0		1.0	25.0	57.0	1.0	1.0
					3.0	0.9432						images/313+42_29.png	images/313_29.png	1.0	←	29.0	5		女	24	2024-03-10_10h13.22.211	干预OB	2021.2.3	Win32	60.06727535			1.0	1.0	0.2416	0.0		1.0	26.0	58.0	28.0	1.0
					3.0	0.0753						images/313_1.png	images/313+42_1.png	6.0	→	1.0	5		女	24	2024-03-10_10h13.22.211	干预OB	2021.2.3	Win32	60.06727535			6.0	1.0	0.4117	0.0		1.0	27.0	59.0	0.0	1.0
					3.0	0.0925						images/313_3.png	images/313+42_3.png	6.0	→	3.0	5		女	24	2024-03-10_10h13.22.211	干预OB	2021.2.3	Win32	60.06727535			6.0	1.0	0.2792	0.0		1.0	28.0	60.0	2.0	1.0
					3.0	0.0379						images/313_4.png	images/313+42_4.png	6.0	→	4.0	5		女	24	2024-03-10_10h13.22.211	干预OB	2021.2.3	Win32	60.06727535			6.0	1.0	0.2219	0.0		1.0	29.0	61.0	3.0	1.0
					3.0	0.0717						images/313+42_16.png	images/313_16.png	1.0	←	16.0	5		女	24	2024-03-10_10h13.22.211	干预OB	2021.2.3	Win32	60.06727535			1.0	1.0	0.3604	0.0		1.0	30.0	62.0	15.0	1.0
					3.0	0.0953						images/313_22.png	images/313+42_22.png	6.0	→	22.0	5		女	24	2024-03-10_10h13.22.211	干预OB	2021.2.3	Win32	60.06727535			6.0	1.0	0.5967	0.0		1.0	31.0	63.0	21.0	1.0
																	5		女	24	2024-03-10_10h13.22.211	干预OB	2021.2.3	Win32	60.06727535													6.359375	2.869
