# Supplementary material for: Perceptual metacognition and self-esteem: the role of feedback valence in local and global monitoring bias
Source: BMC Psychol. 2025 Sep 22;13:1114. doi: 10.1186/s40359-025-03089-x (PMC12506185; doi:10.1186/s40359-025-03089-x)
Supplement: Supplementary file 1 — Supplementary Material 1. [file 40359_2025_3089_MOESM1_ESM.zip › Data/Study3/Study3data/objective/06-1_干预OB_2024-03-10_10h47.58.847.csv]

key00.keys	key00.rt	response00.keys	response00.corr	response00.rt	response02.keys	response02.rt	prac1.thisRepN	prac1.thisTrialN	prac1.thisN	prac1.thisIndex	prac1.ran	dotLeft	dotRight	dotAns	cue	rows	被试编号	姓名	性别	年龄	date	expName	psychopyVersion	OS	frameRate	key01.keys	key01.rt	response01.keys	response01.corr	response01.rt	response02.corr	rest_res.keys	obj.thisRepN	obj.thisTrialN	obj.thisN	obj.thisIndex	obj.ran	rest_res.rt	slider.response	slider.rt
space	9.8369	1.0	1.0	0.6481	3.0	1.2658	0.0	0.0	0.0	30.0	1.0	images/313+42_31.png	images/313_31.png	1.0	←	31.0	6		女	24	2024-03-10_10h47.58.847	干预OB	2021.2.3	Win32	59.88023952
		6.0	1.0	0.471	6.0	1.0147	0.0	1.0	1.0	23.0	1.0	images/313_24.png	images/313+42_24.png	6.0	→	24.0	6		女	24	2024-03-10_10h47.58.847	干预OB	2021.2.3	Win32	59.88023952
		6.0	0.0	0.6648	6.0	0.1726	0.0	2.0	2.0	13.0	1.0	images/313+42_14.png	images/313_14.png	1.0	←	14.0	6		女	24	2024-03-10_10h47.58.847	干预OB	2021.2.3	Win32	59.88023952
		1.0	1.0	0.8677	3.0	0.6634	0.0	3.0	3.0	12.0	1.0	images/313+42_13.png	images/313_13.png	1.0	←	13.0	6		女	24	2024-03-10_10h47.58.847	干预OB	2021.2.3	Win32	59.88023952
		1.0	1.0	0.7304	2.0	1.0156	0.0	4.0	4.0	11.0	1.0	images/313+42_12.png	images/313_12.png	1.0	←	12.0	6		女	24	2024-03-10_10h47.58.847	干预OB	2021.2.3	Win32	59.88023952
		6.0	1.0	0.5809	5.0	0.7352	0.0	5.0	5.0	22.0	1.0	images/313_23.png	images/313+42_23.png	6.0	→	23.0	6		女	24	2024-03-10_10h47.58.847	干预OB	2021.2.3	Win32	59.88023952
		6.0	1.0	0.6164	5.0	0.598	0.0	6.0	6.0	2.0	1.0	images/313_3.png	images/313+42_3.png	6.0	→	3.0	6		女	24	2024-03-10_10h47.58.847	干预OB	2021.2.3	Win32	59.88023952
		6.0	1.0	0.5207	5.0	0.5562	0.0	7.0	7.0	5.0	1.0	images/313_6.png	images/313+42_6.png	6.0	→	6.0	6		女	24	2024-03-10_10h47.58.847	干预OB	2021.2.3	Win32	59.88023952
		1.0	1.0	0.5618	4.0	1.1004	0.0	8.0	8.0	29.0	1.0	images/313+42_30.png	images/313_30.png	1.0	←	30.0	6		女	24	2024-03-10_10h47.58.847	干预OB	2021.2.3	Win32	59.88023952
		1.0	1.0	1.0618	4.0	0.9398	0.0	9.0	9.0	28.0	1.0	images/313+42_29.png	images/313_29.png	1.0	←	29.0	6		女	24	2024-03-10_10h47.58.847	干预OB	2021.2.3	Win32	59.88023952
		1.0	1.0	0.7494	3.0	0.9165	0.0	10.0	10.0	15.0	1.0	images/313+42_16.png	images/313_16.png	1.0	←	16.0	6		女	24	2024-03-10_10h47.58.847	干预OB	2021.2.3	Win32	59.88023952
		6.0	1.0	0.573	4.0	1.3366	0.0	11.0	11.0	20.0	1.0	images/313_21.png	images/313+42_21.png	6.0	→	21.0	6		女	24	2024-03-10_10h47.58.847	干预OB	2021.2.3	Win32	59.88023952
		6.0	1.0	0.5233	5.0	0.5226	0.0	12.0	12.0	0.0	1.0	images/313_1.png	images/313+42_1.png	6.0	→	1.0	6		女	24	2024-03-10_10h47.58.847	干预OB	2021.2.3	Win32	59.88023952
		1.0	1.0	0.517	4.0	0.8083	0.0	13.0	13.0	31.0	1.0	images/313+42_32.png	images/313_32.png	1.0	←	32.0	6		女	24	2024-03-10_10h47.58.847	干预OB	2021.2.3	Win32	59.88023952
		6.0	1.0	0.3986	5.0	0.5081	0.0	14.0	14.0	1.0	1.0	images/313_2.png	images/313+42_2.png	6.0	→	2.0	6		女	24	2024-03-10_10h47.58.847	干预OB	2021.2.3	Win32	59.88023952
		6.0	0.0	0.5844	4.0	0.8174	0.0	15.0	15.0	27.0	1.0	images/313+42_28.png	images/313_28.png	1.0	←	28.0	6		女	24	2024-03-10_10h47.58.847	干预OB	2021.2.3	Win32	59.88023952
		6.0	1.0	0.5149	4.0	0.5224	0.0	16.0	16.0	21.0	1.0	images/313_22.png	images/313+42_22.png	6.0	→	22.0	6		女	24	2024-03-10_10h47.58.847	干预OB	2021.2.3	Win32	59.88023952
		6.0	1.0	0.5399	4.0	0.8234	0.0	17.0	17.0	4.0	1.0	images/313_5.png	images/313+42_5.png	6.0	→	5.0	6		女	24	2024-03-10_10h47.58.847	干预OB	2021.2.3	Win32	59.88023952
		6.0	0.0	0.6513	4.0	0.5689	0.0	18.0	18.0	9.0	1.0	images/313+42_10.png	images/313_10.png	1.0	←	10.0	6		女	24	2024-03-10_10h47.58.847	干预OB	2021.2.3	Win32	59.88023952
		6.0	1.0	0.5505	4.0	0.5161	0.0	19.0	19.0	6.0	1.0	images/313_7.png	images/313+42_7.png	6.0	→	7.0	6		女	24	2024-03-10_10h47.58.847	干预OB	2021.2.3	Win32	59.88023952
		1.0	1.0	0.5253	3.0	0.7177	0.0	20.0	20.0	26.0	1.0	images/313+42_27.png	images/313_27.png	1.0	←	27.0	6		女	24	2024-03-10_10h47.58.847	干预OB	2021.2.3	Win32	59.88023952
		6.0	1.0	0.4755	4.0	0.5322	0.0	21.0	21.0	17.0	1.0	images/313_18.png	images/313+42_18.png	6.0	→	18.0	6		女	24	2024-03-10_10h47.58.847	干预OB	2021.2.3	Win32	59.88023952
		1.0	1.0	0.6234	3.0	0.8664	0.0	22.0	22.0	14.0	1.0	images/313+42_15.png	images/313_15.png	1.0	←	15.0	6		女	24	2024-03-10_10h47.58.847	干预OB	2021.2.3	Win32	59.88023952
		6.0	1.0	0.4842	4.0	0.5085	0.0	23.0	23.0	3.0	1.0	images/313_4.png	images/313+42_4.png	6.0	→	4.0	6		女	24	2024-03-10_10h47.58.847	干预OB	2021.2.3	Win32	59.88023952
		6.0	0.0	0.5574	4.0	0.5528	0.0	24.0	24.0	10.0	1.0	images/313+42_11.png	images/313_11.png	1.0	←	11.0	6		女	24	2024-03-10_10h47.58.847	干预OB	2021.2.3	Win32	59.88023952
		1.0	0.0	1.1496	3.0	0.5875	0.0	25.0	25.0	19.0	1.0	images/313_20.png	images/313+42_20.png	6.0	→	20.0	6		女	24	2024-03-10_10h47.58.847	干预OB	2021.2.3	Win32	59.88023952
		1.0	1.0	0.5933	2.0	0.6677	0.0	26.0	26.0	25.0	1.0	images/313+42_26.png	images/313_26.png	1.0	←	26.0	6		女	24	2024-03-10_10h47.58.847	干预OB	2021.2.3	Win32	59.88023952
		6.0	0.0	0.9995	4.0	0.6403	0.0	27.0	27.0	24.0	1.0	images/313+42_25.png	images/313_25.png	1.0	←	25.0	6		女	24	2024-03-10_10h47.58.847	干预OB	2021.2.3	Win32	59.88023952
		6.0	0.0	0.5849	3.0	0.6683	0.0	28.0	28.0	8.0	1.0	images/313+42_9.png	images/313_9.png	1.0	←	9.0	6		女	24	2024-03-10_10h47.58.847	干预OB	2021.2.3	Win32	59.88023952
		6.0	1.0	0.6177	3.0	0.8354	0.0	29.0	29.0	18.0	1.0	images/313_19.png	images/313+42_19.png	6.0	→	19.0	6		女	24	2024-03-10_10h47.58.847	干预OB	2021.2.3	Win32	59.88023952
		6.0	1.0	0.4419	5.0	0.7608	0.0	30.0	30.0	16.0	1.0	images/313_17.png	images/313+42_17.png	6.0	→	17.0	6		女	24	2024-03-10_10h47.58.847	干预OB	2021.2.3	Win32	59.88023952
		6.0	1.0	0.4829	4.0	0.6293	0.0	31.0	31.0	7.0	1.0	images/313_8.png	images/313+42_8.png	6.0	→	8.0	6		女	24	2024-03-10_10h47.58.847	干预OB	2021.2.3	Win32	59.88023952
					5.0	0.8513						images/313_2.png	images/313+42_2.png	6.0	→	2.0	6		女	24	2024-03-10_10h47.58.847	干预OB	2021.2.3	Win32	59.88023952	space	11.2568	6.0	1.0	0.6321	1.0		0.0	0.0	0.0	1.0	1.0
					3.0	0.552						images/313+42_13.png	images/313_13.png	1.0	←	13.0	6		女	24	2024-03-10_10h47.58.847	干预OB	2021.2.3	Win32	59.88023952			1.0	1.0	0.8014	0.0		0.0	1.0	1.0	12.0	1.0
					4.0	0.6825						images/313_7.png	images/313+42_7.png	6.0	→	7.0	6		女	24	2024-03-10_10h47.58.847	干预OB	2021.2.3	Win32	59.88023952			6.0	1.0	1.0105	1.0		0.0	2.0	2.0	6.0	1.0
					4.0	0.639						images/313_3.png	images/313+42_3.png	6.0	→	3.0	6		女	24	2024-03-10_10h47.58.847	干预OB	2021.2.3	Win32	59.88023952			6.0	1.0	0.5168	1.0		0.0	3.0	3.0	2.0	1.0
					5.0	0.6171						images/313_8.png	images/313+42_8.png	6.0	→	8.0	6		女	24	2024-03-10_10h47.58.847	干预OB	2021.2.3	Win32	59.88023952			6.0	1.0	0.3867	1.0		0.0	4.0	4.0	7.0	1.0
					3.0	0.7242						images/313+42_31.png	images/313_31.png	1.0	←	31.0	6		女	24	2024-03-10_10h47.58.847	干预OB	2021.2.3	Win32	59.88023952			1.0	1.0	0.7045	0.0		0.0	5.0	5.0	30.0	1.0
					4.0	0.5368						images/313+42_32.png	images/313_32.png	1.0	←	32.0	6		女	24	2024-03-10_10h47.58.847	干预OB	2021.2.3	Win32	59.88023952			6.0	0.0	0.5999	1.0		0.0	6.0	6.0	31.0	1.0
					3.0	0.5029						images/313+42_27.png	images/313_27.png	1.0	←	27.0	6		女	24	2024-03-10_10h47.58.847	干预OB	2021.2.3	Win32	59.88023952			1.0	1.0	1.1506	0.0		0.0	7.0	7.0	26.0	1.0
					4.0	0.4554						images/313+42_14.png	images/313_14.png	1.0	←	14.0	6		女	24	2024-03-10_10h47.58.847	干预OB	2021.2.3	Win32	59.88023952			6.0	0.0	0.4901	1.0		0.0	8.0	8.0	13.0	1.0
					5.0	0.5084						images/313_17.png	images/313+42_17.png	6.0	→	17.0	6		女	24	2024-03-10_10h47.58.847	干预OB	2021.2.3	Win32	59.88023952			6.0	1.0	0.6497	1.0		0.0	9.0	9.0	16.0	1.0
					4.0	0.6103						images/313+42_26.png	images/313_26.png	1.0	←	26.0	6		女	24	2024-03-10_10h47.58.847	干预OB	2021.2.3	Win32	59.88023952			1.0	1.0	0.7349	1.0		0.0	10.0	10.0	25.0	1.0
					5.0	0.5495						images/313_4.png	images/313+42_4.png	6.0	→	4.0	6		女	24	2024-03-10_10h47.58.847	干预OB	2021.2.3	Win32	59.88023952			6.0	1.0	0.5319	1.0		0.0	11.0	11.0	3.0	1.0
					4.0	0.7999						images/313_1.png	images/313+42_1.png	6.0	→	1.0	6		女	24	2024-03-10_10h47.58.847	干预OB	2021.2.3	Win32	59.88023952			1.0	0.0	0.5086	1.0		0.0	12.0	12.0	0.0	1.0
					4.0	1.0737						images/313+42_28.png	images/313_28.png	1.0	←	28.0	6		女	24	2024-03-10_10h47.58.847	干预OB	2021.2.3	Win32	59.88023952			1.0	1.0	0.4627	1.0		0.0	13.0	13.0	27.0	1.0
					5.0	0.4782						images/313_24.png	images/313+42_24.png	6.0	→	24.0	6		女	24	2024-03-10_10h47.58.847	干预OB	2021.2.3	Win32	59.88023952			6.0	1.0	0.372	1.0		0.0	14.0	14.0	23.0	1.0
					5.0	0.6015						images/313_6.png	images/313+42_6.png	6.0	→	6.0	6		女	24	2024-03-10_10h47.58.847	干预OB	2021.2.3	Win32	59.88023952			6.0	1.0	0.4348	1.0		0.0	15.0	15.0	5.0	1.0
					3.0	0.4496						images/313+42_29.png	images/313_29.png	1.0	←	29.0	6		女	24	2024-03-10_10h47.58.847	干预OB	2021.2.3	Win32	59.88023952			1.0	1.0	0.4374	0.0		0.0	16.0	16.0	28.0	1.0
					5.0	0.4102						images/313_21.png	images/313+42_21.png	6.0	→	21.0	6		女	24	2024-03-10_10h47.58.847	干预OB	2021.2.3	Win32	59.88023952			6.0	1.0	0.3706	1.0		0.0	17.0	17.0	20.0	1.0
					4.0	0.4671						images/313+42_16.png	images/313_16.png	1.0	←	16.0	6		女	24	2024-03-10_10h47.58.847	干预OB	2021.2.3	Win32	59.88023952			6.0	0.0	0.4587	1.0		0.0	18.0	18.0	15.0	1.0
					4.0	0.5533						images/313+42_10.png	images/313_10.png	1.0	←	10.0	6		女	24	2024-03-10_10h47.58.847	干预OB	2021.2.3	Win32	59.88023952			1.0	1.0	0.7456	1.0		0.0	19.0	19.0	9.0	1.0
					4.0	0.5693						images/313_23.png	images/313+42_23.png	6.0	→	23.0	6		女	24	2024-03-10_10h47.58.847	干预OB	2021.2.3	Win32	59.88023952			6.0	1.0	0.3886	1.0		0.0	20.0	20.0	22.0	1.0
					5.0	0.7005						images/313_19.png	images/313+42_19.png	6.0	→	19.0	6		女	24	2024-03-10_10h47.58.847	干预OB	2021.2.3	Win32	59.88023952			6.0	1.0	0.3836	1.0		0.0	21.0	21.0	18.0	1.0
					3.0	0.4362						images/313_5.png	images/313+42_5.png	6.0	→	5.0	6		女	24	2024-03-10_10h47.58.847	干预OB	2021.2.3	Win32	59.88023952			1.0	0.0	1.0737	0.0		0.0	22.0	22.0	4.0	1.0
					5.0	0.5051						images/313+42_11.png	images/313_11.png	1.0	←	11.0	6		女	24	2024-03-10_10h47.58.847	干预OB	2021.2.3	Win32	59.88023952			6.0	0.0	0.389	1.0		0.0	23.0	23.0	10.0	1.0
					5.0	0.9377						images/313+42_25.png	images/313_25.png	1.0	←	25.0	6		女	24	2024-03-10_10h47.58.847	干预OB	2021.2.3	Win32	59.88023952			6.0	0.0	0.8215	1.0		0.0	24.0	24.0	24.0	1.0
					6.0	0.7334						images/313_18.png	images/313+42_18.png	6.0	→	18.0	6		女	24	2024-03-10_10h47.58.847	干预OB	2021.2.3	Win32	59.88023952			6.0	1.0	0.3708	1.0		0.0	25.0	25.0	17.0	1.0
					4.0	0.7599						images/313_22.png	images/313+42_22.png	6.0	→	22.0	6		女	24	2024-03-10_10h47.58.847	干预OB	2021.2.3	Win32	59.88023952			1.0	0.0	0.4372	1.0		0.0	26.0	26.0	21.0	1.0
					4.0	0.7391						images/313+42_12.png	images/313_12.png	1.0	←	12.0	6		女	24	2024-03-10_10h47.58.847	干预OB	2021.2.3	Win32	59.88023952			1.0	1.0	0.434	1.0		0.0	27.0	27.0	11.0	1.0
					4.0	0.4673						images/313+42_9.png	images/313_9.png	1.0	←	9.0	6		女	24	2024-03-10_10h47.58.847	干预OB	2021.2.3	Win32	59.88023952			6.0	0.0	0.5972	1.0		0.0	28.0	28.0	8.0	1.0
					3.0	0.4765						images/313+42_30.png	images/313_30.png	1.0	←	30.0	6		女	24	2024-03-10_10h47.58.847	干预OB	2021.2.3	Win32	59.88023952			1.0	1.0	0.7495	0.0		0.0	29.0	29.0	29.0	1.0
					4.0	0.6883						images/313_20.png	images/313+42_20.png	6.0	→	20.0	6		女	24	2024-03-10_10h47.58.847	干预OB	2021.2.3	Win32	59.88023952			6.0	1.0	0.5982	1.0		0.0	30.0	30.0	19.0	1.0
					4.0	0.7071						images/313+42_15.png	images/313_15.png	1.0	←	15.0	6		女	24	2024-03-10_10h47.58.847	干预OB	2021.2.3	Win32	59.88023952			1.0	1.0	0.8665	1.0		0.0	31.0	31.0	14.0	1.0
					3.0	0.6032						images/313+42_28.png	images/313_28.png	1.0	←	28.0	6		女	24	2024-03-10_10h47.58.847	干预OB	2021.2.3	Win32	59.88023952			1.0	1.0	0.5575	0.0		1.0	0.0	32.0	27.0	1.0
					4.0	0.5157						images/313+42_26.png	images/313_26.png	1.0	←	26.0	6		女	24	2024-03-10_10h47.58.847	干预OB	2021.2.3	Win32	59.88023952			6.0	0.0	0.442	1.0		1.0	1.0	33.0	25.0	1.0
					5.0	0.5548						images/313+42_14.png	images/313_14.png	1.0	←	14.0	6		女	24	2024-03-10_10h47.58.847	干预OB	2021.2.3	Win32	59.88023952			6.0	0.0	0.3756	1.0		1.0	2.0	34.0	13.0	1.0
					5.0	0.5774						images/313_19.png	images/313+42_19.png	6.0	→	19.0	6		女	24	2024-03-10_10h47.58.847	干预OB	2021.2.3	Win32	59.88023952			6.0	1.0	0.3957	1.0		1.0	3.0	35.0	18.0	1.0
					5.0	0.4369						images/313_21.png	images/313+42_21.png	6.0	→	21.0	6		女	24	2024-03-10_10h47.58.847	干预OB	2021.2.3	Win32	59.88023952			6.0	1.0	0.3668	1.0		1.0	4.0	36.0	20.0	1.0
					3.0	0.6278						images/313+42_32.png	images/313_32.png	1.0	←	32.0	6		女	24	2024-03-10_10h47.58.847	干预OB	2021.2.3	Win32	59.88023952			1.0	1.0	0.7181	0.0		1.0	5.0	37.0	31.0	1.0
					5.0	0.5158						images/313_20.png	images/313+42_20.png	6.0	→	20.0	6		女	24	2024-03-10_10h47.58.847	干预OB	2021.2.3	Win32	59.88023952			6.0	1.0	1.066	1.0		1.0	6.0	38.0	19.0	1.0
					5.0	0.5215						images/313_24.png	images/313+42_24.png	6.0	→	24.0	6		女	24	2024-03-10_10h47.58.847	干预OB	2021.2.3	Win32	59.88023952			6.0	1.0	0.3516	1.0	space	1.0	7.0	39.0	23.0	1.0	6.4258
					3.0	0.9629						images/313+42_10.png	images/313_10.png	1.0	←	10.0	6		女	24	2024-03-10_10h47.58.847	干预OB	2021.2.3	Win32	59.88023952			6.0	0.0	0.3904	0.0		1.0	8.0	40.0	9.0	1.0
					5.0	0.5858						images/313_4.png	images/313+42_4.png	6.0	→	4.0	6		女	24	2024-03-10_10h47.58.847	干预OB	2021.2.3	Win32	59.88023952			6.0	1.0	0.3898	1.0		1.0	9.0	41.0	3.0	1.0
					6.0	0.79						images/313_6.png	images/313+42_6.png	6.0	→	6.0	6		女	24	2024-03-10_10h47.58.847	干预OB	2021.2.3	Win32	59.88023952			6.0	1.0	0.3924	1.0		1.0	10.0	42.0	5.0	1.0
					4.0	0.7004						images/313_7.png	images/313+42_7.png	6.0	→	7.0	6		女	24	2024-03-10_10h47.58.847	干预OB	2021.2.3	Win32	59.88023952			6.0	1.0	0.7969	1.0		1.0	11.0	43.0	6.0	1.0
					3.0	0.5157						images/313+42_11.png	images/313_11.png	1.0	←	11.0	6		女	24	2024-03-10_10h47.58.847	干预OB	2021.2.3	Win32	59.88023952			1.0	1.0	0.8881	0.0		1.0	12.0	44.0	10.0	1.0
					3.0	1.1333						images/313+42_31.png	images/313_31.png	1.0	←	31.0	6		女	24	2024-03-10_10h47.58.847	干预OB	2021.2.3	Win32	59.88023952			6.0	0.0	0.3851	0.0		1.0	13.0	45.0	30.0	1.0
					3.0	0.6094						images/313_23.png	images/313+42_23.png	6.0	→	23.0	6		女	24	2024-03-10_10h47.58.847	干预OB	2021.2.3	Win32	59.88023952			6.0	1.0	0.4161	0.0		1.0	14.0	46.0	22.0	1.0
					4.0	0.499						images/313_17.png	images/313+42_17.png	6.0	→	17.0	6		女	24	2024-03-10_10h47.58.847	干预OB	2021.2.3	Win32	59.88023952			6.0	1.0	0.6255	1.0		1.0	15.0	47.0	16.0	1.0
					4.0	0.4353						images/313_5.png	images/313+42_5.png	6.0	→	5.0	6		女	24	2024-03-10_10h47.58.847	干预OB	2021.2.3	Win32	59.88023952			6.0	1.0	0.3519	1.0		1.0	16.0	48.0	4.0	1.0
					5.0	0.9038						images/313_3.png	images/313+42_3.png	6.0	→	3.0	6		女	24	2024-03-10_10h47.58.847	干预OB	2021.2.3	Win32	59.88023952			6.0	1.0	0.3208	1.0		1.0	17.0	49.0	2.0	1.0
					4.0	0.6211						images/313+42_12.png	images/313_12.png	1.0	←	12.0	6		女	24	2024-03-10_10h47.58.847	干预OB	2021.2.3	Win32	59.88023952			1.0	1.0	0.4663	1.0		1.0	18.0	50.0	11.0	1.0
					4.0	0.4225						images/313_8.png	images/313+42_8.png	6.0	→	8.0	6		女	24	2024-03-10_10h47.58.847	干预OB	2021.2.3	Win32	59.88023952			6.0	1.0	0.4401	1.0		1.0	19.0	51.0	7.0	1.0
					3.0	0.3829						images/313+42_29.png	images/313_29.png	1.0	←	29.0	6		女	24	2024-03-10_10h47.58.847	干预OB	2021.2.3	Win32	59.88023952			6.0	0.0	1.059	0.0		1.0	20.0	52.0	28.0	1.0
					4.0	0.4336						images/313_18.png	images/313+42_18.png	6.0	→	18.0	6		女	24	2024-03-10_10h47.58.847	干预OB	2021.2.3	Win32	59.88023952			6.0	1.0	0.4253	1.0		1.0	21.0	53.0	17.0	1.0
					4.0	0.4683						images/313+42_13.png	images/313_13.png	1.0	←	13.0	6		女	24	2024-03-10_10h47.58.847	干预OB	2021.2.3	Win32	59.88023952			6.0	0.0	0.4175	1.0		1.0	22.0	54.0	12.0	1.0
					3.0	0.4834						images/313+42_27.png	images/313_27.png	1.0	←	27.0	6		女	24	2024-03-10_10h47.58.847	干预OB	2021.2.3	Win32	59.88023952			1.0	1.0	0.6231	0.0		1.0	23.0	55.0	26.0	1.0
					3.0	0.4946						images/313+42_30.png	images/313_30.png	1.0	←	30.0	6		女	24	2024-03-10_10h47.58.847	干预OB	2021.2.3	Win32	59.88023952			1.0	1.0	0.4026	0.0		1.0	24.0	56.0	29.0	1.0
					4.0	0.7387						images/313_22.png	images/313+42_22.png	6.0	→	22.0	6		女	24	2024-03-10_10h47.58.847	干预OB	2021.2.3	Win32	59.88023952			6.0	1.0	1.1405	1.0		1.0	25.0	57.0	21.0	1.0
					4.0	1.882						images/313+42_15.png	images/313_15.png	1.0	←	15.0	6		女	24	2024-03-10_10h47.58.847	干预OB	2021.2.3	Win32	59.88023952			1.0	1.0	1.3063	1.0		1.0	26.0	58.0	14.0	1.0
					4.0	0.8531						images/313_1.png	images/313+42_1.png	6.0	→	1.0	6		女	24	2024-03-10_10h47.58.847	干预OB	2021.2.3	Win32	59.88023952			6.0	1.0	0.3709	1.0		1.0	27.0	59.0	0.0	1.0
					3.0	1.4553						images/313+42_25.png	images/313_25.png	1.0	←	25.0	6		女	24	2024-03-10_10h47.58.847	干预OB	2021.2.3	Win32	59.88023952			6.0	0.0	1.1999	0.0		1.0	28.0	60.0	24.0	1.0
					2.0	1.3498						images/313+42_9.png	images/313_9.png	1.0	←	9.0	6		女	24	2024-03-10_10h47.58.847	干预OB	2021.2.3	Win32	59.88023952			6.0	0.0	1.6016	0.0		1.0	29.0	61.0	8.0	1.0
					4.0	0.6587						images/313_2.png	images/313+42_2.png	6.0	→	2.0	6		女	24	2024-03-10_10h47.58.847	干预OB	2021.2.3	Win32	59.88023952			6.0	1.0	0.691	1.0		1.0	30.0	62.0	1.0	1.0
					3.0	0.6689						images/313+42_16.png	images/313_16.png	1.0	←	16.0	6		女	24	2024-03-10_10h47.58.847	干预OB	2021.2.3	Win32	59.88023952			1.0	1.0	0.7692	0.0		1.0	31.0	63.0	15.0	1.0
																	6		女	24	2024-03-10_10h47.58.847	干预OB	2021.2.3	Win32	59.88023952														6.966666667	3.5353
