# Supplementary material for: Perceptual metacognition and self-esteem: the role of feedback valence in local and global monitoring bias
Source: BMC Psychol. 2025 Sep 22;13:1114. doi: 10.1186/s40359-025-03089-x (PMC12506185; doi:10.1186/s40359-025-03089-x)
Supplement: Supplementary file 1 — Supplementary Material 1. [file 40359_2025_3089_MOESM1_ESM.zip › Data/Study3/Study3data/objective/06-2_干预OB_2024-03-10_11h06.40.857.csv]

key00.keys	key00.rt	response00.keys	response00.corr	response00.rt	response02.keys	response02.rt	prac1.thisRepN	prac1.thisTrialN	prac1.thisN	prac1.thisIndex	prac1.ran	dotLeft	dotRight	dotAns	cue	rows	被试编号	姓名	性别	年龄	date	expName	psychopyVersion	OS	frameRate	key01.keys	key01.rt	response01.keys	response01.corr	response01.rt	response02.corr	rest_res.keys	obj.thisRepN	obj.thisTrialN	obj.thisN	obj.thisIndex	obj.ran	rest_res.rt	slider.response	slider.rt
space	9.2038	6.0	1.0	0.5148	5.0	0.9988	0.0	0.0	0.0	2.0	1.0	images/313_3.png	images/313+42_3.png	6.0	→	3.0	6		女	24	2024-03-10_11h06.40.857	干预OB	2021.2.3	Win32	60.60606061
		6.0	1.0	0.2802	5.0	0.3528	0.0	1.0	1.0	7.0	1.0	images/313_8.png	images/313+42_8.png	6.0	→	8.0	6		女	24	2024-03-10_11h06.40.857	干预OB	2021.2.3	Win32	60.60606061
		6.0	1.0	0.3453	6.0	0.1693	0.0	2.0	2.0	0.0	1.0	images/313_1.png	images/313+42_1.png	6.0	→	1.0	6		女	24	2024-03-10_11h06.40.857	干预OB	2021.2.3	Win32	60.60606061
		6.0	0.0	0.5706	4.0	0.4678	0.0	3.0	3.0	13.0	1.0	images/313+42_14.png	images/313_14.png	1.0	←	14.0	6		女	24	2024-03-10_11h06.40.857	干预OB	2021.2.3	Win32	60.60606061
		6.0	1.0	0.7841	4.0	0.4858	0.0	4.0	4.0	20.0	1.0	images/313_21.png	images/313+42_21.png	6.0	→	21.0	6		女	24	2024-03-10_11h06.40.857	干预OB	2021.2.3	Win32	60.60606061
		6.0	1.0	0.425	3.0	0.3714	0.0	5.0	5.0	21.0	1.0	images/313_22.png	images/313+42_22.png	6.0	→	22.0	6		女	24	2024-03-10_11h06.40.857	干预OB	2021.2.3	Win32	60.60606061
		1.0	1.0	0.5713	4.0	0.7507	0.0	6.0	6.0	12.0	1.0	images/313+42_13.png	images/313_13.png	1.0	←	13.0	6		女	24	2024-03-10_11h06.40.857	干预OB	2021.2.3	Win32	60.60606061
		6.0	0.0	1.4502	3.0	0.9195	0.0	7.0	7.0	10.0	1.0	images/313+42_11.png	images/313_11.png	1.0	←	11.0	6		女	24	2024-03-10_11h06.40.857	干预OB	2021.2.3	Win32	60.60606061
		1.0	1.0	0.5343	4.0	0.6874	0.0	8.0	8.0	27.0	1.0	images/313+42_28.png	images/313_28.png	1.0	←	28.0	6		女	24	2024-03-10_11h06.40.857	干预OB	2021.2.3	Win32	60.60606061
		1.0	1.0	0.3407	3.0	0.6183	0.0	9.0	9.0	28.0	1.0	images/313+42_29.png	images/313_29.png	1.0	←	29.0	6		女	24	2024-03-10_11h06.40.857	干预OB	2021.2.3	Win32	60.60606061
		1.0	1.0	0.4044	4.0	0.4402	0.0	10.0	10.0	15.0	1.0	images/313+42_16.png	images/313_16.png	1.0	←	16.0	6		女	24	2024-03-10_11h06.40.857	干预OB	2021.2.3	Win32	60.60606061
		6.0	1.0	0.2874	4.0	0.3453	0.0	11.0	11.0	3.0	1.0	images/313_4.png	images/313+42_4.png	6.0	→	4.0	6		女	24	2024-03-10_11h06.40.857	干预OB	2021.2.3	Win32	60.60606061
		1.0	0.0	1.1227	3.0	0.5007	0.0	12.0	12.0	5.0	1.0	images/313_6.png	images/313+42_6.png	6.0	→	6.0	6		女	24	2024-03-10_11h06.40.857	干预OB	2021.2.3	Win32	60.60606061
		1.0	1.0	0.2856	5.0	0.7359	0.0	13.0	13.0	29.0	1.0	images/313+42_30.png	images/313_30.png	1.0	←	30.0	6		女	24	2024-03-10_11h06.40.857	干预OB	2021.2.3	Win32	60.60606061
		1.0	1.0	0.4033	4.0	1.1181	0.0	14.0	14.0	31.0	1.0	images/313+42_32.png	images/313_32.png	1.0	←	32.0	6		女	24	2024-03-10_11h06.40.857	干预OB	2021.2.3	Win32	60.60606061
		1.0	1.0	0.4016	4.0	0.3329	0.0	15.0	15.0	26.0	1.0	images/313+42_27.png	images/313_27.png	1.0	←	27.0	6		女	24	2024-03-10_11h06.40.857	干预OB	2021.2.3	Win32	60.60606061
		1.0	1.0	0.3894	4.0	0.3665	0.0	16.0	16.0	14.0	1.0	images/313+42_15.png	images/313_15.png	1.0	←	15.0	6		女	24	2024-03-10_11h06.40.857	干预OB	2021.2.3	Win32	60.60606061
		1.0	1.0	0.3177	4.0	0.4689	0.0	17.0	17.0	30.0	1.0	images/313+42_31.png	images/313_31.png	1.0	←	31.0	6		女	24	2024-03-10_11h06.40.857	干预OB	2021.2.3	Win32	60.60606061
		1.0	0.0	0.7167	5.0	0.4	0.0	18.0	18.0	18.0	1.0	images/313_19.png	images/313+42_19.png	6.0	→	19.0	6		女	24	2024-03-10_11h06.40.857	干预OB	2021.2.3	Win32	60.60606061
		6.0	1.0	1.2553	3.0	0.5828	0.0	19.0	19.0	17.0	1.0	images/313_18.png	images/313+42_18.png	6.0	→	18.0	6		女	24	2024-03-10_11h06.40.857	干预OB	2021.2.3	Win32	60.60606061
		6.0	1.0	0.3527	3.0	0.605	0.0	20.0	20.0	4.0	1.0	images/313_5.png	images/313+42_5.png	6.0	→	5.0	6		女	24	2024-03-10_11h06.40.857	干预OB	2021.2.3	Win32	60.60606061
		1.0	1.0	0.3912	4.0	0.7318	0.0	21.0	21.0	9.0	1.0	images/313+42_10.png	images/313_10.png	1.0	←	10.0	6		女	24	2024-03-10_11h06.40.857	干预OB	2021.2.3	Win32	60.60606061
		1.0	1.0	0.353	4.0	0.6934	0.0	22.0	22.0	25.0	1.0	images/313+42_26.png	images/313_26.png	1.0	←	26.0	6		女	24	2024-03-10_11h06.40.857	干预OB	2021.2.3	Win32	60.60606061
		6.0	1.0	0.3173	4.0	0.5419	0.0	23.0	23.0	6.0	1.0	images/313_7.png	images/313+42_7.png	6.0	→	7.0	6		女	24	2024-03-10_11h06.40.857	干预OB	2021.2.3	Win32	60.60606061
		6.0	0.0	1.1067	3.0	0.9174	0.0	24.0	24.0	24.0	1.0	images/313+42_25.png	images/313_25.png	1.0	←	25.0	6		女	24	2024-03-10_11h06.40.857	干预OB	2021.2.3	Win32	60.60606061
		6.0	1.0	0.2376	4.0	0.4665	0.0	25.0	25.0	23.0	1.0	images/313_24.png	images/313+42_24.png	6.0	→	24.0	6		女	24	2024-03-10_11h06.40.857	干预OB	2021.2.3	Win32	60.60606061
		6.0	1.0	0.3064	4.0	0.4715	0.0	26.0	26.0	1.0	1.0	images/313_2.png	images/313+42_2.png	6.0	→	2.0	6		女	24	2024-03-10_11h06.40.857	干预OB	2021.2.3	Win32	60.60606061
		1.0	0.0	0.5188	3.0	0.6037	0.0	27.0	27.0	19.0	1.0	images/313_20.png	images/313+42_20.png	6.0	→	20.0	6		女	24	2024-03-10_11h06.40.857	干预OB	2021.2.3	Win32	60.60606061
		6.0	1.0	0.4529	4.0	0.3995	0.0	28.0	28.0	22.0	1.0	images/313_23.png	images/313+42_23.png	6.0	→	23.0	6		女	24	2024-03-10_11h06.40.857	干预OB	2021.2.3	Win32	60.60606061
		6.0	1.0	0.627	4.0	0.4337	0.0	29.0	29.0	16.0	1.0	images/313_17.png	images/313+42_17.png	6.0	→	17.0	6		女	24	2024-03-10_11h06.40.857	干预OB	2021.2.3	Win32	60.60606061
		1.0	1.0	0.3174	4.0	0.459	0.0	30.0	30.0	11.0	1.0	images/313+42_12.png	images/313_12.png	1.0	←	12.0	6		女	24	2024-03-10_11h06.40.857	干预OB	2021.2.3	Win32	60.60606061
		1.0	1.0	0.6015	3.0	1.408	0.0	31.0	31.0	8.0	1.0	images/313+42_9.png	images/313_9.png	1.0	←	9.0	6		女	24	2024-03-10_11h06.40.857	干预OB	2021.2.3	Win32	60.60606061
					4.0	0.5667						images/313+42_26.png	images/313_26.png	1.0	←	26.0	6		女	24	2024-03-10_11h06.40.857	干预OB	2021.2.3	Win32	60.60606061	space	8.9908	1.0	1.0	0.3721	1.0		0.0	0.0	0.0	25.0	1.0
					4.0	0.7751						images/313+42_29.png	images/313_29.png	1.0	←	29.0	6		女	24	2024-03-10_11h06.40.857	干预OB	2021.2.3	Win32	60.60606061			1.0	1.0	0.5715	1.0		0.0	1.0	1.0	28.0	1.0
					4.0	0.5169						images/313+42_28.png	images/313_28.png	1.0	←	28.0	6		女	24	2024-03-10_11h06.40.857	干预OB	2021.2.3	Win32	60.60606061			6.0	0.0	0.2505	1.0		0.0	2.0	2.0	27.0	1.0
					4.0	0.4008						images/313_4.png	images/313+42_4.png	6.0	→	4.0	6		女	24	2024-03-10_11h06.40.857	干预OB	2021.2.3	Win32	60.60606061			6.0	1.0	0.3684	1.0		0.0	3.0	3.0	3.0	1.0
					3.0	0.6014						images/313+42_27.png	images/313_27.png	1.0	←	27.0	6		女	24	2024-03-10_11h06.40.857	干预OB	2021.2.3	Win32	60.60606061			1.0	1.0	0.3204	0.0		0.0	4.0	4.0	26.0	1.0
					4.0	0.4846						images/313+42_13.png	images/313_13.png	1.0	←	13.0	6		女	24	2024-03-10_11h06.40.857	干预OB	2021.2.3	Win32	60.60606061			1.0	1.0	0.8578	1.0		0.0	5.0	5.0	12.0	1.0
					5.0	1.0509						images/313_6.png	images/313+42_6.png	6.0	→	6.0	6		女	24	2024-03-10_11h06.40.857	干预OB	2021.2.3	Win32	60.60606061			6.0	1.0	0.3337	1.0		0.0	6.0	6.0	5.0	1.0
					4.0	0.4173						images/313+42_10.png	images/313_10.png	1.0	←	10.0	6		女	24	2024-03-10_11h06.40.857	干预OB	2021.2.3	Win32	60.60606061			6.0	0.0	0.9259	1.0		0.0	7.0	7.0	9.0	1.0
					4.0	0.4368						images/313_24.png	images/313+42_24.png	6.0	→	24.0	6		女	24	2024-03-10_11h06.40.857	干预OB	2021.2.3	Win32	60.60606061			6.0	1.0	0.2742	1.0		0.0	8.0	8.0	23.0	1.0
					4.0	0.4025						images/313+42_30.png	images/313_30.png	1.0	←	30.0	6		女	24	2024-03-10_11h06.40.857	干预OB	2021.2.3	Win32	60.60606061			1.0	1.0	0.3222	1.0		0.0	9.0	9.0	29.0	1.0
					4.0	0.3879						images/313+42_16.png	images/313_16.png	1.0	←	16.0	6		女	24	2024-03-10_11h06.40.857	干预OB	2021.2.3	Win32	60.60606061			1.0	1.0	0.7237	1.0		0.0	10.0	10.0	15.0	1.0
					3.0	0.7197						images/313+42_31.png	images/313_31.png	1.0	←	31.0	6		女	24	2024-03-10_11h06.40.857	干预OB	2021.2.3	Win32	60.60606061			6.0	0.0	0.566	0.0		0.0	11.0	11.0	30.0	1.0
					4.0	0.334						images/313+42_25.png	images/313_25.png	1.0	←	25.0	6		女	24	2024-03-10_11h06.40.857	干预OB	2021.2.3	Win32	60.60606061			6.0	0.0	0.3669	1.0		0.0	12.0	12.0	24.0	1.0
					3.0	0.5922						images/313_22.png	images/313+42_22.png	6.0	→	22.0	6		女	24	2024-03-10_11h06.40.857	干预OB	2021.2.3	Win32	60.60606061			6.0	1.0	0.4012	0.0		0.0	13.0	13.0	21.0	1.0
					4.0	1.0666						images/313+42_11.png	images/313_11.png	1.0	←	11.0	6		女	24	2024-03-10_11h06.40.857	干预OB	2021.2.3	Win32	60.60606061			1.0	1.0	1.7565	1.0		0.0	14.0	14.0	10.0	1.0
					4.0	0.6888						images/313+42_15.png	images/313_15.png	1.0	←	15.0	6		女	24	2024-03-10_11h06.40.857	干预OB	2021.2.3	Win32	60.60606061			1.0	1.0	0.4939	1.0		0.0	15.0	15.0	14.0	1.0
					4.0	0.4252						images/313_21.png	images/313+42_21.png	6.0	→	21.0	6		女	24	2024-03-10_11h06.40.857	干预OB	2021.2.3	Win32	60.60606061			6.0	1.0	0.3549	1.0		0.0	16.0	16.0	20.0	1.0
					4.0	0.3872						images/313+42_12.png	images/313_12.png	1.0	←	12.0	6		女	24	2024-03-10_11h06.40.857	干预OB	2021.2.3	Win32	60.60606061			1.0	1.0	0.3005	1.0		0.0	17.0	17.0	11.0	1.0
					4.0	0.3998						images/313_8.png	images/313+42_8.png	6.0	→	8.0	6		女	24	2024-03-10_11h06.40.857	干预OB	2021.2.3	Win32	60.60606061			1.0	0.0	0.4578	1.0		0.0	18.0	18.0	7.0	1.0
					4.0	0.5148						images/313+42_9.png	images/313_9.png	1.0	←	9.0	6		女	24	2024-03-10_11h06.40.857	干预OB	2021.2.3	Win32	60.60606061			6.0	0.0	0.3073	1.0		0.0	19.0	19.0	8.0	1.0
					5.0	0.6924						images/313_17.png	images/313+42_17.png	6.0	→	17.0	6		女	24	2024-03-10_11h06.40.857	干预OB	2021.2.3	Win32	60.60606061			6.0	1.0	0.2698	1.0		0.0	20.0	20.0	16.0	1.0
					5.0	0.7745						images/313_19.png	images/313+42_19.png	6.0	→	19.0	6		女	24	2024-03-10_11h06.40.857	干预OB	2021.2.3	Win32	60.60606061			6.0	1.0	0.2846	1.0		0.0	21.0	21.0	18.0	1.0
					4.0	0.5378						images/313_7.png	images/313+42_7.png	6.0	→	7.0	6		女	24	2024-03-10_11h06.40.857	干预OB	2021.2.3	Win32	60.60606061			6.0	1.0	0.367	1.0		0.0	22.0	22.0	6.0	1.0
					5.0	0.599						images/313_2.png	images/313+42_2.png	6.0	→	2.0	6		女	24	2024-03-10_11h06.40.857	干预OB	2021.2.3	Win32	60.60606061			6.0	1.0	0.3415	1.0		0.0	23.0	23.0	1.0	1.0
					5.0	1.2547						images/313_18.png	images/313+42_18.png	6.0	→	18.0	6		女	24	2024-03-10_11h06.40.857	干预OB	2021.2.3	Win32	60.60606061			6.0	1.0	0.341	1.0		0.0	24.0	24.0	17.0	1.0
					4.0	0.3902						images/313+42_14.png	images/313_14.png	1.0	←	14.0	6		女	24	2024-03-10_11h06.40.857	干预OB	2021.2.3	Win32	60.60606061			6.0	0.0	0.3835	1.0		0.0	25.0	25.0	13.0	1.0
					4.0	0.8018						images/313_1.png	images/313+42_1.png	6.0	→	1.0	6		女	24	2024-03-10_11h06.40.857	干预OB	2021.2.3	Win32	60.60606061			6.0	1.0	0.3751	1.0		0.0	26.0	26.0	0.0	1.0
					5.0	0.3145						images/313_23.png	images/313+42_23.png	6.0	→	23.0	6		女	24	2024-03-10_11h06.40.857	干预OB	2021.2.3	Win32	60.60606061			6.0	1.0	0.3344	1.0		0.0	27.0	27.0	22.0	1.0
					5.0	0.4502						images/313_20.png	images/313+42_20.png	6.0	→	20.0	6		女	24	2024-03-10_11h06.40.857	干预OB	2021.2.3	Win32	60.60606061			6.0	1.0	0.2529	1.0		0.0	28.0	28.0	19.0	1.0
					4.0	0.6537						images/313+42_32.png	images/313_32.png	1.0	←	32.0	6		女	24	2024-03-10_11h06.40.857	干预OB	2021.2.3	Win32	60.60606061			1.0	1.0	0.45	1.0		0.0	29.0	29.0	31.0	1.0
					3.0	0.4005						images/313_5.png	images/313+42_5.png	6.0	→	5.0	6		女	24	2024-03-10_11h06.40.857	干预OB	2021.2.3	Win32	60.60606061			1.0	0.0	0.6845	0.0		0.0	30.0	30.0	4.0	1.0
					3.0	0.5995						images/313_3.png	images/313+42_3.png	6.0	→	3.0	6		女	24	2024-03-10_11h06.40.857	干预OB	2021.2.3	Win32	60.60606061			6.0	1.0	0.3353	0.0		0.0	31.0	31.0	2.0	1.0
					3.0	0.7774						images/313+42_9.png	images/313_9.png	1.0	←	9.0	6		女	24	2024-03-10_11h06.40.857	干预OB	2021.2.3	Win32	60.60606061			1.0	1.0	0.7552	0.0		1.0	0.0	32.0	8.0	1.0
					4.0	0.5208						images/313+42_32.png	images/313_32.png	1.0	←	32.0	6		女	24	2024-03-10_11h06.40.857	干预OB	2021.2.3	Win32	60.60606061			1.0	1.0	0.716	1.0		1.0	1.0	33.0	31.0	1.0
					3.0	0.5083						images/313_2.png	images/313+42_2.png	6.0	→	2.0	6		女	24	2024-03-10_11h06.40.857	干预OB	2021.2.3	Win32	60.60606061			6.0	1.0	1.1903	0.0		1.0	2.0	34.0	1.0	1.0
					3.0	0.5865						images/313_18.png	images/313+42_18.png	6.0	→	18.0	6		女	24	2024-03-10_11h06.40.857	干预OB	2021.2.3	Win32	60.60606061			1.0	0.0	0.6907	0.0		1.0	3.0	35.0	17.0	1.0
					4.0	0.3805						images/313_5.png	images/313+42_5.png	6.0	→	5.0	6		女	24	2024-03-10_11h06.40.857	干预OB	2021.2.3	Win32	60.60606061			6.0	1.0	0.4468	1.0		1.0	4.0	36.0	4.0	1.0
					4.0	0.5239						images/313+42_10.png	images/313_10.png	1.0	←	10.0	6		女	24	2024-03-10_11h06.40.857	干预OB	2021.2.3	Win32	60.60606061			1.0	1.0	0.5506	1.0		1.0	5.0	37.0	9.0	1.0
					4.0	0.4324						images/313_4.png	images/313+42_4.png	6.0	→	4.0	6		女	24	2024-03-10_11h06.40.857	干预OB	2021.2.3	Win32	60.60606061			1.0	0.0	0.6003	1.0		1.0	6.0	38.0	3.0	1.0
					3.0	0.7545						images/313_20.png	images/313+42_20.png	6.0	→	20.0	6		女	24	2024-03-10_11h06.40.857	干预OB	2021.2.3	Win32	60.60606061			1.0	0.0	1.2161	0.0	space	1.0	7.0	39.0	19.0	1.0	1.7662
					4.0	0.5743						images/313_1.png	images/313+42_1.png	6.0	→	1.0	6		女	24	2024-03-10_11h06.40.857	干预OB	2021.2.3	Win32	60.60606061			6.0	1.0	0.5872	1.0		1.0	8.0	40.0	0.0	1.0
					4.0	0.4548						images/313+42_15.png	images/313_15.png	1.0	←	15.0	6		女	24	2024-03-10_11h06.40.857	干预OB	2021.2.3	Win32	60.60606061			1.0	1.0	0.2733	1.0		1.0	9.0	41.0	14.0	1.0
					4.0	0.4071						images/313+42_11.png	images/313_11.png	1.0	←	11.0	6		女	24	2024-03-10_11h06.40.857	干预OB	2021.2.3	Win32	60.60606061			1.0	1.0	0.5305	1.0		1.0	10.0	42.0	10.0	1.0
					3.0	0.9897						images/313_21.png	images/313+42_21.png	6.0	→	21.0	6		女	24	2024-03-10_11h06.40.857	干预OB	2021.2.3	Win32	60.60606061			6.0	1.0	1.2977	0.0		1.0	11.0	43.0	20.0	1.0
					4.0	0.5852						images/313+42_14.png	images/313_14.png	1.0	←	14.0	6		女	24	2024-03-10_11h06.40.857	干预OB	2021.2.3	Win32	60.60606061			1.0	1.0	0.4497	1.0		1.0	12.0	44.0	13.0	1.0
					4.0	1.3541						images/313+42_30.png	images/313_30.png	1.0	←	30.0	6		女	24	2024-03-10_11h06.40.857	干预OB	2021.2.3	Win32	60.60606061			1.0	1.0	0.3492	1.0		1.0	13.0	45.0	29.0	1.0
					3.0	0.6021						images/313_19.png	images/313+42_19.png	6.0	→	19.0	6		女	24	2024-03-10_11h06.40.857	干预OB	2021.2.3	Win32	60.60606061			6.0	1.0	0.3616	0.0		1.0	14.0	46.0	18.0	1.0
					3.0	0.8708						images/313+42_29.png	images/313_29.png	1.0	←	29.0	6		女	24	2024-03-10_11h06.40.857	干预OB	2021.2.3	Win32	60.60606061			1.0	1.0	0.4351	0.0		1.0	15.0	47.0	28.0	1.0
					4.0	0.4881						images/313_23.png	images/313+42_23.png	6.0	→	23.0	6		女	24	2024-03-10_11h06.40.857	干预OB	2021.2.3	Win32	60.60606061			1.0	0.0	0.3898	1.0		1.0	16.0	48.0	22.0	1.0
					4.0	0.3535						images/313+42_26.png	images/313_26.png	1.0	←	26.0	6		女	24	2024-03-10_11h06.40.857	干预OB	2021.2.3	Win32	60.60606061			1.0	1.0	0.4983	1.0		1.0	17.0	49.0	25.0	1.0
					4.0	0.4621						images/313+42_28.png	images/313_28.png	1.0	←	28.0	6		女	24	2024-03-10_11h06.40.857	干预OB	2021.2.3	Win32	60.60606061			1.0	1.0	0.769	1.0		1.0	18.0	50.0	27.0	1.0
					4.0	0.4061						images/313+42_12.png	images/313_12.png	1.0	←	12.0	6		女	24	2024-03-10_11h06.40.857	干预OB	2021.2.3	Win32	60.60606061			1.0	1.0	0.3644	1.0		1.0	19.0	51.0	11.0	1.0
					3.0	0.6375						images/313+42_13.png	images/313_13.png	1.0	←	13.0	6		女	24	2024-03-10_11h06.40.857	干预OB	2021.2.3	Win32	60.60606061			6.0	0.0	0.8733	0.0		1.0	20.0	52.0	12.0	1.0
					4.0	0.3738						images/313+42_25.png	images/313_25.png	1.0	←	25.0	6		女	24	2024-03-10_11h06.40.857	干预OB	2021.2.3	Win32	60.60606061			1.0	1.0	0.5369	1.0		1.0	21.0	53.0	24.0	1.0
					3.0	0.6364						images/313_22.png	images/313+42_22.png	6.0	→	22.0	6		女	24	2024-03-10_11h06.40.857	干预OB	2021.2.3	Win32	60.60606061			6.0	1.0	0.3315	0.0		1.0	22.0	54.0	21.0	1.0
					4.0	0.3678						images/313_6.png	images/313+42_6.png	6.0	→	6.0	6		女	24	2024-03-10_11h06.40.857	干预OB	2021.2.3	Win32	60.60606061			6.0	1.0	0.4678	1.0		1.0	23.0	55.0	5.0	1.0
					4.0	0.3652						images/313+42_27.png	images/313_27.png	1.0	←	27.0	6		女	24	2024-03-10_11h06.40.857	干预OB	2021.2.3	Win32	60.60606061			1.0	1.0	0.3603	1.0		1.0	24.0	56.0	26.0	1.0
					4.0	0.565						images/313_17.png	images/313+42_17.png	6.0	→	17.0	6		女	24	2024-03-10_11h06.40.857	干预OB	2021.2.3	Win32	60.60606061			6.0	1.0	0.3514	1.0		1.0	25.0	57.0	16.0	1.0
					4.0	0.3563						images/313+42_16.png	images/313_16.png	1.0	←	16.0	6		女	24	2024-03-10_11h06.40.857	干预OB	2021.2.3	Win32	60.60606061			6.0	0.0	1.0403	1.0		1.0	26.0	58.0	15.0	1.0
					5.0	0.41						images/313_3.png	images/313+42_3.png	6.0	→	3.0	6		女	24	2024-03-10_11h06.40.857	干预OB	2021.2.3	Win32	60.60606061			6.0	1.0	0.3833	1.0		1.0	27.0	59.0	2.0	1.0
					5.0	0.4009						images/313_8.png	images/313+42_8.png	6.0	→	8.0	6		女	24	2024-03-10_11h06.40.857	干预OB	2021.2.3	Win32	60.60606061			6.0	1.0	0.6044	1.0		1.0	28.0	60.0	7.0	1.0
					4.0	0.901						images/313_7.png	images/313+42_7.png	6.0	→	7.0	6		女	24	2024-03-10_11h06.40.857	干预OB	2021.2.3	Win32	60.60606061			6.0	1.0	0.4689	1.0		1.0	29.0	61.0	6.0	1.0
					3.0	0.5112						images/313+42_31.png	images/313_31.png	1.0	←	31.0	6		女	24	2024-03-10_11h06.40.857	干预OB	2021.2.3	Win32	60.60606061			1.0	1.0	0.5498	0.0		1.0	30.0	62.0	30.0	1.0
					5.0	0.5182						images/313_24.png	images/313+42_24.png	6.0	→	24.0	6		女	24	2024-03-10_11h06.40.857	干预OB	2021.2.3	Win32	60.60606061			6.0	1.0	0.3332	1.0		1.0	31.0	63.0	23.0	1.0
																	6		女	24	2024-03-10_11h06.40.857	干预OB	2021.2.3	Win32	60.60606061														6.522222222	4.302
