# Supplementary material for: Perceptual metacognition and self-esteem: the role of feedback valence in local and global monitoring bias
Source: BMC Psychol. 2025 Sep 22;13:1114. doi: 10.1186/s40359-025-03089-x (PMC12506185; doi:10.1186/s40359-025-03089-x)
Supplement: Supplementary file 1 — Supplementary Material 1. [file 40359_2025_3089_MOESM1_ESM.zip › Data/Study3/Study3data/objective/07-1_干预OB_2024-03-10_10h47.34.693.csv]

key00.keys	key00.rt	response00.keys	response00.corr	response00.rt	response02.keys	response02.rt	prac1.thisRepN	prac1.thisTrialN	prac1.thisN	prac1.thisIndex	prac1.ran	dotLeft	dotRight	dotAns	cue	rows	被试编号	姓名	性别	年龄	date	expName	psychopyVersion	OS	frameRate	key01.keys	key01.rt	response01.keys	response01.corr	response01.rt	response02.corr	rest_res.keys	obj.thisRepN	obj.thisTrialN	obj.thisN	obj.thisIndex	obj.ran	rest_res.rt	slider.response	slider.rt
space	11.1256	6.0	0.0	0.5982	5.0	1.3607	0.0	0.0	0.0	11.0	1.0	images/313+42_12.png	images/313_12.png	1.0	←	12.0	7		女	24	2024-03-10_10h47.34.693	干预OB	2021.2.3	Win32	58.82352941
		1.0	0.0	2.5866	2.0	1.3371	0.0	1.0	1.0	7.0	1.0	images/313_8.png	images/313+42_8.png	6.0	→	8.0	7		女	24	2024-03-10_10h47.34.693	干预OB	2021.2.3	Win32	58.82352941
		1.0	1.0	0.6685	6.0	5.4184	0.0	2.0	2.0	29.0	1.0	images/313+42_30.png	images/313_30.png	1.0	←	30.0	7		女	24	2024-03-10_10h47.34.693	干预OB	2021.2.3	Win32	58.82352941
		6.0	0.0	0.791	2.0	1.2352	0.0	3.0	3.0	12.0	1.0	images/313+42_13.png	images/313_13.png	1.0	←	13.0	7		女	24	2024-03-10_10h47.34.693	干预OB	2021.2.3	Win32	58.82352941
		6.0	0.0	0.6557	3.0	1.8529	0.0	4.0	4.0	15.0	1.0	images/313+42_16.png	images/313_16.png	1.0	←	16.0	7		女	24	2024-03-10_10h47.34.693	干预OB	2021.2.3	Win32	58.82352941
		6.0	1.0	0.7077	2.0	1.5281	0.0	5.0	5.0	6.0	1.0	images/313_7.png	images/313+42_7.png	6.0	→	7.0	7		女	24	2024-03-10_10h47.34.693	干预OB	2021.2.3	Win32	58.82352941
		6.0	1.0	0.4687	3.0	1.0598	0.0	6.0	6.0	18.0	1.0	images/313_19.png	images/313+42_19.png	6.0	→	19.0	7		女	24	2024-03-10_10h47.34.693	干预OB	2021.2.3	Win32	58.82352941
		6.0	1.0	0.6676	2.0	0.9183	0.0	7.0	7.0	4.0	1.0	images/313_5.png	images/313+42_5.png	6.0	→	5.0	7		女	24	2024-03-10_10h47.34.693	干预OB	2021.2.3	Win32	58.82352941
		1.0	0.0	0.6353	2.0	0.5012	0.0	8.0	8.0	1.0	1.0	images/313_2.png	images/313+42_2.png	6.0	→	2.0	7		女	24	2024-03-10_10h47.34.693	干预OB	2021.2.3	Win32	58.82352941
		6.0	0.0	0.735	2.0	0.7713	0.0	9.0	9.0	13.0	1.0	images/313+42_14.png	images/313_14.png	1.0	←	14.0	7		女	24	2024-03-10_10h47.34.693	干预OB	2021.2.3	Win32	58.82352941
		1.0	1.0	0.8552	2.0	0.5015	0.0	10.0	10.0	27.0	1.0	images/313+42_28.png	images/313_28.png	1.0	←	28.0	7		女	24	2024-03-10_10h47.34.693	干预OB	2021.2.3	Win32	58.82352941
		1.0	1.0	0.8379	2.0	0.5694	0.0	11.0	11.0	9.0	1.0	images/313+42_10.png	images/313_10.png	1.0	←	10.0	7		女	24	2024-03-10_10h47.34.693	干预OB	2021.2.3	Win32	58.82352941
		6.0	1.0	0.4435	2.0	0.5169	0.0	12.0	12.0	19.0	1.0	images/313_20.png	images/313+42_20.png	6.0	→	20.0	7		女	24	2024-03-10_10h47.34.693	干预OB	2021.2.3	Win32	58.82352941
		6.0	1.0	0.4247	2.0	0.5353	0.0	13.0	13.0	22.0	1.0	images/313_23.png	images/313+42_23.png	6.0	→	23.0	7		女	24	2024-03-10_10h47.34.693	干预OB	2021.2.3	Win32	58.82352941
		6.0	1.0	0.3692	3.0	0.6233	0.0	14.0	14.0	3.0	1.0	images/313_4.png	images/313+42_4.png	6.0	→	4.0	7		女	24	2024-03-10_10h47.34.693	干预OB	2021.2.3	Win32	58.82352941
		6.0	0.0	0.9435	2.0	0.5717	0.0	15.0	15.0	8.0	1.0	images/313+42_9.png	images/313_9.png	1.0	←	9.0	7		女	24	2024-03-10_10h47.34.693	干预OB	2021.2.3	Win32	58.82352941
		1.0	1.0	0.5052	2.0	0.4722	0.0	16.0	16.0	28.0	1.0	images/313+42_29.png	images/313_29.png	1.0	←	29.0	7		女	24	2024-03-10_10h47.34.693	干预OB	2021.2.3	Win32	58.82352941
		1.0	1.0	0.7883	2.0	0.4383	0.0	17.0	17.0	26.0	1.0	images/313+42_27.png	images/313_27.png	1.0	←	27.0	7		女	24	2024-03-10_10h47.34.693	干预OB	2021.2.3	Win32	58.82352941
		6.0	1.0	0.6906	3.0	1.2426	0.0	18.0	18.0	0.0	1.0	images/313_1.png	images/313+42_1.png	6.0	→	1.0	7		女	24	2024-03-10_10h47.34.693	干预OB	2021.2.3	Win32	58.82352941
		1.0	1.0	0.6554	2.0	0.4879	0.0	19.0	19.0	31.0	1.0	images/313+42_32.png	images/313_32.png	1.0	←	32.0	7		女	24	2024-03-10_10h47.34.693	干预OB	2021.2.3	Win32	58.82352941
		6.0	1.0	0.355	4.0	0.7191	0.0	20.0	20.0	5.0	1.0	images/313_6.png	images/313+42_6.png	6.0	→	6.0	7		女	24	2024-03-10_10h47.34.693	干预OB	2021.2.3	Win32	58.82352941
		6.0	1.0	0.3846	3.0	0.5022	0.0	21.0	21.0	16.0	1.0	images/313_17.png	images/313+42_17.png	6.0	→	17.0	7		女	24	2024-03-10_10h47.34.693	干预OB	2021.2.3	Win32	58.82352941
		1.0	1.0	0.4691	3.0	0.4207	0.0	22.0	22.0	24.0	1.0	images/313+42_25.png	images/313_25.png	1.0	←	25.0	7		女	24	2024-03-10_10h47.34.693	干预OB	2021.2.3	Win32	58.82352941
		1.0	1.0	0.6346	2.0	0.3947	0.0	23.0	23.0	14.0	1.0	images/313+42_15.png	images/313_15.png	1.0	←	15.0	7		女	24	2024-03-10_10h47.34.693	干预OB	2021.2.3	Win32	58.82352941
		6.0	0.0	0.5027	1.0	0.5235	0.0	24.0	24.0	25.0	1.0	images/313+42_26.png	images/313_26.png	1.0	←	26.0	7		女	24	2024-03-10_10h47.34.693	干预OB	2021.2.3	Win32	58.82352941
		1.0	1.0	0.5758	2.0	0.3862	0.0	25.0	25.0	30.0	1.0	images/313+42_31.png	images/313_31.png	1.0	←	31.0	7		女	24	2024-03-10_10h47.34.693	干预OB	2021.2.3	Win32	58.82352941
		6.0	0.0	0.4346	2.0	0.4226	0.0	26.0	26.0	10.0	1.0	images/313+42_11.png	images/313_11.png	1.0	←	11.0	7		女	24	2024-03-10_10h47.34.693	干预OB	2021.2.3	Win32	58.82352941
		6.0	1.0	0.3844	2.0	0.4412	0.0	27.0	27.0	23.0	1.0	images/313_24.png	images/313+42_24.png	6.0	→	24.0	7		女	24	2024-03-10_10h47.34.693	干预OB	2021.2.3	Win32	58.82352941
		1.0	0.0	0.4843	2.0	0.4738	0.0	28.0	28.0	17.0	1.0	images/313_18.png	images/313+42_18.png	6.0	→	18.0	7		女	24	2024-03-10_10h47.34.693	干预OB	2021.2.3	Win32	58.82352941
		6.0	1.0	0.4086	3.0	0.5885	0.0	29.0	29.0	20.0	1.0	images/313_21.png	images/313+42_21.png	6.0	→	21.0	7		女	24	2024-03-10_10h47.34.693	干预OB	2021.2.3	Win32	58.82352941
		6.0	1.0	0.345	2.0	0.6378	0.0	30.0	30.0	2.0	1.0	images/313_3.png	images/313+42_3.png	6.0	→	3.0	7		女	24	2024-03-10_10h47.34.693	干预OB	2021.2.3	Win32	58.82352941
		6.0	1.0	0.4375	2.0	0.3399	0.0	31.0	31.0	21.0	1.0	images/313_22.png	images/313+42_22.png	6.0	→	22.0	7		女	24	2024-03-10_10h47.34.693	干预OB	2021.2.3	Win32	58.82352941
					3.0	1.3523						images/313_7.png	images/313+42_7.png	6.0	→	7.0	7		女	24	2024-03-10_10h47.34.693	干预OB	2021.2.3	Win32	58.82352941	space	37.3504	6.0	1.0	1.0333	0.0		0.0	0.0	0.0	6.0	1.0
					2.0	0.702						images/313+42_11.png	images/313_11.png	1.0	←	11.0	7		女	24	2024-03-10_10h47.34.693	干预OB	2021.2.3	Win32	58.82352941			1.0	1.0	0.6523	0.0		0.0	1.0	1.0	10.0	1.0
					2.0	0.6858						images/313+42_32.png	images/313_32.png	1.0	←	32.0	7		女	24	2024-03-10_10h47.34.693	干预OB	2021.2.3	Win32	58.82352941			1.0	1.0	0.4688	0.0		0.0	2.0	2.0	31.0	1.0
					3.0	0.6344						images/313+42_16.png	images/313_16.png	1.0	←	16.0	7		女	24	2024-03-10_10h47.34.693	干预OB	2021.2.3	Win32	58.82352941			1.0	1.0	0.5854	0.0		0.0	3.0	3.0	15.0	1.0
					2.0	0.4904						images/313+42_27.png	images/313_27.png	1.0	←	27.0	7		女	24	2024-03-10_10h47.34.693	干预OB	2021.2.3	Win32	58.82352941			1.0	1.0	0.5026	0.0		0.0	4.0	4.0	26.0	1.0
					2.0	0.4516						images/313+42_10.png	images/313_10.png	1.0	←	10.0	7		女	24	2024-03-10_10h47.34.693	干预OB	2021.2.3	Win32	58.82352941			1.0	1.0	0.5215	0.0		0.0	5.0	5.0	9.0	1.0
					3.0	0.6013						images/313_22.png	images/313+42_22.png	6.0	→	22.0	7		女	24	2024-03-10_10h47.34.693	干预OB	2021.2.3	Win32	58.82352941			6.0	1.0	0.3505	0.0		0.0	6.0	6.0	21.0	1.0
					3.0	0.3685						images/313+42_13.png	images/313_13.png	1.0	←	13.0	7		女	24	2024-03-10_10h47.34.693	干预OB	2021.2.3	Win32	58.82352941			1.0	1.0	0.5934	0.0		0.0	7.0	7.0	12.0	1.0
					3.0	0.4676						images/313_4.png	images/313+42_4.png	6.0	→	4.0	7		女	24	2024-03-10_10h47.34.693	干预OB	2021.2.3	Win32	58.82352941			6.0	1.0	0.4728	0.0		0.0	8.0	8.0	3.0	1.0
					2.0	0.5515						images/313+42_25.png	images/313_25.png	1.0	←	25.0	7		女	24	2024-03-10_10h47.34.693	干预OB	2021.2.3	Win32	58.82352941			6.0	0.0	0.5175	0.0		0.0	9.0	9.0	24.0	1.0
					3.0	0.5202						images/313_18.png	images/313+42_18.png	6.0	→	18.0	7		女	24	2024-03-10_10h47.34.693	干预OB	2021.2.3	Win32	58.82352941			6.0	1.0	0.4201	0.0		0.0	10.0	10.0	17.0	1.0
					2.0	0.4184						images/313+42_9.png	images/313_9.png	1.0	←	9.0	7		女	24	2024-03-10_10h47.34.693	干预OB	2021.2.3	Win32	58.82352941			1.0	1.0	0.4415	0.0		0.0	11.0	11.0	8.0	1.0
					2.0	0.3676						images/313+42_30.png	images/313_30.png	1.0	←	30.0	7		女	24	2024-03-10_10h47.34.693	干预OB	2021.2.3	Win32	58.82352941			1.0	1.0	0.5345	0.0		0.0	12.0	12.0	29.0	1.0
					5.0	0.701						images/313+42_12.png	images/313_12.png	1.0	←	12.0	7		女	24	2024-03-10_10h47.34.693	干预OB	2021.2.3	Win32	58.82352941			1.0	1.0	0.4077	1.0		0.0	13.0	13.0	11.0	1.0
					5.0	0.5045						images/313_6.png	images/313+42_6.png	6.0	→	6.0	7		女	24	2024-03-10_10h47.34.693	干预OB	2021.2.3	Win32	58.82352941			6.0	1.0	0.4526	1.0		0.0	14.0	14.0	5.0	1.0
					2.0	0.5343						images/313+42_15.png	images/313_15.png	1.0	←	15.0	7		女	24	2024-03-10_10h47.34.693	干预OB	2021.2.3	Win32	58.82352941			1.0	1.0	1.8861	0.0		0.0	15.0	15.0	14.0	1.0
					2.0	0.4681						images/313_20.png	images/313+42_20.png	6.0	→	20.0	7		女	24	2024-03-10_10h47.34.693	干预OB	2021.2.3	Win32	58.82352941			1.0	0.0	0.5774	0.0		0.0	16.0	16.0	19.0	1.0
					5.0	0.6014						images/313+42_28.png	images/313_28.png	1.0	←	28.0	7		女	24	2024-03-10_10h47.34.693	干预OB	2021.2.3	Win32	58.82352941			6.0	0.0	0.388	1.0		0.0	17.0	17.0	27.0	1.0
					3.0	0.6696						images/313_2.png	images/313+42_2.png	6.0	→	2.0	7		女	24	2024-03-10_10h47.34.693	干预OB	2021.2.3	Win32	58.82352941			6.0	1.0	0.6179	0.0		0.0	18.0	18.0	1.0	1.0
					3.0	0.4179						images/313_23.png	images/313+42_23.png	6.0	→	23.0	7		女	24	2024-03-10_10h47.34.693	干预OB	2021.2.3	Win32	58.82352941			1.0	0.0	0.3762	0.0		0.0	19.0	19.0	22.0	1.0
					3.0	0.4556						images/313_5.png	images/313+42_5.png	6.0	→	5.0	7		女	24	2024-03-10_10h47.34.693	干预OB	2021.2.3	Win32	58.82352941			6.0	1.0	0.55	0.0		0.0	20.0	20.0	4.0	1.0
					2.0	0.701						images/313_17.png	images/313+42_17.png	6.0	→	17.0	7		女	24	2024-03-10_10h47.34.693	干预OB	2021.2.3	Win32	58.82352941			6.0	1.0	0.4732	0.0		0.0	21.0	21.0	16.0	1.0
					3.0	0.4253						images/313_24.png	images/313+42_24.png	6.0	→	24.0	7		女	24	2024-03-10_10h47.34.693	干预OB	2021.2.3	Win32	58.82352941			6.0	1.0	0.7003	0.0		0.0	22.0	22.0	23.0	1.0
					2.0	0.5516						images/313_8.png	images/313+42_8.png	6.0	→	8.0	7		女	24	2024-03-10_10h47.34.693	干预OB	2021.2.3	Win32	58.82352941			6.0	1.0	0.4334	0.0		0.0	23.0	23.0	7.0	1.0
					2.0	0.5511						images/313+42_29.png	images/313_29.png	1.0	←	29.0	7		女	24	2024-03-10_10h47.34.693	干预OB	2021.2.3	Win32	58.82352941			1.0	1.0	0.754	0.0		0.0	24.0	24.0	28.0	1.0
					3.0	0.592						images/313_1.png	images/313+42_1.png	6.0	→	1.0	7		女	24	2024-03-10_10h47.34.693	干预OB	2021.2.3	Win32	58.82352941			6.0	1.0	0.3693	0.0		0.0	25.0	25.0	0.0	1.0
					2.0	0.517						images/313+42_26.png	images/313_26.png	1.0	←	26.0	7		女	24	2024-03-10_10h47.34.693	干预OB	2021.2.3	Win32	58.82352941			1.0	1.0	0.4178	0.0		0.0	26.0	26.0	25.0	1.0
					3.0	0.706						images/313_3.png	images/313+42_3.png	6.0	→	3.0	7		女	24	2024-03-10_10h47.34.693	干预OB	2021.2.3	Win32	58.82352941			6.0	1.0	0.4355	0.0		0.0	27.0	27.0	2.0	1.0
					2.0	0.6513						images/313+42_14.png	images/313_14.png	1.0	←	14.0	7		女	24	2024-03-10_10h47.34.693	干预OB	2021.2.3	Win32	58.82352941			6.0	0.0	0.4094	0.0		0.0	28.0	28.0	13.0	1.0
					3.0	1.0898						images/313_19.png	images/313+42_19.png	6.0	→	19.0	7		女	24	2024-03-10_10h47.34.693	干预OB	2021.2.3	Win32	58.82352941			6.0	1.0	0.4565	0.0		0.0	29.0	29.0	18.0	1.0
					3.0	0.8024						images/313+42_31.png	images/313_31.png	1.0	←	31.0	7		女	24	2024-03-10_10h47.34.693	干预OB	2021.2.3	Win32	58.82352941			6.0	0.0	0.4746	0.0		0.0	30.0	30.0	30.0	1.0
					4.0	0.5894						images/313_21.png	images/313+42_21.png	6.0	→	21.0	7		女	24	2024-03-10_10h47.34.693	干预OB	2021.2.3	Win32	58.82352941			6.0	1.0	0.3737	1.0		0.0	31.0	31.0	20.0	1.0
					3.0	0.6934						images/313_21.png	images/313+42_21.png	6.0	→	21.0	7		女	24	2024-03-10_10h47.34.693	干预OB	2021.2.3	Win32	58.82352941			6.0	1.0	0.5027	0.0		1.0	0.0	32.0	20.0	1.0
					2.0	0.5016						images/313+42_25.png	images/313_25.png	1.0	←	25.0	7		女	24	2024-03-10_10h47.34.693	干预OB	2021.2.3	Win32	58.82352941			1.0	1.0	0.4895	0.0		1.0	1.0	33.0	24.0	1.0
					3.0	0.6081						images/313+42_16.png	images/313_16.png	1.0	←	16.0	7		女	24	2024-03-10_10h47.34.693	干预OB	2021.2.3	Win32	58.82352941			1.0	1.0	0.7588	0.0		1.0	2.0	34.0	15.0	1.0
					2.0	0.3263						images/313_1.png	images/313+42_1.png	6.0	→	1.0	7		女	24	2024-03-10_10h47.34.693	干预OB	2021.2.3	Win32	58.82352941			6.0	1.0	0.4678	0.0		1.0	3.0	35.0	0.0	1.0
					2.0	0.2593						images/313+42_11.png	images/313_11.png	1.0	←	11.0	7		女	24	2024-03-10_10h47.34.693	干预OB	2021.2.3	Win32	58.82352941			6.0	0.0	0.5232	0.0		1.0	4.0	36.0	10.0	1.0
					3.0	0.3848						images/313_17.png	images/313+42_17.png	6.0	→	17.0	7		女	24	2024-03-10_10h47.34.693	干预OB	2021.2.3	Win32	58.82352941			6.0	1.0	0.4012	0.0		1.0	5.0	37.0	16.0	1.0
					4.0	0.4024						images/313_8.png	images/313+42_8.png	6.0	→	8.0	7		女	24	2024-03-10_10h47.34.693	干预OB	2021.2.3	Win32	58.82352941			6.0	1.0	0.5182	1.0		1.0	6.0	38.0	7.0	1.0
					4.0	0.4347						images/313_3.png	images/313+42_3.png	6.0	→	3.0	7		女	24	2024-03-10_10h47.34.693	干预OB	2021.2.3	Win32	58.82352941			6.0	1.0	0.3584	1.0	space	1.0	7.0	39.0	2.0	1.0	1.6452
					2.0	1.0989						images/313+42_14.png	images/313_14.png	1.0	←	14.0	7		女	24	2024-03-10_10h47.34.693	干预OB	2021.2.3	Win32	58.82352941			1.0	1.0	0.7555	0.0		1.0	8.0	40.0	13.0	1.0
					3.0	0.7113						images/313_2.png	images/313+42_2.png	6.0	→	2.0	7		女	24	2024-03-10_10h47.34.693	干预OB	2021.2.3	Win32	58.82352941			6.0	1.0	0.4167	0.0		1.0	9.0	41.0	1.0	1.0
					2.0	0.5222						images/313+42_27.png	images/313_27.png	1.0	←	27.0	7		女	24	2024-03-10_10h47.34.693	干预OB	2021.2.3	Win32	58.82352941			1.0	1.0	0.435	0.0		1.0	10.0	42.0	26.0	1.0
					2.0	0.3741						images/313+42_31.png	images/313_31.png	1.0	←	31.0	7		女	24	2024-03-10_10h47.34.693	干预OB	2021.2.3	Win32	58.82352941			1.0	1.0	0.5739	0.0		1.0	11.0	43.0	30.0	1.0
					3.0	0.5553						images/313_7.png	images/313+42_7.png	6.0	→	7.0	7		女	24	2024-03-10_10h47.34.693	干预OB	2021.2.3	Win32	58.82352941			6.0	1.0	0.6785	0.0		1.0	12.0	44.0	6.0	1.0
					3.0	0.5525						images/313+42_15.png	images/313_15.png	1.0	←	15.0	7		女	24	2024-03-10_10h47.34.693	干预OB	2021.2.3	Win32	58.82352941			1.0	1.0	0.6075	0.0		1.0	13.0	45.0	14.0	1.0
					5.0	0.4054						images/313_18.png	images/313+42_18.png	6.0	→	18.0	7		女	24	2024-03-10_10h47.34.693	干预OB	2021.2.3	Win32	58.82352941			1.0	0.0	0.7188	1.0		1.0	14.0	46.0	17.0	1.0
					5.0	1.468						images/313+42_29.png	images/313_29.png	1.0	←	29.0	7		女	24	2024-03-10_10h47.34.693	干预OB	2021.2.3	Win32	58.82352941			1.0	1.0	0.4041	1.0		1.0	15.0	47.0	28.0	1.0
					2.0	0.9381						images/313+42_13.png	images/313_13.png	1.0	←	13.0	7		女	24	2024-03-10_10h47.34.693	干预OB	2021.2.3	Win32	58.82352941			1.0	1.0	0.71	0.0		1.0	16.0	48.0	12.0	1.0
					4.0	0.8728						images/313_19.png	images/313+42_19.png	6.0	→	19.0	7		女	24	2024-03-10_10h47.34.693	干预OB	2021.2.3	Win32	58.82352941			6.0	1.0	0.4914	1.0		1.0	17.0	49.0	18.0	1.0
					2.0	0.4047						images/313_24.png	images/313+42_24.png	6.0	→	24.0	7		女	24	2024-03-10_10h47.34.693	干预OB	2021.2.3	Win32	58.82352941			6.0	1.0	0.5001	0.0		1.0	18.0	50.0	23.0	1.0
					2.0	0.4099						images/313_22.png	images/313+42_22.png	6.0	→	22.0	7		女	24	2024-03-10_10h47.34.693	干预OB	2021.2.3	Win32	58.82352941			1.0	0.0	0.9722	0.0		1.0	19.0	51.0	21.0	1.0
					5.0	0.4544						images/313_23.png	images/313+42_23.png	6.0	→	23.0	7		女	24	2024-03-10_10h47.34.693	干预OB	2021.2.3	Win32	58.82352941			6.0	1.0	0.7542	1.0		1.0	20.0	52.0	22.0	1.0
					2.0	0.3339						images/313+42_32.png	images/313_32.png	1.0	←	32.0	7		女	24	2024-03-10_10h47.34.693	干预OB	2021.2.3	Win32	58.82352941			1.0	1.0	0.6282	0.0		1.0	21.0	53.0	31.0	1.0
					2.0	0.3432						images/313+42_10.png	images/313_10.png	1.0	←	10.0	7		女	24	2024-03-10_10h47.34.693	干预OB	2021.2.3	Win32	58.82352941			1.0	1.0	0.5018	0.0		1.0	22.0	54.0	9.0	1.0
					5.0	0.5376						images/313_6.png	images/313+42_6.png	6.0	→	6.0	7		女	24	2024-03-10_10h47.34.693	干预OB	2021.2.3	Win32	58.82352941			6.0	1.0	0.3079	1.0		1.0	23.0	55.0	5.0	1.0
					3.0	0.5375						images/313+42_30.png	images/313_30.png	1.0	←	30.0	7		女	24	2024-03-10_10h47.34.693	干预OB	2021.2.3	Win32	58.82352941			1.0	1.0	0.4558	0.0		1.0	24.0	56.0	29.0	1.0
					4.0	1.4176						images/313+42_9.png	images/313_9.png	1.0	←	9.0	7		女	24	2024-03-10_10h47.34.693	干预OB	2021.2.3	Win32	58.82352941			1.0	1.0	0.4425	1.0		1.0	25.0	57.0	8.0	1.0
					3.0	0.379						images/313+42_28.png	images/313_28.png	1.0	←	28.0	7		女	24	2024-03-10_10h47.34.693	干预OB	2021.2.3	Win32	58.82352941			1.0	1.0	0.8112	0.0		1.0	26.0	58.0	27.0	1.0
					3.0	0.3204						images/313+42_12.png	images/313_12.png	1.0	←	12.0	7		女	24	2024-03-10_10h47.34.693	干预OB	2021.2.3	Win32	58.82352941			1.0	1.0	0.6333	0.0		1.0	27.0	59.0	11.0	1.0
					4.0	0.4752						images/313_4.png	images/313+42_4.png	6.0	→	4.0	7		女	24	2024-03-10_10h47.34.693	干预OB	2021.2.3	Win32	58.82352941			6.0	1.0	0.2869	1.0		1.0	28.0	60.0	3.0	1.0
					3.0	0.3211						images/313+42_26.png	images/313_26.png	1.0	←	26.0	7		女	24	2024-03-10_10h47.34.693	干预OB	2021.2.3	Win32	58.82352941			1.0	1.0	0.3542	0.0		1.0	29.0	61.0	25.0	1.0
					3.0	0.3281						images/313_20.png	images/313+42_20.png	6.0	→	20.0	7		女	24	2024-03-10_10h47.34.693	干预OB	2021.2.3	Win32	58.82352941			6.0	1.0	0.3349	0.0		1.0	30.0	62.0	19.0	1.0
					4.0	0.3528						images/313_5.png	images/313+42_5.png	6.0	→	5.0	7		女	24	2024-03-10_10h47.34.693	干预OB	2021.2.3	Win32	58.82352941			6.0	1.0	0.5114	1.0		1.0	31.0	63.0	4.0	1.0
																	7		女	24	2024-03-10_10h47.34.693	干预OB	2021.2.3	Win32	58.82352941														8.027777778	3.0251
