# Supplementary material for: Perceptual metacognition and self-esteem: the role of feedback valence in local and global monitoring bias
Source: BMC Psychol. 2025 Sep 22;13:1114. doi: 10.1186/s40359-025-03089-x (PMC12506185; doi:10.1186/s40359-025-03089-x)
Supplement: Supplementary file 1 — Supplementary Material 1. [file 40359_2025_3089_MOESM1_ESM.zip › Data/Study3/Study3data/objective/07-2_干预OB_2024-03-10_11h07.10.846.csv]

key00.keys	key00.rt	response00.keys	response00.corr	response00.rt	response02.keys	response02.rt	prac1.thisRepN	prac1.thisTrialN	prac1.thisN	prac1.thisIndex	prac1.ran	dotLeft	dotRight	dotAns	cue	rows	被试编号	姓名	性别	年龄	date	expName	psychopyVersion	OS	frameRate	key01.keys	key01.rt	response01.keys	response01.corr	response01.rt	response02.corr	rest_res.keys	obj.thisRepN	obj.thisTrialN	obj.thisN	obj.thisIndex	obj.ran	slider.response	slider.rt
space	3.8959	1.0	1.0	0.9911	3.0	0.6236	0.0	0.0	0.0	24.0	1.0	images/313+42_25.png	images/313_25.png	1.0	←	25.0	7		女	24	2024-03-10_11h07.10.846	干预OB	2021.2.3	Win32	59.88023952
		6.0	1.0	0.284	3.0	0.5036	0.0	1.0	1.0	16.0	1.0	images/313_17.png	images/313+42_17.png	6.0	→	17.0	7		女	24	2024-03-10_11h07.10.846	干预OB	2021.2.3	Win32	59.88023952
		6.0	1.0	0.4182	2.0	0.3899	0.0	2.0	2.0	1.0	1.0	images/313_2.png	images/313+42_2.png	6.0	→	2.0	7		女	24	2024-03-10_11h07.10.846	干预OB	2021.2.3	Win32	59.88023952
		1.0	1.0	0.3207	4.0	0.3263	0.0	3.0	3.0	15.0	1.0	images/313+42_16.png	images/313_16.png	1.0	←	16.0	7		女	24	2024-03-10_11h07.10.846	干预OB	2021.2.3	Win32	59.88023952
		6.0	0.0	0.5202	3.0	0.4271	0.0	4.0	4.0	9.0	1.0	images/313+42_10.png	images/313_10.png	1.0	←	10.0	7		女	24	2024-03-10_11h07.10.846	干预OB	2021.2.3	Win32	59.88023952
		6.0	1.0	0.3396	4.0	0.5217	0.0	5.0	5.0	22.0	1.0	images/313_23.png	images/313+42_23.png	6.0	→	23.0	7		女	24	2024-03-10_11h07.10.846	干预OB	2021.2.3	Win32	59.88023952
		1.0	1.0	0.2836	4.0	0.3766	0.0	6.0	6.0	31.0	1.0	images/313+42_32.png	images/313_32.png	1.0	←	32.0	7		女	24	2024-03-10_11h07.10.846	干预OB	2021.2.3	Win32	59.88023952
		6.0	1.0	0.3777	4.0	0.3723	0.0	7.0	7.0	3.0	1.0	images/313_4.png	images/313+42_4.png	6.0	→	4.0	7		女	24	2024-03-10_11h07.10.846	干预OB	2021.2.3	Win32	59.88023952
		1.0	1.0	0.3392	5.0	1.1554	0.0	8.0	8.0	14.0	1.0	images/313+42_15.png	images/313_15.png	1.0	←	15.0	7		女	24	2024-03-10_11h07.10.846	干预OB	2021.2.3	Win32	59.88023952
		6.0	1.0	0.4208	4.0	0.4035	0.0	9.0	9.0	0.0	1.0	images/313_1.png	images/313+42_1.png	6.0	→	1.0	7		女	24	2024-03-10_11h07.10.846	干预OB	2021.2.3	Win32	59.88023952
		1.0	1.0	0.3508	3.0	0.4673	0.0	10.0	10.0	25.0	1.0	images/313+42_26.png	images/313_26.png	1.0	←	26.0	7		女	24	2024-03-10_11h07.10.846	干预OB	2021.2.3	Win32	59.88023952
		6.0	1.0	0.304	4.0	0.5031	0.0	11.0	11.0	21.0	1.0	images/313_22.png	images/313+42_22.png	6.0	→	22.0	7		女	24	2024-03-10_11h07.10.846	干预OB	2021.2.3	Win32	59.88023952
		1.0	1.0	0.3007	3.0	0.3009	0.0	12.0	12.0	28.0	1.0	images/313+42_29.png	images/313_29.png	1.0	←	29.0	7		女	24	2024-03-10_11h07.10.846	干预OB	2021.2.3	Win32	59.88023952
		6.0	1.0	0.3398	4.0	0.3846	0.0	13.0	13.0	17.0	1.0	images/313_18.png	images/313+42_18.png	6.0	→	18.0	7		女	24	2024-03-10_11h07.10.846	干预OB	2021.2.3	Win32	59.88023952
		6.0	1.0	0.3373	3.0	0.5619	0.0	14.0	14.0	6.0	1.0	images/313_7.png	images/313+42_7.png	6.0	→	7.0	7		女	24	2024-03-10_11h07.10.846	干预OB	2021.2.3	Win32	59.88023952
		1.0	1.0	0.4839	4.0	0.4011	0.0	15.0	15.0	10.0	1.0	images/313+42_11.png	images/313_11.png	1.0	←	11.0	7		女	24	2024-03-10_11h07.10.846	干预OB	2021.2.3	Win32	59.88023952
		6.0	1.0	0.4589	5.0	0.3681	0.0	16.0	16.0	7.0	1.0	images/313_8.png	images/313+42_8.png	6.0	→	8.0	7		女	24	2024-03-10_11h07.10.846	干预OB	2021.2.3	Win32	59.88023952
		6.0	1.0	0.3438	4.0	0.4719	0.0	17.0	17.0	4.0	1.0	images/313_5.png	images/313+42_5.png	6.0	→	5.0	7		女	24	2024-03-10_11h07.10.846	干预OB	2021.2.3	Win32	59.88023952
		1.0	1.0	0.5206	3.0	0.6749	0.0	18.0	18.0	12.0	1.0	images/313+42_13.png	images/313_13.png	1.0	←	13.0	7		女	24	2024-03-10_11h07.10.846	干预OB	2021.2.3	Win32	59.88023952
		1.0	1.0	1.805	3.0	0.5093	0.0	19.0	19.0	26.0	1.0	images/313+42_27.png	images/313_27.png	1.0	←	27.0	7		女	24	2024-03-10_11h07.10.846	干预OB	2021.2.3	Win32	59.88023952
		6.0	1.0	0.2729	4.0	0.417	0.0	20.0	20.0	2.0	1.0	images/313_3.png	images/313+42_3.png	6.0	→	3.0	7		女	24	2024-03-10_11h07.10.846	干预OB	2021.2.3	Win32	59.88023952
		1.0	0.0	0.6096	4.0	0.5405	0.0	21.0	21.0	19.0	1.0	images/313_20.png	images/313+42_20.png	6.0	→	20.0	7		女	24	2024-03-10_11h07.10.846	干预OB	2021.2.3	Win32	59.88023952
		6.0	1.0	0.3379	3.0	0.5901	0.0	22.0	22.0	20.0	1.0	images/313_21.png	images/313+42_21.png	6.0	→	21.0	7		女	24	2024-03-10_11h07.10.846	干预OB	2021.2.3	Win32	59.88023952
		6.0	0.0	0.905	4.0	0.4613	0.0	23.0	23.0	30.0	1.0	images/313+42_31.png	images/313_31.png	1.0	←	31.0	7		女	24	2024-03-10_11h07.10.846	干预OB	2021.2.3	Win32	59.88023952
		1.0	1.0	0.5071	3.0	0.4943	0.0	24.0	24.0	27.0	1.0	images/313+42_28.png	images/313_28.png	1.0	←	28.0	7		女	24	2024-03-10_11h07.10.846	干预OB	2021.2.3	Win32	59.88023952
		1.0	1.0	0.5506	4.0	0.4817	0.0	25.0	25.0	8.0	1.0	images/313+42_9.png	images/313_9.png	1.0	←	9.0	7		女	24	2024-03-10_11h07.10.846	干预OB	2021.2.3	Win32	59.88023952
		1.0	1.0	0.8064	2.0	0.472	0.0	26.0	26.0	13.0	1.0	images/313+42_14.png	images/313_14.png	1.0	←	14.0	7		女	24	2024-03-10_11h07.10.846	干预OB	2021.2.3	Win32	59.88023952
		6.0	1.0	0.3446	5.0	0.403	0.0	27.0	27.0	18.0	1.0	images/313_19.png	images/313+42_19.png	6.0	→	19.0	7		女	24	2024-03-10_11h07.10.846	干预OB	2021.2.3	Win32	59.88023952
		6.0	1.0	0.7529	5.0	0.5042	0.0	28.0	28.0	5.0	1.0	images/313_6.png	images/313+42_6.png	6.0	→	6.0	7		女	24	2024-03-10_11h07.10.846	干预OB	2021.2.3	Win32	59.88023952
		1.0	1.0	0.6009	2.0	0.436	0.0	29.0	29.0	29.0	1.0	images/313+42_30.png	images/313_30.png	1.0	←	30.0	7		女	24	2024-03-10_11h07.10.846	干预OB	2021.2.3	Win32	59.88023952
		6.0	1.0	0.2882	5.0	0.3679	0.0	30.0	30.0	23.0	1.0	images/313_24.png	images/313+42_24.png	6.0	→	24.0	7		女	24	2024-03-10_11h07.10.846	干预OB	2021.2.3	Win32	59.88023952
		1.0	1.0	0.3008	3.0	0.6368	0.0	31.0	31.0	11.0	1.0	images/313+42_12.png	images/313_12.png	1.0	←	12.0	7		女	24	2024-03-10_11h07.10.846	干预OB	2021.2.3	Win32	59.88023952
					2.0	0.4154						images/313+42_9.png	images/313_9.png	1.0	←	9.0	7		女	24	2024-03-10_11h07.10.846	干预OB	2021.2.3	Win32	59.88023952	space	1.8373	1.0	1.0	0.666	0.0		0.0	0.0	0.0	8.0	1.0
					4.0	0.3898						images/313_21.png	images/313+42_21.png	6.0	→	21.0	7		女	24	2024-03-10_11h07.10.846	干预OB	2021.2.3	Win32	59.88023952			6.0	1.0	0.3002	1.0		0.0	1.0	1.0	20.0	1.0
					3.0	0.4271						images/313+42_25.png	images/313_25.png	1.0	←	25.0	7		女	24	2024-03-10_11h07.10.846	干预OB	2021.2.3	Win32	59.88023952			1.0	1.0	0.4382	0.0		0.0	2.0	2.0	24.0	1.0
					5.0	0.5929						images/313+42_12.png	images/313_12.png	1.0	←	12.0	7		女	24	2024-03-10_11h07.10.846	干预OB	2021.2.3	Win32	59.88023952			1.0	1.0	0.4112	1.0		0.0	3.0	3.0	11.0	1.0
					5.0	0.4015						images/313+42_14.png	images/313_14.png	1.0	←	14.0	7		女	24	2024-03-10_11h07.10.846	干预OB	2021.2.3	Win32	59.88023952			6.0	0.0	0.3079	1.0		0.0	4.0	4.0	13.0	1.0
					2.0	0.4015						images/313+42_27.png	images/313_27.png	1.0	←	27.0	7		女	24	2024-03-10_11h07.10.846	干预OB	2021.2.3	Win32	59.88023952			1.0	1.0	0.3548	0.0		0.0	5.0	5.0	26.0	1.0
					2.0	0.4207						images/313+42_10.png	images/313_10.png	1.0	←	10.0	7		女	24	2024-03-10_11h07.10.846	干预OB	2021.2.3	Win32	59.88023952			1.0	1.0	0.522	0.0		0.0	6.0	6.0	9.0	1.0
					2.0	0.507						images/313_20.png	images/313+42_20.png	6.0	→	20.0	7		女	24	2024-03-10_11h07.10.846	干预OB	2021.2.3	Win32	59.88023952			6.0	1.0	0.5415	0.0		0.0	7.0	7.0	19.0	1.0
					5.0	0.4917						images/313_3.png	images/313+42_3.png	6.0	→	3.0	7		女	24	2024-03-10_11h07.10.846	干预OB	2021.2.3	Win32	59.88023952			6.0	1.0	0.2678	1.0		0.0	8.0	8.0	2.0	1.0
					4.0	0.6						images/313_1.png	images/313+42_1.png	6.0	→	1.0	7		女	24	2024-03-10_11h07.10.846	干预OB	2021.2.3	Win32	59.88023952			6.0	1.0	0.6043	1.0		0.0	9.0	9.0	0.0	1.0
					2.0	0.3709						images/313+42_13.png	images/313_13.png	1.0	←	13.0	7		女	24	2024-03-10_11h07.10.846	干预OB	2021.2.3	Win32	59.88023952			1.0	1.0	0.4055	0.0		0.0	10.0	10.0	12.0	1.0
					5.0	0.4864						images/313_4.png	images/313+42_4.png	6.0	→	4.0	7		女	24	2024-03-10_11h07.10.846	干预OB	2021.2.3	Win32	59.88023952			6.0	1.0	0.1876	1.0		0.0	11.0	11.0	3.0	1.0
					2.0	0.3235						images/313_2.png	images/313+42_2.png	6.0	→	2.0	7		女	24	2024-03-10_11h07.10.846	干预OB	2021.2.3	Win32	59.88023952			6.0	1.0	0.4218	0.0		0.0	12.0	12.0	1.0	1.0
					2.0	0.543						images/313_18.png	images/313+42_18.png	6.0	→	18.0	7		女	24	2024-03-10_11h07.10.846	干预OB	2021.2.3	Win32	59.88023952			6.0	1.0	0.4318	0.0		0.0	13.0	13.0	17.0	1.0
					2.0	0.4812						images/313_7.png	images/313+42_7.png	6.0	→	7.0	7		女	24	2024-03-10_11h07.10.846	干预OB	2021.2.3	Win32	59.88023952			6.0	1.0	0.251	0.0		0.0	14.0	14.0	6.0	1.0
					2.0	0.4061						images/313+42_15.png	images/313_15.png	1.0	←	15.0	7		女	24	2024-03-10_11h07.10.846	干预OB	2021.2.3	Win32	59.88023952			1.0	1.0	0.2774	0.0		0.0	15.0	15.0	14.0	1.0
					5.0	0.4393						images/313_5.png	images/313+42_5.png	6.0	→	5.0	7		女	24	2024-03-10_11h07.10.846	干预OB	2021.2.3	Win32	59.88023952			6.0	1.0	0.1842	1.0		0.0	16.0	16.0	4.0	1.0
					2.0	0.4719						images/313_17.png	images/313+42_17.png	6.0	→	17.0	7		女	24	2024-03-10_11h07.10.846	干预OB	2021.2.3	Win32	59.88023952			6.0	1.0	0.4731	0.0		0.0	17.0	17.0	16.0	1.0
					3.0	0.4659						images/313+42_28.png	images/313_28.png	1.0	←	28.0	7		女	24	2024-03-10_11h07.10.846	干预OB	2021.2.3	Win32	59.88023952			1.0	1.0	0.1942	0.0		0.0	18.0	18.0	27.0	1.0
					4.0	0.402						images/313_24.png	images/313+42_24.png	6.0	→	24.0	7		女	24	2024-03-10_11h07.10.846	干预OB	2021.2.3	Win32	59.88023952			6.0	1.0	0.34	1.0		0.0	19.0	19.0	23.0	1.0
					2.0	0.3677						images/313+42_29.png	images/313_29.png	1.0	←	29.0	7		女	24	2024-03-10_11h07.10.846	干预OB	2021.2.3	Win32	59.88023952			1.0	1.0	0.2559	0.0		0.0	20.0	20.0	28.0	1.0
					4.0	0.4383						images/313_22.png	images/313+42_22.png	6.0	→	22.0	7		女	24	2024-03-10_11h07.10.846	干预OB	2021.2.3	Win32	59.88023952			6.0	1.0	0.3012	1.0		0.0	21.0	21.0	21.0	1.0
					2.0	0.3684						images/313_8.png	images/313+42_8.png	6.0	→	8.0	7		女	24	2024-03-10_11h07.10.846	干预OB	2021.2.3	Win32	59.88023952			1.0	0.0	0.3411	0.0		0.0	22.0	22.0	7.0	1.0
					5.0	0.3205						images/313_23.png	images/313+42_23.png	6.0	→	23.0	7		女	24	2024-03-10_11h07.10.846	干预OB	2021.2.3	Win32	59.88023952			6.0	1.0	0.6009	1.0		0.0	23.0	23.0	22.0	1.0
					4.0	0.3889						images/313_19.png	images/313+42_19.png	6.0	→	19.0	7		女	24	2024-03-10_11h07.10.846	干预OB	2021.2.3	Win32	59.88023952			6.0	1.0	0.2342	1.0		0.0	24.0	24.0	18.0	1.0
					2.0	0.3683						images/313+42_31.png	images/313_31.png	1.0	←	31.0	7		女	24	2024-03-10_11h07.10.846	干预OB	2021.2.3	Win32	59.88023952			1.0	1.0	0.2105	0.0		0.0	25.0	25.0	30.0	1.0
					2.0	0.4981						images/313+42_16.png	images/313_16.png	1.0	←	16.0	7		女	24	2024-03-10_11h07.10.846	干预OB	2021.2.3	Win32	59.88023952			6.0	0.0	0.3407	0.0		0.0	26.0	26.0	15.0	1.0
					4.0	0.4319						images/313+42_11.png	images/313_11.png	1.0	←	11.0	7		女	24	2024-03-10_11h07.10.846	干预OB	2021.2.3	Win32	59.88023952			6.0	0.0	0.4088	1.0		0.0	27.0	27.0	10.0	1.0
					2.0	0.3285						images/313+42_32.png	images/313_32.png	1.0	←	32.0	7		女	24	2024-03-10_11h07.10.846	干预OB	2021.2.3	Win32	59.88023952			1.0	1.0	0.2934	0.0		0.0	28.0	28.0	31.0	1.0
					5.0	0.3516						images/313+42_26.png	images/313_26.png	1.0	←	26.0	7		女	24	2024-03-10_11h07.10.846	干预OB	2021.2.3	Win32	59.88023952			6.0	0.0	0.4561	1.0		0.0	29.0	29.0	25.0	1.0
					2.0	0.2932						images/313+42_30.png	images/313_30.png	1.0	←	30.0	7		女	24	2024-03-10_11h07.10.846	干预OB	2021.2.3	Win32	59.88023952			1.0	1.0	0.667	0.0		0.0	30.0	30.0	29.0	1.0
					4.0	0.4234						images/313_6.png	images/313+42_6.png	6.0	→	6.0	7		女	24	2024-03-10_11h07.10.846	干预OB	2021.2.3	Win32	59.88023952			6.0	1.0	0.2539	1.0		0.0	31.0	31.0	5.0	1.0
					2.0	0.3336						images/313_20.png	images/313+42_20.png	6.0	→	20.0	7		女	24	2024-03-10_11h07.10.846	干预OB	2021.2.3	Win32	59.88023952			6.0	1.0	0.4055	0.0		1.0	0.0	32.0	19.0	1.0
					2.0	0.376						images/313_22.png	images/313+42_22.png	6.0	→	22.0	7		女	24	2024-03-10_11h07.10.846	干预OB	2021.2.3	Win32	59.88023952			6.0	1.0	0.2381	0.0		1.0	1.0	33.0	21.0	1.0
					2.0	0.2982						images/313+42_12.png	images/313_12.png	1.0	←	12.0	7		女	24	2024-03-10_11h07.10.846	干预OB	2021.2.3	Win32	59.88023952			1.0	1.0	0.3683	0.0		1.0	2.0	34.0	11.0	1.0
					4.0	0.465						images/313_1.png	images/313+42_1.png	6.0	→	1.0	7		女	24	2024-03-10_11h07.10.846	干预OB	2021.2.3	Win32	59.88023952			6.0	1.0	0.3715	1.0		1.0	3.0	35.0	0.0	1.0
					4.0	0.3568						images/313_3.png	images/313+42_3.png	6.0	→	3.0	7		女	24	2024-03-10_11h07.10.846	干预OB	2021.2.3	Win32	59.88023952			6.0	1.0	0.3778	1.0		1.0	4.0	36.0	2.0	1.0
					3.0	0.5885						images/313+42_32.png	images/313_32.png	1.0	←	32.0	7		女	24	2024-03-10_11h07.10.846	干预OB	2021.2.3	Win32	59.88023952			1.0	1.0	0.47	0.0		1.0	5.0	37.0	31.0	1.0
					5.0	0.3977						images/313_17.png	images/313+42_17.png	6.0	→	17.0	7		女	24	2024-03-10_11h07.10.846	干预OB	2021.2.3	Win32	59.88023952			6.0	1.0	0.3547	1.0		1.0	6.0	38.0	16.0	1.0
					3.0	0.4397						images/313+42_29.png	images/313_29.png	1.0	←	29.0	7		女	24	2024-03-10_11h07.10.846	干预OB	2021.2.3	Win32	59.88023952			1.0	1.0	0.3048	0.0		1.0	7.0	39.0	28.0	1.0
					3.0	24.6093						images/313+42_15.png	images/313_15.png	1.0	←	15.0	7		女	24	2024-03-10_11h07.10.846	干预OB	2021.2.3	Win32	59.88023952				0.0		0.0		1.0	8.0	40.0	14.0	1.0
					5.0	0.7007						images/313_2.png	images/313+42_2.png	6.0	→	2.0	7		女	24	2024-03-10_11h07.10.846	干预OB	2021.2.3	Win32	59.88023952			6.0	1.0	0.5844	1.0		1.0	9.0	41.0	1.0	1.0
					3.0	0.4928						images/313+42_9.png	images/313_9.png	1.0	←	9.0	7		女	24	2024-03-10_11h07.10.846	干预OB	2021.2.3	Win32	59.88023952			1.0	1.0	0.4225	0.0		1.0	10.0	42.0	8.0	1.0
					2.0	0.4695						images/313+42_27.png	images/313_27.png	1.0	←	27.0	7		女	24	2024-03-10_11h07.10.846	干预OB	2021.2.3	Win32	59.88023952			6.0	0.0	0.3016	0.0		1.0	11.0	43.0	26.0	1.0
					3.0	0.5371						images/313+42_14.png	images/313_14.png	1.0	←	14.0	7		女	24	2024-03-10_11h07.10.846	干预OB	2021.2.3	Win32	59.88023952			1.0	1.0	0.3583	0.0		1.0	12.0	44.0	13.0	1.0
					5.0	0.4512						images/313_24.png	images/313+42_24.png	6.0	→	24.0	7		女	24	2024-03-10_11h07.10.846	干预OB	2021.2.3	Win32	59.88023952			6.0	1.0	0.3005	1.0		1.0	13.0	45.0	23.0	1.0
					3.0	0.9871						images/313+42_10.png	images/313_10.png	1.0	←	10.0	7		女	24	2024-03-10_11h07.10.846	干预OB	2021.2.3	Win32	59.88023952			1.0	1.0	0.5858	0.0		1.0	14.0	46.0	9.0	1.0
					5.0	0.3555						images/313_6.png	images/313+42_6.png	6.0	→	6.0	7		女	24	2024-03-10_11h07.10.846	干预OB	2021.2.3	Win32	59.88023952			6.0	1.0	0.3046	1.0		1.0	15.0	47.0	5.0	1.0
					5.0	0.3844						images/313_5.png	images/313+42_5.png	6.0	→	5.0	7		女	24	2024-03-10_11h07.10.846	干预OB	2021.2.3	Win32	59.88023952			6.0	1.0	0.3356	1.0		1.0	16.0	48.0	4.0	1.0
					2.0	0.2856						images/313+42_31.png	images/313_31.png	1.0	←	31.0	7		女	24	2024-03-10_11h07.10.846	干预OB	2021.2.3	Win32	59.88023952			1.0	1.0	0.3677	0.0		1.0	17.0	49.0	30.0	1.0
					5.0	0.4851						images/313+42_11.png	images/313_11.png	1.0	←	11.0	7		女	24	2024-03-10_11h07.10.846	干预OB	2021.2.3	Win32	59.88023952			6.0	0.0	0.1847	1.0		1.0	18.0	50.0	10.0	1.0
					2.0	0.3751						images/313_8.png	images/313+42_8.png	6.0	→	8.0	7		女	24	2024-03-10_11h07.10.846	干预OB	2021.2.3	Win32	59.88023952			6.0	1.0	0.2344	0.0		1.0	19.0	51.0	7.0	1.0
					4.0	0.4175						images/313+42_30.png	images/313_30.png	1.0	←	30.0	7		女	24	2024-03-10_11h07.10.846	干预OB	2021.2.3	Win32	59.88023952			1.0	1.0	0.3397	1.0		1.0	20.0	52.0	29.0	1.0
					5.0	0.4019						images/313_19.png	images/313+42_19.png	6.0	→	19.0	7		女	24	2024-03-10_11h07.10.846	干预OB	2021.2.3	Win32	59.88023952			6.0	1.0	0.3254	1.0		1.0	21.0	53.0	18.0	1.0
					5.0	0.3185						images/313_18.png	images/313+42_18.png	6.0	→	18.0	7		女	24	2024-03-10_11h07.10.846	干预OB	2021.2.3	Win32	59.88023952			6.0	1.0	0.4705	1.0		1.0	22.0	54.0	17.0	1.0
					2.0	0.3016						images/313+42_28.png	images/313_28.png	1.0	←	28.0	7		女	24	2024-03-10_11h07.10.846	干预OB	2021.2.3	Win32	59.88023952			1.0	1.0	0.3571	0.0		1.0	23.0	55.0	27.0	1.0
					4.0	0.4354						images/313_7.png	images/313+42_7.png	6.0	→	7.0	7		女	24	2024-03-10_11h07.10.846	干预OB	2021.2.3	Win32	59.88023952			6.0	1.0	0.2073	1.0		1.0	24.0	56.0	6.0	1.0
					2.0	0.318						images/313+42_26.png	images/313_26.png	1.0	←	26.0	7		女	24	2024-03-10_11h07.10.846	干预OB	2021.2.3	Win32	59.88023952			1.0	1.0	0.2564	0.0		1.0	25.0	57.0	25.0	1.0
					5.0	0.3389						images/313_4.png	images/313+42_4.png	6.0	→	4.0	7		女	24	2024-03-10_11h07.10.846	干预OB	2021.2.3	Win32	59.88023952			6.0	1.0	0.5658	1.0		1.0	26.0	58.0	3.0	1.0
					4.0	0.4565						images/313+42_25.png	images/313_25.png	1.0	←	25.0	7		女	24	2024-03-10_11h07.10.846	干预OB	2021.2.3	Win32	59.88023952			1.0	1.0	0.391	1.0		1.0	27.0	59.0	24.0	1.0
					5.0	0.3189						images/313_21.png	images/313+42_21.png	6.0	→	21.0	7		女	24	2024-03-10_11h07.10.846	干预OB	2021.2.3	Win32	59.88023952			6.0	1.0	0.3402	1.0		1.0	28.0	60.0	20.0	1.0
					4.0	0.4519						images/313_23.png	images/313+42_23.png	6.0	→	23.0	7		女	24	2024-03-10_11h07.10.846	干预OB	2021.2.3	Win32	59.88023952			1.0	0.0	0.7694	1.0		1.0	29.0	61.0	22.0	1.0
					5.0	0.4384						images/313+42_16.png	images/313_16.png	1.0	←	16.0	7		女	24	2024-03-10_11h07.10.846	干预OB	2021.2.3	Win32	59.88023952			1.0	1.0	0.3728	1.0		1.0	30.0	62.0	15.0	1.0
					4.0	0.4395						images/313+42_13.png	images/313_13.png	1.0	←	13.0	7		女	24	2024-03-10_11h07.10.846	干预OB	2021.2.3	Win32	59.88023952			1.0	1.0	0.7006	1.0		1.0	31.0	63.0	12.0	1.0
																	7		女	24	2024-03-10_11h07.10.846	干预OB	2021.2.3	Win32	59.88023952													7.944444444	3.4464
