# Supplementary material for: Perceptual metacognition and self-esteem: the role of feedback valence in local and global monitoring bias
Source: BMC Psychol. 2025 Sep 22;13:1114. doi: 10.1186/s40359-025-03089-x (PMC12506185; doi:10.1186/s40359-025-03089-x)
Supplement: Supplementary file 1 — Supplementary Material 1. [file 40359_2025_3089_MOESM1_ESM.zip › Data/Study3/Study3data/objective/08-1_干预OB_2024-03-10_10h49.00.304.csv]

key00.keys	key00.rt	response00.keys	response00.corr	response00.rt	response02.keys	response02.rt	prac1.thisRepN	prac1.thisTrialN	prac1.thisN	prac1.thisIndex	prac1.ran	dotLeft	dotRight	dotAns	cue	rows	被试编号	姓名	性别	年龄	date	expName	psychopyVersion	OS	frameRate	key01.keys	key01.rt	response01.keys	response01.corr	response01.rt	response02.corr	rest_res.keys	obj.thisRepN	obj.thisTrialN	obj.thisN	obj.thisIndex	obj.ran	rest_res.rt	slider.response	slider.rt
space	10.8271	6.0	1.0	0.885	6.0	1.7324	0.0	0.0	0.0	22.0	1.0	images/313_23.png	images/313+42_23.png	6.0	→	23.0	8		女	23	2024-03-10_10h49.00.304	干预OB	2021.2.3	Win32	60.24096386
		6.0	0.0	1.317	5.0	0.8872	0.0	1.0	1.0	24.0	1.0	images/313+42_25.png	images/313_25.png	1.0	←	25.0	8		女	23	2024-03-10_10h49.00.304	干预OB	2021.2.3	Win32	60.24096386
		1.0	0.0	0.9164	3.0	1.5173	0.0	2.0	2.0	0.0	1.0	images/313_1.png	images/313+42_1.png	6.0	→	1.0	8		女	23	2024-03-10_10h49.00.304	干预OB	2021.2.3	Win32	60.24096386
		6.0	1.0	0.8171	5.0	0.6505	0.0	3.0	3.0	5.0	1.0	images/313_6.png	images/313+42_6.png	6.0	→	6.0	8		女	23	2024-03-10_10h49.00.304	干预OB	2021.2.3	Win32	60.24096386
		1.0	1.0	1.2496	2.0	0.7811	0.0	4.0	4.0	13.0	1.0	images/313+42_14.png	images/313_14.png	1.0	←	14.0	8		女	23	2024-03-10_10h49.00.304	干预OB	2021.2.3	Win32	60.24096386
		1.0	0.0	1.8703	4.0	1.4394	0.0	5.0	5.0	21.0	1.0	images/313_22.png	images/313+42_22.png	6.0	→	22.0	8		女	23	2024-03-10_10h49.00.304	干预OB	2021.2.3	Win32	60.24096386
		6.0	1.0	1.4683	2.0	0.7705	0.0	6.0	6.0	1.0	1.0	images/313_2.png	images/313+42_2.png	6.0	→	2.0	8		女	23	2024-03-10_10h49.00.304	干预OB	2021.2.3	Win32	60.24096386
		1.0	1.0	1.163	4.0	1.0338	0.0	7.0	7.0	14.0	1.0	images/313+42_15.png	images/313_15.png	1.0	←	15.0	8		女	23	2024-03-10_10h49.00.304	干预OB	2021.2.3	Win32	60.24096386
		6.0	1.0	1.1405	4.0	1.8566	0.0	8.0	8.0	4.0	1.0	images/313_5.png	images/313+42_5.png	6.0	→	5.0	8		女	23	2024-03-10_10h49.00.304	干预OB	2021.2.3	Win32	60.24096386
		1.0	1.0	0.9173	5.0	0.9474	0.0	9.0	9.0	26.0	1.0	images/313+42_27.png	images/313_27.png	1.0	←	27.0	8		女	23	2024-03-10_10h49.00.304	干预OB	2021.2.3	Win32	60.24096386
		6.0	0.0	1.8919	3.0	0.7359	0.0	10.0	10.0	31.0	1.0	images/313+42_32.png	images/313_32.png	1.0	←	32.0	8		女	23	2024-03-10_10h49.00.304	干预OB	2021.2.3	Win32	60.24096386
		6.0	1.0	1.7673	3.0	1.0518	0.0	11.0	11.0	20.0	1.0	images/313_21.png	images/313+42_21.png	6.0	→	21.0	8		女	23	2024-03-10_10h49.00.304	干预OB	2021.2.3	Win32	60.24096386
		1.0	1.0	1.2653	2.0	0.8033	0.0	12.0	12.0	29.0	1.0	images/313+42_30.png	images/313_30.png	1.0	←	30.0	8		女	23	2024-03-10_10h49.00.304	干预OB	2021.2.3	Win32	60.24096386
		1.0	1.0	1.5694	5.0	0.9212	0.0	13.0	13.0	10.0	1.0	images/313+42_11.png	images/313_11.png	1.0	←	11.0	8		女	23	2024-03-10_10h49.00.304	干预OB	2021.2.3	Win32	60.24096386
		1.0	0.0	2.0226	4.0	1.0426	0.0	14.0	14.0	17.0	1.0	images/313_18.png	images/313+42_18.png	6.0	→	18.0	8		女	23	2024-03-10_10h49.00.304	干预OB	2021.2.3	Win32	60.24096386
		1.0	1.0	1.5563	5.0	0.8987	0.0	15.0	15.0	12.0	1.0	images/313+42_13.png	images/313_13.png	1.0	←	13.0	8		女	23	2024-03-10_10h49.00.304	干预OB	2021.2.3	Win32	60.24096386
		1.0	1.0	0.9661	4.0	0.6694	0.0	16.0	16.0	9.0	1.0	images/313+42_10.png	images/313_10.png	1.0	←	10.0	8		女	23	2024-03-10_10h49.00.304	干预OB	2021.2.3	Win32	60.24096386
		1.0	0.0	1.3026	3.0	1.0394	0.0	17.0	17.0	19.0	1.0	images/313_20.png	images/313+42_20.png	6.0	→	20.0	8		女	23	2024-03-10_10h49.00.304	干预OB	2021.2.3	Win32	60.24096386
		1.0	0.0	1.5007	2.0	0.6672	0.0	18.0	18.0	18.0	1.0	images/313_19.png	images/313+42_19.png	6.0	→	19.0	8		女	23	2024-03-10_10h49.00.304	干预OB	2021.2.3	Win32	60.24096386
		6.0	1.0	1.1698	5.0	0.8324	0.0	19.0	19.0	23.0	1.0	images/313_24.png	images/313+42_24.png	6.0	→	24.0	8		女	23	2024-03-10_10h49.00.304	干预OB	2021.2.3	Win32	60.24096386
		1.0	1.0	1.535	4.0	0.8047	0.0	20.0	20.0	27.0	1.0	images/313+42_28.png	images/313_28.png	1.0	←	28.0	8		女	23	2024-03-10_10h49.00.304	干预OB	2021.2.3	Win32	60.24096386
		1.0	1.0	1.2642	4.0	0.8017	0.0	21.0	21.0	15.0	1.0	images/313+42_16.png	images/313_16.png	1.0	←	16.0	8		女	23	2024-03-10_10h49.00.304	干预OB	2021.2.3	Win32	60.24096386
		1.0	0.0	1.548	2.0	0.9102	0.0	22.0	22.0	2.0	1.0	images/313_3.png	images/313+42_3.png	6.0	→	3.0	8		女	23	2024-03-10_10h49.00.304	干预OB	2021.2.3	Win32	60.24096386
		1.0	1.0	1.006	5.0	0.5501	0.0	23.0	23.0	25.0	1.0	images/313+42_26.png	images/313_26.png	1.0	←	26.0	8		女	23	2024-03-10_10h49.00.304	干预OB	2021.2.3	Win32	60.24096386
		1.0	1.0	1.2385	5.0	0.8643	0.0	24.0	24.0	11.0	1.0	images/313+42_12.png	images/313_12.png	1.0	←	12.0	8		女	23	2024-03-10_10h49.00.304	干预OB	2021.2.3	Win32	60.24096386
		1.0	0.0	1.1209	3.0	0.705	0.0	25.0	25.0	7.0	1.0	images/313_8.png	images/313+42_8.png	6.0	→	8.0	8		女	23	2024-03-10_10h49.00.304	干预OB	2021.2.3	Win32	60.24096386
		1.0	0.0	1.7009	3.0	1.0127	0.0	26.0	26.0	6.0	1.0	images/313_7.png	images/313+42_7.png	6.0	→	7.0	8		女	23	2024-03-10_10h49.00.304	干预OB	2021.2.3	Win32	60.24096386
		1.0	1.0	1.4195	5.0	1.5023	0.0	27.0	27.0	30.0	1.0	images/313+42_31.png	images/313_31.png	1.0	←	31.0	8		女	23	2024-03-10_10h49.00.304	干预OB	2021.2.3	Win32	60.24096386
		1.0	1.0	0.8224	3.0	0.5867	0.0	28.0	28.0	8.0	1.0	images/313+42_9.png	images/313_9.png	1.0	←	9.0	8		女	23	2024-03-10_10h49.00.304	干预OB	2021.2.3	Win32	60.24096386
		1.0	1.0	0.9908	5.0	0.5053	0.0	29.0	29.0	28.0	1.0	images/313+42_29.png	images/313_29.png	1.0	←	29.0	8		女	23	2024-03-10_10h49.00.304	干预OB	2021.2.3	Win32	60.24096386
		1.0	0.0	1.3129	3.0	0.4848	0.0	30.0	30.0	16.0	1.0	images/313_17.png	images/313+42_17.png	6.0	→	17.0	8		女	23	2024-03-10_10h49.00.304	干预OB	2021.2.3	Win32	60.24096386
		6.0	1.0	1.2241	4.0	0.8864	0.0	31.0	31.0	3.0	1.0	images/313_4.png	images/313+42_4.png	6.0	→	4.0	8		女	23	2024-03-10_10h49.00.304	干预OB	2021.2.3	Win32	60.24096386
					4.0	0.8677						images/313_2.png	images/313+42_2.png	6.0	→	2.0	8		女	23	2024-03-10_10h49.00.304	干预OB	2021.2.3	Win32	60.24096386	space	13.8178	1.0	0.0	1.0351	1.0		0.0	0.0	0.0	1.0	1.0
					5.0	0.5897						images/313+42_16.png	images/313_16.png	1.0	←	16.0	8		女	23	2024-03-10_10h49.00.304	干预OB	2021.2.3	Win32	60.24096386			1.0	1.0	0.9324	1.0		0.0	1.0	1.0	15.0	1.0
					2.0	0.7571						images/313_4.png	images/313+42_4.png	6.0	→	4.0	8		女	23	2024-03-10_10h49.00.304	干预OB	2021.2.3	Win32	60.24096386			6.0	1.0	1.6686	0.0		0.0	2.0	2.0	3.0	1.0
					4.0	0.843						images/313+42_27.png	images/313_27.png	1.0	←	27.0	8		女	23	2024-03-10_10h49.00.304	干预OB	2021.2.3	Win32	60.24096386			1.0	1.0	1.9593	1.0		0.0	3.0	3.0	26.0	1.0
					5.0	1.2352						images/313_22.png	images/313+42_22.png	6.0	→	22.0	8		女	23	2024-03-10_10h49.00.304	干预OB	2021.2.3	Win32	60.24096386			1.0	0.0	1.501	1.0		0.0	4.0	4.0	21.0	1.0
					5.0	0.5925						images/313+42_28.png	images/313_28.png	1.0	←	28.0	8		女	23	2024-03-10_10h49.00.304	干预OB	2021.2.3	Win32	60.24096386			1.0	1.0	0.8933	1.0		0.0	5.0	5.0	27.0	1.0
					3.0	0.7911						images/313_18.png	images/313+42_18.png	6.0	→	18.0	8		女	23	2024-03-10_10h49.00.304	干预OB	2021.2.3	Win32	60.24096386			1.0	0.0	2.336	0.0		0.0	6.0	6.0	17.0	1.0
					5.0	0.6841						images/313+42_30.png	images/313_30.png	1.0	←	30.0	8		女	23	2024-03-10_10h49.00.304	干预OB	2021.2.3	Win32	60.24096386			1.0	1.0	0.9353	1.0		0.0	7.0	7.0	29.0	1.0
					3.0	1.0019						images/313+42_32.png	images/313_32.png	1.0	←	32.0	8		女	23	2024-03-10_10h49.00.304	干预OB	2021.2.3	Win32	60.24096386			1.0	1.0	0.9202	0.0		0.0	8.0	8.0	31.0	1.0
					5.0	0.5381						images/313+42_13.png	images/313_13.png	1.0	←	13.0	8		女	23	2024-03-10_10h49.00.304	干预OB	2021.2.3	Win32	60.24096386			1.0	1.0	0.9746	1.0		0.0	9.0	9.0	12.0	1.0
					5.0	0.7092						images/313_21.png	images/313+42_21.png	6.0	→	21.0	8		女	23	2024-03-10_10h49.00.304	干预OB	2021.2.3	Win32	60.24096386			6.0	1.0	1.5723	1.0		0.0	10.0	10.0	20.0	1.0
					5.0	0.5054						images/313_7.png	images/313+42_7.png	6.0	→	7.0	8		女	23	2024-03-10_10h49.00.304	干预OB	2021.2.3	Win32	60.24096386			1.0	0.0	1.004	1.0		0.0	11.0	11.0	6.0	1.0
					5.0	0.7879						images/313+42_25.png	images/313_25.png	1.0	←	25.0	8		女	23	2024-03-10_10h49.00.304	干预OB	2021.2.3	Win32	60.24096386			1.0	1.0	0.9042	1.0		0.0	12.0	12.0	24.0	1.0
					3.0	0.608						images/313_24.png	images/313+42_24.png	6.0	→	24.0	8		女	23	2024-03-10_10h49.00.304	干预OB	2021.2.3	Win32	60.24096386			6.0	1.0	1.674	0.0		0.0	13.0	13.0	23.0	1.0
					2.0	0.6104						images/313_23.png	images/313+42_23.png	6.0	→	23.0	8		女	23	2024-03-10_10h49.00.304	干预OB	2021.2.3	Win32	60.24096386			6.0	1.0	1.8236	0.0		0.0	14.0	14.0	22.0	1.0
					5.0	0.5195						images/313+42_12.png	images/313_12.png	1.0	←	12.0	8		女	23	2024-03-10_10h49.00.304	干预OB	2021.2.3	Win32	60.24096386			1.0	1.0	0.8682	1.0		0.0	15.0	15.0	11.0	1.0
					2.0	0.901						images/313_5.png	images/313+42_5.png	6.0	→	5.0	8		女	23	2024-03-10_10h49.00.304	干预OB	2021.2.3	Win32	60.24096386			1.0	0.0	1.5191	0.0		0.0	16.0	16.0	4.0	1.0
					5.0	0.5197						images/313+42_29.png	images/313_29.png	1.0	←	29.0	8		女	23	2024-03-10_10h49.00.304	干预OB	2021.2.3	Win32	60.24096386			1.0	1.0	1.0361	1.0		0.0	17.0	17.0	28.0	1.0
					5.0	0.6124						images/313+42_26.png	images/313_26.png	1.0	←	26.0	8		女	23	2024-03-10_10h49.00.304	干预OB	2021.2.3	Win32	60.24096386			1.0	1.0	1.7201	1.0		0.0	18.0	18.0	25.0	1.0
					3.0	0.6691						images/313+42_10.png	images/313_10.png	1.0	←	10.0	8		女	23	2024-03-10_10h49.00.304	干预OB	2021.2.3	Win32	60.24096386			1.0	1.0	1.482	0.0		0.0	19.0	19.0	9.0	1.0
					5.0	0.5003						images/313+42_9.png	images/313_9.png	1.0	←	9.0	8		女	23	2024-03-10_10h49.00.304	干预OB	2021.2.3	Win32	60.24096386			1.0	1.0	0.9468	1.0		0.0	20.0	20.0	8.0	1.0
					4.0	0.8851						images/313_3.png	images/313+42_3.png	6.0	→	3.0	8		女	23	2024-03-10_10h49.00.304	干预OB	2021.2.3	Win32	60.24096386			6.0	1.0	1.051	1.0		0.0	21.0	21.0	2.0	1.0
					3.0	0.9357						images/313+42_31.png	images/313_31.png	1.0	←	31.0	8		女	23	2024-03-10_10h49.00.304	干预OB	2021.2.3	Win32	60.24096386			6.0	0.0	1.7354	0.0		0.0	22.0	22.0	30.0	1.0
					5.0	0.5248						images/313_17.png	images/313+42_17.png	6.0	→	17.0	8		女	23	2024-03-10_10h49.00.304	干预OB	2021.2.3	Win32	60.24096386			6.0	1.0	0.8599	1.0		0.0	23.0	23.0	16.0	1.0
					3.0	0.8146						images/313_19.png	images/313+42_19.png	6.0	→	19.0	8		女	23	2024-03-10_10h49.00.304	干预OB	2021.2.3	Win32	60.24096386			1.0	0.0	1.0171	0.0		0.0	24.0	24.0	18.0	1.0
					4.0	0.6893						images/313+42_11.png	images/313_11.png	1.0	←	11.0	8		女	23	2024-03-10_10h49.00.304	干预OB	2021.2.3	Win32	60.24096386			6.0	0.0	2.0168	1.0		0.0	25.0	25.0	10.0	1.0
					6.0	0.8521						images/313+42_15.png	images/313_15.png	1.0	←	15.0	8		女	23	2024-03-10_10h49.00.304	干预OB	2021.2.3	Win32	60.24096386			1.0	1.0	0.6825	1.0		0.0	26.0	26.0	14.0	1.0
					4.0	0.5447						images/313+42_14.png	images/313_14.png	1.0	←	14.0	8		女	23	2024-03-10_10h49.00.304	干预OB	2021.2.3	Win32	60.24096386			1.0	1.0	1.3501	1.0		0.0	27.0	27.0	13.0	1.0
					3.0	0.7051						images/313_8.png	images/313+42_8.png	6.0	→	8.0	8		女	23	2024-03-10_10h49.00.304	干预OB	2021.2.3	Win32	60.24096386			6.0	1.0	1.8403	0.0		0.0	28.0	28.0	7.0	1.0
					5.0	0.6692						images/313_1.png	images/313+42_1.png	6.0	→	1.0	8		女	23	2024-03-10_10h49.00.304	干预OB	2021.2.3	Win32	60.24096386			6.0	1.0	0.9564	1.0		0.0	29.0	29.0	0.0	1.0
					3.0	0.8537						images/313_6.png	images/313+42_6.png	6.0	→	6.0	8		女	23	2024-03-10_10h49.00.304	干预OB	2021.2.3	Win32	60.24096386			6.0	1.0	1.9798	0.0		0.0	30.0	30.0	5.0	1.0
					2.0	0.572						images/313_20.png	images/313+42_20.png	6.0	→	20.0	8		女	23	2024-03-10_10h49.00.304	干预OB	2021.2.3	Win32	60.24096386			6.0	1.0	1.6813	0.0		0.0	31.0	31.0	19.0	1.0
					4.0	1.0684						images/313+42_9.png	images/313_9.png	1.0	←	9.0	8		女	23	2024-03-10_10h49.00.304	干预OB	2021.2.3	Win32	60.24096386			1.0	1.0	0.8409	1.0		1.0	0.0	32.0	8.0	1.0
					3.0	1.024						images/313_20.png	images/313+42_20.png	6.0	→	20.0	8		女	23	2024-03-10_10h49.00.304	干预OB	2021.2.3	Win32	60.24096386			6.0	1.0	1.651	0.0		1.0	1.0	33.0	19.0	1.0
					5.0	0.6853						images/313+42_26.png	images/313_26.png	1.0	←	26.0	8		女	23	2024-03-10_10h49.00.304	干预OB	2021.2.3	Win32	60.24096386			6.0	0.0	1.0107	1.0		1.0	2.0	34.0	25.0	1.0
					3.0	0.6467						images/313+42_13.png	images/313_13.png	1.0	←	13.0	8		女	23	2024-03-10_10h49.00.304	干预OB	2021.2.3	Win32	60.24096386			1.0	1.0	1.6008	0.0		1.0	3.0	35.0	12.0	1.0
					5.0	0.6438						images/313_4.png	images/313+42_4.png	6.0	→	4.0	8		女	23	2024-03-10_10h49.00.304	干预OB	2021.2.3	Win32	60.24096386			6.0	1.0	1.5081	1.0		1.0	4.0	36.0	3.0	1.0
					6.0	0.4839						images/313+42_16.png	images/313_16.png	1.0	←	16.0	8		女	23	2024-03-10_10h49.00.304	干预OB	2021.2.3	Win32	60.24096386			1.0	1.0	0.8173	1.0		1.0	5.0	37.0	15.0	1.0
					3.0	0.6219						images/313+42_28.png	images/313_28.png	1.0	←	28.0	8		女	23	2024-03-10_10h49.00.304	干预OB	2021.2.3	Win32	60.24096386			6.0	0.0	1.5402	0.0		1.0	6.0	38.0	27.0	1.0
					5.0	0.6588						images/313+42_11.png	images/313_11.png	1.0	←	11.0	8		女	23	2024-03-10_10h49.00.304	干预OB	2021.2.3	Win32	60.24096386			6.0	0.0	1.3999	1.0	space	1.0	7.0	39.0	10.0	1.0	2.8976
					5.0	0.5066						images/313+42_31.png	images/313_31.png	1.0	←	31.0	8		女	23	2024-03-10_10h49.00.304	干预OB	2021.2.3	Win32	60.24096386			6.0	0.0	1.3072	1.0		1.0	8.0	40.0	30.0	1.0
					5.0	0.7796						images/313+42_15.png	images/313_15.png	1.0	←	15.0	8		女	23	2024-03-10_10h49.00.304	干预OB	2021.2.3	Win32	60.24096386			1.0	1.0	1.1408	1.0		1.0	9.0	41.0	14.0	1.0
					6.0	0.8881						images/313+42_29.png	images/313_29.png	1.0	←	29.0	8		女	23	2024-03-10_10h49.00.304	干预OB	2021.2.3	Win32	60.24096386			1.0	1.0	0.7691	1.0		1.0	10.0	42.0	28.0	1.0
					5.0	0.5702						images/313+42_12.png	images/313_12.png	1.0	←	12.0	8		女	23	2024-03-10_10h49.00.304	干预OB	2021.2.3	Win32	60.24096386			1.0	1.0	0.8257	1.0		1.0	11.0	43.0	11.0	1.0
					5.0	0.437						images/313_2.png	images/313+42_2.png	6.0	→	2.0	8		女	23	2024-03-10_10h49.00.304	干预OB	2021.2.3	Win32	60.24096386			6.0	1.0	0.9075	1.0		1.0	12.0	44.0	1.0	1.0
					4.0	0.7855						images/313+42_32.png	images/313_32.png	1.0	←	32.0	8		女	23	2024-03-10_10h49.00.304	干预OB	2021.2.3	Win32	60.24096386			1.0	1.0	0.815	1.0		1.0	13.0	45.0	31.0	1.0
					5.0	0.6199						images/313_7.png	images/313+42_7.png	6.0	→	7.0	8		女	23	2024-03-10_10h49.00.304	干预OB	2021.2.3	Win32	60.24096386			1.0	0.0	1.26	1.0		1.0	14.0	46.0	6.0	1.0
					5.0	0.6017						images/313+42_30.png	images/313_30.png	1.0	←	30.0	8		女	23	2024-03-10_10h49.00.304	干预OB	2021.2.3	Win32	60.24096386			1.0	1.0	0.8866	1.0		1.0	15.0	47.0	29.0	1.0
					5.0	0.7795						images/313_22.png	images/313+42_22.png	6.0	→	22.0	8		女	23	2024-03-10_10h49.00.304	干预OB	2021.2.3	Win32	60.24096386			6.0	1.0	0.9885	1.0		1.0	16.0	48.0	21.0	1.0
					4.0	0.6601						images/313_19.png	images/313+42_19.png	6.0	→	19.0	8		女	23	2024-03-10_10h49.00.304	干预OB	2021.2.3	Win32	60.24096386			6.0	1.0	1.1861	1.0		1.0	17.0	49.0	18.0	1.0
					3.0	0.5741						images/313+42_14.png	images/313_14.png	1.0	←	14.0	8		女	23	2024-03-10_10h49.00.304	干预OB	2021.2.3	Win32	60.24096386			1.0	1.0	1.1504	0.0		1.0	18.0	50.0	13.0	1.0
					3.0	0.5395						images/313+42_10.png	images/313_10.png	1.0	←	10.0	8		女	23	2024-03-10_10h49.00.304	干预OB	2021.2.3	Win32	60.24096386			1.0	1.0	0.9509	0.0		1.0	19.0	51.0	9.0	1.0
					2.0	1.2207						images/313_24.png	images/313+42_24.png	6.0	→	24.0	8		女	23	2024-03-10_10h49.00.304	干预OB	2021.2.3	Win32	60.24096386			1.0	0.0	1.6212	0.0		1.0	20.0	52.0	23.0	1.0
					5.0	0.4753						images/313_5.png	images/313+42_5.png	6.0	→	5.0	8		女	23	2024-03-10_10h49.00.304	干预OB	2021.2.3	Win32	60.24096386			1.0	0.0	0.677	1.0		1.0	21.0	53.0	4.0	1.0
					3.0	0.6027						images/313_21.png	images/313+42_21.png	6.0	→	21.0	8		女	23	2024-03-10_10h49.00.304	干预OB	2021.2.3	Win32	60.24096386			6.0	1.0	1.8055	0.0		1.0	22.0	54.0	20.0	1.0
					2.0	0.5872						images/313+42_27.png	images/313_27.png	1.0	←	27.0	8		女	23	2024-03-10_10h49.00.304	干预OB	2021.2.3	Win32	60.24096386			6.0	0.0	1.3284	0.0		1.0	23.0	55.0	26.0	1.0
					5.0	0.4647						images/313_3.png	images/313+42_3.png	6.0	→	3.0	8		女	23	2024-03-10_10h49.00.304	干预OB	2021.2.3	Win32	60.24096386			6.0	1.0	0.7019	1.0		1.0	24.0	56.0	2.0	1.0
					5.0	0.4957						images/313_23.png	images/313+42_23.png	6.0	→	23.0	8		女	23	2024-03-10_10h49.00.304	干预OB	2021.2.3	Win32	60.24096386			1.0	0.0	0.7686	1.0		1.0	25.0	57.0	22.0	1.0
					2.0	0.7239						images/313_6.png	images/313+42_6.png	6.0	→	6.0	8		女	23	2024-03-10_10h49.00.304	干预OB	2021.2.3	Win32	60.24096386			6.0	1.0	0.8043	0.0		1.0	26.0	58.0	5.0	1.0
					5.0	0.4924						images/313_8.png	images/313+42_8.png	6.0	→	8.0	8		女	23	2024-03-10_10h49.00.304	干预OB	2021.2.3	Win32	60.24096386			6.0	1.0	0.6537	1.0		1.0	27.0	59.0	7.0	1.0
					5.0	0.5033						images/313+42_25.png	images/313_25.png	1.0	←	25.0	8		女	23	2024-03-10_10h49.00.304	干预OB	2021.2.3	Win32	60.24096386			1.0	1.0	0.7352	1.0		1.0	28.0	60.0	24.0	1.0
					4.0	0.405						images/313_18.png	images/313+42_18.png	6.0	→	18.0	8		女	23	2024-03-10_10h49.00.304	干预OB	2021.2.3	Win32	60.24096386			1.0	0.0	1.0672	1.0		1.0	29.0	61.0	17.0	1.0
					5.0	0.5875						images/313_1.png	images/313+42_1.png	6.0	→	1.0	8		女	23	2024-03-10_10h49.00.304	干预OB	2021.2.3	Win32	60.24096386			6.0	1.0	0.7795	1.0		1.0	30.0	62.0	0.0	1.0
					4.0	0.5527						images/313_17.png	images/313+42_17.png	6.0	→	17.0	8		女	23	2024-03-10_10h49.00.304	干预OB	2021.2.3	Win32	60.24096386			6.0	1.0	0.9225	1.0		1.0	31.0	63.0	16.0	1.0
																	8		女	23	2024-03-10_10h49.00.304	干预OB	2021.2.3	Win32	60.24096386														8.0	3.4313
