# Supplementary material for: Perceptual metacognition and self-esteem: the role of feedback valence in local and global monitoring bias
Source: BMC Psychol. 2025 Sep 22;13:1114. doi: 10.1186/s40359-025-03089-x (PMC12506185; doi:10.1186/s40359-025-03089-x)
Supplement: Supplementary file 1 — Supplementary Material 1. [file 40359_2025_3089_MOESM1_ESM.zip › Data/Study3/Study3data/objective/08-2_干预OB_2024-03-10_11h09.34.137.csv]

key00.keys	key00.rt	response00.keys	response00.corr	response00.rt	response02.keys	response02.rt	prac1.thisRepN	prac1.thisTrialN	prac1.thisN	prac1.thisIndex	prac1.ran	dotLeft	dotRight	dotAns	cue	rows	被试编号	姓名	性别	年龄	date	expName	psychopyVersion	OS	frameRate	key01.keys	key01.rt	response01.keys	response01.corr	response01.rt	response02.corr	rest_res.keys	obj.thisRepN	obj.thisTrialN	obj.thisN	obj.thisIndex	obj.ran	rest_res.rt	slider.response	slider.rt
space	6.9714	6.0	1.0	0.4296	5.0	0.4338	0.0	0.0	0.0	3.0	1.0	images/313_4.png	images/313+42_4.png	6.0	→	4.0	8		女	23	2024-03-10_11h09.34.137	干预OB	2021.2.3	Win32	60.24096386
		6.0	1.0	0.2875	6.0	0.6285	0.0	1.0	1.0	16.0	1.0	images/313_17.png	images/313+42_17.png	6.0	→	17.0	8		女	23	2024-03-10_11h09.34.137	干预OB	2021.2.3	Win32	60.24096386
		6.0	0.0	0.5684	3.0	0.4748	0.0	2.0	2.0	31.0	1.0	images/313+42_32.png	images/313_32.png	1.0	←	32.0	8		女	23	2024-03-10_11h09.34.137	干预OB	2021.2.3	Win32	60.24096386
		6.0	0.0	0.312	5.0	0.3739	0.0	3.0	3.0	10.0	1.0	images/313+42_11.png	images/313_11.png	1.0	←	11.0	8		女	23	2024-03-10_11h09.34.137	干预OB	2021.2.3	Win32	60.24096386
		1.0	1.0	0.4102	6.0	0.6436	0.0	4.0	4.0	25.0	1.0	images/313+42_26.png	images/313_26.png	1.0	←	26.0	8		女	23	2024-03-10_11h09.34.137	干预OB	2021.2.3	Win32	60.24096386
		6.0	1.0	0.1903	6.0	1.5752	0.0	5.0	5.0	1.0	1.0	images/313_2.png	images/313+42_2.png	6.0	→	2.0	8		女	23	2024-03-10_11h09.34.137	干预OB	2021.2.3	Win32	60.24096386
			0.0		5.0	8.5038	0.0	6.0	6.0	17.0	1.0	images/313_18.png	images/313+42_18.png	6.0	→	18.0	8		女	23	2024-03-10_11h09.34.137	干预OB	2021.2.3	Win32	60.24096386
		1.0	0.0	0.8697	5.0	0.3052	0.0	7.0	7.0	19.0	1.0	images/313_20.png	images/313+42_20.png	6.0	→	20.0	8		女	23	2024-03-10_11h09.34.137	干预OB	2021.2.3	Win32	60.24096386
		6.0	0.0	0.2478	5.0	0.3225	0.0	8.0	8.0	28.0	1.0	images/313+42_29.png	images/313_29.png	1.0	←	29.0	8		女	23	2024-03-10_11h09.34.137	干预OB	2021.2.3	Win32	60.24096386
		1.0	0.0	0.4366	5.0	0.3529	0.0	9.0	9.0	22.0	1.0	images/313_23.png	images/313+42_23.png	6.0	→	23.0	8		女	23	2024-03-10_11h09.34.137	干预OB	2021.2.3	Win32	60.24096386
		6.0	1.0	0.2666	5.0	0.5375	0.0	10.0	10.0	7.0	1.0	images/313_8.png	images/313+42_8.png	6.0	→	8.0	8		女	23	2024-03-10_11h09.34.137	干预OB	2021.2.3	Win32	60.24096386
		1.0	1.0	0.34	5.0	0.264	0.0	11.0	11.0	27.0	1.0	images/313+42_28.png	images/313_28.png	1.0	←	28.0	8		女	23	2024-03-10_11h09.34.137	干预OB	2021.2.3	Win32	60.24096386
		6.0	1.0	0.294	5.0	0.2906	0.0	12.0	12.0	23.0	1.0	images/313_24.png	images/313+42_24.png	6.0	→	24.0	8		女	23	2024-03-10_11h09.34.137	干预OB	2021.2.3	Win32	60.24096386
		1.0	1.0	0.2603	5.0	0.2924	0.0	13.0	13.0	8.0	1.0	images/313+42_9.png	images/313_9.png	1.0	←	9.0	8		女	23	2024-03-10_11h09.34.137	干预OB	2021.2.3	Win32	60.24096386
		1.0	0.0	0.8104	5.0	0.2047	0.0	14.0	14.0	21.0	1.0	images/313_22.png	images/313+42_22.png	6.0	→	22.0	8		女	23	2024-03-10_11h09.34.137	干预OB	2021.2.3	Win32	60.24096386
		1.0	1.0	0.5693	5.0	0.3004	0.0	15.0	15.0	30.0	1.0	images/313+42_31.png	images/313_31.png	1.0	←	31.0	8		女	23	2024-03-10_11h09.34.137	干预OB	2021.2.3	Win32	60.24096386
		1.0	1.0	0.4499	5.0	0.2699	0.0	16.0	16.0	11.0	1.0	images/313+42_12.png	images/313_12.png	1.0	←	12.0	8		女	23	2024-03-10_11h09.34.137	干预OB	2021.2.3	Win32	60.24096386
		1.0	1.0	1.0851	5.0	0.2555	0.0	17.0	17.0	26.0	1.0	images/313+42_27.png	images/313_27.png	1.0	←	27.0	8		女	23	2024-03-10_11h09.34.137	干预OB	2021.2.3	Win32	60.24096386
		6.0	1.0	0.5469	5.0	0.3165	0.0	18.0	18.0	2.0	1.0	images/313_3.png	images/313+42_3.png	6.0	→	3.0	8		女	23	2024-03-10_11h09.34.137	干预OB	2021.2.3	Win32	60.24096386
		1.0	1.0	0.5041	5.0	0.2277	0.0	19.0	19.0	24.0	1.0	images/313+42_25.png	images/313_25.png	1.0	←	25.0	8		女	23	2024-03-10_11h09.34.137	干预OB	2021.2.3	Win32	60.24096386
		1.0	0.0	0.2854	5.0	0.3353	0.0	20.0	20.0	4.0	1.0	images/313_5.png	images/313+42_5.png	6.0	→	5.0	8		女	23	2024-03-10_11h09.34.137	干预OB	2021.2.3	Win32	60.24096386
		1.0	1.0	0.7303	3.0	0.45	0.0	21.0	21.0	9.0	1.0	images/313+42_10.png	images/313_10.png	1.0	←	10.0	8		女	23	2024-03-10_11h09.34.137	干预OB	2021.2.3	Win32	60.24096386
		6.0	1.0	0.5043	5.0	0.2884	0.0	22.0	22.0	6.0	1.0	images/313_7.png	images/313+42_7.png	6.0	→	7.0	8		女	23	2024-03-10_11h09.34.137	干预OB	2021.2.3	Win32	60.24096386
		6.0	1.0	0.5708	5.0	0.3355	0.0	23.0	23.0	20.0	1.0	images/313_21.png	images/313+42_21.png	6.0	→	21.0	8		女	23	2024-03-10_11h09.34.137	干预OB	2021.2.3	Win32	60.24096386
		6.0	1.0	0.5003	5.0	0.3177	0.0	24.0	24.0	5.0	1.0	images/313_6.png	images/313+42_6.png	6.0	→	6.0	8		女	23	2024-03-10_11h09.34.137	干预OB	2021.2.3	Win32	60.24096386
		1.0	1.0	0.9348	3.0	0.5228	0.0	25.0	25.0	13.0	1.0	images/313+42_14.png	images/313_14.png	1.0	←	14.0	8		女	23	2024-03-10_11h09.34.137	干预OB	2021.2.3	Win32	60.24096386
		1.0	1.0	0.4696	5.0	0.367	0.0	26.0	26.0	14.0	1.0	images/313+42_15.png	images/313_15.png	1.0	←	15.0	8		女	23	2024-03-10_11h09.34.137	干预OB	2021.2.3	Win32	60.24096386
		1.0	1.0	0.5002	5.0	0.3041	0.0	27.0	27.0	15.0	1.0	images/313+42_16.png	images/313_16.png	1.0	←	16.0	8		女	23	2024-03-10_11h09.34.137	干预OB	2021.2.3	Win32	60.24096386
		6.0	1.0	0.6147	5.0	0.436	0.0	28.0	28.0	18.0	1.0	images/313_19.png	images/313+42_19.png	6.0	→	19.0	8		女	23	2024-03-10_11h09.34.137	干预OB	2021.2.3	Win32	60.24096386
		1.0	1.0	0.3016	5.0	0.3106	0.0	29.0	29.0	29.0	1.0	images/313+42_30.png	images/313_30.png	1.0	←	30.0	8		女	23	2024-03-10_11h09.34.137	干预OB	2021.2.3	Win32	60.24096386
		6.0	0.0	0.4957	5.0	0.2921	0.0	30.0	30.0	12.0	1.0	images/313+42_13.png	images/313_13.png	1.0	←	13.0	8		女	23	2024-03-10_11h09.34.137	干预OB	2021.2.3	Win32	60.24096386
		6.0	1.0	1.0528	1.0	0.439	0.0	31.0	31.0	0.0	1.0	images/313_1.png	images/313+42_1.png	6.0	→	1.0	8		女	23	2024-03-10_11h09.34.137	干预OB	2021.2.3	Win32	60.24096386
					2.0	0.3601						images/313_20.png	images/313+42_20.png	6.0	→	20.0	8		女	23	2024-03-10_11h09.34.137	干预OB	2021.2.3	Win32	60.24096386	space	3.6409	6.0	1.0	0.557	0.0		0.0	0.0	0.0	19.0	1.0
					5.0	0.2841						images/313_7.png	images/313+42_7.png	6.0	→	7.0	8		女	23	2024-03-10_11h09.34.137	干预OB	2021.2.3	Win32	60.24096386			1.0	0.0	0.3799	1.0		0.0	1.0	1.0	6.0	1.0
					5.0	0.2851						images/313+42_16.png	images/313_16.png	1.0	←	16.0	8		女	23	2024-03-10_11h09.34.137	干预OB	2021.2.3	Win32	60.24096386			1.0	1.0	0.3875	1.0		0.0	2.0	2.0	15.0	1.0
					5.0	0.2809						images/313_6.png	images/313+42_6.png	6.0	→	6.0	8		女	23	2024-03-10_11h09.34.137	干预OB	2021.2.3	Win32	60.24096386			6.0	1.0	0.5065	1.0		0.0	3.0	3.0	5.0	1.0
					5.0	0.3575						images/313_22.png	images/313+42_22.png	6.0	→	22.0	8		女	23	2024-03-10_11h09.34.137	干预OB	2021.2.3	Win32	60.24096386			1.0	0.0	0.2867	1.0		0.0	4.0	4.0	21.0	1.0
					2.0	0.3504						images/313_18.png	images/313+42_18.png	6.0	→	18.0	8		女	23	2024-03-10_11h09.34.137	干预OB	2021.2.3	Win32	60.24096386			6.0	1.0	0.785	0.0		0.0	5.0	5.0	17.0	1.0
					5.0	0.2703						images/313_19.png	images/313+42_19.png	6.0	→	19.0	8		女	23	2024-03-10_11h09.34.137	干预OB	2021.2.3	Win32	60.24096386			6.0	1.0	0.4323	1.0		0.0	6.0	6.0	18.0	1.0
					5.0	0.3415						images/313+42_9.png	images/313_9.png	1.0	←	9.0	8		女	23	2024-03-10_11h09.34.137	干预OB	2021.2.3	Win32	60.24096386			1.0	1.0	0.5377	1.0		0.0	7.0	7.0	8.0	1.0
					5.0	0.2972						images/313+42_27.png	images/313_27.png	1.0	←	27.0	8		女	23	2024-03-10_11h09.34.137	干预OB	2021.2.3	Win32	60.24096386			1.0	1.0	0.3806	1.0		0.0	8.0	8.0	26.0	1.0
					5.0	0.2579						images/313_5.png	images/313+42_5.png	6.0	→	5.0	8		女	23	2024-03-10_11h09.34.137	干预OB	2021.2.3	Win32	60.24096386			6.0	1.0	0.3342	1.0		0.0	9.0	9.0	4.0	1.0
					5.0	0.3487						images/313+42_32.png	images/313_32.png	1.0	←	32.0	8		女	23	2024-03-10_11h09.34.137	干预OB	2021.2.3	Win32	60.24096386			1.0	1.0	0.267	1.0		0.0	10.0	10.0	31.0	1.0
					5.0	0.2729						images/313+42_28.png	images/313_28.png	1.0	←	28.0	8		女	23	2024-03-10_11h09.34.137	干预OB	2021.2.3	Win32	60.24096386			1.0	1.0	0.4064	1.0		0.0	11.0	11.0	27.0	1.0
					5.0	0.2575						images/313_21.png	images/313+42_21.png	6.0	→	21.0	8		女	23	2024-03-10_11h09.34.137	干预OB	2021.2.3	Win32	60.24096386			6.0	1.0	0.3854	1.0		0.0	12.0	12.0	20.0	1.0
					5.0	0.177						images/313_24.png	images/313+42_24.png	6.0	→	24.0	8		女	23	2024-03-10_11h09.34.137	干预OB	2021.2.3	Win32	60.24096386			6.0	1.0	0.4932	1.0		0.0	13.0	13.0	23.0	1.0
					5.0	0.3039						images/313+42_25.png	images/313_25.png	1.0	←	25.0	8		女	23	2024-03-10_11h09.34.137	干预OB	2021.2.3	Win32	60.24096386			1.0	1.0	0.2706	1.0		0.0	14.0	14.0	24.0	1.0
					5.0	0.2493						images/313_23.png	images/313+42_23.png	6.0	→	23.0	8		女	23	2024-03-10_11h09.34.137	干预OB	2021.2.3	Win32	60.24096386			6.0	1.0	0.3286	1.0		0.0	15.0	15.0	22.0	1.0
					5.0	0.2418						images/313_17.png	images/313+42_17.png	6.0	→	17.0	8		女	23	2024-03-10_11h09.34.137	干预OB	2021.2.3	Win32	60.24096386			1.0	0.0	0.7059	1.0		0.0	16.0	16.0	16.0	1.0
					5.0	0.2754						images/313+42_26.png	images/313_26.png	1.0	←	26.0	8		女	23	2024-03-10_11h09.34.137	干预OB	2021.2.3	Win32	60.24096386			6.0	0.0	0.6143	1.0		0.0	17.0	17.0	25.0	1.0
					5.0	0.3149						images/313+42_12.png	images/313_12.png	1.0	←	12.0	8		女	23	2024-03-10_11h09.34.137	干预OB	2021.2.3	Win32	60.24096386			1.0	1.0	0.3026	1.0		0.0	18.0	18.0	11.0	1.0
					5.0	0.2922						images/313_3.png	images/313+42_3.png	6.0	→	3.0	8		女	23	2024-03-10_11h09.34.137	干预OB	2021.2.3	Win32	60.24096386			6.0	1.0	0.2598	1.0		0.0	19.0	19.0	2.0	1.0
					2.0	0.5333						images/313+42_11.png	images/313_11.png	1.0	←	11.0	8		女	23	2024-03-10_11h09.34.137	干预OB	2021.2.3	Win32	60.24096386			6.0	0.0	0.7222	0.0		0.0	20.0	20.0	10.0	1.0
					5.0	0.2892						images/313_4.png	images/313+42_4.png	6.0	→	4.0	8		女	23	2024-03-10_11h09.34.137	干预OB	2021.2.3	Win32	60.24096386			6.0	1.0	0.2694	1.0		0.0	21.0	21.0	3.0	1.0
					5.0	0.2665						images/313+42_29.png	images/313_29.png	1.0	←	29.0	8		女	23	2024-03-10_11h09.34.137	干预OB	2021.2.3	Win32	60.24096386			1.0	1.0	0.3585	1.0		0.0	22.0	22.0	28.0	1.0
					5.0	0.2361						images/313_8.png	images/313+42_8.png	6.0	→	8.0	8		女	23	2024-03-10_11h09.34.137	干预OB	2021.2.3	Win32	60.24096386			6.0	1.0	0.7726	1.0		0.0	23.0	23.0	7.0	1.0
					5.0	0.3175						images/313_2.png	images/313+42_2.png	6.0	→	2.0	8		女	23	2024-03-10_11h09.34.137	干预OB	2021.2.3	Win32	60.24096386			6.0	1.0	0.4175	1.0		0.0	24.0	24.0	1.0	1.0
					5.0	0.3073						images/313+42_15.png	images/313_15.png	1.0	←	15.0	8		女	23	2024-03-10_11h09.34.137	干预OB	2021.2.3	Win32	60.24096386			1.0	1.0	0.3203	1.0		0.0	25.0	25.0	14.0	1.0
					5.0	0.5545						images/313+42_31.png	images/313_31.png	1.0	←	31.0	8		女	23	2024-03-10_11h09.34.137	干预OB	2021.2.3	Win32	60.24096386			6.0	0.0	0.4351	1.0		0.0	26.0	26.0	30.0	1.0
					5.0	0.2386						images/313+42_10.png	images/313_10.png	1.0	←	10.0	8		女	23	2024-03-10_11h09.34.137	干预OB	2021.2.3	Win32	60.24096386			6.0	0.0	0.558	1.0		0.0	27.0	27.0	9.0	1.0
					5.0	0.2849						images/313+42_14.png	images/313_14.png	1.0	←	14.0	8		女	23	2024-03-10_11h09.34.137	干预OB	2021.2.3	Win32	60.24096386			1.0	1.0	0.933	1.0		0.0	28.0	28.0	13.0	1.0
					5.0	0.2528						images/313_1.png	images/313+42_1.png	6.0	→	1.0	8		女	23	2024-03-10_11h09.34.137	干预OB	2021.2.3	Win32	60.24096386			6.0	1.0	0.2654	1.0		0.0	29.0	29.0	0.0	1.0
					5.0	0.2839						images/313+42_13.png	images/313_13.png	1.0	←	13.0	8		女	23	2024-03-10_11h09.34.137	干预OB	2021.2.3	Win32	60.24096386			6.0	0.0	0.5177	1.0		0.0	30.0	30.0	12.0	1.0
					5.0	0.2511						images/313+42_30.png	images/313_30.png	1.0	←	30.0	8		女	23	2024-03-10_11h09.34.137	干预OB	2021.2.3	Win32	60.24096386			1.0	1.0	0.6534	1.0		0.0	31.0	31.0	29.0	1.0
					5.0	0.2611						images/313_24.png	images/313+42_24.png	6.0	→	24.0	8		女	23	2024-03-10_11h09.34.137	干预OB	2021.2.3	Win32	60.24096386			6.0	1.0	0.4566	1.0		1.0	0.0	32.0	23.0	1.0
					5.0	0.2524						images/313_22.png	images/313+42_22.png	6.0	→	22.0	8		女	23	2024-03-10_11h09.34.137	干预OB	2021.2.3	Win32	60.24096386			6.0	1.0	0.3042	1.0		1.0	1.0	33.0	21.0	1.0
					5.0	0.2716						images/313_7.png	images/313+42_7.png	6.0	→	7.0	8		女	23	2024-03-10_11h09.34.137	干预OB	2021.2.3	Win32	60.24096386			6.0	1.0	0.5998	1.0		1.0	2.0	34.0	6.0	1.0
					5.0	0.2216						images/313+42_12.png	images/313_12.png	1.0	←	12.0	8		女	23	2024-03-10_11h09.34.137	干预OB	2021.2.3	Win32	60.24096386			1.0	1.0	0.5076	1.0		1.0	3.0	35.0	11.0	1.0
					5.0	0.2532						images/313_6.png	images/313+42_6.png	6.0	→	6.0	8		女	23	2024-03-10_11h09.34.137	干预OB	2021.2.3	Win32	60.24096386			6.0	1.0	0.4018	1.0		1.0	4.0	36.0	5.0	1.0
					3.0	0.3132						images/313_8.png	images/313+42_8.png	6.0	→	8.0	8		女	23	2024-03-10_11h09.34.137	干预OB	2021.2.3	Win32	60.24096386			6.0	1.0	0.7232	0.0		1.0	5.0	37.0	7.0	1.0
					3.0	0.4807						images/313+42_13.png	images/313_13.png	1.0	←	13.0	8		女	23	2024-03-10_11h09.34.137	干预OB	2021.2.3	Win32	60.24096386			1.0	1.0	0.9517	0.0		1.0	6.0	38.0	12.0	1.0
					5.0	0.3555						images/313+42_15.png	images/313_15.png	1.0	←	15.0	8		女	23	2024-03-10_11h09.34.137	干预OB	2021.2.3	Win32	60.24096386			1.0	1.0	0.453	1.0	space	1.0	7.0	39.0	14.0	1.0	1.4429
					5.0	0.2577						images/313_4.png	images/313+42_4.png	6.0	→	4.0	8		女	23	2024-03-10_11h09.34.137	干预OB	2021.2.3	Win32	60.24096386			1.0	0.0	0.5199	1.0		1.0	8.0	40.0	3.0	1.0
					5.0	0.2497						images/313_23.png	images/313+42_23.png	6.0	→	23.0	8		女	23	2024-03-10_11h09.34.137	干预OB	2021.2.3	Win32	60.24096386			1.0	0.0	0.6171	1.0		1.0	9.0	41.0	22.0	1.0
					5.0	0.2349						images/313_18.png	images/313+42_18.png	6.0	→	18.0	8		女	23	2024-03-10_11h09.34.137	干预OB	2021.2.3	Win32	60.24096386			1.0	0.0	0.4999	1.0		1.0	10.0	42.0	17.0	1.0
					5.0	0.2929						images/313_20.png	images/313+42_20.png	6.0	→	20.0	8		女	23	2024-03-10_11h09.34.137	干预OB	2021.2.3	Win32	60.24096386			6.0	1.0	0.5074	1.0		1.0	11.0	43.0	19.0	1.0
					5.0	0.3312						images/313+42_28.png	images/313_28.png	1.0	←	28.0	8		女	23	2024-03-10_11h09.34.137	干预OB	2021.2.3	Win32	60.24096386			1.0	1.0	0.2891	1.0		1.0	12.0	44.0	27.0	1.0
					5.0	0.2156						images/313+42_9.png	images/313_9.png	1.0	←	9.0	8		女	23	2024-03-10_11h09.34.137	干预OB	2021.2.3	Win32	60.24096386			1.0	1.0	0.6747	1.0		1.0	13.0	45.0	8.0	1.0
					5.0	0.2636						images/313+42_26.png	images/313_26.png	1.0	←	26.0	8		女	23	2024-03-10_11h09.34.137	干预OB	2021.2.3	Win32	60.24096386			1.0	1.0	0.4179	1.0		1.0	14.0	46.0	25.0	1.0
					5.0	0.3363						images/313_5.png	images/313+42_5.png	6.0	→	5.0	8		女	23	2024-03-10_11h09.34.137	干预OB	2021.2.3	Win32	60.24096386			1.0	0.0	0.2625	1.0		1.0	15.0	47.0	4.0	1.0
					5.0	0.2877						images/313+42_16.png	images/313_16.png	1.0	←	16.0	8		女	23	2024-03-10_11h09.34.137	干预OB	2021.2.3	Win32	60.24096386			1.0	1.0	0.2681	1.0		1.0	16.0	48.0	15.0	1.0
					5.0	0.3741						images/313+42_25.png	images/313_25.png	1.0	←	25.0	8		女	23	2024-03-10_11h09.34.137	干预OB	2021.2.3	Win32	60.24096386			1.0	1.0	0.5509	1.0		1.0	17.0	49.0	24.0	1.0
					5.0	0.3547						images/313+42_30.png	images/313_30.png	1.0	←	30.0	8		女	23	2024-03-10_11h09.34.137	干预OB	2021.2.3	Win32	60.24096386			6.0	0.0	0.7557	1.0		1.0	18.0	50.0	29.0	1.0
					5.0	0.2954						images/313_2.png	images/313+42_2.png	6.0	→	2.0	8		女	23	2024-03-10_11h09.34.137	干预OB	2021.2.3	Win32	60.24096386			1.0	0.0	0.688	1.0		1.0	19.0	51.0	1.0	1.0
					5.0	0.3524						images/313+42_32.png	images/313_32.png	1.0	←	32.0	8		女	23	2024-03-10_11h09.34.137	干预OB	2021.2.3	Win32	60.24096386			1.0	1.0	0.5222	1.0		1.0	20.0	52.0	31.0	1.0
					5.0	0.3311						images/313+42_10.png	images/313_10.png	1.0	←	10.0	8		女	23	2024-03-10_11h09.34.137	干预OB	2021.2.3	Win32	60.24096386			1.0	1.0	0.3872	1.0		1.0	21.0	53.0	9.0	1.0
					5.0	0.2577						images/313_1.png	images/313+42_1.png	6.0	→	1.0	8		女	23	2024-03-10_11h09.34.137	干预OB	2021.2.3	Win32	60.24096386			6.0	1.0	0.7129	1.0		1.0	22.0	54.0	0.0	1.0
					2.0	0.2507						images/313_17.png	images/313+42_17.png	6.0	→	17.0	8		女	23	2024-03-10_11h09.34.137	干预OB	2021.2.3	Win32	60.24096386			6.0	1.0	1.1232	0.0		1.0	23.0	55.0	16.0	1.0
					5.0	0.2994						images/313_19.png	images/313+42_19.png	6.0	→	19.0	8		女	23	2024-03-10_11h09.34.137	干预OB	2021.2.3	Win32	60.24096386			6.0	1.0	0.2918	1.0		1.0	24.0	56.0	18.0	1.0
					5.0	0.256						images/313_21.png	images/313+42_21.png	6.0	→	21.0	8		女	23	2024-03-10_11h09.34.137	干预OB	2021.2.3	Win32	60.24096386			6.0	1.0	0.6414	1.0		1.0	25.0	57.0	20.0	1.0
					5.0	0.2895						images/313+42_31.png	images/313_31.png	1.0	←	31.0	8		女	23	2024-03-10_11h09.34.137	干预OB	2021.2.3	Win32	60.24096386			6.0	0.0	0.5356	1.0		1.0	26.0	58.0	30.0	1.0
					5.0	0.2868						images/313+42_11.png	images/313_11.png	1.0	←	11.0	8		女	23	2024-03-10_11h09.34.137	干预OB	2021.2.3	Win32	60.24096386			1.0	1.0	0.6535	1.0		1.0	27.0	59.0	10.0	1.0
					5.0	0.3474						images/313+42_29.png	images/313_29.png	1.0	←	29.0	8		女	23	2024-03-10_11h09.34.137	干预OB	2021.2.3	Win32	60.24096386			1.0	1.0	0.3649	1.0		1.0	28.0	60.0	28.0	1.0
					5.0	0.2814						images/313_3.png	images/313+42_3.png	6.0	→	3.0	8		女	23	2024-03-10_11h09.34.137	干预OB	2021.2.3	Win32	60.24096386			6.0	1.0	0.526	1.0		1.0	29.0	61.0	2.0	1.0
					5.0	0.2871						images/313+42_27.png	images/313_27.png	1.0	←	27.0	8		女	23	2024-03-10_11h09.34.137	干预OB	2021.2.3	Win32	60.24096386			1.0	1.0	0.3718	1.0		1.0	30.0	62.0	26.0	1.0
					3.0	0.4532						images/313+42_14.png	images/313_14.png	1.0	←	14.0	8		女	23	2024-03-10_11h09.34.137	干预OB	2021.2.3	Win32	60.24096386			1.0	1.0	0.6446	0.0		1.0	31.0	63.0	13.0	1.0
																	8		女	23	2024-03-10_11h09.34.137	干预OB	2021.2.3	Win32	60.24096386														8.898148431	3.8603
