# Supplementary material for: Perceptual metacognition and self-esteem: the role of feedback valence in local and global monitoring bias
Source: BMC Psychol. 2025 Sep 22;13:1114. doi: 10.1186/s40359-025-03089-x (PMC12506185; doi:10.1186/s40359-025-03089-x)
Supplement: Supplementary file 1 — Supplementary Material 1. [file 40359_2025_3089_MOESM1_ESM.zip › Data/Study3/Study3data/objective/09-1_干预OB_2024-03-10_13h08.18.023.csv]

key00.keys	key00.rt	response00.keys	response00.corr	response00.rt	response02.keys	response02.rt	prac1.thisRepN	prac1.thisTrialN	prac1.thisN	prac1.thisIndex	prac1.ran	dotLeft	dotRight	dotAns	cue	rows	被试编号	姓名	性别	年龄	date	expName	psychopyVersion	OS	frameRate	key01.keys	key01.rt	response01.keys	response01.corr	response01.rt	response02.corr	rest_res.keys	obj.thisRepN	obj.thisTrialN	obj.thisN	obj.thisIndex	obj.ran	rest_res.rt	slider.response	slider.rt
space	33.4921	1.0	0.0	0.652	3.0	0.6697	0.0	0.0	0.0	4.0	1.0	images/313_5.png	images/313+42_5.png	6.0	→	5.0	9		女	21	2024-03-10_13h08.18.023	干预OB	2021.2.3	Win32	120.4819277
		6.0	0.0	0.6212	4.0	0.9026	0.0	1.0	1.0	13.0	1.0	images/313+42_14.png	images/313_14.png	1.0	←	14.0	9		女	21	2024-03-10_13h08.18.023	干预OB	2021.2.3	Win32	120.4819277
		1.0	1.0	0.6284	4.0	0.4179	0.0	2.0	2.0	27.0	1.0	images/313+42_28.png	images/313_28.png	1.0	←	28.0	9		女	21	2024-03-10_13h08.18.023	干预OB	2021.2.3	Win32	120.4819277
		6.0	0.0	0.7211	4.0	0.3709	0.0	3.0	3.0	14.0	1.0	images/313+42_15.png	images/313_15.png	1.0	←	15.0	9		女	21	2024-03-10_13h08.18.023	干预OB	2021.2.3	Win32	120.4819277
		6.0	1.0	0.5102	2.0	0.5602	0.0	4.0	4.0	3.0	1.0	images/313_4.png	images/313+42_4.png	6.0	→	4.0	9		女	21	2024-03-10_13h08.18.023	干预OB	2021.2.3	Win32	120.4819277
		6.0	0.0	0.4603	2.0	0.4526	0.0	5.0	5.0	8.0	1.0	images/313+42_9.png	images/313_9.png	1.0	←	9.0	9		女	21	2024-03-10_13h08.18.023	干预OB	2021.2.3	Win32	120.4819277
		1.0	1.0	0.4725	2.0	0.4108	0.0	6.0	6.0	31.0	1.0	images/313+42_32.png	images/313_32.png	1.0	←	32.0	9		女	21	2024-03-10_13h08.18.023	干预OB	2021.2.3	Win32	120.4819277
		6.0	0.0	0.7756	2.0	0.3593	0.0	7.0	7.0	11.0	1.0	images/313+42_12.png	images/313_12.png	1.0	←	12.0	9		女	21	2024-03-10_13h08.18.023	干预OB	2021.2.3	Win32	120.4819277
		6.0	0.0	0.9349	2.0	0.3168	0.0	8.0	8.0	30.0	1.0	images/313+42_31.png	images/313_31.png	1.0	←	31.0	9		女	21	2024-03-10_13h08.18.023	干预OB	2021.2.3	Win32	120.4819277
		6.0	1.0	0.4705	5.0	0.4181	0.0	9.0	9.0	22.0	1.0	images/313_23.png	images/313+42_23.png	6.0	→	23.0	9		女	21	2024-03-10_13h08.18.023	干预OB	2021.2.3	Win32	120.4819277
		6.0	0.0	0.5123	5.0	0.342	0.0	10.0	10.0	15.0	1.0	images/313+42_16.png	images/313_16.png	1.0	←	16.0	9		女	21	2024-03-10_13h08.18.023	干预OB	2021.2.3	Win32	120.4819277
		6.0	1.0	0.365	6.0	0.3437	0.0	11.0	11.0	23.0	1.0	images/313_24.png	images/313+42_24.png	6.0	→	24.0	9		女	21	2024-03-10_13h08.18.023	干预OB	2021.2.3	Win32	120.4819277
		1.0	1.0	0.6724	2.0	0.3312	0.0	12.0	12.0	9.0	1.0	images/313+42_10.png	images/313_10.png	1.0	←	10.0	9		女	21	2024-03-10_13h08.18.023	干预OB	2021.2.3	Win32	120.4819277
		6.0	1.0	0.3174	5.0	0.3704	0.0	13.0	13.0	0.0	1.0	images/313_1.png	images/313+42_1.png	6.0	→	1.0	9		女	21	2024-03-10_13h08.18.023	干预OB	2021.2.3	Win32	120.4819277
		1.0	1.0	0.6011	2.0	0.3755	0.0	14.0	14.0	10.0	1.0	images/313+42_11.png	images/313_11.png	1.0	←	11.0	9		女	21	2024-03-10_13h08.18.023	干预OB	2021.2.3	Win32	120.4819277
		6.0	1.0	0.4261	5.0	0.4431	0.0	15.0	15.0	7.0	1.0	images/313_8.png	images/313+42_8.png	6.0	→	8.0	9		女	21	2024-03-10_13h08.18.023	干预OB	2021.2.3	Win32	120.4819277
		1.0	1.0	0.7677	2.0	0.4151	0.0	16.0	16.0	28.0	1.0	images/313+42_29.png	images/313_29.png	1.0	←	29.0	9		女	21	2024-03-10_13h08.18.023	干预OB	2021.2.3	Win32	120.4819277
		6.0	0.0	0.5173	5.0	0.4034	0.0	17.0	17.0	24.0	1.0	images/313+42_25.png	images/313_25.png	1.0	←	25.0	9		女	21	2024-03-10_13h08.18.023	干预OB	2021.2.3	Win32	120.4819277
		1.0	0.0	0.4892	2.0	0.4036	0.0	18.0	18.0	19.0	1.0	images/313_20.png	images/313+42_20.png	6.0	→	20.0	9		女	21	2024-03-10_13h08.18.023	干预OB	2021.2.3	Win32	120.4819277
		6.0	0.0	0.3786	5.0	0.3781	0.0	19.0	19.0	26.0	1.0	images/313+42_27.png	images/313_27.png	1.0	←	27.0	9		女	21	2024-03-10_13h08.18.023	干预OB	2021.2.3	Win32	120.4819277
		6.0	1.0	0.5223	5.0	0.4365	0.0	20.0	20.0	21.0	1.0	images/313_22.png	images/313+42_22.png	6.0	→	22.0	9		女	21	2024-03-10_13h08.18.023	干预OB	2021.2.3	Win32	120.4819277
		6.0	1.0	0.341	5.0	0.5261	0.0	21.0	21.0	1.0	1.0	images/313_2.png	images/313+42_2.png	6.0	→	2.0	9		女	21	2024-03-10_13h08.18.023	干预OB	2021.2.3	Win32	120.4819277
		1.0	1.0	0.6341	2.0	0.2943	0.0	22.0	22.0	29.0	1.0	images/313+42_30.png	images/313_30.png	1.0	←	30.0	9		女	21	2024-03-10_13h08.18.023	干预OB	2021.2.3	Win32	120.4819277
		6.0	1.0	0.5061	6.0	0.3593	0.0	23.0	23.0	6.0	1.0	images/313_7.png	images/313+42_7.png	6.0	→	7.0	9		女	21	2024-03-10_13h08.18.023	干预OB	2021.2.3	Win32	120.4819277
		1.0	0.0	0.7227	4.0	0.4638	0.0	24.0	24.0	16.0	1.0	images/313_17.png	images/313+42_17.png	6.0	→	17.0	9		女	21	2024-03-10_13h08.18.023	干预OB	2021.2.3	Win32	120.4819277
		6.0	1.0	0.4378	5.0	0.3862	0.0	25.0	25.0	5.0	1.0	images/313_6.png	images/313+42_6.png	6.0	→	6.0	9		女	21	2024-03-10_13h08.18.023	干预OB	2021.2.3	Win32	120.4819277
		1.0	1.0	0.5335	4.0	0.3365	0.0	26.0	26.0	25.0	1.0	images/313+42_26.png	images/313_26.png	1.0	←	26.0	9		女	21	2024-03-10_13h08.18.023	干预OB	2021.2.3	Win32	120.4819277
		6.0	1.0	0.3766	6.0	0.3858	0.0	27.0	27.0	18.0	1.0	images/313_19.png	images/313+42_19.png	6.0	→	19.0	9		女	21	2024-03-10_13h08.18.023	干预OB	2021.2.3	Win32	120.4819277
		6.0	1.0	0.4172	2.0	0.3207	0.0	28.0	28.0	2.0	1.0	images/313_3.png	images/313+42_3.png	6.0	→	3.0	9		女	21	2024-03-10_13h08.18.023	干预OB	2021.2.3	Win32	120.4819277
		6.0	1.0	0.3413	3.0	1.0122	0.0	29.0	29.0	20.0	1.0	images/313_21.png	images/313+42_21.png	6.0	→	21.0	9		女	21	2024-03-10_13h08.18.023	干预OB	2021.2.3	Win32	120.4819277
		1.0	0.0	0.5777	4.0	0.4022	0.0	30.0	30.0	17.0	1.0	images/313_18.png	images/313+42_18.png	6.0	→	18.0	9		女	21	2024-03-10_13h08.18.023	干预OB	2021.2.3	Win32	120.4819277
		6.0	0.0	0.3846	2.0	0.4889	0.0	31.0	31.0	12.0	1.0	images/313+42_13.png	images/313_13.png	1.0	←	13.0	9		女	21	2024-03-10_13h08.18.023	干预OB	2021.2.3	Win32	120.4819277
					2.0	0.4711						images/313_4.png	images/313+42_4.png	6.0	→	4.0	9		女	21	2024-03-10_13h08.18.023	干预OB	2021.2.3	Win32	120.4819277	space	12.1381	6.0	1.0	0.579	0.0		0.0	0.0	0.0	3.0	1.0
					4.0	0.393						images/313+42_29.png	images/313_29.png	1.0	←	29.0	9		女	21	2024-03-10_13h08.18.023	干预OB	2021.2.3	Win32	120.4819277			1.0	1.0	0.5801	1.0		0.0	1.0	1.0	28.0	1.0
					2.0	0.3253						images/313_7.png	images/313+42_7.png	6.0	→	7.0	9		女	21	2024-03-10_13h08.18.023	干预OB	2021.2.3	Win32	120.4819277			6.0	1.0	0.4852	0.0		0.0	2.0	2.0	6.0	1.0
					4.0	0.3678						images/313+42_32.png	images/313_32.png	1.0	←	32.0	9		女	21	2024-03-10_13h08.18.023	干预OB	2021.2.3	Win32	120.4819277			1.0	1.0	0.5328	1.0		0.0	3.0	3.0	31.0	1.0
					2.0	1.3441						images/313_5.png	images/313+42_5.png	6.0	→	5.0	9		女	21	2024-03-10_13h08.18.023	干预OB	2021.2.3	Win32	120.4819277			6.0	1.0	1.4426	0.0		0.0	4.0	4.0	4.0	1.0
					2.0	0.3697						images/313+42_26.png	images/313_26.png	1.0	←	26.0	9		女	21	2024-03-10_13h08.18.023	干预OB	2021.2.3	Win32	120.4819277			1.0	1.0	0.5493	0.0		0.0	5.0	5.0	25.0	1.0
					2.0	0.4771						images/313_22.png	images/313+42_22.png	6.0	→	22.0	9		女	21	2024-03-10_13h08.18.023	干预OB	2021.2.3	Win32	120.4819277			6.0	1.0	0.6272	0.0		0.0	6.0	6.0	21.0	1.0
					4.0	0.5423						images/313_23.png	images/313+42_23.png	6.0	→	23.0	9		女	21	2024-03-10_13h08.18.023	干预OB	2021.2.3	Win32	120.4819277			1.0	0.0	0.565	1.0		0.0	7.0	7.0	22.0	1.0
					2.0	0.4131						images/313_1.png	images/313+42_1.png	6.0	→	1.0	9		女	21	2024-03-10_13h08.18.023	干预OB	2021.2.3	Win32	120.4819277			6.0	1.0	0.6275	0.0		0.0	8.0	8.0	0.0	1.0
					2.0	0.3179						images/313+42_16.png	images/313_16.png	1.0	←	16.0	9		女	21	2024-03-10_13h08.18.023	干预OB	2021.2.3	Win32	120.4819277			6.0	0.0	0.4083	0.0		0.0	9.0	9.0	15.0	1.0
					6.0	0.3509						images/313_19.png	images/313+42_19.png	6.0	→	19.0	9		女	21	2024-03-10_13h08.18.023	干预OB	2021.2.3	Win32	120.4819277			6.0	1.0	0.4073	1.0		0.0	10.0	10.0	18.0	1.0
					2.0	0.4483						images/313_24.png	images/313+42_24.png	6.0	→	24.0	9		女	21	2024-03-10_13h08.18.023	干预OB	2021.2.3	Win32	120.4819277			6.0	1.0	0.4598	0.0		0.0	11.0	11.0	23.0	1.0
					2.0	0.3631						images/313+42_9.png	images/313_9.png	1.0	←	9.0	9		女	21	2024-03-10_13h08.18.023	干预OB	2021.2.3	Win32	120.4819277			6.0	0.0	0.4643	0.0		0.0	12.0	12.0	8.0	1.0
					4.0	0.2827						images/313_18.png	images/313+42_18.png	6.0	→	18.0	9		女	21	2024-03-10_13h08.18.023	干预OB	2021.2.3	Win32	120.4819277			6.0	1.0	0.6205	1.0		0.0	13.0	13.0	17.0	1.0
					2.0	0.8449						images/313_6.png	images/313+42_6.png	6.0	→	6.0	9		女	21	2024-03-10_13h08.18.023	干预OB	2021.2.3	Win32	120.4819277			6.0	1.0	0.7403	0.0		0.0	14.0	14.0	5.0	1.0
					4.0	0.6598						images/313_20.png	images/313+42_20.png	6.0	→	20.0	9		女	21	2024-03-10_13h08.18.023	干预OB	2021.2.3	Win32	120.4819277			1.0	0.0	0.5708	1.0		0.0	15.0	15.0	19.0	1.0
					2.0	0.3823						images/313_21.png	images/313+42_21.png	6.0	→	21.0	9		女	21	2024-03-10_13h08.18.023	干预OB	2021.2.3	Win32	120.4819277			6.0	1.0	0.5308	0.0		0.0	16.0	16.0	20.0	1.0
					2.0	0.4336						images/313+42_12.png	images/313_12.png	1.0	←	12.0	9		女	21	2024-03-10_13h08.18.023	干预OB	2021.2.3	Win32	120.4819277			6.0	0.0	0.4266	0.0		0.0	17.0	17.0	11.0	1.0
					4.0	0.4284						images/313+42_27.png	images/313_27.png	1.0	←	27.0	9		女	21	2024-03-10_13h08.18.023	干预OB	2021.2.3	Win32	120.4819277			6.0	0.0	0.334	1.0		0.0	18.0	18.0	26.0	1.0
					6.0	1.1016						images/313+42_15.png	images/313_15.png	1.0	←	15.0	9		女	21	2024-03-10_13h08.18.023	干预OB	2021.2.3	Win32	120.4819277			1.0	1.0	0.5256	1.0		0.0	19.0	19.0	14.0	1.0
					4.0	0.3532						images/313+42_11.png	images/313_11.png	1.0	←	11.0	9		女	21	2024-03-10_13h08.18.023	干预OB	2021.2.3	Win32	120.4819277			6.0	0.0	0.3988	1.0		0.0	20.0	20.0	10.0	1.0
					4.0	0.3772						images/313+42_30.png	images/313_30.png	1.0	←	30.0	9		女	21	2024-03-10_13h08.18.023	干预OB	2021.2.3	Win32	120.4819277			1.0	1.0	0.5526	1.0		0.0	21.0	21.0	29.0	1.0
					2.0	0.4036						images/313+42_10.png	images/313_10.png	1.0	←	10.0	9		女	21	2024-03-10_13h08.18.023	干预OB	2021.2.3	Win32	120.4819277			1.0	1.0	0.9034	0.0		0.0	22.0	22.0	9.0	1.0
					5.0	0.428						images/313_8.png	images/313+42_8.png	6.0	→	8.0	9		女	21	2024-03-10_13h08.18.023	干预OB	2021.2.3	Win32	120.4819277			6.0	1.0	0.4405	1.0		0.0	23.0	23.0	7.0	1.0
					4.0	0.3845						images/313_3.png	images/313+42_3.png	6.0	→	3.0	9		女	21	2024-03-10_13h08.18.023	干预OB	2021.2.3	Win32	120.4819277			1.0	0.0	0.6083	1.0		0.0	24.0	24.0	2.0	1.0
					5.0	0.3995						images/313+42_13.png	images/313_13.png	1.0	←	13.0	9		女	21	2024-03-10_13h08.18.023	干预OB	2021.2.3	Win32	120.4819277			1.0	1.0	0.4076	1.0		0.0	25.0	25.0	12.0	1.0
					1.0	0.3689						images/313+42_14.png	images/313_14.png	1.0	←	14.0	9		女	21	2024-03-10_13h08.18.023	干预OB	2021.2.3	Win32	120.4819277			6.0	0.0	0.6818	0.0		0.0	26.0	26.0	13.0	1.0
					5.0	0.3613						images/313+42_25.png	images/313_25.png	1.0	←	25.0	9		女	21	2024-03-10_13h08.18.023	干预OB	2021.2.3	Win32	120.4819277			6.0	0.0	0.4275	1.0		0.0	27.0	27.0	24.0	1.0
					5.0	0.419						images/313_2.png	images/313+42_2.png	6.0	→	2.0	9		女	21	2024-03-10_13h08.18.023	干预OB	2021.2.3	Win32	120.4819277			6.0	1.0	0.4191	1.0		0.0	28.0	28.0	1.0	1.0
					2.0	0.2684						images/313_17.png	images/313+42_17.png	6.0	→	17.0	9		女	21	2024-03-10_13h08.18.023	干预OB	2021.2.3	Win32	120.4819277			6.0	1.0	0.4299	0.0		0.0	29.0	29.0	16.0	1.0
					4.0	0.5831						images/313+42_31.png	images/313_31.png	1.0	←	31.0	9		女	21	2024-03-10_13h08.18.023	干预OB	2021.2.3	Win32	120.4819277			1.0	1.0	0.9684	1.0		0.0	30.0	30.0	30.0	1.0
					3.0	0.5774						images/313+42_28.png	images/313_28.png	1.0	←	28.0	9		女	21	2024-03-10_13h08.18.023	干预OB	2021.2.3	Win32	120.4819277			1.0	1.0	0.6689	0.0		0.0	31.0	31.0	27.0	1.0
					2.0	0.3608						images/313_8.png	images/313+42_8.png	6.0	→	8.0	9		女	21	2024-03-10_13h08.18.023	干预OB	2021.2.3	Win32	120.4819277			6.0	1.0	0.4599	0.0		1.0	0.0	32.0	7.0	1.0
					4.0	0.4446						images/313_23.png	images/313+42_23.png	6.0	→	23.0	9		女	21	2024-03-10_13h08.18.023	干预OB	2021.2.3	Win32	120.4819277			6.0	1.0	0.5445	1.0		1.0	1.0	33.0	22.0	1.0
					4.0	0.3206						images/313+42_12.png	images/313_12.png	1.0	←	12.0	9		女	21	2024-03-10_13h08.18.023	干预OB	2021.2.3	Win32	120.4819277			6.0	0.0	0.4735	1.0		1.0	2.0	34.0	11.0	1.0
					4.0	0.2952						images/313+42_27.png	images/313_27.png	1.0	←	27.0	9		女	21	2024-03-10_13h08.18.023	干预OB	2021.2.3	Win32	120.4819277			1.0	1.0	0.5431	1.0		1.0	3.0	35.0	26.0	1.0
					2.0	0.3363						images/313+42_9.png	images/313_9.png	1.0	←	9.0	9		女	21	2024-03-10_13h08.18.023	干预OB	2021.2.3	Win32	120.4819277			6.0	0.0	0.6103	0.0		1.0	4.0	36.0	8.0	1.0
					3.0	0.8787						images/313_1.png	images/313+42_1.png	6.0	→	1.0	9		女	21	2024-03-10_13h08.18.023	干预OB	2021.2.3	Win32	120.4819277			6.0	1.0	0.5438	0.0		1.0	5.0	37.0	0.0	1.0
					3.0	0.4124						images/313_22.png	images/313+42_22.png	6.0	→	22.0	9		女	21	2024-03-10_13h08.18.023	干预OB	2021.2.3	Win32	120.4819277			6.0	1.0	0.5485	0.0		1.0	6.0	38.0	21.0	1.0
					5.0	0.3434						images/313_6.png	images/313+42_6.png	6.0	→	6.0	9		女	21	2024-03-10_13h08.18.023	干预OB	2021.2.3	Win32	120.4819277			6.0	1.0	0.3941	1.0	space	1.0	7.0	39.0	5.0	1.0	1.6044
					5.0	0.377						images/313_19.png	images/313+42_19.png	6.0	→	19.0	9		女	21	2024-03-10_13h08.18.023	干预OB	2021.2.3	Win32	120.4819277			6.0	1.0	0.3745	1.0		1.0	8.0	40.0	18.0	1.0
					4.0	0.4667						images/313+42_32.png	images/313_32.png	1.0	←	32.0	9		女	21	2024-03-10_13h08.18.023	干预OB	2021.2.3	Win32	120.4819277			1.0	1.0	0.7761	1.0		1.0	9.0	41.0	31.0	1.0
					4.0	0.4596						images/313_3.png	images/313+42_3.png	6.0	→	3.0	9		女	21	2024-03-10_13h08.18.023	干预OB	2021.2.3	Win32	120.4819277			6.0	1.0	0.6114	1.0		1.0	10.0	42.0	2.0	1.0
					4.0	0.4184						images/313+42_26.png	images/313_26.png	1.0	←	26.0	9		女	21	2024-03-10_13h08.18.023	干预OB	2021.2.3	Win32	120.4819277			1.0	1.0	0.8946	1.0		1.0	11.0	43.0	25.0	1.0
					1.0	0.4349						images/313+42_11.png	images/313_11.png	1.0	←	11.0	9		女	21	2024-03-10_13h08.18.023	干预OB	2021.2.3	Win32	120.4819277			6.0	0.0	1.034	0.0		1.0	12.0	44.0	10.0	1.0
					2.0	1.2616						images/313+42_25.png	images/313_25.png	1.0	←	25.0	9		女	21	2024-03-10_13h08.18.023	干预OB	2021.2.3	Win32	120.4819277			6.0	0.0	0.7212	0.0		1.0	13.0	45.0	24.0	1.0
					2.0	0.9347						images/313+42_31.png	images/313_31.png	1.0	←	31.0	9		女	21	2024-03-10_13h08.18.023	干预OB	2021.2.3	Win32	120.4819277			1.0	1.0	0.9503	0.0		1.0	14.0	46.0	30.0	1.0
					3.0	1.3187						images/313+42_15.png	images/313_15.png	1.0	←	15.0	9		女	21	2024-03-10_13h08.18.023	干预OB	2021.2.3	Win32	120.4819277			6.0	0.0	0.5321	0.0		1.0	15.0	47.0	14.0	1.0
					2.0	0.6262						images/313+42_29.png	images/313_29.png	1.0	←	29.0	9		女	21	2024-03-10_13h08.18.023	干预OB	2021.2.3	Win32	120.4819277			1.0	1.0	0.9253	0.0		1.0	16.0	48.0	28.0	1.0
					4.0	0.6255						images/313+42_10.png	images/313_10.png	1.0	←	10.0	9		女	21	2024-03-10_13h08.18.023	干预OB	2021.2.3	Win32	120.4819277			1.0	1.0	0.9759	1.0		1.0	17.0	49.0	9.0	1.0
					1.0	0.6127						images/313_18.png	images/313+42_18.png	6.0	→	18.0	9		女	21	2024-03-10_13h08.18.023	干预OB	2021.2.3	Win32	120.4819277			6.0	1.0	0.7	0.0		1.0	18.0	50.0	17.0	1.0
					2.0	0.7432						images/313_20.png	images/313+42_20.png	6.0	→	20.0	9		女	21	2024-03-10_13h08.18.023	干预OB	2021.2.3	Win32	120.4819277			6.0	1.0	0.4999	0.0		1.0	19.0	51.0	19.0	1.0
					3.0	0.5094						images/313+42_13.png	images/313_13.png	1.0	←	13.0	9		女	21	2024-03-10_13h08.18.023	干预OB	2021.2.3	Win32	120.4819277			1.0	1.0	0.6605	0.0		1.0	20.0	52.0	12.0	1.0
					5.0	0.6704						images/313+42_28.png	images/313_28.png	1.0	←	28.0	9		女	21	2024-03-10_13h08.18.023	干预OB	2021.2.3	Win32	120.4819277			1.0	1.0	0.543	1.0		1.0	21.0	53.0	27.0	1.0
					6.0	0.4359						images/313_17.png	images/313+42_17.png	6.0	→	17.0	9		女	21	2024-03-10_13h08.18.023	干预OB	2021.2.3	Win32	120.4819277			6.0	1.0	0.4962	1.0		1.0	22.0	54.0	16.0	1.0
					3.0	1.1017						images/313_7.png	images/313+42_7.png	6.0	→	7.0	9		女	21	2024-03-10_13h08.18.023	干预OB	2021.2.3	Win32	120.4819277			1.0	0.0	0.7535	0.0		1.0	23.0	55.0	6.0	1.0
					2.0	0.8441						images/313_4.png	images/313+42_4.png	6.0	→	4.0	9		女	21	2024-03-10_13h08.18.023	干预OB	2021.2.3	Win32	120.4819277			6.0	1.0	0.5012	0.0		1.0	24.0	56.0	3.0	1.0
					5.0	0.5817						images/313+42_14.png	images/313_14.png	1.0	←	14.0	9		女	21	2024-03-10_13h08.18.023	干预OB	2021.2.3	Win32	120.4819277			6.0	0.0	0.4413	1.0		1.0	25.0	57.0	13.0	1.0
					3.0	0.3701						images/313_5.png	images/313+42_5.png	6.0	→	5.0	9		女	21	2024-03-10_13h08.18.023	干预OB	2021.2.3	Win32	120.4819277			6.0	1.0	0.6176	0.0		1.0	26.0	58.0	4.0	1.0
					4.0	0.4496						images/313_21.png	images/313+42_21.png	6.0	→	21.0	9		女	21	2024-03-10_13h08.18.023	干预OB	2021.2.3	Win32	120.4819277			6.0	1.0	0.5269	1.0		1.0	27.0	59.0	20.0	1.0
					5.0	0.4419						images/313_24.png	images/313+42_24.png	6.0	→	24.0	9		女	21	2024-03-10_13h08.18.023	干预OB	2021.2.3	Win32	120.4819277			6.0	1.0	0.4757	1.0		1.0	28.0	60.0	23.0	1.0
					4.0	0.4846						images/313+42_30.png	images/313_30.png	1.0	←	30.0	9		女	21	2024-03-10_13h08.18.023	干预OB	2021.2.3	Win32	120.4819277			1.0	1.0	0.9058	1.0		1.0	29.0	61.0	29.0	1.0
					3.0	0.7008						images/313_2.png	images/313+42_2.png	6.0	→	2.0	9		女	21	2024-03-10_13h08.18.023	干预OB	2021.2.3	Win32	120.4819277			1.0	0.0	0.951	0.0		1.0	30.0	62.0	1.0	1.0
					1.0	0.5183						images/313+42_16.png	images/313_16.png	1.0	←	16.0	9		女	21	2024-03-10_13h08.18.023	干预OB	2021.2.3	Win32	120.4819277			6.0	0.0	0.8543	0.0		1.0	31.0	63.0	15.0	1.0
																	9		女	21	2024-03-10_13h08.18.023	干预OB	2021.2.3	Win32	120.4819277														7.062459233	6.5196
