# Supplementary material for: Perceptual metacognition and self-esteem: the role of feedback valence in local and global monitoring bias
Source: BMC Psychol. 2025 Sep 22;13:1114. doi: 10.1186/s40359-025-03089-x (PMC12506185; doi:10.1186/s40359-025-03089-x)
Supplement: Supplementary file 1 — Supplementary Material 1. [file 40359_2025_3089_MOESM1_ESM.zip › Data/Study3/Study3data/objective/09-2_干预OB_2024-03-10_13h25.26.250.csv]

key00.keys	key00.rt	response00.keys	response00.corr	response00.rt	response02.keys	response02.rt	prac1.thisRepN	prac1.thisTrialN	prac1.thisN	prac1.thisIndex	prac1.ran	dotLeft	dotRight	dotAns	cue	rows	被试编号	姓名	性别	年龄	date	expName	psychopyVersion	OS	frameRate	key01.keys	key01.rt	response01.keys	response01.corr	response01.rt	response02.corr	rest_res.keys	obj.thisRepN	obj.thisTrialN	obj.thisN	obj.thisIndex	obj.ran	rest_res.rt	slider.response	slider.rt
space	9.0115	1.0	1.0	0.4911	3.0	0.3963	0.0	0.0	0.0	29.0	1.0	images/313+42_30.png	images/313_30.png	1.0	←	30.0	9		女	21	2024-03-10_13h25.26.250	干预OB	2021.2.3	Win32	121.9512195
		6.0	0.0	0.591	2.0	0.5953	0.0	1.0	1.0	9.0	1.0	images/313+42_10.png	images/313_10.png	1.0	←	10.0	9		女	21	2024-03-10_13h25.26.250	干预OB	2021.2.3	Win32	121.9512195
		6.0	1.0	0.4609	2.0	0.4343	0.0	2.0	2.0	4.0	1.0	images/313_5.png	images/313+42_5.png	6.0	→	5.0	9		女	21	2024-03-10_13h25.26.250	干预OB	2021.2.3	Win32	121.9512195
		6.0	1.0	0.3442	6.0	0.3797	0.0	3.0	3.0	23.0	1.0	images/313_24.png	images/313+42_24.png	6.0	→	24.0	9		女	21	2024-03-10_13h25.26.250	干预OB	2021.2.3	Win32	121.9512195
		1.0	1.0	0.8051	4.0	0.7925	0.0	4.0	4.0	15.0	1.0	images/313+42_16.png	images/313_16.png	1.0	←	16.0	9		女	21	2024-03-10_13h25.26.250	干预OB	2021.2.3	Win32	121.9512195
		6.0	1.0	0.3914	3.0	0.3548	0.0	5.0	5.0	2.0	1.0	images/313_3.png	images/313+42_3.png	6.0	→	3.0	9		女	21	2024-03-10_13h25.26.250	干预OB	2021.2.3	Win32	121.9512195
		6.0	1.0	0.4131	3.0	0.4847	0.0	6.0	6.0	7.0	1.0	images/313_8.png	images/313+42_8.png	6.0	→	8.0	9		女	21	2024-03-10_13h25.26.250	干预OB	2021.2.3	Win32	121.9512195
		6.0	0.0	0.4501	3.0	0.4681	0.0	7.0	7.0	8.0	1.0	images/313+42_9.png	images/313_9.png	1.0	←	9.0	9		女	21	2024-03-10_13h25.26.250	干预OB	2021.2.3	Win32	121.9512195
		1.0	1.0	0.5263	3.0	0.4844	0.0	8.0	8.0	11.0	1.0	images/313+42_12.png	images/313_12.png	1.0	←	12.0	9		女	21	2024-03-10_13h25.26.250	干预OB	2021.2.3	Win32	121.9512195
		1.0	1.0	0.5767	4.0	0.8723	0.0	9.0	9.0	14.0	1.0	images/313+42_15.png	images/313_15.png	1.0	←	15.0	9		女	21	2024-03-10_13h25.26.250	干预OB	2021.2.3	Win32	121.9512195
		1.0	1.0	0.477	5.0	0.4348	0.0	10.0	10.0	26.0	1.0	images/313+42_27.png	images/313_27.png	1.0	←	27.0	9		女	21	2024-03-10_13h25.26.250	干预OB	2021.2.3	Win32	121.9512195
		1.0	1.0	0.5962	3.0	0.8104	0.0	11.0	11.0	27.0	1.0	images/313+42_28.png	images/313_28.png	1.0	←	28.0	9		女	21	2024-03-10_13h25.26.250	干预OB	2021.2.3	Win32	121.9512195
		6.0	1.0	0.41	6.0	0.3934	0.0	12.0	12.0	18.0	1.0	images/313_19.png	images/313+42_19.png	6.0	→	19.0	9		女	21	2024-03-10_13h25.26.250	干预OB	2021.2.3	Win32	121.9512195
		6.0	1.0	0.2904	4.0	0.5433	0.0	13.0	13.0	20.0	1.0	images/313_21.png	images/313+42_21.png	6.0	→	21.0	9		女	21	2024-03-10_13h25.26.250	干预OB	2021.2.3	Win32	121.9512195
		6.0	1.0	0.4488	5.0	0.2943	0.0	14.0	14.0	16.0	1.0	images/313_17.png	images/313+42_17.png	6.0	→	17.0	9		女	21	2024-03-10_13h25.26.250	干预OB	2021.2.3	Win32	121.9512195
		1.0	1.0	0.512	5.0	0.4938	0.0	15.0	15.0	12.0	1.0	images/313+42_13.png	images/313_13.png	1.0	←	13.0	9		女	21	2024-03-10_13h25.26.250	干预OB	2021.2.3	Win32	121.9512195
		6.0	0.0	0.3174	3.0	0.4462	0.0	16.0	16.0	31.0	1.0	images/313+42_32.png	images/313_32.png	1.0	←	32.0	9		女	21	2024-03-10_13h25.26.250	干预OB	2021.2.3	Win32	121.9512195
		6.0	1.0	0.3374	2.0	0.6425	0.0	17.0	17.0	21.0	1.0	images/313_22.png	images/313+42_22.png	6.0	→	22.0	9		女	21	2024-03-10_13h25.26.250	干预OB	2021.2.3	Win32	121.9512195
		1.0	0.0	0.495	5.0	0.3428	0.0	18.0	18.0	6.0	1.0	images/313_7.png	images/313+42_7.png	6.0	→	7.0	9		女	21	2024-03-10_13h25.26.250	干预OB	2021.2.3	Win32	121.9512195
		6.0	0.0	0.3511	5.0	0.5433	0.0	19.0	19.0	24.0	1.0	images/313+42_25.png	images/313_25.png	1.0	←	25.0	9		女	21	2024-03-10_13h25.26.250	干预OB	2021.2.3	Win32	121.9512195
		6.0	1.0	0.3405	4.0	0.6544	0.0	20.0	20.0	22.0	1.0	images/313_23.png	images/313+42_23.png	6.0	→	23.0	9		女	21	2024-03-10_13h25.26.250	干预OB	2021.2.3	Win32	121.9512195
		6.0	1.0	0.3251	4.0	0.417	0.0	21.0	21.0	5.0	1.0	images/313_6.png	images/313+42_6.png	6.0	→	6.0	9		女	21	2024-03-10_13h25.26.250	干预OB	2021.2.3	Win32	121.9512195
		1.0	1.0	0.8256	4.0	0.3856	0.0	22.0	22.0	10.0	1.0	images/313+42_11.png	images/313_11.png	1.0	←	11.0	9		女	21	2024-03-10_13h25.26.250	干预OB	2021.2.3	Win32	121.9512195
		6.0	1.0	0.3429	3.0	0.6451	0.0	23.0	23.0	3.0	1.0	images/313_4.png	images/313+42_4.png	6.0	→	4.0	9		女	21	2024-03-10_13h25.26.250	干预OB	2021.2.3	Win32	121.9512195
		1.0	0.0	0.6274	3.0	0.3681	0.0	24.0	24.0	17.0	1.0	images/313_18.png	images/313+42_18.png	6.0	→	18.0	9		女	21	2024-03-10_13h25.26.250	干预OB	2021.2.3	Win32	121.9512195
		6.0	1.0	0.4084	4.0	0.471	0.0	25.0	25.0	19.0	1.0	images/313_20.png	images/313+42_20.png	6.0	→	20.0	9		女	21	2024-03-10_13h25.26.250	干预OB	2021.2.3	Win32	121.9512195
		6.0	0.0	0.4747	3.0	0.5264	0.0	26.0	26.0	30.0	1.0	images/313+42_31.png	images/313_31.png	1.0	←	31.0	9		女	21	2024-03-10_13h25.26.250	干预OB	2021.2.3	Win32	121.9512195
		1.0	1.0	0.5109	3.0	0.2993	0.0	27.0	27.0	28.0	1.0	images/313+42_29.png	images/313_29.png	1.0	←	29.0	9		女	21	2024-03-10_13h25.26.250	干预OB	2021.2.3	Win32	121.9512195
		1.0	1.0	0.7335	4.0	0.5425	0.0	28.0	28.0	13.0	1.0	images/313+42_14.png	images/313_14.png	1.0	←	14.0	9		女	21	2024-03-10_13h25.26.250	干预OB	2021.2.3	Win32	121.9512195
		6.0	1.0	0.4611	4.0	0.5209	0.0	29.0	29.0	0.0	1.0	images/313_1.png	images/313+42_1.png	6.0	→	1.0	9		女	21	2024-03-10_13h25.26.250	干预OB	2021.2.3	Win32	121.9512195
		6.0	1.0	0.6747	4.0	0.5237	0.0	30.0	30.0	1.0	1.0	images/313_2.png	images/313+42_2.png	6.0	→	2.0	9		女	21	2024-03-10_13h25.26.250	干预OB	2021.2.3	Win32	121.9512195
		1.0	1.0	0.9057	3.0	0.8434	0.0	31.0	31.0	25.0	1.0	images/313+42_26.png	images/313_26.png	1.0	←	26.0	9		女	21	2024-03-10_13h25.26.250	干预OB	2021.2.3	Win32	121.9512195
					5.0	0.4801						images/313+42_30.png	images/313_30.png	1.0	←	30.0	9		女	21	2024-03-10_13h25.26.250	干预OB	2021.2.3	Win32	121.9512195	space	6.642	1.0	1.0	0.5421	1.0		0.0	0.0	0.0	29.0	1.0
					5.0	0.5047						images/313_20.png	images/313+42_20.png	6.0	→	20.0	9		女	21	2024-03-10_13h25.26.250	干预OB	2021.2.3	Win32	121.9512195			6.0	1.0	0.3847	1.0		0.0	1.0	1.0	19.0	1.0
					2.0	0.5507						images/313+42_26.png	images/313_26.png	1.0	←	26.0	9		女	21	2024-03-10_13h25.26.250	干预OB	2021.2.3	Win32	121.9512195			6.0	0.0	0.4942	0.0		0.0	2.0	2.0	25.0	1.0
					5.0	0.5509						images/313+42_14.png	images/313_14.png	1.0	←	14.0	9		女	21	2024-03-10_13h25.26.250	干预OB	2021.2.3	Win32	121.9512195			6.0	0.0	0.4575	1.0		0.0	3.0	3.0	13.0	1.0
					5.0	0.5111						images/313_2.png	images/313+42_2.png	6.0	→	2.0	9		女	21	2024-03-10_13h25.26.250	干预OB	2021.2.3	Win32	121.9512195			6.0	1.0	0.4578	1.0		0.0	4.0	4.0	1.0	1.0
					5.0	0.5106						images/313_3.png	images/313+42_3.png	6.0	→	3.0	9		女	21	2024-03-10_13h25.26.250	干预OB	2021.2.3	Win32	121.9512195			6.0	1.0	0.6008	1.0		0.0	5.0	5.0	2.0	1.0
					5.0	0.5399						images/313+42_13.png	images/313_13.png	1.0	←	13.0	9		女	21	2024-03-10_13h25.26.250	干预OB	2021.2.3	Win32	121.9512195			1.0	1.0	0.626	1.0		0.0	6.0	6.0	12.0	1.0
					3.0	0.3767						images/313+42_29.png	images/313_29.png	1.0	←	29.0	9		女	21	2024-03-10_13h25.26.250	干预OB	2021.2.3	Win32	121.9512195			1.0	1.0	0.6915	0.0		0.0	7.0	7.0	28.0	1.0
					5.0	0.5494						images/313_5.png	images/313+42_5.png	6.0	→	5.0	9		女	21	2024-03-10_13h25.26.250	干预OB	2021.2.3	Win32	121.9512195			1.0	0.0	0.4329	1.0		0.0	8.0	8.0	4.0	1.0
					2.0	0.3527						images/313_18.png	images/313+42_18.png	6.0	→	18.0	9		女	21	2024-03-10_13h25.26.250	干预OB	2021.2.3	Win32	121.9512195			6.0	1.0	0.3448	0.0		0.0	9.0	9.0	17.0	1.0
					3.0	0.3634						images/313_7.png	images/313+42_7.png	6.0	→	7.0	9		女	21	2024-03-10_13h25.26.250	干预OB	2021.2.3	Win32	121.9512195			1.0	0.0	0.5455	0.0		0.0	10.0	10.0	6.0	1.0
					5.0	0.4072						images/313_4.png	images/313+42_4.png	6.0	→	4.0	9		女	21	2024-03-10_13h25.26.250	干预OB	2021.2.3	Win32	121.9512195			6.0	1.0	0.5724	1.0		0.0	11.0	11.0	3.0	1.0
					3.0	0.436						images/313_1.png	images/313+42_1.png	6.0	→	1.0	9		女	21	2024-03-10_13h25.26.250	干预OB	2021.2.3	Win32	121.9512195			6.0	1.0	0.4924	0.0		0.0	12.0	12.0	0.0	1.0
					2.0	0.6409						images/313_8.png	images/313+42_8.png	6.0	→	8.0	9		女	21	2024-03-10_13h25.26.250	干预OB	2021.2.3	Win32	121.9512195			6.0	1.0	1.2986	0.0		0.0	13.0	13.0	7.0	1.0
					3.0	0.4058						images/313+42_11.png	images/313_11.png	1.0	←	11.0	9		女	21	2024-03-10_13h25.26.250	干预OB	2021.2.3	Win32	121.9512195			6.0	0.0	0.4169	0.0		0.0	14.0	14.0	10.0	1.0
					6.0	0.3462						images/313_24.png	images/313+42_24.png	6.0	→	24.0	9		女	21	2024-03-10_13h25.26.250	干预OB	2021.2.3	Win32	121.9512195			6.0	1.0	0.2896	1.0		0.0	15.0	15.0	23.0	1.0
					6.0	0.4333						images/313_19.png	images/313+42_19.png	6.0	→	19.0	9		女	21	2024-03-10_13h25.26.250	干预OB	2021.2.3	Win32	121.9512195			6.0	1.0	0.3341	1.0		0.0	16.0	16.0	18.0	1.0
					2.0	0.4529						images/313_22.png	images/313+42_22.png	6.0	→	22.0	9		女	21	2024-03-10_13h25.26.250	干预OB	2021.2.3	Win32	121.9512195			6.0	1.0	0.5125	0.0		0.0	17.0	17.0	21.0	1.0
					3.0	0.4427						images/313+42_32.png	images/313_32.png	1.0	←	32.0	9		女	21	2024-03-10_13h25.26.250	干预OB	2021.2.3	Win32	121.9512195			1.0	1.0	0.9181	0.0		0.0	18.0	18.0	31.0	1.0
					5.0	0.434						images/313_21.png	images/313+42_21.png	6.0	→	21.0	9		女	21	2024-03-10_13h25.26.250	干预OB	2021.2.3	Win32	121.9512195			6.0	1.0	0.3422	1.0		0.0	19.0	19.0	20.0	1.0
					2.0	0.441						images/313+42_16.png	images/313_16.png	1.0	←	16.0	9		女	21	2024-03-10_13h25.26.250	干预OB	2021.2.3	Win32	121.9512195			1.0	1.0	0.7257	0.0		0.0	20.0	20.0	15.0	1.0
					1.0	0.6197						images/313+42_27.png	images/313_27.png	1.0	←	27.0	9		女	21	2024-03-10_13h25.26.250	干预OB	2021.2.3	Win32	121.9512195			1.0	1.0	0.6266	0.0		0.0	21.0	21.0	26.0	1.0
					2.0	0.6155						images/313+42_28.png	images/313_28.png	1.0	←	28.0	9		女	21	2024-03-10_13h25.26.250	干预OB	2021.2.3	Win32	121.9512195			6.0	0.0	0.6672	0.0		0.0	22.0	22.0	27.0	1.0
					3.0	0.4009						images/313+42_31.png	images/313_31.png	1.0	←	31.0	9		女	21	2024-03-10_13h25.26.250	干预OB	2021.2.3	Win32	121.9512195			1.0	1.0	0.4933	0.0		0.0	23.0	23.0	30.0	1.0
					2.0	0.4018						images/313_23.png	images/313+42_23.png	6.0	→	23.0	9		女	21	2024-03-10_13h25.26.250	干预OB	2021.2.3	Win32	121.9512195			6.0	1.0	0.5904	0.0		0.0	24.0	24.0	22.0	1.0
					5.0	0.4446						images/313_17.png	images/313+42_17.png	6.0	→	17.0	9		女	21	2024-03-10_13h25.26.250	干预OB	2021.2.3	Win32	121.9512195			6.0	1.0	0.4056	1.0		0.0	25.0	25.0	16.0	1.0
					3.0	0.3279						images/313+42_9.png	images/313_9.png	1.0	←	9.0	9		女	21	2024-03-10_13h25.26.250	干预OB	2021.2.3	Win32	121.9512195			1.0	1.0	0.6934	0.0		0.0	26.0	26.0	8.0	1.0
					2.0	0.4347						images/313+42_12.png	images/313_12.png	1.0	←	12.0	9		女	21	2024-03-10_13h25.26.250	干预OB	2021.2.3	Win32	121.9512195			1.0	1.0	0.6157	0.0		0.0	27.0	27.0	11.0	1.0
					2.0	0.3265						images/313+42_15.png	images/313_15.png	1.0	←	15.0	9		女	21	2024-03-10_13h25.26.250	干预OB	2021.2.3	Win32	121.9512195			6.0	0.0	0.392	0.0		0.0	28.0	28.0	14.0	1.0
					2.0	0.5145						images/313+42_10.png	images/313_10.png	1.0	←	10.0	9		女	21	2024-03-10_13h25.26.250	干预OB	2021.2.3	Win32	121.9512195			1.0	1.0	0.9413	0.0		0.0	29.0	29.0	9.0	1.0
					6.0	0.3784						images/313_6.png	images/313+42_6.png	6.0	→	6.0	9		女	21	2024-03-10_13h25.26.250	干预OB	2021.2.3	Win32	121.9512195			6.0	1.0	0.3845	1.0		0.0	30.0	30.0	5.0	1.0
					2.0	0.3372						images/313+42_25.png	images/313_25.png	1.0	←	25.0	9		女	21	2024-03-10_13h25.26.250	干预OB	2021.2.3	Win32	121.9512195			6.0	0.0	0.3437	0.0		0.0	31.0	31.0	24.0	1.0
					5.0	0.5858						images/313_24.png	images/313+42_24.png	6.0	→	24.0	9		女	21	2024-03-10_13h25.26.250	干预OB	2021.2.3	Win32	121.9512195			6.0	1.0	0.4451	1.0		1.0	0.0	32.0	23.0	1.0
					2.0	0.517						images/313+42_25.png	images/313_25.png	1.0	←	25.0	9		女	21	2024-03-10_13h25.26.250	干预OB	2021.2.3	Win32	121.9512195			6.0	0.0	0.485	0.0		1.0	1.0	33.0	24.0	1.0
					2.0	0.3761						images/313_5.png	images/313+42_5.png	6.0	→	5.0	9		女	21	2024-03-10_13h25.26.250	干预OB	2021.2.3	Win32	121.9512195			1.0	0.0	0.4698	0.0		1.0	2.0	34.0	4.0	1.0
					3.0	0.5281						images/313+42_16.png	images/313_16.png	1.0	←	16.0	9		女	21	2024-03-10_13h25.26.250	干预OB	2021.2.3	Win32	121.9512195			1.0	1.0	0.6312	0.0		1.0	3.0	35.0	15.0	1.0
					4.0	0.7952						images/313_20.png	images/313+42_20.png	6.0	→	20.0	9		女	21	2024-03-10_13h25.26.250	干预OB	2021.2.3	Win32	121.9512195			6.0	1.0	0.7584	1.0		1.0	4.0	36.0	19.0	1.0
					1.0	0.6924						images/313_18.png	images/313+42_18.png	6.0	→	18.0	9		女	21	2024-03-10_13h25.26.250	干预OB	2021.2.3	Win32	121.9512195			6.0	1.0	0.5953	0.0		1.0	5.0	37.0	17.0	1.0
					3.0	0.619						images/313+42_29.png	images/313_29.png	1.0	←	29.0	9		女	21	2024-03-10_13h25.26.250	干预OB	2021.2.3	Win32	121.9512195			1.0	1.0	0.5016	0.0		1.0	6.0	38.0	28.0	1.0
					3.0	0.3764						images/313+42_28.png	images/313_28.png	1.0	←	28.0	9		女	21	2024-03-10_13h25.26.250	干预OB	2021.2.3	Win32	121.9512195			1.0	1.0	0.5264	0.0	space	1.0	7.0	39.0	27.0	1.0	1.4497
					4.0	0.476						images/313_23.png	images/313+42_23.png	6.0	→	23.0	9		女	21	2024-03-10_13h25.26.250	干预OB	2021.2.3	Win32	121.9512195			1.0	0.0	0.6464	1.0		1.0	8.0	40.0	22.0	1.0
					4.0	0.4707						images/313+42_9.png	images/313_9.png	1.0	←	9.0	9		女	21	2024-03-10_13h25.26.250	干预OB	2021.2.3	Win32	121.9512195			1.0	1.0	0.6084	1.0		1.0	9.0	41.0	8.0	1.0
					3.0	0.5534						images/313_22.png	images/313+42_22.png	6.0	→	22.0	9		女	21	2024-03-10_13h25.26.250	干预OB	2021.2.3	Win32	121.9512195			6.0	1.0	0.4258	0.0		1.0	10.0	42.0	21.0	1.0
					3.0	0.3895						images/313_6.png	images/313+42_6.png	6.0	→	6.0	9		女	21	2024-03-10_13h25.26.250	干预OB	2021.2.3	Win32	121.9512195			6.0	1.0	0.7684	0.0		1.0	11.0	43.0	5.0	1.0
					4.0	0.3677						images/313_4.png	images/313+42_4.png	6.0	→	4.0	9		女	21	2024-03-10_13h25.26.250	干预OB	2021.2.3	Win32	121.9512195			6.0	1.0	0.4295	1.0		1.0	12.0	44.0	3.0	1.0
					1.0	0.4521						images/313+42_11.png	images/313_11.png	1.0	←	11.0	9		女	21	2024-03-10_13h25.26.250	干预OB	2021.2.3	Win32	121.9512195			6.0	0.0	0.3587	0.0		1.0	13.0	45.0	10.0	1.0
					1.0	0.4982						images/313+42_13.png	images/313_13.png	1.0	←	13.0	9		女	21	2024-03-10_13h25.26.250	干预OB	2021.2.3	Win32	121.9512195			6.0	0.0	0.5474	0.0		1.0	14.0	46.0	12.0	1.0
					2.0	1.2469						images/313_7.png	images/313+42_7.png	6.0	→	7.0	9		女	21	2024-03-10_13h25.26.250	干预OB	2021.2.3	Win32	121.9512195			6.0	1.0	0.5007	0.0		1.0	15.0	47.0	6.0	1.0
					2.0	0.6193						images/313+42_26.png	images/313_26.png	1.0	←	26.0	9		女	21	2024-03-10_13h25.26.250	干预OB	2021.2.3	Win32	121.9512195			1.0	1.0	0.51	0.0		1.0	16.0	48.0	25.0	1.0
					2.0	0.4175						images/313_8.png	images/313+42_8.png	6.0	→	8.0	9		女	21	2024-03-10_13h25.26.250	干预OB	2021.2.3	Win32	121.9512195			6.0	1.0	0.6477	0.0		1.0	17.0	49.0	7.0	1.0
					2.0	0.4527						images/313_2.png	images/313+42_2.png	6.0	→	2.0	9		女	21	2024-03-10_13h25.26.250	干预OB	2021.2.3	Win32	121.9512195			6.0	1.0	0.3582	0.0		1.0	18.0	50.0	1.0	1.0
					3.0	0.5064						images/313_17.png	images/313+42_17.png	6.0	→	17.0	9		女	21	2024-03-10_13h25.26.250	干预OB	2021.2.3	Win32	121.9512195			6.0	1.0	0.3587	0.0		1.0	19.0	51.0	16.0	1.0
					6.0	0.4928						images/313_1.png	images/313+42_1.png	6.0	→	1.0	9		女	21	2024-03-10_13h25.26.250	干预OB	2021.2.3	Win32	121.9512195			6.0	1.0	0.3745	1.0		1.0	20.0	52.0	0.0	1.0
					4.0	0.6773						images/313+42_10.png	images/313_10.png	1.0	←	10.0	9		女	21	2024-03-10_13h25.26.250	干预OB	2021.2.3	Win32	121.9512195			1.0	1.0	0.6517	1.0		1.0	21.0	53.0	9.0	1.0
					4.0	0.4695						images/313+42_12.png	images/313_12.png	1.0	←	12.0	9		女	21	2024-03-10_13h25.26.250	干预OB	2021.2.3	Win32	121.9512195			1.0	1.0	0.4579	1.0		1.0	22.0	54.0	11.0	1.0
					4.0	0.4773						images/313+42_32.png	images/313_32.png	1.0	←	32.0	9		女	21	2024-03-10_13h25.26.250	干预OB	2021.2.3	Win32	121.9512195			1.0	1.0	0.7451	1.0		1.0	23.0	55.0	31.0	1.0
					1.0	0.3916						images/313+42_15.png	images/313_15.png	1.0	←	15.0	9		女	21	2024-03-10_13h25.26.250	干预OB	2021.2.3	Win32	121.9512195			6.0	0.0	0.599	0.0		1.0	24.0	56.0	14.0	1.0
					3.0	0.5862						images/313+42_27.png	images/313_27.png	1.0	←	27.0	9		女	21	2024-03-10_13h25.26.250	干预OB	2021.2.3	Win32	121.9512195			1.0	1.0	0.4671	0.0		1.0	25.0	57.0	26.0	1.0
					2.0	0.4205						images/313_3.png	images/313+42_3.png	6.0	→	3.0	9		女	21	2024-03-10_13h25.26.250	干预OB	2021.2.3	Win32	121.9512195			6.0	1.0	0.8232	0.0		1.0	26.0	58.0	2.0	1.0
					3.0	0.6597						images/313_19.png	images/313+42_19.png	6.0	→	19.0	9		女	21	2024-03-10_13h25.26.250	干预OB	2021.2.3	Win32	121.9512195			6.0	1.0	0.3171	0.0		1.0	27.0	59.0	18.0	1.0
					4.0	0.3498						images/313+42_14.png	images/313_14.png	1.0	←	14.0	9		女	21	2024-03-10_13h25.26.250	干预OB	2021.2.3	Win32	121.9512195			6.0	0.0	0.3828	1.0		1.0	28.0	60.0	13.0	1.0
					4.0	0.467						images/313+42_31.png	images/313_31.png	1.0	←	31.0	9		女	21	2024-03-10_13h25.26.250	干预OB	2021.2.3	Win32	121.9512195			1.0	1.0	0.4996	1.0		1.0	29.0	61.0	30.0	1.0
					4.0	0.417						images/313_21.png	images/313+42_21.png	6.0	→	21.0	9		女	21	2024-03-10_13h25.26.250	干预OB	2021.2.3	Win32	121.9512195			6.0	1.0	0.3769	1.0		1.0	30.0	62.0	20.0	1.0
					3.0	0.5838						images/313+42_30.png	images/313_30.png	1.0	←	30.0	9		女	21	2024-03-10_13h25.26.250	干预OB	2021.2.3	Win32	121.9512195			1.0	1.0	0.6162	0.0		1.0	31.0	63.0	29.0	1.0
																	9		女	21	2024-03-10_13h25.26.250	干预OB	2021.2.3	Win32	121.9512195														6.923620434	9.1801
