# Supplementary material for: Perceptual metacognition and self-esteem: the role of feedback valence in local and global monitoring bias
Source: BMC Psychol. 2025 Sep 22;13:1114. doi: 10.1186/s40359-025-03089-x (PMC12506185; doi:10.1186/s40359-025-03089-x)
Supplement: Supplementary file 1 — Supplementary Material 1. [file 40359_2025_3089_MOESM1_ESM.zip › Data/Study3/Study3data/objective/10-1_干预OB_2024-03-10_13h56.37.690.csv]

key00.keys	key00.rt	response00.keys	response00.corr	response00.rt	response02.keys	response02.rt	prac1.thisRepN	prac1.thisTrialN	prac1.thisN	prac1.thisIndex	prac1.ran	dotLeft	dotRight	dotAns	cue	rows	被试编号	姓名	性别	年龄	date	expName	psychopyVersion	OS	frameRate	key01.keys	key01.rt	response01.keys	response01.corr	response01.rt	response02.corr	rest_res.keys	obj.thisRepN	obj.thisTrialN	obj.thisN	obj.thisIndex	obj.ran	rest_res.rt	slider.response	slider.rt
space	6.7562	6.0	0.0	0.9624	3.0	2.0146	0.0	0.0	0.0	28.0	1.0	images/313+42_29.png	images/313_29.png	1.0	←	29.0	10		女	21	2024-03-10_13h56.37.690	干预OB	2021.2.3	Win32	59.88023952
		1.0	1.0	0.4673	4.0	1.8384	0.0	1.0	1.0	30.0	1.0	images/313+42_31.png	images/313_31.png	1.0	←	31.0	10		女	21	2024-03-10_13h56.37.690	干预OB	2021.2.3	Win32	59.88023952
		6.0	1.0	0.3979	4.0	1.0585	0.0	2.0	2.0	2.0	1.0	images/313_3.png	images/313+42_3.png	6.0	→	3.0	10		女	21	2024-03-10_13h56.37.690	干预OB	2021.2.3	Win32	59.88023952
		1.0	0.0	0.4057	5.0	1.0349	0.0	3.0	3.0	16.0	1.0	images/313_17.png	images/313+42_17.png	6.0	→	17.0	10		女	21	2024-03-10_13h56.37.690	干预OB	2021.2.3	Win32	59.88023952
		1.0	1.0	0.4383	2.0	0.8989	0.0	4.0	4.0	25.0	1.0	images/313+42_26.png	images/313_26.png	1.0	←	26.0	10		女	21	2024-03-10_13h56.37.690	干预OB	2021.2.3	Win32	59.88023952
		6.0	1.0	0.4388	4.0	0.6642	0.0	5.0	5.0	1.0	1.0	images/313_2.png	images/313+42_2.png	6.0	→	2.0	10		女	21	2024-03-10_13h56.37.690	干预OB	2021.2.3	Win32	59.88023952
		1.0	0.0	0.442	4.0	0.6839	0.0	6.0	6.0	7.0	1.0	images/313_8.png	images/313+42_8.png	6.0	→	8.0	10		女	21	2024-03-10_13h56.37.690	干预OB	2021.2.3	Win32	59.88023952
		1.0	1.0	0.4136	4.0	0.5502	0.0	7.0	7.0	9.0	1.0	images/313+42_10.png	images/313_10.png	1.0	←	10.0	10		女	21	2024-03-10_13h56.37.690	干预OB	2021.2.3	Win32	59.88023952
		1.0	1.0	0.525	2.0	0.9098	0.0	8.0	8.0	29.0	1.0	images/313+42_30.png	images/313_30.png	1.0	←	30.0	10		女	21	2024-03-10_13h56.37.690	干预OB	2021.2.3	Win32	59.88023952
		1.0	0.0	0.5458	3.0	0.7257	0.0	9.0	9.0	21.0	1.0	images/313_22.png	images/313+42_22.png	6.0	→	22.0	10		女	21	2024-03-10_13h56.37.690	干预OB	2021.2.3	Win32	59.88023952
		1.0	1.0	0.7902	6.0	0.4669	0.0	10.0	10.0	10.0	1.0	images/313+42_11.png	images/313_11.png	1.0	←	11.0	10		女	21	2024-03-10_13h56.37.690	干预OB	2021.2.3	Win32	59.88023952
		6.0	1.0	1.0689	3.0	0.7346	0.0	11.0	11.0	17.0	1.0	images/313_18.png	images/313+42_18.png	6.0	→	18.0	10		女	21	2024-03-10_13h56.37.690	干预OB	2021.2.3	Win32	59.88023952
		6.0	1.0	0.4843	5.0	0.6494	0.0	12.0	12.0	18.0	1.0	images/313_19.png	images/313+42_19.png	6.0	→	19.0	10		女	21	2024-03-10_13h56.37.690	干预OB	2021.2.3	Win32	59.88023952
		1.0	0.0	0.4116	5.0	0.4788	0.0	13.0	13.0	22.0	1.0	images/313_23.png	images/313+42_23.png	6.0	→	23.0	10		女	21	2024-03-10_13h56.37.690	干预OB	2021.2.3	Win32	59.88023952
		1.0	1.0	0.3301	2.0	0.458	0.0	14.0	14.0	14.0	1.0	images/313+42_15.png	images/313_15.png	1.0	←	15.0	10		女	21	2024-03-10_13h56.37.690	干预OB	2021.2.3	Win32	59.88023952
		1.0	1.0	0.6079	2.0	0.4233	0.0	15.0	15.0	26.0	1.0	images/313+42_27.png	images/313_27.png	1.0	←	27.0	10		女	21	2024-03-10_13h56.37.690	干预OB	2021.2.3	Win32	59.88023952
		6.0	1.0	0.6754	5.0	0.4461	0.0	16.0	16.0	4.0	1.0	images/313_5.png	images/313+42_5.png	6.0	→	5.0	10		女	21	2024-03-10_13h56.37.690	干预OB	2021.2.3	Win32	59.88023952
		1.0	1.0	0.4588	5.0	0.5797	0.0	17.0	17.0	24.0	1.0	images/313+42_25.png	images/313_25.png	1.0	←	25.0	10		女	21	2024-03-10_13h56.37.690	干预OB	2021.2.3	Win32	59.88023952
		6.0	1.0	0.4909	5.0	0.5742	0.0	18.0	18.0	19.0	1.0	images/313_20.png	images/313+42_20.png	6.0	→	20.0	10		女	21	2024-03-10_13h56.37.690	干预OB	2021.2.3	Win32	59.88023952
		6.0	0.0	0.4201	4.0	0.5169	0.0	19.0	19.0	13.0	1.0	images/313+42_14.png	images/313_14.png	1.0	←	14.0	10		女	21	2024-03-10_13h56.37.690	干预OB	2021.2.3	Win32	59.88023952
		6.0	0.0	0.4024	4.0	0.4354	0.0	20.0	20.0	27.0	1.0	images/313+42_28.png	images/313_28.png	1.0	←	28.0	10		女	21	2024-03-10_13h56.37.690	干预OB	2021.2.3	Win32	59.88023952
		1.0	1.0	0.3351	4.0	0.4032	0.0	21.0	21.0	12.0	1.0	images/313+42_13.png	images/313_13.png	1.0	←	13.0	10		女	21	2024-03-10_13h56.37.690	干预OB	2021.2.3	Win32	59.88023952
		6.0	1.0	0.4668	4.0	0.4348	0.0	22.0	22.0	23.0	1.0	images/313_24.png	images/313+42_24.png	6.0	→	24.0	10		女	21	2024-03-10_13h56.37.690	干预OB	2021.2.3	Win32	59.88023952
		1.0	0.0	0.4254	4.0	0.3717	0.0	23.0	23.0	5.0	1.0	images/313_6.png	images/313+42_6.png	6.0	→	6.0	10		女	21	2024-03-10_13h56.37.690	干预OB	2021.2.3	Win32	59.88023952
		1.0	0.0	0.3845	2.0	0.4302	0.0	24.0	24.0	6.0	1.0	images/313_7.png	images/313+42_7.png	6.0	→	7.0	10		女	21	2024-03-10_13h56.37.690	干预OB	2021.2.3	Win32	59.88023952
		1.0	1.0	0.3177	6.0	0.439	0.0	25.0	25.0	31.0	1.0	images/313+42_32.png	images/313_32.png	1.0	←	32.0	10		女	21	2024-03-10_13h56.37.690	干预OB	2021.2.3	Win32	59.88023952
		6.0	1.0	0.3235	4.0	0.4035	0.0	26.0	26.0	0.0	1.0	images/313_1.png	images/313+42_1.png	6.0	→	1.0	10		女	21	2024-03-10_13h56.37.690	干预OB	2021.2.3	Win32	59.88023952
		6.0	1.0	0.2768	4.0	0.414	0.0	27.0	27.0	20.0	1.0	images/313_21.png	images/313+42_21.png	6.0	→	21.0	10		女	21	2024-03-10_13h56.37.690	干预OB	2021.2.3	Win32	59.88023952
		1.0	1.0	0.2831	2.0	0.3546	0.0	28.0	28.0	15.0	1.0	images/313+42_16.png	images/313_16.png	1.0	←	16.0	10		女	21	2024-03-10_13h56.37.690	干预OB	2021.2.3	Win32	59.88023952
		1.0	1.0	0.2866	5.0	0.4	0.0	29.0	29.0	11.0	1.0	images/313+42_12.png	images/313_12.png	1.0	←	12.0	10		女	21	2024-03-10_13h56.37.690	干预OB	2021.2.3	Win32	59.88023952
		6.0	1.0	0.3194	4.0	0.4547	0.0	30.0	30.0	3.0	1.0	images/313_4.png	images/313+42_4.png	6.0	→	4.0	10		女	21	2024-03-10_13h56.37.690	干预OB	2021.2.3	Win32	59.88023952
		1.0	1.0	0.386	4.0	0.3992	0.0	31.0	31.0	8.0	1.0	images/313+42_9.png	images/313_9.png	1.0	←	9.0	10		女	21	2024-03-10_13h56.37.690	干预OB	2021.2.3	Win32	59.88023952
					4.0	0.4163						images/313_17.png	images/313+42_17.png	6.0	→	17.0	10		女	21	2024-03-10_13h56.37.690	干预OB	2021.2.3	Win32	59.88023952	space	7.4748	6.0	1.0	0.486	1.0		0.0	0.0	0.0	16.0	1.0
					4.0	0.5147						images/313_23.png	images/313+42_23.png	6.0	→	23.0	10		女	21	2024-03-10_13h56.37.690	干预OB	2021.2.3	Win32	59.88023952			6.0	1.0	0.4995	1.0		0.0	1.0	1.0	22.0	1.0
					5.0	0.5199						images/313+42_27.png	images/313_27.png	1.0	←	27.0	10		女	21	2024-03-10_13h56.37.690	干预OB	2021.2.3	Win32	59.88023952			1.0	1.0	0.3519	1.0		0.0	2.0	2.0	26.0	1.0
					4.0	0.4229						images/313_18.png	images/313+42_18.png	6.0	→	18.0	10		女	21	2024-03-10_13h56.37.690	干预OB	2021.2.3	Win32	59.88023952			6.0	1.0	0.3796	1.0		0.0	3.0	3.0	17.0	1.0
					5.0	0.684						images/313_21.png	images/313+42_21.png	6.0	→	21.0	10		女	21	2024-03-10_13h56.37.690	干预OB	2021.2.3	Win32	59.88023952			6.0	1.0	0.335	1.0		0.0	4.0	4.0	20.0	1.0
					3.0	0.4992						images/313_6.png	images/313+42_6.png	6.0	→	6.0	10		女	21	2024-03-10_13h56.37.690	干预OB	2021.2.3	Win32	59.88023952			6.0	1.0	0.4391	0.0		0.0	5.0	5.0	5.0	1.0
					4.0	0.3682						images/313_7.png	images/313+42_7.png	6.0	→	7.0	10		女	21	2024-03-10_13h56.37.690	干预OB	2021.2.3	Win32	59.88023952			1.0	0.0	0.3919	1.0		0.0	6.0	6.0	6.0	1.0
					2.0	0.3248						images/313+42_25.png	images/313_25.png	1.0	←	25.0	10		女	21	2024-03-10_13h56.37.690	干预OB	2021.2.3	Win32	59.88023952			1.0	1.0	0.4198	0.0		0.0	7.0	7.0	24.0	1.0
					5.0	0.5566						images/313_8.png	images/313+42_8.png	6.0	→	8.0	10		女	21	2024-03-10_13h56.37.690	干预OB	2021.2.3	Win32	59.88023952			6.0	1.0	0.3913	1.0		0.0	8.0	8.0	7.0	1.0
					4.0	0.3419						images/313+42_16.png	images/313_16.png	1.0	←	16.0	10		女	21	2024-03-10_13h56.37.690	干预OB	2021.2.3	Win32	59.88023952			1.0	1.0	0.3332	1.0		0.0	9.0	9.0	15.0	1.0
					5.0	0.5503						images/313_24.png	images/313+42_24.png	6.0	→	24.0	10		女	21	2024-03-10_13h56.37.690	干预OB	2021.2.3	Win32	59.88023952			6.0	1.0	0.3072	1.0		0.0	10.0	10.0	23.0	1.0
					5.0	0.3039						images/313_19.png	images/313+42_19.png	6.0	→	19.0	10		女	21	2024-03-10_13h56.37.690	干预OB	2021.2.3	Win32	59.88023952			6.0	1.0	0.4528	1.0		0.0	11.0	11.0	18.0	1.0
					4.0	0.2996						images/313_2.png	images/313+42_2.png	6.0	→	2.0	10		女	21	2024-03-10_13h56.37.690	干预OB	2021.2.3	Win32	59.88023952			1.0	0.0	0.3867	1.0		0.0	12.0	12.0	1.0	1.0
					3.0	0.3431						images/313+42_30.png	images/313_30.png	1.0	←	30.0	10		女	21	2024-03-10_13h56.37.690	干预OB	2021.2.3	Win32	59.88023952			1.0	1.0	0.3694	0.0		0.0	13.0	13.0	29.0	1.0
					3.0	0.4564						images/313_20.png	images/313+42_20.png	6.0	→	20.0	10		女	21	2024-03-10_13h56.37.690	干预OB	2021.2.3	Win32	59.88023952			6.0	1.0	0.3836	0.0		0.0	14.0	14.0	19.0	1.0
					4.0	0.6688						images/313+42_26.png	images/313_26.png	1.0	←	26.0	10		女	21	2024-03-10_13h56.37.690	干预OB	2021.2.3	Win32	59.88023952			1.0	1.0	0.3255	1.0		0.0	15.0	15.0	25.0	1.0
					4.0	0.3539						images/313+42_14.png	images/313_14.png	1.0	←	14.0	10		女	21	2024-03-10_13h56.37.690	干预OB	2021.2.3	Win32	59.88023952			1.0	1.0	0.405	1.0		0.0	16.0	16.0	13.0	1.0
					4.0	0.2811						images/313+42_32.png	images/313_32.png	1.0	←	32.0	10		女	21	2024-03-10_13h56.37.690	干预OB	2021.2.3	Win32	59.88023952			1.0	1.0	0.8434	1.0		0.0	17.0	17.0	31.0	1.0
					4.0	0.3008						images/313+42_11.png	images/313_11.png	1.0	←	11.0	10		女	21	2024-03-10_13h56.37.690	干预OB	2021.2.3	Win32	59.88023952			1.0	1.0	0.3875	1.0		0.0	18.0	18.0	10.0	1.0
					4.0	0.3641						images/313+42_13.png	images/313_13.png	1.0	←	13.0	10		女	21	2024-03-10_13h56.37.690	干预OB	2021.2.3	Win32	59.88023952			1.0	1.0	0.4679	1.0		0.0	19.0	19.0	12.0	1.0
					4.0	0.3175						images/313+42_28.png	images/313_28.png	1.0	←	28.0	10		女	21	2024-03-10_13h56.37.690	干预OB	2021.2.3	Win32	59.88023952			1.0	1.0	0.3274	1.0		0.0	20.0	20.0	27.0	1.0
					5.0	0.4394						images/313_1.png	images/313+42_1.png	6.0	→	1.0	10		女	21	2024-03-10_13h56.37.690	干预OB	2021.2.3	Win32	59.88023952			6.0	1.0	0.3212	1.0		0.0	21.0	21.0	0.0	1.0
					5.0	0.3173						images/313+42_31.png	images/313_31.png	1.0	←	31.0	10		女	21	2024-03-10_13h56.37.690	干预OB	2021.2.3	Win32	59.88023952			1.0	1.0	0.3746	1.0		0.0	22.0	22.0	30.0	1.0
					6.0	0.4057						images/313+42_12.png	images/313_12.png	1.0	←	12.0	10		女	21	2024-03-10_13h56.37.690	干预OB	2021.2.3	Win32	59.88023952			1.0	1.0	0.405	1.0		0.0	23.0	23.0	11.0	1.0
					5.0	0.2926						images/313_4.png	images/313+42_4.png	6.0	→	4.0	10		女	21	2024-03-10_13h56.37.690	干预OB	2021.2.3	Win32	59.88023952			6.0	1.0	0.3494	1.0		0.0	24.0	24.0	3.0	1.0
					5.0	0.3409						images/313_5.png	images/313+42_5.png	6.0	→	5.0	10		女	21	2024-03-10_13h56.37.690	干预OB	2021.2.3	Win32	59.88023952			6.0	1.0	0.5492	1.0		0.0	25.0	25.0	4.0	1.0
					4.0	0.3181						images/313+42_15.png	images/313_15.png	1.0	←	15.0	10		女	21	2024-03-10_13h56.37.690	干预OB	2021.2.3	Win32	59.88023952			1.0	1.0	0.3208	1.0		0.0	26.0	26.0	14.0	1.0
					4.0	0.3403						images/313_22.png	images/313+42_22.png	6.0	→	22.0	10		女	21	2024-03-10_13h56.37.690	干预OB	2021.2.3	Win32	59.88023952			6.0	1.0	0.5726	1.0		0.0	27.0	27.0	21.0	1.0
					4.0	0.3753						images/313+42_10.png	images/313_10.png	1.0	←	10.0	10		女	21	2024-03-10_13h56.37.690	干预OB	2021.2.3	Win32	59.88023952			1.0	1.0	0.1995	1.0		0.0	28.0	28.0	9.0	1.0
					4.0	0.4422						images/313_3.png	images/313+42_3.png	6.0	→	3.0	10		女	21	2024-03-10_13h56.37.690	干预OB	2021.2.3	Win32	59.88023952			6.0	1.0	0.3014	1.0		0.0	29.0	29.0	2.0	1.0
					4.0	0.3273						images/313+42_9.png	images/313_9.png	1.0	←	9.0	10		女	21	2024-03-10_13h56.37.690	干预OB	2021.2.3	Win32	59.88023952			1.0	1.0	0.2862	1.0		0.0	30.0	30.0	8.0	1.0
					4.0	0.3012						images/313+42_29.png	images/313_29.png	1.0	←	29.0	10		女	21	2024-03-10_13h56.37.690	干预OB	2021.2.3	Win32	59.88023952			1.0	1.0	0.2844	1.0		0.0	31.0	31.0	28.0	1.0
					4.0	0.2855						images/313+42_29.png	images/313_29.png	1.0	←	29.0	10		女	21	2024-03-10_13h56.37.690	干预OB	2021.2.3	Win32	59.88023952			1.0	1.0	0.257	1.0		1.0	0.0	32.0	28.0	1.0
					5.0	0.3082						images/313+42_12.png	images/313_12.png	1.0	←	12.0	10		女	21	2024-03-10_13h56.37.690	干预OB	2021.2.3	Win32	59.88023952			1.0	1.0	0.3048	1.0		1.0	1.0	33.0	11.0	1.0
					5.0	0.4342						images/313+42_30.png	images/313_30.png	1.0	←	30.0	10		女	21	2024-03-10_13h56.37.690	干预OB	2021.2.3	Win32	59.88023952			1.0	1.0	0.2507	1.0		1.0	2.0	34.0	29.0	1.0
					6.0	0.4231						images/313_8.png	images/313+42_8.png	6.0	→	8.0	10		女	21	2024-03-10_13h56.37.690	干预OB	2021.2.3	Win32	59.88023952			1.0	0.0	0.3539	1.0		1.0	3.0	35.0	7.0	1.0
					5.0	0.3274						images/313_22.png	images/313+42_22.png	6.0	→	22.0	10		女	21	2024-03-10_13h56.37.690	干预OB	2021.2.3	Win32	59.88023952			1.0	0.0	0.2663	1.0		1.0	4.0	36.0	21.0	1.0
					5.0	0.3328						images/313_7.png	images/313+42_7.png	6.0	→	7.0	10		女	21	2024-03-10_13h56.37.690	干预OB	2021.2.3	Win32	59.88023952			1.0	0.0	0.3149	1.0		1.0	5.0	37.0	6.0	1.0
					5.0	0.3025						images/313_21.png	images/313+42_21.png	6.0	→	21.0	10		女	21	2024-03-10_13h56.37.690	干预OB	2021.2.3	Win32	59.88023952			6.0	1.0	0.472	1.0		1.0	6.0	38.0	20.0	1.0
					5.0	0.3431						images/313+42_31.png	images/313_31.png	1.0	←	31.0	10		女	21	2024-03-10_13h56.37.690	干预OB	2021.2.3	Win32	59.88023952			1.0	1.0	0.7716	1.0	space	1.0	7.0	39.0	30.0	1.0	1.7954
					5.0	0.7928						images/313_17.png	images/313+42_17.png	6.0	→	17.0	10		女	21	2024-03-10_13h56.37.690	干预OB	2021.2.3	Win32	59.88023952			6.0	1.0	2.6366	1.0		1.0	8.0	40.0	16.0	1.0
					4.0	0.7834						images/313+42_28.png	images/313_28.png	1.0	←	28.0	10		女	21	2024-03-10_13h56.37.690	干预OB	2021.2.3	Win32	59.88023952			1.0	1.0	0.4685	1.0		1.0	9.0	41.0	27.0	1.0
					5.0	0.4662						images/313_4.png	images/313+42_4.png	6.0	→	4.0	10		女	21	2024-03-10_13h56.37.690	干预OB	2021.2.3	Win32	59.88023952			6.0	1.0	0.3402	1.0		1.0	10.0	42.0	3.0	1.0
					4.0	0.3566						images/313+42_27.png	images/313_27.png	1.0	←	27.0	10		女	21	2024-03-10_13h56.37.690	干预OB	2021.2.3	Win32	59.88023952			1.0	1.0	0.3863	1.0		1.0	11.0	43.0	26.0	1.0
					4.0	0.3799						images/313_1.png	images/313+42_1.png	6.0	→	1.0	10		女	21	2024-03-10_13h56.37.690	干预OB	2021.2.3	Win32	59.88023952			1.0	0.0	0.4174	1.0		1.0	12.0	44.0	0.0	1.0
					3.0	0.3624						images/313+42_26.png	images/313_26.png	1.0	←	26.0	10		女	21	2024-03-10_13h56.37.690	干预OB	2021.2.3	Win32	59.88023952			1.0	1.0	0.6022	0.0		1.0	13.0	45.0	25.0	1.0
					6.0	0.431						images/313+42_10.png	images/313_10.png	1.0	←	10.0	10		女	21	2024-03-10_13h56.37.690	干预OB	2021.2.3	Win32	59.88023952			1.0	1.0	0.3856	1.0		1.0	14.0	46.0	9.0	1.0
					6.0	0.4383						images/313_6.png	images/313+42_6.png	6.0	→	6.0	10		女	21	2024-03-10_13h56.37.690	干预OB	2021.2.3	Win32	59.88023952			6.0	1.0	0.6442	1.0		1.0	15.0	47.0	5.0	1.0
					4.0	0.3661						images/313+42_16.png	images/313_16.png	1.0	←	16.0	10		女	21	2024-03-10_13h56.37.690	干预OB	2021.2.3	Win32	59.88023952			1.0	1.0	0.3486	1.0		1.0	16.0	48.0	15.0	1.0
					5.0	0.42						images/313_20.png	images/313+42_20.png	6.0	→	20.0	10		女	21	2024-03-10_13h56.37.690	干预OB	2021.2.3	Win32	59.88023952			6.0	1.0	0.3704	1.0		1.0	17.0	49.0	19.0	1.0
					6.0	0.4369						images/313_2.png	images/313+42_2.png	6.0	→	2.0	10		女	21	2024-03-10_13h56.37.690	干预OB	2021.2.3	Win32	59.88023952			6.0	1.0	0.3094	1.0		1.0	18.0	50.0	1.0	1.0
					5.0	0.355						images/313_24.png	images/313+42_24.png	6.0	→	24.0	10		女	21	2024-03-10_13h56.37.690	干预OB	2021.2.3	Win32	59.88023952			6.0	1.0	0.3643	1.0		1.0	19.0	51.0	23.0	1.0
					2.0	0.3697						images/313+42_9.png	images/313_9.png	1.0	←	9.0	10		女	21	2024-03-10_13h56.37.690	干预OB	2021.2.3	Win32	59.88023952			1.0	1.0	0.4861	0.0		1.0	20.0	52.0	8.0	1.0
					6.0	0.3597						images/313_19.png	images/313+42_19.png	6.0	→	19.0	10		女	21	2024-03-10_13h56.37.690	干预OB	2021.2.3	Win32	59.88023952			6.0	1.0	0.3373	1.0		1.0	21.0	53.0	18.0	1.0
					5.0	0.3767						images/313_5.png	images/313+42_5.png	6.0	→	5.0	10		女	21	2024-03-10_13h56.37.690	干预OB	2021.2.3	Win32	59.88023952			6.0	1.0	0.528	1.0		1.0	22.0	54.0	4.0	1.0
					5.0	0.3571						images/313+42_14.png	images/313_14.png	1.0	←	14.0	10		女	21	2024-03-10_13h56.37.690	干预OB	2021.2.3	Win32	59.88023952			1.0	1.0	0.4948	1.0		1.0	23.0	55.0	13.0	1.0
					5.0	0.4721						images/313+42_15.png	images/313_15.png	1.0	←	15.0	10		女	21	2024-03-10_13h56.37.690	干预OB	2021.2.3	Win32	59.88023952			1.0	1.0	0.3708	1.0		1.0	24.0	56.0	14.0	1.0
					6.0	0.3023						images/313+42_32.png	images/313_32.png	1.0	←	32.0	10		女	21	2024-03-10_13h56.37.690	干预OB	2021.2.3	Win32	59.88023952			1.0	1.0	0.4329	1.0		1.0	25.0	57.0	31.0	1.0
					3.0	0.6851						images/313+42_11.png	images/313_11.png	1.0	←	11.0	10		女	21	2024-03-10_13h56.37.690	干预OB	2021.2.3	Win32	59.88023952			6.0	0.0	0.7695	0.0		1.0	26.0	58.0	10.0	1.0
					2.0	0.87						images/313_3.png	images/313+42_3.png	6.0	→	3.0	10		女	21	2024-03-10_13h56.37.690	干预OB	2021.2.3	Win32	59.88023952			6.0	1.0	0.9645	0.0		1.0	27.0	59.0	2.0	1.0
					6.0	0.3348						images/313+42_25.png	images/313_25.png	1.0	←	25.0	10		女	21	2024-03-10_13h56.37.690	干预OB	2021.2.3	Win32	59.88023952			1.0	1.0	0.4145	1.0		1.0	28.0	60.0	24.0	1.0
					6.0	0.3465						images/313_18.png	images/313+42_18.png	6.0	→	18.0	10		女	21	2024-03-10_13h56.37.690	干预OB	2021.2.3	Win32	59.88023952			6.0	1.0	0.3078	1.0		1.0	29.0	61.0	17.0	1.0
					6.0	0.3088						images/313_23.png	images/313+42_23.png	6.0	→	23.0	10		女	21	2024-03-10_13h56.37.690	干预OB	2021.2.3	Win32	59.88023952			6.0	1.0	0.5162	1.0		1.0	30.0	62.0	22.0	1.0
					5.0	0.3533						images/313+42_13.png	images/313_13.png	1.0	←	13.0	10		女	21	2024-03-10_13h56.37.690	干预OB	2021.2.3	Win32	59.88023952			1.0	1.0	0.6476	1.0		1.0	31.0	63.0	12.0	1.0
																	10		女	21	2024-03-10_13h56.37.690	干预OB	2021.2.3	Win32	59.88023952														6.5	4.7508
