# Supplementary material for: Perceptual metacognition and self-esteem: the role of feedback valence in local and global monitoring bias
Source: BMC Psychol. 2025 Sep 22;13:1114. doi: 10.1186/s40359-025-03089-x (PMC12506185; doi:10.1186/s40359-025-03089-x)
Supplement: Supplementary file 1 — Supplementary Material 1. [file 40359_2025_3089_MOESM1_ESM.zip › Data/Study3/Study3data/objective/10-2_干预OB_2024-03-10_14h11.10.457.csv]

key00.keys	key00.rt	response00.keys	response00.corr	response00.rt	response02.keys	response02.rt	prac1.thisRepN	prac1.thisTrialN	prac1.thisN	prac1.thisIndex	prac1.ran	dotLeft	dotRight	dotAns	cue	rows	被试编号	姓名	性别	年龄	date	expName	psychopyVersion	OS	frameRate	key01.keys	key01.rt	response01.keys	response01.corr	response01.rt	response02.corr	rest_res.keys	obj.thisRepN	obj.thisTrialN	obj.thisN	obj.thisIndex	obj.ran	rest_res.rt	slider.response	slider.rt
space	4.3868	6.0	1.0	0.3169	5.0	0.3554	0.0	0.0	0.0	5.0	1.0	images/313_6.png	images/313+42_6.png	6.0	→	6.0	10		女	21	2024-03-10_14h11.10.457	干预OB	2021.2.3	Win32	60.24096386
		6.0	1.0	0.2888	4.0	0.2415	0.0	1.0	1.0	4.0	1.0	images/313_5.png	images/313+42_5.png	6.0	→	5.0	10		女	21	2024-03-10_14h11.10.457	干预OB	2021.2.3	Win32	60.24096386
		1.0	1.0	0.25	2.0	0.3206	0.0	2.0	2.0	11.0	1.0	images/313+42_12.png	images/313_12.png	1.0	←	12.0	10		女	21	2024-03-10_14h11.10.457	干预OB	2021.2.3	Win32	60.24096386
		1.0	1.0	0.4711	2.0	0.3111	0.0	3.0	3.0	30.0	1.0	images/313+42_31.png	images/313_31.png	1.0	←	31.0	10		女	21	2024-03-10_14h11.10.457	干预OB	2021.2.3	Win32	60.24096386
		1.0	0.0	0.2661	6.0	0.315	0.0	4.0	4.0	6.0	1.0	images/313_7.png	images/313+42_7.png	6.0	→	7.0	10		女	21	2024-03-10_14h11.10.457	干预OB	2021.2.3	Win32	60.24096386
		6.0	1.0	0.2365	5.0	0.2245	0.0	5.0	5.0	23.0	1.0	images/313_24.png	images/313+42_24.png	6.0	→	24.0	10		女	21	2024-03-10_14h11.10.457	干预OB	2021.2.3	Win32	60.24096386
		6.0	1.0	0.2518	5.0	0.2338	0.0	6.0	6.0	20.0	1.0	images/313_21.png	images/313+42_21.png	6.0	→	21.0	10		女	21	2024-03-10_14h11.10.457	干预OB	2021.2.3	Win32	60.24096386
		6.0	1.0	0.3437	5.0	0.2892	0.0	7.0	7.0	19.0	1.0	images/313_20.png	images/313+42_20.png	6.0	→	20.0	10		女	21	2024-03-10_14h11.10.457	干预OB	2021.2.3	Win32	60.24096386
		6.0	0.0	0.3591	5.0	0.3546	0.0	8.0	8.0	8.0	1.0	images/313+42_9.png	images/313_9.png	1.0	←	9.0	10		女	21	2024-03-10_14h11.10.457	干预OB	2021.2.3	Win32	60.24096386
		1.0	0.0	0.2051	2.0	0.2496	0.0	9.0	9.0	1.0	1.0	images/313_2.png	images/313+42_2.png	6.0	→	2.0	10		女	21	2024-03-10_14h11.10.457	干预OB	2021.2.3	Win32	60.24096386
		1.0	1.0	0.3028	2.0	0.2851	0.0	10.0	10.0	27.0	1.0	images/313+42_28.png	images/313_28.png	1.0	←	28.0	10		女	21	2024-03-10_14h11.10.457	干预OB	2021.2.3	Win32	60.24096386
		1.0	1.0	0.2664	2.0	0.254	0.0	11.0	11.0	28.0	1.0	images/313+42_29.png	images/313_29.png	1.0	←	29.0	10		女	21	2024-03-10_14h11.10.457	干预OB	2021.2.3	Win32	60.24096386
		6.0	1.0	0.2973	5.0	0.2905	0.0	12.0	12.0	22.0	1.0	images/313_23.png	images/313+42_23.png	6.0	→	23.0	10		女	21	2024-03-10_14h11.10.457	干预OB	2021.2.3	Win32	60.24096386
		1.0	1.0	0.2206	6.0	0.2768	0.0	13.0	13.0	12.0	1.0	images/313+42_13.png	images/313_13.png	1.0	←	13.0	10		女	21	2024-03-10_14h11.10.457	干预OB	2021.2.3	Win32	60.24096386
		1.0	1.0	0.1849	5.0	0.2782	0.0	14.0	14.0	31.0	1.0	images/313+42_32.png	images/313_32.png	1.0	←	32.0	10		女	21	2024-03-10_14h11.10.457	干预OB	2021.2.3	Win32	60.24096386
		6.0	1.0	0.3012	5.0	0.6914	0.0	15.0	15.0	0.0	1.0	images/313_1.png	images/313+42_1.png	6.0	→	1.0	10		女	21	2024-03-10_14h11.10.457	干预OB	2021.2.3	Win32	60.24096386
		6.0	1.0	0.2545	5.0	0.3038	0.0	16.0	16.0	2.0	1.0	images/313_3.png	images/313+42_3.png	6.0	→	3.0	10		女	21	2024-03-10_14h11.10.457	干预OB	2021.2.3	Win32	60.24096386
		6.0	1.0	0.2	5.0	0.4004	0.0	17.0	17.0	16.0	1.0	images/313_17.png	images/313+42_17.png	6.0	→	17.0	10		女	21	2024-03-10_14h11.10.457	干预OB	2021.2.3	Win32	60.24096386
		1.0	1.0	0.1687	2.0	0.2853	0.0	18.0	18.0	13.0	1.0	images/313+42_14.png	images/313_14.png	1.0	←	14.0	10		女	21	2024-03-10_14h11.10.457	干预OB	2021.2.3	Win32	60.24096386
		6.0	1.0	0.1869	5.0	0.2665	0.0	19.0	19.0	7.0	1.0	images/313_8.png	images/313+42_8.png	6.0	→	8.0	10		女	21	2024-03-10_14h11.10.457	干预OB	2021.2.3	Win32	60.24096386
		1.0	0.0	0.367	5.0	0.2526	0.0	20.0	20.0	17.0	1.0	images/313_18.png	images/313+42_18.png	6.0	→	18.0	10		女	21	2024-03-10_14h11.10.457	干预OB	2021.2.3	Win32	60.24096386
		1.0	1.0	0.2514	2.0	0.2895	0.0	21.0	21.0	29.0	1.0	images/313+42_30.png	images/313_30.png	1.0	←	30.0	10		女	21	2024-03-10_14h11.10.457	干预OB	2021.2.3	Win32	60.24096386
		6.0	1.0	0.1062	5.0	0.3312	0.0	22.0	22.0	21.0	1.0	images/313_22.png	images/313+42_22.png	6.0	→	22.0	10		女	21	2024-03-10_14h11.10.457	干预OB	2021.2.3	Win32	60.24096386
		1.0	1.0	0.2061	2.0	0.2513	0.0	23.0	23.0	10.0	1.0	images/313+42_11.png	images/313_11.png	1.0	←	11.0	10		女	21	2024-03-10_14h11.10.457	干预OB	2021.2.3	Win32	60.24096386
		6.0	1.0	0.162	5.0	0.2762	0.0	24.0	24.0	3.0	1.0	images/313_4.png	images/313+42_4.png	6.0	→	4.0	10		女	21	2024-03-10_14h11.10.457	干预OB	2021.2.3	Win32	60.24096386
		1.0	1.0	0.1575	5.0	0.3508	0.0	25.0	25.0	14.0	1.0	images/313+42_15.png	images/313_15.png	1.0	←	15.0	10		女	21	2024-03-10_14h11.10.457	干预OB	2021.2.3	Win32	60.24096386
		1.0	1.0	0.2526	2.0	0.2591	0.0	26.0	26.0	15.0	1.0	images/313+42_16.png	images/313_16.png	1.0	←	16.0	10		女	21	2024-03-10_14h11.10.457	干预OB	2021.2.3	Win32	60.24096386
		1.0	1.0	0.2509	2.0	0.3025	0.0	27.0	27.0	25.0	1.0	images/313+42_26.png	images/313_26.png	1.0	←	26.0	10		女	21	2024-03-10_14h11.10.457	干预OB	2021.2.3	Win32	60.24096386
		1.0	1.0	0.2871	2.0	0.2863	0.0	28.0	28.0	24.0	1.0	images/313+42_25.png	images/313_25.png	1.0	←	25.0	10		女	21	2024-03-10_14h11.10.457	干预OB	2021.2.3	Win32	60.24096386
		1.0	1.0	0.3844	2.0	0.2339	0.0	29.0	29.0	26.0	1.0	images/313+42_27.png	images/313_27.png	1.0	←	27.0	10		女	21	2024-03-10_14h11.10.457	干预OB	2021.2.3	Win32	60.24096386
		1.0	1.0	0.254	6.0	0.4864	0.0	30.0	30.0	9.0	1.0	images/313+42_10.png	images/313_10.png	1.0	←	10.0	10		女	21	2024-03-10_14h11.10.457	干预OB	2021.2.3	Win32	60.24096386
		6.0	1.0	0.2685	6.0	0.312	0.0	31.0	31.0	18.0	1.0	images/313_19.png	images/313+42_19.png	6.0	→	19.0	10		女	21	2024-03-10_14h11.10.457	干预OB	2021.2.3	Win32	60.24096386
					6.0	0.4404						images/313+42_13.png	images/313_13.png	1.0	←	13.0	10		女	21	2024-03-10_14h11.10.457	干预OB	2021.2.3	Win32	60.24096386	space	6.6002	1.0	1.0	0.3177	1.0		0.0	0.0	0.0	12.0	1.0
					2.0	0.3535						images/313+42_31.png	images/313_31.png	1.0	←	31.0	10		女	21	2024-03-10_14h11.10.457	干预OB	2021.2.3	Win32	60.24096386			1.0	1.0	0.3086	0.0		0.0	1.0	1.0	30.0	1.0
					5.0	0.2684						images/313_23.png	images/313+42_23.png	6.0	→	23.0	10		女	21	2024-03-10_14h11.10.457	干预OB	2021.2.3	Win32	60.24096386			6.0	1.0	0.6054	1.0		0.0	2.0	2.0	22.0	1.0
					2.0	0.2717						images/313+42_29.png	images/313_29.png	1.0	←	29.0	10		女	21	2024-03-10_14h11.10.457	干预OB	2021.2.3	Win32	60.24096386			1.0	1.0	0.3102	0.0		0.0	3.0	3.0	28.0	1.0
					2.0	0.3055						images/313+42_26.png	images/313_26.png	1.0	←	26.0	10		女	21	2024-03-10_14h11.10.457	干预OB	2021.2.3	Win32	60.24096386			1.0	1.0	0.5502	0.0		0.0	4.0	4.0	25.0	1.0
					2.0	0.3178						images/313+42_9.png	images/313_9.png	1.0	←	9.0	10		女	21	2024-03-10_14h11.10.457	干预OB	2021.2.3	Win32	60.24096386			1.0	1.0	0.2275	0.0		0.0	5.0	5.0	8.0	1.0
					2.0	0.2345						images/313+42_10.png	images/313_10.png	1.0	←	10.0	10		女	21	2024-03-10_14h11.10.457	干预OB	2021.2.3	Win32	60.24096386			1.0	1.0	0.2868	0.0		0.0	6.0	6.0	9.0	1.0
					2.0	0.2809						images/313+42_12.png	images/313_12.png	1.0	←	12.0	10		女	21	2024-03-10_14h11.10.457	干预OB	2021.2.3	Win32	60.24096386			1.0	1.0	0.3511	0.0		0.0	7.0	7.0	11.0	1.0
					5.0	0.268						images/313_7.png	images/313+42_7.png	6.0	→	7.0	10		女	21	2024-03-10_14h11.10.457	干预OB	2021.2.3	Win32	60.24096386			6.0	1.0	0.3137	1.0		0.0	8.0	8.0	6.0	1.0
					5.0	0.2466						images/313_1.png	images/313+42_1.png	6.0	→	1.0	10		女	21	2024-03-10_14h11.10.457	干预OB	2021.2.3	Win32	60.24096386			6.0	1.0	0.2946	1.0		0.0	9.0	9.0	0.0	1.0
					5.0	0.3094						images/313+42_14.png	images/313_14.png	1.0	←	14.0	10		女	21	2024-03-10_14h11.10.457	干预OB	2021.2.3	Win32	60.24096386			6.0	0.0	0.3741	1.0		0.0	10.0	10.0	13.0	1.0
					5.0	0.2761						images/313_4.png	images/313+42_4.png	6.0	→	4.0	10		女	21	2024-03-10_14h11.10.457	干预OB	2021.2.3	Win32	60.24096386			6.0	1.0	0.3212	1.0		0.0	11.0	11.0	3.0	1.0
					5.0	0.3348						images/313_24.png	images/313+42_24.png	6.0	→	24.0	10		女	21	2024-03-10_14h11.10.457	干预OB	2021.2.3	Win32	60.24096386			6.0	1.0	0.2787	1.0		0.0	12.0	12.0	23.0	1.0
					5.0	0.3332						images/313_21.png	images/313+42_21.png	6.0	→	21.0	10		女	21	2024-03-10_14h11.10.457	干预OB	2021.2.3	Win32	60.24096386			6.0	1.0	0.4234	1.0		0.0	13.0	13.0	20.0	1.0
					5.0	0.3224						images/313_18.png	images/313+42_18.png	6.0	→	18.0	10		女	21	2024-03-10_14h11.10.457	干预OB	2021.2.3	Win32	60.24096386			6.0	1.0	0.3184	1.0		0.0	14.0	14.0	17.0	1.0
					2.0	0.261						images/313+42_32.png	images/313_32.png	1.0	←	32.0	10		女	21	2024-03-10_14h11.10.457	干预OB	2021.2.3	Win32	60.24096386			1.0	1.0	0.2243	0.0		0.0	15.0	15.0	31.0	1.0
					2.0	0.251						images/313+42_28.png	images/313_28.png	1.0	←	28.0	10		女	21	2024-03-10_14h11.10.457	干预OB	2021.2.3	Win32	60.24096386			1.0	1.0	0.3553	0.0		0.0	16.0	16.0	27.0	1.0
					2.0	0.2853						images/313+42_27.png	images/313_27.png	1.0	←	27.0	10		女	21	2024-03-10_14h11.10.457	干预OB	2021.2.3	Win32	60.24096386			1.0	1.0	0.3996	0.0		0.0	17.0	17.0	26.0	1.0
					5.0	0.3026						images/313_20.png	images/313+42_20.png	6.0	→	20.0	10		女	21	2024-03-10_14h11.10.457	干预OB	2021.2.3	Win32	60.24096386			6.0	1.0	0.2734	1.0		0.0	18.0	18.0	19.0	1.0
					2.0	0.2859						images/313+42_15.png	images/313_15.png	1.0	←	15.0	10		女	21	2024-03-10_14h11.10.457	干预OB	2021.2.3	Win32	60.24096386			1.0	1.0	0.3711	0.0		0.0	19.0	19.0	14.0	1.0
					5.0	0.2834						images/313_5.png	images/313+42_5.png	6.0	→	5.0	10		女	21	2024-03-10_14h11.10.457	干预OB	2021.2.3	Win32	60.24096386			6.0	1.0	0.3071	1.0		0.0	20.0	20.0	4.0	1.0
					5.0	0.2686						images/313+42_25.png	images/313_25.png	1.0	←	25.0	10		女	21	2024-03-10_14h11.10.457	干预OB	2021.2.3	Win32	60.24096386			6.0	0.0	0.3215	1.0		0.0	21.0	21.0	24.0	1.0
					5.0	0.32						images/313_3.png	images/313+42_3.png	6.0	→	3.0	10		女	21	2024-03-10_14h11.10.457	干预OB	2021.2.3	Win32	60.24096386			6.0	1.0	0.3195	1.0		0.0	22.0	22.0	2.0	1.0
					5.0	0.275						images/313_17.png	images/313+42_17.png	6.0	→	17.0	10		女	21	2024-03-10_14h11.10.457	干预OB	2021.2.3	Win32	60.24096386			6.0	1.0	0.5443	1.0		0.0	23.0	23.0	16.0	1.0
					5.0	0.2671						images/313_2.png	images/313+42_2.png	6.0	→	2.0	10		女	21	2024-03-10_14h11.10.457	干预OB	2021.2.3	Win32	60.24096386			6.0	1.0	0.3074	1.0		0.0	24.0	24.0	1.0	1.0
					4.0	0.4004						images/313_6.png	images/313+42_6.png	6.0	→	6.0	10		女	21	2024-03-10_14h11.10.457	干预OB	2021.2.3	Win32	60.24096386			6.0	1.0	0.4377	1.0		0.0	25.0	25.0	5.0	1.0
					4.0	0.3355						images/313_22.png	images/313+42_22.png	6.0	→	22.0	10		女	21	2024-03-10_14h11.10.457	干预OB	2021.2.3	Win32	60.24096386			6.0	1.0	0.7705	1.0		0.0	26.0	26.0	21.0	1.0
					2.0	0.2718						images/313+42_11.png	images/313_11.png	1.0	←	11.0	10		女	21	2024-03-10_14h11.10.457	干预OB	2021.2.3	Win32	60.24096386			1.0	1.0	0.5441	0.0		0.0	27.0	27.0	10.0	1.0
					2.0	0.2497						images/313+42_30.png	images/313_30.png	1.0	←	30.0	10		女	21	2024-03-10_14h11.10.457	干预OB	2021.2.3	Win32	60.24096386			1.0	1.0	0.287	0.0		0.0	28.0	28.0	29.0	1.0
					5.0	0.3198						images/313_19.png	images/313+42_19.png	6.0	→	19.0	10		女	21	2024-03-10_14h11.10.457	干预OB	2021.2.3	Win32	60.24096386			6.0	1.0	0.2638	1.0		0.0	29.0	29.0	18.0	1.0
					5.0	0.305						images/313_8.png	images/313+42_8.png	6.0	→	8.0	10		女	21	2024-03-10_14h11.10.457	干预OB	2021.2.3	Win32	60.24096386			6.0	1.0	0.3034	1.0		0.0	30.0	30.0	7.0	1.0
					6.0	0.3616						images/313+42_16.png	images/313_16.png	1.0	←	16.0	10		女	21	2024-03-10_14h11.10.457	干预OB	2021.2.3	Win32	60.24096386			1.0	1.0	0.2711	1.0		0.0	31.0	31.0	15.0	1.0
					2.0	0.2806						images/313+42_12.png	images/313_12.png	1.0	←	12.0	10		女	21	2024-03-10_14h11.10.457	干预OB	2021.2.3	Win32	60.24096386			1.0	1.0	0.3103	0.0		1.0	0.0	32.0	11.0	1.0
					2.0	0.2456						images/313+42_30.png	images/313_30.png	1.0	←	30.0	10		女	21	2024-03-10_14h11.10.457	干预OB	2021.2.3	Win32	60.24096386			1.0	1.0	0.2554	0.0		1.0	1.0	33.0	29.0	1.0
					5.0	0.2859						images/313_18.png	images/313+42_18.png	6.0	→	18.0	10		女	21	2024-03-10_14h11.10.457	干预OB	2021.2.3	Win32	60.24096386			6.0	1.0	0.3378	1.0		1.0	2.0	34.0	17.0	1.0
					5.0	0.2576						images/313_21.png	images/313+42_21.png	6.0	→	21.0	10		女	21	2024-03-10_14h11.10.457	干预OB	2021.2.3	Win32	60.24096386			6.0	1.0	0.2197	1.0		1.0	3.0	35.0	20.0	1.0
					2.0	0.2076						images/313+42_11.png	images/313_11.png	1.0	←	11.0	10		女	21	2024-03-10_14h11.10.457	干预OB	2021.2.3	Win32	60.24096386			1.0	1.0	0.365	0.0		1.0	4.0	36.0	10.0	1.0
					2.0	0.2668						images/313+42_9.png	images/313_9.png	1.0	←	9.0	10		女	21	2024-03-10_14h11.10.457	干预OB	2021.2.3	Win32	60.24096386			1.0	1.0	0.4303	0.0		1.0	5.0	37.0	8.0	1.0
					2.0	0.2731						images/313+42_10.png	images/313_10.png	1.0	←	10.0	10		女	21	2024-03-10_14h11.10.457	干预OB	2021.2.3	Win32	60.24096386			1.0	1.0	0.272	0.0		1.0	6.0	38.0	9.0	1.0
					5.0	0.2677						images/313+42_15.png	images/313_15.png	1.0	←	15.0	10		女	21	2024-03-10_14h11.10.457	干预OB	2021.2.3	Win32	60.24096386			6.0	0.0	0.5729	1.0	space	1.0	7.0	39.0	14.0	1.0	0.9599
					5.0	0.2333						images/313_3.png	images/313+42_3.png	6.0	→	3.0	10		女	21	2024-03-10_14h11.10.457	干预OB	2021.2.3	Win32	60.24096386			6.0	1.0	0.2362	1.0		1.0	8.0	40.0	2.0	1.0
					5.0	0.2381						images/313_1.png	images/313+42_1.png	6.0	→	1.0	10		女	21	2024-03-10_14h11.10.457	干预OB	2021.2.3	Win32	60.24096386			6.0	1.0	0.2739	1.0		1.0	9.0	41.0	0.0	1.0
					5.0	0.2793						images/313_22.png	images/313+42_22.png	6.0	→	22.0	10		女	21	2024-03-10_14h11.10.457	干预OB	2021.2.3	Win32	60.24096386			6.0	1.0	0.2746	1.0		1.0	10.0	42.0	21.0	1.0
					2.0	0.2392						images/313_6.png	images/313+42_6.png	6.0	→	6.0	10		女	21	2024-03-10_14h11.10.457	干预OB	2021.2.3	Win32	60.24096386			1.0	0.0	0.4002	0.0		1.0	11.0	43.0	5.0	1.0
					5.0	0.2518						images/313_23.png	images/313+42_23.png	6.0	→	23.0	10		女	21	2024-03-10_14h11.10.457	干预OB	2021.2.3	Win32	60.24096386			6.0	1.0	0.2419	1.0		1.0	12.0	44.0	22.0	1.0
					2.0	0.2621						images/313_4.png	images/313+42_4.png	6.0	→	4.0	10		女	21	2024-03-10_14h11.10.457	干预OB	2021.2.3	Win32	60.24096386			1.0	0.0	0.1457	0.0		1.0	13.0	45.0	3.0	1.0
					2.0	0.2383						images/313+42_31.png	images/313_31.png	1.0	←	31.0	10		女	21	2024-03-10_14h11.10.457	干预OB	2021.2.3	Win32	60.24096386			1.0	1.0	0.2837	0.0		1.0	14.0	46.0	30.0	1.0
					5.0	0.2263						images/313_8.png	images/313+42_8.png	6.0	→	8.0	10		女	21	2024-03-10_14h11.10.457	干预OB	2021.2.3	Win32	60.24096386			6.0	1.0	0.1943	1.0		1.0	15.0	47.0	7.0	1.0
					5.0	0.2697						images/313_2.png	images/313+42_2.png	6.0	→	2.0	10		女	21	2024-03-10_14h11.10.457	干预OB	2021.2.3	Win32	60.24096386			6.0	1.0	0.2379	1.0		1.0	16.0	48.0	1.0	1.0
					2.0	0.2551						images/313_20.png	images/313+42_20.png	6.0	→	20.0	10		女	21	2024-03-10_14h11.10.457	干预OB	2021.2.3	Win32	60.24096386			1.0	0.0	0.268	0.0		1.0	17.0	49.0	19.0	1.0
					5.0	0.2501						images/313+42_16.png	images/313_16.png	1.0	←	16.0	10		女	21	2024-03-10_14h11.10.457	干预OB	2021.2.3	Win32	60.24096386			6.0	0.0	0.3856	1.0		1.0	18.0	50.0	15.0	1.0
					5.0	0.27						images/313_24.png	images/313+42_24.png	6.0	→	24.0	10		女	21	2024-03-10_14h11.10.457	干预OB	2021.2.3	Win32	60.24096386			6.0	1.0	0.3332	1.0		1.0	19.0	51.0	23.0	1.0
					2.0	0.2539						images/313+42_26.png	images/313_26.png	1.0	←	26.0	10		女	21	2024-03-10_14h11.10.457	干预OB	2021.2.3	Win32	60.24096386			1.0	1.0	0.2717	0.0		1.0	20.0	52.0	25.0	1.0
					5.0	0.2237						images/313_19.png	images/313+42_19.png	6.0	→	19.0	10		女	21	2024-03-10_14h11.10.457	干预OB	2021.2.3	Win32	60.24096386			6.0	1.0	0.2721	1.0		1.0	21.0	53.0	18.0	1.0
					2.0	0.2501						images/313+42_27.png	images/313_27.png	1.0	←	27.0	10		女	21	2024-03-10_14h11.10.457	干预OB	2021.2.3	Win32	60.24096386			1.0	1.0	0.3013	0.0		1.0	22.0	54.0	26.0	1.0
					2.0	0.2737						images/313+42_28.png	images/313_28.png	1.0	←	28.0	10		女	21	2024-03-10_14h11.10.457	干预OB	2021.2.3	Win32	60.24096386			1.0	1.0	0.5756	0.0		1.0	23.0	55.0	27.0	1.0
					5.0	0.3795						images/313_17.png	images/313+42_17.png	6.0	→	17.0	10		女	21	2024-03-10_14h11.10.457	干预OB	2021.2.3	Win32	60.24096386			6.0	1.0	0.3077	1.0		1.0	24.0	56.0	16.0	1.0
					2.0	0.2362						images/313+42_29.png	images/313_29.png	1.0	←	29.0	10		女	21	2024-03-10_14h11.10.457	干预OB	2021.2.3	Win32	60.24096386			1.0	1.0	0.2373	0.0		1.0	25.0	57.0	28.0	1.0
					2.0	0.2371						images/313+42_25.png	images/313_25.png	1.0	←	25.0	10		女	21	2024-03-10_14h11.10.457	干预OB	2021.2.3	Win32	60.24096386			1.0	1.0	0.1952	0.0		1.0	26.0	58.0	24.0	1.0
					2.0	0.2658						images/313+42_32.png	images/313_32.png	1.0	←	32.0	10		女	21	2024-03-10_14h11.10.457	干预OB	2021.2.3	Win32	60.24096386			1.0	1.0	0.2666	0.0		1.0	27.0	59.0	31.0	1.0
					5.0	0.273						images/313+42_14.png	images/313_14.png	1.0	←	14.0	10		女	21	2024-03-10_14h11.10.457	干预OB	2021.2.3	Win32	60.24096386			6.0	0.0	0.2794	1.0		1.0	28.0	60.0	13.0	1.0
					5.0	0.5345						images/313_7.png	images/313+42_7.png	6.0	→	7.0	10		女	21	2024-03-10_14h11.10.457	干预OB	2021.2.3	Win32	60.24096386			1.0	0.0	0.3372	1.0		1.0	29.0	61.0	6.0	1.0
					6.0	0.4558						images/313_5.png	images/313+42_5.png	6.0	→	5.0	10		女	21	2024-03-10_14h11.10.457	干预OB	2021.2.3	Win32	60.24096386			1.0	0.0	0.3511	1.0		1.0	30.0	62.0	4.0	1.0
					6.0	0.2838						images/313+42_13.png	images/313_13.png	1.0	←	13.0	10		女	21	2024-03-10_14h11.10.457	干预OB	2021.2.3	Win32	60.24096386			1.0	1.0	0.3466	1.0		1.0	31.0	63.0	12.0	1.0
																	10		女	21	2024-03-10_14h11.10.457	干预OB	2021.2.3	Win32	60.24096386														6.120370653	3.4857
