# Supplementary material for: Perceptual metacognition and self-esteem: the role of feedback valence in local and global monitoring bias
Source: BMC Psychol. 2025 Sep 22;13:1114. doi: 10.1186/s40359-025-03089-x (PMC12506185; doi:10.1186/s40359-025-03089-x)
Supplement: Supplementary file 1 — Supplementary Material 1. [file 40359_2025_3089_MOESM1_ESM.zip › Data/Study3/Study3data/objective/11-1_干预OB_2024-03-10_13h55.44.321.csv]

key00.keys	key00.rt	response00.keys	response00.corr	response00.rt	response02.keys	response02.rt	prac1.thisRepN	prac1.thisTrialN	prac1.thisN	prac1.thisIndex	prac1.ran	dotLeft	dotRight	dotAns	cue	rows	被试编号	姓名	性别	年龄	date	expName	psychopyVersion	OS	frameRate	key01.keys	key01.rt	response01.keys	response01.corr	response01.rt	response02.corr	rest_res.keys	obj.thisRepN	obj.thisTrialN	obj.thisN	obj.thisIndex	obj.ran	slider.response	slider.rt
space	24.4992	6.0	1.0	1.351	4.0	2.6215	0.0	0.0	0.0	20.0	1.0	images/313_21.png	images/313+42_21.png	6.0	→	21.0	11		女	20	2024-03-10_13h55.44.321	干预OB	2021.2.3	Win32	60.60606061
		6.0	1.0	1.39	2.0	1.6489	0.0	1.0	1.0	21.0	1.0	images/313_22.png	images/313+42_22.png	6.0	→	22.0	11		女	20	2024-03-10_13h55.44.321	干预OB	2021.2.3	Win32	60.60606061
		1.0	1.0	0.9277	5.0	0.9959	0.0	2.0	2.0	15.0	1.0	images/313+42_16.png	images/313_16.png	1.0	←	16.0	11		女	20	2024-03-10_13h55.44.321	干预OB	2021.2.3	Win32	60.60606061
		6.0	1.0	1.4814	4.0	1.0674	0.0	3.0	3.0	18.0	1.0	images/313_19.png	images/313+42_19.png	6.0	→	19.0	11		女	20	2024-03-10_13h55.44.321	干预OB	2021.2.3	Win32	60.60606061
		1.0	1.0	1.3473	3.0	1.4016	0.0	4.0	4.0	24.0	1.0	images/313+42_25.png	images/313_25.png	1.0	←	25.0	11		女	20	2024-03-10_13h55.44.321	干预OB	2021.2.3	Win32	60.60606061
		6.0	1.0	0.7926	3.0	1.1861	0.0	5.0	5.0	19.0	1.0	images/313_20.png	images/313+42_20.png	6.0	→	20.0	11		女	20	2024-03-10_13h55.44.321	干预OB	2021.2.3	Win32	60.60606061
		6.0	1.0	0.8767	3.0	1.0584	0.0	6.0	6.0	23.0	1.0	images/313_24.png	images/313+42_24.png	6.0	→	24.0	11		女	20	2024-03-10_13h55.44.321	干预OB	2021.2.3	Win32	60.60606061
		1.0	0.0	0.947	2.0	0.9256	0.0	7.0	7.0	7.0	1.0	images/313_8.png	images/313+42_8.png	6.0	→	8.0	11		女	20	2024-03-10_13h55.44.321	干预OB	2021.2.3	Win32	60.60606061
		1.0	1.0	1.0214	2.0	0.8847	0.0	8.0	8.0	13.0	1.0	images/313+42_14.png	images/313_14.png	1.0	←	14.0	11		女	20	2024-03-10_13h55.44.321	干预OB	2021.2.3	Win32	60.60606061
		1.0	1.0	1.3631	2.0	1.4413	0.0	9.0	9.0	12.0	1.0	images/313+42_13.png	images/313_13.png	1.0	←	13.0	11		女	20	2024-03-10_13h55.44.321	干预OB	2021.2.3	Win32	60.60606061
		1.0	1.0	1.256	3.0	0.9835	0.0	10.0	10.0	31.0	1.0	images/313+42_32.png	images/313_32.png	1.0	←	32.0	11		女	20	2024-03-10_13h55.44.321	干预OB	2021.2.3	Win32	60.60606061
		6.0	1.0	2.0492	3.0	1.0361	0.0	11.0	11.0	5.0	1.0	images/313_6.png	images/313+42_6.png	6.0	→	6.0	11		女	20	2024-03-10_13h55.44.321	干预OB	2021.2.3	Win32	60.60606061
		6.0	1.0	0.8565	3.0	1.109	0.0	12.0	12.0	1.0	1.0	images/313_2.png	images/313+42_2.png	6.0	→	2.0	11		女	20	2024-03-10_13h55.44.321	干预OB	2021.2.3	Win32	60.60606061
		1.0	1.0	1.0327	2.0	0.9756	0.0	13.0	13.0	26.0	1.0	images/313+42_27.png	images/313_27.png	1.0	←	27.0	11		女	20	2024-03-10_13h55.44.321	干预OB	2021.2.3	Win32	60.60606061
		1.0	1.0	1.1095	2.0	1.1328	0.0	14.0	14.0	29.0	1.0	images/313+42_30.png	images/313_30.png	1.0	←	30.0	11		女	20	2024-03-10_13h55.44.321	干预OB	2021.2.3	Win32	60.60606061
		6.0	1.0	1.1695	4.0	0.8202	0.0	15.0	15.0	16.0	1.0	images/313_17.png	images/313+42_17.png	6.0	→	17.0	11		女	20	2024-03-10_13h55.44.321	干预OB	2021.2.3	Win32	60.60606061
		1.0	1.0	0.9054	3.0	0.9352	0.0	16.0	16.0	28.0	1.0	images/313+42_29.png	images/313_29.png	1.0	←	29.0	11		女	20	2024-03-10_13h55.44.321	干预OB	2021.2.3	Win32	60.60606061
		1.0	1.0	0.5947	3.0	1.0516	0.0	17.0	17.0	8.0	1.0	images/313+42_9.png	images/313_9.png	1.0	←	9.0	11		女	20	2024-03-10_13h55.44.321	干预OB	2021.2.3	Win32	60.60606061
		6.0	1.0	0.6	3.0	0.8342	0.0	18.0	18.0	3.0	1.0	images/313_4.png	images/313+42_4.png	6.0	→	4.0	11		女	20	2024-03-10_13h55.44.321	干预OB	2021.2.3	Win32	60.60606061
		1.0	1.0	0.5056	3.0	1.1863	0.0	19.0	19.0	10.0	1.0	images/313+42_11.png	images/313_11.png	1.0	←	11.0	11		女	20	2024-03-10_13h55.44.321	干预OB	2021.2.3	Win32	60.60606061
		6.0	1.0	0.354	5.0	1.6156	0.0	20.0	20.0	4.0	1.0	images/313_5.png	images/313+42_5.png	6.0	→	5.0	11		女	20	2024-03-10_13h55.44.321	干预OB	2021.2.3	Win32	60.60606061
		1.0	1.0	0.6069	3.0	0.7676	0.0	21.0	21.0	14.0	1.0	images/313+42_15.png	images/313_15.png	1.0	←	15.0	11		女	20	2024-03-10_13h55.44.321	干预OB	2021.2.3	Win32	60.60606061
		6.0	1.0	0.9865	3.0	1.6921	0.0	22.0	22.0	2.0	1.0	images/313_3.png	images/313+42_3.png	6.0	→	3.0	11		女	20	2024-03-10_13h55.44.321	干预OB	2021.2.3	Win32	60.60606061
		6.0	1.0	0.4769	4.0	1.0334	0.0	23.0	23.0	22.0	1.0	images/313_23.png	images/313+42_23.png	6.0	→	23.0	11		女	20	2024-03-10_13h55.44.321	干预OB	2021.2.3	Win32	60.60606061
		1.0	1.0	0.5573	4.0	0.7702	0.0	24.0	24.0	27.0	1.0	images/313+42_28.png	images/313_28.png	1.0	←	28.0	11		女	20	2024-03-10_13h55.44.321	干预OB	2021.2.3	Win32	60.60606061
		1.0	1.0	0.4288	4.0	1.0942	0.0	25.0	25.0	9.0	1.0	images/313+42_10.png	images/313_10.png	1.0	←	10.0	11		女	20	2024-03-10_13h55.44.321	干预OB	2021.2.3	Win32	60.60606061
		1.0	1.0	1.1756	3.0	1.3687	0.0	26.0	26.0	11.0	1.0	images/313+42_12.png	images/313_12.png	1.0	←	12.0	11		女	20	2024-03-10_13h55.44.321	干预OB	2021.2.3	Win32	60.60606061
		1.0	1.0	1.0047	3.0	1.1935	0.0	27.0	27.0	25.0	1.0	images/313+42_26.png	images/313_26.png	1.0	←	26.0	11		女	20	2024-03-10_13h55.44.321	干预OB	2021.2.3	Win32	60.60606061
		1.0	0.0	0.6235	3.0	0.7533	0.0	28.0	28.0	0.0	1.0	images/313_1.png	images/313+42_1.png	6.0	→	1.0	11		女	20	2024-03-10_13h55.44.321	干预OB	2021.2.3	Win32	60.60606061
		1.0	1.0	0.5802	3.0	0.8768	0.0	29.0	29.0	30.0	1.0	images/313+42_31.png	images/313_31.png	1.0	←	31.0	11		女	20	2024-03-10_13h55.44.321	干预OB	2021.2.3	Win32	60.60606061
		1.0	0.0	0.5195	3.0	0.6295	0.0	30.0	30.0	6.0	1.0	images/313_7.png	images/313+42_7.png	6.0	→	7.0	11		女	20	2024-03-10_13h55.44.321	干预OB	2021.2.3	Win32	60.60606061
		1.0	0.0	0.4037	3.0	0.6545	0.0	31.0	31.0	17.0	1.0	images/313_18.png	images/313+42_18.png	6.0	→	18.0	11		女	20	2024-03-10_13h55.44.321	干预OB	2021.2.3	Win32	60.60606061
					3.0	2.5533						images/313+42_16.png	images/313_16.png	1.0	←	16.0	11		女	20	2024-03-10_13h55.44.321	干预OB	2021.2.3	Win32	60.60606061	space	9.1817	1.0	1.0	1.3718	0.0		0.0	0.0	0.0	15.0	1.0
					4.0	0.9713						images/313_24.png	images/313+42_24.png	6.0	→	24.0	11		女	20	2024-03-10_13h55.44.321	干预OB	2021.2.3	Win32	60.60606061			6.0	1.0	1.082	1.0		0.0	1.0	1.0	23.0	1.0
					4.0	0.7375						images/313_19.png	images/313+42_19.png	6.0	→	19.0	11		女	20	2024-03-10_13h55.44.321	干预OB	2021.2.3	Win32	60.60606061			6.0	1.0	1.154	1.0		0.0	2.0	2.0	18.0	1.0
					4.0	0.6499						images/313_20.png	images/313+42_20.png	6.0	→	20.0	11		女	20	2024-03-10_13h55.44.321	干预OB	2021.2.3	Win32	60.60606061			6.0	1.0	1.1645	1.0		0.0	3.0	3.0	19.0	1.0
					4.0	0.8252						images/313+42_10.png	images/313_10.png	1.0	←	10.0	11		女	20	2024-03-10_13h55.44.321	干预OB	2021.2.3	Win32	60.60606061			1.0	1.0	0.7955	1.0		0.0	4.0	4.0	9.0	1.0
					4.0	0.7026						images/313_22.png	images/313+42_22.png	6.0	→	22.0	11		女	20	2024-03-10_13h55.44.321	干预OB	2021.2.3	Win32	60.60606061			6.0	1.0	0.6853	1.0		0.0	5.0	5.0	21.0	1.0
					3.0	1.1743						images/313+42_32.png	images/313_32.png	1.0	←	32.0	11		女	20	2024-03-10_13h55.44.321	干预OB	2021.2.3	Win32	60.60606061			1.0	1.0	0.5672	0.0		0.0	6.0	6.0	31.0	1.0
					2.0	1.4831						images/313+42_14.png	images/313_14.png	1.0	←	14.0	11		女	20	2024-03-10_13h55.44.321	干预OB	2021.2.3	Win32	60.60606061			1.0	1.0	0.825	0.0		0.0	7.0	7.0	13.0	1.0
					4.0	0.824						images/313_3.png	images/313+42_3.png	6.0	→	3.0	11		女	20	2024-03-10_13h55.44.321	干预OB	2021.2.3	Win32	60.60606061			6.0	1.0	0.4661	1.0		0.0	8.0	8.0	2.0	1.0
					5.0	0.8258						images/313_18.png	images/313+42_18.png	6.0	→	18.0	11		女	20	2024-03-10_13h55.44.321	干预OB	2021.2.3	Win32	60.60606061			6.0	1.0	0.9063	1.0		0.0	9.0	9.0	17.0	1.0
					4.0	0.585						images/313_7.png	images/313+42_7.png	6.0	→	7.0	11		女	20	2024-03-10_13h55.44.321	干预OB	2021.2.3	Win32	60.60606061			6.0	1.0	1.0554	1.0		0.0	10.0	10.0	6.0	1.0
					3.0	1.2752						images/313+42_9.png	images/313_9.png	1.0	←	9.0	11		女	20	2024-03-10_13h55.44.321	干预OB	2021.2.3	Win32	60.60606061			1.0	1.0	1.3722	0.0		0.0	11.0	11.0	8.0	1.0
					5.0	1.0001						images/313+42_29.png	images/313_29.png	1.0	←	29.0	11		女	20	2024-03-10_13h55.44.321	干预OB	2021.2.3	Win32	60.60606061			1.0	1.0	0.7878	1.0		0.0	12.0	12.0	28.0	1.0
					4.0	1.5512						images/313_6.png	images/313+42_6.png	6.0	→	6.0	11		女	20	2024-03-10_13h55.44.321	干预OB	2021.2.3	Win32	60.60606061			6.0	1.0	0.7418	1.0		0.0	13.0	13.0	5.0	1.0
					3.0	1.1827						images/313+42_11.png	images/313_11.png	1.0	←	11.0	11		女	20	2024-03-10_13h55.44.321	干预OB	2021.2.3	Win32	60.60606061			1.0	1.0	0.7363	0.0		0.0	14.0	14.0	10.0	1.0
					4.0	1.1691						images/313+42_26.png	images/313_26.png	1.0	←	26.0	11		女	20	2024-03-10_13h55.44.321	干预OB	2021.2.3	Win32	60.60606061			1.0	1.0	0.5924	1.0		0.0	15.0	15.0	25.0	1.0
					2.0	0.7948						images/313_2.png	images/313+42_2.png	6.0	→	2.0	11		女	20	2024-03-10_13h55.44.321	干预OB	2021.2.3	Win32	60.60606061			1.0	0.0	0.6214	0.0		0.0	16.0	16.0	1.0	1.0
					4.0	0.919						images/313_8.png	images/313+42_8.png	6.0	→	8.0	11		女	20	2024-03-10_13h55.44.321	干预OB	2021.2.3	Win32	60.60606061			6.0	1.0	0.7348	1.0		0.0	17.0	17.0	7.0	1.0
					3.0	1.1906						images/313+42_25.png	images/313_25.png	1.0	←	25.0	11		女	20	2024-03-10_13h55.44.321	干预OB	2021.2.3	Win32	60.60606061			1.0	1.0	0.7236	0.0		0.0	18.0	18.0	24.0	1.0
					5.0	1.1254						images/313+42_15.png	images/313_15.png	1.0	←	15.0	11		女	20	2024-03-10_13h55.44.321	干预OB	2021.2.3	Win32	60.60606061			1.0	1.0	0.5792	1.0		0.0	19.0	19.0	14.0	1.0
					4.0	1.1444						images/313+42_28.png	images/313_28.png	1.0	←	28.0	11		女	20	2024-03-10_13h55.44.321	干预OB	2021.2.3	Win32	60.60606061			1.0	1.0	0.6193	1.0		0.0	20.0	20.0	27.0	1.0
					4.0	0.8033						images/313_1.png	images/313+42_1.png	6.0	→	1.0	11		女	20	2024-03-10_13h55.44.321	干预OB	2021.2.3	Win32	60.60606061			6.0	1.0	0.636	1.0		0.0	21.0	21.0	0.0	1.0
					4.0	0.7667						images/313+42_30.png	images/313_30.png	1.0	←	30.0	11		女	20	2024-03-10_13h55.44.321	干预OB	2021.2.3	Win32	60.60606061			1.0	1.0	0.4702	1.0		0.0	22.0	22.0	29.0	1.0
					4.0	1.0826						images/313_5.png	images/313+42_5.png	6.0	→	5.0	11		女	20	2024-03-10_13h55.44.321	干预OB	2021.2.3	Win32	60.60606061			6.0	1.0	0.5616	1.0		0.0	23.0	23.0	4.0	1.0
					5.0	1.2044						images/313_4.png	images/313+42_4.png	6.0	→	4.0	11		女	20	2024-03-10_13h55.44.321	干预OB	2021.2.3	Win32	60.60606061			6.0	1.0	0.4173	1.0		0.0	24.0	24.0	3.0	1.0
					4.0	0.683						images/313+42_13.png	images/313_13.png	1.0	←	13.0	11		女	20	2024-03-10_13h55.44.321	干预OB	2021.2.3	Win32	60.60606061			6.0	0.0	1.0874	1.0		0.0	25.0	25.0	12.0	1.0
					4.0	1.0496						images/313_23.png	images/313+42_23.png	6.0	→	23.0	11		女	20	2024-03-10_13h55.44.321	干预OB	2021.2.3	Win32	60.60606061			6.0	1.0	0.8116	1.0		0.0	26.0	26.0	22.0	1.0
					4.0	0.6264						images/313+42_27.png	images/313_27.png	1.0	←	27.0	11		女	20	2024-03-10_13h55.44.321	干预OB	2021.2.3	Win32	60.60606061			1.0	1.0	0.5527	1.0		0.0	27.0	27.0	26.0	1.0
					3.0	0.6731						images/313_17.png	images/313+42_17.png	6.0	→	17.0	11		女	20	2024-03-10_13h55.44.321	干预OB	2021.2.3	Win32	60.60606061			6.0	1.0	1.4494	0.0		0.0	28.0	28.0	16.0	1.0
					3.0	0.8578						images/313+42_31.png	images/313_31.png	1.0	←	31.0	11		女	20	2024-03-10_13h55.44.321	干预OB	2021.2.3	Win32	60.60606061			1.0	1.0	0.6395	0.0		0.0	29.0	29.0	30.0	1.0
					4.0	1.1865						images/313+42_12.png	images/313_12.png	1.0	←	12.0	11		女	20	2024-03-10_13h55.44.321	干预OB	2021.2.3	Win32	60.60606061			1.0	1.0	0.7324	1.0		0.0	30.0	30.0	11.0	1.0
					5.0	0.7195						images/313_21.png	images/313+42_21.png	6.0	→	21.0	11		女	20	2024-03-10_13h55.44.321	干预OB	2021.2.3	Win32	60.60606061			6.0	1.0	0.5343	1.0		0.0	31.0	31.0	20.0	1.0
					4.0	0.8868						images/313_2.png	images/313+42_2.png	6.0	→	2.0	11		女	20	2024-03-10_13h55.44.321	干预OB	2021.2.3	Win32	60.60606061			6.0	1.0	0.4561	1.0		1.0	0.0	32.0	1.0	1.0
					4.0	0.6916						images/313_21.png	images/313+42_21.png	6.0	→	21.0	11		女	20	2024-03-10_13h55.44.321	干预OB	2021.2.3	Win32	60.60606061			6.0	1.0	0.3743	1.0		1.0	1.0	33.0	20.0	1.0
					4.0	1.0671						images/313_1.png	images/313+42_1.png	6.0	→	1.0	11		女	20	2024-03-10_13h55.44.321	干预OB	2021.2.3	Win32	60.60606061			6.0	1.0	0.403	1.0		1.0	2.0	34.0	0.0	1.0
					4.0	0.5208						images/313+42_32.png	images/313_32.png	1.0	←	32.0	11		女	20	2024-03-10_13h55.44.321	干预OB	2021.2.3	Win32	60.60606061			6.0	0.0	0.5215	1.0		1.0	3.0	35.0	31.0	1.0
					2.0	0.9321						images/313+42_28.png	images/313_28.png	1.0	←	28.0	11		女	20	2024-03-10_13h55.44.321	干预OB	2021.2.3	Win32	60.60606061			6.0	0.0	1.2959	0.0		1.0	4.0	36.0	27.0	1.0
					3.0	0.6869						images/313_22.png	images/313+42_22.png	6.0	→	22.0	11		女	20	2024-03-10_13h55.44.321	干预OB	2021.2.3	Win32	60.60606061			6.0	1.0	0.4105	0.0		1.0	5.0	37.0	21.0	1.0
					4.0	0.4698						images/313_19.png	images/313+42_19.png	6.0	→	19.0	11		女	20	2024-03-10_13h55.44.321	干预OB	2021.2.3	Win32	60.60606061			6.0	1.0	0.3083	1.0		1.0	6.0	38.0	18.0	1.0
					5.0	0.5706						images/313_24.png	images/313+42_24.png	6.0	→	24.0	11		女	20	2024-03-10_13h55.44.321	干预OB	2021.2.3	Win32	60.60606061			6.0	1.0	0.375	1.0		1.0	7.0	39.0	23.0	1.0
					4.0	0.8852						images/313_23.png	images/313+42_23.png	6.0	→	23.0	11		女	20	2024-03-10_13h55.44.321	干预OB	2021.2.3	Win32	60.60606061			6.0	1.0	1.3822	1.0		1.0	8.0	40.0	22.0	1.0
					4.0	0.7311						images/313+42_9.png	images/313_9.png	1.0	←	9.0	11		女	20	2024-03-10_13h55.44.321	干预OB	2021.2.3	Win32	60.60606061			6.0	0.0	0.7219	1.0		1.0	9.0	41.0	8.0	1.0
					4.0	0.6654						images/313_17.png	images/313+42_17.png	6.0	→	17.0	11		女	20	2024-03-10_13h55.44.321	干预OB	2021.2.3	Win32	60.60606061			1.0	0.0	0.8983	1.0		1.0	10.0	42.0	16.0	1.0
					4.0	0.4945						images/313+42_14.png	images/313_14.png	1.0	←	14.0	11		女	20	2024-03-10_13h55.44.321	干预OB	2021.2.3	Win32	60.60606061			6.0	0.0	0.4031	1.0		1.0	11.0	43.0	13.0	1.0
					3.0	0.6999						images/313_18.png	images/313+42_18.png	6.0	→	18.0	11		女	20	2024-03-10_13h55.44.321	干预OB	2021.2.3	Win32	60.60606061			6.0	1.0	0.4079	0.0		1.0	12.0	44.0	17.0	1.0
					4.0	0.6148						images/313+42_16.png	images/313_16.png	1.0	←	16.0	11		女	20	2024-03-10_13h55.44.321	干预OB	2021.2.3	Win32	60.60606061			1.0	1.0	0.4931	1.0		1.0	13.0	45.0	15.0	1.0
					4.0	0.5137						images/313_3.png	images/313+42_3.png	6.0	→	3.0	11		女	20	2024-03-10_13h55.44.321	干预OB	2021.2.3	Win32	60.60606061			6.0	1.0	0.3288	1.0		1.0	14.0	46.0	2.0	1.0
					4.0	0.5562						images/313+42_30.png	images/313_30.png	1.0	←	30.0	11		女	20	2024-03-10_13h55.44.321	干预OB	2021.2.3	Win32	60.60606061			1.0	1.0	0.3898	1.0		1.0	15.0	47.0	29.0	1.0
					4.0	1.1534						images/313_4.png	images/313+42_4.png	6.0	→	4.0	11		女	20	2024-03-10_13h55.44.321	干预OB	2021.2.3	Win32	60.60606061			6.0	1.0	0.4894	1.0		1.0	16.0	48.0	3.0	1.0
					4.0	0.4919						images/313+42_10.png	images/313_10.png	1.0	←	10.0	11		女	20	2024-03-10_13h55.44.321	干预OB	2021.2.3	Win32	60.60606061			1.0	1.0	0.5766	1.0		1.0	17.0	49.0	9.0	1.0
					4.0	1.2145						images/313_20.png	images/313+42_20.png	6.0	→	20.0	11		女	20	2024-03-10_13h55.44.321	干预OB	2021.2.3	Win32	60.60606061			6.0	1.0	0.486	1.0		1.0	18.0	50.0	19.0	1.0
					4.0	0.6632						images/313+42_25.png	images/313_25.png	1.0	←	25.0	11		女	20	2024-03-10_13h55.44.321	干预OB	2021.2.3	Win32	60.60606061			1.0	1.0	0.737	1.0		1.0	19.0	51.0	24.0	1.0
					3.0	1.6344						images/313+42_29.png	images/313_29.png	1.0	←	29.0	11		女	20	2024-03-10_13h55.44.321	干预OB	2021.2.3	Win32	60.60606061			1.0	1.0	0.5096	0.0		1.0	20.0	52.0	28.0	1.0
					3.0	0.8175						images/313+42_26.png	images/313_26.png	1.0	←	26.0	11		女	20	2024-03-10_13h55.44.321	干预OB	2021.2.3	Win32	60.60606061			1.0	1.0	1.0283	0.0		1.0	21.0	53.0	25.0	1.0
					4.0	0.5778						images/313+42_31.png	images/313_31.png	1.0	←	31.0	11		女	20	2024-03-10_13h55.44.321	干预OB	2021.2.3	Win32	60.60606061			6.0	0.0	0.4883	1.0		1.0	22.0	54.0	30.0	1.0
					4.0	1.0085						images/313+42_13.png	images/313_13.png	1.0	←	13.0	11		女	20	2024-03-10_13h55.44.321	干预OB	2021.2.3	Win32	60.60606061			1.0	1.0	0.6165	1.0		1.0	23.0	55.0	12.0	1.0
					4.0	0.8525						images/313_5.png	images/313+42_5.png	6.0	→	5.0	11		女	20	2024-03-10_13h55.44.321	干预OB	2021.2.3	Win32	60.60606061			6.0	1.0	0.5861	1.0		1.0	24.0	56.0	4.0	1.0
					4.0	0.4977						images/313_6.png	images/313+42_6.png	6.0	→	6.0	11		女	20	2024-03-10_13h55.44.321	干预OB	2021.2.3	Win32	60.60606061			6.0	1.0	0.3232	1.0		1.0	25.0	57.0	5.0	1.0
					4.0	0.5725						images/313_7.png	images/313+42_7.png	6.0	→	7.0	11		女	20	2024-03-10_13h55.44.321	干预OB	2021.2.3	Win32	60.60606061			6.0	1.0	0.2954	1.0		1.0	26.0	58.0	6.0	1.0
					4.0	0.5563						images/313+42_27.png	images/313_27.png	1.0	←	27.0	11		女	20	2024-03-10_13h55.44.321	干预OB	2021.2.3	Win32	60.60606061			1.0	1.0	0.4735	1.0		1.0	27.0	59.0	26.0	1.0
					4.0	0.5379						images/313_8.png	images/313+42_8.png	6.0	→	8.0	11		女	20	2024-03-10_13h55.44.321	干预OB	2021.2.3	Win32	60.60606061			6.0	1.0	0.4884	1.0		1.0	28.0	60.0	7.0	1.0
					3.0	1.0388						images/313+42_12.png	images/313_12.png	1.0	←	12.0	11		女	20	2024-03-10_13h55.44.321	干预OB	2021.2.3	Win32	60.60606061			1.0	1.0	0.7464	0.0		1.0	29.0	61.0	11.0	1.0
					3.0	0.902						images/313+42_11.png	images/313_11.png	1.0	←	11.0	11		女	20	2024-03-10_13h55.44.321	干预OB	2021.2.3	Win32	60.60606061			1.0	1.0	0.6273	0.0		1.0	30.0	62.0	10.0	1.0
					4.0	0.8106						images/313+42_15.png	images/313_15.png	1.0	←	15.0	11		女	20	2024-03-10_13h55.44.321	干预OB	2021.2.3	Win32	60.60606061			1.0	1.0	1.2728	1.0		1.0	31.0	63.0	14.0	1.0
																	11		女	20	2024-03-10_13h55.44.321	干预OB	2021.2.3	Win32	60.60606061													8.68518575	5.5003
