# Supplementary material for: Perceptual metacognition and self-esteem: the role of feedback valence in local and global monitoring bias
Source: BMC Psychol. 2025 Sep 22;13:1114. doi: 10.1186/s40359-025-03089-x (PMC12506185; doi:10.1186/s40359-025-03089-x)
Supplement: Supplementary file 1 — Supplementary Material 1. [file 40359_2025_3089_MOESM1_ESM.zip › Data/Study3/Study3data/objective/11-2_干预OB_2024-03-10_14h13.39.345.csv]

key00.keys	key00.rt	response00.keys	response00.corr	response00.rt	response02.keys	response02.rt	prac1.thisRepN	prac1.thisTrialN	prac1.thisN	prac1.thisIndex	prac1.ran	dotLeft	dotRight	dotAns	cue	rows	被试编号	姓名	性别	年龄	date	expName	psychopyVersion	OS	frameRate	key01.keys	key01.rt	response01.keys	response01.corr	response01.rt	response02.corr	rest_res.keys	obj.thisRepN	obj.thisTrialN	obj.thisN	obj.thisIndex	obj.ran	slider.response	slider.rt
space	9.8964	6.0	1.0	1.2452	3.0	1.9257	0.0	0.0	0.0	4.0	1.0	images/313_5.png	images/313+42_5.png	6.0	→	5.0	11		女	20	2024-03-10_14h13.39.345	干预OB	2021.2.3	Win32	59.52380952
		6.0	1.0	0.5187	4.0	0.6497	0.0	1.0	1.0	2.0	1.0	images/313_3.png	images/313+42_3.png	6.0	→	3.0	11		女	20	2024-03-10_14h13.39.345	干预OB	2021.2.3	Win32	59.52380952
		6.0	1.0	0.4589	4.0	0.9433	0.0	2.0	2.0	7.0	1.0	images/313_8.png	images/313+42_8.png	6.0	→	8.0	11		女	20	2024-03-10_14h13.39.345	干预OB	2021.2.3	Win32	59.52380952
		1.0	1.0	0.418	4.0	0.4931	0.0	3.0	3.0	10.0	1.0	images/313+42_11.png	images/313_11.png	1.0	←	11.0	11		女	20	2024-03-10_14h13.39.345	干预OB	2021.2.3	Win32	59.52380952
		1.0	1.0	0.5081	4.0	0.6408	0.0	4.0	4.0	8.0	1.0	images/313+42_9.png	images/313_9.png	1.0	←	9.0	11		女	20	2024-03-10_14h13.39.345	干预OB	2021.2.3	Win32	59.52380952
		1.0	1.0	0.5487	3.0	0.7239	0.0	5.0	5.0	9.0	1.0	images/313+42_10.png	images/313_10.png	1.0	←	10.0	11		女	20	2024-03-10_14h13.39.345	干预OB	2021.2.3	Win32	59.52380952
		6.0	0.0	0.4787	4.0	1.2017	0.0	6.0	6.0	12.0	1.0	images/313+42_13.png	images/313_13.png	1.0	←	13.0	11		女	20	2024-03-10_14h13.39.345	干预OB	2021.2.3	Win32	59.52380952
		6.0	1.0	0.2843	4.0	0.3036	0.0	7.0	7.0	21.0	1.0	images/313_22.png	images/313+42_22.png	6.0	→	22.0	11		女	20	2024-03-10_14h13.39.345	干预OB	2021.2.3	Win32	59.52380952
		6.0	1.0	0.2634	4.0	0.3988	0.0	8.0	8.0	18.0	1.0	images/313_19.png	images/313+42_19.png	6.0	→	19.0	11		女	20	2024-03-10_14h13.39.345	干预OB	2021.2.3	Win32	59.52380952
		1.0	1.0	0.4349	4.0	0.3541	0.0	9.0	9.0	29.0	1.0	images/313+42_30.png	images/313_30.png	1.0	←	30.0	11		女	20	2024-03-10_14h13.39.345	干预OB	2021.2.3	Win32	59.52380952
		6.0	0.0	0.7764	3.0	0.6267	0.0	10.0	10.0	13.0	1.0	images/313+42_14.png	images/313_14.png	1.0	←	14.0	11		女	20	2024-03-10_14h13.39.345	干预OB	2021.2.3	Win32	59.52380952
		6.0	1.0	0.2471	4.0	0.3452	0.0	11.0	11.0	23.0	1.0	images/313_24.png	images/313+42_24.png	6.0	→	24.0	11		女	20	2024-03-10_14h13.39.345	干预OB	2021.2.3	Win32	59.52380952
		1.0	1.0	0.3904	4.0	0.3588	0.0	12.0	12.0	31.0	1.0	images/313+42_32.png	images/313_32.png	1.0	←	32.0	11		女	20	2024-03-10_14h13.39.345	干预OB	2021.2.3	Win32	59.52380952
		6.0	1.0	0.4214	5.0	0.9503	0.0	13.0	13.0	17.0	1.0	images/313_18.png	images/313+42_18.png	6.0	→	18.0	11		女	20	2024-03-10_14h13.39.345	干预OB	2021.2.3	Win32	59.52380952
		6.0	1.0	0.2822	5.0	0.3902	0.0	14.0	14.0	20.0	1.0	images/313_21.png	images/313+42_21.png	6.0	→	21.0	11		女	20	2024-03-10_14h13.39.345	干预OB	2021.2.3	Win32	59.52380952
		1.0	1.0	0.3674	4.0	0.684	0.0	15.0	15.0	14.0	1.0	images/313+42_15.png	images/313_15.png	1.0	←	15.0	11		女	20	2024-03-10_14h13.39.345	干预OB	2021.2.3	Win32	59.52380952
		6.0	1.0	0.5851	4.0	0.8533	0.0	16.0	16.0	16.0	1.0	images/313_17.png	images/313+42_17.png	6.0	→	17.0	11		女	20	2024-03-10_14h13.39.345	干预OB	2021.2.3	Win32	59.52380952
		6.0	1.0	0.3049	4.0	0.3236	0.0	17.0	17.0	0.0	1.0	images/313_1.png	images/313+42_1.png	6.0	→	1.0	11		女	20	2024-03-10_14h13.39.345	干预OB	2021.2.3	Win32	59.52380952
		1.0	1.0	0.2579	4.0	0.2445	0.0	18.0	18.0	28.0	1.0	images/313+42_29.png	images/313_29.png	1.0	←	29.0	11		女	20	2024-03-10_14h13.39.345	干预OB	2021.2.3	Win32	59.52380952
		1.0	1.0	0.5433	3.0	0.2697	0.0	19.0	19.0	26.0	1.0	images/313+42_27.png	images/313_27.png	1.0	←	27.0	11		女	20	2024-03-10_14h13.39.345	干预OB	2021.2.3	Win32	59.52380952
		1.0	1.0	0.8706	3.0	0.6838	0.0	20.0	20.0	11.0	1.0	images/313+42_12.png	images/313_12.png	1.0	←	12.0	11		女	20	2024-03-10_14h13.39.345	干预OB	2021.2.3	Win32	59.52380952
		1.0	1.0	0.3693	4.0	0.9726	0.0	21.0	21.0	27.0	1.0	images/313+42_28.png	images/313_28.png	1.0	←	28.0	11		女	20	2024-03-10_14h13.39.345	干预OB	2021.2.3	Win32	59.52380952
		6.0	0.0	1.585	2.0	0.9826	0.0	22.0	22.0	30.0	1.0	images/313+42_31.png	images/313_31.png	1.0	←	31.0	11		女	20	2024-03-10_14h13.39.345	干预OB	2021.2.3	Win32	59.52380952
		6.0	1.0	0.8832	4.0	0.4342	0.0	23.0	23.0	6.0	1.0	images/313_7.png	images/313+42_7.png	6.0	→	7.0	11		女	20	2024-03-10_14h13.39.345	干预OB	2021.2.3	Win32	59.52380952
		1.0	1.0	0.4296	3.0	0.8827	0.0	24.0	24.0	24.0	1.0	images/313+42_25.png	images/313_25.png	1.0	←	25.0	11		女	20	2024-03-10_14h13.39.345	干预OB	2021.2.3	Win32	59.52380952
		6.0	1.0	0.5826	4.0	0.674	0.0	25.0	25.0	19.0	1.0	images/313_20.png	images/313+42_20.png	6.0	→	20.0	11		女	20	2024-03-10_14h13.39.345	干预OB	2021.2.3	Win32	59.52380952
		1.0	0.0	1.5706	3.0	0.8793	0.0	26.0	26.0	22.0	1.0	images/313_23.png	images/313+42_23.png	6.0	→	23.0	11		女	20	2024-03-10_14h13.39.345	干预OB	2021.2.3	Win32	59.52380952
		6.0	1.0	0.3618	3.0	1.4399	0.0	27.0	27.0	1.0	1.0	images/313_2.png	images/313+42_2.png	6.0	→	2.0	11		女	20	2024-03-10_14h13.39.345	干预OB	2021.2.3	Win32	59.52380952
		6.0	1.0	0.3036	2.0	0.5157	0.0	28.0	28.0	3.0	1.0	images/313_4.png	images/313+42_4.png	6.0	→	4.0	11		女	20	2024-03-10_14h13.39.345	干预OB	2021.2.3	Win32	59.52380952
		6.0	1.0	0.3681	4.0	0.3507	0.0	29.0	29.0	5.0	1.0	images/313_6.png	images/313+42_6.png	6.0	→	6.0	11		女	20	2024-03-10_14h13.39.345	干预OB	2021.2.3	Win32	59.52380952
		1.0	1.0	0.6487	2.0	1.0091	0.0	30.0	30.0	15.0	1.0	images/313+42_16.png	images/313_16.png	1.0	←	16.0	11		女	20	2024-03-10_14h13.39.345	干预OB	2021.2.3	Win32	59.52380952
		1.0	1.0	0.7223	3.0	0.6051	0.0	31.0	31.0	25.0	1.0	images/313+42_26.png	images/313_26.png	1.0	←	26.0	11		女	20	2024-03-10_14h13.39.345	干预OB	2021.2.3	Win32	59.52380952
					5.0	0.7062						images/313_21.png	images/313+42_21.png	6.0	→	21.0	11		女	20	2024-03-10_14h13.39.345	干预OB	2021.2.3	Win32	59.52380952	space	5.9622	6.0	1.0	0.5586	1.0		0.0	0.0	0.0	20.0	1.0
					4.0	0.4286						images/313_23.png	images/313+42_23.png	6.0	→	23.0	11		女	20	2024-03-10_14h13.39.345	干预OB	2021.2.3	Win32	59.52380952			6.0	1.0	0.772	1.0		0.0	1.0	1.0	22.0	1.0
					3.0	0.899						images/313+42_14.png	images/313_14.png	1.0	←	14.0	11		女	20	2024-03-10_14h13.39.345	干预OB	2021.2.3	Win32	59.52380952			1.0	1.0	0.6614	0.0		0.0	2.0	2.0	13.0	1.0
					4.0	0.4883						images/313+42_25.png	images/313_25.png	1.0	←	25.0	11		女	20	2024-03-10_14h13.39.345	干预OB	2021.2.3	Win32	59.52380952			6.0	0.0	0.8667	1.0		0.0	3.0	3.0	24.0	1.0
					4.0	0.3335						images/313_2.png	images/313+42_2.png	6.0	→	2.0	11		女	20	2024-03-10_14h13.39.345	干预OB	2021.2.3	Win32	59.52380952			6.0	1.0	0.3817	1.0		0.0	4.0	4.0	1.0	1.0
					4.0	0.2939						images/313_4.png	images/313+42_4.png	6.0	→	4.0	11		女	20	2024-03-10_14h13.39.345	干预OB	2021.2.3	Win32	59.52380952			6.0	1.0	0.2512	1.0		0.0	5.0	5.0	3.0	1.0
					2.0	0.527						images/313+42_13.png	images/313_13.png	1.0	←	13.0	11		女	20	2024-03-10_14h13.39.345	干预OB	2021.2.3	Win32	59.52380952			1.0	1.0	0.2336	0.0		0.0	6.0	6.0	12.0	1.0
					3.0	0.4961						images/313+42_30.png	images/313_30.png	1.0	←	30.0	11		女	20	2024-03-10_14h13.39.345	干预OB	2021.2.3	Win32	59.52380952			1.0	1.0	1.2435	0.0		0.0	7.0	7.0	29.0	1.0
					4.0	0.684						images/313+42_26.png	images/313_26.png	1.0	←	26.0	11		女	20	2024-03-10_14h13.39.345	干预OB	2021.2.3	Win32	59.52380952			1.0	1.0	0.7327	1.0		0.0	8.0	8.0	25.0	1.0
					4.0	0.8891						images/313+42_31.png	images/313_31.png	1.0	←	31.0	11		女	20	2024-03-10_14h13.39.345	干预OB	2021.2.3	Win32	59.52380952			1.0	1.0	0.3876	1.0		0.0	9.0	9.0	30.0	1.0
					5.0	0.4679						images/313_18.png	images/313+42_18.png	6.0	→	18.0	11		女	20	2024-03-10_14h13.39.345	干预OB	2021.2.3	Win32	59.52380952			6.0	1.0	0.3002	1.0		0.0	10.0	10.0	17.0	1.0
					5.0	0.7336						images/313_5.png	images/313+42_5.png	6.0	→	5.0	11		女	20	2024-03-10_14h13.39.345	干预OB	2021.2.3	Win32	59.52380952			6.0	1.0	0.4781	1.0		0.0	11.0	11.0	4.0	1.0
					5.0	0.4597						images/313+42_28.png	images/313_28.png	1.0	←	28.0	11		女	20	2024-03-10_14h13.39.345	干预OB	2021.2.3	Win32	59.52380952			1.0	1.0	0.4666	1.0		0.0	12.0	12.0	27.0	1.0
					4.0	0.834						images/313_6.png	images/313+42_6.png	6.0	→	6.0	11		女	20	2024-03-10_14h13.39.345	干预OB	2021.2.3	Win32	59.52380952			6.0	1.0	0.2391	1.0		0.0	13.0	13.0	5.0	1.0
					4.0	0.309						images/313_1.png	images/313+42_1.png	6.0	→	1.0	11		女	20	2024-03-10_14h13.39.345	干预OB	2021.2.3	Win32	59.52380952			6.0	1.0	0.3236	1.0		0.0	14.0	14.0	0.0	1.0
					4.0	0.2177						images/313_8.png	images/313+42_8.png	6.0	→	8.0	11		女	20	2024-03-10_14h13.39.345	干预OB	2021.2.3	Win32	59.52380952			6.0	1.0	0.4235	1.0		0.0	15.0	15.0	7.0	1.0
					4.0	0.4923						images/313+42_10.png	images/313_10.png	1.0	←	10.0	11		女	20	2024-03-10_14h13.39.345	干预OB	2021.2.3	Win32	59.52380952			1.0	1.0	0.3824	1.0		0.0	16.0	16.0	9.0	1.0
					3.0	0.5014						images/313+42_12.png	images/313_12.png	1.0	←	12.0	11		女	20	2024-03-10_14h13.39.345	干预OB	2021.2.3	Win32	59.52380952			1.0	1.0	0.5945	0.0		0.0	17.0	17.0	11.0	1.0
					4.0	0.3172						images/313_7.png	images/313+42_7.png	6.0	→	7.0	11		女	20	2024-03-10_14h13.39.345	干预OB	2021.2.3	Win32	59.52380952			6.0	1.0	0.2047	1.0		0.0	18.0	18.0	6.0	1.0
					4.0	0.3009						images/313_22.png	images/313+42_22.png	6.0	→	22.0	11		女	20	2024-03-10_14h13.39.345	干预OB	2021.2.3	Win32	59.52380952			6.0	1.0	0.2583	1.0		0.0	19.0	19.0	21.0	1.0
					3.0	0.5697						images/313+42_16.png	images/313_16.png	1.0	←	16.0	11		女	20	2024-03-10_14h13.39.345	干预OB	2021.2.3	Win32	59.52380952			1.0	1.0	0.3167	0.0		0.0	20.0	20.0	15.0	1.0
					3.0	0.623						images/313+42_29.png	images/313_29.png	1.0	←	29.0	11		女	20	2024-03-10_14h13.39.345	干预OB	2021.2.3	Win32	59.52380952			1.0	1.0	0.4421	0.0		0.0	21.0	21.0	28.0	1.0
					3.0	0.5705						images/313+42_32.png	images/313_32.png	1.0	←	32.0	11		女	20	2024-03-10_14h13.39.345	干预OB	2021.2.3	Win32	59.52380952			6.0	0.0	0.2723	0.0		0.0	22.0	22.0	31.0	1.0
					3.0	0.4756						images/313+42_15.png	images/313_15.png	1.0	←	15.0	11		女	20	2024-03-10_14h13.39.345	干预OB	2021.2.3	Win32	59.52380952			1.0	1.0	0.6772	0.0		0.0	23.0	23.0	14.0	1.0
					5.0	0.8335						images/313_19.png	images/313+42_19.png	6.0	→	19.0	11		女	20	2024-03-10_14h13.39.345	干预OB	2021.2.3	Win32	59.52380952			6.0	1.0	0.3564	1.0		0.0	24.0	24.0	18.0	1.0
					4.0	0.4034						images/313_20.png	images/313+42_20.png	6.0	→	20.0	11		女	20	2024-03-10_14h13.39.345	干预OB	2021.2.3	Win32	59.52380952			6.0	1.0	0.4329	1.0		0.0	25.0	25.0	19.0	1.0
					4.0	0.6338						images/313+42_9.png	images/313_9.png	1.0	←	9.0	11		女	20	2024-03-10_14h13.39.345	干预OB	2021.2.3	Win32	59.52380952			1.0	1.0	0.5697	1.0		0.0	26.0	26.0	8.0	1.0
					4.0	0.8003						images/313_17.png	images/313+42_17.png	6.0	→	17.0	11		女	20	2024-03-10_14h13.39.345	干预OB	2021.2.3	Win32	59.52380952			1.0	0.0	0.6767	1.0		0.0	27.0	27.0	16.0	1.0
					4.0	0.5517						images/313_24.png	images/313+42_24.png	6.0	→	24.0	11		女	20	2024-03-10_14h13.39.345	干预OB	2021.2.3	Win32	59.52380952			6.0	1.0	0.2589	1.0		0.0	28.0	28.0	23.0	1.0
					3.0	0.7852						images/313+42_11.png	images/313_11.png	1.0	←	11.0	11		女	20	2024-03-10_14h13.39.345	干预OB	2021.2.3	Win32	59.52380952			6.0	0.0	0.5775	0.0		0.0	29.0	29.0	10.0	1.0
					5.0	0.461						images/313_3.png	images/313+42_3.png	6.0	→	3.0	11		女	20	2024-03-10_14h13.39.345	干预OB	2021.2.3	Win32	59.52380952			6.0	1.0	0.2481	1.0		0.0	30.0	30.0	2.0	1.0
					4.0	0.3556						images/313+42_27.png	images/313_27.png	1.0	←	27.0	11		女	20	2024-03-10_14h13.39.345	干预OB	2021.2.3	Win32	59.52380952			6.0	0.0	0.306	1.0		0.0	31.0	31.0	26.0	1.0
					4.0	0.5126						images/313+42_32.png	images/313_32.png	1.0	←	32.0	11		女	20	2024-03-10_14h13.39.345	干预OB	2021.2.3	Win32	59.52380952			1.0	1.0	0.4335	1.0		1.0	0.0	32.0	31.0	1.0
					4.0	0.3665						images/313_24.png	images/313+42_24.png	6.0	→	24.0	11		女	20	2024-03-10_14h13.39.345	干预OB	2021.2.3	Win32	59.52380952			6.0	1.0	0.3731	1.0		1.0	1.0	33.0	23.0	1.0
					4.0	0.4667						images/313+42_28.png	images/313_28.png	1.0	←	28.0	11		女	20	2024-03-10_14h13.39.345	干预OB	2021.2.3	Win32	59.52380952			1.0	1.0	0.257	1.0		1.0	2.0	34.0	27.0	1.0
					5.0	0.4613						images/313_4.png	images/313+42_4.png	6.0	→	4.0	11		女	20	2024-03-10_14h13.39.345	干预OB	2021.2.3	Win32	59.52380952			6.0	1.0	0.2529	1.0		1.0	3.0	35.0	3.0	1.0
					4.0	0.3106						images/313_3.png	images/313+42_3.png	6.0	→	3.0	11		女	20	2024-03-10_14h13.39.345	干预OB	2021.2.3	Win32	59.52380952			6.0	1.0	0.2099	1.0		1.0	4.0	36.0	2.0	1.0
					4.0	0.243						images/313_17.png	images/313+42_17.png	6.0	→	17.0	11		女	20	2024-03-10_14h13.39.345	干预OB	2021.2.3	Win32	59.52380952			6.0	1.0	0.2008	1.0		1.0	5.0	37.0	16.0	1.0
					5.0	0.2342						images/313_6.png	images/313+42_6.png	6.0	→	6.0	11		女	20	2024-03-10_14h13.39.345	干预OB	2021.2.3	Win32	59.52380952			6.0	1.0	0.2994	1.0		1.0	6.0	38.0	5.0	1.0
					5.0	0.2632						images/313+42_11.png	images/313_11.png	1.0	←	11.0	11		女	20	2024-03-10_14h13.39.345	干预OB	2021.2.3	Win32	59.52380952			6.0	0.0	0.3265	1.0		1.0	7.0	39.0	10.0	1.0
					3.0	0.94						images/313+42_30.png	images/313_30.png	1.0	←	30.0	11		女	20	2024-03-10_14h13.39.345	干预OB	2021.2.3	Win32	59.52380952			1.0	1.0	0.6424	0.0		1.0	8.0	40.0	29.0	1.0
					4.0	0.7103						images/313+42_15.png	images/313_15.png	1.0	←	15.0	11		女	20	2024-03-10_14h13.39.345	干预OB	2021.2.3	Win32	59.52380952			1.0	1.0	0.838	1.0		1.0	9.0	41.0	14.0	1.0
					4.0	0.8491						images/313_2.png	images/313+42_2.png	6.0	→	2.0	11		女	20	2024-03-10_14h13.39.345	干预OB	2021.2.3	Win32	59.52380952			6.0	1.0	1.1681	1.0		1.0	10.0	42.0	1.0	1.0
					5.0	1.1467						images/313_19.png	images/313+42_19.png	6.0	→	19.0	11		女	20	2024-03-10_14h13.39.345	干预OB	2021.2.3	Win32	59.52380952			6.0	1.0	0.35	1.0		1.0	11.0	43.0	18.0	1.0
					4.0	0.5839						images/313+42_25.png	images/313_25.png	1.0	←	25.0	11		女	20	2024-03-10_14h13.39.345	干预OB	2021.2.3	Win32	59.52380952			1.0	1.0	0.513	1.0		1.0	12.0	44.0	24.0	1.0
					4.0	0.6375						images/313_5.png	images/313+42_5.png	6.0	→	5.0	11		女	20	2024-03-10_14h13.39.345	干预OB	2021.2.3	Win32	59.52380952			6.0	1.0	0.4238	1.0		1.0	13.0	45.0	4.0	1.0
					3.0	1.2888						images/313+42_27.png	images/313_27.png	1.0	←	27.0	11		女	20	2024-03-10_14h13.39.345	干预OB	2021.2.3	Win32	59.52380952			1.0	1.0	0.3834	0.0		1.0	14.0	46.0	26.0	1.0
					4.0	0.4525						images/313+42_31.png	images/313_31.png	1.0	←	31.0	11		女	20	2024-03-10_14h13.39.345	干预OB	2021.2.3	Win32	59.52380952			1.0	1.0	0.4296	1.0		1.0	15.0	47.0	30.0	1.0
					4.0	0.3283						images/313_23.png	images/313+42_23.png	6.0	→	23.0	11		女	20	2024-03-10_14h13.39.345	干预OB	2021.2.3	Win32	59.52380952			1.0	0.0	0.4589	1.0		1.0	16.0	48.0	22.0	1.0
					4.0	0.6661						images/313+42_9.png	images/313_9.png	1.0	←	9.0	11		女	20	2024-03-10_14h13.39.345	干预OB	2021.2.3	Win32	59.52380952			1.0	1.0	0.4995	1.0		1.0	17.0	49.0	8.0	1.0
					3.0	1.108						images/313+42_12.png	images/313_12.png	1.0	←	12.0	11		女	20	2024-03-10_14h13.39.345	干预OB	2021.2.3	Win32	59.52380952			1.0	1.0	0.3853	0.0		1.0	18.0	50.0	11.0	1.0
					4.0	1.3381						images/313+42_13.png	images/313_13.png	1.0	←	13.0	11		女	20	2024-03-10_14h13.39.345	干预OB	2021.2.3	Win32	59.52380952			1.0	1.0	0.6111	1.0		1.0	19.0	51.0	12.0	1.0
					4.0	0.7177						images/313_21.png	images/313+42_21.png	6.0	→	21.0	11		女	20	2024-03-10_14h13.39.345	干预OB	2021.2.3	Win32	59.52380952			6.0	1.0	0.4183	1.0		1.0	20.0	52.0	20.0	1.0
					5.0	0.3979						images/313_20.png	images/313+42_20.png	6.0	→	20.0	11		女	20	2024-03-10_14h13.39.345	干预OB	2021.2.3	Win32	59.52380952			6.0	1.0	0.407	1.0		1.0	21.0	53.0	19.0	1.0
					5.0	0.3169						images/313+42_16.png	images/313_16.png	1.0	←	16.0	11		女	20	2024-03-10_14h13.39.345	干预OB	2021.2.3	Win32	59.52380952			1.0	1.0	0.389	1.0		1.0	22.0	54.0	15.0	1.0
					5.0	0.4253						images/313+42_10.png	images/313_10.png	1.0	←	10.0	11		女	20	2024-03-10_14h13.39.345	干预OB	2021.2.3	Win32	59.52380952			1.0	1.0	0.378	1.0		1.0	23.0	55.0	9.0	1.0
					3.0	0.4333						images/313_8.png	images/313+42_8.png	6.0	→	8.0	11		女	20	2024-03-10_14h13.39.345	干预OB	2021.2.3	Win32	59.52380952			1.0	0.0	0.7539	0.0		1.0	24.0	56.0	7.0	1.0
					4.0	0.3394						images/313_1.png	images/313+42_1.png	6.0	→	1.0	11		女	20	2024-03-10_14h13.39.345	干预OB	2021.2.3	Win32	59.52380952			6.0	1.0	0.2155	1.0		1.0	25.0	57.0	0.0	1.0
					4.0	0.484						images/313+42_29.png	images/313_29.png	1.0	←	29.0	11		女	20	2024-03-10_14h13.39.345	干预OB	2021.2.3	Win32	59.52380952			1.0	1.0	0.2692	1.0		1.0	26.0	58.0	28.0	1.0
					4.0	0.2922						images/313+42_26.png	images/313_26.png	1.0	←	26.0	11		女	20	2024-03-10_14h13.39.345	干预OB	2021.2.3	Win32	59.52380952			1.0	1.0	0.2888	1.0		1.0	27.0	59.0	25.0	1.0
					4.0	0.4189						images/313+42_14.png	images/313_14.png	1.0	←	14.0	11		女	20	2024-03-10_14h13.39.345	干预OB	2021.2.3	Win32	59.52380952			1.0	1.0	0.4331	1.0		1.0	28.0	60.0	13.0	1.0
					4.0	0.8826						images/313_22.png	images/313+42_22.png	6.0	→	22.0	11		女	20	2024-03-10_14h13.39.345	干预OB	2021.2.3	Win32	59.52380952			6.0	1.0	0.308	1.0		1.0	29.0	61.0	21.0	1.0
					3.0	0.7332						images/313_18.png	images/313+42_18.png	6.0	→	18.0	11		女	20	2024-03-10_14h13.39.345	干预OB	2021.2.3	Win32	59.52380952			1.0	0.0	0.5831	0.0		1.0	30.0	62.0	17.0	1.0
					3.0	0.5192						images/313_7.png	images/313+42_7.png	6.0	→	7.0	11		女	20	2024-03-10_14h13.39.345	干预OB	2021.2.3	Win32	59.52380952			6.0	1.0	0.7827	0.0		1.0	31.0	63.0	6.0	1.0
																	11		女	20	2024-03-10_14h13.39.345	干预OB	2021.2.3	Win32	59.52380952													6.851852417	7.3733
